# Supplementary material for: Building shape-focused pharmacophore models for effective docking screening
Source: J Cheminform. 2024 Aug 9;16:97. doi: 10.1186/s13321-024-00857-6 (PMC11312248; doi:10.1186/s13321-024-00857-6)
Supplement: Supplementary file 2 — Additional file2 [file 13321_2024_857_MOESM2_ESM.zip]

Archive with 47 entries (41 files):
- supplementary_files/
- supplementary_files/ar/
- supplementary_files/ar/training_set.smi
- supplementary_files/ar/input_docked_poses.mol2
- supplementary_files/ar/o-lap_model_shape-esp.mol2
- supplementary_files/ar/o-lap_model_shape-only.mol2
- supplementary_files/ar/test_set.smi
- supplementary_files/ar/input_noldlim.mol2
- supplementary_files/ar/o-lap_optimized_model_shape-esp.mol2
- supplementary_files/neu/
- supplementary_files/neu/training_set.smi
- supplementary_files/neu/input_docked_poses.mol2
- supplementary_files/neu/o-lap_model_shape-esp.mol2
- supplementary_files/neu/o-lap_model_shape-only.mol2
- supplementary_files/neu/test_set.smi
- supplementary_files/neu/input_noldlim.mol2
- supplementary_files/neu/input_ldlim.mol2
- supplementary_files/neu/o-lap_optimized_model_shape-esp.mol2
- supplementary_files/aa2ar/
- supplementary_files/aa2ar/training_set.smi
- supplementary_files/aa2ar/input_docked_poses.mol2
- supplementary_files/aa2ar/o-lap_model_shape-esp.mol2
- supplementary_files/aa2ar/o-lap_model_shape-only.mol2
- supplementary_files/aa2ar/test_set.smi
- supplementary_files/aa2ar/input_noldlim.mol2
- supplementary_files/aa2ar/input_ldlim.mol2
- supplementary_files/aa2ar/o-lap_model_noldlim_shape-esp.mol2
- supplementary_files/aa2ar/o-lap_model_noldlim_shape-only.mol2
- supplementary_files/aa2ar/o-lap_optimized_model_shape-esp.mol2
- supplementary_files/hsp90/
- supplementary_files/hsp90/training_set.smi
- supplementary_files/hsp90/input_docked_poses.mol2
- supplementary_files/hsp90/o-lap_model_shape-esp.mol2
- supplementary_files/hsp90/o-lap_model_shape-only.mol2
- supplementary_files/hsp90/test_set.smi
- supplementary_files/hsp90/input_noldlim.mol2
- supplementary_files/hsp90/o-lap_optimized_model_shape-esp.mol2
- supplementary_files/README.txt
- supplementary_files/ache/
- supplementary_files/ache/training_set.smi
- supplementary_files/ache/input_docked_poses.mol2
- supplementary_files/ache/o-lap_model_shape-esp.mol2
- supplementary_files/ache/o-lap_model_shape-only.mol2
- supplementary_files/ache/test_set.smi
- supplementary_files/ache/input_noldlim.mol2
- supplementary_files/ache/input_ldlim.mol2
- supplementary_files/ache/o-lap_optimized_model_shape-esp.mol2
