# Supplementary material for: Building shape-focused pharmacophore models for effective docking screening
Source: J Cheminform. 2024 Aug 9;16:97. doi: 10.1186/s13321-024-00857-6 (PMC11312248; doi:10.1186/s13321-024-00857-6)
Supplement: Supplementary file 2 — Additional file2 [file 13321_2024_857_MOESM2_ESM.zip › supplementary_files/ar/training_set.smi]

CC1(C)N(OCC#CCC2=CC=C(O)C(=C2)C(N)=O)C(=O)N(C1=O)C1=CC=C(C#N)C(=C1)C(F)(F)F CHEMBL365692
CC1=CC=C(C=C1)C(=O)CC(NC1=CC=C(C=C1)N(=O)=O)C1=CC=CC=C1 CHEMBL1163604
C[C@@]12CN(C[C@@](C)(O1)[C@@H]1[C@H]2C(=O)N(C1=O)C1=CC=C(C#N)C(=C1)C(F)(F)F)C1=NC=CC=N1 CHEMBL1210214
O=C(N1CCCC1)C1=CC=C(C=C1)N(CC1=CC=CC=C1)C1=CC=C(C=C1)N(=O)=O CHEMBL482063
CC1(C)N(CCCC2=CC=C(I)C=C2)C(=O)N(C1=O)C1=CC=C(C#N)C(=C1)C(F)(F)F CHEMBL266786
O=C1[C@H]2C3CCC(C3)N2C(=O)N1C1=CC(C(F)(F)F)=CC=C1 CHEMBL255776
C[C@]12CC[C@H]3[C@H]([C@@H]1CC[C@@H]2O)C(CCCCCCCC(=O)N1CCCCC1)C[C@H]1CC(=O)CC[C@]31C CHEMBL224707
COC1=CC=CC=C1\C=C1/OC2=CC=C(F)C=C2C2=CC=C3NC(C)(C)C=C(C)C3=C12 CHEMBL335996
CON1C[C@]2(C)O[C@](C)(C1)[C@@H]1[C@H]2C(=O)N(C1=O)C1=CC=C(C#N)C(=C1)C(F)(F)F CHEMBL1210910
CN1C(=O)C=C(C2=C1C=C1NC(C)(C)C=C(C)C1=C2)C(F)(F)F CHEMBL160386
C[C@]12CC[C@H]3[C@@H](CC=C4[C@H]5CC=C[C@]43CC[C@@H]5O)[C@@H]1CC[C@@H]2O CHEMBL246341
FC(F)(F)C1=CC(=O)NC2=CC3=C(C=C12)[C@H]1CCC[C@H]1CN3 CHEMBL27812
CCC1CCNC2=CC3=C(C=C12)C(=CC(=O)N3)C(F)(F)F CHEMBL390728
CC1=C(C(=O)N2CC[C@H](O)[C@@H]12)C1=CC=C(C#N)C(Cl)=C1C CHEMBL395483
COC(=O)[C@@H]1[C@H](O)CCN1S(=O)(=O)C1=CC=C(C#N)C(Cl)=C1C CHEMBL234394
CC1(C)OC(=O)NC2=CC=C(C=C12)C1=COC(=C1)C#N CHEMBL138059
CC12CCC(C)(O1)[C@@H]1[C@H]2C(=O)N(C1=O)C1=C2SC=NC2=CC=C1N CHEMBL271262
CC1=C(Cl)C(=CC=C1N1C(=O)[C@@H]2[C@H](O)CCN2C1=O)C#N CHEMBL229264
C[C@@](O)(COC1=CC=C(C=C1)C#N)C(=O)NC1=CC=C(C#N)C(I)=C1 CHEMBL469759
CC1(C)OC(=S)[N-]C2=CC=C(C=C12)C1=CSC(=C1)C#N CHEMBL282650
C[C@]12CCC3C(CC=C4C[C@@H](O)CC[C@]34C)C1CC=C2C1=CN=CN=C1 CHEMBL77062
CN1[C@@H]2CC[C@@H]3[C@@H]4C\C(=C/C5=CC(F)=CC(F)=C5)[C@@H](O)[C@@]4(C)CC[C@H]3[C@]2(C)C=CC1=O CHEMBL556431
C[C@@]12CN(C[C@@](C)(O1)[C@@H]1[C@H]2C(=O)N(C1=O)C1=CC=C(C#N)C(=C1)C(F)(F)F)C(=O)NC1=CC=CC=C1 CHEMBL1209972
CC1=C(Cl)C(=CC=C1N1C[C@@H]2[C@H](O)CC[C@@H]2C1=O)C#N CHEMBL389077
CN1C(=O)C=C[C@@]2(C)[C@@H]3CC[C@]4(C)[C@H](C/C(=C\C5=CN=C(C6CC6)N=C5)[C@H]4O)[C@H]3CC[C@@H]12 CHEMBL551270
O=C1C=C(C(F)(F)F)C2=CC3=C(C=C2N1)OCCN3CC1CC1 CHEMBL227784
C\C=C1/C[C@H]2[C@H]3CC[C@H]4N(C)C(=O)C=C[C@@]4(C)[C@@H]3CC[C@@]2(C)[C@@H]1O CHEMBL557116
CC1(C)OC(=O)NC2=CC=C(C=C12)C1=CC=C(F)C(Cl)=C1 CHEMBL343306
CC1=CC(C)(C)NC2=CC=C3C4=CC(F)=CC=C4O\C(=C/Br)C3=C12 CHEMBL62700
O[C@@H]1C[C@H]2C[C@@H]1[C@@H]1CC(C[C@H]21)=C1CCC(=O)CC1 CHEMBL141244
CC1(C)C=CC2=CC3C(C(F)(F)F)=CC(=O)NC3C=C2N1 CHEMBL397729
COC1=CC(C[C@@H]2C(=C)CC[C@@H](Br)C2(C)C)=C(O)C=C1Br CHEMBL51639
CC1=CC=CN=C1/C=C1\OC2=CC=C(F)C=C2C2=CC=C3NC(C)(C)C=C(C)C3=C21 CHEMBL132363
O=C1C=C(C(F)(F)F)C2C=CC(NC3CCC3)=CC2N1 CHEMBL243995
FC(F)(F)CNC1=CC2OC(=O)C=C(C2C=C1)C(F)(F)F CHEMBL387570
CN1C(C#N)=CC=C1C1=CC(F)=C2NC(=O)C(C)(C)C2=C1 CHEMBL407848
CC(C)N1C(=O)[C@]2(C)O[C@@](C)([C@@H]3[C@H]2C(=O)N(C3=O)C2=CC=C(C#N)C(=C2)C(F)(F)F)C1=O CHEMBL1210908
OC1=C2C(=O)C=CC=C2OC(=C1)C1=CC=CC=C1 CHEMBL16807
CC#C[C@]1(O)CCC2C3CCC4=CC(=O)CC[C@]4(CC4=CC=C(C)C=C4)C3=CC[C@@]21C CHEMBL78704
O=C1[C@H]2[C@H](C3CCCC2C=C3)C(=O)N1C1=C2C=CC=CC2=C(C=C1)N(=O)=O CHEMBL369542
BrC1=CC=C(C=C1)C(=O)CC(NC1=CC=C(C=C1)N(=O)=O)C1CCCCC1 CHEMBL1164752
CCN(CC)C(=O)C1CCC2C3CC[C@H]4N(C)C(=O)CCCC4(C)C3CCC12C CHEMBL443270
CC1(C)N(CC2=CC=CC=C2)C(=S)N(C1=O)C1=CC=C(C#N)C(I)=C1 CHEMBL184833
C[C@]12CCC3C(CC=C4C[C@@H](O)CC[C@]34C)C1CC=C2N1C=NC2=CC=CC=C12 CHEMBL75474
CCCC1=C(C(=O)OC)C(C2=CC=C(F)C=C2Cl)C(C#N)=C(C)N1 CHEMBL1215549
C[C@H]1C(=O)C(C)(C)NC2=CC=C3C4=CC=CC=C4O[C@@H](C4=CC=CC(F)=C4)C3=C21 CHEMBL35525
CN1C(=O)CCC2(C)C3CCC4(C)C(C(=O)C5=CC=CN5)CCC4C3CCC12 CHEMBL308773
CCN(CC)C1=CC=C(/C=C2\C(=O)ON=C2C)C=C1 CHEMBL480982
CN1C2=CC=C(O)C=C2C2=C1C1=CC=NC=C1CC2 CHEMBL378087
C[C@@]12CN(C[C@@](C)(O1)[C@@H]1[C@H]2C(=O)N(C1=O)C1=CC=C(C#N)C(=C1)C(F)(F)F)S(=O)(=O)C1=CC=CC=C1 CHEMBL1210090
C[C@@]1(C(=O)NC2=CC=C(C#N)C(C(F)(F)F)=C2)C=C(C(F)(F)F)NN1 CHEMBL242469
OC1=CC=C2C(CC[C@@H]3C[C@](O)(CC[C@@]23CC2=CC=CC=C2)C#CCl)=C1 CHEMBL77779
CN1C=C(C=C1C(=O)N1CCCCC1)N(CC1=CC=CC=C1)C1=CC=C(C=C1)N(=O)=O CHEMBL520428
CC1(C)N(CC2=CC=CC(I)=C2)C(=O)N(C1=O)C1=CC=C(C#N)C(=C1)C(F)(F)F CHEMBL9146
FC(F)(F)C1=CC(=O)NC2=CC3=C(C=C12)[C@H]1CCCC[C@@H]1CN3 CHEMBL25802
FC(F)(F)C1=CC(SC2CCC2)=CC=C1C#N CHEMBL449371
CC1=CC=CC([C@@H]2COC3=CC4=C(C=C3N2CC(F)(F)F)C(C(F)(F)F)=CC(=O)N4)=C1 CHEMBL257379
CCCCN(CCCC)C1=CC=C(/C=C2\C(=O)ON=C2C2=CC=CC=C2)C=C1 CHEMBL89136
C=C[C@]12CCC(CC)=CC1=CC[C@H]1[C@@H]3CC[C@H](O)[C@@]3(C)CC[C@@H]12 CHEMBL249903
CC12CCC(C)(O1)[C@@H]1[C@H]2C(=O)N(C1=O)C1=CC=C(C#N)N2N=CC=C12 CHEMBL255216
CC(O)(CSC1=CC=C(Cl)C(Cl)=C1)C1=CC2=CC(Cl)=C(C(F)(F)F)C=C2N1 CHEMBL218400
CC1=C(SC(=C1)C#N)C1=CC=C2NC(C)(C)C(=O)C(C)(C)C2=C1 CHEMBL132889
CC1(C)N(OCCOCCC2=CC=C(O)C(=C2)C(N)=O)C(=O)N(C1=O)C1=CC=C(C#N)C(=C1)C(F)(F)F CHEMBL366105
CC1CC(C)(C)NC2=CC=C3C(COC4=CC=C(C=C34)N(=O)=O)=C12 CHEMBL293409
CCN(CC(F)(F)F)C1=CC=C2NC(=O)C=C(C2=C1)C(F)(F)F CHEMBL217769
C[C@@](C1=CNC2=C(NS(C)(=O)=O)C=CC=C12)(C1=CC=C(F)C=C1)C1CC1 CHEMBL391439
CC1=C(NS(C)(=O)=O)C=CC=C1N(CC1=CC=CC=C1)CC1=CC=CC=C1 CHEMBL419633
CC(O)(CS(=O)(=O)C1=CC=C(NC(=O)CCl)C=C1)C(=O)NC1=CC=C(C#N)C(=C1)C(F)(F)F CHEMBL422162
CC(O)(CSC1=CC=C(C=C1)N=C=S)C(=O)NC1=CC=C(C#N)C(=C1)C(F)(F)F CHEMBL421986
CC1=C(C2=CC=C3NC(C)(C)CC(C)C3=C2)SC(C#N)=C1 CHEMBL134260
CC1=CC(C)(C)NC2=CC=C3C4=CC=CC=C4OC(C4=CC=CC(Cl)=C4)C3=C12 CHEMBL320690
CCC1CCC2=CC3C(NC(=O)C=C3C(F)(F)F)C=C2[NH2+]1 CHEMBL244600
N#CC1=CC=C(C2CCCCC2O)C=C1C(F)(F)F CHEMBL501627
CN1C(=O)C=C[C@@]2(C)[C@@H]3CC[C@]4(C)[C@H](C/C(=C\C5=CN=C(C6=CC=CC=N6)N=C5)[C@H]4O)[C@H]3CC[C@@H]12 CHEMBL562394
CC1=C(Cl)C(=CC=C1N1C(=O)[C@@H]2[C@H](O)CCN2S1(=O)=O)C#N CHEMBL233773
FC(F)(F)C1=CC(=CC=C1Br)N1C(=O)[C@H]2C3CC(C=C3)[C@H]2C1=O CHEMBL361222
BrCC(Br)C1CCC(Br)C(Br)C1 CHEMBL375107
CC1(C)N(CCOCCOCCOCC2=CC=C(O)C(=C2)C(N)=O)C(=O)N(C1=O)C1=CC=C(C#N)C(=C1)C(F)(F)F CHEMBL348495
CN1[C@@H]2CCC3C4CCC(O)C4(C)CCC3C2(C)C=CC1=O CHEMBL420197
CC12CCC(C)(O1)[C@@H]1[C@H]2C(=O)N(C1=O)C1=CC=C(C#N)C(I)=C1 CHEMBL403668
C[C@@H]1CN([C@@H](C)CN1C(=O)NC1=CC=NC=C1)C1=CC=C(C#N)C(=C1)C(F)(F)F CHEMBL199899
CCC1C(C)CNC2=CC3=C(C=C12)C(=CC(=O)O3)C(F)(F)F CHEMBL268568
CC1=CC(C)(C)NC2=CC=C3C(COC4=CC=C(C=C34)N(=O)=O)=C12 CHEMBL64294
CN1C(=O)C=C(C(F)(F)F)C2=CC3=C(C=C21)N1CCCC1(C)CC3 CHEMBL157407
O=C1[C@H]2[C@H]3CC[C@H](C3)N2C(=O)N1C1=C2C=CC=CC2=C(C=C1)N(=O)=O CHEMBL185880
CC12CCCN1C1=CC3=C(C=C1CC2)C(C(F)(F)F)=CC(=O)N3 CHEMBL156312
CC1=CC(C)(C)NC2=CC=C3C4=CC(F)=CC=C4OC(=C4SCCCS4)C3=C12 CHEMBL65929
CC(=O)S[C@@H]1CC2=CC(=O)CC[C@]2(C)[C@H]2CC[C@@]3(C)[C@@H](CC[C@@]34CCC(=O)O4)[C@H]12 CHEMBL1393
CN1C(=O)CCC2(C)C3CCC4(C)C(O)CCC4C3CC=C12 CHEMBL307910
C[C@H]1NC2=CC3=C(C=C2[C@H]1C)C(=CC(=O)N3)C(F)(F)F CHEMBL162569
CC1=C(Cl)C(=CC=C1N1C[C@@H]2[C@H](O)CCN2S1(=O)=O)C#N CHEMBL234185
C[C@]12CC[C@H]3[C@@H](CCC4=CC(O)=CC=C34)[C@@H]1CC[C@@H]2O CHEMBL135
C[C@]1(O)CC[C@H]2[C@@H]3[C@H](CCCC4=CC=C(OCCC(=O)[O-])C=C4)CC4=CC(=O)CC[C@]4(C)[C@H]3CC[C@@]21C CHEMBL235661
[O-]C1=C2C(=O)C=CC=C2OC(=C1)C1=CC=CC=C1 CHEMBL16807
CN1C(=CC=C1C1=CC=C2NC(=O)COC(C)(C3=CSC=C3)C2=C1)C#N CHEMBL522432
O=C1C=C(C(F)(F)F)C2=CC(N(CC3CC3)CC3CC3)=CC=C2N1 CHEMBL217324
COC1=CC=C2C(CCC3=CC(=O)CC[C@]23CC2=CC=CC=C2)=C1 CHEMBL82307
CCN(CC)C(=O)\C=C1/CCC2C3CCC4N(C)C(=O)CCC4(C)C3CCC12C CHEMBL296766
N#CC1=CC=C(N2C(=O)[C@@H]3[C@H](O)CCN3C2=O)C=C1C1=CC=CC=C1 CHEMBL230053
C[C@]12CCC3C(CC=C4C[C@@H](O)CC[C@]34C)C1CC=C2C1=CN=CC=N1 CHEMBL74606
O=C1[C@H]2[C@H](C3CCC2C=C3)C(=O)N1C1=C2C=CC=CC2=C(C=C1)N(=O)=O CHEMBL361445
O=C1C=C(C(F)(F)F)C2=C(C=CC3=C2OC[C@@H](CC2=CC=CC=C2)N3CC(F)(F)F)N1 CHEMBL247995
CC[C@H]1[C@@H]2[C@H](O)CCN2C(=O)N1C1=CC=C(C#N)C(Cl)=C1C CHEMBL229160
CN1C=C(C=C1C([O-])=O)N(CC1=CC=CC=C1)C1=CC=C(C=C1)N(=O)=O CHEMBL519112
CN1C2=CC=C(O)C=C2C2=C1C1=CC=CN=C1SC2 CHEMBL207106
CC[C@@]12CC[C@@](O)(C[C@H]1CCC1=CC(OCC3=CC=CN=C3C)=CC=C21)C#CC CHEMBL457036
CC1=CC(C)(C)NC2=CC=C(C=C12)C1=CSC(=C1)C#N CHEMBL335992
CC12CCC(C)(O1)[C@@H]1[C@H]2C(=O)N(C1=O)C1=C(N)C=CC2=NC=CN12 CHEMBL271261
C[C@H]1NC2=CC3=C(C=C2C1(C)C)C(=CC(=O)N3C)C(F)(F)F CHEMBL351519
CC[C@@H]1COC2=C(C=CC3=C2C(=CC(=O)N3)C(F)(F)F)N1CC(F)(F)F CHEMBL250897
CC(=O)[C@H]1CC[C@H]2[C@@H]3CCC4=CC(=O)C=C[C@]4(C)[C@H]3CC[C@]12C CHEMBL103
C[NH+](C)C1CC(NC2=CC=C(C=C12)N(=O)=O)C(C)(C)CO CHEMBL467887
[O-]C1=CC=CC2=C1C1=C(OC2=O)C2=C(NC(=O)C=C2C(F)(F)F)C=C1 CHEMBL257751
CN1C2CCC3C4CC[C@@]5(CCCO5)C4(C)CCC3C2(C)CCC1=O CHEMBL296037
ClC1=CC=C(C=C1)C(=O)CC(NC1=CC=C(C=C1)N(=O)=O)C1=CC=CO1 CHEMBL1163630
CN1[C@@H]2CC[C@@H]3[C@@H]4C\C(=C/C5=CC=CN=C5)[C@@H](O)[C@]4(C)CC[C@H]3[C@]2(C)C=CC1=O CHEMBL562780
O=C1C=C(C(F)(F)F)C2=CC3=C(C=C2N1)OC[C@H]1CCCN31 CHEMBL227749
CN1C(C#N)=CC=C1C1=CC=C2NC(=O)COC(C3=CC=CO3)(C3=CC=CO3)C2=C1 CHEMBL483246
CC1(C)N(OCCOCCOCCC2=CC=C(O)C(=C2)C(N)=O)C(=O)N(C1=O)C1=CC=C(C#N)C(=C1)C(F)(F)F CHEMBL185883
CC1=CC=CC(C)=C1OC1=CC=C(C#N)C(=C1)C(F)(F)F CHEMBL471644
FC(F)(F)CN(CC1CC1)C1=CC=C2NC(=O)C=C(C2=C1)C(F)(F)F CHEMBL267260
C#C[C@]1(O)CCC2C3CC[C@H]4CC5=C(C=C(S(C)(=O)=O)O5)C[C@]4(C)C3CC[C@@]21C CHEMBL45083
CN1C(=CC=C1C1=CC=C2NC(=O)COC(C)(C3=CC=CO3)C2=C1)C#N CHEMBL489788
C[C@]12CCC3C(CC[C@H]4CC5=C(C[C@]34C)SC(=N5)S(C)(=O)=O)C1CC[C@@]2(O)C#C CHEMBL295204
FC1=CC=C(OC(=O)N2C[C@@H]3C[C@H]2[C@H]2N3C(=O)N(C2=O)C2=C3C=CC=CC3=C(C=C2)N(=O)=O)C=C1 CHEMBL426623
FC(F)(F)C1=CC(=O)NC2=CC=C3C(OCC4=CC=CC=C34)=C12 CHEMBL450334
O=C1C=C(C(F)(F)F)C2C=C(N(CC3=CC=CC=C3)CC(F)(F)F)C=CC2N1 CHEMBL237683
O=C1C=C(C(F)(F)F)C2C=CC([NH2+]C3CCC3)=CC2N1 CHEMBL243995
CC1(C)OC(=O)NC2=CC=C(C=C12)C1=CSC(=C1)C#N CHEMBL139749
OCCN1CC[NH+](CCCN2C3=CC=CC=C3SC3=CC=C(C=C23)C(F)(F)F)CC1 CHEMBL726
CC(C)(C)OC(=O)N1C[C@@H]2C[C@H]1[C@H]1N2C(=O)N(C1=O)C1=C2C=CC=CC2=C(C=C1)N(=O)=O CHEMBL188129
FC(F)(F)C1=CC=CC(=C1)N1C(=O)[C@H]2[C@H](C3CCC2CCC3)C1=O CHEMBL183882
CN1C(=O)C=CC2(C)C3CCC4(C)C(C(=O)SC5=CC=CC=N5)CCC4C3CCC12 CHEMBL76651
N#CC1=CN=C(N2CCC3CCCCC3C2)C=C1C(F)(F)F CHEMBL248841
C[C@@]12O[C@@](C)([C@@H]3[C@H]1C(=O)N(C3=O)C1=CC=C(C#N)C(=C1)C(F)(F)F)C(=O)N(CC1CC1)C2=O CHEMBL1210841
CN1C2CCC3C4CCC(C(=O)C5=CC=CN5)C4(C)CCC3C2(C)C=CC1=O CHEMBL75071
CC(O)(COC(=O)C1=CC=C(C=C1)C1=CC=CC=C1)C1=CC2=CC(=C(C=C2N1)C(F)(F)F)N(=O)=O CHEMBL376323
FC(F)(F)C1=CC=C2SC3=CC=CC=C3N(CC(=O)C3=C4C=CC=CC4=CC=C3)C2=C1 CHEMBL263660
O=C1[C@H]2C3CCC(O3)[C@H]2C(=O)N1C1=C2C=CC=CC2=C(C=C1)N(=O)=O CHEMBL402807
C[C@]12CC[C@H]3[C@@H](CCC4=CC(=O)CC[C@]34C)[C@@H]1CCC2=O CHEMBL274826
CC1=C(Cl)C(=CC=C1NS(=O)(=O)N1CC[C@@H](O)[C@H]1C([O-])=O)C#N CHEMBL393048
CN1C=CC2=C1CCC1=C2N(C)C2=CC=C(O)C=C12 CHEMBL382640
CN1C(C#N)=CC=C1C1=CC=C2NC(=O)COC(C3=CC=CS3)(C3=CC=CS3)C2=C1 CHEMBL520169
C[NH+]1CC[C@@H](C1)N(CC1=CC=CC=C1C(F)(F)F)C1=CC=C(C#N)C(Cl)=C1 CHEMBL558664
O=C1ON=C(C2=CC=CC=C2F)/C1=C/C1=CC=C(N2CCCC2)C=C1 CHEMBL89437
C[C@]12CCC3C(CC=C4C[C@@H](O)CC[C@]34\C=C/F)C1CC[C@@H]2O CHEMBL202007
CN1C2CCC3C4CCC(O)C4(C)CCC3C2(C)CCC1=O CHEMBL308627
FC(F)(F)CN1[C@@H](COC2=C1C=CC1=C2C(=CC(=O)N1)C(F)(F)F)C1=CC=CC=C1 CHEMBL247453
C[C@]12CC[C@H]3[C@H]([C@@H]1CC[C@@H]2O)C(CCCCCCCC(=O)N1CCOCC1)C[C@H]1CC(=O)CC[C@@]13C CHEMBL224654
CC1C(=O)C(C)(C)NC2=CC=C3C4=CC=CC=C4O/C(=C\C4=CC=CC(F)=C4)C3=C21 CHEMBL34824
CC1=CC(=O)NC2=CC=C3C(COC4=CC=CC(CO)=C34)=C12 CHEMBL257151
CC1(C)N(CCCCO)C(=S)N(C1=O)C1=CC=C(C#N)C(I)=C1 CHEMBL419767
CN1[C@@H]2CC[C@@H]3[C@@H]4C\C(=C/C5=CC=CC=N5)[C@@H](O)[C@]4(C)CC[C@H]3[C@]2(C)C=CC1=O CHEMBL559485
CN1[C@@H]2CC[C@@H]3[C@@H]4C[C@@H](CC5=CC=CC(F)=C5)[C@@H](O)[C@]4(C)CC[C@H]3[C@]2(C)C=CC1=O CHEMBL556229
COC1=C(O)C=CC2=C1C1=C(/C(=C/C3=CC=CC(C)=C3)O2)C2C(C)=CC(C)(C)[NH2+]C2C=C1 CHEMBL232760
CC[C@@]12CC[C@@](O)(C[C@H]1CCC1=CC(O)=CC=C21)C#CC CHEMBL10560
CO\N=C(/C)C1=C(SC=C1)\C=C1/OC2=CC=C(O)C(OC)=C2C2=CC=C3NC(C)(C)C=C(C)C3=C12 CHEMBL397920
C[C@H]1[C@@H]2[C@@H](O)CCN2C(NC#N)N1C1=CC=C(C#N)C(Cl)=C1C CHEMBL482549
CC(=O)O[C@@]1(CCC2C3C=C(Cl)C4=CC(=O)[C@@H]5CC5[C@]4(C)C3CC[C@]12C)C(C)=O CHEMBL361245
COC1=C(C=CC2=C1C1=C(C(=O)O2)C2=C(NC(=O)C=C2C)C=C1)C(=O)OC(F)(F)F CHEMBL256769
CC1=C(Cl)C(=CC=C1\N=C1/O[C@@H]([C@@H]2[C@@H](O)CCN12)C(F)(F)F)C#N CHEMBL484727
FC(F)(F)C1=CC(=O)NC2=CC3=C(CCC4(CCCCC4)N3)C=C12 CHEMBL345854
C[C@]12CCC3C(CCC4=CC(=O)CC[C@]34C)C1CC=C2N1C=NC2=CC=CC=C12 CHEMBL77789
O=C1[C@H]2[C@H](C3C=CC2[C@@H]2C[C@H]32)C(=O)N1C1=C2C=CC=CC2=C(C=C1)N(=O)=O CHEMBL367375
C[C@@]12CN(C[C@@](C)(O1)[C@@H]1[C@H]2C(=O)N(C1=O)C1=CC=C(C#N)C(=C1)C(F)(F)F)C1=CC(Cl)=NC=N1 CHEMBL1210152
CC(C)C(C)\C=C\C(C)C1CCC2\C(CCCC12C)=C\C=C1\C[C@@H](O)CCC1=C CHEMBL50241
CC1=CC(=C)C(CC2=CC=C(C=C2)N(=O)=O)C(C)(C)C1 CHEMBL50023
C[C@]1(O)CC[C@H]2[C@@H]3[C@H](CCCCC4=CC=C(OCCCCC(=O)[O-])C=C4)CC4=CC(=O)CC[C@]4(C)[C@H]3CC[C@@]21C CHEMBL238001
FC(F)(F)C1=CC=CC(=C1)N1C(=O)[C@H]2[C@H](C3C=CC2[C@@H]2C[C@H]32)C1=O CHEMBL182993
FC(F)(F)C1=CC(=O)NC2=CC=C3N(CC4CC4)C(COC3=C12)C1=CC=CC=C1 CHEMBL247637
CN1C(=O)CCC2(C)C3CCC4(C)C(CC[C@@]45CCC(=O)O5)C3CCC12 CHEMBL76533
CC12CCC(C)(O1)[C@@H]1[C@H]2C(=O)N(C1=O)C1=CN=C(C#N)C(Cl)=C1 CHEMBL403213
CC12CCC(C)(O1)[C@@H]1[C@H]2C(=O)N(C1=O)C1=C(N)C=CC2=[NH+]C=CN12 CHEMBL271261
CN1[C@@H]2CC[C@@H]3[C@@H]4C\C(=C/C5=CC=NC=C5)[C@@H](O)[C@]4(C)CC[C@H]3[C@]2(C)C=CC1=O CHEMBL556848
CC1(C)N(CCCCO)C(=O)N(C1=O)C1=CC=C(C#N)C(I)=C1 CHEMBL187251
C[C@]12CC[C@H]3[C@@H](CCC4CC(=O)CC[C@]34C)[C@@H]1CC[C@@H]2O CHEMBL422045
CN1C2C=CC([C@@H]3[C@H]2C(=O)N(C3=O)C2=C3C=CC=CC3=C(C=C2)N(=O)=O)C1=O CHEMBL183173
C[C@]12CC[C@H]3[C@@H](CC=C4C[C@@H]5CC[C@@]43CCO5)[C@@H]1CC[C@@H]2O CHEMBL397343
O[C@@H]1CCN2[C@@H]1C(=O)N(C2=O)C1=C2N=CC=CC2=C(C=C1)C#N CHEMBL397274
FC(F)(F)CN(CC(F)(F)F)C1=CC2C(NC(=O)C=C2C(F)(F)F)C=C1 CHEMBL394792
CC1=CC(C)(C)NC2=CC=C3C4=CC(F)=CC=C4O\C(=C/C4=CSC=C4)C3=C12 CHEMBL134277
COC(=O)C1=C(CN2C=NN=N2)NC(C)=C(C#N)[C@H]1C1=CC=C(F)C=C1Cl CHEMBL1215623
CCC1CCC2=CC3C(NC(=O)C=C3C(F)(F)F)C=C2N1 CHEMBL244600
C=C1C=C2CC[C@H]3[C@@H]4CC[C@H](O)[C@@]4(C)CC[C@@H]3[C@@]2(C)CC1 CHEMBL249700
FC(F)(F)C1=CC(=O)NC2C=C([NH2+]C3CCCC3)C=CC12 CHEMBL398189
O=C(N1C[C@@H]2C[C@H]1[C@H]1N2C(=O)N(C1=O)C1=CC=C(C=C1)N(=O)=O)C1=CC=CC=C1 CHEMBL365650
O=C1C=C(C(F)(F)F)C2C=CC([NH2+]C3CCCCC3)=CC2N1 CHEMBL243136
CN1C=C(C=C1C(=O)N1CCCC1)N(CC1CCCCC1)C1=CC(C)=CC(C)=C1 CHEMBL519450
CC(=O)O[C@@]1(CCC2C3CC(=C)C4=CC(=O)CCC4(C)C3CCC12C)C(C)=O CHEMBL307176
C[C@@]12CN(C(=O)C3=CC=CC=C3)C[C@@](C)(O1)[C@H]1C(=O)N(C3=CC=C(C#N)C(C(F)(F)F)=C3)C(=O)[C@H]12 CHEMBL1209970
C[C@]1(O)CC[C@H]2[C@@H]3CCC4=CC(=O)CCC4=C3C=C[C@]12C CHEMBL166444
FC(F)(F)CN(CC1=CC=CS1)C1=CC2C(NC(=O)C=C2C(F)(F)F)C=C1 CHEMBL237898
CCc1nc(CNc2cc(Cl)cc(Cl)c2)cs1 ZINC000054918151
C[C@H](NC(=O)C[C@H]1CCCC[C@@H]1C)c1nc2c(s1)CCC2 ZINC000560494989
Cc1coc(C)c1C(=O)Nc1nc2c(s1)CCCCCC2 ZINC000559492026
O=C(c1cc(F)c([N+](=O)[O-])cc1F)N1CCc2ccc(Cl)cc2C1 ZINC000124272892
Cc1cc(C)c(S(=O)(=O)N2CCN(c3cc(-n4ccnc4)nc(C)n3)CC2)cc1C ZINC000065363736
COc1cccc(N([C@@H](C)C(=O)Nc2nnc(SC(C)C)s2)S(C)(=O)=O)c1 ZINC000223353023
Nc1ccc(Cc2ccc(Br)cc2)cc1 ZINC000001722743
Cc1nc(-c2ccncc2)nc(Oc2cccc(F)c2F)c1C ZINC000301280157
Cc1n[nH]cc1CCCNC(=O)c1cc(Br)c(C)c([N+](=O)[O-])c1 ZINC000164065011
Clc1ccc(C=Nc2ccc3[nH]cnc3c2)c(Cl)c1 ZINC000000362000
Cc1nn(C(N)=S)c(C)c1/N=N/c1ccc(Cl)cc1 ZINC000018116196
O=C(NC[C@@H]1CC12CCSCC2)c1c[nH]nc1-c1cccc(OC(F)F)c1 ZINC000579941574
CC(C)(C)c1cnc(SCc2nc(CC(F)(F)F)no2)o1 ZINC000474401408
O=C1c2oc3ccc(Cl)cc3c(=O)c2[C@@H](c2ccc([N+](=O)[O-])cc2)N1C[C@H]1CCCO1 ZINC000009159097
CCc1cnc(CCNc2ccc([N+](=O)[O-])nc2)s1 ZINC000078513372
C=C(Cl)C[NH2+][C@@H]1CN(C(=O)Cn2cncc2C)C[C@@H]1C ZINC001054906180
O=[N+]([O-])c1cccc(Br)c1N1CC(F)(F)C1 ZINC000169725447
Cc1ccc(Nc2c3c(nc4nc(-c5cccs5)nn42)CCCC3)c(Cl)c1 ZINC000046022541
CC(C)c1nccc(N[C@@H]2CCOc3c(Cl)cccc32)n1 ZINC000301234868
COC[C@H](C)SCc1csc(-c2ccsc2)n1 ZINC000173803053
O=[N+]([O-])c1cc(/C=N/c2c(-c3ccco3)nc3ccccn32)c(Cl)cc1Cl ZINC000000809163
CC(=O)[C@H](C)SCCc1cc(Cl)cc(Cl)c1 ZINC000446067199
Clc1ccc(CN/N=C/c2ccc3c(c2)OCO3)cc1 ZINC000010118899
Brc1ccncc1Nc1cnn(C2CCOCC2)c1 ZINC001203860360
CS(=O)(=O)C1=NN2C(=NC(=O)/C(=C\c3ccc(Sc4ccc(Cl)cc4)o3)C2=N)S1 ZINC000041077724
O=[N+]([O-])c1ccc2ncnc(N[C@H](c3ccccc3)[C@H]3CCOC3)c2c1 ZINC000611713535
Cc1nc(NCc2cccc(C)c2)sc1-c1ccn(Cc2ccsc2)n1 ZINC000014967100
O=[N+]([O-])c1cc(F)c(N[C@@H]2C[C@H]3CC[C@@H]2O3)c(F)c1 ZINC000178871064
Cc1cc(C=C2C(=O)N(C)C(=S)N(C)C2=O)c(C)n1C(C)(C)C ZINC000408959949
Cc1ccc2nc3sc(-c4nnc(-c5ccccc5[N+](=O)[O-])o4)c(N)c3cc2c1 ZINC000004994004
CC(NN1C(=O)c2ccccc2C1=O)=C1C(=O)c2ccccc2C1=O ZINC000100004542
Cc1cc(C)cc(C(=O)NC(=S)Nc2nc(-c3cccc([N+](=O)[O-])c3)cs2)c1 ZINC000017089178
Cc1ccc2nc(CNc3ccc4c5c(cccc53)CC4)cn2c1 ZINC000531231151
C=CCSc1nc(SC)nc2c3c(nc(CC(C)C)c4c3CCC4)sc21 ZINC000005111235
Clc1cccc2c1CC[C@H]2Nc1ccc([C@H]2CCOC2)cc1 ZINC000559897661
O[C@@]1(CF)CCCN(Cc2ccc(Br)s2)CC1 ZINC001137641067
Fc1ccccc1Nc1nc(-c2ccc(Br)cc2)cs1 ZINC000000077808
CC1(C)[C@@H]2CC[C@H]3[C@@]1(CC[C@@H]1[C@@]3(C)CC[C@]3(C)[C@@H]4CC(C)(C)CC[C@]4(C)CC[C@]13C)O2 ZINC000004972896
Cc1ccc(C)c(S(=O)(=O)N[C@]2(C)CCOC2=O)c1[N+](=O)[O-] ZINC000289627093
COc1ccc(-c2c(C)nn3c2nc(C)cc3NCc2ccc(C)cc2)cc1OC ZINC000005058898
O=C(Nn1cnnc1)c1sc2cc([N+](=O)[O-])ccc2c1Cl ZINC000000261052
O=C(c1cc2cc([N+](=O)[O-])ccc2s1)N1CCC[C@@H]1c1cn[nH]c1 ZINC000597729436
Cc1[nH]c2ccc(C(=O)Nc3nc4c(s3)CCCC4)cc2c1C ZINC000008742365
C=CCn1c(-c2ccc(Cl)cc2)cs/c1=N\c1ccc(C)cc1C ZINC000028627943
CC(C)[C@@H]1CC(N=Nc2ccccc2F)CS1 ZINC000814790683
Cn1nnnc1CC[NH2+]Cc1cc(Cl)ccc1O ZINC000771874788
C[C@H](NCc1cccc(F)c1F)c1ccc(Cl)s1 ZINC000042269348
CC(C)c1ccc(C=NN2C(=O)CSC2=S)cc1 ZINC000002170447
O=[N+]([O-])c1cc(/C=C/c2ccncn2)ccc1[O-] ZINC000157326888
CCOCCCN(C(=O)c1snc(C(N)=O)c1N)[C@@H](C(=O)NCCC(C)C)c1ccc(Cl)cc1 ZINC000006600112
Cc1noc(/C=C\c2cc(Br)c(OCc3ccc(Cl)cc3)c(Br)c2)c1[N+](=O)[O-] ZINC000408543914
CCc1ccc(S(=O)(=O)N2CCN(CC)[C@@H](C)C2)cc1[N+](=O)[O-] ZINC000592038937
O=C([O-])[C@@H](Cc1c[nH]c2ccc([N+](=O)[O-])cc12)[NH2+]Cc1cccc2[nH]ccc21 ZINC000426723520
FC(F)(F)C(F)(Cl)C(F)(F)F ZINC000044306219
Cc1cc(C(=O)N[C@@H](C)c2ccccc2Br)c2cnn(C(C)C)c2n1 ZINC000010965760
Clc1cccc(/C=C/c2nn3c(nnc3-c3cccnc3)s2)c1 ZINC000004540204
Cc1nc(-c2ccc(CNC(=O)c3ccc4[nH]c(C)c(C)c4c3)s2)cs1 ZINC000014121940
C[C@@H]1CCCC[C@H]1Nc1c([N+](=O)[O-])nn(-c2ccccc2)[n+]1[O-] ZINC000004971306
O=C(Cn1cc([N+](=O)[O-])cn1)O[C@@H]1CCO[C@@H](C2CCOCC2)C1 ZINC000763137731
Cn1cncc1CNc1nc2ccc([N+](=O)[O-])cc2s1 ZINC000097094800
O=[N+]([O-])c1cnn(COc2ccc(Br)cc2)c1 ZINC000002537564
COCCCn1c(Sc2ccc(Cl)cc2[N+](=O)[O-])nnc1-c1ccccc1Cl ZINC000009540355
COc1ccc(-c2ncc(C(=O)Nc3ccc(Cc4noc(C(C)C)n4)cc3)c(C)n2)cc1 ZINC000226096163
Cc1cc(C(=O)C(C)C)c(C)c([N+](=O)[O-])c1[N+](=O)[O-] ZINC000004127677
CCCn1nnnc1NC(=S)NC(=O)C=Cc1cc(Br)cc(Br)c1OC ZINC000022827757
C=CCSc1nnc2c(n1)O[C@@H](c1ccc(C)s1)N(C(=O)CC)c1ccccc1-2 ZINC000002122465
Clc1c2oc3c(c2c(Cl)c(Cl)c1Cl)c(Cl)c(Cl)c(Cl)c3Cl ZINC000002521606
O=C1NC(=S)NC(=O)C1=Cc1cc(Cl)ccc1Cc1ccccc1Br ZINC000408870995
CSC(=Nc1ccc(Oc2ccc(N=C(SC)SC)cc2)cc1)SC ZINC000002179606
Cc1nn(C(N)=S)c(C)c1/N=N/c1ccc(C)cc1C ZINC000016928712
COc1ccc(Cl)cc1N=C1SC(=CNc2ccc(C)c(Cl)c2)C(=O)N1C ZINC000008927951
C=CC[N@@H+](C)[C@@H]1CCN(C(=O)[C@H](C)n2cccc2)C1 ZINC000971360650
Cc1nc(N=NCc2ccccc2Cl)sc1C ZINC000005533734
Cc1cc(C)nc(NC(=O)c2cc(-c3ccc(C)c(C)c3)[nH]n2)c1 ZINC000622455676
O=[N+]([O-])c1ccc(Br)c2c1CN(Cc1nc(C3CC3)no1)CC2 ZINC000299690808
O=C1N=C(SCc2ccc(Cl)cc2)NN2C1=c1ccccc1=N[C@@H]2c1cccnc1 ZINC000588227741
O=[N+]([O-])c1ccc(CSC2=NCCS2)c(O)c1 ZINC000005713790
O=C([O-])[C@@H]1CCC2(C1)SCCCS2 ZINC000217905231
CCn1c(C)nc([N+](=O)[O-])c1N1CCN(c2cncc(F)c2)CC1 ZINC000601186244
C=CCSC1=N/C(=C\c2cc(Cl)cc(Br)c2OC)C(=O)S1 ZINC000003461140
CCc1ccc(N[C@H]2NC(=O)/C(=C\c3cc(Cl)c(OCc4cccc([N+](=O)[O-])c4)c(OC)c3)S2)cc1 ZINC000100949642
C#CCO[C@@H](C)c1nc(-c2oc3ccccc3c2C)no1 ZINC000834697357
O=C1NC(=S)S/C1=C/c1c(F)c(F)c(F)c(F)c1F ZINC000008554016
Cc1cnc([C@H](C)N2CCc3cc(Cl)cc(Cl)c3C2)cn1 ZINC000428222561
Cc1ccc(-c2c[nH]c(=S)n2-c2ccc(C)cc2C)cc1 ZINC000003434755
Cc1n[nH]c(C)c1NC(=O)c1cn(-c2cccc([N+](=O)[O-])c2)nn1 ZINC000109120708
Cc1cc(/C=N/c2ccc(C)c(Cl)c2)c(C)n1-c1cccc([N+](=O)[O-])c1 ZINC000408783106
C[C@@H]1C[C@@H](S(=O)(=O)Oc2cc(C=O)ccc2[N+](=O)[O-])CCO1 ZINC000295684759
O=C([O-])/C(=C/c1cc(Br)c(Br)o1)Sc1nnc(-c2ccc(Cl)cc2)o1 ZINC000408634565
Cc1nc(-c2ccc(C(=O)N3CCn4nccc43)s2)cs1 ZINC001128858013
Cc1ccc(-c2csc(NC(=O)[C@H]3CCCOCC3)n2)cc1[N+](=O)[O-] ZINC000375729559
CC(C)C(=O)Nc1ccc(N2C(=S)N[C@H](c3ccccn3)[C@H]2c2cccn2-c2ccc(C(=O)[O-])cc2)cc1Cl ZINC000225139280
COC(=O)CCc1csc(-c2cccc([N+](=O)[O-])c2)n1 ZINC000194423745
CC(C)Cn1cnc(NC(=O)c2c[nH]c3cc(=O)ccc-3c2)c1 ZINC001155157458
Cc1ccc(C(=O)Nc2ccccc2C(=O)Nc2nnc(-c3ccc([N+](=O)[O-])cc3)o2)s1 ZINC000009062422
COCC1(C(=O)NC(=N)C23CC4CC(CC(C4)C2)C3)CCC1 ZINC001181953549
CC(C)CN(CC(C)C)C(=O)c1ccc([N+](=O)[O-])o1 ZINC000012382249
O=[N+]([O-])c1ccccc1SNc1ccc(Br)cn1 ZINC000002584058
Cn1cc(OCc2c(Cl)cccc2[N+](=O)[O-])cn1 ZINC000227963777
CC(C)c1ccc(-c2csc(NC(=O)CCn3cnc([N+](=O)[O-])c3)n2)c(C(C)C)c1 ZINC000012525449
O=C(N[C@@H]1CCSC1=O)c1ccc([N+](=O)[O-])cc1Cl ZINC000000083284
C=C(C)Cn1c(-c2sc(N3CCOCC3)nc2C)nnc1N1Cc2ccccc2C1 ZINC000460557409
Cc1nn(-c2ccccc2)c(C)c1[C@H]1OCC[C@@H]1C(=O)NCc1nnc2n1CCC2 ZINC000328605818
Cc1ncc([C@@H](C)Nc2cc(Cl)c3cnn(C)c3n2)s1 ZINC000894922995
C=CCn1c(SCC(=O)N(C)C)nc2sc3c(c2c1=O)CCC3 ZINC000002701205
O=C(CNc1ccccc1[N+](=O)[O-])Nc1ccc2c3c(cccc31)CC2 ZINC000058363237
Nc1ccc(NC(=O)c2ccc([N+](=O)[O-])cc2)c([N+](=O)[O-])c1 ZINC000003894947
Cc1ccccc1[C@@H](c1noc(Cc2cncs2)n1)C(C)C ZINC000558398764
Cn1ccc(NC(=O)c2cc3cc([N+](=O)[O-])ccc3s2)n1 ZINC000024474347
C[C@@H](Nc1ncncc1Br)c1cccc(Cl)c1 ZINC000090780870
Cc1c(Br)c(=O)n(C[C@@H]2COC(C)(C)O2)cc1[N+](=O)[O-] ZINC000794436212
CC(C)c1cc2nc(-c3ccncc3)oc2c(Br)c1 ZINC000073638688
O=C(Cn1ccc([N+](=O)[O-])n1)Nc1nc2ccccc2s1 ZINC000001428836
CCO[C@@H]1C[C@@H](NC(NC2CC2)=[NH+]C)C12CCC2 ZINC000262417918
O=C(NCCSCc1ccc(Cl)cc1)c1cc([N+](=O)[O-])ccc1Cl ZINC000007270778
C=CCn1c2c(cccc2C)s/c1=N\C(=O)c1ccc([N+](=O)[O-])o1 ZINC000100909678
CC(C)NC1=C2Sc3nc(N)[nH]c(=O)c3N=C2CC(C)(C)C1 ZINC000075252536
Cc1ccc(Cl)cc1NCc1cnn(C(C)C)c1 ZINC000226620487
COc1ncc(Cl)cc1-n1cc(N)c2c1nccc2Cl ZINC001210450822
N=C(N[C@@H](F)Oc1cccc(Cl)n1)c1cccnc1Cl ZINC001160162790
COc1cc(OC)cc(-c2nc(SC(=Cc3cc(Cl)ccc3OCc3ccccc3Cl)C(=O)[O-])n[nH]2)c1 ZINC000408633807
CCCOc1c(Br)cc(Br)cc1CNCc1ccco1 ZINC000020929836
COC(=O)c1cc(Br)cc2[nH]nc([N+](=O)[O-])c21 ZINC000086037140
O=C1CS/C(=N\c2cc(Cl)cc(Cl)c2)N1c1cc(Cl)cc(Cl)c1 ZINC000003180317
CCOc1ccc(/N=C/c2ccc(OC(C)C)cc2)cc1 ZINC000000244482
NC(=O)c1ccc(-c2ccc(Br)cc2[N+](=O)[O-])o1 ZINC000073640475
Cc1ncsc1CCSCc1ncc(Cl)s1 ZINC000507119116
Nc1n[nH]c(-c2ccccc2)c1N=Nc1ccccc1Cl ZINC000242425495
CC(C)N(C)C(=O)[C@@H]1CSCN1C(=O)c1ccc([N+](=O)[O-])n1C ZINC000344888902
FC(F)Oc1ccc(NCc2ccc3occc3c2)cn1 ZINC000351570692
O=C1N/C(=N/c2ccccc2Br)S/C1=C/c1cccc([N+](=O)[O-])c1 ZINC000035647738
CC(C)NC(=O)[C@]1(Cc2ccccc2-c2cccs2)CCN(C(=O)[C@H]2CCC(=O)N2)C1 ZINC000019449065
O=C(NC[C@@H]1CCCSC1)c1csc(-c2ccc([N+](=O)[O-])cc2)n1 ZINC000561714635
Cc1ccc([N+](=O)[O-])c(C)c1C(=O)Nc1cc2c(cn1)CCCC2 ZINC001274050913
CSc1cccc(N[C@@H](C)c2sccc2C)c1 ZINC000070089537
O=C(Nc1ccc2cc([N+](=O)[O-])ccc2n1)c1cc2n(n1)CCCO2 ZINC000431847611
CC(C)c1ccc(-c2ccc(SCc3nc(-c4cccs4)no3)nn2)cc1 ZINC000033022138
CC(C)c1ccc2c(c1)C(N=Nc1ccn(C)n1)CCCO2 ZINC001116744496
C[C@@H]1CSCCN(C(=O)c2c[nH]c3cc(Cl)ccc23)C1 ZINC000683124656
Nc1ccc(Cc2nc(-c3ccccc3Cl)no2)cc1 ZINC000019772009
O=c1c2cc(Cl)ccc2ncn1Cc1csc(Cc2ccc(Cl)cc2)n1 ZINC000032327582
CC(C)n1nccc1Nc1cccnc1C#C[Si](C)(C)C ZINC001210516908
Cc1ccc(NC=C2CCCCC2=O)nc1 ZINC000100916773
O=[N+]([O-])c1ccc(Nc2ccnc(Cl)c2Br)cn1 ZINC001203566174
Cc1ccc(-c2nn3cc(-c4ccc(Cl)cc4)nc3s2)cc1 ZINC000000440660
CC(C)n1cc(/C=N/NCc2c(Cl)cccc2Cl)c2ccccc21 ZINC000009197715
Clc1nc(Cl)c2nc(Cl)nc(N3C[C@@H]4CN(Cc5nccs5)C[C@H]4C3)c2n1 ZINC001164782850
O=c1cc(-c2cc(Br)ccc2O)nc2n1CCCCC2 ZINC000016769160
Cc1cccc(-c2nc(C(C)C)no2)c1NC(=O)c1ccc([N+](=O)[O-])n1C ZINC000510079425
C=CCS[C@@]1(Br)NC(C)(C)C[C@@]2(C)OCCN21 ZINC000019333453
CC1(CNC(=O)[C@@H]2C[C@@]23CCCOC3)CCC(F)(F)CC1 ZINC001183741372
CC/C(=N\O)c1cc(Br)cc(C)c1O ZINC000005633770
Cc1nn(C)cc1-c1cc2c(cc([N+](=O)[O-])cc2[N+](=O)[O-])[nH]1 ZINC000002100638
C#C[C@H](NC(=O)NC1CC([NH+]2CCCCC2)C1)C(C)C ZINC000366983885
Nc1ccc(/C=C\C(=N\O)c2ccccc2)cc1 ZINC000004701261
CCNC(=O)[C@H](C)NC(=O)c1c2c(sc1-n1cccc1)CSCC2 ZINC000052752961
Cc1nc2ccccn2c(=O)c1CCN1C(=O)c2ccc([N+](=O)[O-])cc2C1=O ZINC000241447006
Cc1c(-c2cc(CNc3ccc(C(C)(C)C)cc3)on2)cnn1C ZINC000274331362
C[C@@H](CC(C)(C)C)C(=O)NC12CC3CC(CC(C3)C1)C2 ZINC000463222449
NC(=O)c1cccc([N+](=O)[O-])c1N1C[C@@H](c2ccsc2)[C@H](CO)C1 ZINC000420646067
Cc1ccc([N+](=O)[O-])c(OCCCn2ccnc2)c1 ZINC000004810557
Cc1cc(C(F)F)nc2sc3c(ncn4nc(COc5ccc(C(C)C)cc5)nc34)c21 ZINC000033326986
Cc1ccc2oc(C(=O)N(C)[C@@H](C)c3cccc([N+](=O)[O-])c3)cc2n1 ZINC000069374521
O=C(NCCN1C[C@H]2CC[C@@H](C1)O2)c1c[nH]c2ccc([N+](=O)[O-])cc12 ZINC000456202851
CCCC[C@@](O)(C#C[C@@](O)(CC)CCCC)CC ZINC000001596825
O=[N+]([O-])c1ccc2c(c1)[C@@H]1C3SC(=S)N=C3SC[C@@H]1CO2 ZINC000001803102
O=[N+]([O-])c1ccc(Cl)cc1N1CC[C@]2(CNc3ccccc32)C1 ZINC000804651325
Cc1nnc(Sc2ccc(-c3nc4sc(C)c(C)c4c(=O)[nH]3)cc2[N+](=O)[O-])s1 ZINC000408987737
C/C=C/c1cc2c(c(OC)c1)O[C@@H](c1cc3c(c(OC)c1)OCO3)[C@@H]2C ZINC000049601697
CCc1nnc(NC(=O)c2ccn(-c3ccc([N+](=O)[O-])cc3)n2)s1 ZINC000342110763
Cc1ccc(Cc2nc(CSc3nc4ccc(Cl)cc4o3)cs2)cc1 ZINC000023429319
C=CC[C@@H](C=C)Oc1ccc(Br)c(C)n1 ZINC000706109788
CCc1ccc(/C=N/NS(=O)(=O)c2ccc(Cl)cc2)s1 ZINC000000442321
Cc1ccc([N+](=O)[O-])cc1[N-]c1nnco1 ZINC001211284319
Cc1cc(C(N)=O)c(N2CCC3(CCCC3)C2)nc1C ZINC000670468899
C=C(C)CC[C@H](C)OC(=O)C[C@H](C)c1ccncc1 ZINC000845868157
C/C(=C/c1ccc([N+](=O)[O-])cc1)C(=O)N1CCOC[C@H]1c1ncon1 ZINC000754462988
C=CC[S@](=O)[C@@H](C)c1ccc(C(C)(C)C)cc1 ZINC000905198666
C=C[C@@H]1OCCC[C@H]1NC(=O)N[C@@H]1CC[N@H+](C)[C@H](C)C1 ZINC000333280510
Cc1c(Br)c(N2CC(=O)N(C)[C@@H](C)C2)ncc1[N+](=O)[O-] ZINC000336906735
CC(C)(C)c1nn2cnnc2n(/N=C/c2ccccc2Cl)c1=O ZINC000000093411
Cc1cc(-c2noc(-c3ccc4nc(C)sc4c3)n2)c(C)o1 ZINC000347140711
O=[N+]([O-])c1ccc(S(=O)(=O)N[C@H]2CCO[C@@H]2c2ccc(Cl)cc2)cc1 ZINC000181597745
Oc1ccc(Br)cc1/C=N/c1cccc(Cl)c1F ZINC000044835849
COc1ccc(C(C)N=Nc2nc(C)cs2)cc1 ZINC000012200762
C[N@H+](Cc1ccncc1)C1CC2(C1)CCN(c1nc(Cl)c(Cl)cc1[N+](=O)[O-])CC2 ZINC001164792560
CCN1c2ccccc2C(c2ccc(/N=C/c3ccc(Cl)cc3)cc2)c2ccccc21 ZINC000004733876
CC(C)c1nc2c(s1)CN(Cc1ccoc1)CC21CCN(S(C)(=O)=O)CC1 ZINC000306132088
CN(C)c1ccc(N2C(=S)N[C@@H](c3ccccn3)[C@@H]2c2cccn2-c2cccnc2)cc1 ZINC000223884469
Cc1nn(-c2ccccc2)c(Cl)c1C=NNc1ccc(C)c(Cl)c1 ZINC000004934827
C=CCC(CC=C)C(=O)N[C@@H]1CCCc2nc(C)sc21 ZINC000359892397
C=C(C)C[NH+]1CCC(NC(=S)NC2CC2)CC1 ZINC000729941760
C[C@H](C#N)OCCN1CCC[C@@]2(CC[N@H+](C)C2)C1 ZINC000852105250
CSc1cccc(N(C)S(=O)(=O)c2nn(C)cc2[N+](=O)[O-])c1 ZINC000599226549
Fc1ccc(CSc2nc3ccncc3n2Cc2ccc(Cl)cc2)cc1 ZINC000004914278
C=C1CC(c2noc(Cc3nsc4ccccc43)n2)C1 ZINC000896873811
CN(C)C(C)(C)c1nnnn1[C@@H](/C=C/c1ccc(Cl)cc1Cl)C(C)(C)C ZINC000000754544
CC(C)Oc1[n-]c(=O)nc2cc([N+](=O)[O-])ccc21 ZINC001228240504
Cc1noc(C)c1CN1CCOC[C@@]2(CCCN(c3nc(C)cc(Cl)c3[N+](=O)[O-])C2)C1 ZINC001164776177
O=C(NCc1cnn2c1CN(Cc1ccns1)CC2)[C@@H]1C[C@H]1[N+](=O)[O-] ZINC001069861018
Cc1sc2nc(CN3CCCCC3)nc(Sc3nnc(-c4ccccc4Cl)o3)c2c1C ZINC000012813237
CC(C)COc1ccccc1/C=C1\SC(=O)N(Cc2ccccc2[N+](=O)[O-])C1=O ZINC000408599919
Cc1nc(Cl)nc(Cl)c1NCc1cccc2ncoc21 ZINC001171460355
Cc1ccc(C2=CCN(C(=O)c3c(C)cccc3[N+](=O)[O-])CC2)cn1 ZINC000446295071
C[C@@H]1CCCC[C@@H]1Nc1nc2c(-c3ccc(Cl)cc3)nnn2c2ccccc21 ZINC000005035220
Cc1nn(C[C@@H](C)C(=O)N2NC(C)=C[C@@]2(O)C(F)(F)F)c(C)c1[N+](=O)[O-] ZINC000006526396
CC(C)(C)Cc1csc(NC(=O)c2n[nH]cc2[N+](=O)[O-])n1 ZINC000096494221
C/C=C(/C)c1nc(Cc2ccc(C(C)C)cc2)no1 ZINC000445202527
Cc1cc(/C=N/c2ccc(C)cc2[N+](=O)[O-])c(C)n1C ZINC000408791531
S=C1N[C@H](c2ccccn2)[C@@H](c2ccn(C3CCCC3)c2)N1C[C@@H]1CCCO1 ZINC000223326709
O=[N+]([O-])c1ccccc1[N-]c1cnns1 ZINC001206150290
Nc1ncnc(SCc2ccc(Cl)cc2Cl)c1[N+](=O)[O-] ZINC000028405806
O=c1ccc(-c2cccs2)nn1Cc1ccc([N+](=O)[O-])cc1 ZINC000005388118
Cc1nc(-c2ncc(C(=O)N[C@H](C)c3csc(C)n3)c(=O)[nH]2)cs1 ZINC000091951693
Cc1cc(Br)ccc1-c1nc(-c2cncs2)no1 ZINC000445605433
CC[C@H]1c2ccccc2CN1S(=O)(=O)c1nn(C)cc1[N+](=O)[O-] ZINC000908261863
Cc1cc(-c2csc(NC(=O)c3cccc(C)c3)n2)c(C)o1 ZINC000341107662
O=Cc1cn(-c2ccc(Cl)cc2)nc1-c1ccc([N+](=O)[O-])cc1 ZINC000000732197
Cc1cc(N2CCc3c(CN(C)C)nn(C(C)C)c3C2)nc2c(Cl)cccc12 ZINC001164653642
COCCn1nnnc1[C@H](c1cc2c(C)ccc(C)c2[nH]c1=O)N1CCc2ccccc2C1 ZINC000019973174
CCc1nc([C@H](C)N[C@@H](C)c2ccc(Cl)nc2)cs1 ZINC000179125119
COCCCN(Cc1cc2cc3c(cc2nc1-c1ccccc1C)OCO3)C(=O)c1cccs1 ZINC000012243717
CNc1ccc(Nc2cc(OC)cnc2Br)cn1 ZINC001203449564
CCc1oncc1C(=O)N1CC[C@H]2[C@H](CCN2C(=O)C(C)C)C1 ZINC000945947756
Cc1ccc([N-]S(=O)(=O)c2cc(C(=O)NCCSCc3c(F)cccc3Cl)ccc2Cl)cc1C ZINC000408546298
Cc1cc(C2N=NC(=S)N2N=Cc2ccc(C(C)C)cc2)n[nH]1 ZINC000006786166
Clc1ccc(CSc2ccccc2-n2cccc2)cc1 ZINC000000138232
CC(=O)Nc1sc(C)c(C)c1C(=O)OCc1ccc([N+](=O)[O-])cc1 ZINC000003365729
Cc1csc([C@@H](C)C(=O)N2CCSC23CCCCC3)n1 ZINC000614561942
Cc1sc(S(=O)(=O)N2CCN(C)CC2(C)C)cc1[N+](=O)[O-] ZINC000342498441
C(=N/n1c2ccccc2c2ccccc21)\c1ccccc1 ZINC000001957932
Cc1ccc(-c2nn(-c3ccc(Cl)cc3)c3c2cnc2ccc(C)cc32)cc1 ZINC000004970035
O=[N+]([O-])c1ccc(Nc2nc(Cl)nc(Nc3ccccc3)n2)cc1 ZINC000006276927
C/C(=N\C[C@@H](C)/N=C(\C)c1cccs1)c1cccs1 ZINC000018192835
O=C(/C=C/c1cn2cc(Cl)ccc2n1)c1ccc(O)cc1 ZINC000064359826
CC1(C)[C@@]2(Br)CC[C@]1(C)/C(=N/O)C2 ZINC000085398769
C=C(C)CSc1ncnc2c1sc1nc(CC(C)C)c3c(c12)CC(C)(C)OC3 ZINC000002317609
C=CCc1cc(C=O)ccc1OCc1cccc([N+](=O)[O-])c1 ZINC000408844696
Cc1sc2c(c1C)CN(N=C1CCCCC1)C(C)=N2 ZINC000009193888
CN(Cc1ccns1)C(=O)c1ccnc(Cl)c1Cl ZINC001166064329
COc1ccc(-c2cn3cc([N+](=O)[O-])ccc3n2)cc1 ZINC000020031121
CC(C)(C)c1ccc([C@@H](c2ccccc2)C2([N+](=O)[O-])C(=O)c3ccccc3C2=O)cc1 ZINC000002831649
Cc1ccc(CNc2c(F)cccc2[N+](=O)[O-])c(-n2cc(Cl)cn2)n1 ZINC000568861310
COc1ccc(Cl)cc1N=C1NC(=O)/C(=C/c2ccc(OC)c(OC)c2)S1 ZINC000408855821
Cc1nc([N-]S(=O)(=O)c2cn(C)c(=O)n(C)c2=O)ccc1[N+](=O)[O-] ZINC000463465004
O=C1NC(=O)C(=Cc2ccc(-c3ccc([N+](=O)[O-])cc3)s2)S1 ZINC000005016929
Cc1cc(S(=O)(=O)N2Cc3cnn(C)c3C2)c(F)cc1[N+](=O)[O-] ZINC000601470574
Cc1cc([C@H](C)NCc2ccn(C3CCCC3)n2)c(C)o1 ZINC000069993665
c1csc(C2=NN3[C@H](C2)c2ccccc2O[C@H]3c2c[nH]nc2-c2ccccc2)c1 ZINC000101901575
CC1(C)CN(C(=O)c2ccc([N+](=O)[O-])cc2N)c2cccc(Cl)c21 ZINC001148325893
CCCCCCCc1nnc(NC(=O)C23CC4CC(CC(C4)C2)C3)s1 ZINC000100552239
C=C(C)Cn1c(-c2sc(N3CCOCC3)nc2C)nnc1N1CCCC[C@H]1C ZINC000460941528
O=C([C@@H]1C[C@@H]1c1cccc(Br)c1)N1CCc2ccc([N+](=O)[O-])cc2C1 ZINC000446441524
CC(=O)c1ccnc(C(=O)Nc2cc(Cl)cc(Cl)n2)c1 ZINC001184819341
O=C(/C=C/c1nc2ccccc2s1)N[C@@H]1CCCn2nccc21 ZINC001132728944
Cc1cc2c(nc3s/c(=C\c4ccc(-c5cc(C)c(C)c([N+](=O)[O-])c5)o4)c(=O)n23)c(C)c1 ZINC000408844488
CSc1nc(SC)c([N+](=O)[O-])c(SC)n1 ZINC000022017130
Cc1[n-]n(-c2ccccc2)c(=O)c1[C@@]1(c2c(Nc3ccccc3)[nH]n(-c3ccccc3)c2=O)C(C)=NN(c2ccccc2)C1=O ZINC000059662953
C[C@@H](Sc1nncn1C)c1cccc([N+](=O)[O-])c1 ZINC000007857757
Cc1ccnc(CSCc2ncc(Cl)cc2Cl)n1 ZINC000346575367
CCc1nnc(CS[C@H](C)c2ccc3c(c2)CCC3)o1 ZINC000419585042
C=C(C)CNC(=S)N[C@@H]1CCC[C@@H]([NH+](C)C)C1 ZINC000749826888
Cc1nn(C(=O)Cc2ccc(Cl)cc2)c(C)c1[N+](=O)[O-] ZINC000000078672
CO[C@H]1COC[C@H]1S(=O)(=O)N1CCc2cc(C)c([N+](=O)[O-])cc21 ZINC000601384963
Cc1ncc([N+](=O)[O-])n1S(=O)(=O)c1cc(C)c(C)cc1C ZINC000000795293
C=C(C)CSc1nnc(-c2cc(-c3ccc(C)cc3)[nH]n2)n1N ZINC000009089270
Cn1c(=O)c2cc(C(=O)Nc3nc(-c4cccs4)cs3)cnc2n(C)c1=O ZINC000055554394
C#CCC1(c2nc([C@@](C)(CC)OC)no2)CCCCC1 ZINC000290426233
O=C(Nc1cc(-c2nc3ccccc3s2)c(Cl)cc1Cl)c1ccc([N+](=O)[O-])o1 ZINC000001065227
O=C(c1sc2cc([N+](=O)[O-])ccc2c1Cl)N(CN1C(=O)c2ccccc2C1=O)c1ccccc1I ZINC000408845114
C#CC[NH+]1CCC(NC(=O)[C@@H]2C[C@H]2C(C)(C)C)CC1 ZINC000928660659
CC(C)OC1CC(SCc2csc(C3CC3)n2)C1 ZINC000419432247
C[C@H](c1nc(Cc2ccc3c(c2)CCO3)no1)c1ccc([N+](=O)[O-])cc1F ZINC000612911965
CCC[C@@H]1CCC[C@H]1C(=O)N[C@@](C)(C#N)C(C)(C)C ZINC000410670117
O=C(/C=C/c1ccc(O)cc1)/C=C/c1ccc(O)cc1 ZINC000006092599
CCCSCC(=O)N1CCN(CCC(=O)[O-])[C@@H]2CS(=O)(=O)C[C@@H]21 ZINC000091526651
Cc1ccc([C@@H]2[C@H](c3ccccn3)NC(=S)N2c2ccc(C)c(C)c2)[nH]1 ZINC000224285240
Cc1ccc(C(C)C)c(OCc2nc3c4cnn(Cc5ccccc5)c4ncn3n2)c1 ZINC000001124480
NC(=O)c1cc(Cl)nnc1N1CCc2c(cccc2[N+](=O)[O-])C1 ZINC000301816926
CC(C)OC(=N)C(F)(F)C(F)(F)C(F)(F)F ZINC000017004989
Fc1c(Cl)cccc1C=NNc1ccc2n[nH]cc2c1 ZINC000779820438
Cc1ccc(Sc2nc(CSc3ccc(Cl)cc3)nc3sc4c(c32)CCC4)cc1 ZINC000003303865
O=C([C@@H]1O[C@@H]1c1ccc([N+](=O)[O-])cc1)C12CC3CC(CC(C3)C1)C2 ZINC000005540264
Cc1cc(C(=O)Nc2nc(-c3ccc(C)c([N+](=O)[O-])c3)cs2)ccn1 ZINC000448130260
Cc1csc(C2(NS(=O)(=O)c3ccc([N+](=O)[O-])cc3C)CCCC2)n1 ZINC000079035804
Cn1ncc2c1NC(=O)CS[C@@H]2c1ccc([N+](=O)[O-])cc1 ZINC000049550152
CC(=O)Nc1nc2c(cc(NC(=O)c3ccccc3C)cc2C)s1 ZINC000032961343
C#CCC[N@H+]1CC[C@H](C)[C@@H](NC(=O)C(C)(C)C)C1 ZINC000968574160
CCOC(=O)[C@@]1(CC)O[C@]1(C)C(C)(C)C ZINC000086166092
Cc1cc(C=C2C(=O)N(C)C(=O)N(C)C2=O)c(C)n1-c1ccc(Oc2ccc([N+](=O)[O-])cn2)cc1 ZINC000408995592
O=C(Nc1nonc1-c1cccs1)c1sc2cccc(Cl)c2c1Cl ZINC000006754765
Cc1ccc(C)c(/C=C/c2nc3ccccc3s2)c1 ZINC000006904068
C[C@@H](Nc1ncc([N+](=O)[O-])cc1Br)c1nc[nH]n1 ZINC000095455209
O=C(Nc1ccc([N+](=O)[O-])cn1)c1ccccc1Cl ZINC000005394966
CC[C@@H]1CCCC[C@@H]1c1nc(C2CCSCC2)no1 ZINC000571600698
Clc1ccc(CN/N=C/c2c[nH]c3ccccc23)cc1 ZINC000010118858
Cc1c(NC(=O)C2=C(C)CCC2)cnn1-c1cc(C)ccc1C ZINC000437050755
Brc1cc(-c2nc(-c3cccs3)no2)cs1 ZINC000520275679
NC(=O)c1c(NC(=O)CN2C(=O)/C(=C\c3cccs3)SC2=S)sc2c1CCCC2 ZINC000008820229
CC(C)(C)Oc1ccc(CNc2cc3c(cc2[N+](=O)[O-])CCC(=O)N3)cn1 ZINC000180382580
S=C(NCC1(c2ccc(Cl)cc2)CCCCC1)Nc1ccccn1 ZINC000223994789
Cc1nc(CSc2cccc(Cl)c2Cl)cs1 ZINC000005669811
CCC[C@]1(c2ccccc2)NC(=O)N(CCN2C(=O)c3ccccc3S2(=O)=O)C1=O ZINC000008943076
Clc1ccc(/N=c2\scc(-c3ccccc3)n2-c2ccc(Cl)cc2)cc1 ZINC000012524000
O=C(Nc1nc2c(s1)CCCC2)c1cc(Cl)ccc1[N+](=O)[O-] ZINC000000567808
C=CCNC(=O)NC(=O)C[N@@H+]1CC[C@H](C2CCCCC2)C1 ZINC000595741687
COc1ccc(OC)c(N(C(=O)c2snc(C(N)=O)c2N)[C@@H](C(=O)NCCC(C)C)c2ccc(O)cc2)c1 ZINC000006134203
CC#CCCNC(=O)N1CC[N@H+](C)[C@@H](C(C)C)C1 ZINC000487571954
COc1ccc2c(c1)C(c1ccncc1)=NNC(c1ccc(C(C)C)cc1)=N2 ZINC000006077022
CCC[C@@H]1C[C@H]1c1nc([C@H](C)c2ccccc2C)no1 ZINC000463060618
Cn1cc(-c2nc(C(=O)N[C@@H]3CCCN(c4ccnn4C)C3)cs2)cn1 ZINC000329939122
COc1ccc(-c2noc([C@@H](C)c3ccc([N+](=O)[O-])cc3)n2)cc1 ZINC000000471581
C[C@@H]1CCc2c(sc(NC(=O)CSc3nnc(N)s3)c2C(N)=O)C1 ZINC000009057989
Cc1ccc(Cl)cc1/N=C/c1ccc([O-])c(Cl)c1 ZINC000409213302
Cc1cccc(-n2cccc2[C@@H]2[C@@H](c3ccccn3)NC(=S)N2c2ccc(Sc3ccc([N+](=O)[O-])cc3)cc2)c1 ZINC000224767085
COC(=O)C[C@@H]1C(=O)NCCN1c1nc2c(C)cccn2c(=O)c1/C=C1\SC(=S)N(C2CCCC2)C1=O ZINC000002348863
CC(=NNCc1ccc(Cl)cc1)c1cn2ccccc2n1 ZINC000788435083
CCc1cnc(CNc2ccccc2C(C)(C)C)o1 ZINC000531604871
CC(=NNc1nc2ccccc2[nH]1)c1ccccc1 ZINC000005070666
O=C(Nc1cc([N+](=O)[O-])ccc1Cl)c1cccc(I)c1 ZINC000005568836
CCc1ccc(-c2nc(S[C@@H](C)c3nc(=O)c4c(C)c(C)sc4[nH]3)n[nH]2)cc1 ZINC000005180234
CSc1ccccc1C(=O)Nc1ccccc1-c1nc2ccccc2s1 ZINC000004517409
Clc1ccccc1CNc1ccc2ccccc2n1 ZINC000020551917
C[NH+]1CCN(Cc2cn3c(n2)CN(c2ccc([N+](=O)[O-])c(-c4ccccc4)n2)CC3)CC1 ZINC001164794852
[NH2+]=C(NCCc1cccs1)NC[C@]1(O)CCSC1 ZINC000083053634
C[C@H](O)C/C=C/C=CC1=C(CO)[C@@H]2O[C@@H](C(C)(C)O)C[C@@]2(O)CC1=O ZINC001772591189
CC[C@@H](C)c1ccccc1NC(=O)c1ccc(-c2ccccc2[N+](=O)[O-])o1 ZINC000019164939
Cc1cccc(C(=O)Nc2nccs2)c1[N+](=O)[O-] ZINC000000465619
Clc1ccc2oc(-c3csc([C@@H]4COCCN4)n3)cc2c1 ZINC000446155709
Cc1ccc2c(c1)C(=O)O[C@@H](C(=O)Nc1ncc(Cc3ccc(C(C)C)cc3)s1)C2 ZINC000005032210
COc1ccc(CSc2ncnc3sc(C)c(C)c32)cc1 ZINC000000533129
O=[N+]([O-])c1cccnc1SCc1nnnn1-c1ccccc1Br ZINC000067952491
CCc1ccc(S(=O)(=O)N2CCC[C@H]([C@@H](C)O)C2)cc1[N+](=O)[O-] ZINC000568388809
O=[N+]([O-])c1ccc(Cl)c2c1[C@@H]1C=CC[C@@H]1[C@@H](c1ccc(Cl)cc1Cl)N2 ZINC000058929059
O=[N+]([O-])c1cc(Br)c2ncc(Br)cc2c1 ZINC000095670863
Cc1cc(-c2noc(-c3cnc(Br)o3)n2)cnc1C ZINC001213049659
CC(C)c1cc(N2CCc3ccc(Br)cc3C2)nc(NC2CC2)[nH+]1 ZINC000328967544
Cc1noc2nc(C(C)C)cc(C(=O)Nc3cc(F)c(F)c(F)c3)c12 ZINC000040287218
CC(C)(c1ccnc(Cl)c1)N1C[C@@H]2C[C@@H](c3nc(C4CC4)cs3)O[C@@H]2C1 ZINC001164645844
O=C(Cn1cnc([N+](=O)[O-])n1)Nc1nc(-c2ccc(Cl)cc2Cl)cs1 ZINC000053835036
O=C(NC1=NCCS1)c1sccc1-n1cccc1 ZINC000036724910
CCOc1cc(/C=C2/S[C@H](Nc3ccc(CC)cc3)NC2=O)cc(Br)c1OCc1cccc([N+](=O)[O-])c1 ZINC000408775952
O=C(CCc1cc(Br)cs1)N1CCC=C(F)C1 ZINC000342020547
C[C@H]1C[C@@H]1c1ccc(CN=Nc2ccccc2[N+](=O)[O-])o1 ZINC000732761775
Cc1cc2oc3c(c(=O)c2cc1C)[C@H](c1ccc([N+](=O)[O-])cc1)N(C[C@@H]1CCCO1)C3=O ZINC000009360768
C[C@H]1CCCC[C@@H]1N1C(=O)/C(=C/c2ccc(-c3cc([N+](=O)[O-])ccc3Cl)o2)SC1Nc1ccccc1 ZINC000408818399
O=C(CSc1ccc(Cl)cc1[N+](=O)[O-])N1CCC[C@H](c2cc[nH]n2)C1 ZINC000182395382
CC(C)C(N=Nc1ccc([N+](=O)[O-])cc1[N+](=O)[O-])C(C)C ZINC000004743867
CCOc1c(CC)cnc2c1c(=O)n(Cc1ccccc1Cl)c(=O)n2C ZINC000009571821
O=[N+]([O-])c1ccccc1CC1c2ccccc2-c2ccccc21 ZINC000001726005
CCS(=O)(=O)N1CCN(Cc2c(F)cc([N+](=O)[O-])cc2F)CC1 ZINC000340583925
Brc1ccc(/C=C/CCn2cncn2)cc1 ZINC000072292450
Cc1ccc(CN2C[C@@H]3c4nc(N5CCC[C@@H](C)C5)ncc4CS(=O)(=O)[C@@H]3C2)cc1 ZINC000107260522
Cc1csc([C@H](C)Nc2ncnc3cc(Cl)ccc32)n1 ZINC000301149438
O=[N+]([O-])c1ccc(N=NC2C3CC4CC(C3)CC2C4)cc1 ZINC000005769814
C=CCSc1n[n+]2c(c(=O)[n-]1)-c1ccccc1N(C(C)=O)[C@@H]2C=Cc1cccs1 ZINC000261366193
Cc1ccc(-c2csc(N=NCc3ccc(N(C)C)c(Br)c3)n2)cc1 ZINC000004561901
Cc1ccc(CN(C)C(=O)Cn2c(C)c(C)sc2=O)o1 ZINC000055106441
O=C([C@H]1[C@@H]2COC[C@@H]21)N1CCCN(C(=O)C2CC3(CC3)C2)CC1 ZINC000941984115
O=C(Nc1cc(Cl)cc(Cl)c1)c1csc2c1CCCCC2 ZINC000000254316
COc1nc(Br)cnc1Nc1ccc([C@H](C)O)cc1 ZINC001210641561
C=CCn1c(-c2ccc(Cl)cc2)csc1=Nc1cccc([N+](=O)[O-])c1 ZINC000028295606
CC(C)c1nc2sc3c(ncnc3N3CCCCC3)c2c2c1COC(C)(C)C2 ZINC000004360253
Cc1c(Br)c(C(=O)Nc2sc3c(c2C(N)=O)CCC3)nn1C ZINC000000657175
Clc1ccc(Cn2c(CNc3ccccc3)nc3ccccc32)cc1 ZINC000000214152
CCc1ccc(-n2c(C)cc(/C=N/c3ccc(OC)c(Cl)c3)c2C)cc1 ZINC000408755988
CCC(CC)(CNC(=[NH2+])N(C)C)NC(=O)OC(C)(C)C ZINC000177677347
CC(C)(C)c1ccc(C=NN2C(=S)N=NC2c2ccc(Cl)cc2)cc1 ZINC000004679778
C#CC[N@H+]1C[C@H]2[C@@H](C1)[C@@H]2NC(=O)C[C@H]1CC[C@H](C)C1 ZINC001025955436
Cc1nccn1CCCNc1ccc([N+](=O)[O-])cc1 ZINC000076063297
C=C(C)CC[N@@H+]1CCO[C@@H](Cn2nc(C)nc2C)C1 ZINC000352024371
FC1(F)C[C@]2(CCN(Cc3cn(C4CC4)cn3)C2)C1(F)F ZINC001207548558
CC[C@H](Nc1cc(C)nc2c(F)cccc12)c1c(C)noc1C ZINC000301838082
Cc1c(Nc2ncnc3[nH]ccc32)cnn1-c1ccc(Cl)cc1 ZINC000341111132
C[C@@H](c1ccncc1)N(C)C(=O)c1cc2cc(Cl)sc2[nH]1 ZINC000357781302
CC(C)c1nc2n(n1)CCC[C@@H]2N[C@H]1CC(C)(C)c2ccccc21 ZINC000178420028
Cn1c(SCc2ccc([N+](=O)[O-])cc2)nnc1-c1ccc(Cl)cc1Cl ZINC000006320561
CCOc1cc(C=NNc2nc3ccccc3s2)ccc1OCc1ccccc1F ZINC000004180196
O=C(Cc1c(F)cccc1Cl)N1CCc2c1cccc2[N+](=O)[O-] ZINC000078149282
CC1(CNC(=O)c2c[nH]cc2-c2ccc(Cl)s2)CCC1 ZINC000427195711
Cc1ccc(N=NCCc2nnnn2-c2ccc(Cl)cc2)cc1 ZINC000005544050
ClN=C(Nc1ccccc1)c1ccccn1 ZINC000017124022
CC(=NNCC1(C)CCCC1)c1sc(C)nc1C ZINC000793084622
Cc1ccc(CSc2nncn2/N=C/c2ccccc2OCc2ccccc2)cc1 ZINC000001914494
Cc1sc2ncnc(SCCC3CCOCC3)c2c1C ZINC000558808813
O=c1c2ccccc2nc(SCc2csc3ccc(Cl)cc23)n1Cc1cccs1 ZINC000002970552
C/C(=N\c1cc(C)nn1Cc1ccc(C)cc1)c1c([O-])[nH]c(=O)sc1=O ZINC000095101227
O=C(c1sc2cc(Cl)ccc2c1Cl)N1CCN(c2ccc([N+](=O)[O-])cc2)CC1 ZINC000016226222
CCn1cc([C@H](C)Nc2cccc(SC(F)F)c2)cn1 ZINC000183117572
Clc1ccc(NCc2coc(-c3cccs3)n2)nc1 ZINC000361259576
Cc1ncc([N+](=O)[O-])cc1-c1nc(-c2cc(Br)cs2)no1 ZINC000109556228
Cc1cccc(NC(=O)c2ccc([N+](=O)[O-])s2)n1 ZINC000000250246
Cc1nc(CC(C)C)nc(N2CCN(C(=O)CC(C)C)CC2)c1Cc1c(F)cccc1Cl ZINC000096317391
Cc1cccc(C(=O)N2CCS[C@@H]2c2ccc([N+](=O)[O-])cc2)c1F ZINC000345659548
Fc1cc2sc(NC[C@@H]3CCCO3)nc2c(F)c1 ZINC000042379452
O=c1sc2cc(S(=O)(=O)Nc3cc([N+](=O)[O-])ccc3Cl)ccc2n1Cc1ccc(Cl)cc1 ZINC000225791110
C=CC[N@@H+]1CCCC[C@@H](NC(=O)C[C@@H]2COC(=O)C2)C1 ZINC001034170385
CC(N=Nc1ccccn1)c1ccccc1Br ZINC000916276131
COc1cc(OC)c(OC)cc1CN(Cc1cnc(C(C)C)s1)C(C)(C)C ZINC000097032618
C(=NOCc1cccnc1)c1cc2ccccc2s1 ZINC000746585890
O=C(NCCc1ccc2c(c1)OCO2)c1ccc([N+](=O)[O-])cc1Br ZINC000158798503
Clc1ccc(-c2nnc3sc(-c4ccc(Cl)cc4Cl)nn32)cc1 ZINC000005478612
O=[N+]([O-])c1ccc(N=P(c2nc3ccccc3o2)(N2CCOCC2)N2CCOCC2)cc1 ZINC000009090584
O=C1SC(=S)NC1=Cc1cccn1-c1cccc([N+](=O)[O-])c1 ZINC000016698632
O=C(Cn1ncc2cc([N+](=O)[O-])cc(Cl)c21)N1CCc2sccc2C1 ZINC000095459948
O=S(=O)(N/N=C/c1ccc2c(c1)OCO2)c1ccc(Cl)cc1 ZINC000000071989
C1C2CC3CC1CC(C2)C3C1C2CC3CC(C2)CC1C3 ZINC000003121407
Cc1nn(C)c(C)c1/N=C/c1ccc(Br)cc1 ZINC000001093693
CC(C)c1ccsc1C(=O)NCc1ccc(Cl)s1 ZINC000048891384
CCc1nc(C=NOC2CCCCC2)c2ccccn21 ZINC000777457203
CNC(=O)c1cc2c(s1)CCN(C(=O)[C@H]1C[NH2+]CCO1)C2 ZINC000072433792
O=C(Nc1nnc(C(F)F)s1)c1cc(Br)cc([N+](=O)[O-])c1 ZINC000118941196
C[C@H](CN=Nc1c(F)c(F)nc(F)c1F)C(C)(C)C ZINC000800806607
O=[N+]([O-])c1cccc(-n2nc(-c3cccc(Br)c3)c3cnc4ccccc4c32)c1 ZINC000020183654
O=[N+]([O-])c1ccc(Cl)cc1/C=N/NC(=S)NC1CCCCC1 ZINC000004209973
O=C1NC(=S)SC1=Cc1ccc(-c2ccc3c(c2)C(=O)[C@@H]2C=CCC=C2C3=O)o1 ZINC000101652914
CC(=O)Oc1ccc(-n2c(C)cc(C=C3C(=O)NC(=S)NC3=O)c2C)cc1 ZINC000000843379
CCc1nnc(Cn2cc(Br)cc([N+](=O)[O-])c2=O)o1 ZINC000153462482
Clc1ccc(COc2cccc(C=NNc3ccccc3)c2)c(Cl)c1 ZINC000058822853
CC(C)COCc1nn(C(F)F)cc1I ZINC000408716275
C=CC[C@H]1CCCN(Cc2nc([C@@H](C)SCC)no2)C1 ZINC000595659132
O=C([O-])c1sc2cc(Cl)cc(Cl)c2c1Cl ZINC000002390393
Cc1cc(C)c(CS(=O)Cc2c(C)cc(C)cc2C)c(C)c1 ZINC000003847925
Cc1ccc(C(=O)/C=C/c2cccc([N+](=O)[O-])c2)o1 ZINC000045615900
C#CCC[N@H+]1CCC[C@@H]1CNC(=O)[C@H]1CCCc2nc[nH]c21 ZINC001028130402
CC(C)[N@@H+]1C[C@@H](C)[C@H](NC(=O)c2cc3n(n2)CCCO3)C1 ZINC000329876470
C=C(Cl)CNC(=O)N1CC[C@@H]2CC[N@@H+](C)[C@H]2C1 ZINC000367693110
Cc1ccc(-c2noc([C@@H](C)Cc3ccccc3C)n2)cn1 ZINC000528100216
COc1ccc(NC(=O)c2c(/N=C/c3ccc(C)o3)sc3c2CCCCC3)cc1 ZINC000004545633
O=C(NCc1cccs1)C1(Cc2ccccc2-c2cccnc2)CCOCC1 ZINC000012088964
Cc1nc(C(C)C)oc1CN1CCc2cc(F)cc(C)c2C1 ZINC000428997146
c1csc(N2CCC[C@@H](c3nc4c(s3)CCCC4)C2)n1 ZINC000846752463
CCN(CC)C(=S)S[C@@H](C)ON=C(C)C ZINC000005794416
O=[N+]([O-])c1cccc(/C=N/c2cc(Cl)cc(Cl)c2)c1 ZINC000000065310
CC(C)c1cc(/C=N/n2cnnc2)cc(C(C)C)c1O ZINC000408852465
O=c1nc(C=Cc2cccs2)[nH]c2sc3c(c21)CCCCC3 ZINC000007488468
Cc1nc(NCc2c(=O)[nH]c(C)c3c2CCCC3)ccc1F ZINC001158489238
O=C(NC[C@H]1CN(C(=O)[C@@H]2CCCC23CC3)CCO1)C1CCC1 ZINC000944441709
CC[C@@H](C)CSCc1ncc(Br)s1 ZINC000379387379
Oc1ccc(Br)cc1C=NN=c1[nH]c2ccccc2[nH]1 ZINC000003902926
CCc1cnccc1C(=O)Nc1nnc(C(C)C)[nH]1 ZINC000097034958
COc1ccc(-c2csc(NC(=S)NC(=O)c3cc([N+](=O)[O-])ccc3Cl)n2)cc1Br ZINC000100321745
Cc1cc2sc(NC(=O)c3cn(C)nc3Cl)nc2cc1F ZINC001128673244
CC(C)c1ccc(OCc2nc(-c3ccc(Cl)cc3)no2)cc1 ZINC000000303351
COCCCNC(=O)c1cc2cc([N+](=O)[O-])ccc2s1 ZINC000025705088
CC[C@@H](C)c1nc2ccc(Br)cc2c(=O)n1N=Cc1cccn1CC ZINC000409324964
O=C(NC(=S)Nc1ccc(I)cn1)c1cc([N+](=O)[O-])ccc1Cl ZINC000009009591
CCC(C)(C)C1CCC(NC(=O)NCC(C)(C)C#N)CC1 ZINC000611622841
S=c1[n-]c2cc(C34CC5CC(CC(C5)C3)C4)ccc2o1 ZINC000004343269
Cc1cncc(NCc2cnc(-c3ccc(Cl)cc3)s2)c1 ZINC000582367031
Cc1ccccc1C=NNc1ccc([N+](=O)[O-])cc1 ZINC000033391513
Cc1nc2sc3c(c2c(N[C@H]2CCC[C@@H]2O)n1)CC[C@@H](C)C3 ZINC001163823537
c1csc(-c2nc(-c3c[nH]c4ccccc43)[nH]c2-c2cccs2)c1 ZINC000000309270
O=C(Cn1ccc2cc([N+](=O)[O-])ccc21)OC[C@@H]1C[C@@H]2COC[C@H]2O1 ZINC000908957101
COc1ccc(-n2c(SCCC(C)C)nnc2-c2c[nH]c3ccccc32)cc1 ZINC000006023206
CC(C)[C@@H]1CCCN(c2nnc(-c3cc(Br)cn3C)n2C[C@@H]2COCCO2)C1 ZINC001302725136
Cc1ccc(C=Nn2cnnc2N=NCc2ccc(C)s2)s1 ZINC000004499585
C#Cc1c(F)c(F)c(C(F)(F)F)c(F)c1F ZINC000066319048
CCc1[n-]n(-c2ccc([N+](=O)[O-])cc2)c(=O)c1C ZINC000110470996
O=S(=O)(NCCCNc1ccnc2cc(Cl)ccc21)c1cc(Cl)ccc1Cl ZINC000222992292
Clc1c2ccccc2sc1-c1nnc(-c2cccnc2)o1 ZINC000000422217
Cc1ccc(-c2c[nH]cc2C(=O)Nc2cc(C)cc(C)n2)s1 ZINC000427629339
Cn1cc(NC(=O)c2ccc(Cn3cc([N+](=O)[O-])cn3)o2)c(C(N)=O)n1 ZINC000002777792
CC(C)CN1C(=O)S/C(=C/c2ccc(OCc3ccc([N+](=O)[O-])cc3)c(Cl)c2)C1=O ZINC000009236582
Cc1nc[nH]c1CN1C[C@H]2CC[C@H](CN2Cc2cnc(C(C)C)nc2)C1 ZINC000095372244
Cc1noc(C)c1[C@H](C)N[C@@H](C)c1cccc(Br)n1 ZINC000925064399
Cc1nc2c(c(N=[N+]=[N-])nn2C)c(C)c1Cl ZINC000015024609
Cn1cc(/C=C\c2ccncn2)c(-c2ccc([N+](=O)[O-])cc2)n1 ZINC000255199624
CC(C)CN(C(=O)C12CC3CC(CC(C3)C1)C2)c1nnc(-c2cccnc2)s1 ZINC000035314953
Cc1cc(CNc2ccc([C@H]3CCOC3)cc2)ccc1Cl ZINC000571886530
Cc1noc2nc(C(C)C)cc(C(=O)N(C)[C@H](C)c3cc4ccccc4o3)c12 ZINC000097111550
C#CCC(CC#C)C(=O)NC1CC[NH+](C2CC2)CC1 ZINC000277366171
CC(C)n1cccc1[C@@H]1[C@@H](c2ccccn2)NC(=S)N1c1ccc(Sc2ccc([N+](=O)[O-])cc2)cc1 ZINC000224780166
Clc1nc(Cl)c(N2CCn3c(CN4CCOCC4)nnc3C2)c(Cl)c1Cl ZINC001164676362
CC(C)(C)CCC[S@@](=O)Cc1csc(-c2ccco2)n1 ZINC000281960080
CC(C)c1ncc(-c2ccncc2)c([C@H]2CC[C@H](CNC(=O)CCc3ccno3)CC2)n1 ZINC000100739115
CS(=O)(=O)n1cc2c(n1)CN(c1cc([N+](=O)[O-])cc(Cl)[n+]1[O-])C2 ZINC001155750437
CCc1nnc(S/C(=C\c2cc(I)cc(I)c2OCc2ccccc2F)C(=O)[O-])o1 ZINC000408632743
Clc1c(/C=N\Cc2ccco2)sc2ccccc12 ZINC000105883178
C(#Cc1nccc2occc21)c1ccccc1 ZINC000585144971
Cc1ccc(-n2cccc2[C@@H]2[C@H](c3ccccn3)NC(=S)N2c2ccccc2F)nc1 ZINC000224423435
C#CC[NH2+][C@H]1CCN(C(=O)COC2CCC(C)CC2)[C@H]1C ZINC001075145550
COC1CCC(Nc2ncnc3[nH]c4c(c32)CCCC4)CC1 ZINC001168603412
O=[N+]([O-])c1ccc(COc2c(Br)cc(Br)cc2CO)cc1 ZINC000386883793
Cc1nc2c3ccccc3nc(SCc3nc(-c4ccc(Cl)cc4)no3)n2n1 ZINC000032871548
C=CCNc1nc(-c2cc3cc(Cl)ccc3o2)cs1 ZINC000003126532
C=CCC1(C(=O)OCc2noc3c2CCCC3)CCCC1 ZINC000835392083
O=c1[nH][nH]c2c1[C@@H](c1ccc3c(c1)OCO3)C1=C(CCCC1=O)N2 ZINC000012347315
CC(C)[C@@H](NC(=O)c1cccs1)c1nc(-c2ccc(Br)cc2)no1 ZINC000101718423
CC[C@@H](NCc1ccc(OC)c(Cl)c1)c1nccs1 ZINC000086586203
Cc1ccc(NC(=S)Nc2cc(C(=O)NC3CC3)ccc2N2C[C@H]3C[C@@H](C2)c2cccc(=O)n2C3)cc1C ZINC000003045911
O=C(/C=C/c1ccccc1[N+](=O)[O-])c1cccs1 ZINC000007739975
Cc1cc2c(cc1C)N(c1nc(C(C)C)nc(N(C)C)n1)CC2 ZINC001163266368
COc1nn(CC(=O)N2NC(C(F)F)=C[C@@]2(O)C(F)F)cc1[N+](=O)[O-] ZINC000001016003
C=CC[C@@H](O)c1ccc(Br)cc1 ZINC000008715501
Cc1ccc(/C=N/c2cc3c(cc2[N+](=O)[O-])OCO3)cc1C ZINC000004610356
Brc1ccc(C2=CSC(c3ccccc3)=NN2)cc1 ZINC000002488326
C=CCOc1ccc2ccccc2c1/C=N/NCc1ccc(Cl)cc1 ZINC000010119134
Clc1csc(CNc2cccc(-n3ccnc3)c2)c1 ZINC000093093624
CC(C)Oc1ccc(/C=C2/SC(=O)N(C(C)C)C2=O)cc1Br ZINC000409022378
CC1=C/C(=N/NC(=S)Nc2cc(C)ccc2C)CC1 ZINC000021742890
Cc1oc(-c2ccco2)nc1COc1cccc2ccc(N3CCCCC3)nc21 ZINC000067642270
CO[C@H]1CCN(c2nnc(-c3cc(Br)c[nH]3)n2Cc2cccc(Br)n2)C1 ZINC001302391196
C[C@H](SCc1cc(C(C)(C)C)on1)c1cccnc1 ZINC000419471695
Cc1cnoc1C(=O)N[C@@H]1CCN(Cc2cnns2)C[C@H]1C ZINC000943947184
Clc1ccccc1Cc1cnc(NCc2cscn2)s1 ZINC000185916248
COc1ccc(/C=C2/SC(=Nc3ccc(Cl)cc3[N+](=O)[O-])NC2=O)c(OC)c1 ZINC000408753814
CC(C)c1nccc(-c2c(-c3ccccc3)ncn2[C@H](C)Cc2ccncc2)n1 ZINC000065419234
Cc1csc([C@@H](C)n2ccnc2-c2cc(C#CCO)cs2)n1 ZINC000071749887
Cc1c(Br)cnn1CC(=O)NCCn1cc([N+](=O)[O-])cn1 ZINC000002781741
CSc1nnc(C(C)(C)C)c(=O)n1/N=C/c1cccc([N+](=O)[O-])c1 ZINC000002546507
O=[N+]([O-])c1ccc(SCC[S@](=O)c2ccccc2)nc1 ZINC000089847810
O=C(Nc1nc2c(s1)Cc1ccccc1-2)c1ccc([N+](=O)[O-])s1 ZINC000004224045
Cc1cnn(C)c1/C=C/C(=O)c1nc(Br)sc1C ZINC000585136118
O=[N+]([O-])c1ccc(Cn2cc(Br)cn2)cc1 ZINC000000614332
CCc1nc2ccccc2c2nc(=O)c(-c3cccs3)nn12 ZINC000012878068
COC(=O)Cc1ccc(N2CCN(c3ncc[nH]3)CC2)c([N+](=O)[O-])c1 ZINC000296769252
Cc1ncccc1/C=C/C(=O)c1cccc([N+](=O)[O-])c1C ZINC000130130377
CC(=O)c1nn(-c2cc(Cl)ccc2Cl)/c(=N/N=C/c2cccc(O)c2)s1 ZINC000005726505
C=Cc1c(N)c(-c2nc(-c3ccccc3)cs2)c2ccccn12 ZINC000210914299
COc1ccc(-c2nnn(CC(=O)N(CCc3ccc(OC)c(OC)c3)[C@@H](C(=O)NC[C@@H]3CCCO3)c3ccc(C)o3)n2)cc1 ZINC000100277620
C[C@@H](NS(=O)(=O)c1ccc(Br)s1)c1cccc([N+](=O)[O-])c1 ZINC000048445470
Cc1nn(CCC(=O)N2C[C@@H](C)S(=O)[C@H](C)C2)c(C)c1[N+](=O)[O-] ZINC000331143596
Cc1ccc([N+](=O)[O-])c2[nH]nc(Br)c21 ZINC000095215796
CCCCCCCc1c(C)nc(SC)[nH]c1=O ZINC000106993773
O=C(NC1=NCCS1)C12CC3CC(C1)CC(C(=O)NC1=NCCS1)(C3)C2 ZINC000004196183
Cc1nn(-c2ccc(C)cc2)c2nc(C)c(CCC(=O)NCCc3ccc(Cl)cc3)c(C)c12 ZINC000009407983
CSc1cccc(F)c1C(=O)N[C@@H](C)c1cccc(C)c1C ZINC000409689776
COCCNC(=O)[C@@H](c1ccc2ncccc2c1)N(C(=O)c1snc(C(N)=O)c1N)c1cc(C)ccc1C ZINC000006195603
Cc1nc2ccc(CNc3ccc4n[nH]cc4c3)cc2s1 ZINC000494154691
Nc1c(-c2ccc(Cl)cc2)cnn1-c1cc(Cl)cc(Cl)c1 ZINC000000118631
CC(C)Nc1cc(Cl)c2nonc2c1[N+](=O)[O-] ZINC000005180037
O=C(C1CC1)N1CCN=C1SCc1ccc([N+](=O)[O-])cc1 ZINC000004120088
Cc1ccc([C@@H]2[C@H](c3ccccn3)NC(=S)N2c2cc(C)cc(C)c2)[nH]1 ZINC000224320225
O=C1CC2(CCCC2)C(=O)N1CN1CCN(S(=O)(=O)c2cc(Cl)ccc2Cl)CC1 ZINC000023718875
CCCc1noc([C@@H](C)N2C[C@@H](C)O[C@@H](C)C2)n1 ZINC000044583576
C[C@H](NC(=O)Cn1cnc([N+](=O)[O-])n1)c1nc2ccccc2s1 ZINC000734115854
OCC#CCSc1nnc(COc2ccc(Cl)cc2Cl)o1 ZINC000009614819
Cc1nnc(Cn2ncc3cc([N+](=O)[O-])cc(Cl)c32)n1C ZINC000096502913
CC[C@@H](C)C(=O)N1CC2(C1)C[C@H](NC(=O)c1coc(C)n1)CO2 ZINC000965674998
COc1c(C(=O)N2C[C@@H](C)N(CCO)[C@@H](C)C2)cccc1[N+](=O)[O-] ZINC000456250112
CCOc1cc2occ(-c3ccccc3Cl)c(=S)c2cc1CC ZINC000000311607
CC(C)[C@@H]1CN(c2ncc([N+](=O)[O-])cn2)[C@@H]1C(C)C ZINC000408519656
CCc1cnc(CN2CCc3ccccc3[C@@H]2c2ccccc2)o1 ZINC000559368803
Cc1ccc(-c2nc(-c3nc4cnccc4s3)cs2)cc1 ZINC000498101062
Cc1ccc(-c2cc(-c3ccc(Br)cc3)[nH]n2)cc1 ZINC000095094738
CN1C(=O)c2cccc3c(Nc4ccc(Cl)cc4)c([N+](=O)[O-])cc(c23)C1=O ZINC000408757704
Cc1cc(C=C2NC(=S)NC2=O)c(C)n1-c1ccc(Sc2ccc([N+](=O)[O-])cc2)cc1 ZINC000008997330
Cc1c(Nc2cc3cc[nH]c3c([N+](=O)[O-])c2)c(=O)n(-c2ccccc2)n1C ZINC001167978029
Clc1cccc2c1CC[C@H]2SCCc1cn[nH]c1 ZINC000419452577
O=[N+]([O-])c1ccc(Oc2cc(Cl)c(Cl)cc2Cl)nc1 ZINC000001728558
CCc1cccc(C)c1-n1c(C)cc(/C=N/c2ccc(C(C)C)cc2)c1C ZINC000197536232
Ic1ccccc1CN=Nc1nccs1 ZINC000031854299
Cc1noc(CN2CCS(=O)(=O)[C@@H]3CCCC[C@@H]32)c1[N+](=O)[O-] ZINC000595340504
O=C(NC(=S)NCc1cccnc1)c1sc2cc(Cl)ccc2c1Cl ZINC000006548196
S=C1N=NC(COc2ccccc2)N1N=Cc1c2ccccc2cc2ccccc21 ZINC000002700104
O=[N+]([O-])c1ccc(Oc2ccc(Oc3ccc(Oc4ccc([N+](=O)[O-])cc4)cc3)cc2)cc1 ZINC000002079072
CCc1ccc(/C=C/c2nc(-c3nccc4ccccc43)no2)o1 ZINC000460719994
O=C(/C=C/c1ccc(Br)cc1)Nc1nc(-c2ccc([N+](=O)[O-])cc2)cs1 ZINC000001116500
CC(C)(C)c1ncc(C(=O)N2CCc3ccc([N+](=O)[O-])cc32)s1 ZINC000058269156
CO[C@H]1CC[C@@H](c2nc(-c3ccc(NC(C)(C)C)cn3)no2)C1 ZINC000664822036
NS(=O)(=O)c1ccc(CNC(=O)c2cc(-c3ccc(Br)s3)n[nH]2)cc1 ZINC000095476970
CC(C)(C)[C@@H]1CCC[C@@H]1NC(=O)c1csc([C@H]2CCCO2)n1 ZINC000581058730
Clc1cc(Cl)c(NN=Cc2cc(C#Cc3ccccc3)cs2)c(Cl)c1 ZINC000004362748
Cc1ncc(Nc2ccc([N+](=O)[O-])cc2Cl)nc1Br ZINC001248599164
CCc1cc2c(cc1OCc1ccc([N+](=O)[O-])cc1)oc(C)c(-c1nc(C)cs1)c2=O ZINC000002875817
O=C([O-])c1ccc(COc2ccc(Br)cc2/C=C2/SC(=O)N(c3cccc(Cl)c3)C2=O)cc1 ZINC000409215497
CCOc1ccccc1N[C@@H](C)c1ccc(Cl)s1 ZINC000035056881
O=c1[nH]c(C=Cc2ccccc2[N+](=O)[O-])nc2cnccc12 ZINC000255412815
CC(=O)c1ccc2cc(Oc3ncnc4[nH]ccc43)ccc2c1 ZINC000362129821
O=[N+]([O-])c1ccc(Oc2ccc([N+](=O)[O-])cn2)cc1 ZINC000003157126
C#CCn1nc(-c2cccs2)cc1C(C)C ZINC000409439530
Cc1nc(NC(=O)/C=C/c2ccc(Cl)c([N+](=O)[O-])c2)ccc1Br ZINC000006571269
CSc1ccc([N-]C(=S)SC(C)C)cc1Cl ZINC000005732975
Clc1cc(Cl)c2nc(Cl)c(Br)cc2c1 ZINC000095098167
CSc1cncc(Nc2nnc(Br)s2)c1 ZINC001211069783
CC(C)(C)c1ccc(-c2nnc(CSc3n[nH]c(-c4ccc(Cl)cc4)n3)o2)cc1 ZINC000019928782
Cc1cccc2c(=O)[nH]c(C(Cl)=Cc3cccc([N+](=O)[O-])c3)nc12 ZINC000007136510
O=C(c1ccsn1)N1CCc2cc(Cl)cc(Cl)c2C1 ZINC000622420650
Cc1c(F)c(F)c([N+](=O)[O-])c(C(=O)[O-])c1F ZINC000002540017
C[C@@H](NC(=O)[C@H](C)Nc1nc2ccccc2s1)c1nc2ccccc2n1C(F)F ZINC000032902868
CCN1C(=O)c2ccc([N+](=O)[O-])c3c([N+](=O)[O-])ccc(c23)C1=O ZINC000095470773
C=CCNC(=S)Nc1cnn(C2CC[NH+](C)CC2)c1 ZINC000865249306
Cc1cnc(-c2noc(-c3ccsn3)n2)c(Br)c1 ZINC001213012510
CN1C(=O)S/C(=C\c2cc([N+](=O)[O-])ccc2Cl)C1=O ZINC000001184034
Brc1ccc(CSc2ccc(-c3ccc4c(c3)OCO4)nn2)cc1 ZINC000010453571
O=[N+]([O-])c1cc(C=NNc2ccccc2)ccc1Cl ZINC000016488170
O=C(c1cccs1)N1N=C2c3ccccc3CC[C@@H]2[C@H]1c1ccccc1Cl ZINC000004335032
O=C(/C=C/c1ccncn1)N1CCC(n2ccc([N+](=O)[O-])n2)CC1 ZINC000493655085
CC(=Cc1ccc([N+](=O)[O-])cc1)C(=O)Nc1nc2c(s1)C(=O)CCC2 ZINC000588438151
C/C(=N/NS(=O)(=O)c1ccc(C)c(C)c1)c1c[nH]c2ccccc12 ZINC000032578364
CC(C)[C@H]1C[C@@H](Nc2cccc3ccn(C)c32)CS1 ZINC000488522919
Cc1c(CC(=O)N2CCN(C(=O)C(C)C)CC2)cccc1[N+](=O)[O-] ZINC000269603891
Cc1sc(NC(=O)c2cc3c(s2)CCCCC3)c(C(N)=O)c1C ZINC000004802628
N#CC1(C#N)[C@@H](C(=O)C23CC4CC(CC(C4)C2)C3)C12CCCCCC2 ZINC000005055018
C#CCNc1nc(C)nc2scc(-c3cccs3)c21 ZINC001155654436
Cc1c(Cl)nc(Cl)nc1NCc1nccc(Cl)n1 ZINC001170543212
O=[N+]([O-])c1cc(F)c(Sc2nnc(C3CC3)n2C2CC2)c(F)c1 ZINC000269638781
CN1CC[C@H]2CCN(c3sc(S(C)(=O)=O)cc3[N+](=O)[O-])[C@H]2C1 ZINC000272238269
O=c1c2c3c(sc2nc2ccc(Sc4ccc(Br)cc4)nn21)CCCCC3 ZINC000003275612
Cc1nc(CN2CCO[C@@H]3CCN(c4nc(Cl)c(C)cc4[N+](=O)[O-])CC[C@@H]32)cs1 ZINC001164984438
O=[N+]([O-])c1ccc(OS(=O)(=O)c2ccc(Cl)cc2Cl)cc1 ZINC000003131791
CCCS(=O)(=O)N1CCN(c2cc(Nc3cc(C)ccn3)nc(C)n2)CC1 ZINC000090607973
O=[N+]([O-])c1ccc(Sc2ccc(N3C(=S)N[C@@H](c4ccccn4)[C@H]3c3ccc(-c4cccc(Cl)c4Cl)o3)cc2)cc1 ZINC000224787501
Clc1ccc(Oc2ncnc3sccc32)cc1Cl ZINC000008148537
CCC(=N\O)/C(=N/O)c1ccc(C(C)C)cc1 ZINC000005414706
CC(C)c1ccc(-c2nc([C@H]3CCOC[C@H]3C)no2)cc1 ZINC000442681060
Cc1cccc(/C=N/c2cc(-c3nc4ccccc4s3)ccc2C)c1O ZINC000006217644
Cc1cc(CN=Nc2nc(-c3ccccc3)cs2)c(C)n1-c1ccccc1 ZINC000005578280
C[C@H](Cc1nc(Cc2c(F)cccc2Cl)no1)[C@H]1CCCO1 ZINC000664729621
O=C1N/C(=C\c2ccc(OCc3cccc([N+](=O)[O-])c3)c(Br)c2)C(=O)N1C1CCCCC1 ZINC000409087129
COc1cccc([C@@H]2S[C@H](C)C(=O)Nc3c2c(C)nn3-c2ccccc2Cl)c1OC ZINC000013995358
CCCCc1nc(CN2CCOC(C)(C)C2)no1 ZINC000097079077
Clc1ccc(/N=C\c2c3ccccc3cc3ccccc32)c(Cl)c1 ZINC000104206381
CCSc1nnc2c(n1)O[C@@H](c1ccc(-c3ccc(Br)cc3)o1)Nc1ccccc1-2 ZINC000002906138
CC1(C)CC(Cc2nc(=O)c3c4c(sc3[nH]2)CSCC4)C1 ZINC000461734435
C[C@H]1COC[C@@H]1Oc1ccc(/N=C/c2ccccc2)cc1 ZINC001231200775
Cc1cc(C)n2c(nc(-c3cccs3)c2Nc2c(C)cccc2C)n1 ZINC000000428784
Cc1c2ccccc2oc1-c1nnc2sc(CC[N@@H+]3CC[C@@H](c4ccccc4)C3)nn21 ZINC000096194462
CC(=O)c1cccc(Nc2nc(C)c([N+](=O)[O-])c(Nc3cccc(C(C)=O)c3)n2)c1 ZINC000004859514
CSc1nn(-c2ccccc2)cc1-c1nc(C(C)(C)C)cs1 ZINC000000170214
CC(C)c1ccc(-c2nnc(NC(=O)/C=C/c3ccc([N+](=O)[O-])cc3)o2)cc1 ZINC000020495991
Fc1cc(N[C@@H]2CCc3c2cccc3Br)ncn1 ZINC001185242656
COc1nn(Cc2c(F)c(F)c(F)c(F)c2F)cc1[N+](=O)[O-] ZINC000004840694
Clc1cccc(-c2nc(Cl)cc(-c3cccnc3)n2)c1 ZINC000073695379
O[C@@]1(CNCc2ccc3c(c2)CCCO3)C[NH2+]CCOC1 ZINC000077358407
CC#CCNC(=O)N[C@H](C)C[NH+]1CCCCCC1 ZINC000359140974
O=[N+]([O-])c1ccc2c(c1)S(=O)(=O)c1cc([N+](=O)[O-])ccc1-2 ZINC000002023430
Fc1ccc(-c2nc(CSc3ccncc3)cs2)cc1 ZINC000119261221
Cc1cc(C=C2SC(=O)NC2=O)c(C)n1-c1ccc(Br)cc1F ZINC000001115225
Cc1ccc2nc(-c3ccc(N)cc3Br)sc2c1 ZINC000026993018
CC(C)CCc1ccc(N[C@H]2CCOC3(CCOCC3)C2)nc1 ZINC000894937252
O=[N+]([O-])c1ccccc1CSCc1csc(-c2ncccn2)n1 ZINC000075584406
C=CCn1c2cc(C)sc2c2cnn(CCC)c(=O)c21 ZINC000072334529
O=C(c1cc2[nH]ccc2cn1)N1CCc2cc(F)c(F)cc2C1 ZINC001154964141
C[C@@H]1CN(C(=O)c2cc([N+](=O)[O-])ccc2Sc2nnnn2C)[C@@H]1C ZINC000293870607
CN(CCO)c1nc2c(cnn2-c2ccccc2)c(Nc2ccccc2)n1 ZINC000009573544
O=C(CCn1cnc([N+](=O)[O-])c1)Nc1cccc2c1CCCC2 ZINC000024431667
Cc1ccc2cccc(Oc3nc(C)nc4sc5c(c43)CCC5)c2n1 ZINC000000038156
Cc1noc(C)c1CNC(=O)N[C@@H]1CCO[C@@H](C2CC2)C1 ZINC000119474207
CC/C=C(\C)c1nc(-c2ccc(Cl)s2)no1 ZINC000445558259
Brc1cnc(Oc2ccncc2)nc1 ZINC000016696653
CCn1cnc(NC(=O)c2ccc(CN3CCn4cccc4[C@H]3C)cc2)n1 ZINC000065459286
Cc1nn(CC(=O)Nc2c(C)n(C)n(-c3ccccc3)c2=O)c(C)c1[N+](=O)[O-] ZINC000001198346
CC(C)CON=c1[n-]cc([N+](=O)[O-])s1 ZINC000282042943
Cc1cc([C@@H]2[C@@H](c3ccccn3)NC(=S)N2C(C)C)c(C)n1-c1nccs1 ZINC000222817842
C[C@H](c1nccs1)N1CCN(C(=O)c2cc([N+](=O)[O-])ccc2Cl)CC1 ZINC000184116977
O=[N+]([O-])c1cc(Cl)ccc1Oc1ncnc2cc(Cl)ccc21 ZINC000022881896
O=c1c([N+](=O)[O-])cccn1CCSc1ccc(F)cc1 ZINC000095988647
O=C(/C=C/c1ccccc1[N+](=O)[O-])N1CCCC[C@@H]1c1noc(C2CC2)n1 ZINC000376583634
Cc1oc2c(cc3c(C)c(C)c(=S)oc3c2C)c1C ZINC000008765140
COc1ccc(C2=Nc3ccc(C)cc3C(c3ccc([N+](=O)[O-])cc3)=NN2)cc1 ZINC000004129799
Cc1nc(NC(=O)c2ccc([N+](=O)[O-])o2)sc1C ZINC000020462270
Cn1ccc(/C=C/c2nc(-c3ccc(Br)o3)no2)c1 ZINC000347142805
Cc1nc([C@H]2CCCO2)sc1-c1nc([C@@H](C)C(C)(C)C)no1 ZINC000346584988
Cc1ccccc1-n1nnnc1S[C@@H](C)c1nnnn1-c1ccccc1 ZINC000058171594
Cc1nc(-c2cc(C(=O)NCc3ccc(F)c(F)c3)c3ccccn23)cn1-c1nccs1 ZINC000096037936
CCN1[C@H]2CCN(Cc3ccccc3F)CC[C@@H]2Oc2ccccc2S1(=O)=O ZINC000096145735
O=C(NC(=S)Nc1nc2ccc([N+](=O)[O-])cc2s1)c1cc(Cl)ccc1Cl ZINC000017095287
O=[N+]([O-])c1ccc2ncc(Br)cc2c1 ZINC000032914910
CC[C@H](C)[C@@H](OC)c1nc(-c2ccc(Cl)cc2)no1 ZINC000569373665
O=C(Cc1ccc([N+](=O)[O-])cc1)Sc1nnc(-c2ccccc2Cl)o1 ZINC000408586300
Cc1ccc(Oc2ccc(-c3noc(-c4ccc([N+](=O)[O-])cc4)n3)cc2)cc1 ZINC000005752703
COc1cc(C=Nn2c(=O)c3cc(Br)ccc3nc2C(C)C)cc2c1OCO2 ZINC000409287749
O=c1c2sc3c(c2ncn1Cc1ccc(Cl)cc1)CCCC3 ZINC000012389780
CC(CN=Nc1ccc([N+](=O)[O-])cc1)N=NC(N)=[NH2+] ZINC000008647729
CC(C)c1ccc(Oc2ncnc3sc4c(c32)CCCC4)cc1 ZINC000000089452
Cc1ccc(CNc2nc3c(S(=O)(=O)c4ccc(C(C)C)cc4)nnn3c3ccsc32)cc1 ZINC000009969219
Nc1nc(N)nc(CSc2nnc(-c3ccco3)n2Cc2ccccc2)n1 ZINC000007084914
O=C(/C=C/Cl)c1cc([N+](=O)[O-])ccc1Cl ZINC000005749616
CC(C)(C)NC(=O)NC(=O)CSc1nc(-c2cccs2)c(-c2cccs2)[nH]1 ZINC000009099321
C/C=C(\C)C(=O)N1CC2(C1)CCN(C(=O)c1cocn1)CC2 ZINC000944883558
CCC[N@@H+]1CCC[C@H]1CNC(=O)[C@@H]1CCS(=O)(=O)C1 ZINC000329175527
Cc1ccc(S(=O)(=O)N(C)[C@@H](C)c2c(F)cccc2F)cc1[N+](=O)[O-] ZINC000518691039
C#CCNC(=S)N[C@H](C)C[N@@H+]1CCC[C@H](C)C1 ZINC000758217352
O=[N+]([O-])c1ccc(C(I)=C(I)I)cc1 ZINC000097982994
Cc1ccc(N2C(=O)c3ccccc3C(=CNc3cc([N+](=O)[O-])ccc3C)C2=O)c(C)c1 ZINC000012546832
Cc1nn(-c2ccc(C)cc2)c2nc(C)cc(C(=O)NCCc3ccc(Cl)cc3)c12 ZINC000007003969
Fc1ccc(-c2cnc(CSc3nnc(-c4cccs4)n3C3CC3)o2)cc1 ZINC000008075535
Cc1csc(NC(=O)c2cccc(C)c2[N+](=O)[O-])n1 ZINC000002729732
Cc1cc([C@@H](C)NC(=O)CN2CSCC2=O)c(C)s1 ZINC000031951445
Fc1ccc(-c2nnc(SCc3ccc(Cl)nc3)o2)cc1 ZINC000064454429
Cc1ccc(/N=C/c2cc(Cl)cc(Cl)c2[O-])cc1 ZINC000000101025
O=C(CSc1nnc(-c2ccc(F)cc2)c(-c2ccc(F)cc2)n1)NCCC1=CCCCC1 ZINC000002950871
Cc1ccc(-c2cccc(C)n2)n1-c1ccc(C(C)C)cc1 ZINC000199746255
C#CC[NH+]1CCC(NC(=O)CO[C@H]2CCC[C@@H](C)C2)CC1 ZINC000928655677
Nc1ccc(CC(=O)Nc2nc(N3CC[NH2+]CC3)n[nH]2)cc1 ZINC000832814746
c1coc(-c2cccc(NC[C@@H]3CC=CCC3)c2)n1 ZINC000160236696
CC(C)(C)c1cc(C(C)(C)C)c(N)c(C(C)(C)C)c1 ZINC000002167068
Cc1ccsc1C(=O)Nc1ccc(-n2cncn2)nc1 ZINC000028088131
CCc1ccc(CN2CCc3c(C(=O)NCCNC(C)=O)csc3C2)nc1 ZINC000426615077
Cc1cc2c3nc4ccccc4nc3n(Cc3nnc(-c4ccccc4Cl)o3)c2c(C)c1 ZINC000006147775
CC(C)(C)O[C@@H]1C[C@H](Cn2c(-c3cc(Br)c[nH]3)nnc2N2CCNC(=O)C2)C1(C)C ZINC001302314207
CCCCCOc1ccc(C(C)N=Nc2nc(-c3ccc(Cl)cc3)cs2)cc1 ZINC000004565438
CCc1noc([C@@H](C)SCc2sccc2Cl)n1 ZINC000419597488
O=[N+]([O-])c1ccc(Cl)c(-c2nc(-c3cc(Cl)cc(Cl)c3)no2)c1 ZINC000089262467
Cc1ccc(/N=C/c2c(=O)n3cccc(C)c3nc2Nc2ccc(C)c(C)c2)cc1C ZINC000001216172
CC#CC[NH2+]C1CCN(C(=O)[C@@H]2c3c[nH]nc3CC[C@H]2C)CC1 ZINC001201701845
O=C(N[C@@H]1CCS(=O)(=O)C1)c1c(NC(=O)c2ccc(Cl)c([N+](=O)[O-])c2)sc2c1CCCC2 ZINC000009428053
Cc1ccc2ncc(/C=C\c3ncc(Br)s3)n2c1 ZINC000434633104
O=C1C[C@H](c2ccccc2Cl)Cc2c1cnn2-c1nc2ccccc2s1 ZINC000001132603
Cc1sc2nc(CN3CCN(C(=O)Cc4cn5ccsc5n4)CC3)[nH]c(=O)c2c1C ZINC000023908292
COCCn1c2ccccc2nc1SCc1cnc(-c2ccccc2)s1 ZINC000012551074
Clc1ccccc1CN/N=C/c1cccs1 ZINC000008811616
Cc1nc(CN2CC[C@H](C)[C@@H](NC(=O)C3=CCOCC3)C2)co1 ZINC000965936913
Cc1cc([C@@H](C)NC(=O)c2csc(C)c2C)c(C)o1 ZINC000179874963
c1ccc(Nc2nnc(-c3ccccc3)c3ccccc32)cc1 ZINC000000334620
O=C(Cc1c(F)cccc1Cl)NCCCCCc1nc(-c2cccs2)no1 ZINC000008013473
CC[C@@H]1CCCC[C@H]1c1nc(C2CC(F)(F)C2)no1 ZINC000453184005
C=CCOc1ccc(Br)cc1/C=C1\NC(=S)NC1=O ZINC000004093725
O=C1NC(=Cc2ccc(OCc3ccc([N+](=O)[O-])cc3)cc2)C(=O)N1c1ccc(Cl)cc1 ZINC000409173105
CSc1nc2sc3c(c2c(=O)n1-c1ccccc1)CCCCC3 ZINC000000068628
C[C@H]1CN(CCOc2ccccc2[N+](=O)[O-])C[C@H](C)S1(=O)=O ZINC000289598697
CC(C)c1n[nH]c(C(=O)N2CC[S@](=O)CC[C@H]2C)c1[N+](=O)[O-] ZINC000432432951
C[C@@H](Nc1ccc(Cl)c(N2CCNC2=O)c1)c1ccc([N+](=O)[O-])cc1 ZINC000501005782
CNC(=O)[C@]1(C)CCN(c2nnc(-c3cc(Br)c[nH]3)n2C[C@]2(C)CCCS2)C1 ZINC001299008333
COc1cc(S(=O)(=O)N(Cc2ccco2)Cc2ccc(Br)cc2)ccc1-n1cnnn1 ZINC000000934177
CCCSc1nc2sc3c(c2c(SCCC(C)C)n1)CC(C)(C)OC3 ZINC000005072259
O=[N+]([O-])c1ccc(NC(=S)Nc2ccccc2)nc1 ZINC000004419267
COCCOc1c(Cl)cc(NC(=O)c2n[nH]c(C)c2[N+](=O)[O-])cc1Cl ZINC000271482682
CC[C@@H](SC)c1nc(-c2ccc3c(c2)CCC3)no1 ZINC000569397282
Cc1c2nc(NCc3c(C4CC4)cnn3C)sc2ccc1F ZINC000656770460
O=C1Nc2ccccc2/C1=N/c1ccccc1I ZINC000005687932
Cc1ccc(/N=C/c2cc(Cl)ccc2O)cc1Cl ZINC000098212989
C=CCNC(=S)N(C)C1CCC(C(C)(C)C)CC1 ZINC000917579131
Cc1ccnc(NCc2nccc(Cl)n2)c1Br ZINC001170545678
Cc1ccc(-c2ccoc2)n1-c1ccc(C(C)C)cc1 ZINC000199760466
C[C@@H](CNS(=O)(=O)c1c(Cl)ccc([N+](=O)[O-])c1Cl)c1nccs1 ZINC000295077701
c1ccc2ncc(-c3noc(C[C@H]4C=CCCC4)n3)cc2c1 ZINC000518744908
[O-]c1cc(F)cc(F)c1CN1CC(F)(F)C1 ZINC001140579816
CCCOCc1nc(=O)c2c3c(sc2[nH]1)CCCCC3 ZINC000049068536
FC(F)(F)CCc1noc(-c2cccc3c2OC(F)(F)O3)n1 ZINC000664746216
Cc1cc(-c2noc(Cc3c[nH]c4cc(F)ccc34)n2)c(C)o1 ZINC000445856733
C(=NNc1ccc2ccccc2n1)c1ccncc1 ZINC000004761634
O=C(N[C@@H]1CCSC1=O)c1ccc(Cl)cc1[N+](=O)[O-] ZINC000000304023
O=Cc1ccc(C#CC2(O)CCCCC2)s1 ZINC000004313153
C#C[C@H](Oc1ccc2cccc(F)c2n1)c1ccncc1 ZINC001228746605
C=C(C)C[NH+]1CCC(NC(=O)CNC(C)=O)CC1 ZINC000106291112
O=C(c1n[nH]cc1[N+](=O)[O-])N1CCC[C@H](c2noc(C3CC3)n2)C1 ZINC000270697954
C[C@H](c1ccc([S@](C)=O)cc1)N(C)c1ncc(Cl)cc1[N+](=O)[O-] ZINC000153891167
Brc1cccc(-c2csc(-c3ccncc3)n2)c1 ZINC000106040540
CCn1c2ccccc2nc1NN=Cc1ccccc1O ZINC000408692154
Cn1nnc2c1ncnc2Nc1ccccc1Cl ZINC000005442442
Cc1nc(Cl)c([N+](=O)[O-])c(N2CCC3(CC2)COCC[N@H+](Cc2ccncc2)C3)n1 ZINC001164959627
O=[N+]([O-])c1cccc(-c2csc(N3CCN(S(=O)(=O)c4ccc5c(c4)OCCO5)CC3)n2)c1 ZINC000009137401
CO[C@@H]1CCCC(N=Nc2cc(Cl)nc(Cl)c2)C1 ZINC000819828986
CSc1nc2n(n1)[C@@H](c1cnn(C)c1C)C1C(=O)CCCC1=N2 ZINC000006921773
FC(F)=C(F)C(F)(F)C(F)(F)F ZINC000001847513
CCC(CC)N=Nc1ccc([N+](=O)[O-])cc1 ZINC000004974929
Cc1ccnc([C@@H](C)NCc2sccc2Br)c1 ZINC000286299605
COc1ccc(N2CCN(C(=O)c3cc4c(-c5ccc(Cl)cc5)nn(C)c4s3)CC2)cc1 ZINC000006577503
C=C(Br)COc1cc(N)cc2occc21 ZINC000072207464
O=C(Nc1cccnc1)c1noc2c1CN(C(F)(F)c1nc3ccc(Cl)nc3[nH]1)CC2 ZINC001165002071
Cc1cc(C)c2c(nn3c2nc(C)cc3NCC(C)C)n1 ZINC000002327129
Fc1c(F)c(C(F)(F)F)c(F)c(F)c1Cl ZINC000071617478
C=CCC[N@@H+]1[C@@H]2CC[C@H]1[C@@H](NC(=O)c1nc(C)c(C)[nH]c1=O)C2 ZINC001095602153
Cc1nc(CN2C(=O)CS/C2=C\C(=O)C(C)(C)C)oc1C ZINC000058354932
Cc1ccccc1Nc1c(-c2ccccn2)nc2ccc(Br)cn21 ZINC000004765281
C[C@H](OC(=O)c1cnn2c1CCC2)C(=O)Nc1cccc([N+](=O)[O-])c1 ZINC000838082149
Cc1cc(S(=O)(=O)N[C@H](C)c2ccc(C)c([N+](=O)[O-])c2)c(F)cc1F ZINC000440388968
COc1ccc(N2CCN(c3nccnc3-c3nn[nH]n3)CC2)cc1 ZINC000737098489
O=[N+]([O-])c1ccc(/N=C(/C#Cc2ccccc2)c2ccccc2)cc1 ZINC000103607503
CCS[C@@H](c1nc([C@@H]2CCCS2)no1)C(C)C ZINC000357077081
Cc1ccc(Cl)cc1-c1noc(-c2cnc(N(C)C)o2)n1 ZINC001212449034
O=[N+]([O-])c1[n-]cnc1-c1nnc(C2CCCC2)o1 ZINC001257568476
CC(C)Oc1ccc(Cl)cc1/C=N/NCc1c(Cl)cccc1Cl ZINC000009196801
Nc1ccc(-c2ccc(-c3ccc([N+](=O)[O-])cc3)cc2)cc1 ZINC000022114913
Cc1ccc2nc([N-]c3nc4c(cccc4C)s3)oc2c1 ZINC000057352848
O=C1Nc2ccccc2C1=N[N-]c1nc(-c2ccc([N+](=O)[O-])cc2)cs1 ZINC000004333634
Brc1ccccc1CSc1cccs1 ZINC000049601243
O=[N+]([O-])c1ccc2c(c1)nc1n2CCN(C2CCCC2)C1 ZINC000013692081
Cc1nc([N+](=O)[O-])c(-c2noc(-c3cc(Br)ccc3F)n2)n1C ZINC000445619620
O=C(N[C@@H]1CCC[C@H]1OC(F)F)c1cc2cc([N+](=O)[O-])ccc2s1 ZINC000501346472
Cc1cnc2c(c1)N(C(=O)c1cc(Br)c(C)c([N+](=O)[O-])c1)CCO2 ZINC000126663254
Oc1ccccc1/N=C/c1ccc(-c2cccs2)s1 ZINC000000272396
O=C([C@@H](O)c1cccc([N+](=O)[O-])c1)N1CCc2cc[nH]c(=O)c2C1 ZINC000831080553
CCOc1ccc(-n2c3nc4ccccc4nc3c3c2nc(C)n(CCC(C)C)c3=O)cc1 ZINC000002405157
O=[S@@](Cc1cc(Cl)cc(Cl)c1)c1nc(Cl)ns1 ZINC000004290529
COc1cc(C(=O)NCc2coc(-c3cccs3)n2)ccc1OCCC(C)C ZINC000010875067
Cc1nc([C@H]2CCCN2c2cc3c(cc2[N+](=O)[O-])CCC(=O)N3)cs1 ZINC000275048905
C=CCC[N@H+]1C[C@@H]2C[C@H]1CN2C(=O)c1onc(C)c1C ZINC001032465986
CN(c1nc(Cl)nc2nc[nH]c21)C12CC3CC(CC(C3)C1)C2 ZINC001166590744
COc1cc(/C=C2/SC(NC(C)=O)=NC2=O)cc(Cl)c1OCc1ccc([N+](=O)[O-])cc1 ZINC000032109978
O=[N+]([O-])c1ccc(Nc2nccc(Cl)n2)cc1 ZINC000004114403
O[C@H](c1nc2ccccc2n1Cc1ccc(Cl)cc1)c1ccccc1Cl ZINC000001195071
CC(C)C(=O)Nc1ccc(N2C(=S)N[C@@H](c3ccccn3)[C@@H]2c2cccn2-c2cccc([N+](=O)[O-])c2)cc1Cl ZINC000225139335
CC(C)n1nc(CN(C)C)c2c1CN(c1ccc3ccc4ccc(Cl)nc4c3n1)CC2 ZINC001164650530
CO[C@@H](C)C(C)=NNC(=S)Nc1ccc(C(C)C)cc1 ZINC000763125274
O=C1NC(=S)NC(=O)C1=Cc1cc(Cl)c(OCc2ccc(Cl)cc2)c(Cl)c1 ZINC000408890955
NC(=O)c1c(/N=C/c2ccccc2[N+](=O)[O-])sc2c1CCCC2 ZINC000000580360
Cc1nccn1-c1ccc(NC(=O)c2ccc([N+](=O)[O-])o2)cn1 ZINC000058244680
Cc1ccc(CN(C)C(=O)c2csc3c2CCCC3)s1 ZINC000341787375
O=[N+]([O-])c1ccc(/C=C/S(=O)(=O)NNc2ccccc2)cc1 ZINC000004247134
CCc1sc2nc(SCc3ccc(Cl)cc3)n(-c3ccc(C)cc3)c(=O)c2c1C ZINC000409113472
FC(F)(c1cnc(Cl)c(-c2ccco2)c1)N1C[C@H]2OCCN(c3cnccn3)[C@H]2C1 ZINC001164767808
O=C(Nc1nc2c(s1)C(=O)C[C@H](C(=O)N1CCN(Cc3ccccn3)CC1)C2)c1cccs1 ZINC000014981880
CCC#C[C@H](C)Oc1cc2n[nH]cc2c(Br)c1 ZINC001230961597
Cc1nn(C)c(NCc2cn3cc(C)ccc3n2)c1[N+](=O)[O-] ZINC000054836288
Cn1ncnc1Sc1ccc([N+](=O)[O-])cc1Cl ZINC000302697175
Cc1nc2sc3c(c2c(Sc2ncc[nH]2)n1)CCCCC3 ZINC000463074018
Fc1cccc(Cl)c1C=NN1C(=S)N=NC1c1cccnc1 ZINC000001296322
Cc1ccc([N+](=O)[O-])c(C)c1NC(=O)NCc1ccc(N)nc1 ZINC000170618487
COc1cc(C=C2C(=O)NC(=S)N(C)C2=O)cc(Cl)c1OC(C)C ZINC000408917564
C=CCCC(C)(C)NC(=O)N[C@H]1CCO[C@@H](C(C)(C)C)C1 ZINC000664556485
Clc1ccc2c(c1)[C@@H](Nc1ccnc(C3CC3)n1)CCS2 ZINC000301283425
CCCOc1ccc(Br)cc1/C=N/c1cccc(Cl)c1C ZINC000006941648
COc1cc2nc(Cl)nc(N3C[C@H]4CN(Cc5nccs5)C[C@@H]4C3)c2cc1OC ZINC001164789892
CC(N=Nc1c(Cl)cc(Cl)cc1Cl)c1ccc(C#CC(C)(C)O)s1 ZINC000004362613
Cc1c(N=c2scc(C(C)(C)C)n2-c2ccccc2)c(=O)n(-c2ccccc2)n1C ZINC000252671624
C1=CC2(C=C1)OC21CCC2(C=C[C@@]3(C2)O[C@@H]3C2CCCCC2)CC1 ZINC000001765714
COCc1ncc(C(=O)N[C@@H]2CCN(C(C)=O)C[C@H]2C)s1 ZINC000945076302
Clc1cccc(/C=N/CCCCCC/N=C/c2cccc(Cl)c2)c1 ZINC000018096366
CC(=O)Oc1c(Sc2ccccc2[N+](=O)[O-])c(C)nn1C(C)(C)C ZINC000000212756
Cc1cc([C@H](C)NC(=O)c2c([N+](=O)[O-])cnn2C)c(C)s1 ZINC000095452334
C=CCn1c(CSCc2ccc(C)cc2)n[nH]c1=S ZINC000005968418
CCOc1ccc(/N=C/c2ccc(OCc3ccc(Cl)cc3)cc2)cc1 ZINC000006962569
C[C@@H](C#N)c1ccc(Nc2ccc3ncn(C)c3c2)cc1 ZINC001174347789
S=C1N2N=C(c3ccccc3)SC2=N[C@@H](c2ccc(Cl)cc2)N1c1ccccc1 ZINC000035077522
O=[N+]([O-])c1cc(I)ccc1Cl ZINC000002572360
CCOC(=O)CSCC(=O)N1c2cc(C)c(C)cc2-c2c(=S)ssc2C1(C)C ZINC000001804257
Cc1cc(C)nc(N=NC(C)[C@@H]2CCCC[C@H]2C)n1 ZINC000834913432
C[C@@H](Nc1ccnc2c1cccc2[N+](=O)[O-])c1cn(-c2ccccc2)nn1 ZINC000432334985
O=[N+]([O-])c1ccc2c(c1)Oc1ccc(/N=N/c3ccc(Cl)cc3)cc1C=C2 ZINC000004593590
O=C(N[C@@H]1CC[S@](=O)C1)c1ccn(-c2ccc([N+](=O)[O-])cc2)n1 ZINC000081787733
CSc1ccc([N+](=O)[O-])c(C(=O)Nc2c[nH]nc2C)c1 ZINC000049476402
COCCNC(=O)[C@@H](c1ccc(OC)cc1)N(C(=O)c1snc(C(N)=O)c1N)c1cc(C)ccc1C ZINC000012467362
Clc1ccc(CO/N=C/c2c(-c3ccccc3)nc3sccn23)c(Cl)c1 ZINC000003029485
CS(=O)(=O)c1cc([N+](=O)[O-])ccc1Nc1ccc(OC(F)F)c(F)c1 ZINC000302621151
Cc1cc(Cl)c([N+](=O)[O-])c(N2CC[C@@H]3[C@@H](C[C@@H](Cn4cncn4)[N@@H+]3CC3CC3)C2)n1 ZINC001164738825
COc1c(Br)c([N+](=O)[O-])c(Cl)cc1[N+](=O)[O-] ZINC000012505268
O=c1oc2ccc3ccccc3c2cc1-c1nnc(Nc2ccc(Cl)cc2Cl)s1 ZINC000008830796
CC(=CCc1ccccc1F)N=Nc1nc(-c2ccc(Cl)cc2Cl)cs1 ZINC000004551119
O=C(Nc1c2c(nn1-c1ccc([N+](=O)[O-])cc1)CS(=O)(=O)C2)c1ccccc1Br ZINC000003009121
O=c1c2ccccc2nc(/C=C/c2ccc([N+](=O)[O-])o2)n1-c1c(Cl)cccc1Cl ZINC000009216306
CCCc1nc2sc3c(nc(SC)nc3NCC(C)C)c2c2c1CCC2 ZINC000002449049
Brc1ccc(-c2cc(-c3cccs3)n[nH]2)cc1 ZINC000034045555
CC[C@H](NC(=O)N1CCc2c(cccc2[N+](=O)[O-])C1)c1nc(C)cs1 ZINC000120223372
CCN(C(=O)[C@H](C)C(F)(F)F)C12CC3CC(CC(C3)C1)C2 ZINC000463842068
Cc1cc([N+](=O)[O-])c(N=NC(C)C)cc1Cl ZINC000040541564
CC[C@@H]1CN(C(=O)c2[nH]nc(C(C)C)c2[N+](=O)[O-])C[C@@H](C)[S@@]1=O ZINC000287272868
O=C1C[C@@H](c2ccc(Cl)cc2)Sc2nc(C34CC5CC(CC(C5)C3)C4)nn21 ZINC000004834154
O=[N+]([O-])c1ccc(C=NN2C(=S)N=NC2c2ccc(F)cc2)cc1 ZINC000005996701
COC[C@@H](N[C@@H](C)c1cc(C)sc1C)c1ccc(C)o1 ZINC000156383333
Cc1cc(S(=O)(=O)Nc2cccc(-c3nnc4n3CCCCC4)c2)ccc1-n1cnnn1 ZINC000058163698
CC(C)(C)n1cc(Br)c(Br)n1 ZINC000095495604
C=C(C)CNC(=S)NC12CC3C[C@@](C)(C1)C[C@](C)(C3)C2 ZINC000018081118
Clc1ccc2c(c1)nccc2Nc1cnn(C2COC2)c1 ZINC001205549051
O=[N+]([O-])/C=C/C(F)(F)C(F)(F)C(F)(F)C(F)(F)F ZINC000095681933
COc1ccc(-c2nnn3c2nc(N[C@H](C)c2ccccc2)c2ccccc23)cc1 ZINC000006738867
O=C1NC(=S)NC(=O)C1=CNc1nc(-c2ccc(Br)cc2)cs1 ZINC000040476901
CCn1cc(/C=C2\SC(=O)N(Cc3ccccc3[N+](=O)[O-])C2=O)c2ccccc21 ZINC000106729065
Cc1cc(C)c(NC(=S)NCc2csc3ccccc23)c(C)c1 ZINC000000069409
Cc1cccc(-c2nnc3sc(-c4cccc([N+](=O)[O-])c4)nn32)c1 ZINC000013723489
COc1ccc(/N=N/c2c(C)n(C)c3ccc([O-])c(C[NH+]4CCCCC4)c32)cc1 ZINC000004333585
C=CC[NH+]1CCC(NC(=O)NCC2CCOCC2)CC1 ZINC000171729261
Nc1ccn(Cc2ccc(Br)cc2)n1 ZINC000002578433
Cc1ccc(N2CCN(c3ccc(C)cc3)C2c2cccn2-c2ccc([N+](=O)[O-])cc2)cc1 ZINC000226760022
CC(=O)N1CCCn2nc(C(=O)N[C@@H](C)c3ccc4[nH]ccc4c3)cc2C1 ZINC000071776591
O=[N+]([O-])c1ccc(SCc2cnc3ccccn23)nc1 ZINC000095990932
O=C(Nc1nnc(S(=O)(=O)[N-]CCSCc2c(F)cccc2Cl)s1)c1ccc(Cl)cc1Cl ZINC000225634325
O=[N+]([O-])c1cc(Br)ccc1-c1ccc(Cl)cc1 ZINC000072206770
O=[N+]([O-])c1ccc(NCc2ccc3c(c2)OCO3)cc1 ZINC000004003547
CCn1c2ccccc2c(=O)c(-c2ccccc2Cl)c1NC(=O)c1cccc([N+](=O)[O-])c1 ZINC000002436989
Cc1nc2c(nc(Cl)nc2N[C@@H](C)c2cccc(N)c2)n1C ZINC001159639407
C[NH+](C)CCNC(=O)c1noc2c1CN(c1ccc3c(ccc(Cl)c3[N+](=O)[O-])n1)CC2 ZINC001164750140
CN1C(=O)/C(=C\c2ccc(-c3ccc([N+](=O)[O-])cc3)o2)C(=O)NC1=S ZINC000408917179
O=C1NC(=O)C(=Cc2cc([N+](=O)[O-])ccc2Cl)S1 ZINC000001207366
Clc1ccc(-n2cccc2/C=N/c2ccc(-c3ccccc3)cc2)cc1 ZINC000408848472
CSc1ccc(-c2nc(-c3nccc4[nH]ccc43)no2)cc1 ZINC000340685743
FC(F)(F)C(C(F)(F)F)C(F)(F)F ZINC000059041671
Cc1ccsc1C(=O)N[C@H](C)[C@@H](C)Nc1nc(C)ncc1C ZINC001112887449
CCO[C@H](C)c1nc(Cn2cc([N+](=O)[O-])cc(Br)c2=O)cs1 ZINC000120178089
C=CC(=O)NC[C@H]1CCCC[C@H]1OCC(F)(F)F ZINC000585091391
Clc1ccc(Cn2cccc2C=NN=c2[nH]c3ccccc3s2)c(Cl)c1 ZINC000005118929
Cc1cc([N+](=O)[O-])cc(S(=O)(=O)N[C@@H](C)c2ncn(C)n2)c1C ZINC000275696240
C[C@@H](Sc1nc2ccccc2[nH]1)C(=O)NCCC1=CCCCC1 ZINC000004830105
CO[C@]1(c2nc([C@@H]3C[C@@H](C)CC[C@@H]3C(C)C)no2)CCOC1 ZINC000656043020
O=C(NCc1nc2cc([N+](=O)[O-])ccc2[nH]1)[C@H]1CCc2nc[nH]c2C1 ZINC000597570913
Nc1nc(NCC2(c3ccccc3)CCC2)ncc1[N+](=O)[O-] ZINC000058402358
COc1ccc(/C=C2/S/C(=N/c3ccc(Br)cc3)NC2=O)cc1OC ZINC000035644678
CCC(C)(C)[C@@H]1CCc2sc3ncnc(N=NC(C)c4ccc(C)cc4)c3c2C1 ZINC000004680531
COc1cccc2c1ccnc2N1CCO[C@@]2(C1)COCCN(Cc1csc(C)n1)C2 ZINC001164925097
O=C1NC(=S)NC(=O)C1=Cc1cc(Cl)ccc1OCc1ccc(Cl)c(Cl)c1 ZINC000408875929
Cc1ccc(Cl)c2sc(N(Cc3ccccn3)C(=O)c3ccc([N+](=O)[O-])s3)nc21 ZINC000010187698
C[C@H]1CN(C(=O)C2CC3(CC3)C2)C[C@H]1NC(=O)c1ccsn1 ZINC000966805940
C[C@H]1c2nncn2CCN1C(=O)Cc1c[nH]c2ccc([N+](=O)[O-])cc12 ZINC000276947094
C#CCSc1nnc(-c2ccco2)n1C1CCCCC1 ZINC000186645566
CSc1ccc(/N=C/c2ccc3c(c2)OCO3)cc1 ZINC000018024631
CC(C)Cn1c(=N)c(S(=O)(=O)c2ccc(Br)cc2)cc2c1nc1ccccn1c2=O ZINC000101042035
C=CCSC(=S)N=c1[nH]c2ccc(C)cc2s1 ZINC000006490961
Cc1ccc([N+](=O)[O-])cc1C(=O)Nc1nc(C(C)C)nn1C ZINC000078912797
O=C(/C=C/c1ccc(-c2ccccc2Cl)o1)c1ccc(-c2ccccc2Cl)o1 ZINC000005543119
C=CCN(Cc1ccc(Cl)s1)Cc1n[nH]cc1C ZINC000290323249
Cn1c(=O)c2c3nc4cc(Cl)cc(Cl)c4cc3c(=O)n(C)c2n(C)c1=O ZINC000001036995
CC(C)n1cc(CN(C)[C@H](C)c2ccccc2Cl)cn1 ZINC000180050089
O=[N+]([O-])c1ccc(C2=NNC(c3cccnc3)=Nc3ccc(Br)cc32)cc1 ZINC000012485539
Cc1cc(C)c(-c2noc(-c3ccc([N+](=O)[O-])cc3)n2)c(Cl)n1 ZINC000004784158
CC(C)(C)c1nnc(CSc2ncccc2[N+](=O)[O-])o1 ZINC000049418480
Cc1nc(C[N@@H+]2CCCC23CCN(c2nc(Cl)c(Cl)cc2[N+](=O)[O-])CC3)cs1 ZINC001164692581
CCc1c(Cl)nc(C(C)(C)C)nc1NCc1nccn1C ZINC001161916459
Cc1ccc(Cl)cc1NC[C@@H](C)Cn1c(Br)nc2c1c(=O)[nH]c(=O)n2C ZINC000065095237
CCOc1cccc(/C=N/NCc2ccc(Cl)cc2)c1 ZINC000010118964
Cc1cc(-c2ccccc2)n(-c2cc(Nc3ccccc3)ncn2)n1 ZINC000033148371
C[C@H](Oc1ccc([N+](=O)[O-])cc1)C(=O)NCc1cccs1 ZINC000008562456
Cc1sc2nc(CN3CCOCC3)nc(N3C[C@@H]4C(=O)Nc5ccccc5[C@H]4C3)c2c1C ZINC001164407177
O=C1NC(=O)c2cc([N+](=O)[O-])c(Oc3ccc(F)cc3F)cc21 ZINC000000093538
C=C[C@H](OC(=O)/C=C\c1cncc(C)c1)C(C)(C)C ZINC000798905354
O=C1c2ccccc2C(=O)C1=C1C=Cc2ccccc2N1 ZINC000100350904
CCN(CC)Cc1nc2sc(C)c(C)c2c(N2CC[C@@H](c3ccncc3)C2)n1 ZINC001165040711
O=C1c2ccccc2C(=O)N1c1cc(Sc2nc3ccccc3s2)cc([N+](=O)[O-])c1 ZINC000002751416
COc1ccc([N+](=O)[O-])cc1NC(=O)c1cc(-c2ccccc2Cl)nc2ccccc21 ZINC000001114448
Cc1ccc(/C=C/C(=O)Nc2ccc([N+](=O)[O-])cn2)o1 ZINC000004045893
C=CCSC1=N/C(=C\c2ccccc2OCc2ccccc2Cl)C(=O)S1 ZINC000004845328
CCc1cccc(C)c1Nc1nn2c(nc3ccc(Br)cc3c2=O)s1 ZINC000021151921
O=C1C[C@@]2(c3cccc([N+](=O)[O-])c3)Nc3ccccc3N2C1=O ZINC000013961555
COC[C@H](C)NN=Cc1sc2ccccc2c1Cl ZINC000777893637
Cc1csc(SCc2ccc(Br)cc2F)n1 ZINC000042199832
Cn1ncc(NC(=O)c2ccc(Cn3cc([N+](=O)[O-])cn3)o2)c1C(N)=O ZINC000002777609
Cc1cccc([C@@H]2CCCN2Cc2nc3ccccc3s2)n1 ZINC000178119661
O=C(/C=C/c1cccs1)N1CCC(=C2CC2)CC1 ZINC000253474572
CC[C@]1(C(=O)[O-])CCC[N@H+](Cc2c(C)nn(C(C)C)c2C)C1 ZINC001603608773
Cc1nnc2[nH]c(-c3cc([N+](=O)[O-])c(Cl)cc3Cl)nn12 ZINC000000036434
Clc1ccc(-c2nnc3n2N=C(c2ccc(Br)cc2)CS3)cc1 ZINC000004691380
CCn1c(CNc2ccc3c(C)nn(C)c3c2)nc2ccccc21 ZINC000581522481
O=C1c2ccccc2C2=C1[C@@H](c1ccccc1Br)Sc1ccccc1N2 ZINC000002336205
Cn1ccnc1[C@H]1OCC[C@@H]1NC(=O)Nc1cccc([N+](=O)[O-])c1 ZINC000343242526
C=C(C)CCNC(=O)c1cc2cscc2s1 ZINC000529453236
Cc1cc(C)n(-c2nc3c(cc(Cl)cc3[C@@H](O)c3ccccc3)s2)n1 ZINC000057327694
Cc1cc(C)c(CNc2nc(Cl)nc(Cl)c2C)c(=O)[nH]1 ZINC001162597830
O=Cc1cc(C(=O)NCc2cc(C(F)F)on2)c(Cl)s1 ZINC001638454630
Cc1ccc2cc3c(N)c(C(=O)Nc4cccc([N+](=O)[O-])c4)sc3nc2c1 ZINC000000786980
CC[C@H](C)NC(=O)[C@@H]1C[C@H](C)N(C(=O)Cc2csc(-c3ccsc3)n2)c2ccccc21 ZINC000058161510
Cc1[nH]c2ccccc2c1C=NNc1nc2ccccc2[nH]1 ZINC000012372349
Cc1cc(/C=C2/C(=N)N3C=CSC3=NC2=O)c(C)n1-c1cccc(C)c1C ZINC000020037198
O=C(Cc1ccc([N+](=O)[O-])cc1)Nc1nc2c(s1)CCC2 ZINC000006526682
CC(C)[C@H](Nc1cccc2c1OCCC2)c1cccnc1 ZINC000561852267
C[C@@H](Sc1ncnc2[nH]cnc21)C(=O)Nc1ccc([N+](=O)[O-])cc1Cl ZINC000161344810
C#CCOc1c(Br)cc(/C=C/c2onc(C)c2[N+](=O)[O-])cc1OCC ZINC000408545539
O=C(Nc1cc(C(F)(F)F)n[nH]1)c1cc2c(c([N+](=O)[O-])c1)OCO2 ZINC000353509302
c1csc(-c2cnc(-c3cccnc3)nc2-c2ccsc2)c1 ZINC000072342894
CC(C)c1ccc(Sc2ncc(Br)cn2)cc1 ZINC000111752389
C#C[C@@H](Oc1[nH]c(=O)nc2nc(Br)[n-]c21)c1ccccc1 ZINC001227593725
Clc1ccc(COc2c(Cl)cc(Cl)cc2CNc2ccccc2)c(Cl)c1 ZINC000409122291
Fc1cc(OC(Cl)(Cl)Cl)cc(F)c1Br ZINC000095215508
O=[N+]([N-]OCO/N=[N+](\O)N1CCCC1)N1CCCC1 ZINC000253394865
NC(=O)c1cc2c(c([N+](=O)[O-])c1)-c1c(cc(C(N)=O)cc1[N+](=O)[O-])C2=O ZINC000004574474
O=C(CSc1nc2cc(S(=O)(=O)N3CCCCC3)ccc2o1)NC[C@H]1CCCO1 ZINC000009483003
Cc1ccccc1C[C@@H]1S/C(=N\N=C\c2cccs2)NC1=O ZINC000004075918
CC#CCC[N@@H+]1CCCC[C@@H]1COC(=O)N[C@@H]1CCOC1 ZINC000375763049
CC1CCN(c2ccc(N3C(=S)N[C@@H](c4ccccn4)[C@@H]3c3ccc(-c4cccc([N+](=O)[O-])c4)o3)cc2Cl)CC1 ZINC000225003818
CC/N=C1/S/C(=C/c2cc(Cl)cc(I)c2O)C(=O)N1CC ZINC000408928686
COc1cccc2c1ncnc2N1CC[C@H]2OCCN(Cc3csc(C)n3)[C@H]2CC1 ZINC001164986884
CN1CCN(S(=O)(=O)c2ccc3c(c2)sc(=O)n3Cc2ccc(Cl)cc2)CC1 ZINC000225787109
O=C(Cc1ccc([N+](=O)[O-])cc1Br)N[C@H]1CC[C@@H](c2ccccc2F)C1 ZINC000482860430
O[C@@](c1cccs1)(c1ccccc1)c1ccc2ccccc2n1 ZINC000005593662
O=[N+]([O-])c1ccccc1C=NNC(=Nc1ccccn1)c1ccccn1 ZINC000008036150
O=C(Nc1n[nH]c2ccc([N+](=O)[O-])cc21)c1cc2c(s1)CCCC2 ZINC000534010389
COC(=O)C1(NC(=O)c2ccc([N+](=O)[O-])s2)CCCCC1 ZINC000025169425
CNc1nc(/C=C/c2cccc([N+](=O)[O-])c2)cc(/C=C/c2cccc([N+](=O)[O-])c2)n1 ZINC000005510569
N#CC1CCC(CNC(=[NH2+])NC[C@H]2CCCO2)CC1 ZINC000262822920
CN1C(=O)S/C(=C\c2ccc(-c3cc([N+](=O)[O-])c(Cl)cc3Cl)o2)C1=O ZINC000005659715
CCn1cc(S(=O)(=O)[N-]c2ccn(CC(=O)N(C)C)n2)c([N+](=O)[O-])n1 ZINC000533786209
CSc1sccc1C=NNc1ccc([N+](=O)[O-])cc1 ZINC000004855206
Cc1ccc([C@H]2CN([C@@H](C)c3nnnn3C3CCCCC3)CCO2)o1 ZINC000189758076
C=CC[N@H+]1CCC[C@H](NC(=O)c2cnn3ccc(C)nc23)[C@@H]1C ZINC000994242482
Cc1nc([C@@H](C)Nc2ccc(C)cc2Cl)cs1 ZINC000036915516
COc1ccc(Cl)cc1NC(=O)n1cnc2ccc([N+](=O)[O-])cc21 ZINC000004795427
CC(C)c1ccc(-c2csc(-c3ccc(N)cc3)n2)cc1 ZINC000011632147
Oc1cccc(/C=N/NCc2ccc(Cl)cc2)c1 ZINC000010118889
O=C(NCC1C[C@H]2CC[C@@H](C1)S2)N1CCC[C@@H]2CCC[C@@H]21 ZINC000924307450
Cc1ccsc1[C@@H](Nc1cccc(C)n1)c1ccc2ccc(C)nc2c1O ZINC000005740674
Cc1ccc(C)c(S(=O)(=O)Nc2ccc(Cc3noc(C(C)C)n3)cc2)c1 ZINC000225927490
Cc1sc([N+](=O)[O-])c(I)c1[N+](=O)[O-] ZINC000004099272
Clc1cccc(N2CCN(c3nccc4occc43)CC2)n1 ZINC001166811026
CCc1nc2ccccc2n1[C@@H](C)C(=O)NCCc1nc(C(C)(C)C)cs1 ZINC000019718494
Cc1noc(C)c1CN(C)Cc1cc(Cl)cc2c1OCC2 ZINC000783421474
CO[C@H]1c2c(c(-c3ccccc3)nn2-c2ccccc2)-c2nc3ccccc3n21 ZINC000006584611
COCCN1C(=S)N[C@@H](c2ccccn2)[C@@H]1c1cc(C)n(-c2ccc(C)cc2)c1C ZINC000223006730
Cc1ccccc1-n1cccc1/C=C1/S/C(=N\C(C)C)N(C(C)C)C1=O ZINC000006969377
O=[N+]([O-])c1ccc([N-]c2nnco2)c(Cl)c1 ZINC001248594519
CC(/C=C\c1cccs1)=N\NC(=S)NCC(C)C ZINC000017314166
NC(=NC(=O)c1ccccc1[N+](=O)[O-])Nc1nc2ccccc2o1 ZINC000018323177
COc1ccc(Oc2ccc(/C=C/c3nc(-c4ccc(F)cc4)cs3)cc2[N+](=O)[O-])cc1 ZINC000016035598
C[C@@H](C(=O)Nc1nc2ccccc2s1)c1ccc([N+](=O)[O-])cc1 ZINC000001108228
Cc1cccc2nc(-c3ccsc3)c(Nc3ccc(C(C)C)cc3)n21 ZINC000000427517
Cn1cncc1CNC(=O)c1sc2cccc(F)c2c1Cl ZINC001132729542
O=C(CC1CCOCC1)N[C@@H]1CCCC[C@H]1OC(=O)CC1CCOCC1 ZINC000095469154
Clc1ccc(/C=N/c2ccc(I)cc2)cc1 ZINC000002162175
Fc1ccc(-c2cc3nc4c(c(N5CC[NH+](C6CCCCC6)CC5)n3n2)CCCC4)cc1 ZINC000004489204
Cc1sc(=O)n(CCC(=O)Nc2nc3c(s2)C(=O)CCC3)c1C ZINC000115054181
c1csc(-c2nc(-c3cccs3)c(-c3cccs3)[nH]2)c1 ZINC000000309335
Cc1ccc2c(c1)C(=C1SC(=S)N(N=c3[nH]c4ccccc4s3)C1=O)C(=O)N2 ZINC000032594776
O=[N+]([O-])c1c(N[C@@H]2CCc3c2cccc3Cl)nc2ccccn21 ZINC000058413505
O=[N+]([O-])c1cccc(Cl)c1S(=O)(=O)NCc1csc(-c2ccco2)n1 ZINC000153689178
Cc1cc(C)c(Cc2cnc(NC3=NCCN3)s2)c(C)c1 ZINC000068604406
O=[N+]([O-])c1cc(CSc2ncnc3[nH]cnc32)cs1 ZINC000075140879
CSc1nc2cc(-c3ccc(Cl)cc3)nn2c(C)c1C(C)=O ZINC000000096331
CC(N=Nc1ccc(Cl)nn1)C1C(C)(C)C1(C)C ZINC000746558466
O=[N+]([O-])c1ccc(C[S+](CCO)CCO)cc1 ZINC000005569706
S=c1sc2ccccc2n1CSc1nc2ccccc2[nH]1 ZINC000000156301
O=[N+]([O-])c1ccc(Oc2cc(Cl)cnc2Br)nc1 ZINC000774717473
Cc1ccc(S(=O)(=O)Oc2ccc(C)nc2[N+](=O)[O-])cc1 ZINC000006500224
Cc1nnc2n1C[C@@H](CNc1nc3sccn3c1[N+](=O)[O-])CC2 ZINC000264345141
Cc1cc(C(=O)CSc2nnc(Cc3csc(C)n3)o2)c(C)n1-c1ccc(F)cc1 ZINC000009127180
O=C(Cc1ccc([N+](=O)[O-])cc1)Nn1cnc2c(cnn2-c2ccccc2)c1=O ZINC000010251292
NC(=O)c1cnc2n1CCN(C(=O)C[N@@H+]1C[C@@H]3CC[C@H]1C3)C2 ZINC000067679168
Fc1ccc(-c2cc(-c3ccc(Br)cc3)[nH]n2)cc1 ZINC000095094765
C/C=C(\C)C(=O)N1CCOC2(CN(C(=O)c3cc[nH]c3C)C2)C1 ZINC000965341539
Cc1cc(C)n(C[C@H](C)Nc2nc(-c3ccncc3)nc3c2cnn3C)n1 ZINC000072165189
O=C(NC(=S)Nc1ccc(-c2nc3ccccc3s2)c(Cl)c1)c1ccc(-c2ccccc2[N+](=O)[O-])o1 ZINC000105312030
C=C(C)CNC(=S)N1C[C@@]2(C)C[C@@H]1CC(C)(C)C2 ZINC000006692433
CO[C@@H](C)c1nc(CSC/C(Cl)=C/Cl)cs1 ZINC000289355647
C=CCN1C(=O)/C(=C/c2cc(C)n(-c3ccc(OC(C)=O)cc3)c2C)SC1=S ZINC000408810459
O=C(Nc1cc(-c2nc3ccccc3s2)c(Cl)cc1Cl)c1ccc([N+](=O)[O-])cc1 ZINC000002865847
Cc1nn(CC(=O)NC2[C@@H](C)CCC[C@@H]2C)c(C)c1[N+](=O)[O-] ZINC000072274699
CCN(CC)C(=O)C1=C(C)N=c2s/c(=C/c3ccc(-c4cccc(C(=O)[O-])c4C)o3)c(=O)n2[C@@H]1c1ccc(Cl)cc1 ZINC000409104194
C[C@@H](NC(=O)c1cc(F)c([N+](=O)[O-])cc1F)[C@@H]1CCOC1 ZINC000096486824
O=c1[nH]c(-c2ccc(-c3cc([N+](=O)[O-])ccc3Cl)o2)nc2sc3c(c21)CCCC3 ZINC000408735072
C=C(C)CSc1nnc2n1-c1sc3c(c1-c1ncnn1-2)CCC3 ZINC000005478270
CCCCCCCCc1c(C)nc(N2CCCC2)[nH]c1=O ZINC000098048799
C=CCOc1ccccc1[C@@H]1Nc2c(Cl)cc(Cl)cc2[C@@H]2C=CC[C@@H]21 ZINC000408736218
COC(=O)c1cc(-c2cncn2C(C)C)cc([N+](=O)[O-])c1 ZINC000725246024
CO[C@@H]1CCN(c2ccc(S(C)(=O)=O)cc2[N+](=O)[O-])C[C@H]1C ZINC000450780875
C#C[C@@H](NC(=O)NC[C@@H]1CC2(CO1)CC[NH2+]CC2)C(C)C ZINC000891906852
CC(C)c1ncc(/C=C/C(=O)c2cncs2)s1 ZINC000787171511
CCCCC(C)N=Nc1ccc([N+](=O)[O-])cc1[N+](=O)[O-] ZINC000004743525
O=C(C1CCN(c2ccc3nnnn3n2)CC1)N1CCC(c2ccccc2)CC1 ZINC000013021734
Clc1ccc(CSc2nnc(-c3ccc(Cl)cc3)o2)cc1 ZINC000000380770
O=[N+]([O-])c1ccc(CSc2n[nH]c(-c3ccc(Cl)cc3Cl)n2)cc1 ZINC000020195564
CCCCOc1ccc([C@H]2c3c(oc4ccccc4c3=O)C(=O)N2c2nnc(C(C)C)s2)cc1 ZINC000002842309
C[C@H](N[C@@H]1CCc2c1cc(Cl)cc2Cl)c1csnn1 ZINC000412036498
Cc1c(Cc2nc([C@@H]3CCS(=O)(=O)C3)no2)cccc1[N+](=O)[O-] ZINC000273665286
O=C([O-])CC(F)(F)C(F)(F)C(F)(F)C(F)(F)C(F)(F)C(F)(F)C(F)(F)C(F)(F)C(F)(F)C(F)(F)F ZINC000059865768
Cc1nn(-c2ccc(Cl)cc2)c(C)c1CC(=O)N1CCN(c2ccc([N+](=O)[O-])cn2)CC1 ZINC000058169059
C#CCN(C)C(=O)NCC(C)(C)[NH+]1CCC(OC)CC1 ZINC000491668587
O=[N+]([O-])c1ccccc1OCCSC1=NCCS1 ZINC000077205541
Cn1cccc1C(=O)OCc1nnc(-c2ccc(Br)o2)o1 ZINC000008773337
O=[N+]([O-])c1cc(/N=C/c2ccccc2Cl)ccc1Cl ZINC000000515252
O=C(O/N=C/c1cccc([N+](=O)[O-])c1)c1ccc([N+](=O)[O-])cc1Cl ZINC000002744332
Cc1ccc(C(=O)NC2(CO)CCN(C(=O)[C@@H]3C[C@H]3[N+](=O)[O-])CC2)s1 ZINC001080686376
CCCCCCCOc1ccccc1C=NN=c1[nH]c2ccccc2[nH]1 ZINC000100171872
C[C@@H]1Cc2cc(C[NH+]3CCC([C@@H](NC(=O)C(C)(C)C)c4nccs4)CC3)ccc2O1 ZINC000072394608
Clc1ccc(C#Cc2cccnc2)cc1 ZINC000006829164
CC(C)Sc1nc2ccc(NS(=O)(=O)c3ccc(F)c(F)c3)cc2s1 ZINC000096363677
Cc1nn(Cc2ccc(Cl)c([N+](=O)[O-])c2)c(C)c1Br ZINC000050593149
CSc1c(Cl)c(Cl)c(Cl)c(Cl)c1Cl ZINC000002039214
O=[N+]([O-])c1cnn(Cc2cn3cc(Br)ccc3n2)c1 ZINC000071915108
COc1ccc(/N=C\c2cc(Br)c(I)o2)cc1 ZINC000408950539
CCOC(=O)/C=C1\SCC(=O)N1Cc1cc([N+](=O)[O-])cc2c1OCOC2 ZINC000057211586
Cc1ccc([C@@H](C(=O)NC[C@@H]2CCCO2)N(C(=O)c2snc(C(N)=O)c2N)c2cc(C)ccc2C)o1 ZINC000012714910
Clc1ccc(/C=C/C2SCCCS2)cc1Cl ZINC000000481696
CCCC[C@H](CC)Cn1c2ccc(Br)cc2c2cc(Br)ccc21 ZINC000071789417
Cc1noc2ncnc(Nc3ccc(C)c(C)c3)c12 ZINC000020575202
Cc1c(Cl)cccc1-n1c(=O)c2ccccc2nc1SCc1ccc([N+](=O)[O-])cc1 ZINC000003276623
C=CCN(Cc1ccc(Cl)s1)C(=O)C12CC(C1)C2 ZINC000623491993
C[C@@H]1CS(=O)(=O)CCCN1c1nc2sccn2c1[N+](=O)[O-] ZINC000896688478
CC(C)(C)C=CN=NNc1cc2ccccc2s1 ZINC000017141716
O=C(/C=C\c1cccc([N+](=O)[O-])c1)N[C@H]1CCSc2ccccc21 ZINC000096801701
C=CCN1C(=O)/C(=C/c2cccc(OCc3ccc(Cl)cc3)c2)SC1=S ZINC000004838768
Cc1occc1CN(C)C(=O)c1c(C)onc1-c1ccccc1C ZINC000280506046
COCCN1C(=O)/C(=C/c2ccc(-c3ccc(Cl)cc3)o2)SC1=S ZINC000002282581
CC[C@@H]1CCCC[C@@H]1c1noc(-c2noc3c2CCCC3)n1 ZINC000556383200
O=C(Nc1ncc(Br)s1)c1ccc(Cl)cc1[N+](=O)[O-] ZINC000037387151
CC(C)(C)n1ncnc1CSCCC1=CCCCC1 ZINC000419495221
O=C(C[C@@H](c1c[nH]c2ccc(Cl)cc21)c1ccccc1[N+](=O)[O-])NCCc1ccccn1 ZINC000096276519
Cc1sc2nc(CSCC(=O)NC(=O)c3cccn3C)[nH]c(=O)c2c1C ZINC000007738257
FC(F)Oc1ccccc1NCc1ccc(Cl)s1 ZINC000020545627
Cc1noc([C@@H](C)N2CCN(c3ncc(C)cc3[N+](=O)[O-])CC2)n1 ZINC000266182768
CC(C)(C)[C@@H](O)[C@@H](Cc1ccc(Cl)cc1)n1cncn1 ZINC000002383071
Cc1ccc2c(ccc3ccc4cc(C)ccc4c32)c1 ZINC000002077573
S=C(Nc1ccccc1)Nc1ccccc1-c1nc2ccccc2[nH]1 ZINC000000144584
Cc1nn(-c2ccccc2)c(C)c1[C@H]1OCC[C@@H]1C(=O)N[C@H](C)C[C@@H]1CCCO1 ZINC000548827273
CC(C)c1ccc(C(=O)NCC#CC[NH+](C)C)c(=O)[nH]1 ZINC000827971763
CCn1ncc([N+](=O)[O-])c1C(=O)NC1C2CC3CC(C2)CC1C3 ZINC000000371514
CC(C)(C)c1nccc(Oc2ccc(Br)cc2)n1 ZINC000301577799
CC(C)c1nsc(N(C)[C@H](C)c2ccc(F)c(F)c2)n1 ZINC000301926341
[O-]c1c(F)cc(F)cc1CNCC(F)F ZINC000708391035
[O-]c1ccc(Cl)c(F)c1CN1CC(F)C1 ZINC000792173827
O=S(=O)(NC1Cc2ccccc2C1)c1ccc(Br)s1 ZINC000001040243
Clc1ccccc1[C@H]1Nc2ccccc2[C@H]2C=CC[C@H]21 ZINC000020033480
COc1ccccc1-n1c(CNC(=O)c2ccc(S(=O)(=O)N(C)C)cc2)nnc1SCC(=O)N1CCc2ccccc21 ZINC000097985060
Cl/C=C\CON=Cc1ccc(Br)cc1 ZINC000811669443
CC(C)c1ccc(OCc2nc(-c3ccccc3Cl)no2)cc1 ZINC000000091523
O=C(c1n[nH]c2ccc([N+](=O)[O-])cc21)N1CC[C@H]2CC[C@@H](C1)[S@@]2=O ZINC000600485332
Cc1nc(COc2ccc(Cl)cc2[N+](=O)[O-])no1 ZINC000031708524
OC(C1CCCCC1)(C1CCCCC1)C1CCCCC1 ZINC000001728654
Fc1ccc(Nc2ncc(-c3ccc(Cl)cc3)s2)cc1 ZINC000000039192
CC[C@H](C)Oc1ccc(/C=C2/SC(=O)N(CCCOC)C2=O)cc1Br ZINC000409240166
CCOc1cc(/C=N/c2oc(C)c(C)c2C#N)ccc1OCc1ccc([N+](=O)[O-])cc1 ZINC000000978821
O=C1NC(=S)S/C1=C/c1cc(I)ccc1O ZINC000001505082
O=C1NC(=O)/C(=C\c2cc(Cl)c(OCc3ccc(Cl)c(Cl)c3)c(Cl)c2)N1 ZINC000409047144
O=C1NC2(CCC2)C(=O)N1Cc1ccc([N+](=O)[O-])cc1Cl ZINC000096007239
O=[N+]([O-])c1c(Cl)nc(C(F)(F)F)nc1Cl ZINC000011612453
C[C@H]1C[C@H](CSCc2csc(C3CC3)n2)CCO1 ZINC000362455626
Nc1ccc(-c2nc3ccc(S(=O)(=O)c4ccc5oc(-c6ccc(N)cc6)nc5c4)cc3o2)cc1 ZINC000001096800
CC(C)[C@@H]1OCC[C@H]1c1nc(-c2cccs2)no1 ZINC000239654050
Cc1cc2nc(N=NC(C)C)sc2c(C)c1 ZINC000045888606
Cc1csc(N=NCc2ccccc2Cl)n1 ZINC000254759079
Cc1nn(C(C)C)cc1C#C[Si](C)(C)C ZINC000203600107
O=[N+]([O-])c1ccc(Sc2ccc(N3C(=S)N[C@@H](c4ccccn4)[C@@H]3c3cccn3-c3ccccc3F)cc2)cc1 ZINC000224781598
Cc1nc([C@@H](C)N[C@@H](C)c2ccc(Cl)cc2)cs1 ZINC000036914661
CC(=O)c1cc(Cl)ccc1OCc1cc(=O)n2ccc(C)cc2n1 ZINC000031638767
Nc1ncnc2c1ncn2CCCOC(=O)c1cc(Cl)cc(Cl)c1 ZINC000057995497
COC(=O)N[C@@H](NC(C)C)C(Cl)(Cl)Cl ZINC000019862073
CC1CCN(Cc2nc3sc4c(c3c(N3CCN(c5c([N+](=O)[O-])ncn5C)CC3)n2)CCC4)CC1 ZINC000009201923
CCC(C)N=Nc1ccc([N+](=O)[O-])cc1Br ZINC000777450507
C#CCNCc1ccc(Cl)cc1Cl ZINC000019875405
C[C@H]1CCCC[C@@H]1NC(=O)c1cc2c(s1)-c1ccc(Cl)cc1S(=O)(=O)C2 ZINC000021166925
Cc1c([C@H](C)N[C@@H](C)c2cc(Cl)sc2Cl)cnn1C ZINC000177959973
Cc1noc2nc(-c3cccc([N+](=O)[O-])c3)cc(C(=O)Nc3cc(C)ccn3)c12 ZINC000036618517
CC(C)c1nc(C[S@](=O)[C@H]2CCc3c2cc(Cl)cc3Cl)no1 ZINC000153387781
Cc1ccc(S[C@@H](C)c2ncc(Br)cn2)cc1 ZINC000439276741
Cn1c(SCc2ccc(Br)cc2)nnc1-c1ccc(Cl)cc1 ZINC000001119579
O=C(Nc1cc(Cl)c([N+](=O)[O-])cc1Cl)c1cncc(Br)c1 ZINC000072229488
CCc1nc(C)c([C@@H](C)N(C)C(=O)c2cc(C)cs2)s1 ZINC000295992839
COc1c(Cl)cc(Cl)cc1[C@@H](Nc1ccc([N+](=O)[O-])cc1)P(=O)(OC)OC ZINC000020059703
Cc1ccc(OCc2nnc(SCc3noc(-c4ccc(Cl)cc4)n3)o2)cc1 ZINC000031620920
COCOc1ccc(Nc2cc(F)c(F)c(F)c2F)cn1 ZINC001215665595
Cc1csc2nc(C)nc(NC[C@H]3CCCCS3)c12 ZINC000358638059
Cc1ccc(C)c(NC(=O)CCN2C(=S)N[C@H](c3ccccn3)[C@@H]2c2ccc(-c3cccc(C(=O)[O-])c3)o2)c1 ZINC000225637115
CSc1ccc([C@@H](C[N+](=O)[O-])Sc2nnc(C)n2-c2cccc(C)c2)cc1 ZINC000408569106
COc1ccc(-c2nnc(SCc3ccc([N+](=O)[O-])cc3)n2-c2ccc(C)cc2)cc1 ZINC000009009385
CCOc1cccc2c1Oc1nc(-c3cccnc3)[nH]c(=S)c1C2 ZINC000020861714
Cc1cc(/C=N/NCc2ccc(Cl)cc2)c(C)n1-c1ccc(Cl)cc1 ZINC000010118941
Cc1cc(C)cc(NCc2csc(Br)c2)c1 ZINC000036867790
Cc1ccc(Cc2noc(/C(F)=C/C3CCCCC3)n2)cn1 ZINC000559944088
O=[N+]([O-])c1ccc(-c2ccc([C@@H]3[C@H](c4ccccn4)NC(=S)N3c3ccc(Br)cc3)o2)cc1 ZINC000224517038
COc1cc(OC)c(-n2c(C)cc(/C=C3/C(=N)N4C=CSC4=NC3=O)c2C)cc1Cl ZINC000020037474
Cn1cnnc1SCc1c(Cl)cccc1Cl ZINC000000269004
Cc1cc([N+](=O)[O-])c(-c2c([N+](=O)[O-])cc(C)c(C)c2[N+](=O)[O-])c([N+](=O)[O-])c1C ZINC000100099216
C[C@H](Sc1ccc(Br)cc1[N+](=O)[O-])c1nc(-c2nc[nH]n2)no1 ZINC000122852340
CC(C)c1nc2sc(C#N)c(N)c2c2c1CCCC2 ZINC000095117596
C=CC(=O)N1CC[C@@H](c2cc(Nc3nc(C)c(C)s3)nc(C)n2)C1 ZINC000585292576
Clc1cccc(-c2n[nH]cc2C=NNC2CCCC2)c1 ZINC000755688676
Oc1ccccc1/C=N/c1ccc(Cl)c(-c2nc3ccccc3s2)c1 ZINC000016449076
Cc1ccc2nc(CSc3nnc(-c4cc(-c5cccs5)nc5ccccc54)o3)cc(=O)n2c1 ZINC000009959726
FC(F)(F)Oc1ccc(/N=C/c2c(Cl)nc3sccn23)cc1 ZINC000100334810
CCO[C@@H](C)c1nc(-c2cccc(Br)c2)cs1 ZINC000091341822
COc1cc(Cl)cnc1-c1noc(-c2c(C)c[nH]c2C)n1 ZINC001213292037
COc1ncc(-c2cc(F)c(CO)c(F)c2)cc1C(F)F ZINC001244343704
CC[C@H](C)[C@H](OC)c1nc([C@@H]2CCCC[C@@H]2CC)no1 ZINC000556385154
C[C@@H](Oc1ccccc1)c1noc(C(F)=C2CCCC2)n1 ZINC000559951160
CN1CCCN[C@@H]1c1ccc(-c2ccc([N+](=O)[O-])cc2)o1 ZINC000019324411
COc1ccc(-c2n[nH]cc2C(=O)N[C@H](C)c2nnc3ccccn32)cc1 ZINC000078437673
NC(=O)c1cn(C(=O)c2ccc(-c3ccc(Cl)cc3[N+](=O)[O-])o2)c2ccccc12 ZINC000226767530
COc1ccc(-c2cc(-c3nnc4sc(-c5ccc(Cl)cc5)nn43)[nH]n2)cc1 ZINC000019827654
CC[C@H](C)Sc1nnc(-c2ccccc2Cl)o1 ZINC000078838914
CC(N=Nc1nc(-c2cccnc2)cs1)c1ccc(Cl)c(Cl)c1 ZINC000016137273
CC(C)n1nc(CN(C)C)c2c1CN(c1cc(Cl)nc3c(F)ccc(F)c13)CC2 ZINC001164651712
CC(C)c1ccc(N2CC(=O)C(c3nc4ccccc4n3C)=C2N)cc1 ZINC000005182957
O=C(/C=C\c1sccc1Cl)c1cscn1 ZINC000782352304
C=CCNC(=O)c1sc2ncnc(N3CCCCCC3)c2c1C ZINC000014992537
C=CCN=C1NC=N[C@@H]2SCC(c3ccc(C)cc3)=C12 ZINC000057369709
Clc1ccc2nc(N3CCO[C@@H](c4ccccc4)C3)[nH]c2n1 ZINC001166680728
Cc1nc(CN2CCO[C@@H]3CCN(c4ncc([N+](=O)[O-])c5ccccc54)CC[C@@H]32)cs1 ZINC001164993174
CCSc1nc2sc3c(c2c(N2CCCCC2)n1)C[C@@](C)(CC)OC3 ZINC000021147131
COc1cc2nc(-c3cc(N)cc(N)c3)oc2c(Br)c1 ZINC000045920202
COc1ccc(-n2cccc2/C=N/c2ccc(O)cc2)cc1 ZINC000408846787
O=[N+]([O-])c1cc(CSCc2noc3c2CCCC3)c2c(c1)COCO2 ZINC000108879180
Cc1ccc(C(=O)Cn2nc(C)c([N+](=O)[O-])c2C)s1 ZINC000007391661
C=C(C)C[N@@H+]1CC[C@@H]1CNC(=O)[C@@H]1CCCOCC1 ZINC001038206156
O=[N+]([O-])c1cc(/C=N/c2c(-c3ccco3)nc3ccccn32)ccc1Br ZINC000000712027
CCc1nnc(SCc2c(F)cccc2[N+](=O)[O-])n1C ZINC000069773528
O=[N+]([O-])c1cccc(/C=N/c2cccc3nsnc32)c1 ZINC000005569045
O=C1/C(=C/c2c[nH]c3ccccc23)SC(=S)N1CCc1ccc(O)cc1 ZINC000010232937
CCSc1nnc(Sc2ccc([N+](=O)[O-])cc2S(C)(=O)=O)s1 ZINC000276019273
C=CCn1c(SCc2ccc(Cl)cc2)nnc1-c1ccccc1C ZINC000006303069
CCN(CC)S(=O)(=O)c1ccc2c(c1)nc(CCC(=O)OCC(=O)N[C@H]1CCC[C@@H](C)[C@@H]1C)n2C ZINC000012546309
Fc1cccc(F)c1N=NCc1ccnn1-c1ccccc1 ZINC000790296194
CC(=NN[C@H](C)C(F)(F)F)c1csc(C(C)C)n1 ZINC000834997831
CC(C)c1noc([C@H](C)n2ccnc2C(C)(C)C)n1 ZINC000072157396
Cc1csc(NC(=O)CCCCCN2C(=O)/C(=C/c3cccs3)SC2=S)n1 ZINC000001805193
Brc1ccc2nc(-c3ccccc3)nn2c1 ZINC000084195979
Fc1ccc(-c2ccc(/C=N/c3ccc4oc(-c5ccc(Cl)cc5)nc4c3)o2)cc1 ZINC000003170231
Cc1ccc(N(CN2C(=O)c3ccccc3C2=O)C(=O)c2sc3cc([N+](=O)[O-])ccc3c2Cl)c(C)c1 ZINC000408840702
O=C(C[C@@H]1Sc2ccccc2NC1=O)OCc1cn2ccccc2n1 ZINC000005253135
Cc1cc2ncn(CCC(=O)NCCc3nc(C(C)(C)C)cs3)c2cc1C ZINC000019661149
C#Cc1cccc(N=C2NN=C(c3cc(C(=O)[O-])co3)CS2)c1 ZINC000736095037
O=C1N[C@@H](c2ccc([N+](=O)[O-])cc2)c2c(-c3ccco3)n[nH]c21 ZINC000020855199
C#CC(C(F)(F)F)(C(F)(F)F)C(F)(F)F ZINC000002530937
Cc1ccc(-n2nc(N3CCN(C(=O)CSc4nccc(C)n4)CC3)ccc2=O)cc1 ZINC000015730199
C=C[C@H](C#CC(C)(C)C)Oc1cccn2cc(C)nc12 ZINC001228843411
O/N=C(\Cl)c1c[nH]c2cc(Cl)ccc12 ZINC000228914161
CCC(CC)n1nc(C(=O)Nc2sccc2C(C)=O)cc1C ZINC000297693715
Cc1ccnc(N=NCc2cc(C(C)(C)C)c(O)c(C(C)(C)C)c2)n1 ZINC000252610558
Cc1cc(C)c(NC(=O)c2cc3cc([N+](=O)[O-])ccc3s2)c(C)c1 ZINC000023119670
CC[C@@H](C)Nc1nc(N)c([N+](=O)[O-])c(Nc2ccc(C)c(C)c2)n1 ZINC000005029332
Cc1ccccc1OCCCn1c2ccccc2nc1[C@@H]1CC(=O)N(c2ccc(Cl)cc2)C1 ZINC000008759504
C[C@H](Nc1ncc([N+](=O)[O-])c(N)n1)c1ccc2c(c1)CC(=O)N2C ZINC000263997406
O=C(/C=C/C(=O)OC1CCCCC1)OC1CCCCC1 ZINC000004409837
O=C(c1c[nH]c2cc([N+](=O)[O-])ccc12)N1CC[C@H](n2cncn2)C1 ZINC000614456417
O=C(Nc1cccc([N+](=O)[O-])c1)c1ccc(-c2ccc([N+](=O)[O-])cc2Cl)o1 ZINC000006882797
O=[N+]([O-])c1ccc2nc(N3CCC[C@@]4(CCSC4)C3)ccc2c1 ZINC000450901516
Cc1ccc(C(=O)Nc2nc(-c3cccs3)c(-c3cccs3)s2)cn1 ZINC000022414154
O=CCCc1cccc(Cl)c1Cl ZINC000070738908
O=C(NCC=CCl)c1cc(-c2cnc3[nH]ccc3c2)ccn1 ZINC001134610821
CCc1ccc(-c2ccc(N3CC[C@]4(CCOC4)C3)nn2)cc1 ZINC001165254399
CC(=O)/C=C/[C@@H]1[C@@H](C)C[C@@H](O[C@@H]2O[C@H](CO)[C@@H](O)[C@H](O)[C@H]2O)CC1(C)C ZINC000100064544
Clc1ccc(-n2c(SCCOc3ccc(Br)cc3)nnc2-c2ccncc2)cc1 ZINC000003295581
N#CC1(Cc2cn(C/C(Cl)=C\Cl)nn2)CCCCC1 ZINC000881429831
O=C([C@H]1CSCCS1)N1CCC(F)(C2CC2)CC1 ZINC000928995578
Cc1ccc(Nc2c(-c3ccc(Br)o3)nc3cc(C)cc(C)n32)cc1 ZINC000004794028
COc1c(Cl)cc(Cl)cc1/C=N/N=C/c1cc(Cl)cc(Cl)c1OC ZINC000004576022
Cc1ccc(S(=O)(=O)c2cc3c(nc4ccccn4c3=O)n(Cc3ccco3)c2=N)cc1C ZINC000002890386
O=c1[nH]c(SCc2ccc([N+](=O)[O-])cc2)nc2[nH]ncc21 ZINC000018169640
CC(C)c1ccc2oc(-c3cncc(Br)c3)nc2c1 ZINC000073636064
Cc1sc2nc(-c3cccs3)nc(N3CCN(Cc4ccncc4)CC3)c2c1C ZINC000058171210
C#C[C@H](NC(=O)N(C)[C@H]1CC[N@@H+](C(C)C)C1)C(C)C ZINC000491635239
C#CC[N@@H+]1CC[C@]2(NC(=O)[C@@H]3C[C@H]3C3CC3)CCC[C@H]12 ZINC000992317938
CC(=O)N1CCC2(C1)CCN(C(=O)[C@H](C)n1cccn1)CC2 ZINC000944359899
Clc1ccc(Cn2c3ccccc3nc2-c2cccs2)cc1 ZINC000000099175
Cc1nn(C[C@@H](O)c2ccccc2Cl)c(C)c1[N+](=O)[O-] ZINC000048545509
COc1ccc(N2C(=S)N[C@@H](c3ccccn3)[C@H]2c2cccn2-c2ccc(C)cn2)cc1 ZINC000223750092
NC(=O)c1ccc(-c2noc(C3CCCCC3)n2)cn1 ZINC000225593908
CC(C)c1ccc(-c2noc(/C=C/c3cccs3)n2)cn1 ZINC000445526179
Cc1nc(Br)cnc1Nc1cccc([C@@H](C)O)c1 ZINC001210507115
Cn1ccnc1CSc1cc2c(cc1Cl)OCCO2 ZINC000066262189
Cc1csc2[nH]c(Cc3ccc([N+](=O)[O-])cn3)nc(=O)c12 ZINC000097053015
CC(C)(C)c1ccc(OCc2nnc(SCc3c[nH]c4cc([N+](=O)[O-])ccc34)n2-c2ccccc2)cc1 ZINC000059489574
[O-][n+]1c2c(c3ccccc3c3ccccc23)n(O)c1-c1ccc(Cl)cc1 ZINC000006243944
N#C[C@H]1CC[C@@H]([NH+]2CCC3(CC2)COCCO3)C1 ZINC000880546310
O=C([O-])C(=Cc1ccc(OCc2ccc(Cl)cc2Cl)c(Br)c1)Sc1n[nH]c(-c2ccc(Cl)cc2)n1 ZINC000408631699
CC(C)c1ccc(C(C)C)c(NC(=S)Nc2cc(Cl)ccc2Cl)c1 ZINC000003137951
COc1cc(/C=C(\Sc2nc3ccccc3o2)C(=O)[O-])cc(Br)c1OCc1ccc(Cl)cc1Cl ZINC000408632978
O=C1S/C(=C/c2cc(Br)ccc2OCc2ccc([N+](=O)[O-])cc2)C(=O)N1c1ccc(Cl)cc1 ZINC000409190108
COc1ccc([C@@H](C[N+](=O)[O-])Sc2nnc(C)n2-c2cccc(C)c2)cc1Cl ZINC000408573693
Cc1ccc([N+](=O)[O-])c(C)c1C(=O)Nc1ncc(Br)s1 ZINC001142014277
C[C@@H](Oc1ncncc1Br)c1cccnc1Cl ZINC001226572038
C=CC[C@H](CC)NC(=O)N1Cc2cccc(Cl)c2C1 ZINC000287245901
COCCC1(CNc2cc(C)c([N+](=O)[O-])cn2)CCC1 ZINC000096472323
C=CCn1ccn(-c2ccc(Br)cc2F)c(=O)c1=O ZINC000022726081
CO[C@H](C)CN(C)C(=O)c1ccn(-c2c(Cl)cc([N+](=O)[O-])cc2Cl)n1 ZINC000286378981
CC(C)(C)Sc1ccc(Sc2ccc([N+](=O)[O-])cc2[N+](=O)[O-])s1 ZINC000003106301
Fc1cccc(CNCc2ncc(Br)s2)c1F ZINC000714947352
CC(=O)N1CCC(O)(C[N@@H+](C)[C@@]2(C)CCS(=O)(=O)C2)CC1 ZINC000585285349
O=C(OCc1cc([N+](=O)[O-])cc2c1OCOC2)[C@@H]1C[C@@]12CCOC2 ZINC000764641726
Cc1ccc(Cc2nc(C3(c4ccncc4)CCC3)no2)s1 ZINC000656034451
Cc1ccc(Cl)cc1Nc1cc(-c2cccnc2)nc(NC(C)(C)C)n1 ZINC000329014425
Cc1n[nH]c(C(=O)N[C@@H](C)c2cccc(C)c2C)c1[N+](=O)[O-] ZINC000071908955
O=C(Nc1cc(Oc2cccnc2)cc([N+](=O)[O-])c1)c1sc2ccccc2c1Cl ZINC000000828576
O=C(Nc1ncc(-c2ccccc2)s1)c1cc2cncnc2[nH]1 ZINC001152986400
COCCCn1c(S[C@H](C)c2nc(C(C)C)no2)nnc1-c1ccccc1Cl ZINC000013023586
Oc1ccc(SCc2coc(-c3cccs3)n2)cc1 ZINC000037995752
Cc1ccc(Nc2c3nonc3ccc2[N+](=O)[O-])c(Br)c1 ZINC000004013427
CCCC(N=Nc1nc2ccccc2s1)N=Nc1ccc([N+](=O)[O-])cc1 ZINC000004524589
C[C@@H]1C[C@H](Nc2ccc([N+](=O)[O-])cc2Br)c2nccn21 ZINC000345354441
Cc1cccc2nc(-c3cccs3)c(NC(C)(C)CC(C)(C)C)n21 ZINC000000320667
O=C1S/C(=C/c2ccccc2OCc2ccc(Cl)cc2Cl)C(=O)N1Cc1ccccc1[N+](=O)[O-] ZINC000214988853
CC(C)n1cc([C@@H](C)Nc2ncc(Cl)cc2Cl)cn1 ZINC000561186879
O=C(Nc1cccc2c1OCO2)N1CCC[C@H](c2nnc3n2CCC3)C1 ZINC000329450630
ON=C1CSc2sc(=S)sc2SC1 ZINC000004492040
CCCc1sc(N=NCc2ccc(Cl)cc2)nc1-c1ccc(C)cc1 ZINC000408755204
O=[N+]([O-])c1cccc(COn2nnc3ccc(Cl)cc32)c1 ZINC000008718297
Cn1ncc(I)c1C(=O)Nn1cc([N+](=O)[O-])cn1 ZINC000006790379
C=CCNC(=O)NC(=O)c1c(C)c(Cl)c(Cl)nc1Cl ZINC000004615935
Cc1ccc(N=Cc2n[nH]cc2[Si](C)(C)C)cc1 ZINC000221832822
O=C1C=CC(=O)N1c1ccc(-c2ccc([N+](=O)[O-])cc2)cc1 ZINC000013844204
CC(=O)[C@H](C)Sc1ncnc2sc(C)c(C)c21 ZINC000000132259
FC1(F)CCCC[C@H]1c1nc(-c2ccc3[nH]ccc3n2)no1 ZINC000650636336
C=CCN1C(=O)CS/C1=N/S(=O)(=O)c1ccc(Cl)cc1 ZINC000095545574
C#C[C@H](NC(=O)NCC[N@@H+]1CCCOCC1)C(C)(C)C ZINC000491507301
CC(C)c1ccc(-c2nn3c([nH]c2=O)c2ccccc2nc3=S)cc1 ZINC000071924200
CC[C@@H](C)Nc1nc(Nc2cccc(Br)c2)cc(-c2ccccn2)n1 ZINC000329038087
Cc1ccc2c(c1)NC1(CCN(S(=O)(=O)c3ccc(C)c(C)c3)CC1)c1cccn1-2 ZINC000035399278
Fc1cccc2[nH]c(CN3CCC(n4ccnc4)CC3)nc21 ZINC000071897227
O=[N+]([O-])c1c(Nc2ccc3c(c2)OCO3)nc2ccccn21 ZINC000009467015
Fc1cccc(F)c1-c1csc(-c2ccnc(Cl)c2)n1 ZINC000089262225
C(#Cc1ncnc2sccc21)c1ccccc1 ZINC000585145016
CCS[C@H](C)c1noc(Cn2c(C)nc([N+](=O)[O-])c2Br)n1 ZINC000154733519
BrC1(Br)[C@@H]2CCCC/C=C\CC[C@@H]21 ZINC000104138641
COc1c(Cl)cc(Cl)cc1/C=C/C(=O)Nc1ccc(C)cc1[N+](=O)[O-] ZINC000006922617
CCn1c(=O)c2c(C)c(C)sc2nc1SCc1nc2ccccc2s1 ZINC000003373992
CC(C)n1nc(CN(C)C)c2c1CN(c1ccc3c(Cl)ccc(Cl)c3n1)CC2 ZINC001164653371
CSC1(CNC(=O)c2ncn3ccc(C)cc23)CCCCC1 ZINC001133829072
C=CCCCC(=O)NC[C@@H]1CCCC[C@H]1C(F)(F)F ZINC000482222582
CC(C)c1ccc(CN=Nc2nc3ccc(Cl)cc3c(-c3ccccc3)n2)cc1 ZINC000005068556
COc1ccc(CNCc2csc(C(C)C)n2)c(Cl)c1OC ZINC000078656930
CCc1ccc(-c2csc(N3CCN(C)CC3)n2)cc1 ZINC000012982239
C#C[C@H](Oc1ccc(Cl)c(OC)c1F)c1ccncc1 ZINC001234965284
[O-]c1c(F)ccc(F)c1CN1CC(F)(F)C1 ZINC001139685879
CCn1c(S/C(=C\c2c(C)n(Cc3ccc(Br)cc3)c3ccccc23)C(=O)[O-])nnc1-c1ccc(Cl)cc1 ZINC000408634488
Fc1cccc2ncnc(NCCc3ccccc3Cl)c12 ZINC000519287529
CC(=O)[C@@H]1C(=O)c2c(cccc2[N+](=O)[O-])/C1=N/c1ccc([N+](=O)[O-])cc1[O-] ZINC000100703977
C#CC[N@@H+]1CC[C@@H](NC(=O)C(C)(C)C2CC2)[C@@H](C)C1 ZINC000942571700
CC(C)(C)n1ccnc1SCCn1ccc([N+](=O)[O-])n1 ZINC000095407113
C[C@H](c1ncc(C(C)(C)C)o1)N1Cc2cnn(-c3ccccc3)c2C1 ZINC000293263663
Fc1cc(F)c2ncc3c(-c4ccccc4)nn(-c4cccc(Cl)c4)c3c2c1 ZINC000004969955
F[C@H]([C@H](F)C(F)(F)F)C(F)(F)F ZINC000095681987
CC[C@H](C)C[C@@H](C)NC(=O)c1cc(C(C)C)oc1C ZINC000560531605
COc1ccc([C@@H](C)N[C@@H](C)c2ncc(Br)cc2F)cc1 ZINC000275360535
O=[N+]([O-])c1ccc(Sc2nnc(C34CC5CC(CC(C5)C3)C4)o2)c([N+](=O)[O-])c1 ZINC000408583881
CCOc1ccc(CNC(=O)c2sc(Nc3ccc(Cl)cn3)nc2C)cc1 ZINC000071326354
Cc1cc(C=NNc2nc3cc(C)ccc3cc2C)c(C)n1-c1ccccc1 ZINC000005525735
Cc1occc1-c1nnc(SCC(=O)c2ccc(CC(N)=O)s2)n1C ZINC000014250711
Cc1ccc([C@H](C)NC(=O)c2cc([N+](=O)[O-])c(C)s2)s1 ZINC000048925902
O=c1[nH]c(C=Cc2ccc(Cl)c([N+](=O)[O-])c2)nc2ccccc12 ZINC000033470951
C=CCCCSc1nnc(C)n1-c1ccccc1C ZINC000605076051
BrC1(Br)[C@@H]2C[C@]34CCCCC[C@@]3(C[C@@H]21)C4(Br)Br ZINC000095892829
Cc1cc(C)nc(NC(=O)c2ccc([N+](=O)[O-])cc2[N+](=O)[O-])c1 ZINC000005935369
ClC1(Cl)OC(Cl)(Cl)C(Cl)(Cl)OC1(Cl)Cl ZINC000104323422
C=C[C@@H]1CCCCN1C(=O)NC[C@@H]1C[NH2+]CCCO1 ZINC000577084874
Cc1nc(C)c([C@H](C)N(C)C(=O)c2cc3c([nH]2)CCCC3)s1 ZINC000294744264
Brc1ccc(CSc2nnc(Cc3ccccc3)n2-c2ccccc2)cc1 ZINC000409097723
Cc1ccc(C)n1N1C(=O)/C(=C/c2cccn2-c2cccc([N+](=O)[O-])c2)SC1=S ZINC000409207069
CC(NCCc1ccc(F)cc1)=C1C(=O)N(c2nc3ccccc3s2)N=C1C ZINC000004679128
Cc1nc2cc(NCc3ccsc3C)ccc2o1 ZINC000311010128
O=C(NN1C(=O)/C(=C/c2cccn2-c2cccc([N+](=O)[O-])c2)SC1=S)c1ccccc1 ZINC000409180416
Brc1ccc2ccc3ccc(Br)c4ccc1c2c34 ZINC000003132832
Cc1cccc(N(C)S(=O)(=O)c2ccc([N+](=O)[O-])cc2C)n1 ZINC000137270770
O=C(N[C@H]1CCCC[C@H]1C(F)(F)F)C12CC3CC(CC(C3)C1)C2 ZINC000022762808
Clc1ccccc1/C=C\c1nc2ccccc2s1 ZINC000005119135
Cc1nc2c(c3nc4ccccc4nc3n2CCC2=CCCCC2)c(=O)n1CCC(C)C ZINC000002428393
Cc1ccc(Nc2ncnc3c2cnn3-c2ccc(C)c(Cl)c2)cc1Cl ZINC000010386244
CNc1ccc(-c2nc(-c3cccnc3)no2)cc1[N+](=O)[O-] ZINC000015833834
c1ccc2sc(-c3ccc(-c4nc5ccccc5s4)c4ccccc34)nc2c1 ZINC000002051076
CNC(=S)N1CCN(Cc2ccc(Br)s2)CC1 ZINC000023103845
O=[N+]([O-])c1cccc(-c2cn3nc4c(nc3n2)CCCC4)c1 ZINC000001422337
CC(C)Cn1c(CC(C)(C)C)nnc1N1Cc2ccccc2C1 ZINC000460844552
CC(C)NC(=O)CNC(=O)c1c2c(sc1-n1cccc1)CSCC2 ZINC000024398738
CCCc1nnc(C[C@@H]2C[C@@H](C(C)C)[C@H](C[NH+]3CCC(O)CC3)C=C2C)o1 ZINC000035442700
Cc1ccc(OCc2nc(-c3ccc([N+](=O)[O-])cc3)no2)cc1C ZINC000000088003
O=[N+]([O-])c1ccc(CSc2nnc3ccccn32)cc1 ZINC000003505607
CC[NH+]=C(NCCN1CCC1)N1CC[C@](C)(CC)C1 ZINC000261730582
CCCC(=O)CSc1ncnc2sc3c(c21)CCCC3 ZINC000563816582
COc1c2c(cc3c1[C@H](c1nnnn1[C@@H](C)C14CC5CC(CC(C5)C1)C4)N(C)CC3)OCO2 ZINC000020758526
O=S(=O)(N=C(Nc1nccs1)c1ccccc1)c1cccs1 ZINC000015906642
O=[N+]([O-])c1ccc(-c2nc3c4ccccc4nc(SCc4ccccc4Cl)n3n2)cc1 ZINC000002968949
Cc1nn(-c2nc3ccccc3s2)c2c1[C@@H](c1ccccc1C)SCC(=O)N2 ZINC000020891076
O=c1ccc([N+](=O)[O-])cn1CCSc1nccn1-c1ccc(Cl)cc1 ZINC000536451559
Clc1ccc(Sc2nc(-c3ccccc3)ns2)cc1 ZINC000000074719
Nc1n[nH]c(-c2ccco2)c1N=Nc1ccccc1 ZINC000004086061
COC(=O)c1sc(NC(=O)c2cc([N+](=O)[O-])c(C)s2)nc1C(C)C ZINC000411054607
S=C1N[C@@H](c2ccccn2)[C@@H](c2ccc(-c3ccc(Cl)cc3)o2)N1Cc1cccnc1 ZINC000223474644
Cc1cccc(-n2cc(OC(=O)C(C)C)c3c4nc5ccccc5n4c(C(C)C)nc32)c1 ZINC000002231569
C=CCn1c(SCc2ccc(C(C)(C)C)cc2)nc2sc3c(c2c1=O)CCCC3 ZINC000002368626
CCc1cc(Cl)nc(NCc2cccc3cn(C)nc32)n1 ZINC001157418400
CCS[C@H](C)c1noc(C2CCC(F)(F)CC2)n1 ZINC000357335995
Cc1cc(/C=c2\sc3nc4cc(C)c(C)cc4n3c2=O)c(C)n1-c1cc(C)ccn1 ZINC000409394151
C[N@@H+]1CC[C@]2(CCN(C(=O)NCCNC(=O)C3CC3)C2)C1 ZINC000330175059
CCc1ccc([C@H](NCc2cc(C)on2)C(C)C)cc1 ZINC000096982090
O=[N+]([O-])c1ccc([C@@H]2NC(=S)N=C(c3ccccc3)C2c2nc3ccccc3s2)cc1 ZINC000102155273
NC(=O)c1ccc(Cl)c(NC(=O)c2ccc([N+](=O)[O-])cc2Br)c1 ZINC000132972350
Cc1cc(C)c(C=NNc2ccc([N+](=O)[O-])cc2)c(C)c1 ZINC000034704023
C=C(C)CC[C@@H](C)OC(=O)C(C)(C)c1cccnc1 ZINC000845867032
Cc1sc2ncnc(SCc3c(F)cccc3F)c2c1C ZINC000006418301
O=C(C[C@@H]1OC[C@H]2CN(C(F)(F)c3c4c(nnc3Cl)CCC4)CC[C@H]21)NC1CCC1 ZINC001164934521
C[C@@H](NCc1c(F)cccc1[N+](=O)[O-])c1nnc2ccccn21 ZINC000097111422
Cc1cc(NC[C@H]2CCOC2)nc(-c2cccc([N+](=O)[O-])c2)n1 ZINC000058208892
O=C(NC(=S)Nc1cccnc1)c1ccccc1[N+](=O)[O-] ZINC000000454414
O=[N+]([O-])c1ccc2nc(SCc3cc(Cl)ccc3Cl)sc2c1 ZINC000059488148
CC(C)(C)c1nc(Sc2ncccc2[N+](=O)[O-])n[nH]1 ZINC000014321530
Cc1cc(C)nc(N=NCc2cccn2-c2ccccc2)n1 ZINC000408854582
Clc1cccc(Cl)c1[C@H](NCc1ccon1)C1CC1 ZINC000289951818
Cc1ccc(C)c2c1N[C@H](c1ccc(F)cc1)[C@@H]1CC=C[C@@H]21 ZINC000020754209
Cc1ccc2nc(CNC3(c4ccc(Cl)cc4)CC3)cn2c1 ZINC000569560345
C#C[C@H](CC)NC(=O)NC[C@@H]1CC[N@@H+]1C1CCCC1 ZINC000858394978
Cc1ccsc1-c1nc(CN2CCC(Oc3ccccc3C)CC2)c(C)o1 ZINC000012092112
O=C(/C=C\c1cnc2ccccc2n1)Nc1cccnc1 ZINC000096640046
Cc1ccc(-c2ccc(/C=N/n3cnnc3)o2)c(Br)c1 ZINC000000037664
Cc1ncsc1C(=O)NCc1nnc2ccc(-c3cccs3)nn21 ZINC000252482613
C[C@H](C(=O)NCc1nc2cccc(Cl)c2n1C)c1cccc([N+](=O)[O-])c1 ZINC000584385182
O=C(CCN1C(=O)/C(=C/C=C/c2ccccc2)SC1=S)Nc1ccccc1[N+](=O)[O-] ZINC000008820436
CCOC(=O)c1cc([C@@H](C)CCC=C(C)C)sc1NC(=O)CCSC ZINC000022326329
Nc1ccc(F)c(Nc2nccnc2-c2ccnc(Cl)n2)c1 ZINC001211830525
CC(=O)Nc1ccc([N+](=O)[O-])c2c1cccc2[N+](=O)[O-] ZINC000004127816
Cc1ccc(Nc2nc(Cl)nc3c2cnn3C)cc1C ZINC000016837599
C(=NN=c1[nH]c2ccccc2s1)c1ccccc1 ZINC000031719485
CC(C)[C@H]1CC[C@H](c2nc([C@H]3CC[C@@H](C)O3)no2)CC1 ZINC000528245085
Cc1cc(NC(=O)c2cc(C)cc([N+](=O)[O-])c2N)sn1 ZINC000089568921
C#CC[N@@H+]1C[C@@H](NC(=O)C2CC(F)(F)C2)C(C)(C)C1 ZINC000973004578
Clc1c(/C=N/c2ccc(Br)cc2)sc2ccccc12 ZINC000005604838
O=C1c2ccc(Cl)c3c(Cl)ccc(c23)C(=O)N1Nc1ccc([N+](=O)[O-])cc1[N+](=O)[O-] ZINC000016385860
Cc1cc(C)nc(NCCc2nc3c(s2)CCCC3)n1 ZINC000677955017
Nc1cc(Br)cc(Cl)c1I ZINC000216842626
CC(C)(C)O[C@H]1C[C@H](Nc2cc(F)c(-c3nn[nH]n3)cc2[N+](=O)[O-])C12CCC2 ZINC001573863367
Clc1snnc1CSc1nccn1-c1ccc(Cl)cc1 ZINC000001391987
Cc1cc2c(cc1[N+](=O)[O-])[C@@H](C(Cl)(Cl)Cl)O[C@@H](C(Cl)(Cl)Cl)O2 ZINC000002519716
CC(C)CCn1c2nc3ccccc3nc2c2cc(Br)cc(Br)c21 ZINC000002205931
O=C1c2cccc3c(Br)ccc(c32)C(=O)N1/N=C/c1ccccc1[N+](=O)[O-] ZINC000016449495
COc1cc([N+](=O)[O-])c(C(=O)Nc2cc(F)c(F)c(F)c2)cc1SC ZINC000127542066
CC(N=Nc1nc(-c2ccc(Cl)cc2)cs1)c1csc(-c2ccccc2)n1 ZINC000004394559
CCOc1ccc(-n2cccc2[C@H]2[C@H](c3ccccn3)NC(=S)N2CC)cc1 ZINC000222798373
C[C@@H](NCc1ccc(Cl)cc1Cl)c1cccc(O)c1 ZINC000037151013
C[C@@H]1C[C@@H](C)[C@@H](C)N(C(=O)CCc2cc(Cl)cs2)C1 ZINC000474972162
Cc1c(C#C[Si](C)(C)C)cnn1C(C)C ZINC000203600100
CCOc1ccc(/C=N/c2ccc([N+](=O)[O-])cc2)cc1 ZINC000004141130
CC(C)n1c(=O)c2nscc2n(CC(=O)NCCC2=CCCCC2)c1=O ZINC000065185088
Cc1cc(C=Nn2c(=O)c3cc(Br)ccc3nc2C(C)C)c(C)n1C ZINC000409277750
O=[N+]([O-])c1ccc(S(=O)(=O)Nc2ccc(C3C4CC5CC(C4)CC3C5)cc2)cc1 ZINC000006024064
Cc1nn(-c2ccc(F)cc2)c2nc(-c3ccc(C)c(C)c3)cc(C(F)F)c12 ZINC000020604253
O=[N+]([O-])c1ccc2c(c1)N(S(=O)(=O)c1ccccc1Br)CC2 ZINC000014099086
CNc1c(C(=O)Nc2cc(-c3nccn3C)[nH]n2)cccc1[N+](=O)[O-] ZINC000361324487
CC(=C\c1ccccc1)/C=C1\SC(=S)N(NC(=O)c2ccccc2Br)C1=O ZINC000008763549
CCc1ccc(C(=O)Nc2nc(-c3cccs3)ns2)cc1[N+](=O)[O-] ZINC000182121881
O=C(c1cccc(Br)c1F)N1CCS[C@@H]1c1ccc([N+](=O)[O-])cc1 ZINC000428634940
COc1ccc(/C=C(\Sc2nnc(-c3cc(Cl)ccc3OC)o2)C(=O)[O-])cc1I ZINC000408635086
Brc1ccc(-c2noc(C(c3ccccc3)c3ccccc3)n2)o1 ZINC000004689894
CC(=O)N(C)c1nc(CN2C(=O)N[C@](C)(c3ccc(F)cc3)C2=O)cs1 ZINC000052891087
O=[N+]([O-])c1ccc2nc(-c3ccc(Br)cc3)cnc2c1 ZINC000028294681
O=c1c2cc(Br)ccc2nc(/C=C/c2ccccc2[N+](=O)[O-])n1-c1ccccc1 ZINC000008743145
CC(C)OC(=O)c1cc(C(=O)OC(C)C)cc([N+](=O)[O-])c1 ZINC000002000875
Oc1ccccc1C=Nc1ccc(OC[C@@H]2CCCO2)cc1 ZINC000255109512
Cc1cc(C)c(Nc2ncnc(N)c2[N+](=O)[O-])c(C)c1 ZINC000003912604
Cc1cc(C(F)F)nc2sc3c(ncn4nc(-c5ccc(Br)cc5)nc34)c21 ZINC000033327027
Clc1ccc(/C=C\c2ccc3ccccc3n2)cc1 ZINC000004365451
CCc1c(Cl)ncnc1N1CCC2(CCOC2(C)C)CC1 ZINC001157806029
Cc1nc(NC(=O)c2nn([C@H]3CCS(=O)(=O)C3)c3c2CCCC3)sc1C ZINC000013688549
N=C(OCC(F)(F)F)C(F)(F)C(F)(F)C(F)(F)F ZINC000104055948
Cn1cccc1/C=N\c1ccccc1Cl ZINC000409100806
Clc1ccccc1C=NNc1ccccn1 ZINC000012491254
C[C@H]1Oc2ccc(Br)cc2[C@@H]2CC(c3cccs3)=NN21 ZINC000004854281
O=C(/C=C/c1ccc(Cl)cc1Cl)Nc1sc2c(c1C(=O)N[C@@H]1CCS(=O)(=O)C1)CCCC2 ZINC000002194736
C[C@@H]1CN(CC(=O)N2C[C@H](CC(=O)[O-])[C@H](c3cn[nH]n3)C2)C[C@H](C)O1 ZINC000299779069
COc1ccc(/C=C/c2nn3c(nnc3-c3cccc(Br)c3)s2)cc1 ZINC000008763717
CC(=O)N[C@@H]1CN(C(=O)Cc2cnc3c(C)cccn23)C[C@H]1c1ccc(C)o1 ZINC000095521101
CCn1nc(C)c([N+](=O)[O-])c1NCC1(O)CCC2(CC1)OCCO2 ZINC000795086741
O=C(/C=C/c1ccc(Cl)c([N+](=O)[O-])c1)Nc1c(Br)cc(Br)cc1-c1nc2ccccc2s1 ZINC000105319570
O=[N+]([O-])c1cc(Cl)ccc1S(=O)(=O)c1cc(Cl)cc2c1NCCC2 ZINC000001640609
Cc1nc(C(C)C)sc1[C@@H](C)N(C)C(=O)N[C@@H]1C[C@H]2C[C@H]2C1 ZINC000425874418
CN1C[C@@H](C(=O)Nc2cc([N+](=O)[O-])ccc2Sc2cccs2)CC1=O ZINC000153656132
CSc1cc(C)nc(-c2c(F)cc(C3OCCO3)cc2F)n1 ZINC001205882198
C[C@H](C(=O)N1CCc2c1cccc2[N+](=O)[O-])[C@@H](C)S(C)(=O)=O ZINC000416165757
O[C@@H](c1ccc2ccccc2n1)c1c(Cl)cccc1Cl ZINC000008581612
CCOC[C@H](O)CN(Cc1ccco1)Cc1c(C)nn(-c2ccccc2)c1Oc1cccc(C)c1 ZINC000036304740
CSc1ccc(-c2noc(-c3ncn4c3CO[C@@H](c3ccc(F)cc3)C4)n2)cc1 ZINC000097076808
CC(C)Cn1c([C@@H]2CCO[C@H]2C)nnc1N1CCc2c(F)ccc(F)c2C1 ZINC000647422058
COc1ccc(Cl)cc1NC(=S)NC(=O)c1ccc(-c2ccccc2[N+](=O)[O-])o1 ZINC000017097713
C#CC[N@H+]1C[C@H]2[C@@H](C1)[C@@H]2NC(=O)[C@@H]1C[C@@H]2CCCC[C@H]12 ZINC000961303400
Cn1nc2c3ccccc3n(Cc3ccccc3Cl)c2nc1=S ZINC000002510525
CCOc1ccc(-c2nn(-c3cccc([N+](=O)[O-])c3)c3c2cnc2ccc(CC)cc32)cc1 ZINC000020183617
C[C@H]1C[C@H](CCNC(=O)c2cc(F)cc([N+](=O)[O-])c2Br)CCO1 ZINC000273112966
O=c1c2sccc2[nH]c(=S)n1-c1cc(F)cc(F)c1 ZINC000100020601
O=[N+]([O-])c1cccc(S(=O)(=O)Nc2ccc(C34CC5CC(CC(C5)C3)C4)cc2)c1 ZINC000004521958
O=[N+]([O-])c1cccc2ncnc(N3CCN(c4cnccn4)CC3)c21 ZINC000357324253
Cc1nc(CN2CC[C@@]3(CCCN([C@H](F)Oc4ccc(Cl)nn4)C3)C2=O)cs1 ZINC001164889791
S=C1N=NC(c2ccccc2)N1c1ccccc1 ZINC000000239009
CC(C)c1nc(N[C@H](CO)C(C)C)cc(N2Cc3ccccc3CC2(C)C)n1 ZINC000328971248
CCn1c(S[C@@H](C)c2nc(=O)c3c(C)c(C)sc3[nH]2)nnc1-c1cccs1 ZINC000003438901
NC(=O)c1ccccc1Sc1ccccc1[N+](=O)[O-] ZINC000000085131
O=C1S/C(=C/c2ccc(-c3ccc(Cl)cc3[N+](=O)[O-])o2)C(=O)N1Cc1ccc(Cl)c(Cl)c1 ZINC000214774095
c1ccc2c(c1)CC[C@@]21C[C@@H]1c1nc([C@H]2CCCCS2)no1 ZINC000274043413
CCc1cc2c(ncnc2SCC(=O)N[C@@H]2CCCC[C@@H]2C)s1 ZINC000008394800
CC(C)(C)c1ccc(C=NN2C(=O)CSC2=S)cc1 ZINC000003526093
CC[P@@]1(=O)Oc2cc(C(C)(C)C)cc(C(C)(C)C)c2O1 ZINC000003131487
Cc1cc(/C=N/c2ccc(C)c([N+](=O)[O-])c2)c(C)n1-c1ccc(F)cc1 ZINC000408737879
O=C(c1cc([N+](=O)[O-])ccc1OC(F)F)N1CCn2cnnc2C1 ZINC000272370456
Cc1noc(C)c1CN1CCOC[C@@]2(CCCN(C(F)(F)c3cnc(Cl)nc3)C2)C1 ZINC001164777821
c1csc(-c2nc(CSc3nccs3)cs2)c1 ZINC000064660925
FC(F)(F)/C=C/C(F)(F)C(F)(F)F ZINC000100036697
O=C([O-])/C=C/c1ccc(Cl)cc1[N+](=O)[O-] ZINC000002504986
Cc1cccc2c1N[C@@H](c1cccn1-c1ccc([N+](=O)[O-])cc1)NC2=O ZINC000028923752
C[C@@H](Nc1cnc2ccccc2n1)c1cccc(F)c1F ZINC000499687423
O=C(CN1C(=O)/C(=C/c2ccccc2Cl)SC1=S)Nc1nc2ccccc2s1 ZINC000001186583
CC[NH+]=C(NC[C@@H]1CCCS1)NC[C@@]1(C)CCOC1 ZINC000262002659
[NH2+]=C(NC[C@@H]1CC12CCSCC2)NC[C@@H]1CCCO1 ZINC000263169421
CCCC[C@@H](CC)c1nnc(NC(=O)c2ccc(Cn3nc(C)cc3C)o2)s1 ZINC000028227195
Cc1ncsc1CN[C@H](C)c1cn2c(n1)CCCC2 ZINC000888098338
Fc1nc(F)c(F)c(N=NC2CCc3ccccc32)c1F ZINC000103390320
FC1(F)CCC(F)(F)C(F)(F)C1(F)F ZINC000059305602
Cc1ccc2nc(CNc3cccc([N+](=O)[O-])c3)cc(=O)n2c1 ZINC000015288916
O=C(N[C@H]1CCC(=O)NC1=O)c1cc2cc([N+](=O)[O-])ccc2s1 ZINC000178566819
CC(=O)/C=C/c1ccc(-c2cc(Cl)ccc2Cl)o1 ZINC000000210267
Cc1oc(-c2ccoc2)nc1CN(C)Cc1cccc(-n2cccn2)c1 ZINC000012430564
Fc1cccc(Cl)c1CSc1nc2nccc(/C=C\c3ccccc3)n2n1 ZINC000005278504
Cc1cc([C@@H]2[C@@H](c3ccccn3)NC(=S)N2c2ccc(Sc3ccc([N+](=O)[O-])cc3)cc2)c(C)n1C(C)C ZINC000224769852
CCc1ccc(-n2c(C)cc(/C=N/c3cccc(Cl)c3C)c2C)cc1 ZINC000408762994
O=C(c1csc(-c2ccc([N+](=O)[O-])cc2)n1)N1CCO[C@H](CO)C1 ZINC000269093701
CSc1cccc(/N=C/c2ccc(Cl)cc2)c1 ZINC000002162054
NC(=O)c1ccnc(N2CCSC3(CCOCC3)C2)c1[N+](=O)[O-] ZINC000357441849
Cc1cc(C=NNc2ccccc2)c(C)n1C ZINC000408778051
CCc1nc2snc(Br)c2cc1C ZINC000004742823
O=C(/C=C/c1cccc([N+](=O)[O-])c1)N1CCN(c2nc3c(cccc3Cl)s2)CC1 ZINC000010166323
C=C[C@@H](C)N1C(=O)S/C(=C\c2cc(Br)c(Br)o2)C1=O ZINC000408949286
CN1C(=O)C(=CNc2cc(Cl)ccc2Cl)C(=O)N(C)C1=O ZINC000002550846
N#Cc1cccc(CSc2nnc(-c3ccc(Cl)cc3Cl)o2)c1 ZINC000020759854
O=C(Nc1nc2cc(F)c(Br)cc2s1)c1cc2n(n1)CCCC2 ZINC000583853324
CC(C)n1nccc1NC(=O)COC(=O)c1ccc2c(c1)S(=O)(=O)N=C1CCCCCN21 ZINC000008746922
COc1ccc(/N=C/c2ccc(-c3ccc(F)cc3)o2)cc1 ZINC000000050343
CCCC(=O)Nc1nc(CN2C[C@@H](C)O[C@H](C)C2)cs1 ZINC000022299510
O=[N+]([O-])c1ccc2ncc(I)cc2c1 ZINC000095496004
Cc1ccn2cc(-c3nnc(Cc4ccc(N)cc4)o3)nc2c1 ZINC000066089356
O=C(/C=C/c1cc([N+](=O)[O-])cc2c1OCOC2)NC1CCCC1 ZINC000007951212
Clc1nc(-c2ccc(Cl)cc2)nn1-c1ccc(Cl)cc1 ZINC000022125328
C=C(C)COc1nc(N2CCCC2)c2c(c1C#N)CC(C)(C)OC2 ZINC000070666166
Cc1ccsc1[C@@H]1C[C@H]1c1nc(C2CCCC2)no1 ZINC000355815968
Cc1csc([C@@H](NCc2cc(C)sc2C)C(F)(F)F)n1 ZINC000295430503
CSc1ccc([N+](=O)[O-])c(C(=O)N2CCSC[C@H]2S(C)(=O)=O)c1 ZINC000079096375
O=[N+]([O-])c1cccc(C=NN2C(=S)N=NC2c2ccncc2)c1 ZINC000001817789
CC(=O)O/N=C/c1ccc(-c2cc([N+](=O)[O-])ccc2C)o1 ZINC000085346717
O=c1[nH]c(NN=Cc2ccccc2Cl)nc2ccccc12 ZINC000039370610
Brc1cccc(C=NNc2ncnc3[nH]cnc32)c1 ZINC000004106445
CC(C)c1cc(C(=O)Nc2nc3c(s2)CCc2c-3cnn2C)on1 ZINC000012220471
O=[N+]([O-])c1ccc2[nH]cc(Cc3noc(/C=C/c4cncc(F)c4)n3)c2c1 ZINC000545780667
CC(C)c1ccc(CSc2nc3ccccc3s2)cc1 ZINC000006307460
CC1=Nc2ccccc2N=C(c2ccc(Br)cc2)C1 ZINC000005261091
C[C@H](c1cccs1)N(C)C(=O)Nc1cc2c(cn1)CCCC2 ZINC000464068940
O=C(NC12CC3CC(CC(C3)C1)C2)c1ccc(COc2ccc(Cl)cc2[N+](=O)[O-])o1 ZINC000008455996
Cc1cc(CN(C)C(=O)c2sc(-c3c(C)c(C)nn(C)c3=O)nc2C)no1 ZINC000025139047
Cc1nn(-c2ccc(Cl)c(Cl)c2)c(C)c1/N=N/c1cccc([N+](=O)[O-])c1 ZINC000005881550
O=C(OCC1CC=CC1)c1ccc([N+](=O)[O-])[n-]1 ZINC000750361833
C[C@@]1(CNC(=O)N2CCCC3(CC3)CC2)CCOC2(CCC2)C1 ZINC000891137121
Cc1ccc(-c2nnc(SCc3cn4ccsc4n3)o2)cc1 ZINC000064308330
CC(C)Nc1ccc(-n2ccnc2-c2ccc(C#CCO)s2)cn1 ZINC000077300421
Cc1noc(C)c1NC(=O)N[C@@H](C)C1=CCCCC1 ZINC000096133252
C[C@@H]1CN(C(=O)c2cc3c(c([N+](=O)[O-])c2)OCO3)C[C@H](C2CC2)O1 ZINC000279290851
Cc1cc(C)cc(/N=c2\oc3ccc(Br)cc3cc2C(=O)Nc2cccc(C)n2)c1 ZINC000067294656
O=C1S/C(=C\c2ccc(OCc3ccc([N+](=O)[O-])cc3)c(Br)c2)C(=O)N1c1ccccc1Cl ZINC000409059739
CC#CC[NH+]1CCC([C@@H](C)NC(=O)[C@H]2CC2(F)F)CC1 ZINC000997074868
C=CCC[C@H](O)C[N@@H+]1C[C@@H](O)CC2(CCOCC2)C1 ZINC000880585208
O=[N+]([O-])c1ccc(-c2noc(COc3ccccc3Cl)n2)cc1 ZINC000000455455
Nc1ccc(Br)c(F)c1[S-] ZINC000238574408
CC(C)c1ccc(NC2CCOCC2)c(C(C)C)c1 ZINC000036995258
CC(C)c1ccc2c(c1)[C@@H](NCc1nnc(C3CC3)[nH]1)CCC2 ZINC000579920593
Cn1cc(Br)cc1-c1nnc(N2CCSCC2)n1C[C@H]1CSCCS1 ZINC001298801114
CCc1ccc(-c2noc(CCC(=O)N[C@@H](C)C34CC5CC(CC(C5)C3)C4)n2)cc1 ZINC000012811870
C=CCN(Cc1ccc(Cl)s1)Cc1cnn(C)c1C ZINC000268921873
C[C@@](O)(C#Cc1ccccc1)c1nc2ccccc2s1 ZINC000006442015
Fc1c(F)c(F)c(-c2nc3ccccc3s2)c(F)c1F ZINC000032274235
NC1=CN(c2nc(C(F)F)nc3ccc(Cl)cc32)CC=C1 ZINC001160884442
Cc1nc(C(F)(F)F)c(CSCCCF)s1 ZINC000184508661
CCC1(CC)NC(=O)N(CC(=O)O[C@@H](C)C(=O)c2ccc3c(c2)CCC3)C1=O ZINC000005449207
COc1cc(/C=C2\SC(=O)N(c3ccccc3Cl)C2=O)cc(Cl)c1OCc1ccc([N+](=O)[O-])cc1 ZINC000409069170
COCCN1C(=O)/C(=C/c2cn(C(C)C)c3ccccc23)S/C1=N\c1ccccc1 ZINC000004631238
Brc1ccc(/C=C/C=C/c2ccccc2)cc1 ZINC000002023355
S=c1nc(-c2nc(=S)[nH]c3c2CCCCC3)c2c([nH]1)CCCCC2 ZINC000001588462
C[C@@H]1CN2C(=N[C@@H](c3ccccn3)[C@@H]2c2cccn2-c2ccc([N+](=O)[O-])cc2)S1 ZINC000222627395
COc1ncc(Nc2cc(C)ccc2Br)cc1N ZINC001203508764
O=C(CCN1C(=O)SC(=Cc2cccs2)C1=O)NCCc1c[nH]cn1 ZINC000009187757
Cc1ccc(C(=O)N(C[C@@H]2CCCO2)c2nc3c(s2)CCc2c-3cnn2C)cn1 ZINC000019214772
Cc1ccc2nc([N-]c3nc4ccc(C)cc4s3)oc2c1 ZINC000057352865
Cc1ccc([N+](=O)[O-])c2nc(Cl)c(CC(C)C)c(=O)n12 ZINC000725245268
Nc1ncnc2c1ncn2Cc1c(F)cccc1Cl ZINC000000000969
Cc1nn(CC(=O)Nc2c(C)cccc2C)c(C)c1[N+](=O)[O-] ZINC000008390719
Cc1ccc2c(c1)N1[C@@H](C(=O)c3ccccc3)[C@@H](C(=O)c3cccc([N+](=O)[O-])c3)[C@@]3(C(=O)Nc4ccccc43)[C@@H]1C=C2 ZINC000103548690
O=C(Nc1nccs1)c1cc([N+](=O)[O-])ccc1Cl ZINC000000196316
O=[N+]([O-])c1cc(/C=N/c2ccccc2Cl)ccc1Cl ZINC000000283434
C/C(=C\c1cc(Br)cc(Br)c1OC(=O)/C=C/c1ccc([N+](=O)[O-])cc1)[N+](=O)[O-] ZINC000408536165
CC(=O)c1ccc(C(=O)N=c2sccn2C)s1 ZINC000252452808
O=[N+]([O-])c1cnc(Br)c(Br)c1 ZINC000000967280
Clc1ccc(-n2nc(C3CC3)nc2Cc2cnc3ncnn3c2)cc1 ZINC000065383572
Clc1ccc(/N=N\c2cnc(-c3cccnc3)nc2-c2cccs2)cc1 ZINC000100397960
CC(=O)c1ccc(-c2ccc(C=C3SC(=O)N(C(C)C)C3=O)o2)cc1 ZINC000409022759
CC(C)Oc1cccc(F)c1-n1ncc(Br)c1N ZINC001211773372
Nc1ncc(Sc2ccccc2[N+](=O)[O-])s1 ZINC000075284457
Fc1ccccc1-n1cccc1[C@@H]1[C@@H](c2ccccn2)NC(=S)N1Cc1ccncc1 ZINC000223506841
Cc1ccc(S(=O)(=O)Oc2c(Cl)cc(Cl)cc2/C=C2\SC(=S)N(C)C2=O)cc1 ZINC000013896666
O=C1C[C@@H](c2ccccc2)CC2=C1[C@@H](c1ccc([N+](=O)[O-])cc1)Nc1ccccc1N2 ZINC000001082735
Cc1ccc(-c2nnc3sc(COc4ccc(Br)cc4)nn32)cc1 ZINC000001016544
CCc1cc(N2CCc3ccc(OC(F)(F)F)cc3C2)nc(NC(C)C)[nH+]1 ZINC000328966289
CCCc1ccc(CO)n1Cc1ccc(Cl)cc1 ZINC000226026235
C=C(C)[C@@H]1OCC[C@H]1CNC(=O)c1[nH]nc(CC)c1Br ZINC000281635539
O=[N+]([O-])c1cccc(OCc2noc(-c3ccc(Cl)cc3)n2)c1 ZINC000031676943
Cc1occc1CN[C@H](C)c1ccccc1Br ZINC000320976230
CC(C)(C)c1cc(C(C)(C)C)c([N+](=O)[O-])c(C(C)(C)C)c1 ZINC000002166880
C=CCCC[C@H](C)NC(=O)N1C[C@H](C)[C@H]2CCCC[C@@H]21 ZINC000543942593
O=[N+]([O-])c1ccc(Oc2cncc(Br)c2)nc1 ZINC000070488649
O=C(c1cc([N+](=O)[O-])ccc1Cl)N(Cc1cccnc1)c1nc2c(cccc2F)s1 ZINC000009829718
Clc1sccc1CN[C@H]1CCCc2occc21 ZINC000312562464
CCSc1nnc2c(n1)O[C@H](c1ccc(CC)cc1)N(C(C)=O)c1ccccc1-2 ZINC000032997274
O=[N+]([O-])c1ccc(-n2cc(Br)cn2)cc1 ZINC000034925557
CC(=O)c1cnc2sc(C(=O)NCc3nnc4ccccn43)c(C)c2c1 ZINC000032702489
Cc1nc(N2CCN(c3c(Br)cncc3[N+](=O)[O-])CC2)sc1C ZINC000301873975
Cc1cc(C23CC4CC(CC(C4)C2)C3)ccc1/N=C/c1ccc([N+](=O)[O-])cc1 ZINC000005416497
CCSCCSc1c([N+](=O)[O-])c(C)nn1CC ZINC000192769332
Nc1c(Cl)cc([N+](=O)[O-])cc1Br ZINC000004760197
COc1cc(CNc2cccc(C)c2)cc(I)c1OCc1ccc([N+](=O)[O-])cc1 ZINC000409111904
Cn1cc(O[C@H](C#Cc2ccccc2)c2ccccc2)cn1 ZINC001231180164
Cc1ccc([C@@H](C)NC(=S)Nc2cc(C)ccc2C)c(C)c1 ZINC000013931392
NC(=O)c1c(NC(=O)c2sc3c(cccc3[N+](=O)[O-])c2Cl)sc2c1CCCCC2 ZINC000009668734
Cc1cnc([C@H](C)NCc2ncc(-c3ccc(C)cc3)o2)s1 ZINC000273431411
Brc1cnc(CNc2cncc3c2CCCC3)s1 ZINC000656776788
Cn1c2cc(/C=C3\SC(=S)N(NC(=O)C45CC6CC(CC(C6)C4)C5)C3=O)c([N+](=O)[O-])cc2n(C)c1=O ZINC000408529651
COc1ccc(OCc2nc(-c3ccc(C)cc3C)cs2)cc1 ZINC000000113837
CSc1cccc(C(=O)N[C@@H](C)c2nc3ccccc3n2C)c1[N+](=O)[O-] ZINC000188168119
C[C@H](c1ccc(C(C)(C)C)cc1)N1CC[C@@H](C)[S@@](=O)CC1 ZINC000277205655
CCN1C(=O)c2cc([N+](=O)[O-])cc3cc([N+](=O)[O-])cc(c32)C1=O ZINC000004402386
C[C@@H](Sc1nc(-c2cccs2)nc2ccccc21)C(=O)Nc1ccccc1[N+](=O)[O-] ZINC000013112804
O=C(O[C@@H]1CCC(=O)NC1=O)c1cc2cc([N+](=O)[O-])ccc2s1 ZINC000798580485
COc1cccc2sc(NC(=O)c3c(C)nc(C(C)C)nc3SC)nc21 ZINC000097119634
Cc1ccc2c(c1)/C(=N/c1ccccc1)c1cnc(C)cc1-2 ZINC000001058117
FC(F)C1(NCC#Cc2ccccc2)CCCCC1 ZINC000510144265
O=C1S/C(=C\c2cc(Br)ccc2OCc2ccc(F)cc2)C(=O)N1Cc1ccc([N+](=O)[O-])cc1 ZINC000106740625
O=C1CCCC2=Nc3ncnn3[C@@H](c3cc(F)cc(F)c3)C12 ZINC000004488234
CCCCSc1nc2sc3c(c2c(NCCc2ccc(OC)c(OC)c2)n1)CC(C)(C)OC3 ZINC000002367795
COC(=O)c1c(C)[nH]c(C(=O)[C@H](C)OC(=O)c2sc3ncn(C)c(=O)c3c2C)c1C ZINC000014199676
C[C@@H](NC(=O)N1CCSC2(CCC2)CC1)c1ccc([N+](=O)[O-])cc1 ZINC000925244628
CCNC(=O)[C@@]1(Cc2ccc(-c3cccs3)cc2)CN(C(=O)Cn2ccnc2)CCO1 ZINC000019529262
C(=NN=c1[nH]c2ccccc2s1)c1ccc(Sc2nc3ccccc3s2)o1 ZINC000004187944
C[C@@H]1CCc2c(sc3c2C(=O)N[C@@H](c2ccc(-c4cc([N+](=O)[O-])ccc4Cl)o2)N3)C1 ZINC000015947760
Cc1nn(-c2ccc3nncn3n2)c2c1[C@H](c1ccc(C)cc1C)CC(=O)N2 ZINC000033011310
Cc1ccccc1NCc1nc2ccccc2n1Cc1ccccc1F ZINC000000214150
O=[N+]([O-])c1nn(Cc2ccc(Cl)cn2)cc1Br ZINC000097046757
CN(C)c1nc(Cn2c(=O)c([N+](=O)[O-])cc3c2CCCC3)ns1 ZINC000519777104
Oc1ccc(Cl)cc1/C=N/[C@H]1CCCC12CCOCC2 ZINC000800722158
Cc1cc(C(F)(F)F)nc2sc(C(=O)NCCC3=CCCCC3)c(N)c21 ZINC000032117781
c1c[nH]c(-c2ccc(Nc3ccccc3-n3cncn3)cc2)n1 ZINC001213090894
CN1C(=O)S/C(=C\c2ccc(-c3cc(Cl)ccc3Cl)o2)C1=O ZINC000408830103
Cc1nnc(NC(=O)c2cc3c(cc2[N+](=O)[O-])OCO3)n1C1CC1 ZINC000556751652
C=C[C@@H](C)OC(=O)c1cc(Br)cn1C(C)C ZINC000781574346
O/N=C\c1ccc(-c2nc3ccccc3s2)o1 ZINC000100987494
Clc1ccc2oc(NCc3cccnc3)nc2c1 ZINC000095976658
O=[N+]([O-])c1ccc(Cl)c(/C=N/c2ccc(Cl)cc2)c1 ZINC000000293534
CCCC/C(=N\O)c1cc(Cl)ccc1O ZINC000016637457
C[C@H](CNC(=O)c1sc(Br)cc1[N+](=O)[O-])c1nccs1 ZINC000277988663
Cc1ccc(C2=Nc3ccc(Br)cc3C(c3ccncc3)=NN2)cc1 ZINC000013544372
Cc1ccc(C)c(S[C@@H](C)c2csnn2)c1 ZINC000450668164
C(c1noc(C2CCCCCC2)n1)[C@H]1CCCO1 ZINC000095396909
CCCN1C(=S)N[C@@H](c2ccccn2)[C@@H]1c1cccn1-c1ccc(C)c(C)c1 ZINC000222889450
O=[N+]([O-])c1ccc2c(c1)nc(SCc1ccc(Cl)cc1Cl)n2-c1ccccc1 ZINC000012546291
C[C@@H]1CCc2c(sc3c2C(=O)N[C@H](c2ccc(Cl)cc2)N3)C1 ZINC000004525561
CCCOc1ccc(CNc2ccc([N+](=O)[O-])cn2)cn1 ZINC000069848408
CCc1nn(C)cc1-c1noc(Cn2ccc(=O)c([N+](=O)[O-])c2)n1 ZINC000350538560
c1c2ccccc2[nH]c1-c1nn2c(CCc3ccccc3)nnc2s1 ZINC000008990700
O=c1nc(-c2c[nH]nc2-c2ccc(Cl)cc2)[nH]c2sc3c(c21)CCCC3 ZINC000103586045
Cc1ccc(Nc2nc3c(cnn3C)c(Nc3cc(C)ccc3C)n2)cc1 ZINC000027666425
C[C@@H](CC1CC1)NC(=O)N(C)C1CCC(C(C)(C)C)CC1 ZINC000497694723
Cc1cnc(NCc2cnn(-c3ccc(F)cc3)c2)nc1N ZINC000032560945
O/N=C/c1ccc(OCc2c(F)cccc2Cl)cc1 ZINC000103875895
Cc1ccc2c(c1)C(=O)NC[C@]1(CCC(=O)N([C@@H](C)C(=O)NCc3cccs3)CC1)O2 ZINC000012086658
CCc1cnccc1[C@@H](C)NCc1ncc(C(C)C)s1 ZINC000344360750
CS(=O)(=O)c1nc(Cl)c([N+](=O)[O-])c(NC[C@H]2COCCO2)n1 ZINC001168264077
O=C(NC(=S)Nc1ccccc1[N+](=O)[O-])c1cccs1 ZINC000004104333
Cc1c(C(=O)Nc2nc(C3CCC3)cs2)cnn1C(C)(C)C ZINC000277472923
O=C1N/C(=C/c2ccc(-c3ccc(Cl)cc3[N+](=O)[O-])o2)C(=O)N1Cc1ccc(Br)cc1 ZINC000408929746
Clc1ccc(/C=N/c2ccc(C34CC5CC(CC(C5)C3)C4)cc2)s1 ZINC000197729757
Cc1ccc2nc(CSc3nc4ccccc4s3)cn2c1 ZINC000005629110
c1ccc([C@H]2OCC[C@@H](c3nc(C4CCCC4)no3)O2)cc1 ZINC000895998226
CCCCCCCCNC(=S)NN1[C@@H](C)CCC[C@@H]1C ZINC000100980502
Brc1ccc2nc(N[C@H]3CCCOC3)sc2n1 ZINC001169665821
O=c1onc(-c2cccnc2)n1CC#Cc1ccc(Cl)cc1 ZINC000096461144
O=C(COC(=O)c1ccc2c(c1Cl)C(=O)c1ccccc1C2=O)Nc1ncc(Cl)cc1Cl ZINC000009580375
O=c1nc(Cc2cn[nH]c2)[nH]c2sc3c(c21)CCCC3 ZINC000585137342
Clc1ccc(/C=N/c2ccc3oc(-c4cccc(Cl)c4Cl)nc3c2)cc1 ZINC000003113180
Cc1ccc(OCc2nc(-c3ccc(Cl)cc3)no2)c(Br)c1 ZINC000000637250
COc1ccc(C)cc1NC(=O)c1sc2nc3cc(C)ccc3cc2c1N ZINC000001342828
Cc1nc(C)c([C@H](C)N(C)C(=O)Cc2c(F)cc([N+](=O)[O-])cc2F)s1 ZINC000580491794
Cc1nn(CCC(=O)N2CC(F)(F)C(F)(F)C2)c(C)c1[N+](=O)[O-] ZINC000457933140
C/C(=N\NC(=S)N/N=C(\C)C(C)(C)C)C(C)(C)C ZINC000034746182
O=C1c2c(c(Cl)c(Cl)c(Cl)c2Cl)C(Nc2ccc(O)cc2)=C1Cl ZINC000002990534
CC[C@@H](C)Nc1nc(Nc2ccc(I)cc2F)cc(-c2ccncc2)n1 ZINC000329013502
CC(=O)NC(=O)c1ccc(-c2ccc(Cl)cc2[N+](=O)[O-])o1 ZINC000085346807
CC(C)N(C)Cc1nn(-c2ccc(-c3ccc(F)c([N+](=O)[O-])c3)nn2)c2c1CC[NH2+]C2 ZINC001164680594
Cc1cnc([C@H](C)N2CC[C@](C)(NC(=O)/C=C/C(C)(C)C)C2)o1 ZINC001484036975
CC(C)(C)c1ccc(/N=C/c2cccc(Br)c2)c([N+](=O)[O-])c1 ZINC000004531853
CCn1nc(C(C)C)cc1C(=O)NCc1cnc(C)cn1 ZINC000065371411
O=C(Nc1ccc(-c2nc3ccccc3s2)cc1)c1ccc(-c2ccccc2[N+](=O)[O-])o1 ZINC000001184156
Cc1ccc(/N=C/c2ccc(Cl)cc2Cl)c(O)c1 ZINC000000095421
COC(=O)Cc1nc(NC(=O)c2cc3cc([N+](=O)[O-])ccc3o2)n[nH]1 ZINC000346254032
Cc1[n-]c(=NOCC(C)C)ccc1[N+](=O)[O-] ZINC000276287135
O=C(Nc1ccc([N+](=O)[O-])cn1)c1ccc([N+](=O)[O-])c(Cl)c1 ZINC000005338018
C=CCCc1c(Br)cncc1Br ZINC000199762265
C#CC[N@@H+]1CC[C@]2(NC(=O)[C@H]3CCC3(F)F)CCC[C@H]12 ZINC000991298285
S=C1N=NCN1N=Cc1ccc(COc2ccc(Cl)cc2)o1 ZINC000002789918
Brc1ccc(-c2noc(CSc3nnc(-c4ccco4)n3-c3ccccc3)n2)cc1 ZINC000003655986
COc1cc(C(=O)N[C@H]2CS(=O)(=O)C[C@H]2C)cc([N+](=O)[O-])c1C ZINC000346292472
CC(C)OCc1nc2cc(Br)ccc2c(=O)[nH]1 ZINC000585137324
O=C1NCCN(Cc2csc([N+](=O)[O-])c2)[C@@H]1c1cccs1 ZINC000072799975
Cc1cc(-c2nc(C(=O)N3CCCc4ccc([N+](=O)[O-])cc43)co2)ccn1 ZINC001125847999
CC(C)(c1nc(-c2ccc3c(c2)OCCO3)no1)c1ccc([N+](=O)[O-])cc1 ZINC000544944534
CS(=O)(=O)[N-]C(=O)CCNC(=O)c1cc2c(c([N+](=O)[O-])c1)OCO2 ZINC000282065340
Ic1ccc(NCc2cn3cccnc3n2)cc1 ZINC000000952190
CC(C)c1ccc(/N=C/c2cc(Cl)ccc2O)cc1 ZINC000040477005
COc1ccc([C@@H](C)NC(=O)c2ccc([N+](=O)[O-])o2)cc1F ZINC000024311760
O=Cc1ccc(OCc2ccc(Cl)cc2)c(Br)c1 ZINC000000453522
O=C(O[C@@H]1CCCCNC1=O)c1ccc([N+](=O)[O-])cc1Cl ZINC000032871661
CC(C)n1ncc2cc(/C=C3\CCn4c3nc3cc(Cl)ccc3c4=O)c(Cl)nc21 ZINC000012815231
CC(C)c1nnc([C@H](C)N[C@@H]2CCCc3c(Cl)cccc32)[nH]1 ZINC000273485577
Cc1ccc(C23CC4CC(CC(C4)C2)C3)cc1/N=C/c1cc(Br)cs1 ZINC000004587398
CC[C@H](C)Nc1nc(Nc2c(C)cc(Br)cc2C)cc(-c2ccccn2)n1 ZINC000329071165
CC(C)(C)c1csc(CN2CC(O)(C3CC3)C2)n1 ZINC000094976011
O=C(OCc1c(F)cccc1[N+](=O)[O-])c1ccc(-c2nn[nH]n2)cn1 ZINC000738236681
Cc1ccc([C@@H](C(=O)NC2CCCC2)N(C(=O)c2snc(C(N)=O)c2N)c2ccc3c(c2)OCO3)o1 ZINC000012714674
COc1c(Br)cc(Br)cc1C=C(Sc1n[nH]c(-c2ccc(Cl)cc2)n1)C(=O)[O-] ZINC000408632060
C#CC[N@@H+]1CC[C@]2(NC(=O)[C@@H]3CCC4N=NC(=O)N4C3)CCC[C@@H]12 ZINC000991451287
Cc1c([N+](=O)[O-])c(C(=O)NC2C3CC4CC(C3)CC2C4)nn1C ZINC000002767700
[O-]c1c(CN2CC(C(F)F)C2)ccc(F)c1F ZINC000877580188
Cc1occc1[S@](=O)Cc1cnc(Cl)s1 ZINC000189649483
Cc1ccc2sc(/C=C/c3cn(C)nc3C(F)F)nc2c1 ZINC000460881912
Cc1ccc(-c2csc(-c3cc4cc(Br)cc([N+](=O)[O-])c4oc3=O)n2)cc1 ZINC000001228651
Cc1cscc1NC(=O)c1cc2c(C(C)C)nn(C)c2s1 ZINC000151181502
C[C@@H](Sc1nnc2[nH]c3ccccc3n21)c1cccc([N+](=O)[O-])c1 ZINC000009466483
CCC(=NN=c1[nH]c2c(cccc2C)s1)c1nccn1C ZINC000872419597
Cn1nnc2cc(/C=C(\c3ccncc3)c3ccc([N+](=O)[O-])cc3)ccc21 ZINC000430983840
CCc1cc2c(ccnc2N2CCc3cnc(OC)cc3C2)o1 ZINC001158853730
O=C(CCN1C(=S)N[C@H](c2ccccn2)[C@H]1c1ccc(-c2ccccc2[N+](=O)[O-])o1)Nc1cccc2ccccc21 ZINC000225712332
CSc1ccc(C=NN2CCCC[C@H]2C)s1 ZINC000853381804
Cc1cc(C(F)(F)N2C[C@@H]3C[C@@H](c4nc(C5CC5)cs4)O[C@@H]3C2)cc(Cl)n1 ZINC001164646618
Cc1ccc(-c2nc(C(=O)Nc3ccncc3[N+](=O)[O-])cs2)cc1 ZINC000065614136
CCc1nnc(N2CCN(c3c(F)cccc3F)CC2)n1Cc1cccs1 ZINC000647443503
C[C@@H](O)CCn1cnc2cc(C(C)(C)C)sc2c1=O ZINC000032587136
Fc1ccc(CSc2ncnc3sc4c(c32)CCCC4)cc1 ZINC000000145089
C(=N\c1ccc2c(c1)OCO2)\c1cccn1-c1ccccc1 ZINC000408848398
Cc1ccccc1C(=O)Nc1ncc([N+](=O)[O-])s1 ZINC000004832127
C=C(Br)C[NH2+][C@H]1C[C@@H](NC(=O)C2CCOCC2)C1 ZINC001021764299
C#CCCCNC(=O)C1CC[NH+]([C@@H]2CCSC2)CC1 ZINC000847532645
O[C@@H](c1nc([C@@H]2CCOC3(CCC3)C2)no1)C1CCCCC1 ZINC000897121512
Clc1ccc(/C=N/c2ccc(Br)cc2)cc1 ZINC000002162072
N=C(N)NS(=O)(=O)c1ccc(/N=C\c2c3ccccc3nc3cc(Cl)ccc32)cc1 ZINC000104268905
Cc1cc(C)c2c(N)c(C(=O)O[C@@H](C)C(=O)Nc3ncnc4[nH]cnc43)sc2n1 ZINC000023077161
C=C(C)CSc1nc(-n2nc(C)cc2C)nc2sc3c(c21)CC(C)(C)OC3 ZINC000005555676
CC(C)Cn1c2c(nc1N1CCN(Cc3ccc(Cl)cc3)CC1)n(C)c(=O)[nH]c2=O ZINC000056952480
O=c1/c(=C/c2ccccc2[N+](=O)[O-])sc2nc3ccccc3n12 ZINC000013477807
Cc1nc([N+](=O)[O-])c(-c2noc([C@@H]3CCc4cnn(C)c4C3)n2)n1C ZINC000350269026
O=C(c1ccc2ccc(Cl)cc2n1)N1CCc2ccc([N+](=O)[O-])cc21 ZINC000084073572
O=[N+]([O-])c1ccc(I)cc1Cl ZINC000116932275
COC(=O)[C@@H](C)N1C(=O)S/C(=C/c2ccc(Sc3ccc(Cl)cc3)cc2)C1=O ZINC000409077454
Cc1noc(C)c1CNc1ncc(Cl)cc1[N+](=O)[O-] ZINC000129797712
CC(C)(C)[C@@H]1CCc2c(sc3ncn4nc(-c5ccn(C(F)F)n5)nc4c23)C1 ZINC000002797702
CN(N=Cc1c(-c2ccccc2)nc2ccccn12)C(N)=S ZINC000254305313
Cc1ccc([C@H]2CN([C@@H](C)c3ccc(S(C)(=O)=O)cc3)CCO2)o1 ZINC000187711323
Cc1nn(-c2nc(C)cc(C)n2)c2c1C(=O)CCC2 ZINC000009936316
C=C(Cl)C[NH2+][C@H]1C[C@H](NC(=O)[C@]23C[C@H]2COC3)C1 ZINC001020177083
O=[N+]([O-])c1ccccc1S(=O)(=O)[N-]c1cnc(N2CC[NH2+]CC2)nc1 ZINC000725374116
CC(C)n1ccc(Cn2c(=O)oc3cc([N+](=O)[O-])ccc32)n1 ZINC000169988190
Cc1ccc(Nc2ccnc3cc(Cl)ccc32)c(C)c1 ZINC000000171629
Cc1ccsc1C(=O)N(Cc1cc2cc(C)ccc2nc1N(C)Cc1cc[nH]n1)C[C@@H]1CCCO1 ZINC000012246596
CCCC[C@H](C)C(=O)N1CCn2c(cc3ccc(Cl)cc32)C1 ZINC000409941711
CC[C@@H](C(=O)NCCC(C)C)N(C(=O)Cn1nnc(-c2ccc(OC)c(OC)c2)n1)c1cccc(OC)c1 ZINC000006631840
O=c1[nH]c(C(Cl)=Cc2ccc(Br)cc2)nc2ccc(Cl)cc12 ZINC000048290315
Cc1nc(Cl)c(NCc2ccc3nonc3c2)c(Cl)n1 ZINC001164343546
Cc1nn(Cc2cc3c(c(Cl)c2)OCO3)c(C)c1[N+](=O)[O-] ZINC000013984757
O=[N+]([O-])c1cc(Br)cnc1NC[C@H](O)c1ccc(Cl)cc1Cl ZINC000301706411
CCc1nocc1CNc1ccc(CCC(F)(F)F)cc1 ZINC000559281960
Cc1ccc(CN2CCn3cc(CN4CCCCC4)nc3C2)s1 ZINC000096197256
Cc1csc(NC(=O)C/C(=C/c2ccc([N+](=O)[O-])cc2)c2nc3ccccc3s2)n1 ZINC000012643558
O=C(COc1ccc(Cl)cc1Cl)N1CCN(Cc2cc(=O)n3ccsc3n2)CC1 ZINC000016179471
O=C(N[C@H]1CCN(c2ccc3nncn3n2)C1)C1=CC(=O)CS1 ZINC000862788636
Cc1cnc(NC(=O)c2cc(-c3cccs3)nc3c2cnn3C(C)C)s1 ZINC000010628726
Cc1ccccc1Nc1c(-c2ccc(Cl)s2)nc2ccccn21 ZINC000000427529
Cc1csc(N[C@@H](C)c2ccc(Cl)cc2Cl)n1 ZINC000021786471
O=[N+]([O-])c1c(-c2nn[nH]n2)ccnc1Sc1c(Cl)cccc1Cl ZINC000823630239
N=C(NN=Cc1cccc(Cl)c1)NN=Cc1cccc(Cl)c1 ZINC000067350964
Cc1cc2c(cc1C)[C@@H](C(=O)Nc1cc([N+](=O)[O-])c(C)cc1C)CO2 ZINC000472234334
Cc1nc(NC2(C3CCOCC3)CC2)c([N+](=O)[O-])c(C)c1Br ZINC001167746830
O=Cc1cc([N+](=O)[O-])ccc1Sc1nc2ccccc2c(=O)n1-c1ccccc1 ZINC000408606821
CC(C)(C)c1csc(-c2ccc(C(C)(C)C)cc2)n1 ZINC000002383505
Cc1nc(-c2ccccc2)nc(Cl)c1N1CCc2c(CN(C)C)nn(C(C)C)c2C1 ZINC001164653598
CCCOc1ccccc1NCc1ccc(Cl)s1 ZINC000035044784
C/C=C\CS[C@H](C)c1nc(-c2cccs2)no1 ZINC000255677127
C=C(C)CNC(=[NH2+])NC[C@@H]1CCO[C@@H](C(C)C)C1 ZINC000263098749
O=C(CSc1nnc([C@H]2CCS(=O)(=O)C2)o1)NC12CC3CC(CC(C3)C1)C2 ZINC000032777687
Clc1cc(/C=C/c2ccccc2)c(Br)s1 ZINC000002172914
Cc1nc2ccccc2c(=O)n1/N=C/c1cccc(Br)c1 ZINC000000547985
CCc1ccc(OCc2nc(-c3ccc([N+](=O)[O-])cc3)no2)cc1 ZINC000000087984
S=C1N[C@H](c2ccccn2)[C@H](c2ccn(C3CCCC3)c2)N1Cc1ccco1 ZINC000223365653
Cc1ccc(C)c([C@@H](C)NS(=O)(=O)c2cc(Cl)ccc2Cl)c1 ZINC000010543915
Clc1ccc([C@@H]2C[C@H]2c2nc(-c3cocn3)no2)c(Cl)c1 ZINC000445555442
Clc1cncc(N=NC2CCc3c2cccc3Cl)n1 ZINC000921257655
CCCn1nc(C)c(C=NNc2cc(C)ccc2F)c1C ZINC000755772199
CC(=O)c1nn(-c2ccc(Cl)cc2Cl)/c(=N/N=C/c2ccc(O)cc2)s1 ZINC000005726502
O=C(/C=C/c1cccs1)c1cc(Br)ccc1OC(=O)c1cccs1 ZINC000009357164
O=C1/C(=C/c2ccc([N+](=O)[O-])cc2)SC(=S)N1[C@@H]1CCS(=O)(=O)C1 ZINC000013645447
COc1c(Cl)cc(Cl)cc1C(=O)NC(=S)Nc1ccc(C)cc1[N+](=O)[O-] ZINC000017089758
O=[N+]([O-])c1ccc(Cl)c(/C=N\c2cccc(O)c2)c1 ZINC000107972773
O=[N+]([O-])c1ccc(N2CCC(n3cc(Br)cn3)CC2)c([N+](=O)[O-])c1 ZINC000363395157
Nc1[nH]c(=O)[nH]c(=O)c1-c1c(-c2cccs2)nc2[nH]c(=O)[nH]c([O-])c1-2 ZINC000009484981
Fc1cccc2c1nc(-c1ccc(-c3cc[nH]n3)o1)n2C1CC1 ZINC000432507045
Fc1ccc(C(F)(F)N2C[C@@H]3C[C@@H](c4nc(C5CC5)cs4)O[C@@H]3C2)nc1Cl ZINC001164645136
Cc1noc2nc(C)cc(C(=O)N[C@@H](C)c3cnccn3)c12 ZINC000585130442
CC[N@@H+]1CCc2c(sc3c2C(=O)N[C@@H](c2cc(Cl)cc(Br)c2[O-])N3)C1 ZINC000015947239
O=C(N[C@@H]1CCCc2sccc21)c1c[nH]c2cccc([N+](=O)[O-])c12 ZINC000344976395
O=[N+]([O-])c1ccc(/C=N/c2ccc([N+](=O)[O-])cc2)cc1 ZINC000012403614
O=C1c2cc([N+](=O)[O-])ccc2-c2cc(Br)cc(Br)c21 ZINC000001704637
Cc1ccc(-c2nc(NC(=O)c3c(Cl)n(C)nc3C(C)C)sc2C)s1 ZINC000097002777
O=C(/C=C/c1ccccc1)Nc1nnc(SCc2c(Cl)cccc2[N+](=O)[O-])s1 ZINC000001897241
C#C[C@@H](CC)Oc1ccc(Cl)cc1-c1ccn(C)n1 ZINC001233877799
Cc1ccc(C(=O)N[C@H](C)c2ccc3c(c2)CCC3)c(=O)[nH]1 ZINC000075122496
CC(C)(C)[C@@H]1CSCCN1C(=O)C1C[C@H]2CC[C@@H](C1)S2 ZINC000891350537
C#Cc1cccc(NCc2cccc3[nH]ccc32)c1 ZINC000080331975
c1c[nH]c(C2CCN(c3nccc4c5c([nH]c43)CCCC5)CC2)n1 ZINC000892151098
N#CCSc1nc2sc3c(c2c(=O)n1-c1ccc(Br)cc1)CCCC3 ZINC000028948862
Cc1ccc(-c2nc(CN[C@@H]3CCCc4occc43)cs2)cc1 ZINC000113320818
Clc1ccc2nc(-c3cccs3)c(Nc3ccccc3)n2c1 ZINC000000427518
CC[C@@H]1CC[C@@H]1N[C@H](CC(C)(C)C)C(F)(F)F ZINC000558255576
C=C(C)CNN=Cc1ccc(Br)c(Cl)c1 ZINC000811651160
O=C(N[C@@H]1CCCC[C@@H]1O)[C@H]1CCC[N@@H+]1C1CC1 ZINC000330209546
CCOC[C@H]1CCN(c2ccc(I)cc2[N+](=O)[O-])C1 ZINC000301485269
C=CCOC[C@@H]1c2c(ncn2C)CCN1S(=O)(=O)c1cn(C)cn1 ZINC000096187711
O=[N+]([O-])c1ccc(-c2nc(-c3cccnc3)no2)cc1 ZINC000000042401
O=c1/c(=C\c2ccccc2OS(=O)(=O)c2ccc([N+](=O)[O-])cc2)sc2nc3ccccc3n12 ZINC000006296773
Fc1ccc(COc2ccc(/C=N/NCc3ccc(Cl)cc3)cc2)cc1 ZINC000010119023
CC(C)c1cnc(-c2ncccc2F)nc1Nc1ccncc1F ZINC000071289193
CCn1c(SCc2ccc([N+](=O)[O-])cc2)nnc1-c1ccc(Br)cc1 ZINC000033608297
CC(C)c1cc(C(C)C)c([N+](=O)[O-])c(C(C)C)c1[N+](=O)[O-] ZINC000033608705
Clc1ccc(-c2nc(Cc3ccc(Cl)cc3)no2)o1 ZINC000518865375
Clc1ccc2c(Cl)c(Br)c(Cl)nc2c1 ZINC000095098199
COc1nc(Cl)ncc1NC(=O)c1cc2sc(C)cc2[nH]1 ZINC001154001150
O=C(Nc1cnc2n1CCCC2)[C@@H]1C[C@@H]2C=C[C@H]1C2 ZINC000067966362
Brc1ccc(-c2noc([C@@H]3CCc4c[nH]nc4C3)n2)o1 ZINC000267057385
CN(C(=O)[C@@H]1CCC(F)(F)C1)[C@@H]1CCC[C@H]1C(C)(C)C ZINC000416285305
C[C@H]1CO[C@@H](C(=O)N2CCC3(CN(C(=O)C(C)(C)C)C3)CC2)C1 ZINC000944999876
O=[N+]([O-])c1ccc(C=NNc2ccccc2)s1 ZINC000016488178
COP(=O)(OC)[C@@H](c1ccccc1)c1nc2ccccc2[nH]c1=O ZINC000003147223
Fc1ccc(Cl)nc1C(F)(F)N1C[C@@H]2C[C@@H](c3nc(C4CC4)cs3)O[C@@H]2C1 ZINC001164646604
C=C(Br)COc1ccc(Cl)cc1 ZINC000070235995
Nc1cnc(N(CC(F)(F)F)c2cccc3cc[nH]c32)nc1 ZINC001210211853
CC(C)=CC(=O)N[C@H]1CC12CCN(C(=O)/C=C\C(C)(C)C)CC2 ZINC001493393554
C(=N/C1c2ccccc2-c2ccccc21)\c1cccs1 ZINC000002546490
Cc1cccc(OCCCOc2ccc([N+](=O)[O-])cc2/C=C2/SC(=S)N(C)C2=O)c1 ZINC000002844027
O=[N+]([O-])c1cc(I)c(Br)c(-c2cc([N+](=O)[O-])cc(I)c2Br)c1 ZINC000004802425
Cc1ccc2c(c1)/C(=C/c1nc3ccc(I)cc3c(=O)n1-c1ccc([N+](=O)[O-])cc1)C(=O)N2 ZINC000100841823
O=[N+]([O-])c1cc([N+](=O)[O-])cc(-n2cc(Br)cn2)c1 ZINC000015084455
COc1cc(/C=c2/sc3nc4cc(Br)cnc4n3c2=O)cc(Br)c1OC(C)=O ZINC000103512067
COc1ccc(-c2csc(-n3ncc(C(=O)NCc4ccc(C)cc4)c3C(F)(F)F)n2)cc1 ZINC000001403165
C#CCn1nc(-c2cccs2)c2c1CCCC2 ZINC000409438987
C[C@@H](N[C@@H](C)c1ccc(F)c2ccccc21)c1ccon1 ZINC000559838603
FC(F)c1cccc(CSCc2ccon2)c1 ZINC000357385655
NC(=O)c1ccc(CN2CCc3cc[nH]c(=O)c3C2)c([N+](=O)[O-])c1 ZINC000276963278
CC(C)C(=O)Nc1nnc(-c2cccc([N+](=O)[O-])c2)s1 ZINC000000179048
CC(C)c1ncsc1C(=O)Nc1nc(C(C)(C)C)cs1 ZINC000448768085
Cc1ccc2nc([N-]c3nc4ccccc4s3)oc2c1C ZINC000057352502
C=CCCC[C@@H](C#N)c1ccc2c(c1)OCO2 ZINC000005600951
CCCN1C(=O)/C(=C2\SC(=S)N([C@@H](C)CC)C2=O)c2cc(Br)ccc21 ZINC000016730295
C[NH+](C)CCNc1nc(Nc2ccc(C(C)(C)C)cc2)cc(-c2cccnc2)n1 ZINC000328997306
CNc1nc2c(s1)[C@@H](c1ccc(Br)cc1)CC(=O)N2 ZINC000061717649
CCCn1c2ccc(Br)cc2c2nc3cc(OCC)c(OCC)cc3nc21 ZINC000001448958
Cc1ccc([C@@H]2CCCN2Cc2nc3ccccc3[nH]2)s1 ZINC000119258760
C#CCSCCNC(=O)N1CC[C@H]2[C@H]1CCC[N@H+]2C ZINC000893127808
O=C(COc1ccccc1[N+](=O)[O-])Nc1c(Br)cc(Br)cc1-c1nc2ccccc2s1 ZINC000105319251
O=c1c2ccccc2nc(COc2ccccc2)n1/N=C/c1ccco1 ZINC000000545983
Cc1cc(/C=C2/C(=N)N3N=C(S(C)(=O)=O)SC3=NC2=O)c(C)n1-c1ccc(Cl)c([N+](=O)[O-])c1 ZINC000041077675
O=C1S/C(=C\c2ccc(OCc3ccc([N+](=O)[O-])cc3)c(Cl)c2)C(=O)N1Cc1ccc(Br)cc1 ZINC000408873360
CC[C@H](C)CN(C)C(=O)c1cc(I)cc([N+](=O)[O-])c1 ZINC000153868390
O=C(Nc1nc(-c2ccc(Cl)c(Cl)c2)cs1)c1ccc(Cl)cc1[N+](=O)[O-] ZINC000017096154
C=CC[C@@H]1CCCC[C@@H]1NC(=O)C[C@@H]1CC[C@H]2C[C@H]21 ZINC000617044312
CCC(CC)(CC)[S@@](=O)[C@H](C)c1nc(C(C)(C)C)no1 ZINC000190568600
O=C(Nc1nc2c(cc(F)cc2F)s1)c1ccc([N+](=O)[O-])cc1 ZINC000000187226
Cc1cc([N+](=O)[O-])c2nc(Cl)c(C(C)C)c(=O)n2c1 ZINC000725244794
CC(C)C1=NN2C(=NC(=O)/C(=C\c3cccn3-c3ccc([N+](=O)[O-])cc3Cl)C2=N)S1 ZINC000041083201
Clc1cc(Br)ccc1CN1CC2(CCO2)C1 ZINC001137565663
C[C@H](NC(=O)c1ccc(Br)o1)c1ccc(Cl)s1 ZINC000032817627
CN(C)c1nc(Cl)cc(NCc2cnc3ccccc3c2)n1 ZINC001156169362
OCC1(Nc2nc(Cl)nc3ccc(Cl)nc32)CCCC1 ZINC001167804504
CCCCOc1ccccc1[C@@H]1CC(=O)Nc2c1c(C)nn2-c1ccc(Cl)nn1 ZINC000032103149
CCCCCSc1nnc2c(n1)O[C@@H](c1ccc(Br)s1)Nc1ccccc1-2 ZINC000002745358
Cc1ncc([N+](=O)[O-])n1S(=O)(=O)c1c(C)c(C)cc(C)c1C ZINC000019943335
Cc1nc(C(C)C)oc1C(=O)N1CCc2cc(C)c([N+](=O)[O-])cc21 ZINC000815941718
O=C([C@@H]1CCCC[NH2+]1)N1CCC(c2cccc(Nc3ncc(-c4ccccc4)s3)n2)CC1 ZINC000585262922
CC(=O)Nc1cccc2c1CCN(c1ccc([N+](=O)[O-])cn1)C2 ZINC000054125399
COc1c([N+](=O)[O-])cc(C(C)(C)C)cc1[N+](=O)[O-] ZINC000002556291
Cc1ccc2c(c1)[C@H]1C[N@H+](C)CC[C@H]1N2C(=O)c1cc(C(=O)[O-])cc([N+](=O)[O-])c1 ZINC000864172272
Cc1nc([C@@H](C)Nc2ccc(Cl)cc2C)cs1 ZINC000036914638
Cc1cc(=O)n(Cc2sc3ccccc3c2Cl)cc1[N+](=O)[O-] ZINC000128419253
C#CC[NH2+]C1CC2(CC(NC(=O)[C@@H]3CCC[C@H]3OC)C2)C1 ZINC000964120655
Fc1ccc(-c2nc(CN3CCc4sccc4[C@@H]3c3cccs3)co2)cc1 ZINC000024756596
O=C(Nc1cc(C2CC2)[nH]n1)c1csc(-c2cccc([N+](=O)[O-])c2)n1 ZINC000051380472
COC[C@@H](C)n1c(C)cc(C(=O)CSc2nnc(-c3cc4c(s3)CC[C@H](C)C4)o2)c1C ZINC000009058066
C#CC[C@H](C)Oc1c(F)ccc(F)c1Br ZINC001233821442
CNC(=S)N/N=C/c1ccc2c3ccccc3[nH]c2c1C ZINC000001717241
CC(C)[C@@H]1N(C(=O)[C@@H](C)CCC(C)(C)C)CC12CCC2 ZINC000557368347
O=C(NCc1c(O)ccc2c1CCCC2)c1nc2n(n1)CCCN2 ZINC000818215481
CC(N=Nc1c(Cl)cc(Cl)cc1Cl)c1cc2ccccc2o1 ZINC000004924466
COc1cc(C(=O)N(C)c2nccs2)cc([N+](=O)[O-])c1C ZINC000191539008
Cc1nc(Nc2ccc(N3CCC3=O)cc2)ccc1[N+](=O)[O-] ZINC000253426404
Fc1cc(F)c(NCc2nnc(-c3ccc(Br)o3)o2)cc1F ZINC000180407727
C=CCN1C(=O)/C(=C/c2cc(C)n(-c3ccccc3C(C)C)c2C)C(=O)NC1=S ZINC000408902845
O=C(c1ccc([N+](=O)[O-])cc1)N(Cc1ccc(Cl)c(Cl)c1)N1C(=O)c2c(c(Cl)c(Cl)c(Cl)c2Cl)C1=O ZINC000408684514
COC(=O)[C@@H](C)N1C(=O)S/C(=C\c2cc(C)n(-c3cc(Cl)ccc3OC)c2C)C1=O ZINC000409074783
CCc1ccc(/C(C)=C\c2nc(-c3ccc(F)cn3)no2)cc1 ZINC000460637263
Cc1c(-c2ccc(Br)cc2)nn(-c2ccc(F)cc2)c1-c1ccc(Br)cc1 ZINC000022743584
FC1(F)CCCC[C@@H]1c1nc(C2CCCCC2)no1 ZINC000453020900
Cc1nnc(CN2CCN(c3ccc([N+](=O)[O-])c(N)c3F)CC2)[nH]1 ZINC000596366694
CCn1cc([C@@H](C)Nc2cc(C)c(Cl)c(C)c2)cn1 ZINC000442811588
O=[N+]([O-])c1cc2c3c(c1)[C@H]1C=CC[C@@H]1CN3C[C@@H]1CC=C[C@@H]21 ZINC000004981456
Cc1ccsc1[C@@H]1[C@H](c2ccccn2)NC(=S)N1c1ccccc1 ZINC000224152534
Cc1oc2nc[nH]c(=O)c2c1C(=O)N[C@H](C)c1ccc2c(c1)CCCC2 ZINC000028019903
Cn1c(NC(=N)c2ccc([N+](=O)[O-])cc2)nc2ccccc21 ZINC000000351139
Cc1cc(CC(C)(C)C)c(C)c(CC(C)(C)C)c1C ZINC000002187142
COC(=O)C1=C(C)N(CCC2=CCCCC2)C(=O)/C1=C\c1ccccc1[N+](=O)[O-] ZINC000001147090
CCCC(=O)/N=c1\sc2cc(F)cc(F)c2n1CC ZINC000100909443
Cc1nc(-c2ccc(S(=O)(=O)N3CCN(c4cc(-n5cccn5)ncn4)CC3)s2)cs1 ZINC000082230294
CCOCCn1c(=O)c2c(nc3n2CCCN3c2ccc(C)cc2C)n(C)c1=O ZINC000010104977
O=C(c1ccc([N+](=O)[O-])[nH]1)N1CC2(CCCC2)c2cccc(F)c21 ZINC000278775387
CCCCCCSc1nnc2c3sc4nc(C(C)C)c5c(c4c3ncn12)CCCC5 ZINC000009085948
Cc1ccc2c(c1)sc1nc(-c3ccc(Cl)cc3)cn21 ZINC000000433074
[O-]c1c(F)ccc(F)c1CN1C[C@@H](F)[C@@H](F)C1 ZINC001139684655
c1cc(CN2CCSC3(CCCCC3)C2)no1 ZINC000079504853
O=[N+]([O-])c1ccc(S(=O)(=O)N[C@@H]2Cc3ccccc3[C@H]2O)cc1 ZINC000178716081
C[C@H](N[C@@H](C)c1ccc(Oc2ccccc2)cn1)c1cnn(C)c1 ZINC000297573152
CC(C)c1cc2c(c(C(C)C)c1O)C(C)(C)CC2(C)C ZINC000002600030
CCC(C)(C)/C(CC(O)(C(F)(F)F)C(F)(F)F)=N/O ZINC000104306847
C=C(C)/C=C(\C=C(C)C)N(C(C)=O)C1=NCCCS1 ZINC000013561522
CN(C)c1nccc([C@H]2CN(c3ccncc3[N+](=O)[O-])CCO2)n1 ZINC000357213657
Cc1c(C)c(C)c(S(=O)(=O)Oc2ccc([N+](=O)[O-])cc2)c(C)c1C ZINC000003170103
CCc1cccc2c1N[C@H](c1ccccc1F)[C@@H]1CC=C[C@@H]21 ZINC000409151614
Cc1ccn(C)c1C(=O)N[C@H]1CN(C(=O)C2CC=CC2)C[C@@H]1C ZINC000966250687
FC(F)c1noc(CS[C@H]2CCCCc3ccccc32)n1 ZINC000424128701
Cc1[nH]c2ccccc2c1C(c1c(C)[nH]c2ccccc21)c1cc([N+](=O)[O-])ccc1Cl ZINC000008854756
CCc1c(C)sc2ncn(Cc3ccnc(C)c3)c(=O)c12 ZINC000584898993
CC[C@H](C)C(=O)N1CCC[C@H]2CN(C(=O)Cc3cnoc3)C[C@H]21 ZINC000963668451
Cc1cc(O[C@@H](C)c2nc([C@H]3CCCO3)no2)ccc1C(C)C ZINC000274186822
Brc1ccc(/N=C/c2c[nH]c3ccccc23)cc1 ZINC000000587972
O=[N+]([O-])c1cc(Br)nc(Br)c1 ZINC000012649698
O=[N+]([O-])c1ccccc1C=NN1C(=S)N=NC1c1ccccn1 ZINC000016956072
Cc1ccccc1NC1=NS(=O)(=O)c2cc([N+](=O)[O-])ccc21 ZINC000004359575
CN(C(=O)Cc1cncs1)c1cc(Cl)cc(Cl)c1 ZINC000188794388
Cc1csc([C@H](C)NC(=O)c2c(Cl)cncc2Cl)n1 ZINC000339838061
O=[N+]([O-])c1cnn(CN2CCC[C@@H]2c2ccc3c(c2)OCO3)c1 ZINC000065515089
COc1c(I)cc(I)cc1C=C1SC(=S)NC1=O ZINC000004257366
O=[N+]([O-])c1ccc(CN=Nc2nc(-c3ccc(Br)cc3)cs2)cc1 ZINC000059099031
Cc1cccc(NC(=O)[C@@H]2CSCN2C(=O)c2ccc([N+](=O)[O-])s2)c1 ZINC000120743116
Cc1ccc(C)c2sc(NC(=S)NC(=O)c3ccc(C)c([N+](=O)[O-])c3)nc21 ZINC000408626913
CC(C)(C)c1ccc(-c2nnc(-c3ccc(Br)o3)o2)cc1 ZINC000000291586
COc1cccc(-c2ccc3c(c2)O[C@H]2CN(Cc4c(C)noc4C)C[C@H]2N(C)C[C@@H](O)CNS3(=O)=O)c1 ZINC001534612825
C#C[C@@H](C)NC(=O)N1CCC[N@@H+](C(C)(C)C)CC1 ZINC000820435456
O=[N+]([O-])c1cc(Br)ccc1CN1CCO[C@H](c2ccco2)C1 ZINC000425419177
CO[C@H]1CCN(Cc2csc(-c3ccc(C)o3)n2)[C@@H](C)C1 ZINC000441366449
[NH2+]=C(NC[C@@H]1CCCO1)Nc1ccc([N+](=O)[O-])cn1 ZINC000225234726
Nc1ccc(Cl)cc1-c1nnc(-c2ccncc2)o1 ZINC000006697270
CS(=O)(=O)c1ccccc1S(=O)(=O)N1CCN(c2nc3ccccc3s2)CC1 ZINC000016487667
Cc1cc(-c2noc(-c3cnc(C(C)C)s3)n2)ccc1F ZINC000533310983
C#CC[N@H+](CCN1C[C@H]2CC[C@@H](C1)O2)C1CCCC1 ZINC000375005423
CC(C)Cn1cc(CC#N)c(-c2cccs2)n1 ZINC000409440956
Cc1nc(C2CCCC2)sc1C(=O)NCCOC(C)(C)C ZINC000608121080
CCCn1c(NN=C2c3ccccc3NC2=O)nc2c1c(=O)[nH]c(=O)n2C ZINC000006162546
O=C(NC[C@H]1CC[C@@H](c2nc(C3CC3)no2)O1)c1cc(F)c(Cl)cc1F ZINC000375823820
CCn1c2ccccc2c2cc(/C=N/c3ccc([N+](=O)[O-])cc3Br)ccc21 ZINC000008442608
Cc1cc(C(=O)Nc2nc3cc(C)c(C)cc3s2)on1 ZINC000012422463
O=C(N[C@H]1CCC(=O)N[C@@H]1[C@@H]1CCCO1)c1csc([N+](=O)[O-])c1 ZINC000378021816
Cn1cc(/C=C2\S/C(=N/c3cccc(Cl)c3Cl)NC2=O)c2ccccc21 ZINC000005185024
CCn1c2ccc(S(=O)(=O)Nc3ccc(C)c(S(=O)(=O)N4CCN(C)CC4)c3)cc2sc1=O ZINC000225698343
CC[C@@H]1C[C@H](Cc2nc(C3CCC(C)CC3)no2)CCO1 ZINC000356226709
O=C(OCc1ccc(-c2cccc(Cl)c2Cl)o1)c1sc2ccccc2c1Cl ZINC000017101691
Cc1nc(-c2ccccc2Cl)sc1C(=O)Nc1nccs1 ZINC000013689415
CCOC(=O)[C@@H]1CCCc2sc(NC(=O)c3csc([N+](=O)[O-])c3)nc21 ZINC000294304569
C[C@@H]1CCc2sc3c(c2C1)c1ncnn1c1nnc(SCC(=O)NCc2ccco2)n13 ZINC000009307420
Cc1cc(C)nc(Nc2nc3cc([N+](=O)[O-])ccc3[nH]2)n1 ZINC000001301402
O=C(Nc1ccc([N+](=O)[O-])cn1)Nc1cccc(Cl)c1Cl ZINC000004774062
Brc1ccccc1CN[C@@H]1CCCc2occc21 ZINC000020204903
O=C(/C=C/c1cccc([N+](=O)[O-])c1)NC(=S)Nc1ccc(I)cn1 ZINC000001126636
CCNc1nc(-c2ccncc2)cc(=NNc2ccc(Cl)cc2Cl)[nH]1 ZINC000329066351
Brc1coc(-c2nc(C3CCSCC3)no2)c1 ZINC000351226388
C[C@H](NC(N)=O)c1noc(-c2cnn(-c3ccc([N+](=O)[O-])cc3)c2)n1 ZINC000350492707
CC(C)CSc1nnc2nc3[nH]c4ccccc4c3nn21 ZINC000005685981
Clc1ccc(SCc2noc(-c3ccoc3)n2)cc1 ZINC000352549700
O=[N+]([O-])c1cccc(/N=C/c2ccc(OCc3ccc(Br)cc3)cc2)c1 ZINC000001434866
O/N=C/c1cccc(Br)c1Br ZINC000228913159
Cc1nc(C(C)(C)C)sc1C(=O)/C=C/c1cccs1 ZINC000032915308
Cc1sc2[nH]c([C@@H](C)OC(=O)/C=C/C(C)C)nc(=O)c2c1C ZINC000785042202
CC(C)NC(=S)NN=Cc1ccccc1Br ZINC000254515280
C#CCC(C)(C)c1nc(C2(c3ccccc3F)CC2)no1 ZINC000817100596
C=CCN1C(=S)N=NC1c1ccc(F)cc1 ZINC000002379826
Cc1cccc(OCCn2cc(C=NNc3ccc([N+](=O)[O-])cc3)c3ccccc32)c1 ZINC000004561354
CCOc1cccc2cc(/C(C)=N/NC(=S)Nc3cccc(Cl)c3C)oc21 ZINC000004670245
Fc1cccc(Oc2nn3cc(C4CCCC4)nc3s2)c1F ZINC000302500082
CC(C)(C)c1ccc(C2N=NC(=S)N2N=CC=Cc2ccccc2)cc1 ZINC000012466426
Cn1cnc([N+](=O)[O-])c1NCC12CC3CC(CC(C3)C1)C2 ZINC000030582766
CSc1nnc([C@H](C)NC(=O)OC(C)(C)C)o1 ZINC000000531876
C=C(C)C[N@@H+]1[C@@H]2CC[C@H]1[C@@H](NC(=O)[C@H]1CN(C(C)C)CCO1)C2 ZINC001095912011
O=C(N[C@@H](NC(=S)Nc1ccccc1[N+](=O)[O-])C(Cl)(Cl)Cl)c1cccc(I)c1 ZINC000100694280
C=C1CC(c2noc([C@H]3SCCc4ccccc43)n2)C1 ZINC000896883377
c1nc([C@@H](Nc2csc3ccccc23)c2cccnc2)n[nH]1 ZINC000340516318
O=[N+]([O-])c1cc(Cl)ccc1OCc1nc(-c2cccs2)no1 ZINC000024416654
O=[N+]([O-])c1ccc(Br)cc1Sc1cc(Br)ccc1[N+](=O)[O-] ZINC000008385534
O=[N+]([O-])c1ccc(Oc2ccc(I)cc2)cc1 ZINC000039203124
Cc1cc2sc(-c3cncc(Br)c3)nc2c(C)c1 ZINC000073635527
Cc1ncc(-c2ccncc2)c([C@H]2CC[C@H](CNC(=O)[C@H]3CCS(=O)(=O)C3)CC2)n1 ZINC000100738857
Cc1ccc2c(c1)/C(=C/c1nc3ccc(I)cc3c(=O)n1-c1ccc([N+](=O)[O-])cc1)C(=O)N2C ZINC000102549291
Cc1cc([N+](=O)[O-])c(Cl)cc1NC(=O)c1ccc(-c2ccccc2[N+](=O)[O-])o1 ZINC000408621997
O=[S@](CCc1c(F)cccc1Cl)Cc1cn2cc(Cl)ccc2n1 ZINC000530734918
Cc1nc(Sc2nc(C)nc3scc(-c4cccs4)c32)sc1CC(N)=O ZINC000040025170
CC1(C)CC(Nc2nc(Cl)nc3c2COC3)CC(C)(C)O1 ZINC001159314737
Cc1cc(C(=O)N[C@H]2CN(C(=O)c3c[nH]nc3C)C[C@H]2C)co1 ZINC000966663364
O=C([O-])Cc1ccc(OCc2cccc(Cl)c2)c(-c2cc(-c3cccc(Br)c3)n(-c3ccccc3Cl)n2)c1 ZINC000257284292
Cc1cc(C)c(-c2c(C)cc(C)c([N+](=O)[O-])c2C)c(C)c1N ZINC000001610572
CC(C)c1[nH]nc(-c2nc([C@H]3CN4CCN3CC4)no2)c1[N+](=O)[O-] ZINC000357663681
CC(C)(C)CC(C)(C)NC(=O)[C@@H]1CCCC(F)(F)C1 ZINC000504009411
C=CCn1c(-c2cc(C)oc2C)cn2cc(C(=O)N(C)C)nc2c1=O ZINC000072430800
O=C1C(Cl)=C(Cl)C(=NS(=O)(=O)c2ccc(Cl)cc2)C(Cl)=C1Cl ZINC000000828913
CCCC1CCC(OC(=O)c2ccc([C@@H]3CC[C@@H](CCC)[C@H](C)C3)cc2)CC1 ZINC000004836989
Cc1cc(C)cc(-n2c(S[C@@H](C)C#N)nnc2-c2ccc(Br)cc2)c1 ZINC000008008226
CC(C)c1ccc(-c2nc([C@H]3CC[C@@H](C)O3)no2)s1 ZINC000528229595
O=C(C[C@H]1C=CCC1)N1CCC(c2ccc3c(NCc4ncc[nH]4)n[nH]c3n2)CC1 ZINC000019745164
Nc1ncnc2c1ncn2[C@@H]1O[C@@H](COC(c2ccccc2)(c2ccccc2)c2ccccc2)[C@@H](O)[C@@H]1O ZINC000004366785
Brc1ccc(-c2nc([C@H]3CCOC3)cs2)s1 ZINC000273866001
Cc1cc([N+](=O)[O-])ccc1/N=C/c1ccc(/C=N/c2ccc([N+](=O)[O-])cc2C)cc1 ZINC000004583003
Cc1cccc(-n2c(S[C@@H](C)c3nc(C(C)(C)C)no3)nc3ccccc3c2=O)n1 ZINC000024755896
N#CCc1nc(CSc2nc3cc([N+](=O)[O-])ccc3[nH]2)cs1 ZINC000004135738
N#CC1(/N=N/C2(C#N)CCCC2)CCCC1 ZINC000012410283
CC1(C)C2([N+](=O)[O-])CN3CC1([N+](=O)[O-])CN(C2)C3c1ccc([N+](=O)[O-])cc1 ZINC000100576291
O=C1NC(=S)NC(=O)C1=Cc1cc(Br)ccc1Cc1ccccc1Cl ZINC000408874612
C1=C[C@H]2[C@@H]1C1(c3ccccc3)N=NC2(c2ccccc2)[C@H]2C=C[C@@H]21 ZINC000045027678
O=C(NC1CC2(CSC2)C1)c1cc(Cl)cc(Cl)c1[N+](=O)[O-] ZINC000871505764
Cc1ccncc1C=NNc1ccc(C(C)C)cc1 ZINC000835018271
O=C(NCC1(CO)COC1)c1sc2cc(Cl)cc(Cl)c2c1Cl ZINC000151198174
Cc1cc[nH]c1C(=O)Nc1nc(-c2ccc(C)cc2C)cs1 ZINC000435691198
CO[C@H](C)C(=O)N1CCC2(C[C@H]2NC(=O)c2conc2C)CC1 ZINC000965038938
C=CCC1(C(=O)OCC(Cl)(Cl)Cl)CCC1 ZINC000791854569
Cc1ccc(-c2nc3c(ncnc3N3CCC(=O)C[C@@H]3C)o2)cc1 ZINC001166934970
CC(=O)N1N=C(c2cccc([N+](=O)[O-])c2)OC12CCCCC2 ZINC000075260262
CC(C)(C)c1ccc(-c2nc3cc(/N=C/C=C/c4ccc(Cl)cc4)ccc3o2)cc1 ZINC000004673229
CSc1cccc2sc(NC(=O)c3ccc(Br)s3)nc21 ZINC000005299235
Cc1cc([N+](=O)[O-])c(C)cc1NC=C1C(=O)N(C)C(=O)N(C)C1=O ZINC000408536274
Clc1nc2ccc3ccc4ccccc4c3c2c2c3sc4ccccc4c3sc21 ZINC000008496049
COc1c(C)cnc(CN(C)Cc2cnccn2)c1C ZINC000084258046
CCOc1ccc(-c2csc(N)n2)cc1[N+](=O)[O-] ZINC000000450553
O=c1ccn(Cc2ccc(Br)s2)cc1[N+](=O)[O-] ZINC000096468026
O=[N+]([O-])c1ccc(/C=N/c2ccc3oc(-c4cc(Cl)ccc4Cl)nc3c2)cc1 ZINC000001878383
Cc1ccc(/C=N/c2ccccc2Br)s1 ZINC000000361323
FC(F)=C(F)C(F)(F)c1c(F)c(F)c(F)c(F)c1F ZINC000095681904
Cc1cn2c(nc3c2c(=O)n(Cc2ccc(Br)cc2)c(=O)n3C)o1 ZINC000008704297
O=[N+]([O-])c1ccccc1/C=N/c1cn(-c2ccccc2)nc1-c1ccccc1 ZINC000059483130
O=C1/C(=C/C=C/c2ccccc2[N+](=O)[O-])SC(=S)N1c1ccc(O)cc1 ZINC000006584138
O=[N+]([O-])c1cc([O-])cc(-c2nnc(C3CC3)o2)c1 ZINC001254120302
Cc1cc(C)n(-c2nc(CCNC(=O)c3ccc(S(=O)(=O)N(C)C)cc3)cs2)n1 ZINC000090609328
CC(=O)C1=NN(c2ccc(Cl)cc2)[C@@H](c2ccc([N+](=O)[O-])cc2)N1C(C)(C)C ZINC000005480847
CC(C)(C)/C=C/N/N=N/c1cc2ccccc2s1 ZINC000018125186
O=C(Oc1ccc(/C=N/c2nc(-c3ccccc3)cs2)cc1)c1ccccc1Cl ZINC000003090533
CC(N=Nc1cccnn1)[C@@H](C)c1nc2ccccc2s1 ZINC000748787730
CCOc1cc([C@@H](C[N+](=O)[O-])c2c[nH]c3ccccc32)cc(Br)c1OCc1ccccc1Cl ZINC000408565983
O=[N+]([O-])c1cccc([C@@H]2c3cccn3CCCN2Cc2cccnc2)c1 ZINC000037522409
C[C@H](Sc1nnc(-c2ccccc2)c(-c2ccccc2)n1)C(=O)Nc1nccs1 ZINC000009236136
O=[N+]([O-])c1cncc(Cl)c1N1CCC2(CC1)C(F)(F)C2(F)F ZINC000596289591
C=C(Cl)Cn1ccc(=O)c2sccc21 ZINC000078989764
O=C(c1cc(-c2ccncc2)nc2ccc(Br)cc21)N1CCN(c2ccc([N+](=O)[O-])cc2)CC1 ZINC000016392379
C(=N/n1cnnc1)\c1c2ccccc2[nH]c1-c1ccccc1 ZINC000006078810
Cc1cccc(C=NN=c2[nH]c3ccccc3s2)n1 ZINC000005619991
O=[N+]([O-])c1ccc(NCC2(O)CCOCC2)c2ccncc21 ZINC000069978616
Cc1cc(NC(=O)c2ccccc2[N+](=O)[O-])cc(-c2nc3cc(C(C)C)ccc3o2)c1O ZINC000012856531
CC#CC[N@H+]1[C@@H]2CC[C@H]1C[C@@H](CNC(=O)c1cocn1)C2 ZINC001048513044
NC(=S)NN=Cc1c(Cl)cccc1Cl ZINC000017857041
Cc1cc(/C=N/NC(N)=S)c(C)c2c3ccccc3oc21 ZINC000001727459
Cc1ccc(CSC2=Nc3ccccc3C3=N[C@H](CCC(=O)NCc4cccs4)C(=O)N32)cc1 ZINC000002967547
Cc1cc(C)c([N+](=O)[O-])cc1NC(=O)Nc1cnn(C)c1 ZINC000097145812
Cc1nc(C(C)C)sc1C(=O)N[C@H](C)C(C)C ZINC000032924104
C[C@@H]1CC(=NNc2cc(Cl)cc(Cl)c2)c2cc(Cl)ccc2S1(=O)=O ZINC000004709693
Cc1nc(C(C)C)sc1C(=O)N1CCc2cccc(F)c2C1 ZINC000515189241
Cc1nn(-c2ccccc2)c(C)c1CN=Nc1ccc2nncn2n1 ZINC000002685608
CN(Cc1ccc(Cl)s1)C(=O)c1cc2c(c(Cl)c1)OCO2 ZINC000008304988
Cc1nn(-c2nc(C)cc(C)n2)c2c1C(=O)C[C@@H](c1ccc(C(C)C)cc1)C2 ZINC000019817197
CC[C@@](C)(OC)c1noc(-c2cc3sccc3s2)n1 ZINC000583411362
O=C(Nc1cccc2cc[nH]c21)c1ccc(Cl)s1 ZINC000170026204
COc1ccc(-c2nnc(-c3sc4ccccc4c3Cl)o2)cc1 ZINC000000318112
Clc1ccc(CSc2ccc3ccccc3n2)cc1 ZINC000000137958
O=[N+]([O-])c1ccc(CSc2nc3ccccc3c(NCc3ccc(Cl)cc3)n2)cc1 ZINC000002933050
O=c1c2ccccc2nc(/C=C/c2ccc([N+](=O)[O-])cc2)n1-c1c(Cl)cccc1Cl ZINC000009334117
COc1ccc(-n2c(=O)c3c4c(sc3nc2SCCN2CCOCC2)CN(C)CC4)cc1 ZINC000020440989
CCc1n[n-]c(=S)n1N=Cc1cc(Br)ccc1O ZINC000005557198
O=C(COC(=O)c1ccc(Cl)s1)Cc1ccccc1Br ZINC000784939372
Fc1ccc(F)c(SCc2ccc(Br)cn2)c1 ZINC000134530239
Oc1ccc(/N=C/C=C/c2ccc3c(c2)OCO3)cc1-c1nc2ccccc2s1 ZINC000001879455
Cc1nnc(CN2CCN(c3ccccc3)C[C@@H]2C)s1 ZINC000670447586
O=C(c1cc(-c2ccc(F)cc2)on1)N1CCCc2ccc([N+](=O)[O-])cc21 ZINC000119923327
O=C1NC(=Cc2cccn2-c2cccc([N+](=O)[O-])c2)C(=O)N1c1ccc(Cl)cc1 ZINC000409245053
C[C@@H](OC[C@@H]1CO1)c1ccc(C(C)(C)C)cc1 ZINC000095096372
Cc1cc(N2CCOC[C@@H]2CC(C)C)ncc1[N+](=O)[O-] ZINC000088727772
O=C(c1cc[nH]n1)N1CC[C@H]2CN(C(=O)C3=CCCC3)CC[C@H]21 ZINC000945926393
O=[N+]([O-])c1ccc(-c2nc3n(n2)CCCCC3)cc1 ZINC000075278368
C=C(C)Nc1cc2cc(Br)ccc2cn1 ZINC001174788499
CC(C)Cn1ncc(C(=O)NCCc2nc(C(F)(F)F)cs2)c1C(F)F ZINC000136810646
C[Si](C)(C)C#C/C=C/C#C[Si](C)(C)C ZINC000195754678
CC(C)[N@@H+]1CCC[C@H](CNC(=O)NC[C@@H]2COCCO2)C1 ZINC000329095404
CC(C)Oc1ccc2ccccc2c1/C=N/NCc1ccccc1Cl ZINC000008811585
O=C(Cc1ccccc1[N+](=O)[O-])N1CCc2c(Br)ccc(Cl)c2C1 ZINC000464186600
Cc1cc(-c2n[nH]c(COc3cccc(Cl)c3Cl)n2)ccc1[N+](=O)[O-] ZINC000040169717
Cc1nc(C)c(CNc2ccc3c(Cl)ccc(C)c3n2)o1 ZINC000425272771
CSc1ccc(S(=O)(=O)N[C@@H](C)c2ccc3c(c2)OCCO3)cc1C(=O)N1CCC(C)CC1 ZINC000222704550
O=[N+]([O-])c1ccc2c(c1)S(=O)(=O)N=C2NCCCN1CCOCC1 ZINC000019790990
Cc1cc(/C=c2\sc3nc4ccccc4n3c2=O)c(C)n1-c1ccc([N+](=O)[O-])cc1C ZINC000106953505
Cc1ccc(S(=O)(=O)Oc2cccc(/C=N/n3cnnc3)c2)cc1 ZINC000002971189
C/C=C(\C)C(=O)N1CCC2(C[C@H]2NC(=O)CCC2(C)CC2)CC1 ZINC001493424233
O=[N+]([O-])c1ccc(-c2csc(-n3nccc3C(F)(F)F)n2)cc1 ZINC000009452660
CO[C@@]1(Cn2c(-c3ccc(Br)cc3)nnc2N2C[C@@H](C)O[C@@H](C)C2)CCOC1 ZINC001299801438
Oc1c(/C=N\c2ccc(Cl)cn2)cc(Br)c2ccccc12 ZINC000100457825
NC(=S)c1ccc(/C=N/c2nc3ccccc3s2)cc1 ZINC000018157685
CN1C(=O)C(=Cc2cc([N+](=O)[O-])c(Cl)cc2Cl)C(=O)N(C)C1=O ZINC000408718236
O=C(/N=c1/c2c3c(sc2nc2n1CCCCC2)CCCC3)c1ccc(S(=O)(=O)N2CCOCC2)cc1 ZINC000006496911
Cc1nn(Cc2ccc(Cl)cc2)c(Cl)c1/C=C/C(=O)N1CCN(c2ccc([N+](=O)[O-])cc2)CC1 ZINC000012546799
COc1cc(-c2nnc(SCCOc3ccc(Cl)cc3)o2)cc(OC)c1OC ZINC000008587157
CC(=O)Nc1c(C)cc2nc(N=NC(C)C)sc2c1C ZINC000072228559
Cc1oncc1Nc1nc(C)c(Br)c(Cl)n1 ZINC001210579592
O=C(/C=C/c1ccn(-c2ccccc2)n1)c1cccs1 ZINC000090987809
O=C(C#CC1CC1)N1CCCO[C@H](C[NH2+]C[C@H]2CCc3ncnn32)C1 ZINC001078398318
CC[NH+]1CCN(c2c3c(nc4cc(-c5ccc(F)cc5)nn42)CCCC3)CC1 ZINC000004980627
FC1CC2(C1)CCN(c1nc(CN3CCCCC3)nc3sc4c(c31)CCC4)CC2 ZINC001164415362
CC(C)c1ccc(Nc2ncnc3cc(Cl)ccc32)cc1 ZINC000001387060
CCC(CC)n1ccc(Cn2cnc3c(F)cc(Br)cc3c2=O)n1 ZINC000433379607
CCc1nocc1CS[C@@H](C)c1ccc(F)cc1 ZINC000566480724
FC(F)(c1ccc(Cl)nc1)N1C[C@@H]2C[C@@H](c3nc(C4CC4)cs3)O[C@@H]2C1 ZINC001164645074
CCc1c(C)sc2ncn3nc(-c4ccc([N+](=O)[O-])cc4)nc3c12 ZINC000002808984
Cc1nn(C)c2nc(N[C@@H](C)c3ccc(C)nc3)sc12 ZINC000095500272
Cc1ccc(Cl)cc1-n1c2nc3ccccc3nc2c2c1nc(C)n(CC(C)C)c2=O ZINC000006150703
COc1cc([N+](=O)[O-])cc2sc(NC(=O)c3cc(Cl)ccc3Cl)nc21 ZINC000010010551
O=C(Nc1nnc(Cc2c[nH]c3ccccc23)s1)c1ccc(Cl)c([N+](=O)[O-])c1 ZINC000059475019
Cc1cc(-n2c(=O)c3sccc3nc2SCc2cccc([N+](=O)[O-])c2)ccc1Cl ZINC000002925032
Cc1ccc(C)c(NC(=S)Nc2c(Cl)cccc2Cl)c1 ZINC000000098503
Cc1nc2ccccn2c1CN(C)Cc1cnc(N2CCOCC2)s1 ZINC000215990276
CC(C)(C)[C@@H]1OCCC[C@H]1CNC(=O)C12CC3CC(CC(C3)C1)C2 ZINC000170631001
C=CCn1c(-c2ccc(Br)cc2)cs/c1=N\c1ccccc1 ZINC000005517767
O=c1c2sccc2ncn1Cc1c(F)cccc1[N+](=O)[O-] ZINC000069557422
Cc1csc2nc(CSc3nc4ccccc4s3)c(Br)n12 ZINC000001251405
Clc1cc(Nc2cccc(Cl)c2Cl)nc(-c2ccncc2)n1 ZINC000328981167
Clc1ccc(C=NNCc2cccc3cccnc32)o1 ZINC000814803547
O=C(CNc1ccccc1[N+](=O)[O-])NCCc1ccccc1Br ZINC000061536709
COc1ccc(C(=O)Nc2sc3c(c2-c2nc4ccccc4s2)CCN(C)C3)cc1OC ZINC000033077519
CC(C)n1cccc1[C@@H]1[C@H](c2ccccn2)NC(=S)N1Cc1ccncc1 ZINC000223505269
Cc1c(Cl)cccc1NN=Cc1nccn1C(C)C ZINC000853289400
Cn1cnc([N+](=O)[O-])c1Oc1ccc(N=S(C)(C)=O)cc1 ZINC000585092460
CC(C)N1CCO[C@H](c2noc(C(C3CCC3)C3CCC3)n2)C1 ZINC000328983162
Cc1ccccc1[C@@H](Sc1nncs1)c1ccccc1 ZINC000071851944
CC(=O)Oc1ccc(C(=O)c2ccc([N+](=O)[O-])cc2)cc1 ZINC000043209943
COC(=O)c1cc(/C=C2/SC(=S)N(CC(N)=O)C2=O)c[nH]1 ZINC000753140113
Cc1cc(C)c(CNc2nnc(Cl)c3c2CCCC3)c(=O)[nH]1 ZINC001155130861
NC(=O)C[N@@H+]1CCC[C@@H](C(=O)N2CCC(n3cnnc3)CC2)C1 ZINC000091445193
O=C1NC(=S)NC(=O)C1=Cc1cc(Cl)ccc1OCc1ccccc1Cl ZINC000058823270
CC(=O)c1cccc(N=Cc2ccc(-c3cc([N+](=O)[O-])ccc3Cl)o2)c1 ZINC000408731021
CC(C)c1cc(C(=O)N[C@@H](C)C2=CCCCC2)no1 ZINC000082092107
CN1c2ccc([N+](=O)[O-])cc2C(=NNc2ccc([N+](=O)[O-])cc2)C1=O ZINC000006320592
C=CCCCCNC(=O)N1C[C@H]2C[NH2+]CC[C@@H]2C1 ZINC000418044366
O=[S@@](Cc1nc(-c2cccs2)no1)[C@H]1CCc2c1cccc2Cl ZINC000153163645
Clc1ccccc1OCc1nc([C@H]2CCCCS2)no1 ZINC000273873978
CC(=O)[C@@H](C)n1cnc2sc3c(c2c1=O)CCCC3 ZINC000000144712
Nc1nc(-c2nn(Cc3ccccc3F)c3ncccc23)nc(N)c1/N=N/c1ccccc1 ZINC000034580706
Cc1c(Cl)nc(C(C)(C)C)nc1N1CCC2(CC1)COCCN2Cc1ccn(C)n1 ZINC001164935780
Cc1c(Cl)cccc1NC(=S)Nc1cc2c(c([N+](=O)[O-])c1C)C(C)(C)CC2(C)C ZINC000002160940
C=C(C)[C@@H]1CC=C(C)[C@H](Oc2ncnc3ccn(C)c32)C1 ZINC001229017690
C=CCc1cccc(/C=N/c2ccc(Cl)cc2)c1O ZINC000101332540
Cc1nnc(S[C@@H](C[N+](=O)[O-])c2ccccc2OCc2ccc(Br)cc2)n1-c1ccccc1 ZINC000408565082
Fc1ccccc1[C@@H]1[C@@H]2CC=C[C@@H]2c2c3ccccc3cc3c2N1C[C@@H]1CC=C[C@@H]31 ZINC000169684057
Cc1nc(CC(=O)Nc2c(Cl)nc(C)nc2Cl)cs1 ZINC001176094064
Cc1ccc([N+](=O)[O-])c(=NOCC(C)C)[n-]1 ZINC000276159436
C[C@@H]1CN(C[C@@H]2CCCN2C(=O)c2ccc([N+](=O)[O-])cn2)C[C@H](C)O1 ZINC000366142801
C[C@H]1CCCC[C@H]1N1C(=O)/C(=C/c2ccccc2OCc2ccc([N+](=O)[O-])cc2)SC1Nc1ccccc1 ZINC000408804572
CC(=O)Nc1cc(F)c(F)cc1NCc1csc([N+](=O)[O-])c1 ZINC000096427482
CC(C)(C)c1cc(C(C)(C)C)c(O)c(C(C)(C)C)c1 ZINC000001653034
FC(F)c1ccc(CNCc2csc(C3CC3)n2)cc1 ZINC000360817129
O=C(c1ccn(-c2ccccc2[N+](=O)[O-])n1)N1CCc2c1cccc2Cl ZINC000134859457
COc1ccc(Cl)cc1C(=O)Nc1nc(-c2cccc([N+](=O)[O-])c2)cs1 ZINC000014376419
CCCC(N=Nc1nc(-c2ccc(Cl)cc2)cs1)c1cccs1 ZINC000005017844
O=[N+]([O-])c1ccc2[nH]nc(Cc3ccc(Br)cc3)c2c1 ZINC000005626258
Cc1c([N+](=O)[O-])c(C(=O)NC2CCC(C(C)(C)C)CC2)nn1C ZINC000006526673
CCc1ccc(-c2c[nH]c([C@@H]3CC(=O)N(C(C)C)C3)n2)cc1 ZINC000023153388
Cc1cc([N+](=O)[O-])cnc1Oc1ccc(Br)cc1F ZINC000092582427
Cc1nn(-c2ccc(C)c(Cl)c2)c(C)c1CC(=O)N1CCc2ccc([N+](=O)[O-])cc21 ZINC000107779376
CC(C)c1noc(CN2CCCC3(C2)CCCCCC3)n1 ZINC000464765404
C/C(=C\c1cc(Br)ccc1OC(=O)/C=C/c1cccc([N+](=O)[O-])c1)[N+](=O)[O-] ZINC000408534852
Cc1cc(OCc2nc(-c3ccc(-n4cccc4)cc3)no2)cc(C)c1Cl ZINC000003642552
Cc1cc2c[nH]nc2c(-c2nc(C3CCSCC3)no2)c1 ZINC000350873166
C[C@H](Nc1ncnc2nc[nH]c21)c1ccc(Cl)c2ccccc21 ZINC000302154199
COCC(=O)Nc1ccc(N2C(=S)N[C@@H](c3ccccn3)[C@H]2c2ccc(-c3cc(C(=O)[O-])ccc3Cl)o2)cc1Cl ZINC000225255830
Clc1cccc(NCc2nc(C3CCCC3)no2)c1Cl ZINC000151552979
Cc1nc(C2CC2)oc1-c1nc(Cc2ccc(Cl)cc2)no1 ZINC000273472273
O=C(NCc1ccc(-c2nc3ccccc3s2)o1)c1cc([N+](=O)[O-])c[nH]1 ZINC000054277105
CC(C)c1n[nH]c(C(C)C)c1CCC#N ZINC000409441626
C[C@H](NC(=[NH2+])N(C)C)c1ccc([S@](C)=O)cc1 ZINC000261781412
COc1cccc2c1OC[C@@H]2Nc1ccc(Cl)c(OC)n1 ZINC001163231519
CC(C)c1ccc([C@H]2Cc3nc(Br)sc3C(=O)C2)cc1 ZINC000085389974
CC(=O)NCc1ccc(-c2csc(NC(=O)c3sc4nc(C(C)(C)C)nc(C)c4c3C)n2)o1 ZINC000022508386
Cc1cc(NC(=O)c2cc(Cl)ccc2[N+](=O)[O-])n(-c2nc(-c3ccccc3)cs2)n1 ZINC000012441727
Cc1nn(-c2ccc([N+](=O)[O-])cc2)c(Cl)c1[N+](=O)[O-] ZINC000002810129
C#CC[N@H+]1C[C@H]2[C@@H](C1)[C@@H]2NC(=O)[C@H](C)c1c(C)noc1C ZINC000962039157
O=[N+]([O-])c1ccc(C2=CSC3=NCCCN23)cc1 ZINC000100817715
COC(C)(C)[C@H](C)Nc1cc(Cl)cc(Cl)c1 ZINC000301036887
CNC(=O)c1ccn([C@H]2CCCN(c3cc(N)ccc3[N+](=O)[O-])C2)n1 ZINC000369224024
Cc1nnc2ccc(CNc3nc(C)c(Cl)cc3C)cn12 ZINC001162136553
Cc1nn(C)c(C=CNc2ccccc2)c1[N+](=O)[O-] ZINC000100271653
C[C@H](CNc1ccc([N+](=O)[O-])cn1)c1nccs1 ZINC000230609822
c1cc(CCN=NC2=[NH+]CCCN2)cc2c1OCO2 ZINC000006006949
O=C(C(F)=C1CCCC1)N1CCS[C@@H]1c1ccc([N+](=O)[O-])cc1 ZINC000765839168
CN(c1ccc(C(C)(C)C)cc1)S(=O)(=O)c1ccc([N+](=O)[O-])s1 ZINC000066001465
Cc1occc1-c1nc(Cc2c[nH]c3c2cccc3C)no1 ZINC000356809710
O=S(=O)(N1CCCC1)N1CC[C@@](O)(C[NH+]2CCCC2)C1 ZINC000257206099
Cc1nc2cc(N=Cc3cccc(O)c3O)ccc2s1 ZINC000781099236
COC(C)(C)c1cc(-c2ccc([N+](=O)[O-])cc2)nc(N)n1 ZINC000001510906
Cc1nc(-c2ccccn2)sc1C(=O)N[C@@H](C)c1ccccc1Br ZINC000012980834
Cc1cc(C)nc(N=NC(C)c2ccc(Cl)cc2)n1 ZINC000005725037
C=CC[N@@H+]1C[C@@H]2COC[C@@H](C(=O)N3CCCCO3)[C@@H]2C1 ZINC000096064490
COC(=O)COc1c(Cl)cc(C=C2C(=O)N(C)C(=S)N(C)C2=O)cc1Cl ZINC000009311585
C[C@@H](c1cccs1)c1noc(Cc2ccc3c(c2)OCO3)n1 ZINC000518849489
Cc1cc([N+](=O)[O-])nn1Cn1nc(-c2ccc(C)c(C)c2)c(C)c1-c1ccc(C)c(C)c1 ZINC000013960668
O/N=C(\Cl)c1c[nH]c2cccc(Cl)c12 ZINC000228913354
Cc1cc(C)n(-c2cc(N=NC(C)c3ccc(I)cc3)ncn2)n1 ZINC000013563101
Nc1nc(-c2ccc(Cl)cc2)cc(-c2ccc(Br)cc2)n1 ZINC000071977715
C=C[C@@H]1OCC[C@H]1C(=O)N[C@@H]1CC[N@@H+]2CCCC[C@@H]12 ZINC000448706698
Clc1ccc(-n2nnnc2-c2cccnc2)c(Cl)c1 ZINC000000092116
CC(C)[C@@H](NC(=O)c1ccccc1Cl)C(=O)N=C1NCCS1 ZINC000036724886
Nc1c(Cl)cc(Nc2ccc([N+](=O)[O-])cc2[N+](=O)[O-])cc1Br ZINC000005511875
O=C1Nc2ccc([N+](=O)[O-])cc2C1=NNc1ccccc1[N+](=O)[O-] ZINC000015773577
Cc1cccc(NC(=S)NC(=O)c2ccccc2[N+](=O)[O-])n1 ZINC000000450422
COc1nc(C)c([N+](=O)[O-])c(N2CCC3(CC2)C[N@H+](Cc2ccc(C)cc2)CCO3)n1 ZINC001164940522
O=[N+]([O-])c1ccc(N2CCCC3(CC3)C2)nc1N1CCCC2(CC2)C1 ZINC000302828939
Cc1cc2c(ncnc2N(C)Cc2ccc(-n3ccnc3)cc2)[nH]1 ZINC001156783218
Cc1nc(C)c(C(=O)Nc2ncc(Cl)s2)o1 ZINC000080031212
Nc1c(C(=O)N2CCO[C@@H]3CCCC[C@@H]32)cc(F)cc1[N+](=O)[O-] ZINC000069537500
CC(=O)Oc1cn(CC(C)C)c2nc(C)n3c4ccccc4nc3c12 ZINC000005454001
Cc1ccc(-c2nc(-c3c(N)n(CC(C)C)c(=O)n(C)c3=O)cs2)cc1 ZINC000005109749
O=C(/C=C\c1csc([N+](=O)[O-])c1)c1ccnc(Cl)c1 ZINC000779461080
Fc1ccc(-c2nc(CSc3nncc4ccccc43)no2)cc1 ZINC000065552207
COc1cc2sc(NC(=O)c3ccc(-c4cccc([N+](=O)[O-])c4)o3)nc2cc1Cl ZINC000001123251
CCc1ccc(-n2c(C)cc(/C=N/c3cc(Cl)ccc3OC)c2C)cc1 ZINC000408758049
Clc1cccc2c(Cl)c(Br)c(Cl)nc12 ZINC000095098198
S=C([N-]c1ccccc1)Sc1ccc(Cl)cc1 ZINC000001661301
CC(N=Nc1nncc2ccccc21)c1ccccc1 ZINC000014110002
Cc1sc(Cl)nc1C(=O)Nc1nc2c(s1)CCC2 ZINC000096230784
CC(=O)C1=C(c2ccc(Cl)cc2)N(C(C)=O)n2cnnc2S1 ZINC000004518278
CN(C)c1ccc(CN2Cc3[nH]cnc3C[C@H]2c2nc(-c3ccc(Cl)cc3)no2)cc1 ZINC000012490047
C#CCNC(=S)N1C[C@@H]([NH+]2CCCC2)C[C@@H]1C ZINC000795135168
O=c1nc(C[N@H+](CCc2ccccc2)Cc2ccccc2)[n-]c2ccsc21 ZINC000057315282
O=Cc1cc([N+](=O)[O-])ccc1Sc1nnc(C23CC4CC(CC(C4)C2)C3)o1 ZINC000408583990
O=[N+]([O-])c1ccc(COc2ccccc2CNc2ccccc2Cl)cc1 ZINC000409181360
COc1ccc(-c2nc(N)sc2-c2ccc([N+](=O)[O-])cc2)cc1 ZINC000000048931
Cc1ncc([N+](=O)[O-])cc1C(=O)N1C[C@H](N2CCOCC2)C[C@@H]1C ZINC000376219357
CC(C)c1ccc([C@@H]2Nc3ccccc3NC3=C2C(=O)C[C@@H](c2ccccc2)C3)cc1 ZINC000004077676
N#C[C@]1(C(=O)NCC[NH+]2CCCC2)CC12CCCC2 ZINC000590617227
Oc1ccccc1C=NN=c1[nH]c2ccccc2s1 ZINC000016672850
O=[N+]([O-])c1cc(/N=C/c2cccn2-c2ccc(Cl)cc2)ccc1Cl ZINC000059248834
Oc1ccc(/C=N/c2ccc(Cc3ccc(/N=C/c4ccc(O)cc4)cc3)cc2)cc1 ZINC000002143593
Cc1ccnc(N[C@@H](c2ccc3ccc(C)nc3c2O)c2cc(C)ccc2C)c1 ZINC000002839075
Cc1cc(C)c2c(Nc3csc4nc(C)cc(C)c34)csc2n1 ZINC000000377499
O=[N+]([O-])c1ccc(-c2noc([C@H]3[C@@H]4c5ccc(Cl)cc5C[C@@H]43)n2)o1 ZINC000599164050
O=[N+]([O-])c1ccc(Sc2ncc3ccccn32)nc1 ZINC000000167005
Cc1sc2nc(CSc3ccc(Br)cc3)nc(N3CCN[C@@H](C(N)=O)C3)c2c1C ZINC000012568460
Cc1ccc(Br)c(CN[C@@H](C)c2cncs2)c1 ZINC000414270143
CC(=O)Nc1nc(-c2cc([N+](=O)[O-])cs2)cs1 ZINC000002001621
C#C[C@H]1C[N@H+]2CC[C@H]1C[C@@H]2CNC(=S)NCC ZINC000008300639
O=C(Nc1nc2ccccc2s1)c1cc(F)c(F)cc1[N+](=O)[O-] ZINC000065668529
S=C(N/N=C/c1ccccc1OCc1ccc(Cl)cc1)NC1CCCCC1 ZINC000004229715
Cn1cc(CCNc2ccc([N+](=O)[O-])c3cnccc23)cn1 ZINC000044966191
COc1cccc2sc(NC(=O)c3ccc([N+](=O)[O-])s3)nc21 ZINC000001746110
Fc1ccc2c(Cl)ncnc2c1N[C@@H]1C[C@@]12CCCOC2 ZINC001162382108
CC(C)c1ccc(OCCn2cccc2C=NN=c2[nH]c3ccccc3s2)cc1 ZINC000001266901
CCc1n[nH]c(=S)n1NCc1ccc(-c2ccc(Br)cc2)o1 ZINC000008339271
C[C@@H](Oc1ccc(Cl)cc1Cl)C(=O)Nc1nc(-c2cccc([N+](=O)[O-])c2)cs1 ZINC000001116263
O=c1c2ccccc2cnn1-c1cc(Cl)ccc1[N+](=O)[O-] ZINC000004740987
ClC(Cl)(Cl)Sc1cccc(Br)c1 ZINC000001693111
CSc1ccc([C@H](C)Nc2cc(C)ccn2)cc1F ZINC000538511546
Cc1nc(-c2cccs2)cc([C@H]2C[N@@H+]3CC[C@H]2C[C@@H]3CNC(=O)C2CCC2)n1 ZINC000015672544
CC(C)(C)CCNN=Cc1cncc2ccccc12 ZINC000782908513
CC1=C(C(=O)OC(C)C)[C@@H](c2cccs2)n2c(=O)/c(=C\c3ccccc3[N+](=O)[O-])sc2=N1 ZINC000034857429
OC/C=C\C(F)(F)C(F)(F)C(F)(F)C(F)(F)F ZINC000100511979
CC(C)(NC(=O)c1ccn(-c2ccc([N+](=O)[O-])cc2F)n1)c1cccs1 ZINC001126164480
CC[C@@H](NC(=O)C1C[C@@H](C)C[C@H](C)C1)c1nc(C)cs1 ZINC000180071446
Cc1cnc([C@H](C)Sc2nc3cc(Cl)cc(C)c3o2)o1 ZINC000536535962
Cc1c(Cl)cccc1-c1ccc(CN=Nc2c(F)c(F)c(F)c(F)c2F)o1 ZINC000004502044
CC(C)(C)CC(=O)N1C[C@H]2CCN(CC=C(Cl)Cl)C[C@H]21 ZINC001084191730
CC(C)(NC(=O)c1cc2c(ccnc2Cl)s1)c1ncc[nH]1 ZINC001157927493
CC(C)(C)Nc1nc(Nc2ccccc2Br)cc(-c2cccnc2)n1 ZINC000329021282
Cc1noc2ccc(-c3c(-c4ccccc4)ncn3C[C@@H](C)n3ccnc3)cc12 ZINC000065403594
Cc1ccc(CNC(=S)Nc2nc(C)cc(N3C[C@H](C)C[C@H](C)C3)n2)cc1 ZINC000225946010
Cc1ccccc1N=CC1=CC(=[NH+][N-]c2cccc3ccccc32)C=CC1=O ZINC000004557814
CCCCCNC(=O)c1[nH]nc2c1CN(C(=O)Cc1cccs1)CC2 ZINC000034809719
COc1ccc(CNC(=O)[C@@H](c2ccc(C)o2)N(Cc2cccs2)C(=O)c2snc(C(N)=O)c2N)cc1 ZINC000100324809
O=C(Nc1nccs1)c1ccc(CSc2nnc3c4ccccc4[nH]c3n2)cc1 ZINC000000818570
Clc1cc(CN2CCc3ncsc3C2)c(Cl)s1 ZINC000449266230
CCCCCNC(=O)c1sc(-c2nnn(-c3cccc(Cl)c3)c2C)nc1C ZINC000064998685
O=[N+]([O-])c1c(Cl)cc(Cl)cc1CN1CC[C@@]2(C1)CCCOC2 ZINC000810011198
CC(C)c1ccccc1OS(=O)(=O)c1ccc(Br)cc1 ZINC000021820976
Cc1c(Br)sc2sc(Br)c(C)c12 ZINC000000125608
Cc1ccc(Cl)c(NC(=O)c2ccc(-n3cncn3)c([N+](=O)[O-])c2)c1C ZINC000434033716
CC#CC[N@@H+]1CCC[C@]2(CCN(C(=O)[C@H](O)C(C)C)C2)C1 ZINC001040190202
CC(C)Oc1ccc(-c2nc3ccccc3c(N=NCc3ccc(Cl)cc3)n2)cc1 ZINC000005024383
O=[N+]([O-])c1cnc(-c2ccc(Br)cc2)nc1 ZINC000000209504
O=C(CSCc1ccc([N+](=O)[O-])cc1)NCCSCc1ccc(Cl)c(Cl)c1 ZINC000002089105
Brc1ccc(/C=C\c2nc([C@H]3CC34CC4)no2)s1 ZINC000420533133
CSC1=NC(=O)C2=c3ccccc3=N[C@@H](c3ccc(-c4ccccc4[N+](=O)[O-])o3)N2N1 ZINC000588228283
COc1ccc(C2=N[C@H](C(Cl)(Cl)Cl)N=C(C(Cl)(Cl)Cl)N2)cc1 ZINC000019227943
C[C@@H]1CC[C@@H](NC(=O)c2cccc([N+](=O)[O-])c2Br)[C@H](C)C1 ZINC000159115683
CC(C)(C)[C@H]1CN(c2cc3nncn3c(N)n2)C[C@@H](c2ccccc2)O1 ZINC001529192539
C=CCN1C(=O)N/C(=C/c2ccc(-c3cc([N+](=O)[O-])c(Cl)cc3Cl)o2)C1=O ZINC000409136509
O=Cc1cccn1-c1cc([N+](=O)[O-])ccc1Cl ZINC000003676292
O=C1C(=O)c2cc(Br)cc([N+](=O)[O-])c2-c2ccc(Br)cc21 ZINC000001674733
CCOc1ccccc1[C@@H](C[N+](=O)[O-])Sc1nnc(C)n1-c1ccc(Cl)cc1 ZINC000408572403
Cc1cc(C)c(CN[C@H](C)c2c(F)cncc2F)cc1C ZINC000285651284
Cc1cc(C)n(-c2nnc(C)n2/N=C/c2ccc(OC(C)C)cc2)n1 ZINC000000460987
O=C(Nc1nccs1)c1cccnc1Sc1ccc(Br)cc1 ZINC000014461813
Cc1ccc(C(=O)Nc2nc(/C=C\c3ccccc3)cs2)o1 ZINC000522688528
CCc1cccc(CC)c1NC(=S)N/N=C/c1cccn1Cc1ccccc1C ZINC000003587619
O=C(Nc1ccccc1-c1nc2ccccc2s1)c1ccccc1 ZINC000000067583
COc1cc(C)c(NS(=O)(=O)c2cc([N+](=O)[O-])c(C)cc2C)cc1C ZINC000435734010
C#CC[N@H+]1CCCC[C@H]1CNC(=O)[C@H]1CCCc2c[nH]nc21 ZINC001024438856
CCc1sc(-c2nnc(CN[C@@H](c3cccs3)c3ccccc3)o2)cc1C ZINC000014157477
C[C@@H]1CC[C@H](C(=O)N[C@H]2CC[C@H](NC(=O)[C@@H]3CC34CC4)CC2)O1 ZINC000943775536
O=C1C=C([C@@H](O)c2ccccc2Cl)C(=O)c2ccccc21 ZINC000002044388
CC(C)(C)n1ccc([C@@H]2[C@@H](c3ccccn3)NC(=S)N2c2ccc(Sc3ccc([N+](=O)[O-])cc3)cc2)c1 ZINC000224768867
Cc1nsc(C)c1-c1noc(/C=C2\CC[C@H](C)C2)n1 ZINC000428168844
COc1ncnc(Sc2cc(Cl)c(C(C)=N[O-])cc2[N+](=O)[O-])c1N ZINC000252610040
Cc1nc(Sc2ncncc2-c2ccccc2)sc1C ZINC000536988541
O=C(Cc1c[nH]c2cccc(Br)c12)NCc1ccc([N+](=O)[O-])cc1Cl ZINC000466270524
O=C([O-])/C=C/c1c(Cl)cccc1[N+](=O)[O-] ZINC000044201205
O[C@@]1(c2ccc(Br)cc2)CSC2=NCCN21 ZINC000006883479
O=[N+]([O-])c1ccc(CN2CCN(S(=O)(=O)N3CCCCCC3)CC2)cc1 ZINC000025309852
C=CCn1c(CNC(=O)/C=C/c2ccc(OC)c(OC)c2)nnc1SCC(=O)Nc1nc(C)cs1 ZINC000033697687
Cc1ccc2[nH]c3nc(N=NC[C@@H]4C[C@@H]5C(=CCCC5(C)C)C[C@@H]4C)nnc3c2c1 ZINC000004713009
C/C(=C\c1cc(Br)cc(Br)c1OC(=O)/C=C/c1cccc([N+](=O)[O-])c1)[N+](=O)[O-] ZINC000408533546
C[C@@H](c1ccccc1F)N(C)C(=O)c1ccn(-c2ccccc2[N+](=O)[O-])n1 ZINC000135113456
CCc1nsc(NCC2(Br)CC2)n1 ZINC000952848537
ClC1=C/C(=N/Br)C=C/C1=N/Br ZINC000104224479
Cc1nc(CCSCc2cc(C(C)(C)C)on2)cs1 ZINC000419598931
CC(C)(C)Sc1ccc(SC(C)(C)C)s1 ZINC000002254606
O=C(Nc1cnn(CCO)c1)Nc1ccccc1-c1nc2ccccc2s1 ZINC000069255017
O=C(Nc1nccc2cnccc21)c1cc2c(Cl)cc[nH]c-2n1 ZINC001153018064
C1CCC2(CC1)COC1(CCC3(CC1)OCC1(CCCCC1)CO3)OC2 ZINC000001711205
Cc1nc2[nH]ccc2c(Sc2nc3ccccc3s2)n1 ZINC000471249885
O=C(Cn1cc(Cl)cn1)N1CCc2cc([N+](=O)[O-])ccc21 ZINC000072291247
c1nn(-c2ccccc2)c2c1C(Nc1ccccc1)=N[C@H](c1ccccc1)N2 ZINC000020799562
CSC(N=CN1CCOCC1)=[N+]1CCOCC1 ZINC000016248584
S=c1[nH]ncn1N=Cc1ccc(Cl)cc1Cl ZINC000005555094
COc1cccc(-c2cc(C(=O)Nc3cc([N+](=O)[O-])ccc3Cl)c3ccccc3n2)c1 ZINC000000995681
Cc1cc(NCc2ncon2)nc2ccc(Br)cc12 ZINC001162282355
O=C(NC1CCCC1)N1Cc2c3c(sc2-n2cccc2[C@H]1c1cc(F)cc(F)c1)CCCC3 ZINC000021539583
O=C(Cn1cnc2c(Cl)cc(Cl)cc2c1=O)Nc1cccc(Cl)c1Cl ZINC000002544878
CSC1=NN2C(=NC(=O)/C(=C/c3cc(C)n(-c4cc(Cl)ccc4C)c3C)C2=N)S1 ZINC000009293406
Cc1ccn2c(c1)nc(-c1cccnc1)c2Nc1ccc(C(C)C)cc1 ZINC000000427501
CC(C)(C)N/C(N)=[NH+]/Cc1cn2ccsc2n1 ZINC000262312961
CCc1ccc(-n2c(C)cc(/C=N/c3ccc(C)c(Cl)c3)c2C)cc1 ZINC000408755636
CN(C)c1ccc(Nc2ccc([N+](=O)[O-])cn2)cc1 ZINC000004739848
Fc1cccc2sc(NC[C@H]3CCCO3)nc21 ZINC000036657602
Cc1nc(CCNC(=O)c2c[nH]nc2-c2ccc3c(c2)OCCO3)cs1 ZINC000048236401
Cn1ncc(Sc2cc(Cl)ccc2[N+](=O)[O-])n1 ZINC000022023032
O=[N+]([O-])c1ccc(/C=N/c2cccc(Cl)n2)cc1 ZINC000005580450
Cc1nc(NC(=O)[C@@H](C)N2CC[C@@]3(CCC2=O)Nc2ccccc2C(=O)N3)sc1C ZINC000072326840
O=C(NC(=S)Nc1ccccc1OC(F)F)c1sc2cc(Cl)ccc2c1Cl ZINC000014271099
Cc1nc2cc(Cl)ccc2c(N2CCO[C@@]3(C2)COCCN(Cc2cccnc2)C3)n1 ZINC001164915583
CCSc1nc2ccccc2n1Cc1ccc(Cl)cc1 ZINC000005238668
Cc1ccc(-c2nc(NC(=O)CCn3cnc([N+](=O)[O-])c3)sc2-c2ccc(C)cc2)cc1 ZINC000024579864
Cc1nnc2c(SCc3ccc(C)cc3C)nc3ccccc3n12 ZINC000021658018
C#CC[NH+]1CCC(NC(=O)CSC(C)(C)C)CC1 ZINC000928658954
Clc1ccc(-c2nnc3sc(CCc4ccccc4)nn32)cc1 ZINC000009227247
C[C@H](SCc1nc(C(F)(F)F)cs1)c1cccnc1 ZINC000289455596
C[C@@H](C(=O)NC[C@@H]1CCCO1)N(C(=O)c1snc(C(=O)NC2CCCC2)c1N)c1cnc2ccccc2c1 ZINC000100330617
O=C(Nc1nnc(-c2ccc(F)cc2)s1)c1ccccc1[N+](=O)[O-] ZINC000000179461
C=CCn1c(SCCC)nc2sc3c(c2c1=O)CCN(C)C3 ZINC000020813793
Cc1nc(-c2ccc(CNC(=O)c3ccc([N+](=O)[O-])cc3)o2)cs1 ZINC000012894095
Cc1nc(SC(C)(C)C)ccc1/C=N/O ZINC000072224895
Cn1cc(NCc2ccc(-c3ccc(Cl)cc3)cc2)cn1 ZINC000560050849
Cc1ccc(N=C2NC(=O)/C(=C/c3cc4c(cc3[N+](=O)[O-])OCO4)S2)cc1Cl ZINC000408737990
Cc1ccc(C)c(S(=O)(=O)c2c(C)cc(C)[nH]c2=O)c1 ZINC000001401768
O=C1OC(c2cc(I)ccc2Cl)=N/C1=C/c1cc2c(cc1Br)OCO2 ZINC000002187710
Cc1nc(C(C)(C)C)sc1[C@H](C)N[C@H](C)c1ccon1 ZINC000542698252
O=C(/C=C/c1ccc(Cl)cc1)c1ccc(Cl)s1 ZINC000004280768
Cn1nnc2c1C[C@@H](C(=O)N1CCc3ccc([N+](=O)[O-])cc31)CC2 ZINC000291043536
CC(=O)C[C@@](F)(CC(F)(F)C(F)(F)F)C(F)(F)F ZINC000100502739
Cc1cc([C@@H](C)N[C@@H](C)c2nc(C(C)(C)C)cs2)no1 ZINC000330837634
COc1cc(/C=C/c2onc(C)c2[N+](=O)[O-])cc(I)c1OCc1ccc(C)cc1 ZINC000408545286
Cc1cccc(NC(=S)N/N=C/c2cccc(OCc3ccc(Cl)cc3)c2)c1 ZINC000002542731
Cc1ccc(C(C)N=Nc2nc(C)cc(C)n2)o1 ZINC000004828392
O=C(Cn1cnc2sc3c(c2c1=O)CCCC3)Nc1cc2c(cc1[N+](=O)[O-])OCCCO2 ZINC000024834485
CSCC[C@@H](O)C(=O)N1CCc2[nH]c(-c3ccc(Cl)cc3)nc2C1 ZINC000215596650
Brc1ccc(-c2nnc(COc3ccc4[nH]ccc4c3)o2)o1 ZINC000179563442
CCCCCCSc1nnc2n1c1sc3c(c1c(=O)n2-c1ccc(C)cc1)C[C@@H](C(C)C)OC3 ZINC000002316096
O=C(CCc1cccc([N+](=O)[O-])c1)Nc1ccncc1F ZINC000095979522
O=[N+]([O-])c1ccc(-c2cc(-c3nc4ccccc4n3Cc3ccc(Cl)cc3)n[nH]2)cc1 ZINC000005316013
O=C(Nc1nc(-c2ccc3c(c2)CCC3)cs1)C1C[C@H]2CCC[C@@H](C1)C2=O ZINC000014603018
CC(C)c1nnc([N-]c2ccc([N+](=O)[O-])nc2)o1 ZINC001203561407
O=C(Nc1ncc([N+](=O)[O-])s1)c1c(O)nc2ccccc2c1O ZINC000018107725
FC(F)=C(F)C(C(F)(F)F)(C(F)(F)F)C(F)(F)C(F)(F)F ZINC000100499638
Cc1ccoc1C(=O)/C=C/c1cn(C(C)C)nc1C ZINC000798370514
Cc1nn(C)c(C)c1[C@@H](C)Nc1ccncc1[N+](=O)[O-] ZINC000079089290
COCc1nc(-c2ccc([N+](=O)[O-])cc2)cs1 ZINC000049079363
O=[N+]([O-])c1ncc(Br)cc1Br ZINC000000967413
Nc1cc(Cl)nc(Cl)c1NC(=O)c1cc2[nH]ccc2cn1 ZINC001154953237
CCn1nc(C)c(CN2CCc3ccc([N+](=O)[O-])cc3C2)c1C ZINC000093338289
CC(C)/N=C1\NN=C(c2c[nH]c3ccccc32)[C@@H](c2ccccc2)S1 ZINC000007780942
CC(=O)N1C[C@H](C)[C@H](NC(=O)c2c[nH]cc2-c2cnn(C)c2)C1 ZINC000966010092
Cc1c(C[S@@](=O)c2nc3ccccc3[nH]2)nccc1[N+](=O)[O-] ZINC000115707262
Nc1ncnc(NC[C@@H]2CCCCS2)c1Cl ZINC000236391949
O=[N+]([O-])c1ccc(COc2ccc(C=NNc3nc4ccccc4s3)cc2)cc1 ZINC000004996244
Cc1cc(C=NNc2ccc([N+](=O)[O-])cc2)c(C)n1-c1ccccc1Cl ZINC000033405621
O=[N+]([O-])c1cccc(Br)c1CN1CCC=C(Cl)C1 ZINC001195694011
Cc1ccc(NC(=S)N[C@@H](C)c2cc(C)ccc2C)c(C)c1 ZINC000013931227
Cn1cc([N+](=O)[O-])c(C(=O)NCC23CC4CC(CC(C4)C2)C3)n1 ZINC000006828031
O=C(Nc1nonc1-c1ccc(F)cc1)c1cccs1 ZINC000006755982
CO[C@@H](c1noc(-c2cc3c(ccc4ccccc34)[nH]2)n1)C(C)C ZINC000570124887
C=CCn1c(=O)c2c3c(sc2nc1SCc1ccccc1Cl)CCCC3 ZINC000002396991
Cc1ccc(Nc2nc(CSc3nnc(-c4ccc(Cl)cc4)n3C[C@@H]3CCCO3)cs2)cc1 ZINC000003293118
S=C(N/N=C/c1ccc2c(c1)OCCO2)NC1CCCCC1 ZINC000004210339
Fc1ncc(Br)cc1Nc1nccnc1Cl ZINC001211265331
C[C@H]1C[N@@H+](C2CC2)CC1=Nn1cc(Br)cn1 ZINC000752742247
C=CCNC(=O)NC(=O)C[N@H+]1CCC[C@H](C)[C@H]1C ZINC000172861996
Brc1ccc(N=NC2CCC23CCC3)cn1 ZINC000799880200
Cc1cnc(CNc2ncc(Br)cc2[N+](=O)[O-])o1 ZINC000096474591
CC(C)(C)[C@H]1C[C@H](NC(=O)c2ccc([N+](=O)[O-])cc2Cl)CCO1 ZINC000270871084
Nn1c(SCn2nnc3ccccc3c2=O)nnc1-c1ccccc1Cl ZINC000008647449
O=[N+]([O-])c1cc(Br)cnc1Br ZINC000013281514
Cc1oc2c(c1C)c(C)cc1oc(=S)c3c(c21)CCCC3 ZINC000011865534
Cc1c(Cl)nc(C(C)(C)C)nc1N1CCO[C@@]2(C1)COCCN(Cc1cccnc1)C2 ZINC001164914975
NC(=O)c1cncc(Oc2ccc(Cl)cc2[N+](=O)[O-])c1 ZINC000225560821
C1C2CC3CC1CC(/N=N/C14CC5CC(CC(C5)C1)C4)(C2)C3 ZINC000005133287
COCCNC(=O)[C@@H](c1ccc2ncccc2c1)N(Cc1cccs1)C(=O)c1snc(C(N)=O)c1N ZINC000006136200
O=[N+]([O-])c1ccc(CSCc2ccc(Cl)cc2)cc1 ZINC000001704547
COC(=O)c1cc(NC(=O)[C@@H](C)c2cnn(C)c2)cc([N+](=O)[O-])c1 ZINC000531171253
Cc1ccccc1NC(=O)N[C@@H](C)c1c2c(sc1-n1cccc1)CCCC2 ZINC000006768612
Clc1ccc(-c2ccc(/C=N/n3cnnc3)o2)cc1 ZINC000059383194
CCOc1cc(/C=C2\NC(=O)N(Cc3ccc(Cl)cc3)C2=O)cc(Cl)c1OCc1ccc([N+](=O)[O-])cc1 ZINC000408933209
Cc1onc(-c2cccs2)c1C(=O)NCc1cccc([N+](=O)[O-])c1C ZINC001269216115
CC1=NN(c2ccccc2)C(=S)C1C(=Nc1ccccc1)c1ccccc1 ZINC000016249401
O=[N+]([O-])c1cc(/C=C/c2nc(-c3cc(C(F)(F)F)cc(C(F)(F)F)c3)no2)cs1 ZINC000012340324
Cc1noc(C)c1Cc1noc([C@@H]2CCC[C@@H]3CCCC[C@H]23)n1 ZINC000563234082
O=C(Nc1cccnc1-n1cccn1)c1cccc([N+](=O)[O-])c1Br ZINC000182658221
Cc1ccc(N=CC2=CC(=[NH+][N-]c3cccc4ccccc43)C=CC2=O)cc1 ZINC000005540178
Cn1nc([N+](=O)[O-])nc1Oc1ccc(Cl)cc1Cl ZINC000000302264
CNC(=O)c1cc2c(nc3c(C)cccn3c2=O)n(CCCn2ccnc2)c1=N ZINC000100630710
O=C(Nc1cc([N+](=O)[O-])ccc1[O-])c1ccn([C@@H]2CCC[NH2+]C2)n1 ZINC000423737411
C#CCOc1cccc(/C=N/NCc2ccccc2Cl)c1 ZINC000008811609
C#CCC[N@@H+]1CC[C@@]2(NC(=O)C[C@H]3CCOC3)CCC[C@@H]12 ZINC000992157535
O=C(c1ccccc1Cl)N(C1=N[C@@H](c2ccc([N+](=O)[O-])cc2)CS1)C1CCCCC1 ZINC000003249346
Cc1nc(CN2CC[C@]3(CCCN([C@H](F)Oc4cncc(Cl)n4)C3)C2=O)cs1 ZINC001164891639
COC(=O)C12CC(c3nc(-c4c([N+](=O)[O-])nc(C)n4C)no3)(C1)C2 ZINC000351369087
Cc1nc2ccccc2c2nc(=O)c(-c3cccs3)nn12 ZINC000012878077
C[C@@H]1CCCC[C@H]1c1nc([C@H]2CCC(F)(F)C2)no1 ZINC000424358874
Clc1ccccc1/N=C/c1ccc(/C=N\c2ccccc2Cl)cc1 ZINC000101487907
Cc1ccc(=NN=C2C=Cc3ccccc3C2=O)[nH]c1 ZINC000048523704
C[C@@H]1CO[C@@H](C)CN1CCNC(=O)c1[nH]nc2ccc([N+](=O)[O-])cc21 ZINC000597997088
Nc1ccccc1SCc1csc(-c2ccc(Cl)cc2)n1 ZINC000000138096
O=[N+]([O-])c1ccc(C2=Nc3cc(Br)ccc3N=C(c3ccc(F)cc3)N2)cc1 ZINC000020447230
C=C(C)C[C@H](Oc1nc(F)c(F)cc1F)C(=C)C ZINC001226198078
Brc1cnc2c(N3CCCCC3)nc(Br)cn12 ZINC000034247715
CC(=O)c1ccc(OC(=O)c2ccc([N+](=O)[O-])o2)cc1 ZINC000003284662
C/C=C/CN1N=C(C)Cn2c1nc1c2c(=O)n(Cc2ccccc2C)c(=O)n1C ZINC000008724926
Fc1c(F)c(F)c(N=NCc2cccc(Cl)c2Cl)c(F)c1F ZINC000005567440
COCCNC(=O)CSc1nc2sc(C)c(C)c2c(=O)n1-c1ccc(OC)cc1 ZINC000409216417
CC1(C)COC(c2cccc(C3=NC(C)(C)CO3)n2)=N1 ZINC000000386438
CN(C(=O)c1ccc(-n2cccc2)nc1)c1cccc(Cl)n1 ZINC001129656027
CC(=O)N1Cc2ccc(N[C@H]3CCCc4ccc([N+](=O)[O-])cc43)cc2C1 ZINC000365818138
O=[N+]([O-])c1ccc(S[C@H]2N=C3CC=CC=C3S2)c([N+](=O)[O-])c1 ZINC000005944057
Clc1scc(CN2CCC3(C2)CCOCC3)c1Cl ZINC000376995602
CS[C@H](C)C(=O)N1CC2(C1)C[C@@H](NC(=O)C1CCC1)CO2 ZINC000965588804
Cc1ncc2c(n1)CCN(Cc1cc(Cl)cc(Cl)c1)C2 ZINC000535789789
C=CC(C=C)Oc1ccnc(Cl)c1Br ZINC001234209680
Cc1nn(-c2ccccc2)c(Cl)c1Cn1nc(C)c([N+](=O)[O-])c1C ZINC000019314627
CC(C)c1ccccc1Nc1nc2ccccc2s1 ZINC000003268206
C#CCOc1c(Cl)cc(C[C@@H]2SC(=S)N(CC(C)C)C2=O)cc1Cl ZINC000006326093
O=C1N/C(=N/c2ccccc2)S/C1=C\c1ccc(Sc2ccc(Cl)cc2)o1 ZINC000002173305
Cc1ccc(C2CC(=NN[C@@H]3C[C@@H](C)O[C@@H](C)C3)C2)cc1 ZINC000901311392
O=[N+]([O-])c1ccc([C@@H]2OCCN2C23CC4CC(CC(C4)C2)C3)cc1 ZINC000049952416
CSc1nc2ncnc(N3C[C@H](N(C)Cc4cccnc4)[C@@H]4OCCC[C@@H]43)c2s1 ZINC001164807277
Cc1cc(C=NNc2cc(F)c(F)cc2F)c(C)o1 ZINC000767908379
C=CCN1C(=O)/C(=C/c2ccc3cccc(OC)c3n2)S/C1=N\c1nccs1 ZINC000054361112
O=C(NC[C@@H]1CCCO1)c1nn2c(nc(-c3cc(Br)cs3)cc2C(F)(F)F)c1Br ZINC000001504748
CSc1ccc(/C=N/NS(=O)(=O)c2ccc(Cl)cc2)cc1 ZINC000006249228
CCCc1noc(C[N@@H+]2[C@@H]3CCCC[C@@H]3C[C@H]2C(=O)[O-])n1 ZINC000249718786
CO[C@@H]1CS(=O)(=O)C[C@H]1NC(=O)C1(C)CC[NH+](C)CC1 ZINC000670470862
Cc1nsc([N-]c2ccccc2[N+](=O)[O-])n1 ZINC001206140518
CC#CC[N@H+]1C[C@@H]2[C@@H](CNC(=O)[C@H]3[C@H]4[C@@H]3[C@@H]3CC[C@H]4C3)[C@@H]2C1 ZINC000979164568
O=Cc1c(-c2ccc([N+](=O)[O-])cc2)nc2ccccn12 ZINC000001393542
Cc1c[nH]c(-c2nccn2Cc2cnc3ccccc3c2)n1 ZINC000065434800
Cc1ccn2c(c1)nc(-c1cccs1)c2NCc1ccc2c(c1)OCO2 ZINC000004848444
CC(C)CON=c1[n-]cc([N+](=O)[O-])cc1F ZINC000840279835
Clc1ccccc1/C=N/c1ccccc1Cl ZINC000002161705
Nc1ncnc(Nc2cc(Cl)c(Cl)cc2Cl)c1[N+](=O)[O-] ZINC000004059589
O=C(Nc1cc([N+](=O)[O-])ccc1[O-])c1cn([C@@H]2CCC[NH2+]C2)nn1 ZINC000424192445
CCc1nc(C)c([C@@H](C)N(C)C(=O)c2ccc([N+](=O)[O-])s2)s1 ZINC000119855329
Cc1nc(C)c(-c2csc(NC(=O)c3cc(F)c[nH]3)n2)s1 ZINC000340097889
C[C@H](c1noc([C@H]2O[C@H](C)C[C@@H]2C)n1)c1c(F)cccc1F ZINC000346586212
Cc1c(-c2nc(-c3cc(C)cc(C(F)(F)F)c3)no2)cnn1C ZINC001212540011
C[C@@H]1C[C@H](C)CN(c2ccc(N3C(=S)N[C@@H](c4ccccn4)[C@@H]3c3ccc(-c4ccccc4[N+](=O)[O-])o3)cc2Cl)C1 ZINC000224142935
Cc1nc2ccccn2c1-c1nnc2sc(/C=C/c3ccc(Cl)cc3Cl)nn21 ZINC000227143670
Nc1ccccc1Nc1ccc([N+](=O)[O-])cc1[N+](=O)[O-] ZINC000004116977
Clc1cnc(Nc2cnc3ccnn3c2)c(Br)c1 ZINC001204773976
O=C(Nc1ccccc1Cl)c1sc(Cl)nc1-c1ccccc1 ZINC000000385370
Cc1c(-c2ccc(C)c(C)c2)nn(Cc2ccc(C)cc2)c1-c1ccc(C)c(C)c1 ZINC000013960701
O=[N+]([O-])c1cnc(C(F)(F)F)cc1Sc1ncc2ccccn21 ZINC000436276453
CCc1cccc2c1N[C@H](c1ccccc1)[C@@H]1CC=C[C@@H]21 ZINC000409153213
O=C(CCn1cnc2ccc(Br)cc2c1=O)N1CCN(c2nccs2)CC1 ZINC000027133923
Cn1nnnc1Sc1ccc([N+](=O)[O-])cc1Br ZINC000253419886
Fc1ccc(CNc2cc(-c3ccncc3)nc(NC3CCCCC3)n2)cc1F ZINC000329057298
CSc1ccc([C@H]2c3cccn3-c3sc4c(c3CN2C(=O)NC2CCCC2)CCCC4)cc1 ZINC000021539276
Cc1nn(C)c(C)c1CNc1cc2c(cc1[N+](=O)[O-])n(C)c(=O)n2C ZINC000585706350
COc1ccc(C(=O)Nc2cccc(C)n2)cc1[N+](=O)[O-] ZINC000000175644
O=C(CCC1CCCC1)/N=C1/S[C@@H]2CS(=O)(=O)C[C@@H]2N1c1ccc(Cl)cc1 ZINC000101317298
C=C(Br)CCCc1cccc(Cl)c1 ZINC000085650649
CC(C)NC(=O)[C@@]1(Cc2ccccc2-c2cccnc2)CCCN(C(=O)Cn2cncn2)C1 ZINC000019448827
CC(C)c1c(C(=O)N[C@@H](c2ccccc2)c2ccncc2)cnn1-c1nccc(-c2cccs2)n1 ZINC000012218722
CC(C)[C@@H]1OCCC[C@H]1CNC(=O)N[C@H]1CCC[C@@H](C)CC1 ZINC000443200929
Cc1cc(Cl)c(O[C@@H](C)CS)c(Cl)c1 ZINC001231220173
CCn1ncc(-c2ccn(-c3ccc([N+](=O)[O-])cc3)n2)c1C ZINC000036613088
S=C(N/N=C/c1ccc(Cl)c(Cl)c1)N/N=C/c1ccc(Cl)c(Cl)c1 ZINC000001682572
O=C(Cc1nc2cc3ccccc3cc2c(=O)[nH]1)NCc1ccccc1Br ZINC000468993372
O=[N+]([O-])c1cc(Nc2ncco2)ccc1[O-] ZINC001210392580
CC1(C)c2sc(=S)[nH]c2Sc2[nH]c(=S)sc21 ZINC000012580519
O=c1[n-]/c(=C/c2ccc([N+](=O)[O-])o2)c(=O)[nH]/c1=C/c1ccc([N+](=O)[O-])o1 ZINC000016430397
O=[N+]([O-])c1ccc(Cl)c(CSc2nc[nH]n2)c1 ZINC000036964973
Cc1cc(Cl)ccc1O[C@@H](C)c1nc(-c2ccc(-n3cccc3)cc2)no1 ZINC000003642529
C[C@H](CCCC(F)(F)F)NC(=O)[C@@H]1CCCC[C@H]1C1CC1 ZINC000570685683
COC(=O)c1cc(C(=O)OC)cc(-n2c(C)cc(-c3csc(C)n3)c2C)c1 ZINC000007763276
Fc1cccc(OC(F)F)c1CN1C[C@H]2[C@H](CC2(F)F)C1 ZINC001207111779
c1nc2nc[n-]c(NN=C3c4ccccc4CC34CCOCC4)c-2n1 ZINC000794902606
O=c1c2cc(I)ccc2nc(/C=C/c2ccc(O)cc2)n1-c1cccc([N+](=O)[O-])c1 ZINC000008768510
O=C(Nc1nc(-c2ccc(F)cc2)c(-c2ccc([N+](=O)[O-])cc2)s1)c1ccccc1I ZINC000409051017
CCOCCSc1ncc([N+](=O)[O-])cc1Cl ZINC000076082979
Brc1ccc2nc(N=NCc3ccccc3)cc(-c3ccccc3)c2c1 ZINC000004531776
O=[N+]([O-])C[C@@H](c1c[nH]c2ccccc21)c1cc(Br)ccc1OCc1ccc(Cl)cc1Cl ZINC000408577771
O=C(CN1C(=O)COc2ccc([N+](=O)[O-])cc21)NCCc1nc(=O)o[n-]1 ZINC000447637694
O=C(N[C@@H]1CCOC2(CCCC2)C1)[C@@H]1CC[C@H]2CCCC[C@@H]2C1 ZINC000245910102
Cc1sc2ncnc(S[C@H](C)c3nc4ccccc4n3C(F)F)c2c1C ZINC000048234435
Cc1ccc(/C=C/c2nc(-c3ccc(Cl)s3)no2)cn1 ZINC000445561523
Fc1ccc(-c2csc(-c3ccc(F)cc3)n2)cc1 ZINC000007845411
O=[N+]([O-])c1ccc(N=NCc2ccccc2Cl)nc1 ZINC000195777345
O=c1[nH]c2ccccc2c(=O)n1N=Cc1ccccc1OCc1ccccc1Cl ZINC000409348213
CC#CCCNC(=O)N1CCCC12CC[NH+](C)CC2 ZINC000335742533
C=CCOc1cccc(C(c2c(C)[nH]c3ccccc32)c2c(C)[nH]c3ccccc32)c1 ZINC000004660193
COc1ccc(-c2nnc(SCc3ccc(Br)cc3)n2-c2ccc(OC)cc2)cc1 ZINC000019810784
Cc1ccc([N+](=O)[O-])cc1S(=O)(=O)N(C)c1cc(Cl)cc(Cl)c1 ZINC000225077896
Cc1cc(N[C@@H]2CCO[C@@H](C(C)C)C2)ncc1[N+](=O)[O-] ZINC000253422936
O=C1C(Cl)(Cl)CC2=C(CCCC2)CC1(Cl)Cl ZINC000003851864
CCc1ccc(C(=O)N[C@@H](c2nccn2C)C(C)C)[nH]1 ZINC000534632953
C=CCNC(=O)NC(=O)[C@@H](C)[NH2+][C@H]1CC2CCC1CC2 ZINC000431111667
O=[N+]([O-])c1ccc(-c2nc(CN3CCOCC3)cs2)cc1 ZINC000020436629
CC(C)(C)c1cc(C(C)(C)C)c(N=O)c(C(C)(C)C)c1 ZINC000003847092
Cc1cc(C(=O)N(Cc2cccnc2)c2nc3c(cccc3Cl)s2)c(C)o1 ZINC000036676111
CC(C)Cc1ccc([C@@H](C)C=NO)cc1 ZINC000299888684
C(=C/c1ccc2ccccc2n1)\Cc1ccc2ccccc2n1 ZINC000003123692
O=C(c1nn(-c2ccccc2)c(-c2ccc([N+](=O)[O-])cc2)c1S(=O)(=O)c1ccccc1)c1ccccc1 ZINC000003849254
Fc1cc(F)c(-c2noc(-c3ncc(Cl)cn3)n2)cc1F ZINC001212418181
Cc1ccc(C=NNCc2ccccc2Cl)s1 ZINC000918152931
C#Cc1ccc(CNc2ccc([C@H]3CCOC3)cc2)cc1 ZINC000293652260
O=C(Nc1nc2ccc([N+](=O)[O-])cc2s1)c1c(F)cccc1F ZINC000000355902
Cc1ccc([C@H](c2c(C)[nH]c3ccccc32)c2cccc(Br)c2)s1 ZINC000006737765
Cc1nnnn1-c1cccc(NCc2ncc(-c3cccs3)o2)c1 ZINC000072911590
Clc1nc2ccccc2nc1N=NCc1ccncc1 ZINC000032647137
CC(=CC(=O)c1ccccc1[N+](=O)[O-])Nc1ccccc1N ZINC000100988308
CCc1nc(SC(=Cc2cc(Br)c(OCc3ccc(Cl)cc3Cl)c(OC)c2)C(=O)[O-])n[nH]1 ZINC000408631797
Cc1c(N)c(C)c([N+](=O)[O-])c(C(C)(C)C)c1[N+](=O)[O-] ZINC000005159538
Cc1ccc(Cl)c(N2CC[C@]3(CC(F)(F)C3(F)F)C2)n1 ZINC000895387921
O=C(CN1C(=O)CSC1=S)NC[C@]1(O)CC[NH2+]C[C@@H]1F ZINC001219617689
CSc1c(F)cc(NC(=O)c2cc(C(C)C)no2)cc1F ZINC000343441543
O=C(NN1C(=O)/C(=C\c2ccccc2[N+](=O)[O-])SC1=S)C12CC3CC(CC(C3)C1)C2 ZINC000409149488
Fc1cc(Cl)cc(-c2noc([C@H]3CCNCC3(F)F)n2)c1 ZINC001211579598
Clc1cccc(OCc2cccc(-c3nc4c5cnnc-5ncn4[nH]3)c2)c1Cl ZINC000006448092
Cc1ncc(CC(=O)N[C@H]2CN(C(=O)C3CC=CC3)C[C@@H]2C)o1 ZINC000966260086
Cc1c(Cl)c(C)c(Cl)c(OCC(=O)Nc2sc3c(c2C(N)=O)CCC3)c1Cl ZINC000008832474
NC(=O)c1c(NC(=O)/C=C/c2ccc(-c3ccccc3[N+](=O)[O-])o2)sc2c1CCCC2 ZINC000057315941
C=CC[NH+]1CCC2(C[C@H]2NC(=O)CC2OCCCO2)CC1 ZINC001016590434
O=[N+]([O-])c1ccc(Oc2ccc(CO)nc2)c2ccncc21 ZINC000089794284
COc1c(F)cc(Br)cc1[N+](=O)[O-] ZINC000000039433
CC(C)(C)c1nc(Cn2cc([N+](=O)[O-])ccc2=O)cs1 ZINC000032321328
C=CC(C)(C)CNC(=O)C[C@@]12CCCC[C@@H]1C2(F)F ZINC000615831030
CC(C)/C=C1/CCCc2c3c(c(C(C)C)nc21)CCCC3 ZINC000008643422
Cc1n[nH]cc1CCCNc1ncc(Cl)cc1[N+](=O)[O-] ZINC000129778385
Cc1cc2c(cc1C)N(C(=O)c1cccc([N+](=O)[O-])c1)C(C)(C)c1ssc(=S)c1-2 ZINC000001805847
C=C(C)Cn1c(CCn2c3ccc(Cl)cc3c3cc(Cl)ccc32)n[nH]c1=S ZINC000005408054
Cc1n[nH]cc1CN1CC2(CCOCC2)[C@H]1c1cnn(C(C)(C)C)c1 ZINC000685938902
C#CCN(CC#CC)C(=O)NCC[N@@H+]1CCC[C@@H](C)C1 ZINC000490694531
C[C@H](c1cccs1)N(C)C(=O)c1ccn(-c2cccc([N+](=O)[O-])c2)n1 ZINC000032825735
COCCOc1ccc(N2C(=S)N[C@@H](c3ccccn3)[C@@H]2c2cccn2-c2cccc([N+](=O)[O-])c2)cc1Cl ZINC000224065751
O=[N+]([O-])c1ccc2ncnc(NCCc3ccco3)c2c1 ZINC000081589415
O=C1C=CC(=NNc2cc(Cl)ccc2Cl)C=C1 ZINC000018208236
C[C@@H]1CN(C(=O)Cn2ccc3cc([N+](=O)[O-])ccc32)[C@@H]2CCCC[C@@H]21 ZINC000541130527
Cc1ccc(NC(=O)CN2C(=O)N[C@@](C)(c3cccc(Br)c3)C2=O)c([N+](=O)[O-])c1 ZINC000008635125
Cc1ccc(C(=O)NC(=S)Nc2c(Br)cc(Br)cc2-c2nc3ccccc3s2)cc1[N+](=O)[O-] ZINC000105311826
C[C@@H]1CC=CC[C@H]1c1nc([C@H]2CSc3ccccc32)no1 ZINC000453214890
Cc1ccc(/N=N/c2c(N)nn3cc4c(nc23)CCC4)cc1 ZINC000016958957
Cc1ccc([C@@H](C(=O)NC[C@@H]2CCCO2)N(Cc2ccc(F)cc2)C(=O)c2snc(C(N)=O)c2N)o1 ZINC000012715083
CC#Cc1cncc(Nc2c(C)nc(Cl)nc2Cl)c1 ZINC001211055181
CN(C)C(=S)/N=c1/ss/c(=N/C(=S)N(C)C)n1-c1ccc([N+](=O)[O-])cc1 ZINC000104201905
O=C(NCCc1nc2ccccc2[nH]1)c1c2c(sc1-n1cnnn1)CCC2 ZINC000524734601
Cc1cc(C(=O)Nc2sc3c(c2C)CCCC3)oc1C ZINC000532014031
Cc1[n-]n(-c2ccc([N+](=O)[O-])cc2)c(=O)c1N=Nc1ccc([N+](=O)[O-])cc1 ZINC000100006055
CCc1nc(C)sc1Cn1ccnc1-c1ccc(C#CCO)s1 ZINC000077406740
O=[N+]([O-])c1cccc(CSc2ncnc3[nH]cnc32)c1 ZINC000017164760
O=C(Nc1cccn(Cc2c(Cl)cccc2Cl)c1=O)C(Cl)(Cl)Cl ZINC000003041624
CC#CC[NH2+][C@@H]1CCN(C[C@H]2CCCO2)C[C@@H]1C ZINC000360039573
Cc1cc(/C=C2/SC(=S)N(C)C2=O)c(C)n1-c1ccc(Cl)c(Cl)c1 ZINC000001150055
CC(C)CN1C(=O)/C(=C/c2cc3c(cc2Br)OCO3)SC1=S ZINC000409031170
Clc1ccc(NN=Cc2ccncc2)c(Cl)c1 ZINC000916338454
CCC(C)N=Nc1nc2c(ccc(Cl)c2N2CCN(C(=O)C(C)C)CC2)s1 ZINC000072230164
FC1(F)CCC(c2nc(CCC3CCOCC3)no2)CC1 ZINC000341228550
COc1c(CC=C(C)C)c([O-])c([C@H](CC(C)C)c2c(O)c(CC=C(C)C)c(O)c(C(C)=O)c2O)c(O)c1C(C)=O ZINC000003914600
Cc1cc(C)c(CON=C2CCCOCC2)c(C)c1 ZINC000588398491
C[C@@H](Cc1ncc[nH]1)OCc1nc(C2CCCCC2)cs1 ZINC000563855870
CC(C)[C@@H]1CN(C(=O)NCc2cscn2)CCS1 ZINC000084456616
C[C@@H]1[C@@H](c2ccc([N+](=O)[O-])cc2)C1(Br)Br ZINC000000500276
CC(C)c1ccc(Cc2noc([C@@H]3CCOC[C@@H]3C)n2)cc1 ZINC000579888819
Cc1c(O)ccc(C=NNc2nc3ccccc3n3cnnc23)c1O ZINC000004793768
Cc1cc(CSCC(=O)N(C(C)C)C(C)C)c(C)s1 ZINC000357616498
CN1CCc2c(sc3c2C(=O)N[C@H](c2ccc(-c4cc([N+](=O)[O-])ccc4Cl)o2)N3)C1 ZINC000009235291
CC(C)CCOc1ccccc1Cn1c2ccc(Cl)cc2c2nc3ccccc3nc21 ZINC000002442839
Cc1c(C)n(-c2ccc(C)cc2)c2ncnc(NCc3cccnc3)c12 ZINC000006671733
Cc1nn(CCCNC(=O)C23CC4C[C@@](C)(C2)C[C@](C)(C4)C3)c(C)c1Br ZINC000018126390
C/C(=N/N=C(/C)c1ccc(N)cc1)c1ccc(N)cc1 ZINC000005412016
CCc1nc(Cn2cc(Br)c(=O)c([N+](=O)[O-])c2)no1 ZINC000132474388
CC[C@@H](Sc1nccs1)C(=O)[O-] ZINC000040676383
O=[N+]([O-])c1cc2nn(-c3ccccc3)cc2c([N+](=O)[O-])c1 ZINC000002190501
C=C[C@@H](OC(=O)c1cnc([C@H]2CCCO2)s1)C(C)(C)C ZINC000798901637
Cc1cc(C)nc([N-]S(=O)(=O)c2ccc(NC=C3CCCC3=O)cc2)n1 ZINC000005783672
Cc1cc(F)c(C=NN[C@H](C)C(C)(C)C)c(F)c1 ZINC000819813153
Cc1nc(S[C@H](C#N)Cc2ccc(C)cc2)oc1C ZINC000515340014
O=C(N[C@@H](Oc1ccccc1Cl)C(Cl)(Cl)Cl)c1ccccc1[N+](=O)[O-] ZINC000000836684
Cc1nc2ccccn2c(=O)c1NC(=O)c1ccccc1[N+](=O)[O-] ZINC000004376049
Cc1cc(C)nc(N=NCc2ccc(C(C)C)cc2)n1 ZINC000033934606
Cc1csc([C@H](C)n2cnc3cc(C)c(C)cc32)n1 ZINC000440535029
COC1(OC)[C@]2(Cl)C(c3ccccc3)=C[C@@]1(Cl)C(Cl)=C2Cl ZINC000001701987
CC1(C)CC2(CCO1)N1CC3([N+](=O)[O-])CN2CC([N+](=O)[O-])(C1)C3(C)C ZINC000019324308
C=CC[NH+]1CCC([C@H](C)NC(=O)[C@H]2CCCO2)CC1 ZINC000997472992
Cn1cc([C@H]2CN(c3ncnc4cccc([N+](=O)[O-])c43)CCO2)cn1 ZINC000357341094
Cc1ccc2c(c1)C(=O)/C(=C\c1cn3cc(C)ccc3n1)C2 ZINC000789141134
O=[N+]([O-])c1ccc(NCCc2nc3ccccc3[nH]2)nc1 ZINC000057877374
Oc1ccccc1/C=N\c1ccc(Cl)cn1 ZINC000017063037
Cc1ccc(OCCOc2ccc([N+](=O)[O-])cc2C=C2SC(=S)NC2=O)cc1C ZINC000032109512
Cn1nc2c(c1C(C)(C)C)C(=O)c1cc([N+](=O)[O-])ccc1-2 ZINC000000027282
Cc1cc(-c2noc(-c3cc4cc(Cl)sc4[nH]3)n2)c(C)o1 ZINC000558519916
Cc1ncsc1/C=C/C(=O)c1cc2c(s1)CCC2 ZINC000764441677
O=S(=O)(c1ccc([C@@H]2Nc3c(Cl)cccc3[C@@H]3C=CC[C@@H]32)cc1)N1CCOCC1 ZINC000253490387
CCc1ncc(C(=O)NCc2cc3c(s2)CCCC3)s1 ZINC000520454356
C[C@@H](NC(=O)c1cc2cc([N+](=O)[O-])ccc2o1)[C@@H]1COc2ccccc21 ZINC000535860817
COCCn1c(C)cc(/C=C2\SC(=S)N(CCOC)C2=O)c1C ZINC000409148812
CC(C)c1ccoc1-c1noc(-c2nc3c(s2)CCC3)n1 ZINC000420504642
CCC(=O)/N=C1\S[C@@H]2CS(=O)(=O)C[C@@H]2N1c1ccc(C)cc1 ZINC000005377120
C[C@H](c1ccccc1Br)N1C[C@@H](C)O[C@@]2(CCO[C@H](C)C2)C1 ZINC000430270622
CCC(=O)C(C)=c1[nH]c2nnc(CCCCCCCc3nnc4[nH]c(=C(C)C(=O)CC)c(=O)n34)n2c1=O ZINC000005813537
COC(=O)c1csc(CSCc2cc([N+](=O)[O-])cc3c2OCOC3)n1 ZINC000419541728
Brc1ccc2c(c1)CCN(c1cc(NC3CC3)nc(C3CC3)n1)C2 ZINC000329044251
[O-]c1c(F)cc(Cl)cc1CN1CC(F)C1 ZINC000753577005
COCCN1C(=S)N[C@H](c2ccccn2)[C@@H]1c1ccc(-c2cccc(Cl)c2C)o1 ZINC000223029231
CCc1ccc(C(C)=NNc2ccncc2Cl)s1 ZINC000756839598
CSc1nnc(SC)n1N=C[C@@H]1C(C)=CCC[C@H]1C ZINC000872417846
COC[C@@H]1CN(c2nc(Cl)nc3c2CN(Cc2ccccc2)CC3)Cc2cn(C)nc21 ZINC001164699513
CC[C@@H](C)Nc1nc(Nc2cc(Cl)cc(Cl)c2)cc(-c2ccccn2)n1 ZINC000328978781
COC(=O)c1cc(NC(=O)[C@H]2CCN(C(C)=O)C2)cc([N+](=O)[O-])c1 ZINC000346729009
O=[N+]([O-])c1ccc(OC(C(F)(F)F)C(F)(F)F)nc1 ZINC000090367481
Cc1cccc2sc([N-]c3nc4cccc(C)c4o3)nc21 ZINC000057352847
O=C1C=CC(=NS(=O)(=O)c2ccc(Br)cc2)C=C1 ZINC000000189768
Cc1cc(C)c2ncc(C(=O)Nc3ccn(C(C)C)n3)c(O)c2c1 ZINC001161235097
O=[N+]([O-])c1ccc(-c2nc(-c3ccncc3)no2)cc1 ZINC000000430461
Clc1ccc(NCc2c[nH]c3ccccc23)c(Cl)c1 ZINC000000048355
Cc1cc(C)n(CCc2nc3cc([N+](=O)[O-])ccc3n2C)n1 ZINC000006665403
COc1ccc(C)cc1N(C(=O)c1snc(C(N)=O)c1N)[C@@H](C(=O)NC1CCCC1)c1ccc(C)o1 ZINC000012714652
O=C(CSc1nnnn1-c1ccc(O)cc1)NCCc1c[nH]c2ccccc12 ZINC000007682559
O=C1CS/C(=N\CN2CCCCC2)N1c1ccc([N+](=O)[O-])cc1 ZINC000005569897
C[NH+]1CCN(c2cccc(N3CC[C@@]4(C3)COCc3cnc(-c5ccccc5)nc34)n2)CC1 ZINC001164928789
CC(C)OCc1ccc(Nc2ccnc(C(C)C)n2)cc1 ZINC000518367603
Nc1c(Br)cc(OC(F)(F)F)cc1[N+](=O)[O-] ZINC000004245006
Cc1c(C)n(-c2cc(C)ccn2)c2ncn3nc(-c4cccnc4)nc3c12 ZINC000009303213
Cc1cc(/C=N\c2cc(C)c(C)c([N+](=O)[O-])c2)c(C)n1-c1cccc(C)c1 ZINC000408760356
O=C(c1sc2cc([N+](=O)[O-])ccc2c1Cl)N1CCN(C(=S)NCc2ccc(Cl)cc2)CC1 ZINC000013784377
O=C(CN1C(=O)N/C(=C/c2cc(Br)c(OCc3cccc([N+](=O)[O-])c3)c(Br)c2)C1=O)Nc1ccccc1F ZINC000409212033
Cc1ncc(Nc2cnc3sccc3c2)nc1Br ZINC001210692190
COc1ccc(/C=C2\SC(=S)N(CC(=O)NC3=NCCS3)C2=O)cc1OC ZINC000008819406
CCc1ccc(/N=C/c2ccc(Cl)c([N+](=O)[O-])c2)cc1 ZINC000000498575
Clc1cnc2[nH]c(-c3nc(-c4ccccc4)cs3)nc2c1 ZINC000534631005
C#Cc1cccc(NCc2c(F)cccc2F)c1 ZINC000019876814
Cc1cccc(C)c1NC(=O)CCCSCc1nc(-c2cccs2)no1 ZINC000012858602
O=C1/C(=C/C=C(Cl)Cl)CC/C1=C/C=C(Cl)Cl ZINC000004948252
Cc1ccc2oc(-c3cccc(NC(=S)NC(=O)c4cccc([N+](=O)[O-])c4C)c3)nc2c1 ZINC000001183279
COc1ccc(CN(C(=O)Cn2nnc(-c3ccc(C)o3)n2)[C@@H](C(=O)NC(C)(C)C)c2ccncc2)cc1 ZINC000006281202
CC(C)c1nnc(NC(=O)C[C@@H]2NC(=O)c3ccccc3NC2=O)[nH]1 ZINC000097531367
C=CCn1c2ccc(Cl)cc2s/c1=N\C(=O)CSC(C)=O ZINC000004231730
Cc1n[nH]c(=S)n1N=Cc1ccc(OCc2ccc(Br)cc2)cc1 ZINC000005603322
Cc1ccc(/N=C/c2cc3c(cc2N)OCO3)cc1 ZINC000017311734
FC(F)(F)C(C[C@@H]1CO1)(C(F)(F)F)C(F)(F)F ZINC000002530941
CC(C)(C)n1ccc([C@H]2[C@@H](c3ccccn3)NC(=S)N2Cc2ccncc2)c1 ZINC000223491652
O=[N+]([O-])c1c2nonc2ccc1Nc1cccc(Cl)n1 ZINC000004310762
COC(=O)c1cn(C(=O)c2ccc(-c3cccc([N+](=O)[O-])c3C)o2)c2ccccc12 ZINC000226768424
Cc1nnc(CN[C@@H](C)c2ccc(C)c([N+](=O)[O-])c2)s1 ZINC000095985978
S=C(Nc1nc2c(cccc2Cl)s1)Nc1ccccc1 ZINC000005672631
CC[C@@H]1C[N@@H+]2CCC[C@@H]2CN1C(=O)c1cc(C(=O)[O-])cc([N+](=O)[O-])c1 ZINC000829160252
O=[N+]([O-])c1cc(Cl)c2c(c1)[C@@H]1C=CC[C@@H]1[C@@H](c1ccc(Cl)cc1Cl)N2 ZINC000059267191
c1[nH]c2ccccc2c1-c1[nH]nc(-c2ccccc2)c1-c1nc2ccccc2[nH]1 ZINC000004864768
Nc1ccc(Cc2nnc(-c3ccc(Cl)cc3)o2)cc1 ZINC000019771882
CO/N=C/c1cc(N[C@@H](C)C(C)(C)C)cc(F)c1F ZINC001168686548
CC(=O)c1c(C)[nH]c(C(=O)CSc2nc3cc(Cl)ccc3c(=O)n2-c2ccccc2)c1C ZINC000003342175
CCc1ccc(Nc2cc(C)ncn2)cc1[N+](=O)[O-] ZINC000096319604
O=C(NC(=S)Nc1nc2c(ccc(Cl)c2Cl)s1)c1ccccc1[N+](=O)[O-] ZINC000016449317
C[C@@H](C(=O)N1CCN(c2ncccc2[N+](=O)[O-])CC1)c1ccc(Cl)s1 ZINC000297098551
O=c1oc(-c2ccc(F)cc2)nn1Cc1nc(-c2ccc(Cl)cc2)no1 ZINC000012621028
Brc1cnc2c(cccc2NCc2cncs2)c1 ZINC000227849378
CC(C)c1ccc([C@H]2N[C@@H](c3ccc(C(C)C)cc3)[C@@H]([N+](=O)[O-])C(C)(C)[C@@H]2[N+](=O)[O-])cc1 ZINC000013581851
Cc1ccc(S(=O)(=O)c2cc3c(nc4c(C)cccn4c3=O)n(Cc3cccnc3)c2=N)cc1C ZINC000100940503
COC[C@H](C)NC(=O)c1csc2c1CCN(Cc1c(C)noc1C)C2 ZINC000426502815
CN1C(=O)/C(=C\C=C\c2cccc([N+](=O)[O-])c2)SC1=S ZINC000013546304
CCc1n[nH]c(C(=O)NCc2nnc(C(C)(C)C)s2)c1[N+](=O)[O-] ZINC000268446489
O=c1c2c(nc(SCc3ccc([N+](=O)[O-])cc3)n1-c1ccccc1)sc1c2CCCC1 ZINC000002186609
O=[N+]([O-])c1cccc(NCc2ccccc2OCc2ccccc2Cl)c1 ZINC000408557037
CNC(=O)NC[C@H]1CN(C(=O)/C=C/c2ccc(O)c(O)c2)CCO1 ZINC000862638517
CCc1ccc2occ(-c3nc(-c4ncoc4C)no3)c2c1 ZINC000347151166
Nc1cc(Br)c([N+](=O)[O-])cc1Br ZINC000038304285
O=C(Nc1c2c(nn1-c1ccc([N+](=O)[O-])cc1)CSC2)c1ccc(Cl)cc1Cl ZINC000009404461
Cc1cc(C=NNc2ccc([N+](=O)[O-])cc2)c(C)n1-c1ccc(Cl)cc1 ZINC000408737546
Cc1nn(CCOc2ccc(Cl)cc2Cl)c(C)c1[N+](=O)[O-] ZINC000022435047
c1sc(-c2ccccc2)nc1CN1CCC(c2nc3ccccc3s2)CC1 ZINC000006589084
Clc1ccccc1CSc1nc2ccccc2s1 ZINC000000120910
O=C1N/C(=N/c2ccc(Br)cc2)S/C1=C\c1cccc([N+](=O)[O-])c1 ZINC000005551384
CN(CC(=O)N[C@@H]1CCS(=O)(=O)C1)C(=O)c1cc([N+](=O)[O-])ccc1[O-] ZINC000436956302
NC(=S)n1[n-]c(-c2ccccc2)c(N=Nc2ccccc2Cl)c1=O ZINC000013573719
Fc1c(Br)cccc1COCc1cccc(Br)c1F ZINC000096102478
Cc1noc([C@H](C)N(C)Cc2cn3ccccc3n2)n1 ZINC000252483508
FC(F)(F)C(F)(F)[C@@](F)(C[C@@H]1CO1)C(F)(F)F ZINC000002530872
O=C1c2oc3ccc(Cl)cc3c(=O)c2[C@@H](c2ccccc2F)N1c1nccs1 ZINC000008827460
C[C@H](CS)Oc1cccc2ccc(Br)nc21 ZINC001234602306
CC(C)/N=C/c1cc([N+](=O)[O-])ccc1Cl ZINC000002512247
C=CCc1c(C)nc(N2CC[NH+](CC)CC2)[nH]c1=O ZINC000013611846
C[C@@H](Nc1nc2sccn2c1[N+](=O)[O-])c1ccncc1 ZINC000035124456
Cc1ccccc1-c1nnc2sc(-c3ccc([N+](=O)[O-])cc3)nn21 ZINC000013729987
Cc1ccc(-c2cn(CC(=O)N[C@@H](c3cccs3)C(C)(C)C)c(=O)cn2)o1 ZINC000419093757
O=C(Nc1nc2c(cccc2Br)s1)c1cccs1 ZINC000004348358
C[C@H](NCc1c(F)cccc1[N+](=O)[O-])c1cccnc1 ZINC000095462532
O=S(=O)(NCCCc1ccccc1Cl)c1ccc(Br)s1 ZINC000013668947
Cc1ccc(CN2C(=O)S/C(=C\c3cc(Br)ccc3OCc3cccc([N+](=O)[O-])c3)C2=O)cc1 ZINC000106707840
Clc1c2ccccc2sc1-c1nc(-c2ccc(-n3cccc3)cc2)no1 ZINC000004623225
Cc1nn(C)c2c1N(C(=O)CCn1cc([N+](=O)[O-])cn1)CCS2 ZINC000364726964
CC(C)N1C(=O)S/C(=C/c2ccc(-c3ccc([N+](=O)[O-])cc3Cl)o2)C1=O ZINC000409016872
CCn1c(C)nc([N+](=O)[O-])c1Oc1ccc(C)nc1I ZINC000288884389
S=C(N/N=C\c1c2ccccc2cc2ccccc21)Nc1ccccc1 ZINC000025693435
Cc1c/c(=N/c2ccc([N+](=O)[O-])cc2)n2ccsc2n1 ZINC000008804396
O=[N+]([O-])c1ccccc1Sc1nnc2ccc(Br)cn21 ZINC000549266816
CC#CC[N@H+]1CCCC[C@H](NC(=O)[C@H]2OCC[C@H]2CC)C1 ZINC001034256007
C[C@@H](Sc1nc2ccccc2s1)c1nc2ccccc2c(=O)[nH]1 ZINC000005629427
C#CCSCCNC(=O)N1CC[C@H]2CC[N@@H+](C)[C@@H]2C1 ZINC000378461579
CC[C@H](C)n1cc(C)c2c1cc(Br)cc2C(=O)NCc1c(C)cc(C)[nH]c1=O ZINC000139586518
Cc1noc(NCc2ccc(-n3ccnc3)cc2)n1 ZINC000095976661
C#CCN1C(=O)S/C(=C/c2cc(Cl)cc([N+](=O)[O-])c2[O-])C1=O ZINC000408917216
CCc1cc(N2CCc3cc(Cl)ccc3C2)nc(Nc2ccccc2)n1 ZINC000329034752
c1ccc(N=NC(=NN=c2[nH]c3ccccc3s2)c2ccccc2)cc1 ZINC000254380730
Cc1ccc(OC2=NS(=O)(=O)c3cc([N+](=O)[O-])ccc32)cc1 ZINC000005165238
O=C(COc1ccccc1[N+](=O)[O-])Nc1ccccc1-c1nc2ccccc2s1 ZINC000006884728
CSc1nc(C(C)C)nc(C)c1C(=O)N[C@@H](C)c1ccc(OC(F)F)cc1 ZINC000097121056
O=C(CCc1nc(-c2cccs2)no1)N1CCC[C@H]1c1nc2ccccc2s1 ZINC000009516484
CC(C)c1nnc(CNC(=O)[C@H]2CC23CCCC3)s1 ZINC000329798122
Nc1nc(-c2ccc(-c3ccccc3[N+](=O)[O-])o2)cs1 ZINC000004245228
Cc1nc(-c2ccc(CNC(=O)c3ccc(CSC(F)F)o3)cc2)cs1 ZINC000032770875
CCc1cc2c(ncnc2N=NCc2ccncc2)s1 ZINC000005470594
Cc1cnc([C@H](C)[S@](=O)[C@@H](C)c2ccc(Cl)cc2)o1 ZINC000355900788
CCc1ccc([C@@H]2C3C(=O)CCCC3=Nc3c(-c4ccc(Cl)cc4)c(C)nn32)cc1 ZINC000008559381
CC(C)CC1(C(=O)N2CCN(CC3CC(F)(F)C3)CC2)CC1 ZINC001112947294
Cc1ccc([N+](=O)[O-])c(C(=O)N2CCOc3nc(C)ccc32)c1 ZINC000097033591
Cc1cc(C(=O)Nc2cccc([N+](=O)[O-])c2)c2c(=O)[nH]n(C)c2n1 ZINC000032643889
Cc1cc(Cl)cc2nc(SCCn3cc([N+](=O)[O-])ccc3=O)oc21 ZINC000160142341
Cc1noc(CNC(=O)c2cn(C)nc2-c2ccc([N+](=O)[O-])cc2)n1 ZINC000104299392
Cc1c2c[nH]nc2c(Br)cc1[N+](=O)[O-] ZINC000012336537
CC(C)[C@@H](N[C@H](C)c1ccccn1)c1nc2ccccc2[nH]1 ZINC000158801980
Cc1cnc(F)c([C@@H](C)Oc2cc(Br)ccn2)c1 ZINC001225738705
CCN1C(=S)N[C@H](c2ccccn2)[C@H]1c1cccn1-c1cccc(Br)c1 ZINC000222796999
Cc1ccnc(Oc2ccc(Br)cc2F)c1[N+](=O)[O-] ZINC000301253863
Cc1noc(/C=C\c2ccc(-c3ccc(Cl)c([N+](=O)[O-])c3)o2)c1[N+](=O)[O-] ZINC000408542533
O=C1NC(=S)S/C1=C\c1ccc(OCc2ccc(Cl)cc2)c(Cl)c1 ZINC000004599137
Cc1c(Cl)cc([N+](=O)[O-])c(-c2c([N+](=O)[O-])cc(Cl)c(C)c2[N+](=O)[O-])c1[N+](=O)[O-] ZINC000100099231
Cc1ccc(S(=O)(=O)O/N=C2/C=C(C)C(=O)C=C2C(C)C)cc1 ZINC000004755018
COc1ccc([C@H](NC(=O)c2csc(C(C)C)n2)[C@H]2C[C@H](O)C2)cn1 ZINC000244700984
C#CC(c1ccccc1)(c1ccccc1)n1ccnc1 ZINC000005386186
CCn1nc(C)c([N+](=O)[O-])c1NCc1ccc2ncn(C(C)C)c2c1 ZINC000952992562
CC(=NN=c1[nH]c2ccccc2[nH]1)c1ccco1 ZINC000606347341
N#CCc1ccc2nc(Br)sc2c1 ZINC000095705242
CN(Cc1nnc2n1CCNC2=O)C(=O)c1cc(Cl)ccc1[N+](=O)[O-] ZINC001155167022
Fc1cc(Nc2cc(-c3cccnc3)nc(NC3CCCCC3)n2)ccc1Br ZINC000329070365
Cc1nc(Cc2nc([C@@H]3CCOC3)no2)c(C)s1 ZINC000096141198
C[C@H](Cn1c(-c2cnn(C)c2)nnc1N1CC=C(C(F)(F)F)CC1)NC(=O)OC(C)(C)C ZINC001302870728
CC(C)CCSCC(=O)N[C@H](C)c1nc(-c2cccnc2)cs1 ZINC000069696607
O=C(Nc1nc(C2CCC2)cs1)c1ccc(-n2ccnc2)c([N+](=O)[O-])c1 ZINC000436170364
CC(=O)c1c(Cl)c(Cl)c([N+](=O)[O-])c2c1OCCO2 ZINC000003883693
C#Cc1ccc(CNc2cc(Cl)nc(C3CC3)n2)cc1 ZINC000828443001
CCc1cc(N2CCCO2)nc(-c2ccc([N+](=O)[O-])cc2)n1 ZINC000096011361
Cc1ccc(Nc2nc(Nc3ccc(Cl)cc3)nc3c2cnn3C)c(C)c1 ZINC000015682331
Cc1nc(CS(=O)(=O)[C@@H](C)c2cc([N+](=O)[O-])ccc2C)sc1C ZINC000180149743
Cc1cc(Cn2cc(Br)c(=O)c([N+](=O)[O-])c2)n(C)n1 ZINC000567124251
FC(c1nc(-c2cc(-n3cccn3)ccn2)no1)=C1CCCC1 ZINC000656041457
CCn1cccc1/C=N\C1CCCCC1 ZINC000408941469
C/C=C(\C)C(=O)N1CCC2(C[C@@H]2NC(=O)c2cn[nH]c2)CC1 ZINC000963275101
COC(=O)c1cc(C(=O)N2CC[C@H](C(C)(C)C)C[C@@H]2C)cc([N+](=O)[O-])c1 ZINC000582866767
C=CCc1c(C)nc(-c2ccccc2)nc1N=NC(C)c1ccc(Br)cc1 ZINC000008397752
C#CC[NH+]1CCC(C(=O)NC[C@H]2CCC(F)(F)C2)CC1 ZINC000491651783
C/C=C/COc1ccccc1-n1c(C)c(C)n2c1nc1c2c(=O)n(C)c(=O)n1C ZINC000004945178
Fc1c(F)c(F)c(N=NCc2ccc(Cl)cc2Cl)c(F)c1F ZINC000005567857
CNc1cc(-n2nc(C)cc2-c2ccccc2)ncn1 ZINC000000337844
O=C1NC(=S)NC(=O)C1=Cc1cc(Br)ccc1OCc1cccc(Cl)c1 ZINC000408867844
CCOc1ccc([C@H]2c3cccn3-c3sc4c(c3CN2C(=O)NCCC(C)C)CCCC4)cc1 ZINC000021539237
CC(=O)c1cnc(N(C)Cc2c(C)noc2C)nc1C ZINC000095387222
O=Cc1cccn1-c1ccc(Cl)c([N+](=O)[O-])c1 ZINC000003676308
O=CC1=CC(=NNc2ccc(Cl)cc2Cl)C=CC1=O ZINC000059514565
CCCCN1C(=S)N[C@H](c2ccccn2)[C@H]1c1ccc(Br)s1 ZINC000222949390
COc1cc2nc3ccc(NC(=S)NCCC4=CCCCC4)cc3nc2cc1OC ZINC000408993351
C#CCn1nc(-c2ccsc2)c2c1CCCC2 ZINC000409436835
CC[C@@H](NC(=O)c1cc(C(C)C)oc1C)c1nc(C)cs1 ZINC000285224986
CC(C)Oc1ccc(Br)cc1/C=N/c1c(-c2ccco2)nc2ccccn21 ZINC000001105979
Cc1cccc2c1N[C@H](c1ccccc1Cl)[C@@H]1CC=C[C@@H]21 ZINC000409169108
O=C(Cc1ccc(Cl)nc1)N1CCc2cc([N+](=O)[O-])ccc21 ZINC000071894027
O=C(C[C@@H]1CCCN1c1ncnc2ccc([N+](=O)[O-])cc21)c1cccs1 ZINC000611713905
C#CC1(NC(=O)N[C@H]2CC[N@@H+]3CCCC[C@@H]23)CCCC1 ZINC000883149674
Cc1cc(C(=O)Nc2nccs2)ccc1[N+](=O)[O-] ZINC000004150506
C#C[C@H](C)[N@H+](C)C[C@H](O)Cn1cnc2cc(C)c(C)cc21 ZINC000491738188
Cc1cc(C)c([C@H](C)NS(=O)(=O)c2cc(Cl)ccc2Cl)cc1C ZINC000022540317
Cc1ccc([N+](=O)[O-])cc1NC(=S)NC(=O)c1cccnc1 ZINC000000468069
C/C=C(\c1ccccc1)C(C)(c1ccccc1)c1ccccc1 ZINC000003132706
Cc1cccc(CCCNC(=O)c2c(Br)cccc2[N+](=O)[O-])n1 ZINC000599929065
CCc1ccc([C@@H](Nc2cc(C)ccn2)c2ccc3ccc(C)nc3c2O)cc1 ZINC000002838754
CC(C)CCNC(=O)[C@@H](c1cccs1)N(C[C@@H]1CCCO1)C(=O)Cn1nnc(-c2ccc(F)cc2)n1 ZINC000006134309
CC(C)c1nc2cc(N[C@@H]3CCCc4nn(C)cc43)ccc2o1 ZINC000526075020
CC(C)(O)CC(=O)N1CCC[C@@H]2[C@H]1CCN2C(=O)/C=C/C1CC1 ZINC000963014310
CC(C)C(=O)N1CCN(c2c(Cl)cccc2NC(=O)/C=C/c2ccc(-c3ccccc3[N+](=O)[O-])o2)CC1 ZINC000020412568
C=CCc1cc(C=O)cc(Br)c1OCc1ccc(Cl)cc1 ZINC000408852141
CC(C)CCC(=O)N(C)c1nc2c(cccc2Cl)s1 ZINC000582702740
CCCn1c(=N)c(S(=O)(=O)c2ccc(Br)cc2)cc2c1nc1c(C)cccn1c2=O ZINC000101229330
Cc1cc(C)c(/C=N/c2ccc([N+](=O)[O-])cc2C)c(C)c1 ZINC000005378737
O/N=C1/c2cc(Cl)ccc2-c2c1cc(Cl)cc2Cl ZINC000017420393
Cc1cc(/C=C2\C(=N)N3N=CSC3=NC2=O)c(C)n1-c1cccc(Cl)c1C ZINC000002450979
FC(F)Oc1ccccc1[C@H]1CC(c2cccs2)=Nc2ccccc2S1 ZINC000000943354
C[C@@H]1COCC[C@H]1Nc1nc(Cl)nc(-c2ccccc2)n1 ZINC001159711856
O=[N+]([O-])c1ccc(/C=C/c2cc(Br)c3c(c2)OCCO3)nc1 ZINC000439507388
COc1ccccc1OC[C@H]1c2ccsc2CCN1C(=O)CN(CCC(C)C)C(=O)c1ccco1 ZINC000036118446
O=C(CCn1ccc2cc(Cl)ccc21)OCc1cscn1 ZINC000758867540
CO[C@@H](C)c1nc(CN[C@H](C)c2nc(C(F)(F)F)cs2)cs1 ZINC000274623254
CCc1cccc(C)c1NN=Cc1csc(C)n1 ZINC000799493887
CCn1c2ccccc2nc1NN=Cc1cc(C)ccc1O ZINC000408692853
Clc1ccc(/N=C(/c2ccncc2)c2cc(Cl)ccc2Cl)cc1 ZINC000100944685
CCCn1c(SCC(=O)NCC)nc2sc3c(c2c1=O)CCC3 ZINC000003318108
O=C(OC/C(Cl)=C/Cl)c1cnc(Cl)c(Cl)c1 ZINC000763906940
C[C@H](Nc1cc(Cl)ccc1Sc1ccccc1)c1nc(=O)c2c3c(sc2[nH]1)C[C@H](C)CC3 ZINC000003476715
CC(C)=CC(=O)N1CCN(C2CN(Cc3cscn3)C2)CC1 ZINC000941297905
Cc1cc(C)c(C)c(Cc2c(C)c(C)cc(C)c2C)c1C ZINC000001695356
O=[N+]([O-])c1ccc(NC2CCC(O)CC2)cc1OC(F)F ZINC000096427277
C/C(=N\NC(=S)NC(C)(C)C)c1cc(F)cc(F)c1O ZINC000004300053
ON=Cc1c(Cl)c(Cl)c(Cl)c(Cl)c1Cl ZINC000257357717
FC(F)(F)[C@@H]1CCC[C@@H](C=NO[C@H]2CCCCO2)C1 ZINC000853326180
Cc1nc(NC(=O)CSc2n[nH]c(=O)[n-]c2=O)sc1C(=O)N(C)C ZINC000008717916
C#CCCSc1nnc(-c2ccc(C(C)C)cc2)o1 ZINC000179269103
Fc1ccc(CC=CN=Nc2ccc3n[nH]cc3c2)cc1F ZINC000794928269
CNC(=O)[C@H]1CN(C(=O)c2cc3cc(O)c(O)cc3s2)CCO1 ZINC000897356013
O=[N+]([O-])c1ncn(CCc2cc(Cl)cc(Cl)c2)n1 ZINC000194602220
Cc1nn(C)c(Cl)c1CSc1ccc(C(C)C)cc1 ZINC000037515537
COCCn1c2ccccc2nc1SCC(=O)NN1C(=O)NC2(CCCCC2)C1=O ZINC000008898265
CCO[C@@H](C)c1ccc(-c2nnc3ccccn32)cc1 ZINC001506415411
Cc1cccc(/N=N/c2c(N)nn3c2nc(C)cc3C)c1 ZINC000005795888
C/C=C(/C)C(=O)N1C[C@H](C)[C@H](NC(=O)c2ncoc2CC)C1 ZINC000966312556
Cc1cc([N+](=O)[O-])cc2nc(-c3cc(I)ccc3Cl)oc21 ZINC000226237164
Cc1ccc([N-]c2cnns2)c([N+](=O)[O-])c1 ZINC001214167214
S=c1[nH]nc(-c2ccccc2)n1NCc1cccc(Cl)c1Cl ZINC000007601534
COc1ccc(/C=C2/SC(=O)N(Cc3ccccc3[N+](=O)[O-])C2=O)c2ccccc12 ZINC000215005034
CCc1nc(Cc2noc([C@@H](C)CC(C)(C)C)n2)cs1 ZINC000582810270
COCc1cc(C)nc2sc3c(nc(-c4ccccc4)nc3-c3ccc(Br)cc3)c21 ZINC000012445648
C[C@H]1C[C@H]1c1nc(-c2cnn(-c3ccccc3)c2N)no1 ZINC000874434716
CC[C@]1(O)CCC[N@H+](C[C@H](O)CC2(C#N)CCOCC2)C1 ZINC000602983305
COC1CC(CNc2nc(Cl)nc3[nH]cc(Cl)c32)C1 ZINC001162986332
CCN1CCN(c2nc(NC[C@@H]3CCCO3)nc(N)c2[N+](=O)[O-])CC1 ZINC000004305985
COc1ccc(CCNC(=O)N[C@@H]2c3c(cc4c(c3OC)OCO4)CCN2C)cc1OC ZINC000020112644
CCCOc1ccccc1[C@@H]1Nc2ccccc2-c2nnc(SCc3ccccc3)nc2O1 ZINC000003462328
CC(C)N=Nc1ccc(Cl)cc1[N+](=O)[O-] ZINC000070461219
C=Cc1ccc(CCNC(=O)c2c[nH]c3cc([N+](=O)[O-])ccc32)cc1 ZINC000253429508
Cc1cc(Cl)cc(C=NNC2C[C@H](C)O[C@@H](C)C2)c1 ZINC000901301907
Cc1cccc(N=C2NC(=O)/C(=C/c3ccc(I)o3)S2)c1C ZINC000408757976
COc1ccc(/N=C\c2ccc(Cl)s2)cn1 ZINC000101517555
C[C@@H](C(=O)Nc1ccn(-c2ccccc2Cl)n1)c1cccc([N+](=O)[O-])c1 ZINC000579790152
CCn1c(NN=Cc2cccc([N+](=O)[O-])c2)nc2c1c(=O)[nH]c(=O)n2C ZINC000005220171
C=CCCSc1nc(=O)c2c3c(sc2[nH]1)CCCC3 ZINC000128497439
Cc1nc2sc(C(=O)c3ccc([N+](=O)[O-])cc3)c(N)c2c(C)c1C ZINC000000069930
CNC(=O)C[N@@H+]1CCCC12CCN(c1ccc([N+](=O)[O-])c(-c3ccc(F)cc3)n1)CC2 ZINC001164690096
O=[N+]([O-])c1cc(Br)ccc1OC(F)F ZINC000085397036
C[n+]1cc(C(=O)NCCCC[N+](C)(C)C)ccc1/C=N/[O-] ZINC000001791555
Cc1c2cc(C)ccc2[nH]c1C(=O)Nc1cc(C)cc(C)n1 ZINC000437121940
Cc1csc2nc(N(C(=N)N)c3ccc(F)cc3)ncc12 ZINC001167990512
Cc1scc(C(=O)N(C)[C@H](C)c2ccc(F)c(F)c2)c1C ZINC000358521772
O[C@]1(c2ccc(Cl)cc2)CC(c2ccc(Cl)cc2)=C2CCCCCC2=N1 ZINC000005714981
C1CC1n1c([C@@H]2CCCO2)nnc1N1CCCC2(CCCC2)C1 ZINC000580958483
C[C@@H]1CCCN(Cc2cnc3cnc(Br)cn23)[C@H]1C ZINC001140240669
CSC[C@H]1CCCN1C(=O)c1csc(-c2cccc([N+](=O)[O-])c2)n1 ZINC000157672399
Cc1nc(-c2ccc(CNC(=O)c3cccc([N+](=O)[O-])c3)o2)cs1 ZINC000012619069
CNc1ccc(-c2nc(C(C)C)no2)cc1[N+](=O)[O-] ZINC000020898124
CC(C)C(C)(C)CNC(=O)C12CC3CC(CC(C3)C1)C2 ZINC000438408871
C[C@H](Nc1cnn2c1CCCC2)c1cncc(Br)c1 ZINC000631710418
Cc1cncc(NCc2c[nH]nc2-c2cccs2)c1 ZINC000095430911
CC[C@@H](C)n1c(=O)c2c3c(sc2nc1Sc1ccc(Cl)cc1[N+](=O)[O-])CCCC3 ZINC000003399120
S=C1N[C@@H](c2ccccn2)[C@H](c2cccn2-c2ccccn2)N1c1ccccc1 ZINC000224153902
COc1nnc(NCc2ccccc2-c2cccnc2)cc1C ZINC001170112054
O=[N+]([O-])c1ccc(/C=C/C=C/c2ccccc2)c(Cl)c1 ZINC000016954289
Cc1ccc(C)n1-c1ccc(/N=C\c2cc(C)n(-c3ccccc3)c2C)cc1 ZINC000408790429
O=C(NCC1CC[NH+](C2CC2)CC1)N[C@@H]1C=C[C@H](CO)C1 ZINC000330239639
C[C@@H]1CSC(SCc2csc(Br)c2)=N1 ZINC000089523405
COCc1cccc(N[C@@H](C)c2ccc(Cl)s2)c1 ZINC000036918113
CC1=CSC2=NC(=O)/C(=C\c3ccc(-c4cc([N+](=O)[O-])ccc4C)o3)C(=N)N12 ZINC000049672613
CS[C@H](C)Cc1nc(Cc2c[nH]c3cc(Cl)ccc23)no1 ZINC000273855051
O=[N+]([O-])c1c(N2CC[C@@H](Oc3ccccc3Cl)C2)nc2sccn21 ZINC000131843728
CC(C)=C(F)C(=O)N1CC[C@H]2CN(C(=O)CCC(C)C)CC[C@@H]21 ZINC001285386348
O=C(COc1cccnc1[N+](=O)[O-])c1ccc(Cl)s1 ZINC000005971706
O=[N+]([O-])c1ccc(-n2cccc2-c2nc3ccccc3s2)cc1 ZINC000007099504
Cc1csc([C@H](C)n2ccnc2-c2ccc(-c3cc[nH]n3)s2)n1 ZINC000071498245
Cc1nc(N2C(=O)c3oc4ccc(Cl)cc4c(=O)c3[C@@H]2c2ccc(C(C)C)cc2)sc1C ZINC000002409007
Cc1ccc(Cl)cc1NC(=O)/C(=C/c1cccc([N+](=O)[O-])c1)NC(=O)c1cccs1 ZINC000027522224
C[Si](C)(C)c1ccc(CC(=O)Nc2cccc(Cl)n2)cc1 ZINC001126618814
C[C@@H]1CN(C(=O)Cc2cnc[nH]2)C[C@@H]1NC(=O)C1=CCCC1 ZINC000966866039
Cc1nn(-c2ccccc2)c(C)c1/N=N/c1ccccc1 ZINC000034327798
CCC#C[C@@H](C)Oc1cc(F)c(SC)cc1F ZINC001234927400
CC(=O)c1nc(C)n(-c2c(Cl)cc(Cl)cc2Cl)n1 ZINC000015443919
Cc1cscc1C(=O)Nc1ccnn1[C@H](C)CC(C)C ZINC000487464178
O=C1C=Cc2ccccc2C1=NNc1ccc([N+](=O)[O-])cc1 ZINC000012405010
CC(C)(C)[C@@H]1CCc2c(sc3ncn4ncnc4c23)C1 ZINC000000503856
O=C(c1cnc(C2CC2)s1)N1CCCc2ccc([N+](=O)[O-])cc21 ZINC000609859449
Brc1csc(/C=N/c2ccc(C34CC5CC(CC(C5)C3)C4)cc2)c1 ZINC000004587395
Brc1cnc(/C=C\c2ccc3c(c2)CCO3)s1 ZINC000434632967
C[C@@H]1CCSCCN1C(=O)c1cc2cc([N+](=O)[O-])ccc2s1 ZINC000190003119
CCn1nccc1/C=C\c1ncc(Br)s1 ZINC000575117728
O=C(c1ccc(-c2ccc(OC(F)F)cc2)s1)N1CC2(CC2(F)F)C1 ZINC000655189067
Cc1cc2sc(NC(=O)c3cccc(Br)c3)nc2c(C)c1 ZINC000000802219
CC(C)(C)c1ccc(-c2nc(-c3cscn3)no2)cc1 ZINC000432689619
CCc1nnc(SCc2ccccc2)n1[N-]C(=S)NC(=O)c1ccc(-c2ccc(Br)cc2)o1 ZINC000105304275
C#CCCCCCOC(=O)c1c(F)c(F)cc(F)c1F ZINC000760269196
Cc1c(C(=O)N[C@H](c2nc(-c3ccncc3)no2)C(C)C)sc2cccc(F)c12 ZINC000058245069
O=C(Nc1cc(Br)ccc1-n1cncn1)c1ccc([N+](=O)[O-])s1 ZINC000194582284
O=C(NN1C(=O)/C(=C/c2ccccc2Cl)SC1=S)c1csc2c1CCCC2 ZINC000012538096
Cn1nc([N+](=O)[O-])cc1C(=O)NCc1cc(Cl)cc2c1OCC2 ZINC000357830065
CC(C)C1=NN2C(=NC(=O)/C(=C\c3ccc(-c4ccc([N+](=O)[O-])cc4Cl)o3)C2=N)S1 ZINC000008739385
O=C1CN(C2CN(C(F)(F)c3ccc([N+](=O)[O-])c(Cl)n3)C2)CCN1 ZINC001165115652
CCC(C)(C)c1ccc(NCc2cn3cccnc3n2)cc1 ZINC000563344716
Cc1ncc(CN2[C@@H]3CC[C@H]2[C@@H](NC(=O)CCC(C)(C)C)C3)o1 ZINC001109872324
C[C@@H]1CC[C@H](NC(=O)[C@@H]2CCCC[C@H]2C(F)(F)F)[C@H](C)C1 ZINC000497946348
N#CC1(NNC2(C#N)CCCCCC2)CCCCCC1 ZINC000019170537
C[C@@H](N[C@@H](C)c1cccs1)c1c(F)cccc1F ZINC000020148278
O=[N+]([O-])c1cccc2ccc(C=Cc3cc(-c4nn[nH]n4)cs3)nc21 ZINC000823648612
COc1ccc(C(=O)NC(=S)N2CCN(c3c(Cl)cccc3[N+](=O)[O-])CC2)cc1OC ZINC000013946293
O=C(Nc1nc2ccc([N+](=O)[O-])cc2s1)c1ccc(-c2ccc(Cl)cc2Cl)o1 ZINC000016447818
CCc1c(C)noc1NC(=O)Cc1cc(F)c(F)c(F)c1 ZINC001529091067
Cn1nnc(Cn2c(-c3ccc(Br)cc3Cl)nnc2N2CCC(F)(F)CC2)n1 ZINC001298905656
CC(=O)c1c(C)[nH]c(C(=O)c2sc(-c3c(N)n(C)c(=O)n(C)c3=O)nc2C2CCCC2)c1C ZINC000002659394
C[NH+](C)CCOCc1ncn2c1CN(C(F)(F)c1cnc(Cl)c([N+](=O)[O-])c1)CCC2 ZINC001165000618
O=C1C=CC(=NSc2ccc(Cl)cc2)C=C1 ZINC000001882415
CSc1nc2ccsc2c(N2CCn3cccc3C2)n1 ZINC001166601896
O=[N+]([O-])c1ccc(CNc2ccc(Cl)cc2Cl)cc1 ZINC000021800009
O=c1c2sc(-c3ccc([N+](=O)[O-])cc3)cc2nc2n1CCC2 ZINC000000978679
CS(=O)(=O)N1CCCN(Cc2cc3n(n2)CC[NH2+]C3)CC1 ZINC000072137408
C[C@@H](OC(=O)c1cc2c(s1)CCCC2)C(=O)Nc1cc(Cl)cc(Cl)c1 ZINC000006561640
CC(C)c1ccc(/C=C\C(=O)Nc2ncc(Cc3ccc(F)cc3)s2)cc1 ZINC000006307371
C[C@@H](NC(=O)c1cc2c(nc3ccccn3c2=O)n(Cc2cccnc2)c1=N)c1ccccc1 ZINC000100677843
Cc1c(C)n(-c2ccc(C)cc2C)c2ncn3nc(-c4ccc(F)cc4)nc3c12 ZINC000015842323
CSc1nc(-c2cccs2)nc(C)c1C(=O)N[C@@H](C)c1ccccc1C ZINC000012814194
C#Cc1cccc(NCc2cccc(Cl)c2)c1 ZINC000019876995
C=CCOc1ccc([C@@H]2Nc3c(Cl)ccc(Cl)c3[C@@H]3C=CC[C@@H]32)cc1 ZINC000408736640
Fc1c(Cl)c(Br)cc(Br)c1Cl ZINC000065356390
CSCC[C@@H]1C[N@@H+]2CCC[C@H]2CN1Cc1coc2ccc(Cl)cc2c1=O ZINC000019574031
CCCNC(=[NH2+])NCC1(N2CCOCC2)CCCCC1 ZINC000104154402
CCc1cccc(Cl)c1CNc1cnn(C(C)C)c1 ZINC000563492586
C/C(=C\c1ccc(Cl)cc1)c1nc(-c2ccncc2)no1 ZINC000255647797
C=CCOc1ccccc1[C@@H]1Nc2c(Cl)ccc(Cl)c2[C@@H]2C=CC[C@@H]21 ZINC000222370164
CC(CCC(F)(F)F)N=Nc1ccc(C(C)(C)C)nn1 ZINC001116538706
CCN1C(=O)/C(=C/c2cn(CC(=O)OC)c3ccc(Br)cc23)SC1=S ZINC000409124528
CC(C)c1cc(C(=O)Nc2ccc3nc[nH]c(=O)c3c2)c2cnn(C(C)C)c2n1 ZINC000109411244
O=[N+]([O-])c1cccc(CO/N=C/c2ccc(Cl)s2)c1 ZINC000408593460
C=CCSc1nnc2c3sc4nc(CC(C)C)c5c(c4c3ncn12)CCCC5 ZINC000002344500
CCc1ccc(/N=C/c2ccc(OCc3ccc([N+](=O)[O-])cc3)cc2)cc1 ZINC000008084986
Cc1nnc(NC(=O)[C@H](C#N)c2nc(=O)c3c(C)c(C)sc3[nH]2)s1 ZINC000505462073
O=C(Nc1cccc2c1C(=O)NC2)c1ccc(-c2cccs2)o1 ZINC000341106091
C(=N/N=C\c1ccccc1)\c1ccccc1 ZINC000008579909
Cc1c(C)n(-c2ccccc2Cl)c2ncn3nc(-c4ccc(C)cc4)nc3c12 ZINC000021801787
C[C@H](Cc1cccc(Cl)c1)c1nc(-c2cccnc2)no1 ZINC000534403224
O=c1c2ccccc2nc(/C=C/c2ccccc2[N+](=O)[O-])n1-c1ccc(Br)cc1 ZINC000009137901
CCN1C(C)=C(C)S/C1=C1\SC(=S)N(NC(C)=O)C1=O ZINC000032190710
CCCn1c(C)nnc1CSCc1cc(C)sc1C ZINC000179825313
C/C=C(/C)C(=O)N1CCO[C@@H](CNC(=O)c2csc(C)n2)C1 ZINC000944731372
Cc1ccc(Cl)c(NC(=O)CN(C)[C@@H](C)c2ccc(-n3cncn3)cc2)c1Cl ZINC000012903656
O=C(N[C@H]1CCCOCC1)c1cc(Br)cc([N+](=O)[O-])c1Cl ZINC000180989553
Clc1cc(Cl)cc(-c2noc(/C=C\[C@H]3CCOC3)n2)c1 ZINC000453071803
O=[N+]([O-])c1cc(Cn2ccnc2-c2ccccn2)cs1 ZINC000071804120
CC(C)c1ccc(C(=O)Nc2nc(-c3nccn3C)cs2)cc1[N+](=O)[O-] ZINC000188052691
O=C(Nc1cccc(-c2cccnc2)n1)c1cncnc1C1CC1 ZINC001134245695
O=[N+]([O-])c1ccc(C2=NNC(c3cccnc3)=Nc3ccc(Cl)cc32)cc1 ZINC000004129812
Cc1n[nH]c(=S)n1N=Cc1ccccc1OCc1ccc(Br)cc1 ZINC000005410212
Brc1ccc(-c2nc3cc(/N=C/c4ccc5c(c4)OCO5)ccc3o2)cc1 ZINC000001431053
COc1ccc([C@@H](Nc2cc(C)ccn2)c2ccc3ccc(C)nc3c2O)cc1 ZINC000004178224
O=[N+]([O-])c1ccc(-c2nc3c4ccccc4nc(SCc4ccc(Cl)cc4)n3n2)cc1 ZINC000002968953
CCCOc1ccc(Br)cc1/C=N/c1ccc(OCC)cc1 ZINC000006941614
COC(=O)C=Cc1ccc(N2CC(=O)N(C)C(=O)C2)c([N+](=O)[O-])c1 ZINC000274667541
Cc1nn(-c2ccccc2)c(Cl)c1CN=Nc1nnc2c3cc(C)ccc3[nH]c2n1 ZINC000005343055
Cc1sc(-c2ccccc2)nc1-c1c[nH]c2ccccc12 ZINC000000384356
Cc1ncc([C@H](C)Nc2ccc3oc(C4CC4)nc3c2)c(C)n1 ZINC000272043385
Cc1cc(-n2c(C)cc(C(=O)N(C)c3c(C)noc3C)c2C)no1 ZINC000096450418
Cc1cc([N+](=O)[O-])nn1Cc1ccc(Cl)cc1 ZINC000002388610
Nc1c(NC(=O)NC[C@@H]2CNC(=O)C2)cc(Cl)cc1[N+](=O)[O-] ZINC000597091240
CC(C)(C)c1ccc(Cn2c3ccccc3nc2-c2cncs2)cc1 ZINC000000356546
CCC(CC)[S@@](=O)[C@@H]1CCc2c1cc(Cl)cc2Cl ZINC000443402318
C[C@H](c1ccc(Cl)cc1)[N@H+](C)Cc1nc(=O)c2sccc2[n-]1 ZINC000040497562
C#C[C@H](CC)NC(=O)N1CC[N@H+](C)C(C)(C)CC1 ZINC000875594314
CC[C@H](NC(=O)[C@@H]1C[C@@H]1[N+](=O)[O-])C12CC3CC(CC(C3)C1)C2 ZINC000170625989
Fc1ccccc1CNc1ncnc2ccc(Br)cc21 ZINC000041470828
C(=NNc1ccccc1)c1cccn1-c1ccccc1 ZINC000059249583
CCCn1cnnc1-c1nc2c([nH]1)C(=O)NC[C@@H](c1ccc(Cl)cc1)C2 ZINC000065493244
CC#CC[N@@H+]1CCC[C@H](NC(=O)C[C@@H]2CCCO2)C1 ZINC001006826187
NC(=O)c1cncc(Oc2ccc([N+](=O)[O-])c3cnccc23)c1 ZINC000253426538
Clc1nccc2cc(C=NO[C@@H]3CCCCO3)sc21 ZINC000872360436
O=[N+]([O-])c1ccc(CNCc2cc(Br)ccc2Br)cc1 ZINC000479614804
Cc1ccc2c(c1)sc1nc(-c3ccc(O)cc3)c(NCCCOC(C)C)n21 ZINC000065319301
Cc1csc(NC(=O)c2ccccc2[N+](=O)[O-])n1 ZINC000000482803
CC(C)Oc1ccc([C@H]2CC(=O)Nc3c(-c4ccc(Cl)cc4)csc32)cc1 ZINC000021157867
c1csc(-c2nc(Cc3noc([C@H]4CC=CCC4)n3)co2)c1 ZINC000273788966
Cc1cc(C=C2C(=O)[N-]C(=S)N(c3cc(C)cc(C)c3)C2=O)c(C)n1-c1cc[nH+]cc1 ZINC000033913122
Cc1cc([N+](=O)[O-])cn(Cc2csc(-c3ccc(Cl)cc3)n2)c1=O ZINC000127161954
Cc1cc(-c2nc3ccccc3s2)cc(Br)c1N ZINC000008702043
CN1C(=O)/C(=C/c2ccc(N3CCOCC3)o2)SC1=Nc1ccc(Cl)cc1 ZINC000409010868
c1sc(N=NCc2cccnc2)nc1-c1ccccc1 ZINC000005775846
CCc1ccccc1NCc1cc(I)c(OCc2ccc([N+](=O)[O-])cc2)c(OC)c1 ZINC000409118024
Cc1[nH]nc(C(F)(F)C(F)(F)C(F)(F)F)c1Cl ZINC000004329287
CCc1c(Cl)ncnc1NCc1cnc2cc(C)ccn12 ZINC001155281216
CCCCN1C(=O)[C@@H]2[C@H](C1=O)[C@H]([C@H](O)c1ccc(Cl)cc1)N[C@@]21C(=O)Nc2ccccc21 ZINC000248213025
CN(C)c1nc(N)c([N+](=O)[O-])c(Nc2cccc(Cl)c2)n1 ZINC000004306317
CC(C)(C(=O)N1CCO[C@H](c2ncon2)C1)c1ccc([N+](=O)[O-])cc1 ZINC000353531181
Cc1csc(NC(=O)c2cccc([N+](=O)[O-])c2)n1 ZINC000000368772
Cc1ccc(-c2cccn2C)n1-c1ccc(N(C)C)cc1 ZINC000228928307
O=C(c1ccccc1Cl)N1C(=O)/C(=C\c2ccc([N+](=O)[O-])cc2)SC1=S ZINC000408719991
COc1ccc(Cl)cc1-c1nnc(S/C(=C\c2ccc(OCc3ccc(Br)cc3)cc2)C(=O)[O-])o1 ZINC000408631551
C#CCO[C@@H](C)c1ccc(Br)cc1 ZINC000072209999
O=C1OC(c2cc([N+](=O)[O-])ccc2Cl)=N/C1=C\C=C\c1ccccc1[N+](=O)[O-] ZINC000003011663
CC(C)c1cc(N2CCc3cc(Cl)ccc3C2)nc(Nc2ccccc2)n1 ZINC000328987648
N#CC1(C[C@@H](O)C[NH+]2CC3(C2)CCCOC3)CC1 ZINC000601960753
Fc1c(Br)ccnc1NCc1cccc2ncoc21 ZINC001171456413
Cc1cc(C)nc(NC[C@H](C)NC(=O)c2cc(Cl)cs2)n1 ZINC001108525735
Cc1cccc2c1CN(Cc1nnc(-c3ccc([N+](=O)[O-])cc3)o1)CC2 ZINC000277404120
CC(C)[C@H](C)[S@](=O)CCC1(C#N)CCCCC1 ZINC000414232848
Cc1nn(-c2ccc(-c3ccc(C)c(C)c3)nn2)c(C)c1S(=O)(=O)N1CCN(C)CC1 ZINC000065138142
Cc1c(C(=O)OCC(=O)N2CCc3cc([N+](=O)[O-])ccc32)sc2cccc(F)c12 ZINC000016125453
CC(C)=CC(=O)Nc1c(C(C)C)cccc1C(C)C ZINC000040868728
Cc1cc2sc(NC(=S)NC(=O)C=Cc3cccc([N+](=O)[O-])c3)nc2cc1Cl ZINC000016284237
Cc1c(Cl)nc(CC(C)C)nc1N1CCC2(CC1)COCCN2Cc1ccn(C)n1 ZINC001164935449
Clc1ccc2ccc(Cl)c(N3C[C@@H]4CN(Cc5nccs5)C[C@H]4C3)c2n1 ZINC001164784341
C[C@@H]1OCC[C@@H]1[S@@](=O)CC[C@H]1C[C@H](C)C[C@H](C)C1 ZINC000245552835
Cc1cccn2c1nc(-c1ccco1)c2Nc1ccccc1 ZINC000101265041
CC(C)C(=O)N1CCC2(C1)CCN(C(=O)[C@@H]1C[C@@H](C)CO1)CC2 ZINC000944403467
O=C1N=NC(Cn2cc(Br)c(=O)c([N+](=O)[O-])c2)S1 ZINC000558456354
C=C(C)Cn1c(SCc2nc3ccccc3[nH]2)nc2sc3c(c2c1=O)CCCC3 ZINC000000909670
O=C1c2ccc([N+](=O)[O-])c3c([N+](=O)[O-])ccc(c23)C(=O)N1c1ccccc1Br ZINC000003075085
Nc1ccc(CCNC(=O)C(=O)N2CC[C@@H]([C@@H]3CCCO3)C2)cc1 ZINC000884694373
c1cc2ccc([nH]2)c2ccc(ccc3ccc([nH]3)c3ccc1n3)n2 ZINC000003847135
CCn1c2ccc(Cl)cc2nc1NCc1ccnn1C ZINC000167823905
Brc1ccc(-c2nc3c([nH]2)c2ccccc2c2ccccc32)cc1 ZINC000003140797
CC(C)(C)[C@@H]1CCC[C@@H]1NC(=O)C1CCC(OC(F)F)CC1 ZINC000412803168
CC[C@@H](C)NC(=[NH2+])NC[C@@]1(N(C)C)CCSC1 ZINC000262501506
O=C(Nc1ccc(-c2ccccn2)cn1)c1ccc([N+](=O)[O-])o1 ZINC000089883973
C[C@@H](NC(=O)Nc1cccc([N+](=O)[O-])c1)c1nc2c(s1)CCCC2 ZINC000072289183
O=C(N[C@@H]1[C@H]2CCO[C@@H]2C12CCC2)c1cc(F)cc([N+](=O)[O-])c1Br ZINC000269918464
O=[N+]([O-])c1ccc(NC[C@H](O)c2ccc(Cl)cc2)nc1 ZINC000012915487
C[NH+]=C(NCCN1CCN(C(C)=O)CC1)N1CCSC(C)(C)C1 ZINC000261970170
O=CCCc1cc(Cl)cc(Cl)c1 ZINC000071508529
O=C(NCc1ccccn1)c1ccc(Cn2c3cnccc3nc2SCc2ccccc2F)cc1 ZINC000021523007
O=C(Nc1n[nH]c2ccc([N+](=O)[O-])cc21)c1cccs1 ZINC000089420751
O=[N+]([O-])c1ccc(Br)cc1OC(F)F ZINC000095215763
Cc1ccccc1/C=C1/SC(=S)N(NC(=O)C23CC4CC(CC(C4)C2)C3)C1=O ZINC000008570762
Cn1nc(C(F)(F)C(F)(F)C(F)(F)F)nc1C(F)(F)C(F)(F)C(F)(F)F ZINC000104062241
Cc1nn(Cc2nc3ccccc3c(C)c2Cl)c(C)c1[N+](=O)[O-] ZINC000008221829
COc1ccc(S(=O)(=O)N[C@H](C)c2ccc(C)cc2C)cc1N1CCCC1=O ZINC000022528075
CCc1nnc(N2CCc3ccc(Cl)nc3C2)n1[C@H]1C[C@H]1C ZINC001293010667
O=C([O-])[C@H](Cc1cncn1C(=O)OCC1c2ccccc2-c2ccccc21)NC(=O)OCC1c2ccccc2-c2ccccc21 ZINC000071788060
COc1cc(C(=S)N2CCN(C)CC2)cc(Cl)c1OCc1ccc(Cl)cc1 ZINC000408576697
CN(C)c1ccc(-n2cccc2/C=N\c2ccc(Cl)cc2Cl)cc1 ZINC000408847068
CC(=O)N(c1nc(C)c(C(=O)N=c2[nH]c3ccccc3s2)s1)C(C)C ZINC000040287075
C[C@@H]1[C@@H](c2ccc(Br)cc2)OCCN1C(=O)c1ccc([N+](=O)[O-])[nH]1 ZINC000270150560
C=CCn1c(CCN2CC[NH+](C)CC2)n[nH]c1=S ZINC000041689984
CC1=C(C(=O)N(C)C)[C@@H](c2cccc(NC(=O)C34CC5CC(CC(C5)C3)C4)c2)N2CCCSC2=N1 ZINC000016613881
C[C@@H](C[S@@](=O)Cc1csc(C2CC2)n1)c1ccccc1 ZINC000279965014
NC(=O)CN1CCC[C@@H](C(=O)N2[C@@H]3CC[C@H]2[C@H]2C[NH2+]C[C@H]23)C1 ZINC001506427985
CSC(=Nc1nc2ccc([N+](=O)[O-])cc2s1)SC ZINC000001573753
Cc1ccc(-c2c[nH]cc2C(=O)Nc2ccc(C)[nH]c2=O)s1 ZINC000427923067
Cc1cc2c(N[C@@H](C)c3cc(Cl)ccc3Cl)nccn2n1 ZINC000302829372
O=C(O[C@@H](C(=O)c1ccccc1)c1ccc([N+](=O)[O-])cc1)c1cc(-c2ccc(Cl)cc2Cl)nc2ccccc21 ZINC000409178850
CNc1nc(C(=O)NC2(c3noc(C)n3)CCCC2)ccc1[N+](=O)[O-] ZINC000454847700
C[C@@H]1c2cccn2CCN1C(=O)Cc1ccc([N+](=O)[O-])cc1 ZINC000030266519
COc1ncnc(Br)c1Br ZINC000075271619
O=[N+]([O-])c1ccc(Cl)c(/C=N/c2cccc(Br)c2)c1 ZINC000002164892
Cc1nc(C(C)(C)NCc2cc(F)cc(F)c2)sc1C ZINC000162811341
CCC1(CC)[C@H](Nc2sc(S(C)(=O)=O)cc2[N+](=O)[O-])[C@@H](C)[C@@H]1OC ZINC000301979068
c1sc2nc(CN3CCCCC3)nc(Sc3nnc(-c4cccnc4)o3)c2c1-c1ccccc1 ZINC000012863578
c1csc(C2=NN3[C@@H](C2)c2ccccc2O[C@@H]3c2ccsc2)c1 ZINC000000086976
C/C1=C/C=C/C2=CC=CC=C(/C=C/C=C(/C)C#CC#C1)C2 ZINC000068564967
O=C(Nc1cc([N+](=O)[O-])ccc1Cl)c1ccc(I)cc1 ZINC000042270733
Cc1ccccc1Oc1ccc(N2C(=S)N[C@@H](c3ccccn3)[C@H]2c2cccn2-c2cccc([N+](=O)[O-])c2)cc1 ZINC000224681604
Cc1c(C(=O)NC23CC4CC(CC(C4)C2)C3)sc2ncnc(NC[C@@H]3CCS(=O)(=O)C3)c12 ZINC000015067786
CCc1nn(C)cc1NCc1cc2ccnc(Cl)c2s1 ZINC000894372052
Cc1csc2nc(C)nc(N[C@@H](C)c3cncc(F)c3)c12 ZINC000357666236
Cc1ccc(NC(=O)Cn2cnc3c2c(=O)n(C)c(=O)n3C)c([N+](=O)[O-])c1 ZINC000009553830
FC(F)Oc1ccccc1[C@@H](NCc1cnc2ccccn12)C(F)(F)F ZINC000179907230
O=C(NC1C2CC3CC(C2)CC1C3)c1cc([N+](=O)[O-])ccc1Cl ZINC000000451948
COc1ccc([N+](=O)[O-])cc1/N=C\c1cc(C)n(-c2cccc(C)c2)c1C ZINC000408759476
C#CCn1c2ccc(OCC)cc2s/c1=N\C(=O)c1ccn(C)n1 ZINC000101337910
C=C(C)C(C)(C)C(=O)Nc1sc(CC)nc1C ZINC000424804185
Cc1cc(N2CCO[C@@]3(C2)COCCN(Cc2cccnc2)C3)nc(-c2cccs2)n1 ZINC001164915307
CC1CC(C#N)(C(=O)N[C@H]2CC[N@@H+]3CCC[C@H]3C2)C1 ZINC000252513626
Cc1ccc(CNCc2c(Cl)cccc2Cl)s1 ZINC000048068781
CCOc1cc(OCC)c([N+](=O)[O-])nc1Br ZINC000000336756
CC(C)Cc1ccc([C@@H](C)c2nc3ccccc3n2Cc2ccc(Br)cc2)cc1 ZINC000016740587
OCC#Cc1csc(-c2nccn2-c2cnc3ccccc3c2)c1 ZINC000072172694
Cc1csc([C@@H](NC(=O)c2c[nH]c3cc([N+](=O)[O-])ccc23)C2CC2)n1 ZINC000610241419
O=C(Nc1cc(-c2cccs2)[nH]n1)c1ccc([N+](=O)[O-])cc1Cl ZINC000058159094
CCn1c(CSCc2ccc(Cl)cc2)nnc1SCc1ccc(Cl)cc1Cl ZINC000003134804
O=[N+]([O-])c1ccc(CNc2ccc3c(c2)OCO3)s1 ZINC000004981370
Fc1cccc([C@@H]2C[C@H]2c2nc(-c3ccc(Cl)o3)no2)c1F ZINC000445600940
O=[N+]([O-])c1ccccc1-c1nc(-c2nc3ccccc3[nH]2)n[nH]1 ZINC000005318159
Cc1nc(COc2ccc(Br)cc2[N+](=O)[O-])no1 ZINC000096424965
Cc1nn(C)cc1[C@@H](C)Nc1nc2ccccn2c1[N+](=O)[O-] ZINC000071904217
Cc1nc2sc3c(c2c(N2CCN(Cc4ccc(Cl)cc4)CC2)n1)CCCC3 ZINC000055514715
C[C@H](N[C@@H](C)C(F)(F)F)c1cc(Cl)c(N)c(Cl)c1 ZINC000287431085
CN(Cc1nnc2ccccn21)c1nc2ccccc2s1 ZINC000069389191
C=C(C)CCNC(=O)Cc1ccc(CC(C)C)cc1 ZINC001129080735
Cc1ccc(-c2noc([C@H](C)NC(=O)c3ccc([N+](=O)[O-])cc3)n2)cc1F ZINC000472556117
O=C(OCC(F)(F)C(F)(F)C(F)(F)C(F)F)C(F)(F)F ZINC000059727581
CC(C)[NH+]1CCC(c2cc(=O)n3[n-]c([C@@H]4CCCN4C(=O)[C@H]4CCCO4)cc3n2)CC1 ZINC000100232793
C=C(C)CCN[C@H](c1nc(C)cs1)C(F)(F)F ZINC000295303981
CC(C)n1cccc1[C@H]1[C@@H](c2ccccn2)NC(=S)N1Cc1ccccn1 ZINC000223544759
CC(C)c1cccc([C@@H](O)c2ccc(Br)cc2)c1 ZINC000095730333
Cc1cc(/C=N/c2cccc3ccccc32)c(C)n1-c1ccc(Cl)cc1 ZINC000408737543
O=C(N[C@@H]1CC=CCC1)c1cc(F)c(F)cc1[N+](=O)[O-] ZINC000080110905
C(=NNc1ccccc1)c1cn(CCOc2ccccc2)c2ccccc12 ZINC000083252756
Cc1cccn2c(Nc3ccccc3C)c(-c3ccc(Br)o3)nc12 ZINC000004733728
Nc1nc(-c2ccc(Cl)c([N+](=O)[O-])c2)cs1 ZINC000016952900
O=[N+]([O-])c1ccc2nc(-c3cccc(Cl)c3)n(OCc3ccc(Cl)cc3Cl)c2c1 ZINC000008733646
C[C@@H](CO)SCc1csc(Cc2ccc(Cl)cc2)n1 ZINC000079086753
CC[C@@H](F)CSCc1nc(-c2cc(F)c(F)c(F)c2)no1 ZINC000442547037
C[C@@H](Nc1nc2ccccc2cc1[N+](=O)[O-])c1ccc(Br)cn1 ZINC000480851834
CC(C=C(N=Nc1nc2ccccc2s1)c1ccccc1)c1ccccc1 ZINC000005411714
Nc1ccc(/N=N/c2ccc(Cl)nc2)c2ccccc12 ZINC000071771178
CCCCCCCSc1nc2sc3c(c2c(=O)n1CC(C)C)CC(C)(C)OC3 ZINC000001817908
C[C@@H](C(=O)NCc1nc2c(cccc2F)[nH]1)c1cccs1 ZINC001153149658
O=[N+]([O-])c1cnc(N2CCc3c(F)cc(F)cc3C2)s1 ZINC000330032472
O=c1[nH]c(SCc2ccc([N+](=O)[O-])cc2F)nc2[nH]ncc21 ZINC000084351175
N#CC1CCC(COC(=O)C[C@@H]2CCC(F)(F)C2)CC1 ZINC000797962935
COCCc1nc2cc(N[C@@H]3CC[C@@H](C)SC3)ccc2o1 ZINC000655743848
Cc1cccc(C(=O)Nc2cccnc2)c1[N+](=O)[O-] ZINC000006395840
Cc1nc(-c2ccccc2)sc1-c1nc(C(C)(C)C)no1 ZINC000518330401
CC(C)c1ccccc1-n1c(SCc2cccc([N+](=O)[O-])c2)nnc1-c1cccnc1 ZINC000003443444
C[C@H](NCc1nc2cc([N+](=O)[O-])ccc2[nH]1)c1ccc(Br)cn1 ZINC000482976394
Cn1ccnc1C=NNc1cc(Cl)cc(Cl)c1 ZINC000005907219
Cc1noc2c1[C@@H](c1ccc([N+](=O)[O-])cc1)C1=C(CCCC1=O)N2 ZINC000072332311
Oc1ccc(/N=C/c2ccc(-c3ccc(-c4ccc5ccccc5n4)s3)s2)cc1 ZINC000002267302
C[C@H]1C[C@@H]1c1ccc(CNCc2nc(C(C)(C)C)cs2)o1 ZINC000105498625
Cc1nc(Cc2nnc(N3CCN(C)C(=O)C3)n2Cc2c(C)sc(C)c2Br)cs1 ZINC001304668899
CC(=O)CC[C@](F)(Cl)C(F)(F)Br ZINC000064370218
O=[N+]([O-])c1cccc(/C=N/c2ccc3oc(-c4cccc(Cl)c4Cl)nc3c2)c1 ZINC000003113165
CC(C)c1nn(C)c2sc(C(=O)N(C)c3cccc([N+](=O)[O-])c3)cc12 ZINC000158418887
Cc1cc(/C=N/NCc2ccccc2Cl)c(C)n1-c1cccc(C)c1 ZINC000008811664
O=C([O-])C(=Cc1cccc(OCc2ccc(Cl)cc2Cl)c1)Sc1n[nH]c(-c2ccc(Cl)cc2)n1 ZINC000408632925
COc1cccc(-c2nnc(SCCOc3ccc(Cl)cc3Cl)n2C)c1 ZINC000003422608
O=C1/C(=C/c2ccoc2)SC(=S)N1[C@@H]1CCS(=O)(=O)C1 ZINC000040142081
Brc1csc(-c2noc(COc3ccccc3Br)n2)c1 ZINC000048705385
CC(C)(C)Sc1ccc(/C=N/OCc2ccc(Cl)cc2Cl)cc1[N+](=O)[O-] ZINC000003028679
Fc1cc2c(cn1)ncnc2NCc1cncc2ccccc21 ZINC001162745641
CCc1cnc(CNCc2cc3cc(C)ccc3o2)s1 ZINC000557431995
CCC(C)N=Nc1nc2ccccc2s1 ZINC000035771560
Cc1ccc(C)c2sc(NC(=S)NC(=O)c3cccc([N+](=O)[O-])c3C)nc21 ZINC000408627216
O=[N+]([O-])c1ccc(Cl)c(-c2ncnn2-c2ccc(Br)cc2)c1 ZINC000005864305
Cc1nocc1Nc1cc(Br)c(C)nc1Cl ZINC001212720510
C[C@@H]1CN(CCNC(=O)N2CCc3c(cccc3[N+](=O)[O-])C2)CCO1 ZINC000757639623
O=[N+]([O-])c1ccc(CSc2nncs2)c(F)c1 ZINC000336679732
Cc1oc(C2CC2)nc1C(=O)N(CC(C)(C)C)CC(C)(C)C ZINC000560621115
O=C(/C=C/c1ccc([N+](=O)[O-])cc1)Nc1nc(-c2cccs2)c(-c2cccs2)s1 ZINC000003256896
CC1(C)CN(Cc2nc(-c3ccc([N+](=O)[O-])cc3)no2)C[C@@H](CO)O1 ZINC000420938328
O=[N+]([O-])c1ccc(/C=C/C=N/c2ccc(-c3nc4cc(Cl)ccc4o3)cc2)cc1 ZINC000003067644
Cc1cc([N+](=O)[O-])nn1CC(=O)Nc1nc2ccccc2s1 ZINC000001428837
c1cc2sc(-c3nc(-c4cnc5ccccc5c4)no3)cc2[nH]1 ZINC000583229541
Nc1ccc([N+](=O)[O-])cc1/N=C/c1ccc(Cl)cc1 ZINC000004358820
Cc1cc([N+](=O)[O-])c(Cl)cc1NC(=S)NC(=O)c1cc(Cl)ccc1Cl ZINC000017091650
CC[C@@H](Nc1ncc([N+](=O)[O-])s1)c1c(C)nn(C)c1C ZINC000239654182
COCCn1ccc2c1cccc2NC(=O)c1cnc2sccn2c1=O ZINC000072403945
C[NH+]1CCC2(CCCN2S(=O)(=O)CC2(C#N)CC2)CC1 ZINC000329637707
Cc1nscc1C(=O)Nc1ccc(N2CCN(C(=O)c3csnc3C)CC2=O)cn1 ZINC000253433290
CC(C)CN1C(=S)N[C@@H](c2ccccn2)[C@@H]1c1ccc(-c2ccccc2[N+](=O)[O-])o1 ZINC000222936949
O=[N+]([O-])c1cc(/C=C/c2nc(-c3ccc(F)cc3)cs2)ccc1Sc1ncccn1 ZINC000014361478
Cc1nnc(CS[C@H]2CCc3c2cccc3Cl)s1 ZINC000358632942
Brc1ccsc1CSCc1ccco1 ZINC000043523078
Clc1ccc(-c2cc(-c3ccc(Cl)cc3)[nH]n2)cc1 ZINC000012357668
Cc1cccc(OCc2nc(-c3ccc([N+](=O)[O-])cc3)no2)c1C ZINC000000199778
C=CCOc1ccc([C@@H]2Nc3c4ccccc4ccc3[C@@H]3C=CC[C@@H]32)cc1 ZINC000408736245
O=[N+]([O-])c1cc(F)c(NCc2cscn2)c(F)c1 ZINC000227889388
O=C(CCCC(Cl)(Cl)Cl)Nc1cc(Cl)c(Cl)cc1Cl ZINC000003131088
Cn1cc(-c2noc(-c3cc([N+](=O)[O-])cc(S(C)(=O)=O)c3)n2)cn1 ZINC000346052283
O=C(CCN1C(=S)N[C@H](c2ccccn2)[C@H]1c1ccc(Cl)s1)Nc1ccccc1 ZINC000225521104
C=CCOc1ccc(-c2nn3c(nnc3-c3cccnc3)s2)cc1 ZINC000009227262
N=c1c2c(ncn1CCCn1ccnc1)Oc1c3ccccc3ccc1[C@H]2c1ccco1 ZINC000101350711
C[C@@H]1CC[C@H](NC(=O)N2CC3(CCC3)[C@@H]2[C@H]2CCCO2)[C@H](C)C1 ZINC000581917420
Brc1ccsc1-c1sccc1Br ZINC000000334443
Cc1ccc(S(=O)(=O)Oc2ccc(/C=C3/SC(=S)N(C)C3=O)cc2)cc1[N+](=O)[O-] ZINC000409329294
CC1(C)C[C@@H](NC(=O)NC[C@@H]2CCCCC2(F)F)CCS1 ZINC000895086332
O=C(NC(=S)Nc1ccc2oc(-c3cccc4c(Cl)cccc34)nc2c1)c1cc([N+](=O)[O-])ccc1Cl ZINC000100299518
CC(C)c1ccc(/C=C/C(=O)N2CCN(c3c(Cl)cccc3[N+](=O)[O-])CC2)cc1 ZINC000006346344
Cn1c2c(nc(Br)n2Cc2ccc(Br)cc2)c(=O)n(C)c1=O ZINC000021996130
CC(C)n1nc2c(c1NC(=O)Cn1ccc(=O)c([N+](=O)[O-])c1)CCC2 ZINC000354283413
Oc1ccc(Br)cc1CN=Nc1nccnc1Cl ZINC000004947220
CCOc1cc(/C=C2\SC(=O)N(Cc3ccccc3[N+](=O)[O-])C2=O)cc(Cl)c1O ZINC000106727647
Cc1c(Br)c(NCC(C)(C)c2ccncc2)ncc1[N+](=O)[O-] ZINC000612449568
C[C@@H]1CC(NN=C2CCC[C@@H](C(F)(F)F)C2)C[C@@H](C)O1 ZINC000901307593
Cc1cccc(NC(=O)CCN2C(=S)N[C@@H](c3ccccn3)[C@H]2c2cccn2-c2ccc([N+](=O)[O-])cc2)c1 ZINC000225653637
O=C(N[C@@H]1CCO[C@@]2(CCS(=O)(=O)C2)C1)c1csc(C2CC2)n1 ZINC000329186567
Cc1ccccc1CSc1nc2c3ccccc3sc2c(=O)n1Cc1ccccc1Cl ZINC000002962234
O=c1[nH]c2c(cc(Cl)cc2[N+](=O)[O-])nc1C=C([O-])c1ccncc1 ZINC000104238012
c1csc(CN2CCc3c(n[nH]c3CNc3nccs3)C2)c1 ZINC000096255867
CCc1ccc(CNc2cc(Cl)cc(Cl)c2)cc1 ZINC000000497923
C[C@H]1CCc2nc(CN3CCCC[C@@H]3c3cc[nH]n3)sc2C1 ZINC000348719303
Cc1cccc2sc(NC(=O)c3n[nH]cc3Br)nc21 ZINC000028234405
C[C@@H]1C[C@@H](C)CN(c2nc(N3CCCC3)nc(N)c2[N+](=O)[O-])C1 ZINC000004306066
O=c1ccn(Cc2coc(-c3ccc(Br)cc3)n2)cc1[N+](=O)[O-] ZINC000178236126
Cc1nc(C2(NC(=O)c3ccc([N+](=O)[O-])o3)CCCC2)no1 ZINC000042697840
CC(C)c1ccc(/C=C/C(=O)NC2C3CC4CC(C3)CC2C4)cc1 ZINC000006358934
CC(C)[C@@H]1CCCN(c2nnc([C@@H]3CCO[C@@H]3C)n2C[C@@H]2CCCO2)CC1 ZINC000647435378
O=[N+]([O-])c1ccc(CSc2cccc[n+]2[O-])cc1 ZINC000007507456
C=C(C)CCn1ncc2cc([N+](=O)[O-])cc(Cl)c21 ZINC000505501518
CSc1cc(C)n(-c2ccc(Cl)cc2)c(=S)c1C(C)=O ZINC000000344323
CC(C)C[C@@H](C(=O)Nc1nc(-c2c[nH]c3ccccc32)cs1)n1cccc1 ZINC000575443943
O=C[C@@]1(c2ccccc2)CC1(Cl)Cl ZINC000004988651
CCSc1cc(CN[C@H](C)c2ncc(Br)cc2F)ccn1 ZINC000275107038
CC(C)(C)c1csc(CCNC(=O)/C=C\SCc2ccco2)n1 ZINC000255035827
Cc1cnc([C@H](C)N2CCc3ccc(C(C)(C)C)cc3C2)cn1 ZINC000428321237
C(=C/C1CCCCC1)\c1ccc(-n2ccnc2)nn1 ZINC000426409064
O=c1nc(-c2cnsc2)[nH]c2sc3c(c21)CCCC3 ZINC000585137081
Cc1csc([C@@H](C)CNC(=O)c2c(C)cc(Cl)cc2[N+](=O)[O-])n1 ZINC000275825847
C=C(C)C[C@@H](C)C(=O)N1CCCc2c(F)c(F)cc(F)c21 ZINC000416019096
Brc1ccc(CSc2ccccc2)s1 ZINC000043681988
O=C1CCCC2=Nc3nnnn3[C@@H](c3c(Cl)cccc3Cl)C12 ZINC000018196010
CN1CCc2nc(NC(=O)c3cccc([N+](=O)[O-])c3Br)sc2C1 ZINC000272779277
O=[N+]([O-])c1ccc(NC(=S)N(C[C@@H]2CCOC2)C2CC2)cc1 ZINC000044078832
O=c1c([N+](=O)[O-])c(Nc2ccc3n[nH]cc3c2)nc2ccccn21 ZINC000058325058
CCCCNC(=O)[C@H](C)n1cc(Br)cn1 ZINC000028224095
CCC(=O)N1CCN(S(=O)(=O)c2cc([N+](=O)[O-])c(C)s2)C1 ZINC000425197617
C=CCN1C(=O)/C(=C/c2c[nH]c3cc(OC)ccc23)S/C1=N\c1nnc(C)s1 ZINC000054360812
O=[N+]([O-])c1cccc(-c2noc(CN3CCSC4(CCCCC4)C3)n2)c1 ZINC000175966379
Cc1cc(C=NNc2nc3ccccc3cc2C)c(C)[nH]1 ZINC000776782871
Cc1cccc2c3nnc(N=NCc4ccc([O-])c([N+](=O)[O-])c4)nc3[nH]c21 ZINC000096487385
O=C1c2ccccc2[C@](O)(c2ccccc2)N1C(c1ccccc1)c1ccccc1 ZINC000003624954
CC(C)[C@H]1CC[C@@H](C)C[C@H]1O[P@@](=O)(O[C@@H]1C[C@@H](C)CC[C@H]1C(C)C)[C@@H](C[N+](=O)[O-])c1ccccc1 ZINC000008739523
Cc1cc(/C=N\c2cccc([N+](=O)[O-])c2)c(C)n1C ZINC000408772316
Cc1n[nH]c(C)c1NC(=O)c1cn2ccc(C)cc2n1 ZINC000063838510
C=CCCS(=O)(=O)N1CC[C@@H]([NH+]2CCCCC2)C1 ZINC000360227850
O=[N+]([O-])c1ccc(CN2C=NS(=O)(=O)c3ccccc32)cc1 ZINC000002715884
COc1cc([N+](=O)[O-])ccc1NC(=S)N1CCN(c2ccc(Cl)c(Cl)c2)CC1 ZINC000016346188
O=[N+]([O-])C1(Br)C2CC3CC(C2)CC1C3 ZINC000005631126
O=[N+]([O-])c1ccc(C=NN2C(=S)N=NC2c2ccccn2)cc1 ZINC000006000472
CC[C@H](C#Cc1ccccc1)Oc1ccc(F)nc1F ZINC001228535480
CN(Cc1ccc([N+](=O)[O-])cc1Cl)c1ccn(C)n1 ZINC000241965561
Cc1noc2ncc(NCc3cc(C)c(C)cc3C)cc12 ZINC000463246747
CCn1ncc(CNC(=S)Nc2ccc([N+](=O)[O-])cc2)c1C ZINC000006243812
C[C@@H](O)CN(c1nnc(-c2ccc(Cl)cc2)n1C[C@@H]1CCCCO1)C1CC1 ZINC000655658517
C[C@H](C(=O)Nc1nc2ccccc2s1)N1C(=O)c2ccccc2S1(=O)=O ZINC000004940826
Cc1nc(CSc2ccccc2Br)c(C)s1 ZINC000443517598
C=CC(C)(C)NC(=O)N[C@@H](CC[NH3+])C(F)(F)F ZINC000904516414
CCOC(=O)[C@@H](C)N1C(=O)S/C(=C/c2ccc(-c3cc(Cl)ccc3Cl)o2)C1=O ZINC000409016194
O=[N+]([O-])c1ccc2c(c1N1CCC3(CC1)OCCc1ccsc13)CCN2 ZINC000436322459
C#CCNC(=O)CSc1nc2sc3c(c2c(N)n1)CCCCC3 ZINC000008720487
CS(=O)(=O)OC[C@@H]1OC2(CCCCC2)O[C@H]1COS(C)(=O)=O ZINC000001691358
O[C@H]1c2ccccc2CC[C@@H]1Nc1ccnc(-c2cncs2)n1 ZINC001169629083
Cc1nc(-c2cccnc2)sc1C(=O)Nc1nc(-c2ccc(C)cc2)cs1 ZINC000020607107
CC1(C)c2ccccc2N2CCCC(/C=C/C=N/c3cccc([N+](=O)[O-])c3)=C21 ZINC000005261079
COc1c(C)ccc(N[C@H](C)c2ccncc2F)c1C ZINC000559911585
O=C(Nc1ccnc2ccnn21)c1cc2cc([N+](=O)[O-])ccc2[nH]1 ZINC000072290206
C[C@H](Sc1nnc(C2CC2)o1)c1nc(=O)c2c(-c3cccs3)csc2[nH]1 ZINC000007242392
Fc1ccc(N2C(=S)N[C@@H](c3ccccn3)[C@@H]2c2cccn2Cc2ccccn2)cc1 ZINC000224410626
Clc1ccccc1-c1csc(N2CC[C@@]3(CCOC3)C2)n1 ZINC000302062006
C=CCOc1ccc(Cl)cc1[C@@H]1CC(=O)NCc2nc(N)sc21 ZINC000065488472
O=Cc1ccc(/C=C2\SC(=S)N(NC(=O)c3ccc(Cl)cc3Cl)C2=O)cc1 ZINC000008870221
Cc1nc(-c2cccc(NC(=O)c3cn4c5c(cccc5c3=O)CC4)c2)cs1 ZINC000226093787
N#CC1(CC[S@@](=O)CC=C(Cl)Cl)CCCCC1 ZINC000905236431
Cc1csc(N2C(=O)c3oc4ccc(Br)cc4c(=O)c3[C@@H]2c2ccc(C(C)C)cc2)n1 ZINC000002413192
C/C(=C\c1ccc([N+](=O)[O-])cc1)C(=O)N1CCC2(CC2(F)F)CC1 ZINC000844869563
CCOc1cccc(C=Nn2c(CC)nc3ccccc32)c1 ZINC000915958615
C[n+]1ccc(Cc2c([N+](=O)[O-])cnc3ncnn32)cc1 ZINC000020101912
CCOc1ccc(C2=NNC(c3cccs3)=Nc3ccc(C)cc32)cc1 ZINC000006600840
CCn1c(C)cc(/C=N\c2cccc([N+](=O)[O-])c2)c1C ZINC000409121890
Cc1ccc(NC(=O)c2cc3cccc([N+](=O)[O-])c3[nH]2)c2n[nH]cc21 ZINC000063713082
Cc1sc2nc(C)nc(S[C@H](C)C(=O)Nc3ccnn3C(C)C)c2c1C ZINC000005428674
O=[N+]([O-])c1ccccc1/C=N/c1ccc(Br)c(Cl)c1 ZINC000000356487
C[C@H](CSc1ccccc1)c1nc(-c2ccncc2)no1 ZINC000113738233
Cc1nc2[nH]cnn2c(=O)c1NS(=O)(=O)c1ccc([N+](=O)[O-])cc1 ZINC000006269137
Cc1ccc(-c2ccc(C=NN=c3[nH]c4ccccc4s3)o2)cc1Br ZINC000004689968
Cc1ccc(Nc2cc(-c3ccccc3)nc3nc(-c4cccnc4)nn32)cc1C ZINC000064791041
O=c1[nH]c(N[C@H]2C[C@H](c3ccc(Cl)cc3)C2)nc2ccc([N+](=O)[O-])cc12 ZINC000568425980
O=[N+]([O-])c1cccc2ncnc(NC[C@@H]3COC4(CCOCC4)O3)c21 ZINC000754066908
Cc1cccc(-n2cccc2/C=c2\sc3nc4cc(C)c(C)cc4n3c2=O)c1 ZINC000409392126
Cc1cc(C)n(C2N=NC(=S)N2N=Cc2ccc([N+](=O)[O-])cc2)n1 ZINC000001439718
c1csc(-c2cc(-c3cccs3)nc(-c3cccs3)c2)c1 ZINC000000140170
C=C[C@@H]1OCCC[C@H]1NC(=O)N1CC[C@H]2CC[NH2+][C@@H]2C1 ZINC000633644034
N#CNC(=N)CCSCc1csc(NC(N)=[NH2+])n1 ZINC000027996748
C#CCCc1noc(-c2coc(-c3ccccc3Cl)n2)n1 ZINC000762025930
O=[N+]([O-])c1ccc([O-])cc1CN1CC=CCC1 ZINC000611521218
Cc1cc([C@@H]2[C@@H](c3ccccn3)NC(=S)N2c2ccc(Sc3ccc([N+](=O)[O-])cc3)cc2)c(C)n1Cc1ccco1 ZINC000224766099
COc1ccc(C)cc1-c1csc(NC(=O)c2cccc([N+](=O)[O-])c2Br)n1 ZINC000097238166
C=C(Br)Cc1ccc(C)cn1 ZINC000043209574
CC(C)N1c2ccccc2C(=NNc2ccccc2)C1=O ZINC000409226571
O=[N+]([O-])c1ccc(/N=C\c2cc(Br)c(I)o2)cc1 ZINC000408853101
CC(C)CN(C(=O)c1cccnc1)c1nnc(-c2ccncc2)s1 ZINC000004881395
Cc1ccnc([C@H](C)Nc2cnc(Br)c(C)c2)c1 ZINC000290202162
COc1cc(C=Nn2c(=S)[n-]nc2C(F)F)ccc1OC(F)F ZINC000008470973
CCc1cc2c(=O)c(-c3nc(C)cs3)coc2c(C[NH+]2CCCCC2)c1[O-] ZINC000002286207
O=C(Nc1nc2c(ccc(Cl)c2Cl)s1)c1ccc(N2C(=O)CCC2=O)cc1 ZINC000009599503
Cc1noc(C)c1-c1cc(C2CCN(Cc3cc[nH]n3)CC2)ccn1 ZINC000257242731
CC(C)c1csc(CNC(=O)Nc2ccncc2[N+](=O)[O-])n1 ZINC000097237308
O=C(CCN1C(=O)/C(=C/c2ccc3c(c2)OCO3)SC1=S)NC1=NCCS1 ZINC000001767873
CNC(=O)Oc1ccc(/C=N\c2cccc([N+](=O)[O-])c2)cc1 ZINC000104164417
Cc1cnc2nc(-c3ccccc3OC(C)C)cnc2n1 ZINC000426387589
C[C@H](c1ccc(Cl)cc1)[S@](=O)[C@@H](C)c1nc(C2CC2)no1 ZINC000108120915
C[C@H](NC(=O)[C@H](C)c1cccs1)c1cccc(F)c1F ZINC000152509812
O=C(Cn1c(=O)oc2cc([N+](=O)[O-])ccc21)N1CCC2(CCC2)C1 ZINC000156512317
Clc1ccc(/C=N/c2ccccc2)c(Cl)c1 ZINC000016891669
COc1ccc([C@H](C)N(C)C(=O)N[C@@H](C)c2cn(C(C)(C)C)nc2C)cc1 ZINC000154687704
CCOC(=O)C1CCC(CC(=O)N2c3ccc([N+](=O)[O-])cc3C[C@@H]2C)CC1 ZINC000514937643
C#C[C@@H](CCC)Oc1cncc(Cl)c1Br ZINC001234110626
Cc1nc(-c2nc(-c3coc4ccccc34)no2)c(C)s1 ZINC000347128517
C=C(C)[C@@H]1CC[C@H](C)C[C@H]1Oc1cncc([N+](=O)[O-])c1 ZINC001227990717
Cc1cccc(NC(=O)c2cccc([N+](=O)[O-])c2)n1 ZINC000004713415
Clc1nc(-c2ccc(Cl)cc2)n(-c2ccc(Cl)cc2)n1 ZINC000022125727
C[C@H](Nc1ccc([N+](=O)[O-])cn1)c1cncs1 ZINC000170619612
CC(C)[C@H](C(=O)N1CCc2ncc([N+](=O)[O-])cc2C1)N1CCCC1=O ZINC000332137925
O=[N+]([O-])c1ccc(/C=C/C=N/c2ccc3oc(-c4ccncc4)nc3c2)cc1 ZINC000003202477
Cc1oc(-c2ccco2)nc1CC(=O)N1CCCc2c([N+](=O)[O-])cccc21 ZINC000162263660
Cc1cc(Br)ncc1Nc1cc(F)c(N)c(F)c1 ZINC001210908191
O=C(N[C@@H]1CCSC1)c1ccc(-c2ccc(Cl)cc2)s1 ZINC000464236512
C[C@@H](CC[NH+](C)C)NC(=O)[C@]1(C#N)CC12CCCC2 ZINC000448977032
C[C@@H]1C[C@@H](C)CN(c2ccc(S(C)(=O)=O)cc2[N+](=O)[O-])C1 ZINC000008147182
Cc1c(CC(=O)Nc2nc3c(s2)C(=O)CC(C)(C)C3)cccc1[N+](=O)[O-] ZINC000162074828
Brc1ccccc1C=NNc1ccc2ccccc2n1 ZINC000013138695
O=C(CN1C(=O)/C(=C\c2cccs2)SC1=S)NC1=NCCS1 ZINC000004745405
Cc1nnc(S[C@H](C[N+](=O)[O-])c2ccc(OCc3ccccc3Cl)cc2)n1-c1ccc(Cl)cc1 ZINC000408571085
O=C(NCCCN1CCCS1(=O)=O)N1Cc2cccc(O)c2C1 ZINC000875205203
O=C(c1ccco1)N(Cc1cccnc1)c1nc2ccc(Br)cc2s1 ZINC000009829691
C#CCOc1nc2c(cccc2Cl)s1 ZINC000003106403
COc1ccccc1NC(=O)CSc1nc2scc(-c3cccs3)c2c(=O)n1CC(C)C ZINC000002634880
CC(=O)N1CCC2(CN(C(=O)c3cnn4c3CCCC4)C2)CC1 ZINC000944809475
C(C#CC(c1ccccc1)(c1ccccc1)c1ccccc1)#Cc1ccccc1 ZINC000105018980
FC(F)(F)c1nc(Br)nc2c1CCCC2 ZINC000015442491
Cl/C=C\CON=Cc1ccc(Br)s1 ZINC000308200266
Clc1ccc(-c2ccc(C=NN=c3[nH]c4ccccc4s3)o2)cc1 ZINC000016545405
CCCc1nc2sc3c(ncnc3NC3CCCCC3)c2c2c1CCCC2 ZINC000002297635
CCOc1ccc(-c2csc(N=NCc3ccc(Br)cc3)n2)cc1 ZINC000005718787
CC(NCCc1c[nH]c2ccc(C)cc12)=C1C(C)=NN(c2nc3ccccc3s2)C1=O ZINC000009059779
O=C([C@@H]1C[C@@H]1c1cccc(Br)c1)N1CCc2c(cccc2[N+](=O)[O-])C1 ZINC000535310320
COc1cc(Nc2cncc(N(C)C)c2)cc(Br)n1 ZINC001210472974
CCn1c2ccc(Cl)cc2c2cc(Cl)ccc21 ZINC000000134275
C=CCC(C)(C)c1noc(C[C@H](C)C(F)(F)F)n1 ZINC000624633635
O=C(Nc1nccs1)c1cc2cc(Br)ccc2o/c1=N\c1cc(F)cc(F)c1 ZINC000067295311
Cc1sc2nc(CN3CCCCC3)nc(N3CC[C@@H](c4ccncc4)C3)c2c1C ZINC001165040776
Cc1cccc(-n2nc3c(c2NC(=O)c2ccc(Cl)c([N+](=O)[O-])c2)C[S@@](=O)C3)c1C ZINC000009413756
O=[N+]([O-])c1ccc(-c2nc3nc4ccccc4nc3n2-c2ccc(Cl)cc2Cl)cc1 ZINC000006143774
Cc1cc(C=NN=c2[nH]c3ccccc3s2)c(C)n1-c1ccc(Cl)cc1Cl ZINC000005894247
C[C@@H]1C[C@H]2O[C@@]3(O[C@@H]2C(C)(C)O)[C@H](O)[C@@]2(C)[C@@H]4CC[C@@H]5[C@]6(C[C@@]46CC[C@]2(C)[C@@H]13)CC[C@H](O[C@@H]1OC[C@@H](O)[C@H](O)[C@H]1O)C5(C)C ZINC000049942441
Brc1cnc(O[C@H]2CCSC2)nc1 ZINC000585651688
O=C(c1cc2cc(Br)cc(Br)c2o1)c1cccc([N+](=O)[O-])c1 ZINC000001043369
O=[N+]([O-])c1ccc(N2CCC3(CC[N@H+](Cc4cccnc4)C3)CC2)nc1-c1ccc(F)cc1 ZINC001164958819
Cc1sc2nc([C@@H](C)N(C)Cc3ccc4ccccc4c3)nc(N)c2c1C ZINC000096438000
O=C([O-])c1ccc(-n2cccc2[C@@H]2[C@H](c3ccccn3)NC(=S)N2CCC(=O)Nc2cccc3ccccc32)cc1 ZINC000225710855
O=[N+]([O-])c1cccc(NCc2cc(Br)cc(Br)c2OCc2ccc(Cl)cc2)c1 ZINC000408558929
C=CCNC(=O)N1CC[NH+](CCC(C)(C)C)CC1 ZINC000079566779
Fc1cc(F)cc(-c2nc(SCc3ccno3)n[nH]2)c1 ZINC000096424962
Cc1ccccc1Nc1c2c(ccc1[N+](=O)[O-])=NC1(CCCCC1)N=2 ZINC000100385288
O=[N+]([O-])c1ccc(/C=C/c2ccc(-n3cncn3)cc2)nc1 ZINC000084503403
c1ccc(-n2nnnc2N2C[C@@H]3[C@@H](C2)C2c4ccccc4C3c3ccccc32)cc1 ZINC000057731673
CCOP(=O)(OCC)O/N=C(/SC)C(C)C ZINC000004963922
C(=N/CCC/N=C/c1cccs1)\c1cccs1 ZINC000016430448
O=[N+]([O-])c1cc(F)c(Oc2ccc(I)cc2[N+](=O)[O-])c(F)c1 ZINC000302444613
Cc1ccc(-c2sc(N)nc2-c2ccc(Cl)cc2)cc1 ZINC000000143947
Cc1c(C(=O)Nc2nc3c(s2)CCCCC3)cccc1[N+](=O)[O-] ZINC000012764610
O=[N+]([O-])c1cnc2ccc(Br)cc2c1 ZINC000072194430
Cc1cc2s/c(=N/C(=O)c3cccc([N+](=O)[O-])c3)n(C)c2c(C)c1 ZINC000006415070
Cc1nc(C)c(C(=O)N2CCc3ncc([N+](=O)[O-])cc3C2)s1 ZINC000097046289
COc1ccc(-c2cn3cccc([N+](=O)[O-])c3n2)cc1 ZINC000020031125
CC(C)(C)C(C)(C)C(=O)N1CCC2(CCCC2)CC1 ZINC000557339356
O=[N+]([O-])c1ccccc1N=NCc1c[nH]c2ccccc12 ZINC000043776484
CCOc1nnnc2c1sc1nc(N3CCOCC3)c3c(c12)CCCC3 ZINC000019708553
CC(C)C(C=Cc1ccc(Cl)cc1)=NNC(=S)NN ZINC000005715220
O=C(Cn1c(=O)sc2ccccc21)NN1C(=O)/C(=C2/C(=O)Nc3ccc(Br)cc32)SC1=S ZINC000059690711
COc1ccc(/C=C/C(=O)Nc2ccc([N+](=O)[O-])cn2)cc1 ZINC000004619204
CCCOc1ccc(Cl)cc1-c1ccc(C(=O)[N-]S(=O)(=O)c2ccccc2Br)c(CC(C)C)c1 ZINC000257292573
O=C(Nc1ccc2c(c1)OCO2)C1CCN(C(=O)c2cc3c(nc4sccn34)s2)CC1 ZINC000022741090
Cc1cc(C)c(CN=Nc2ccc([N+](=O)[O-])cn2)c(C)c1 ZINC000408749849
Cc1cc(C)n(-c2nnc(C)n2/N=C/c2ccc([N+](=O)[O-])cc2)n1 ZINC000000312526
CC(=O)c1sc(NC(=O)c2cccc([N+](=O)[O-])c2)nc1C ZINC000000431984
Cc1ccc(-c2cc(Cn3cc([N+](=O)[O-])cn3)on2)cc1 ZINC000032922473
Brc1ccc(-c2cn3cccc(Br)c3n2)cc1 ZINC000136550890
CC(=O)c1ccc(Sc2nnc(C3CC3)n2C2CC2)c([N+](=O)[O-])c1 ZINC000048253020
O=C([C@H]1Cc2ccccc21)N1CCS[C@H]1c1ccc([N+](=O)[O-])cc1 ZINC000345683740
O=[N+]([O-])c1ccccc1/C=N/c1cc(Cl)cc(Cl)c1 ZINC000000566868
Cn1nccc1CNC(=O)c1sc(-c2ccccc2)nc1-c1ccccc1 ZINC000047457579
O=C(Nc1nc(-c2ccc3c(c2)OCO3)cs1)c1ccccc1Br ZINC000004194491
CCn1cc(-c2cc(C(F)F)c3c(C)noc3n2)cn1 ZINC000020605550
CCCCCCNc1nc(C)nc2c3cc4c(nc3sc21)CC(C)(C)OC4 ZINC000001824583
CC1=CC=CC2=NC(C(F)(F)F)(C(F)(F)F)N=C(c3ccccc3Cl)N12 ZINC000002050276
C=CCC1(c2nc([C@@H](CCC)OC)no2)CCC1 ZINC000296409223
CC(C)N=Nc1nc2c(cc(-c3ccccc3)cc2Br)s1 ZINC000040542461
Cc1cccn2cc(CCNc3ccc([N+](=O)[O-])cn3)nc12 ZINC000075091867
C(=NNc1ccncc1)c1c[nH]c2ccccc12 ZINC000005800537
CC[C@@H](C)Sc1ccc(-c2noc([C@H]3[C@@H]4COC[C@@H]43)n2)cc1 ZINC000664912202
C=CC[C@@H]1CC=C[C@@H](C)N1C(=O)c1cnc2sc(C)c(C)n2c1=O ZINC000071707728
Cc1cc([C@H](C)NC(=O)c2cc3c(s2)CCC3)c(C)s1 ZINC000498046053
Cc1c(-c2cc(-c3cnn(C)c3C)n(-c3ccc(Cl)cc3Cl)n2)cnn1C ZINC000017082138
O=[N+]([O-])c1ccc(N=NCc2ccc(Br)s2)nc1 ZINC000004739603
C(=CN=Nc1cccc2cnccc21)Cc1ccco1 ZINC000728432786
Cn1ncc2c1nc(Nc1cccc(Cl)c1)nc2Nc1cccc(Cl)c1 ZINC000001718486
Clc1cc(-c2ccncc2)c(N2Cc3ncsc3C2)nn1 ZINC001156822776
CC(C)Cc1noc(CN(C)C(=O)N[C@@H]2COC3(C2)CCCCC3)n1 ZINC000426551327
Cc1nc2nc3ccn(CCC(C)C)c(=O)c3c(-c3ccccc3Cl)n2n1 ZINC000040398386
COc1ccc(/C=C2\SC(=O)N(Cc3ccc([N+](=O)[O-])cc3)C2=O)cc1OCc1ccc(Cl)cc1Cl ZINC000106745314
Cc1nc(-c2nc(-c3ccc(C(C)(F)F)cc3)no2)c(C)s1 ZINC000354031142
COc1ccc(Cl)cc1-c1nnc(S/C(=C\c2cc(Br)cc(I)c2O)C(=O)[O-])o1 ZINC000408631912
CCOc1ccc(OCCSc2nnc(-c3cc(-c4cccs4)nc4ccccc43)o2)cc1 ZINC000003284017
O=[N+]([O-])c1ccc(-c2noc(-c3ccco3)n2)cc1 ZINC000000859017
CC(C)n1cc(C=NNc2ccccc2)c2ccccc21 ZINC000004678008
CCn1cc([C@H](C)NC(=O)[C@@H](C)n2cc(Br)c(C)n2)c(C)n1 ZINC000002782066
CCOc1ccccc1N1C(=O)c2cccc([N+](=O)[O-])c2C1=O ZINC000003099603
CCc1cc2c(ccnc2N2CCO[C@]3(C2)COCCN(Cc2csc(C)n2)C3)o1 ZINC001164923939
C#CCn1c(C)c(/C=N/NCc2c(Cl)cccc2Cl)c2ccccc21 ZINC000009196022
Cc1noc(C)c1C(=O)Nc1nc2c(cccc2C)s1 ZINC000003533591
O=C1Nc2ccc(Br)cc2[C@@H]1Cc1ccc([N+](=O)[O-])cc1 ZINC000101016717
Cc1oc2nc(Cn3cc([N+](=O)[O-])c(C)cc3=O)nc(N)c2c1C ZINC000135312227
Cc1cc(=O)[nH]c(Sc2ccc([N+](=O)[O-])cc2[N+](=O)[O-])n1 ZINC000016283978
CCCCCCSc1nnc2c(n1)OC1(CCCCC1)Nc1ccccc1-2 ZINC000002073882
COC(=O)/C(C)=C\Cn1cc(Br)cc([N+](=O)[O-])c1=O ZINC000214601096
CCn1nc(C)c([N+](=O)[O-])c1Sc1ccncc1 ZINC000192705153
C#CC[NH2+]C1CC2(CC(NC(=O)[C@@H]3CC[C@H](OC)C3)C2)C1 ZINC000964066880
N#Cc1c(I)nc2c(c1C#N)CCCCCC2 ZINC000015109762
COC(=O)C[C@@H](NC(=O)C1C2CC3CC(C2)CC1C3)C(C)(C)C ZINC001134343313
Cc1nccn1-c1ccc(CNC(=O)c2ccc(Cl)c(S(=O)(=O)[N-]c3ccc(C)cc3C)c2)cc1 ZINC000044846010
CC(C)(C)C1CCC(C(=O)NC[C@H]2CCCO2)CC1 ZINC000001458791
Cc1nc(C)c(C(=O)Nc2onc(C3CCCCC3)c2C)s1 ZINC000297602879
CC(C)(C)Nc1ncnc(NC(C)(C)C)c1[N+](=O)[O-] ZINC000004350577
CCc1nnc([C@@H](C)N[C@H](CC)c2ccc(Cl)s2)o1 ZINC000347613071
O[C@@]1(c2ccc(OC(F)F)cc2)CS/C(=N/c2cccnc2)N1Cc1ccco1 ZINC000018246041
C#C[C@@](F)(C(F)(F)F)C(F)(F)C(F)(F)F ZINC000095671220
Cc1c2ccccc2oc1-c1nc(Cc2ccc(C)nc2)no1 ZINC000356140646
C(=N/c1ccc(C23CC4CC(CC(C4)C2)C3)cc1)\c1ccc2c(c1)OCO2 ZINC000006506067
Cc1nn(C)c(C(=O)NC23CC4C[C@@](C)(C2)C[C@](C)(C4)C3)c1F ZINC001185395343
CCOC(=O)COc1c(Cl)cc(/C=C2/SC(=S)N(CC)C2=O)cc1Cl ZINC000409338729
CCOc1ccc(N2CCc3ccc([N+](=O)[O-])cc3C2)nn1 ZINC000097082662
COc1ccc(Br)nc1Nc1cccc2[nH]cnc21 ZINC001213028557
CC#CC[N@H+]1CC[C@H]2[C@H]1CCCN2C(=O)C1CC(OC)C1 ZINC001049543389
Cc1cscc1C(=O)N(C)[C@@H](C)c1ccc(F)c(F)c1 ZINC000175453818
Cc1ccc2nc(-c3ccncc3)c(Nc3ccc(C(C)C)cc3)n2c1 ZINC000000427509
N#Cc1c2nc[nH]c(=S)c2n2c1CCCCC2 ZINC000013111233
O=c1sc2cc(S(=O)(=O)[N-]c3cc(Cl)ccc3Oc3ccccc3)ccc2n1Cc1ccccc1Cl ZINC000225801144
O=C(c1cc(Cl)cc([N+](=O)[O-])c1)N1CC2(CCC2)[C@@H]1C1CCOCC1 ZINC000518760186
C=C(C)CSc1nnc2n1c1sc3c(c1c(=O)n2-c1ccccc1)CCCCC3 ZINC000002271549
Cn1ncc(C(=O)N=c2cc(C3CCC(C(C)(C)C)CC3)[nH][nH]2)c1C1CC1 ZINC000605333501
N#Cc1ccc(CSc2nnc(-c3cccnc3)n2-c2ccc(Cl)cc2)cc1 ZINC000002452948
Cn1cnc([N+](=O)[O-])c1-c1noc(/C=C/c2ccc(Br)s2)n1 ZINC000445577111
Cc1cc(NC(=S)NC(=O)c2ccc(-c3ccccc3[N+](=O)[O-])o2)c(C)cc1I ZINC000105314615
O=C(c1cc2ccc(Br)cc2[nH]1)N1CCc2c(cccc2[N+](=O)[O-])C1 ZINC000533843659
O=C1S/C(=C/c2ccc[nH]2)C(=O)N1Cc1c(Cl)cccc1Cl ZINC000006480225
CC(C)N1C(=O)/C(=C/c2c(NCCO)nc3ccccn3c2=O)SC1=S ZINC000001866966
Brc1ccc(-c2csc(/N=C/c3cccc(Br)c3)n2)cc1 ZINC000004179004
CCc1cc(C)cc(OCCOc2ccc(Cl)cc2-c2nc3sc4c(c3c(=O)[nH]2)CCCC4)c1 ZINC000009136290
CC(C)[C@@H]1CN(C(=O)[C@@H](C)Sc2ccc([N+](=O)[O-])cc2)CCS1 ZINC000437203710
CC(C)c1ccc(/C=C/C(=O)c2ccc([N+](=O)[O-])cc2)cc1 ZINC000004276687
C[C@@H]1CCN(C(=O)c2c[nH]c(-c3cccc([N+](=O)[O-])c3)n2)[C@@H]1C ZINC000096011244
C=CCOc1ccccc1CNc1ccccc1Cl ZINC000005480634
Cc1ccc(CNc2cccc(Br)c2)s1 ZINC000020090355
Cc1noc(C)c1C(C)(C)c1nc(-c2coc3ccccc23)no1 ZINC000289152320
CCCNc1ncnc2c1cnn2-c1ccc(C)cc1C ZINC000020661874
Cc1sc2c(c1C)c(=O)n(-c1ccc(Cl)cc1)c(=O)n2Cc1ccc([N+](=O)[O-])cc1 ZINC000020130972
Cc1nn([C@@H](C)c2nc(C(C)(C)C)no2)c(C)c1[N+](=O)[O-] ZINC000071913922
Cc1nc(-c2ccccc2Cl)nc(NCCn2c(=S)[nH]nc2C2CC2)c1C ZINC000072307737
Cc1cc(-c2cc(C(=O)Nc3cccnc3)c3cnn(C(C)C)c3n2)c(C)s1 ZINC000014213398
CC(N=Nc1cncc(Cl)n1)c1csc(Cl)c1 ZINC000787152093
Cc1n[nH]c(C(=O)NCC2(c3ccc(C(C)(C)C)cc3)CCC2)c1[N+](=O)[O-] ZINC000522928329
c1csc(CCNc2ncnc3sc4ccccc4c32)n1 ZINC000440640441
O=C(NN1C(=O)/C(=C/c2ccc[nH]2)SC1=S)c1ccc([N+](=O)[O-])cc1 ZINC000005552856
O=C(/C=C/c1c[nH]c2ccccc12)c1cccc([N+](=O)[O-])c1 ZINC000016952488
C=CCn1c(Cl)c(C=O)s/c1=N\S(=O)(=O)c1ccccc1 ZINC000013843052
Clc1c2ccccc2nc2ccc(Br)cc12 ZINC000085399058
N#Cc1c2c(sc1-n1cccc1/C=N/NC(N)=S)CCCC2 ZINC000000068023
c1cc2c(nccc2-c2cnn([C@H]3CCCCO3)c2)[nH]1 ZINC000426544366
C[C@H]1CCC[C@H](c2nc(-c3ccc(-n4cncn4)c([N+](=O)[O-])c3)no2)C1 ZINC000453204692
COc1cc(F)c([N+](=O)[O-])c(NCc2c(C)cc(C)[nH]c2=O)c1 ZINC000075094677
O/N=C(\Cl)c1c[nH]c2cccc(Br)c12 ZINC000228914266
CNc1ccc(-c2nc3cc[nH]cc-3n2)cc1[N+](=O)[O-] ZINC000097022117
Cc1c(Br)c(N[C@@H]2CC23CCCC3)ncc1[N+](=O)[O-] ZINC000386954068
Cn1cccc1C=NNc1ccc(Cl)c(Cl)c1 ZINC000916249985
O=[N+]([O-])c1ccc(Oc2c(Cl)cc(Cl)cc2Cl)c([N+](=O)[O-])c1 ZINC000001677204
C=C[C@@H]1OCC[C@H]1[NH2+]CC(=O)N[C@H]1CCCC[C@H]1C ZINC000569316770
Cc1cccc(C=NN=c2ccc3ccccc3[nH]2)n1 ZINC000005392960
O=C(NCC1CCS(=O)(=O)CC1)c1ccc([N+](=O)[O-])cc1F ZINC000162280521
O=C(N[C@@H]1CCCc2nccnc21)c1scc2c1CCCC2 ZINC001153628893
Cc1nn(-c2ccccc2)c2c1CN[C@H](c1ccccc1)c1cccn1-2 ZINC000096077917
C/C(=C/c1ccc([N+](=O)[O-])cc1)C(=O)N[C@H](C)c1nc(C(C)(C)C)no1 ZINC000588439756
Cc1ccc(C23C[C@H]4C[C@H](CC(C(=O)OCC(=O)c5ccc(Cl)s5)(C4)C2)C3)cc1 ZINC000012540338
Cc1nc(-c2ccc(CNC(=O)C3(c4ccc5c(c4)OCCO5)CCCC3)o2)cs1 ZINC000032842101
Cc1cc(N2C[C@@H](C)C[C@H](C)C2)nc(NC(=S)NCCCc2ccccc2)n1 ZINC000225966345
c1c2ccccc2sc1Cc1noc([C@H]2CCCCO2)n1 ZINC000296303232
Cc1ccc(-c2csc(NC(=O)c3cccc([N+](=O)[O-])c3)n2)o1 ZINC000007967675
O=[N+]([O-])c1c(Cl)c2ccccc2nc1N1CC[N@@H+]2C[C@@H](Oc3cncnc3)C[C@@H]2C1 ZINC001164741097
CCc1cnc(CN[C@@H](C)c2cc3ccccc3o2)s1 ZINC000130657442
N#CC1CCC([NH2+]CC2CC3(C2)OCCO3)CC1 ZINC000896909826
CSc1sc(-c2nc(C(C)(C)C)cs2)c(C)c1C(C)=O ZINC000000148740
CN(C)C(=O)c1sc2cc(Cl)cc(Cl)c2c1Cl ZINC000048430623
COC(=O)c1c(NC(=O)C[C@@H]2CCS(=O)(=O)C2)sc2c1CC[C@H](C)C2 ZINC000004392469
O=[N+]([O-])c1ccc2c(c1)N(S(=O)(=O)c1cnc3n1CCC3)CCC2 ZINC000613922064
Cc1ccc(COc2ccc([N+](=O)[O-])cc2C=C2SC(=S)NC2=O)cc1 ZINC000016713216
C[C@H](c1cccc(Br)c1)S(=O)(=O)c1ccc([N+](=O)[O-])cc1 ZINC000134530637
Cc1cnc([C@@H](C)NC(=O)c2csc(-c3ccc([N+](=O)[O-])cc3)n2)s1 ZINC000177912008
CC[C@@H](C)N(CC(=O)N1CCc2sccc2[C@@H]1COc1ccccc1OC)C(=O)c1cccs1 ZINC000036117743
C=C(Br)C[N+]12CN3CN(CN(C3)C1)C2 ZINC000019319296
CC[C@H](C)[C@H](NC(=O)CCc1nc2c([nH]1)n(C)c(=O)[nH]c2=O)C(=O)[O-] ZINC000261813165
CC[C@@H](C)c1ccc(/N=C/c2ccccc2I)cc1 ZINC000408550089
Cc1cc2nc(Cl)c(N3C[C@H]4CN(Cc5nccs5)C[C@H]4C3)nc2cc1C ZINC001164781165
O=C(Nc1cccc(S(=O)(=O)N2CCCCCC2)c1)c1cnc2n(c1=O)CCS2 ZINC000012896150
CCc1ccc(Cl)c(CC)c1NC(=O)Cc1csc(-c2ccccc2)n1 ZINC000007801539
O=[N+]([O-])c1cc(Cl)c(Cl)c(Br)c1I ZINC000096024833
CC(C)c1nocc1-c1nc(-c2ccc(C(C)C)nc2)no1 ZINC000528177984
COc1cc(OC)c([N+](=O)[O-])cc1/C=C1\S/C(=N/c2cc(C)cc(C)c2)NC1=O ZINC000059426773
N#CCCCNC(=O)[C@@H]1CCC[N@@H+]1C1CCOCC1 ZINC000330837831
Cc1cc(CSc2nnc(C3CCC3)n2C)cc(Cl)n1 ZINC000840203543
Fc1ccccc1NC(=S)NC1(c2ccccc2)CCCC1 ZINC000225850599
Cc1c(-c2csc(NC(=O)c3ccccc3C[NH+]3CCCC3)n2)cnn1C ZINC000019654658
S=C1N=NC(c2ccccc2Cl)N1c1ccc(Cl)cc1 ZINC000004973834
C#C[C@@H](C)NC(=O)NCC(C)(C)[NH+]1CCC(OC)CC1 ZINC000773597168
CC(C)[C@H](C#N)c1ccc([N+](=O)[O-])cc1 ZINC000000040377
O=C(/C=C/c1cc(F)c(F)cc1F)c1cncc(F)c1 ZINC000130084235
CC(C)(C)c1nc(NC2(CO)CCCC2)nc(C(C)(C)C)n1 ZINC001167802190
O=C(NC(=S)Nc1ccc(Cl)cc1[N+](=O)[O-])c1cc(Br)ccc1Cl ZINC000019648423
Cc1ccc(-c2nnn(CC(=O)N(C[C@@H]3CCCO3)[C@@H](C(=O)NC3CCCC3)c3ccc(F)cc3)n2)o1 ZINC000000886014
C[C@H]1C[N@H+](CCCSCC#N)C[C@]2(CCCOC2)O1 ZINC000366597008
CCc1nnc(N2Cc3ccccc3[C@H]2C)n1Cc1cccs1 ZINC000569869778
Nc1ccc(CNc2ccc(Cl)cc2[N+](=O)[O-])cn1 ZINC000170610800
Cc1coc(-c2cc(NC(=O)c3cc(C)n(-c4ccccn4)c3C)ccc2C)n1 ZINC000130003479
C[C@@H]1C[C@@H](C)CN(S(=O)(=O)c2cccc(C(=O)Nc3nc(-c4ccc(Cl)s4)cs3)c2)C1 ZINC000003289505
O=C(c1cc([N+](=O)[O-])c[nH]1)N1CCc2[nH]c3c(cccc3Br)c2C1 ZINC000056338778
CSc1nc2n(n1)[C@@H](c1cn(C)nc1C)C1C(=O)CCCC1=N2 ZINC000006921593
Cc1cc(C)nc(-c2noc([C@@H]3CCCCC3(F)F)n2)c1 ZINC000453123235
Clc1sccc1NCc1ccc(Br)s1 ZINC000306805709
C[C@@H](NC(=O)c1nccn1C)c1ccc(Oc2cccnc2)c(F)c1 ZINC000075486298
O=C1c2c(c(Cl)c(Cl)c(Cl)c2Cl)C(=O)N1c1cc([N+](=O)[O-])ccc1Cl ZINC000003114586
CC(C)c1nnc(NC(=O)CC[C@H]2NC(=O)c3ccccc3NC2=O)s1 ZINC000044919239
C=C[C@H]1CC1(Br)Br ZINC000001673437
CCc1n[nH]c(=O)c(CNc2nc(C)nc3c2cnn3C(C)(C)C)c1CC ZINC000095970996
O=C(Nc1nc2ccc(Br)cc2s1)c1ccc(-c2ccc([N+](=O)[O-])cc2)o1 ZINC000001113197
COc1cc(CNc2ccc(Cl)cc2Cl)cc(I)c1OCc1ccc([N+](=O)[O-])cc1 ZINC000408613598
CC(=NNc1c(C)cc(C)cc1C)c1cscn1 ZINC000767899906
COc1ccc(C=Nn2c(C)nc3ccc(Br)cc3c2=O)cc1Cl ZINC000409296036
C/C(=C\C(=O)c1sccc1C)N(C)C ZINC000001384232
C=CCCS(=O)(=O)N1C[C@@H]2C[N@@H+]3CCCC[C@@H]3[C@@H]2C1 ZINC000361269300
Cc1nc(CC(C)C)c(NC(=O)CC(C)(C)C)s1 ZINC000127511126
COc1cc2sc(NC(=O)c3sc4cc(Cl)ccc4c3Cl)nc2cc1Cl ZINC000032127138
C[C@@H](Nc1nnc(C(C)(C)C)s1)c1nc(C(C)(C)C)cs1 ZINC000301709936
Clc1ccc(Oc2nc(-c3cccnc3)nc3ccccc32)cc1 ZINC000000119446
Fc1c(F)c(N(F)F)c(F)c(N(F)F)c1F ZINC000100269975
O=[N+]([O-])c1ccc(NN2C=C3CCCC4=NN(c5ccccc5)S2=C34)cc1 ZINC000017118459
S=c1oc(-c2ccccc2Cl)nn1CNc1ccccc1 ZINC000059475372
CC(=O)Nc1sc(NC(=O)[C@@H]2CSCCS2)nc1-c1ccccc1 ZINC000274787172
C[C@H](NC(=O)NCc1cnccc1C(C)(C)C)c1ccc([N+](=O)[O-])cc1 ZINC000413565277
O=[N+]([O-])c1ccc(COc2cccc(CNc3cccc([N+](=O)[O-])c3)c2)cc1 ZINC000408556985
Cc1cccc2c1OCC[C@@H]2NCc1ccc([C@@H]2C[C@@H]2C)o1 ZINC000188949765
O=C(NC(=S)Nc1ccc(I)cn1)c1ccc2nsnc2c1 ZINC000059294213
C#CCC[NH+]1CCC(CNC(=O)C2CC(C)C2)CC1 ZINC001001297655
Cc1nnc(SC2=Cc3[nH]c4ccccc4c3C2=O)s1 ZINC000021005843
C[C@@H]1Oc2ccccc2[C@@H]1NC(=O)c1cc([N+](=O)[O-])ncc1Br ZINC000368364703
Cc1cscc1C(=O)Nc1cncnc1N(C)C ZINC000089708921
O=[N+]([O-])c1cc(Cl)ccc1S(=O)(=O)NCCc1ccc(Cl)s1 ZINC000302928685
C[C@@H]1C[C@@]2(CCO1)CN(C(=O)c1nn(C)cc1[N+](=O)[O-])C[C@H](C)O2 ZINC000369704701
O=[N+]([O-])c1cccc(F)c1CSc1ncc[nH]1 ZINC000078931949
C[C@@H](NC(=O)OC(C)(C)C)[C@@H](C)C(=O)Nc1c([N+](=O)[O-])cnn1C ZINC000756754076
CSCC(C)(C)c1nc(Cc2c[nH]c3cccc(C)c23)no1 ZINC000289093635
CC(C)NC(=S)N/N=C/C(Cl)=C/c1ccccc1 ZINC000007040700
Cc1ccc(CNc2nc3c(-c4ccc(Cl)cc4)nnn3c3ccccc32)cc1 ZINC000002688981
CN(C(=O)CSc1ncnc2sc3c(c21)CCCC3)[C@@H]1CCS(=O)(=O)C1 ZINC000006112019
O=c1[nH]c2ccsc2c(=O)n1-c1ccc(Cl)cc1 ZINC000000162494
COCCN1C(=S)N[C@H](c2ccccn2)[C@@H]1c1cccn1-c1cccc(Br)c1 ZINC000223020811
O=C(Nc1ccccc1-n1ccnn1)c1ncoc1-c1cccs1 ZINC000096404783
O=c1c([N+](=O)[O-])cc2c(n1C[C@H]1CCCS(=O)(=O)C1)CCCC2 ZINC000574637964
Fc1ccc(CN=Nc2nc(-c3ccccc3)c(-c3ccccc3)s2)cc1 ZINC000005685072
Cc1ccccc1C(=O)N/C(=C\c1cccs1)C(=O)NCC1=CCCCC1 ZINC000225102555
Cc1ccc(CN2CCOC3(CCOCC3)C2)cc1[N+](=O)[O-] ZINC000091895067
CC(N=Nc1nc2ccccc2s1)N=Nc1ccc(Br)cc1 ZINC000019228448
Cc1ccncc1CC(=O)N1CCN(c2ncccc2[N+](=O)[O-])CC1 ZINC000597753010
CC(C)c1ccc([C@@H]2Nc3ccccc3[C@@H]3C=CC[C@@H]32)cc1 ZINC000058928466
O=[N+]([O-])c1cc(Cl)cnc1Sc1ncc[nH]1 ZINC000301760453
FC1=C(C(F)(F)F)C(F)(F)C(F)(F)C1(F)F ZINC000095682119
Cc1nn(C(C)(C)C)c2nc(C3CC3)cc(C(=O)NC[C@@H]3CCO[C@@H](C)C3)c12 ZINC000536150050
Cc1noc(CNC(=O)NC2CC[NH+](C(C)(C)C)CC2)n1 ZINC000330466259
COC1(c2noc([C@H]3CCC[C@H](C(F)(F)F)C3)n2)CCCC1 ZINC000460795784
CS[C@H]1CCCC(N=Nc2nccnc2C(C)C)C1 ZINC000901232438
CCc1csc(N2CCc3[nH]c4ccc(Cl)cc4c3C2)n1 ZINC000464745956
O=C(OCc1ccc([N+](=O)[O-])cc1)c1cc(Cl)c[nH]1 ZINC000030791415
C/C=C(\C)n1c(N)c(-c2cccc(Cl)c2Cl)nnc1=N ZINC001210792597
CCc1ccccc1/N=C/c1cc(Br)c(Br)o1 ZINC000059105159
O=[N+]([O-])c1ccc([S-])c(NCl)c1 ZINC000095950084
O=C(C=Cc1ccc(-c2ccc(Cl)cc2Cl)o1)NC(=S)N1CCN(c2ccc([N+](=O)[O-])cc2Cl)CC1 ZINC000105458004
Cc1cc(C)c(-c2csc(NC(=O)[C@H](C)N(C)C)n2)cc1C ZINC000078735721
C=CCN(C(=O)[C@@H](C)CC)c1nc2c(s1)CCCC2 ZINC000078493126
Cn1cc(-c2cc(CN3CCc4ncc([N+](=O)[O-])cc4C3)on2)cn1 ZINC000346151830
CCCCOc1cc(-c2cccs2)c(OCCCC)cc1-c1cccs1 ZINC000004114329
Cc1csc(Sc2ccc(C(=O)N3CCS[C@H](C)[C@@H]3C)cc2[N+](=O)[O-])n1 ZINC000303727832
Clc1ccc(C2=NNC(c3ccncc3)=Nc3ccc(Cl)cc32)cc1 ZINC000004130033
Cc1nnc(Sc2ccc([N+](=O)[O-])cc2Cl)n1C ZINC000000311564
CC(C)NC(=O)N1Cc2c3c(sc2-n2cccc2[C@H]1C)CCCC3 ZINC000033043066
Cc1nc([C@H](C)Nc2ncnc3c(C)cccc23)no1 ZINC000097229172
CCc1c(C)sc2nc(C3CC3)nc(SCC(=O)Nc3cc(OC)cc(OC)c3)c12 ZINC000012500101
O=[N+]([O-])c1cc(Cl)cc(Cl)c1S(=O)(=O)N1CCOC1 ZINC000451760487
Cc1nc(C(C)C)oc1-c1nc(-c2nccc3ccccc32)no1 ZINC000426452208
Cc1cccc2c1N(C(=O)C(C)C)C(C)(C)c1ssc(=S)c1-2 ZINC000000333585
CCCCC#CI ZINC000086002946
Cc1nc(C(=O)N[C@H](C)C2=CC[N@H+](C)CC2)c(=O)[nH]c1C ZINC000329352751
Oc1ccc(/C=N/NCc2ccc(Cl)cc2)cc1 ZINC000010118696
CC(C)n1c2ccccc2nc1[C@@H]1CCCN1c1ncnc2cccc(F)c21 ZINC000079048034
Cc1ccc(Nc2c(-c3cccc4nccnc43)nc3ccc(Cl)cn32)c(C)c1 ZINC000005454925
Cc1cc(C)c(C)c(S(=O)(=O)N[C@@H](C)C(=O)Nc2nccs2)c1C ZINC000016641493
CC(C)n1ncc2cc(C(=O)Nc3nc(CN4C[C@@H](C)O[C@H](C)C4)cs3)cnc21 ZINC000022304606
CSc1nc2n(n1)[C@@H](c1ccccc1C)C1C(=O)CCCC1=N2 ZINC000004436109
Brc1cccc(Nc2nc3c(s2)CCCC3)c1 ZINC000003176971
Cc1ccc(-c2nc(NC(=O)c3ccnc(C)n3)n[nH]2)s1 ZINC000058267932
CC(C)Cc1coc(NC(=O)c2c(F)c(F)cc(F)c2F)n1 ZINC000894438292
COC(=O)c1c(C)c(C)sc1-n1c(C)cc(/C=C2\c3cc(S(N)(=O)=O)ccc3N(C)C2=O)c1C ZINC000409206241
CC(C)c1ccc(CN=Nc2ccc([N+](=O)[O-])cn2)cc1 ZINC000005138435
C=C(Br)Cc1cccc(C)n1 ZINC000043209578
CNC(=O)c1c2c(sc1NC(=O)c1ccc3c(c1)OCCO3)CN(C(=O)OC)CC2 ZINC000009325398
Cc1ccc2c(c1)CCN(c1ncc([N+](=O)[O-])cc1Br)C2 ZINC000302734465
COc1ccc([N+](=O)[O-])c(C(=O)Nc2cnn(-c3ccc(C)cc3C)c2)c1 ZINC000188265842
C#CCOc1c(Br)cc(/C=C2/SC(=O)N(CCC)C2=O)cc1OCC ZINC000409234530
CCc1ccc(C[N@@H+]2CCc3nc4cc(C5CC5)[n-]n4c(=O)c3C2)cc1 ZINC000012276673
CC(C)[C@H](NC(=O)C12CC3CC(CC(C3)C1)C2)C(=O)NC[C@@H]1CCCO1 ZINC000022620640
Cc1ccc(-c2noc(CNC(=S)Nc3cccc(C)n3)n2)cc1 ZINC000225818165
O=C(c1ccncc1)N1C(=O)/C(=C/c2ccccc2I)SC1=S ZINC000016448974
CCS(=O)(=O)c1cccc(C(=O)Nc2nc3c(cc4c5c(cccc35)CC4)s2)c1 ZINC000009347403
O=C(CCN1C(=O)[C@@H]2CC=CC[C@@H]2C1=O)N1CCC(c2nc3cc(Cl)ccc3s2)CC1 ZINC000102415906
Cc1cc(C)c(/C=N/N=C/c2c(C)cc(C)cc2C)c(C)c1 ZINC000002894924
CCc1ccc(NCc2cnc(C(C)(C)C)s2)cc1 ZINC000059181083
C[C@@H]1[C@@H](NC(=O)C2CC(C(C)(C)C)C2)CCN1C/C=C/Cl ZINC001089070515
CC(C)n1nc(CNCc2ccccc2Cl)c(-c2ccccc2)n1 ZINC000247962570
FC1(CNc2nnc(Cl)c3ccsc32)CCOCC1 ZINC001157350022
O=C(Cc1ccc(NCc2ncc[nH]2)cc1)N1CCc2ccccc21 ZINC000096482843
Cc1ccc([N+](=O)[O-])c(S(=O)(=O)N2CCn3nncc3C2)c1C ZINC000519778334
Cc1cc(C(=O)Nc2c(C)c(C)c(N)c(C)c2C)n2nccc2n1 ZINC001153987340
Cc1cnc([N-]c2ccc([N+](=O)[O-])nc2)o1 ZINC001203560504
CCc1cc([N+](=O)[O-])c(CC)c([N+](=O)[O-])c1[N+](=O)[O-] ZINC000100269844
Clc1cccc(NCc2nnc(SCc3ccccc3Cl)n2-c2ccccc2)c1 ZINC000006474912
CC(C)=CC(=O)N1CCC2(CN(C(=O)c3c[nH]c(C)n3)C2)CC1 ZINC000944836418
Clc1nc2ccccc2c(Nc2ccccc2)c1Cl ZINC000001011225
Brc1cncc2[nH]cc(C#CCn3ccnc3)c21 ZINC000725246096
Cc1ccc(C=NNc2nc3ccccc3[nH]2)c(C)c1 ZINC000915915729
FC1(F)[C@H](c2nc(-c3cncs3)no2)[C@H]1c1ccccc1 ZINC000347107856
CCc1nc(C)sc1CNC(=O)Cc1cccnc1 ZINC000223543163
CO[C@H](CNS(=O)(=O)c1cc(Br)sc1C)C(C)C ZINC000331110326
c1ccc2c(c1)CCC[C@@H]2c1nc(C2CCSCC2)no1 ZINC000445551739
CCc1nc2c(c3nc4ccccc4nc3n2-c2ccc(C)c(C)c2)c(=O)n1CCC(C)C ZINC000006150817
O=[N+]([O-])c1ccc(Sc2ccc(N3C(=S)N[C@@H](c4ccccn4)[C@H]3c3cccn3-c3cccnc3)cc2)cc1 ZINC000224762240
Cc1cc(C)c(CCc2c(C)cc(C)c(C)c2C=O)c(C)c1 ZINC000003132630
Fc1cccc(Cl)c1CSCc1ccc(Cl)cc1 ZINC000000139975
O=[N+]([O-])c1ccc(Br)cc1Nc1ccnc(Cl)n1 ZINC000218898067
Cc1c(C=O)c2ccccc2n1C(=O)c1ccc(-c2ccc(C)cc2[N+](=O)[O-])o1 ZINC000226767324
CC(C)c1noc([C@H](C)Nc2cc(Cl)c(F)c(Cl)c2)n1 ZINC000191720379
CC(C)(C)CCNN=Cc1ccsc1Br ZINC000863106563
Cc1oc(C2CC2)nc1-c1nc(-c2cc(C)ccc2F)no1 ZINC000582811742
Cc1nc(C)c([C@@H](C)N(C)C(=O)c2sccc2Cl)s1 ZINC000285502364
O=c1nc2c(c(SCc3ccc([N+](=O)[O-])cc3)[nH]1)CCC2 ZINC000005154265
O=[N+]([O-])c1cc(S(=O)(=O)C(F)F)ccc1Sc1ncc2ccccn21 ZINC000301247137
Clc1cccc(Cl)c1CNc1nccs1 ZINC000035521620
CC1(Cc2noc([C@@H]3CC34CCSCC4)n2)CCCC1 ZINC000453177876
CN(C)c1ccc(CN=Nc2nc(-c3ccc(Br)cc3)cs2)cc1 ZINC000004714552
CC(C)C1CCC(NC(=O)c2cn3c(n2)CC[C@@H](C)C3)CC1 ZINC001294664884
Cc1cccc(OCc2nnc(SCc3c(F)c(F)c(F)c(F)c3F)o2)c1 ZINC000021330427
CC(C)c1[nH]c2c(Br)cccc2c(=O)c1C(C)C ZINC000685937932
Oc1ccc(/C=N/c2ccc(Oc3ccc(/N=C/c4ccc(O)cc4)cc3)cc2)cc1 ZINC000001087282
CC(C)CN1c2cccc(Cl)c2[C@]2(CC(=O)Nc3c2cnn3C(C)(C)C)C1=O ZINC000032087559
C=C(C)[C@H]1CC=C(C)[C@@H](Oc2c(C)ncnc2C)C1 ZINC001228851436
O=[N+]([O-])c1ccc(/C=N/C2CCCCC2)c([N+](=O)[O-])c1 ZINC000017378410
CCC1(CC)CN(Cc2ccc(OC)nc2)CCO1 ZINC000670471706
O=C(NC(=S)Nc1cc(-c2nc3ccccc3[nH]2)ccc1Cl)c1ccc(-c2ccccc2[N+](=O)[O-])o1 ZINC000105312215
CC1=C/C(=N\OS(=O)(=O)c2cccc([N+](=O)[O-])c2)C(C)=CC1=O ZINC000016213695
CC(=O)N[C@H](C)[C@H](C)Nc1cc(C(C)(C)C)nc(C(C)(C)C)n1 ZINC001112914414
Cc1cc(/C=N/n2cnnc2)c(C)n1-c1ccc(Br)cc1 ZINC000000443672
Brc1ccsc1C=NNc1ccccc1 ZINC000004088550
CC(C)=NNc1nc(=O)c2c3c(sc2[nH]1)COC(C)(C)C3 ZINC000008691070
Cc1cccn2c1nc(-c1ccccc1)c2NC(=O)c1ccc(Cl)nc1Cl ZINC000048324485
Cn1c(=O)c2c(-c3cccs3)csc2nc1SC/C(Cl)=C\Cl ZINC000098056192
C=C(C)Cn1c([C@@H]2CCS(=O)(=O)C2)nnc1N1CCS[C@@H](C)[C@H]1C ZINC000329624544
COc1cc2nc(-c3cncc(Br)c3)oc2c(Br)c1 ZINC000045920262
CSc1cnc(Cl)c(NCc2cncnc2)c1Cl ZINC001167256218
FC(F)(NCc1nccc(Cl)n1)c1ccc(Cl)nc1 ZINC001159474487
CC(C)Cc1nnc([C@@H](C)N2CCO[C@H](C)C2)o1 ZINC000106910688
C[C@@H](NC(=O)Cc1ccc([N+](=O)[O-])cc1)c1nc2ccccc2[nH]1 ZINC000009913937
Cc1cc(-c2csc(NC(=O)c3ccoc3Cl)n2)c(C)o1 ZINC000192288806
C[C@@H]1C[C@H]1C=NNCc1c(Cl)cccc1Cl ZINC000793116954
O=C(CNC(=O)NCc1ccc([N+](=O)[O-])cc1)NC1(c2nnn[n-]2)CC1 ZINC000430313731
CC(C)(C)c1cc(N)n(-c2ccc([N+](=O)[O-])cc2)n1 ZINC000001126443
O=[N+]([O-])c1ccc(/C=N/c2ccc3oc(-c4ccccc4Br)nc3c2)cc1 ZINC000000821763
NC(=O)c1cnc(C2CCN(C(=O)[C@H]3CCCC[C@@H]3C3CC3)CC2)[nH]1 ZINC000685941971
S=c1nc2[nH]c(=S)[nH]c(-c3ccc(Br)s3)c-2c(=S)[nH]1 ZINC000005865095
CCCSc1nc2nc3c(cn2n1)C(=O)C[C@H](c1ccc(C(C)C)cc1)C3 ZINC000020671823
O=C(NN1C(=O)/C(=C\c2cccn2Cc2ccccc2[N+](=O)[O-])SC1=S)c1ccccc1 ZINC000409178219
Brc1ccc2oc3ccc(I)cc3c2c1 ZINC000118445230
Cn1nc(C2CCCC2)cc1NCc1ccc2cc[nH]c2c1 ZINC000527690472
O=C(Nc1nc(-c2cccs2)c(-c2ccccc2)s1)c1cc([N+](=O)[O-])ccc1Cl ZINC000001124259
CN(Cc1ccco1)Cc1cncc2c1CCN(c1ccc(C(C)(C)C)cn1)C2 ZINC001164912278
Cc1coc(-c2ccc(C)c(NC(=O)Nc3cc[nH]n3)c2)n1 ZINC000192280421
Cc1cccc2c1OC[C@@H](Nc1nc(CC(C)C)ns1)C2 ZINC001186632513
Cn1ncc2c1CN(c1nnc(Cl)c3ccc(Cl)cc31)C2 ZINC001166763134
CC[C@H](C)Nc1nc(Nc2cc(Cl)ccc2OC)cc(-c2ccccc2)n1 ZINC000329016846
CCC1(C(=O)N2C[C@H](NC(=O)c3csnn3)[C@@H](C)C2)CC1 ZINC000966795212
CCn1cnc(Cl)c1CN1CCC(C)=C(Br)C1 ZINC001181265505
Clc1ccc2oc3c(cc(Cl)cc3Cl)c2c1 ZINC000005204391
NC1=NN(c2ccccc2)C(=O)C1=NNc1ccc(Cl)c(Cl)c1 ZINC000005999803
Cc1ccc(Sc2ccc(/C=N/[C@@H]3CCS(=O)(=O)C3)o2)cc1 ZINC000032593344
S=C1N=NC(c2ccccc2Cl)N1N=Cc1c2ccccc2cc2ccccc21 ZINC000006198040
Cc1cc(/C=C2\C(=O)[N-]C(=S)N(c3ccccc3Cl)C2=O)c(C)n1-c1cc[nH+]cc1 ZINC000409254191
Cc1cccc2[nH]c(COCC(=O)NCc3ccc(-n4cncn4)cc3)nc21 ZINC000219951332
Cc1ccc(/N=C/c2cccc(OC(=O)c3cc([N+](=O)[O-])cc([N+](=O)[O-])c3)c2)c(C)c1 ZINC000003084573
O=C(NCCSCc1c(Cl)cccc1Cl)c1cccc([N+](=O)[O-])c1 ZINC000409026080
CCc1ccc(/N=C/c2ccc(N3CCOCC3)o2)cc1 ZINC000409018463
O=C(Nc1c(Cl)ncnc1Cl)c1cccc([N+](=O)[O-])c1 ZINC000003194760
C[C@@H]([NH2+][C@@H](C)C(=O)NC(N)=O)C1CCN(C(=O)C#CC2CC2)CC1 ZINC001267185311
CC(C)(C)c1nnc(N2CCOC3(CCCCC3)C2)n1C[C@@H](N1CCOCC1)C(F)(F)F ZINC001302101823
CCn1cc(C(=O)/C=C\c2cscc2Cl)cn1 ZINC000771860235
Clc1ccc(-n2cccc2/C=N/c2ccc(C3CCCCC3)cc2)cc1 ZINC000059302882
O=C1c2cc(Cl)ccc2C/C1=C/c1nccs1 ZINC000762448311
CN(Cc1cnc(Cl)s1)c1nc2ccc(Cl)nc2[nH]1 ZINC001164169264
Cc1nc(C)c(CCNC(=O)c2ccc(C(C)C)nc2C)s1 ZINC000340072674
Nc1n[nH]c2cccc(C(=O)Nc3csc4cnccc34)c12 ZINC001156737707
O=C1/C(=C/C=C/c2ccccc2[N+](=O)[O-])CC/C1=C\C=C\c1ccccc1[N+](=O)[O-] ZINC000004531644
O=C(Nc1c[nH]nc1-c1nccs1)Nc1cccc2[nH]ccc21 ZINC000446128261
NC(=O)c1c(NC(=O)C2(c3ccc([N+](=O)[O-])cc3)CCCC2)sc2c1CCCC2 ZINC000010372902
CS(=O)(=O)[N-]C(=O)CCNC(=O)c1cc2nsnc2c([N+](=O)[O-])c1 ZINC000282055461
Brc1ccc(-c2nc3ccccc3c(Nc3ccccc3)n2)cc1 ZINC000002869780
Cc1ccc(-c2csc(NC(=O)c3cnc(Cl)c(Cl)c3)n2)cc1C ZINC000006216478
Cn1cnc([N+](=O)[O-])c1-c1noc([C@@H]2C[C@H]2c2ccc(Br)cc2)n1 ZINC000445570468
F[C@@]1(c2ccccc2)C[C@@H]1c1nc(C2Cc3ccccc3C2)no1 ZINC000520380492
Cc1cc(C)c([N+](=O)[O-])c(N2CCN(c3nc4ccccc4s3)CC2)n1 ZINC000541934798
C/C(=C/C(=O)[O-])CSc1nccs1 ZINC000215615096
CC(C)Cn1c2ccccc2nc1-c1ccc(Cl)cc1 ZINC000005547705
C[C@@H]1CCN(c2nc(-c3ccccc3)cs2)C[C@@H]1n1ccnc1 ZINC000134124630
FC(F)(F)C=NC1=NNC(c2ccccc2)[C@H](c2ccccc2)S1 ZINC000084525290
Cc1nnc2n(c1=O)[C@@H](CS(=O)(=O)c1ccc([N+](=O)[O-])cc1)CS2 ZINC000010034870
Cc1sc(NC(=O)c2ccc([N+](=O)[O-])o2)c(C(N)=O)c1C ZINC000005144873
CC(C)C(=O)N1CCn2cccc2[C@@H]1c1ccc([N+](=O)[O-])cc1 ZINC000035515889
FC(F)Oc1ccccc1/C=N/c1ccc(Cl)cc1 ZINC000000131754
Cc1cc(N[C@H](C)c2ccc(-n3ccnc3)cc2)ncn1 ZINC000091425217
Cc1ccc(/N=C\c2ccc(N3CCOCC3)o2)c(C)c1 ZINC000409011346
Cc1c(C=NNc2ccccc2)c2ccccn2c1C=NNc1ccccc1 ZINC000059459720
C#CC[C@H](C)Oc1nc2ccc(Cl)cc2s1 ZINC001228932030
C/C(Cl)=C/COC1=CC(=O)c2ccccc2C1=O ZINC000001722077
COc1ccc(N(C(=O)c2snc(C(N)=O)c2N)[C@@H](C(=O)NC(C)(C)C)c2ccc(C)o2)cc1OC ZINC000012715284
Cc1[nH][nH]c(=O)c1C(c1c(C)[nH][nH]c1=O)c1cc(Br)cc(I)c1O ZINC000096193530
c1csc(CNCc2c[nH]nc2-c2cccnc2)n1 ZINC000040451581
Cc1c(C)c(NCCN2CCN(S(C)(=O)=O)CC2)ncc1[N+](=O)[O-] ZINC001158452191
O/N=C1/CCCCCCCCCC[C@@H]1N1CCOCC1 ZINC000019594338
O=C(Cn1cc([N+](=O)[O-])ccc1=O)N1N=C2/C(=C\c3ccc(Cl)cc3)CCC[C@H]2[C@@H]1c1ccc(Cl)cc1 ZINC000229766808
Cc1nc2sc(C(C)C)nn2c1S(=O)(=O)NCc1ccc2c(c1)OCO2 ZINC000065183845
Cc1ccc(NCCCNC(=O)c2ccc(Br)cc2[N+](=O)[O-])nc1 ZINC000175244364
CCc1nc2ccc(Br)cc2c(=O)n1N=Cc1cc(C)n(CC)c1C ZINC000409283073
Cc1c(CSc2nc3sccc3c(N)n2)cccc1[N+](=O)[O-] ZINC000058377839
C#CCNC(=O)CC[N@@H+]1CCSC2(CCC2)CC1 ZINC000491395958
COc1ccc(-c2csc(NC(=O)c3ccc([N+](=O)[O-])cc3)c2C(=O)OC(C)C)cc1 ZINC000001139107
Cc1nc2ccccn2c1P(=Nc1ccc([N+](=O)[O-])cc1)(N1CCOCC1)N1CCOCC1 ZINC000009090703
COc1c(Cl)cc(N[C@@H](C)c2cc(C)on2)cc1Cl ZINC000285310507
Cc1nnc(SCc2ccc(Br)cc2)n1-c1ccc(C)cc1 ZINC000006912534
Cn1ccc(-c2noc(-c3cccc(-c4ccoc4)c3)n2)c1 ZINC000347361395
O=[N+]([O-])c1ccc(Sc2ccc(N3C(=S)N[C@@H](c4ccccn4)[C@@H]3c3ccn(C4CCCCC4)c3)cc2)cc1 ZINC000224790593
CC(C)CNc1ncnc2c1sc1nc(C(C)C)c3c(c12)CC(C)(C)OC3 ZINC000002298553
CC(=O)N1CCN(c2nc3c(s2)C[C@@H](C(=O)Nc2ccc4c(c2)OCO4)CC3)CC1 ZINC000065273261
O=[N+]([O-])c1ccc(Sc2ccc(N3C(=S)N[C@H](c4ccccn4)[C@@H]3c3cccn3Cc3cccnc3)cc2)cc1 ZINC000224767502
O=[N+]([O-])c1ccccc1C=NN1C(=S)N=NC1c1cccnc1 ZINC000001296502
C[C@@H]1COCC[C@@H]1c1noc(-c2ccnc(-c3ccccc3)c2[N+](=O)[O-])n1 ZINC000420503740
Brc1ccc(-c2cn3cccc(Br)c3n2)s1 ZINC000228026098
COC(=O)C[C@@H](C)S/C=C/c1ccc([N+](=O)[O-])o1 ZINC000408516292
Cc1ccc(Cn2cc(Cl)c([N+](=O)[O-])n2)cc1 ZINC000002537796
Cc1ccc2nsnc2c1NC(=O)/C=C/c1cccc([N+](=O)[O-])c1 ZINC000000450192
Cn1cc(/C=C/c2ccc([N+](=O)[O-])cn2)c(-c2ccncc2)n1 ZINC000095964516
O=C(Cc1cccn1-c1cccc(Cl)c1)NCc1cccs1 ZINC000065170959
O=[N+]([O-])c1cnccc1Oc1ccc(-n2cccn2)cc1 ZINC000072291267
Cc1c2ccccc2sc1-c1csc(-c2ccncc2)n1 ZINC000000172271
CC(=O)N[C@@H](C(=O)Nc1nc2ccccc2s1)C(C)C ZINC000007767393
CC(C)(C)c1ccc(-c2noc(-c3ccc(Cl)nc3)n2)cc1 ZINC000022120357
Cc1ccc(OCc2nnc(SCCSc3ccc(Cl)cc3)o2)cc1 ZINC000058018774
CCn1c(S/C(=C\c2cc(Br)c(N3CCCCC3)o2)C(=O)[O-])nnc1-c1ccc(Cl)cc1 ZINC000408634896
Fc1ccc(N=CC=CC=CNc2ccc(F)cc2)cc1 ZINC000004367099
Cc1noc(C)c1-c1n[nH]c(C2(c3ccccc3)CC2)n1 ZINC000825306530
Clc1cccc(-c2noc(-c3cnc4cnccc4c3)n2)c1 ZINC000341403339
c1ccc(-c2noc(CCCSc3nc(C4CC4)n(-c4ccccc4)n3)n2)cc1 ZINC000032745227
Cc1cc(NC(=O)[C@@H](C)Oc2c(C)cc(C)cc2[N+](=O)[O-])no1 ZINC000009365183
Cc1nc(CN(C)[C@@H](C)c2ccccn2)sc1C ZINC000179259076
O=C(/C=C/c1ccc([N+](=O)[O-])cc1)Nc1nnc(-c2ccc(Br)cc2)o1 ZINC000009275158
O=C(CCc1nc(-c2cc(Br)cs2)no1)NCC#Cc1ccccc1 ZINC000053057731
O=[N+]([O-])c1ccccc1C=NNc1ccccc1Cl ZINC000005163532
COc1ccc([C@@H](C(=O)NC2CCCC2)N(Cc2ccc3c(c2)OCO3)C(=O)c2snc(C(N)=O)c2N)cc1OC ZINC000100309521
CN1C=CC(=C/C=C2/C=C(Cl)C=CC2=O)C=C1 ZINC000334139374
CS[C@@H](C)c1ncc(-c2ccc(Cl)cc2)o1 ZINC000119171376
CC(C)c1ccc(/C=C/C(=O)N2CCN(c3ccc(Cl)cc3[N+](=O)[O-])CC2)cc1 ZINC000017089721
SCCCNc1nccc2cccc(Cl)c21 ZINC001159869984
Cc1ccc(Cl)cc1Nc1cc(-c2ccncc2)nc(NC(C)(C)C)n1 ZINC000329064262
C=C[C@@H](OC(=O)c1sc(C)nc1C)C(C)(C)C ZINC000798905990
Clc1ccc(-c2cs/c(=N\Cc3cccnc3)n2-c2ccccc2)cc1 ZINC000102317777
CCOC(=O)c1c(C)[nH]c(C(=O)CN2C(=O)N[C@@](C)(CC(C)C)C2=O)c1C ZINC000003462908
Cc1nccn1-c1ncnc2sc3c(c21)CCCC3 ZINC000000306827
C[C@@H](Sc1c(F)cccc1[N+](=O)[O-])C(=O)[O-] ZINC000168087892
O=[N+]([O-])c1cccc(C=NN2C(=S)N=NC2c2cccs2)c1 ZINC000004050369
Cc1nc(C(C)C)sc1C(=O)N(C)[C@@H](C)C(C)(C)C ZINC000518990535
C[C@@H](NC(=O)CSCc1ccc([N+](=O)[O-])cc1)c1ccc2c(c1)CCCC2 ZINC000222905199
CC[C@@H](C)CC(C)N=Nc1ccc([N+](=O)[O-])cc1[N+](=O)[O-] ZINC000005081213
Cc1cc(N=NC(C)c2ccc(Cl)s2)nc(C)n1 ZINC000915970750
Cc1c([N+](=O)[O-])nnn1-c1cc(Cl)cc(Cl)c1 ZINC000001383825
O=c1c(/C=N/c2ccccc2Cl)c(Nc2ccccc2Cl)nc2ccccn12 ZINC000001464428
Cc1cc(Oc2ncnc3c2c(Br)nn3C)c(F)cc1[N+](=O)[O-] ZINC000302487740
Clc1cncc2sc(-c3nc(C4CCOCC4)no3)cc21 ZINC000896060388
NC1=C(c2nc3ccccc3[nH]2)C(=O)CN1c1ccc([N+](=O)[O-])cc1 ZINC000005009269
CC(C)(C(=O)N[C@H]1CNc2ccccc2C1)n1cc([N+](=O)[O-])cn1 ZINC000593914322
C=CCOc1ccc([C@@H]2Nc3c(Cl)c(Cl)ccc3[C@@H]3C=CC[C@@H]32)cc1 ZINC000408736272
COc1ccc(Nc2cccc3nc([C@H]4CN(C(=O)c5ccc(C)s5)CCO4)cn32)cc1 ZINC000306143374
Cc1cc(C2N=NC(=S)N2N=CC(Cl)=Cc2ccccc2)n[nH]1 ZINC000018209369
CC[C@H](C(=O)N1C[C@H](C)C[C@H]1C)C1CCC(C)CC1 ZINC000461660477
Cc1ccc(Cl)cc1-c1ccc([C@@H]2[C@@H](c3ccccn3)NC(=S)N2c2ccc(Sc3ccc([N+](=O)[O-])cc3)cc2)o1 ZINC000224789175
O=[N+]([O-])c1cc(C=NNc2nc3ccccc3c3ccccc32)ccc1Br ZINC000009353187
C[C@@H](C(=O)NC1CCCC1)N(Cc1ccc(Cl)c(Cl)c1)C(=O)CSCc1ccc([N+](=O)[O-])cc1 ZINC000223942332
CCc1ccc(-c2csc(N=NC(C)c3ccc(Cl)cc3)n2)cc1 ZINC000004957148
Cc1cccc2c1sc(=O)n2Cc1ncnn1-c1ccccc1 ZINC001166307594
O=C(Nc1csc2cnccc12)c1ccc2ncncc2c1 ZINC001151768754
O=C1NC(=S)S/C1=C\c1cc(Cl)ccc1OCc1ccc([N+](=O)[O-])cc1 ZINC000408532035
CSc1ccccc1C(=O)Nc1sccc1-c1nc2ccccc2s1 ZINC000010695239
Cc1ccc(Sc2c([C@@H](O)C#Cc3ccccc3)c(-c3ccccc3)nn2C)cc1 ZINC000005342244
Cc1ccccc1S[C@H](C)c1nnc(-c2cccs2)o1 ZINC000059929365
CC(C)c1cc(Br)cc(Nc2c[nH]c(=O)nc2N)c1 ZINC001162796109
CCOc1ccc2ccccc2c1C=NN=c1[nH]c2ccccc2n1CC ZINC000408692003
CCn1cc(-c2csc(NC(=O)c3cc(C)nc4c3c(C)nn4C(C)C)n2)c(C)n1 ZINC000036612505
C(\c1cccs1)=C1\CCCCC2=NN(c3ccccc3)[C@@H](c3cccs3)[C@H]21 ZINC000031934213
S=C(Nc1ccccc1Cl)N1CCN(c2nc(-c3ccc(Cl)cc3)cs2)CC1 ZINC000012878386
Cc1ccc(S(=O)(=O)c2ccc([N+](=O)[O-])cc2)cc1 ZINC000000235614
O=C(C=C1CCC1)Nc1cc([N+](=O)[O-])ccc1[O-] ZINC000092547021
O=[N+]([O-])c1cccc2nc3cccc([N+](=O)[O-])c3nc21 ZINC000006093866
Cc1onc(-c2ccncc2)c1-c1nc(Cc2ccc([N+](=O)[O-])cc2)no1 ZINC000377441375
CCN(CC)C(=S)SCS/C(=N/C#N)SC ZINC000004290357
Cc1c(O)ccc(C[NH+]2CC(N(C)C3COC3)C2)c1O ZINC001140747444
Fc1ccc(NC(=S)N[C@H]2CO[C@H]3[C@@H]2OC[C@@H]3n2nnnc2Oc2ccc(-n3ccnc3)cc2)cc1 ZINC000004147886
O=c1c2ccccc2nc(/C=C/c2cccc([N+](=O)[O-])c2)n1-c1ccccc1Br ZINC000020662503
O=C(CCN1C(=O)/C(=C/c2cccs2)SC1=S)Nc1nc2ccccc2s1 ZINC000001798901
COc1cc(-c2nc(-c3cc(C)nc(C)c3)no2)c(Cl)cn1 ZINC001213039887
CN(Cc1nc2ccccc2[nH]1)c1nc2ccccn2c1[N+](=O)[O-] ZINC000046478864
O=C(/C=C/c1c(Cl)cccc1Cl)c1ccc(O)cc1 ZINC000004836752
Cc1cc([N+](=O)[O-])cnc1NCc1cc(F)cc2c1OCOC2 ZINC000069842845
CC(C)n1cc(C(=O)NCc2ccc(Cl)s2)cn1 ZINC000077358634
COc1ccc(O[C@H](C)c2nc(-c3ccc([N+](=O)[O-])cc3)no2)cc1 ZINC000000514469
Cc1cnc([C@H](C)NC(=O)Nc2cnccc2C)s1 ZINC000089275697
O=[N+]([O-])c1ccc2c3c1[C@H]1C=CC[C@@H]1CN3C[C@@H]1CC=C[C@@H]21 ZINC000005390782
Cc1oc2c(cc3c(C)cc(=S)oc3c2C)c1C ZINC000011865525
O=[N+]([O-])c1ccc(COc2c(Br)cc(CO)cc2Br)cc1 ZINC000236503609
COc1ccc([C@@H]2Nc3c(OC)cc([N+](=O)[O-])cc3[C@@H]3C=CC[C@@H]32)cc1[N+](=O)[O-] ZINC000005738802
Nc1nc2ccccc2n1N=Cc1ccccc1 ZINC000252588375
O=c1c2ccc(Cl)cc2nc2n1CC/C2=C\c1csc(Br)c1 ZINC000045110912
Cc1cc(/C=N/NC(=S)Nc2cc(C)ccc2C)c(C)n1C1CCCC1 ZINC000003242344
Cc1ccc(C=NN2C(=S)N=NC2COc2ccccc2)s1 ZINC000002700115
COc1ccc(Br)cc1[C@@H]1CC(=O)Nc2c1c(C)nn2-c1ccc2nncn2n1 ZINC000033088118
Cc1ccnc([C@@H](Nc2ccc([N+](=O)[O-])cn2)C2CC2)n1 ZINC000089701900
COc1ccc(Br)cc1C(=O)Nc1nc2ccc([N+](=O)[O-])cc2s1 ZINC000017087821
Cc1ccc(C)c(-c2nnc(NC(=O)c3ccccc3[N+](=O)[O-])o2)c1 ZINC000004479505
O=C1CCCN1CCc1nc(-c2ccc([N+](=O)[O-])cc2)cs1 ZINC000030447757
CCOc1cnc(-c2noc(-c3cc(Br)cc([N+](=O)[O-])c3)n2)cn1 ZINC000445296458
CC#CCn1cc2c3c1cccc3[C@H](CC(C)C)[NH2+][C@H](C(=O)N1CCN(C(C)=O)CC1)C2 ZINC000049171693
COc1ccc(-c2nc(CN(C)[C@H](C)c3nc(C)cs3)c(C)o2)c(C)c1C ZINC000012710466
Clc1ccc(CNc2cc(-c3cccnc3)nc(NC3CCCCC3)n2)cc1 ZINC000329015944
Cc1nnc(S[C@H](C[N+](=O)[O-])c2cc(Br)ccc2OCc2ccc(Cl)cc2)n1-c1ccc(C)c(C)c1 ZINC000408576561
Clc1c(Cl)c(Cl)c(Cl)c(Cl)c1Cl ZINC000001532127
COc1ccc([C@@H](C)N[C@@H](C)c2nc(C)cs2)cc1F ZINC000080273465
Clc1cccc2c1CN(Cc1cnc([C@H]3CCCO3)s1)C2 ZINC000290514687
CCOc1cc(OCC)c(/C=C2\SC(=S)N(CC)C2=O)cc1Br ZINC000409004481
CNc1ccc([N+](=O)[O-])cc1NC(=O)c1cc(C(C)C)nc2onc(C)c21 ZINC000582609359
CCOc1cc(/C=C2/SC(=O)N(Cc3ccccc3[N+](=O)[O-])C2=O)cc(Br)c1OCc1ccccc1Cl ZINC000214980294
Cc1[nH]nc(C=NNC2=[NH+][C@@H]3CCCC[C@H]3N2)c1C ZINC000884442376
CC[C@@H](Nc1c([N+](=O)[O-])ncn1C)c1nc2ccccc2[nH]1 ZINC000075138139
CC(C)c1n[nH]c(C(=O)N[C@H]2Cc3ccccc3NC2=O)c1[N+](=O)[O-] ZINC000600432871
C[C@@H]1CN(c2ncc([N+](=O)[O-])cn2)C[C@@H](c2ccsc2)O1 ZINC000108391769
O=[N+]([O-])c1ccc2c(c1)S(=O)(=O)N=[S@]2c1ccccc1 ZINC000239563088
CC(C)c1nc2sc3c(ncnc3N(CCO)CCO)c2c2c1CCC2 ZINC000002453706
C[C@@H]1COC2(CCCC2)CN1C(=O)CCc1cc(Br)cs1 ZINC000619926865
CN1C(=O)S/C(=C\c2cc(Br)ccc2OCc2ccc([N+](=O)[O-])cc2)C1=O ZINC000408818289
Cc1cc(C2N=NC(=S)N2N=Cc2ccc(C(C)(C)C)cc2)n[nH]1 ZINC000005625918
COc1ccc(/N=C/c2ccc(C(C)C)cc2)cc1 ZINC000000571419
Cc1nc(C)c([C@@H](C)N(C)C(=O)c2c[nH]c3cccc([N+](=O)[O-])c23)s1 ZINC000535702024
O=C(c1cnc(-c2ccco2)s1)N1CCc2cc([N+](=O)[O-])ccc21 ZINC000071799825
CC(C)(C)c1nc(Cc2ccc([N+](=O)[O-])cc2)no1 ZINC000000441805
Cc1csc(NC(=O)c2ccc([N+](=O)[O-])cc2)n1 ZINC000001030153
CN(c1ccc(NC(N)=S)cn1)C12CC3CC(CC(C3)C1)C2 ZINC001166593566
Cc1cc(C)nc(NC(=O)N[C@@H](C)c2ccc(Cl)s2)c1 ZINC000462724518
O=C1CC2(CCCC2)C(=O)N1c1ccc(S(=O)(=O)Nc2ccc(Cl)cc2Cl)cc1Cl ZINC000001048466
CC(=O)Nc1nc(-c2ccc([N+](=O)[O-])cc2)cs1 ZINC000003108243
F[C@@H](Oc1ccc(Cl)nc1)N1CCC(F)(F)[C@@]2(CCN(c3ccccc3)C2)C1 ZINC001164822928
O=[N+]([O-])c1cnc(N2CCN(CC(F)F)CC2)c(Cl)c1 ZINC000096412866
O=C(Cn1cc(I)cn1)Nc1ncc([N+](=O)[O-])s1 ZINC000004743320
Cc1ccccc1-c1nnc(SCc2ccc(Br)cc2)n1N ZINC000002233517
c1csc(C[N@@H+]2CCC[C@@H](c3n[nH]cc3-c3ccnc(N4CCCC4)n3)C2)c1 ZINC000019343424
Clc1ccc(-c2cc([C@@H]3CO3)c3cc(Cl)cc(Cl)c3n2)cc1 ZINC000008627571
O=C1c2ccccc2-c2ccccc2C1=NNc1ccccc1 ZINC000018206013
Cc1nc(Cl)c(Br)c(-c2ccc(Cl)cc2)c1[N+](=O)[O-] ZINC000096511241
CN1c2cc(Cl)ccc2S/C1=C1\S/C(=N\c2ccc(Cl)cc2)N(C)C1=O ZINC000004107875
Cc1nn([C@H]2CCS(=O)(=O)C2)c(Cl)c1/C=C/C(=O)OCC(=O)N1C[C@@H](C)C[C@H](C)C1 ZINC000008923574
S=C1N=NC(c2ccccc2)N1N=Cc1cccs1 ZINC000006283344
CCn1c(SCc2ccc([N+](=O)[O-])cc2)nnc1[C@@H](NC(=O)c1ccc(Cl)cc1Cl)C(C)C ZINC000409360667
C[Si](C)(C)c1c(Cl)ccc(I)c1Cl ZINC000195960781
O=S1(=O)C[C@@H](O)[C@H](N(Cc2ccco2)Cc2nn(-c3ccccc3)c3c2CCC3)C1 ZINC000107542921
CC(C)c1nnc(S[C@H]2CCCCNC2=O)n1C1CC1 ZINC000010988974
Clc1nc2cc(Br)ccc2c2ccc(Br)cc12 ZINC000001721135
O=C(NC(=S)Nc1ccc([N+](=O)[O-])cc1Br)c1ccc(-c2ccc(Cl)c(Cl)c2)o1 ZINC000104120841
O=C(N[C@@H]1CCC(F)(F)C1)c1csc(-c2ccc([N+](=O)[O-])cc2)n1 ZINC000610790874
c1nnc2nc3c4ccccc4c4ccccc4c3nn12 ZINC000075279950
Cc1nnc(C)n1/N=C/C(Cl)=C/c1ccccc1 ZINC000003202451
O=c1c(Cl)c(Cl)cnn1Cc1ccc([N+](=O)[O-])cc1 ZINC000002629835
O=C(NCCc1ccc2c(c1)OCO2)Nc1nccs1 ZINC000042754785
CC(C)(C)c1ccc2c(c1)-c1cc(C(C)(C)C)ccc1C2 ZINC000002583446
Cc1nc2c(cccc2-c2noc(-c3cccc4cc[nH]c43)n2)[nH]1 ZINC000340680417
Cc1cc(N2CCN(C(=O)C(C)C)CC2)c(F)cc1[N+](=O)[O-] ZINC000004998285
O=[N+]([O-])c1cc(Cl)c(Cl)cc1NCCCO ZINC000004831695
Cc1cc(N)cc(CNC(=O)c2cc(C3CC3)nc3onc(C(C)C)c32)c1 ZINC000579700916
CCOc1ccc(-c2noc(Cn3nc(-c4ccc(C(C)C)cc4)ccc3=O)n2)cc1 ZINC000085644426
Cc1nc(CNc2ccc(Oc3cccnc3)cc2)oc1C ZINC000345483082
CC[C@@H](c1ccncc1)n1ccnc1-c1cnc(-c2cccs2)nc1 ZINC000071763376
O=C(Cc1cncs1)Nc1ncc(-c2ccc(F)cc2)s1 ZINC000191721198
Cc1c(/C=N/c2ccc([N+](=O)[O-])cc2)sc2ccccc12 ZINC000004365869
C#CCC[N@@H+]1CC[C@H]2CC[C@@H](C1)N2C(=O)[C@@H]1C[C@H]1C ZINC001039418242
O=C(Nc1cc(F)cc([N+](=O)[O-])c1)c1cc(F)c(F)c(F)c1F ZINC000347961811
O=c1[nH]c2ccccc2c(=O)n1N=Cc1ccc(OCc2ccccc2Cl)cc1 ZINC000409354811
Cc1ccc(C)c(/N=N/c2c(C)nc(N)nc2C)c1 ZINC000100250655
O=C(Cc1cn2ccsc2n1)N1CCC2(CCC2)C1 ZINC000158452764
Cc1sc(S(=O)(=O)N[C@@H]2CCO[C@@H]2C2CC2)cc1[N+](=O)[O-] ZINC000342546968
C[C@@H](NC(=O)c1cnc2n(c1=O)CCS2)c1ccccc1[N+](=O)[O-] ZINC000271621970
C=CCNC(=O)NC(=O)COC(=O)c1cc2c(s1)CC[C@@H](C)C2 ZINC000003552930
O=[N+]([O-])c1ccc(-c2ccc(C(=S)N3CCOCC3)o2)cc1 ZINC000000364594
Cc1noc(C[C@@H]2C[C@@H]3CN(C(F)(F)c4nc(Cl)c5cccc(F)c5n4)C[C@H]3O2)n1 ZINC001164963624
Cc1ccc(I)c([N+](=O)[O-])c1 ZINC000000167219
c1csc(-c2nn(-c3ccccc3)cc2C2Nc3cccc4cccc(c43)N2)c1 ZINC000005741191
O=[S@@](Cc1ccc(-n2cccn2)cc1)c1cccs1 ZINC000097376222
CCn1cc(N[C@@H](C)c2ccccc2C(C)(C)C)cn1 ZINC000537443463
Cc1cccc(C(=O)/C=C/c2cnc3c(C)cccn23)c1 ZINC000125274443
Clc1cccc(Cc2cnc(Nc3ccccn3)s2)c1Cl ZINC000000180392
CC1=C/C(=N\OC(=O)c2ccc([N+](=O)[O-])cc2)C(C)=CC1=O ZINC000016213799
Cc1nc(CN2CCO[C@@H]3CCN(c4nc(Cl)nc5[nH]cc(F)c54)CC[C@@H]32)cs1 ZINC001164988457
Cc1ccc(C(C)N=Nc2cc(Cl)nc(C)n2)cc1C ZINC000741767287
Fc1cnc(Nc2ccc(Cl)cc2)nc1Nc1ccc(Cl)cc1 ZINC000000310878
O=C1N/C(=N\c2cccc(O)c2)S/C1=C\c1cc([N+](=O)[O-])ccc1[O-] ZINC000018165234
CCOc1ccc(/N=C/C=C/c2ccccc2)cc1 ZINC000002166382
CC(C)N1CCO[C@H](c2noc(-c3cc(Br)cc([N+](=O)[O-])c3)n2)C1 ZINC000272702786
COC(OC)c1ccc([N+](=O)[O-])c(Br)c1 ZINC000016697057
CO[C@@H]1CN(CC(=O)N2CCc3ccc([N+](=O)[O-])cc32)CC[C@H]1C ZINC000251990692
CC(C)=CC(=O)N[C@@H](CNC(=O)OC(C)(C)C)C1CC1 ZINC000096420899
C[C@@H]1CCC[C@@H](C)N1Cn1nc2c(Cl)cc(Cl)cn2c1=S ZINC000003363028
CCC#C[C@@H](C)N1CCCn2c(cc3ccccc32)C1 ZINC000672579259
COC(=O)c1csc(C(=O)OC)c1Br ZINC000000334272
O=C(COC(F)F)N1CCCc2cc(Cl)cc(Cl)c21 ZINC000564464115
CN(C)c1ccc(C(=S)c2ccc(N(C)C)s2)s1 ZINC000016186575
CN(O)/N=N/c1c(Cl)cc(Cl)cc1Cl ZINC000017060506
FC(F)(F)C(F)(F)[C@@](F)(Cl)C(Cl)(C(F)(F)F)C(F)(F)F ZINC000059478321
Cc1ccc(COc2ccc(Br)cc2/C=C(\Sc2nnc(-c3ccc(Cl)cc3)o2)C(=O)[O-])cc1 ZINC000408635341
O=[N+]([O-])c1ccccc1S(=O)(=O)N1CCc2ccccc2C1 ZINC000000175979
c1csc(-c2nc(CN3CCCC[C@@H]3c3nc4ccccc4s3)co2)c1 ZINC000008005135
O=C1CS[C@@H](c2cccc(Cl)c2Cl)N1c1ccc(Br)cn1 ZINC000005128631
Cc1cc(C(F)F)n2nc(C(=O)Nc3sc4c(c3C(N)=O)CCCC4)nc2n1 ZINC000002769005
Cc1ccc(C(=O)NC(=S)Nc2nc3c(cc(C)cc3C)s2)c(C)c1 ZINC000006203520
c1nc2sc3c(c2c(Oc2ccc4c5c2CCCN5CCC4)n1)CCCC3 ZINC000000940889
Cc1nn(Cc2ccc(Cl)cc2)c(C)c1Cn1c(C)ncc1[N+](=O)[O-] ZINC000432384239
Cc1cc(S(C)(=O)=O)cc(-c2nc(-c3ccc([N+](=O)[O-])s3)no2)c1C ZINC000445471575
Cc1nn(C(=O)c2sc3ccccc3c2Cl)c(C)c1Sc1ccccc1[N+](=O)[O-] ZINC000001471321
COc1ccc(S(=O)(=O)NC(C)C)cc1NC(=O)CCCN1c2cccc3cccc(c23)S1(=O)=O ZINC000044903033
O=C(c1cc([N+](=O)[O-])ncc1Br)N1CCC2(COC2)C1 ZINC000856192767
C#CCN1CCC[C@H]([NH2+]C[C@@H]2C[C@]2(C)Br)C1 ZINC000896043257
COCc1ccc(-c2noc(-c3ccn(C(C)(C)C)n3)n2)cc1 ZINC000655969100
C(=NN=c1[nH]c2ccccc2s1)c1ccc[nH]1 ZINC000008918888
Brc1ccc(-c2csc3ncnn23)cc1 ZINC000000337015
O=[N+]([O-])c1c2c[nH]nc2c(Br)cc1Br ZINC000095215785
Cc1nc(Cc2nnc(N3CCOCC3)n2Cc2ccc(I)cc2)cs1 ZINC001304675015
O=C1C=CC(=NNc2ccc([N+](=O)[O-])cc2)c2ccccc21 ZINC000100007143
c1cncc(CN=Nc2ncnc3sc4c(c32)CCC4)c1 ZINC000004866179
COC(=O)[C@@H](Sc1nnc2ccc(Br)cn21)c1ccccc1F ZINC000549076967
CCc1nnc(NC(=O)CSc2nc3c(c(=O)n2CC)SCC3)s1 ZINC000020154932
O=[N+]([O-])c1cc(C=C(c2nc3ccccc3s2)c2nc3ccccc3s2)ccc1Cl ZINC000012578390
Cc1nc2nnnn2c(C)c1C/C=C/c1ccccc1 ZINC000001393620
O=[N+]([O-])c1ccc(/N=C/c2ccc(Cl)cc2Cl)cc1 ZINC000004794899
C[C@H]1CN(Cc2nc3ccccc3n2C(F)F)C[C@H](C)O1 ZINC000043507559
Cc1ccc(Oc2nc3sccn3c2[N+](=O)[O-])cn1 ZINC000049099824
Cc1nn(CC(=O)OCC(=O)NC(=O)c2cccs2)c(C)c1[N+](=O)[O-] ZINC000032671956
O=C(c1cc2[nH]ccc2s1)N1CC2(CCC2)[C@@H]1c1ccco1 ZINC000456596504
Cc1c(Cl)nc(C(C)C)nc1N1CCO[C@]2(C1)COCCN(Cc1cccnc1)C2 ZINC001164914668
O=C(/C=C/c1ccc(-c2ccc(Cl)cc2Cl)o1)N1CCN(c2c(Cl)cccc2[N+](=O)[O-])CC1 ZINC000008898662
CC(C)c1nc2ccc(Br)cc2c(=O)n1N=Cc1ccccc1[N+](=O)[O-] ZINC000409279021
O=C1S/C(=C/c2cc(Cl)c(OCc3ccc(Cl)cc3Cl)c(Br)c2)C(=O)N1Cc1cccc([N+](=O)[O-])c1 ZINC000408918980
O=C(Nc1nc(-c2ccccn2)cs1)c1ccno1 ZINC000006607222
Cc1cc([N+](=O)[O-])c(F)c(C(=O)Nc2cc3c(cn2)CCCC3)c1F ZINC000854574835
Cc1ccc(-c2ccc(/C=N/NC(N)=S)o2)c(Br)c1 ZINC000001005424
CC(C)=C/C(CC(O)(C(F)(F)F)C(F)(F)F)=N/O ZINC000104306739
O=C([O-])/C=C/c1cc(Cl)ccc1[N+](=O)[O-] ZINC000002558076
Cc1ccc([N+](=O)[O-])cc1NC(=O)c1cc(-c2ccc3c(c2)CCO3)no1 ZINC000136257254
Cc1cccc(C(C)C)c1NC(=O)[C@@H](C)OC(=O)C1=CN2CCS(=O)(=O)N=C2C=C1 ZINC000014095634
O=C(Nc1ccccc1Cl)c1cc2cc([N+](=O)[O-])ccc2s1 ZINC000023118749
CC(C)Cc1ccc([C@@H](C)c2nc(-c3cccs3)no2)cc1 ZINC000000112893
CCOc1cc(CNn2cn[nH]c2=S)cc(Cl)c1OCc1ccc(Cl)cc1 ZINC000022111818
CC(C)c1ccc(N2C(=S)N[C@H](c3ccccn3)[C@@H]2c2ccco2)cc1 ZINC000224355606
Cc1nc(C(C)C)sc1C(=O)NC[C@@H]1CCCC[C@H]1C ZINC000520501829
CC[C@H](C)c1ccccc1NC(=O)[C@H](C)Sc1nnc(-c2ccoc2C)n1C ZINC000007236569
Cc1nnc(S[C@H](C[N+](=O)[O-])c2ccc(OCc3ccc(C)cc3)c(Br)c2)n1-c1ccc(F)cc1 ZINC000408570878
Cc1ccc2nc(-c3ccc(/N=C/c4ccc(Br)s4)cc3)sc2c1 ZINC000002186999
C=CCN1C(=O)/C(=C/c2cc3c(cc2Cl)OCO3)SC1=S ZINC000001215374
Cc1cc(C)n(-c2nc(C)c(C(=O)Nc3c(C)cccc3C)s2)n1 ZINC000014608772
c1csc(-c2nc(CN3CCC4(CCC4)C3)cs2)c1 ZINC000123419388
CC(C)(C)[C@@H]1CCCC[C@@H]1NC(=O)[C@H]1CC=CCC1 ZINC000498393998
Clc1ccc2c(c1)nccc2Nc1ccccc1Cl ZINC000000171623
COc1ccccc1CNC(=O)C[C@@H]1N=C2c3ccccc3N=C(SCc3ccc(Cl)cc3)N2C1=O ZINC000002968548
Cc1cc(C(=O)CSc2nc3sc(C)c(C)c3c(=O)n2C(C)C)c(C)n1C[C@@H]1CCCO1 ZINC000003442663
O=C1Nc2ccccc2C1=CNc1ccc([N+](=O)[O-])cc1 ZINC000006252751
Cn1cccc1/C=N\c1ccc(Cl)cc1 ZINC000409090557
Clc1snnc1COc1cccc(Cl)c1Cl ZINC000035163593
Clc1ccc(Oc2ncnc3ccsc32)c(Cl)c1 ZINC000048391363
Cc1nc(CN2CCO[C@@H]3CCN(c4nnc(Cl)c5ccncc54)CC[C@@H]32)cs1 ZINC001164983536
Cc1cnc(C(=O)NCc2c(C)ncc3c2CCN(C(=O)Cc2c(F)ccc(F)c2F)C3)cn1 ZINC000014997107
CSc1nn(-c2ccccc2)cc1-c1nc(-c2ccccc2)cs1 ZINC000000170217
O=[N+]([O-])c1cccc(-n2cccc2[C@@H]2[C@@H](c3ccccn3)NC(=S)N2c2ccccc2)c1 ZINC000224177955
CC(=[NH+][N-]c1cc(F)c(F)cc1F)c1ccc(N)cc1 ZINC000734301657
CNC(=O)NC(=O)[C@H](C)Sc1nc2sc3c(c2c(=O)n1-c1cccc(C)c1)CCCS3 ZINC000012797068
Cc1nn(C)cc1C[N@H+]1CCC[C@@H]1c1nc(N(C)C)ncc1-c1ccccc1 ZINC000019689537
Cn1[nH]c(-c2ccccc2)c2nc(-c3ccoc3)nc1-2 ZINC000020775774
O=C([O-])c1cc([N+](=O)[O-])cc(S(=O)(=O)N2CCS(=O)(=O)CC2)c1 ZINC000576759329
Cc1ccc(C(C)(C)c2noc([C@H](C)c3cccnc3)n2)nc1 ZINC000665079950
Cc1cc([N+](=O)[O-])ccc1-c1nc(-c2cn(C)c(=O)n(C)c2=O)no1 ZINC000350882970
C[C@H](NCc1nc(Br)c[nH]1)c1ccc(Cl)cc1 ZINC000310437711
O=C(/C=C/c1cccs1)c1ccc(C(=O)/C=C\c2cccs2)cc1 ZINC000017222035
C[C@@H](O)c1ncc(CNc2ccc(Br)cc2CO)s1 ZINC000897825144
CCc1nc2ccccc2n1Cc1c(F)c(F)c(F)c(F)c1F ZINC000007738729
Cn1nc([C@H]2CCCO2)cc1NC(=O)c1cc([N+](=O)[O-])c[nH]c1=O ZINC000279652217
Clc1ccc(/C=N/c2cccc3c(/N=C/c4ccc(Cl)cc4)cccc23)cc1 ZINC000004705276
O=C(Nc1c2c(nn1-c1ccc([N+](=O)[O-])cc1)CS(=O)(=O)C2)C12CC3CC(CC(C3)C1)C2 ZINC000008661860
O=C1C=CC(Cl)=CC1=NNc1ccc(S(=O)(=O)N2CCCCCC2)cc1 ZINC000004657151
CCN1C(=O)S/C(=C/c2cc(Br)c(OCc3ccc([N+](=O)[O-])cc3)c(Br)c2)C1=O ZINC000409066655
Cc1nnc(C)n1N=Cc1sc2ccccc2c1Cl ZINC000744756100
CSc1nc2nc(Cl)nc-2c(S)[n-]1 ZINC000004353709
CC(=O)Oc1ccc(Br)cc1/N=C/c1sc2ccccc2c1Cl ZINC000002277896
N#CC1(CCOC(=O)C2(C#N)CCCCC2)CCCCC1 ZINC000840219581
Cc1cccc(N2C(=O)CS[C@@H]2c2ccc(NC(=O)c3cccc([N+](=O)[O-])c3)cc2)c1C ZINC000035927152
CC(C)Cc1nnc(NC(=O)c2sc(-n3cccc3)nc2-c2ccccc2)s1 ZINC000061719198
O=C(c1coc(C2CC2)n1)N1CCCc2cc(F)c(F)c(F)c21 ZINC000891396078
Cc1nc(-c2nc(-c3ccc(C)cn3)no2)c(Br)o1 ZINC001213041660
Cc1nc(CC2CC2)oc1C(=O)N[C@H]1CCC[C@H]1C(C)(C)C ZINC000581177386
CC(C)c1ccc(O[P@@](=O)(N=c2cccc[nH]2)Oc2ccccc2F)cc1 ZINC000005690150
O=[N+]([O-])c1ccc(/N=C/c2ccc(C#Cc3ccccc3)cc2)cc1 ZINC000004414239
CCCc1[nH]nc(C(=O)N2CCc3ccc(Br)cc32)c1[N+](=O)[O-] ZINC000112403244
O=[N+]([O-])c1ccc(Sc2ncn(-c3ccccc3)n2)nc1 ZINC000009239558
C1CCc2c(c3c(nc2N2CCOCC2)sc2c3nnnc2N2CCOCC2)C1 ZINC000020813921
Cc1nc2sc3c(c2c(Sc2ccc(Cl)cc2)n1)CCC3 ZINC000000137069
Cc1nnc([N-]c2ccc(C)cc2[N+](=O)[O-])o1 ZINC001214165039
COC(=O)[C@H](C)Sc1ccccc1C(=O)Nc1nc2c(cccc2C)s1 ZINC000071971193
Cn1c(-c2ccc([N+](=O)[O-])s2)nnc1N1CCN2CCOC[C@H]2C1 ZINC001121358947
N#Cc1c(/N=C/c2ccc([N+](=O)[O-])cc2)oc(-c2ccco2)c1-c1ccco1 ZINC000005770417
C=CCn1cnc(-c2cccc(Br)c2)c1N ZINC000100761269
C[C@@H]1CN(C(=O)c2cccc([N+](=O)[O-])c2Br)C(C)(C)C1 ZINC000277289786
O=[N+]([O-])c1ccc(CN2CC[C@]3(CC(F)(F)C3(F)F)C2)cc1F ZINC000931913358
COCCC(=NN[C@H]1CCCCC1(C)C)C(C)C ZINC000773124223
CCS(=O)(=O)Oc1c(F)c(F)c(F)c(F)c1F ZINC000004100467
O=C(/C=C/c1ccc([N+](=O)[O-])cc1)OC/C=C/Cl ZINC000003252794
CN(Cc1ccco1)Cc1cncc2c1CCN(c1nc(Cl)ccc1Cl)C2 ZINC001164910025
Cc1cccc(NC(=O)c2cccc([N+](=O)[O-])c2C)n1 ZINC000000033261
O=[N+]([O-])c1ccsc1N1CCN(Cc2cn3cc(Cl)ccc3n2)CC1 ZINC000301995907
Cn1nccc1CNc1ccc([N+](=O)[O-])c(OC(F)F)c1 ZINC000092606051
O=C(COc1ccccc1[N+](=O)[O-])N=c1cc(-c2ccc(Cl)s2)[nH][nH]1 ZINC000535286816
O=[N+]([O-])c1ccc(/C=N/c2cc(Cl)cc(Cl)c2)cc1 ZINC000000297769
Cc1nn(-c2ccccc2)c(OC(=O)c2ccccc2[N+](=O)[O-])c1Sc1ccccc1 ZINC000002718495
CCS[C@@H](C)c1noc([C@H](C)Oc2ccccc2)n1 ZINC000357326732
COc1ccc(S(=O)(=O)N2Cc3cc4c(cc3C3(CCCC3)C2)OCCO4)cc1[N+](=O)[O-] ZINC000032876318
CCc1nc(C)c([C@@H](C)Nc2ccc(SC)cn2)s1 ZINC000272283312
c1ccc(N=C2C=CC(=Nc3ccccc3)C=C2)cc1 ZINC000005737420
C=CCn1c(CSc2ccccc2)nc2ccccc21 ZINC000004385924
COc1cc(CN2CCn3nc(CNC(C)=O)cc3C2)cc(Cl)c1OC ZINC000082133900
C[C@@H]1CN(C[C@H]2CCCN2C(=O)c2ccc([N+](=O)[O-])[nH]2)C[C@@H](C)O1 ZINC000299346723
CC(C)[C@@H](C)C(=O)N[C@H]1C[C@H]2CC[C@@H]1N2C/C(Cl)=C\Cl ZINC001109785121
Fc1cccc(Cl)c1C[N@@H+]1C[C@H]2CCc3nnc(-c4cccnc4)n3[C@H]2C1 ZINC000019292595
Clc1cccc(Cl)c1CO/N=C/c1c(-c2ccccc2)nc2sccn12 ZINC000003029502
O=C([O-])C(=Cc1cc(Br)c(I)o1)Sc1n[nH]c(-c2ccc(Cl)cc2)n1 ZINC000408633942
CC[C@H](CC(F)F)c1nc([C@@H](C)c2cccs2)no1 ZINC000420485131
O=C1N[C@H]2C[C@@H](C(=O)NC[C@H]3O[C@H](CCOc4cc(-c5ccncc5)ccc41)CC[C@@H]3O)N(Cc1ccc3c(c1)OCO3)C2 ZINC000514287424
C=C(C)CN(C)Cn1nc(COc2ccc(Cl)cc2)n(CC)c1=S ZINC000182610541
Cn1ccnc1-c1cc(NC(=O)c2cc([N+](=O)[O-])c[nH]c2=O)n[nH]1 ZINC000119673183
Cc1cc([N+](=O)[O-])cc(S(=O)(=O)N2CC(=O)N(C)[C@@H](C)C2)c1C ZINC000282105087
Clc1ccc(CNc2nccc3sccc32)cc1 ZINC000035687667
FC(F)(F)c1ncc(CNc2ccsc2Cl)s1 ZINC000443996922
CC[C@@H](C)n1ncc(NCc2ccc(F)c(F)c2)c1C ZINC000359799386
Nc1ccc(Nc2nc(Cl)ccc2Br)c(F)n1 ZINC001203612474
CC(C)c1ncc(CNc2ccc3c(c2)CCCN3)s1 ZINC000414851214
O=C(NCC#CCN1CCc2ccccc2C1)c1ccc(Cl)s1 ZINC000075165044
C[C@@H](Nc1nncc2cc(Cl)ccc21)c1nnc2ccccn21 ZINC001154811509
Cc1ccc(/N=C\c2cccn2C)c(Br)c1 ZINC000409093290
CC(C)CN1C(=S)N[C@@H](c2ccccn2)[C@@H]1c1cccn1-c1nc2ccccc2s1 ZINC000222909030
C#CC(C(F)(F)F)(C(F)(F)F)C(F)(F)C(F)(F)C(F)(F)F ZINC000095682135
CC(C)Cc1nnc(NC(=O)c2ccc([N+](=O)[O-])cc2)s1 ZINC000000051396
O=C(Nc1cc(Cl)cc2c[nH]nc21)c1ocnc1C1CC1 ZINC001159024579
Cc1cccc(C2=CCN(C(=O)C#CC(C)C)CC2)c1C ZINC001158937253
Cc1cc(Cl)cc([N+](=O)[O-])c1C(=O)N[C@H]1CCO[C@H](C(C)(C)C)C1 ZINC000275900726
Fc1ccc(/C=N/NCc2ccc(Cl)cc2)cc1 ZINC000010118828
C[C@H](Oc1ccc2cc[nH]c2n1)c1cccc(Br)n1 ZINC001226803723
CC[C@H](C)NC(=O)c1ccccc1[N-]S(=O)(=O)c1ccc2c(c1)sc(=O)n2Cc1ccc(Cl)cc1 ZINC000225786367
Cc1ccc(CN2CCC3(CC2)CN(C)S(=O)(=O)c2cn(-c4ccccc4)nc23)o1 ZINC000306125927
O=C(Nc1c(Cl)cccc1Cl)c1cn2c3c(cc(Br)cc3c1=O)CC2 ZINC000223100349
C=CCc1ccccc1O[C@@H](C)c1nc2c(cccc2C)[nH]1 ZINC000016903913
F/C(=C(/F)C(F)(F)C(F)(F)F)C(F)(F)F ZINC000095707807
Clc1ccc(CSc2nnc(Cc3ccccc3)c3ccccc32)cc1 ZINC000003041302
O=C(CCCN1C(=O)/C(=C\c2ccco2)SC1=S)NCCc1c[nH]c2ccccc12 ZINC000033539267
Clc1cc(Br)c(Cl)c(Cl)c1Cl ZINC000003121797
C[C@H](NC(=O)c1ccn(-c2ccccc2[N+](=O)[O-])n1)c1ccccc1Cl ZINC000479011709
Cc1cc(C(=O)NCCc2nnc3ccccn32)c(N)c([N+](=O)[O-])c1 ZINC000729510225
CC(C)(C)c1ncc(CNCc2cccc(Cl)c2Cl)cn1 ZINC000570468705
c1c(C2Nc3cccc4cccc(c43)N2)c(-c2ccccc2)nn1-c1ccccc1 ZINC000001797798
Cc1c[nH]c([C@@H](C)NS(=O)(=O)c2ccc(-c3onc(C)c3C)o2)n1 ZINC001506418016
Cc1ccc2c(c1)[C@@H]1C=CC[C@@H]1[C@@H](c1ccc(/N=C/c3ccc([N+](=O)[O-])cc3)cc1)N2 ZINC000001059524
CCOc1cc(-c2ccc(Br)nc2C)nc(C)n1 ZINC001243556646
O=[N+]([O-])c1ccc(Sc2n[nH]c(-c3ccncc3)n2)nc1 ZINC000005593724
O=C(c1[nH]ccc1C1CC1)N1CC[C@H](c2ccc(Cl)cc2)C1 ZINC000457562954
C=CCn1c2ccccc2nc1SCc1cnoc1C ZINC000126094762
O=[N+]([O-])c1ccc2ccnc(N3CCC[C@]4(CCCOC4)C3)c2c1 ZINC000413175289
NC1=NC(=O)C(=Cc2ccc3c(c2Br)OCO3)S1 ZINC000006322582
O=[N+]([O-])C(Br)(Br)CCC(Br)(Br)[N+](=O)[O-] ZINC000004403757
Cn1c(=O)c2c3nc4cc([N+](=O)[O-])ccc4cc3c(=O)n(C)c2n(C)c1=O ZINC000001044064
CC(=O)Nn1c(=O)c(N=Nc2ccc([N+](=O)[O-])cc2)c(C)[nH]c1=S ZINC000068602364
Cc1cc(C)cc(OCc2nc3c4sc5nc(C(F)F)cc(C)c5c4ncn3n2)c1 ZINC000033326984
CCc1ccc(-n2c(C)cc(/C=N/c3ccc(C)cc3[N+](=O)[O-])c2C)cc1 ZINC000408762842
CCc1n[nH]c(=S)n1NCc1ccc(-c2ccc(Cl)cc2Cl)o1 ZINC000008339295
C=CC(=O)N1c2ccc(C)cc2-c2c(ssc2=S)C1(C)C ZINC000000042668
CC(C)(C)CCCNC(=O)CC1(C#N)CCCCC1 ZINC000597282871
CC(C)c1ccccc1[C@@H](O)c1ccccc1Br ZINC000095730110
CN1c2ccccc2C(C)(C)/C1=C/C=C1c2cc([N+](=O)[O-])ccc2-c2ccc([N+](=O)[O-])cc21 ZINC000685944627
COc1ccc(NC(=O)c2sc(-c3ccsc3)nc2C)cc1N1CCCC1=O ZINC000028039901
Cc1ncc(CSCc2ccc(C(C)C)nc2C)cn1 ZINC000419499045
Cc1ccc(-c2ncco2)cc1NS(=O)(=O)c1cc([N+](=O)[O-])ccc1C ZINC000134687753
Nc1ccc2c(c1)/C(=N/O)c1cc(Cl)ccc1-2 ZINC000104081851
COc1c(C)c(C)c(OC)c(CC(=O)[O-])c1C ZINC000001673652
CN(C)c1cc(NC(=O)CC2=CCCCC2)ncn1 ZINC000278658064
Cc1cc(N2CCc3c(CN(C)C)nn(C(C)C)c3C2)nc2cc(Cl)ccc12 ZINC001164650239
Cc1occc1-c1noc(C2CC(O)(CCC(C)(C)C)C2)n1 ZINC000296535508
O=[N+]([O-])c1cc(S(=O)(=O)N[C@H]2CCO[C@H](C3CC3)C2)c(Cl)cc1Cl ZINC000289971573
CC(=[NH+][N-]c1cc(F)c(F)c(F)c1)c1ccc(N)cc1C ZINC000758117080
CCOc1cccc(/N=C\c2cccn2-c2ccc(Br)cc2)c1 ZINC000408846917
C[C@H]1COCC[C@H]1c1noc(CCc2ccc(Cl)cc2)n1 ZINC000442690802
COc1ccc(Cl)cc1-c1nnc(S/C(=C\c2cccc(OCc3ccc(Cl)cc3Cl)c2)C(=O)[O-])o1 ZINC000408635075
CCCNC(=S)NCC12CC3CC(CC(C3)C1)C2 ZINC000007638467
Cc1ccc(-c2nc3ccccn3c2Nc2ccccc2)o1 ZINC000003906234
C[C@@H](NC(=O)CN1CCS(=O)(=O)CC1)c1nc(C(C)(C)C)cs1 ZINC000329168266
Cn1cccc1/C=N\c1ccccc1Br ZINC000409100476
O=C(N[C@@H]1CCCS(=O)(=O)C1)c1cc2cc([N+](=O)[O-])ccc2o1 ZINC000358118407
Cc1nnc(SCCCNC(=O)c2n[nH]c3c2C[C@H](C)CC3)s1 ZINC000055280928
CSCC[C@H](C)N(C)c1ccc([N+](=O)[O-])nc1 ZINC000095429665
CCCCN1C(=S)N=NC1c1ccc([N+](=O)[O-])cc1 ZINC000008682656
Cc1c(C=NNc2c(Cl)cc(Cl)cc2Cl)sc2ccc(Cl)cc12 ZINC000004365933
Cc1ccc(/N=C/c2ccc(Br)s2)cc1F ZINC000000135721
CC(C)Oc1cccc(C(=O)NC(=S)Nc2nc3ccc([N+](=O)[O-])cc3s2)c1 ZINC000017090643
CCSCCNc1ccc2oc(C(C)C)nc2c1 ZINC000569789311
Cc1nn(-c2ccccc2)c2nc3c4ccccc4c4ccccc4c3nc12 ZINC000016266368
O=C(NN1C(=O)/C(=C2/C(=O)Nc3ccccc32)SC1=S)c1ccncc1 ZINC000001090177
Cc1c(Cl)cccc1-n1c(=O)c2c[nH]nc2nc1SCc1ccccc1F ZINC000005156385
O=C([O-])CN1C(=O)S/C(=C/c2cc(Cl)c(OCc3ccc(Cl)cc3Cl)c(Br)c2)C1=O ZINC000409146889
COc1cc([N+](=O)[O-])ccc1-n1c(C)cc(/C=C2/C(=N)N3C(C)=CSC3=NC2=O)c1C ZINC000004410495
CSC1=C(c2ccc(C)s2)/C(=N/C(C)(C)C)C1 ZINC000004396001
CCC(CC)n1ccc(CNc2c(F)cc(F)cc2F)n1 ZINC000088721414
O=[N+]([O-])c1ccccc1/C=N/c1cc(Cl)ccc1Cl ZINC000002171559
O=C(NC(=S)Nc1ccc(I)cn1)c1ccccc1Br ZINC000009461210
C[C@@H]1C[N@H+](C)CC1N=Nc1ncc(Br)cn1 ZINC000848420478
O=C(Nc1nc2ccc([N+](=O)[O-])cc2s1)c1cccnc1 ZINC000000065303
O=[N+]([O-])c1c(F)c(F)c(F)cc1Br ZINC000095932031
CC[C@H]1C[C@@H](c2nc(C3CCCCCC3)no2)CCO1 ZINC000583143421
CCOc1cc(CNc2cccc([N+](=O)[O-])c2)cc(Br)c1OCc1ccc(Cl)cc1Cl ZINC000408556882
N#CCn1nc(-c2cccs2)c2c1CCCC2 ZINC000409437485
O=[N+]([O-])c1ccccc1CSc1nnc2ccccn21 ZINC000000137092
CC(C)(C)OCCn1cc(Br)cc([N+](=O)[O-])c1=O ZINC000096488995
CCc1nnc(C2(c3ccc(Cl)cc3)CCOCC2)o1 ZINC000071889838
c1ccc(/N=c2\sc3c(n2-c2ccccc2)CCCC3)cc1 ZINC000016451141
CN1C(=S)N(C2CCCCC2)C(=O)/C1=C/c1cc(Br)c(OCc2cccc([N+](=O)[O-])c2)c(Br)c1 ZINC000409087060
CC(C)Nc1ncc(Br)cc1[N+](=O)[O-] ZINC000039956543
CC(C)n1cc([N+](=O)[O-])c(OCCC(F)(F)F)n1 ZINC000095836815
C[C@@H]1CC[C@@H](OC(=O)NC(C)(C(F)(F)F)C(F)(F)F)C[C@@H]1C ZINC000004099878
CC(C)(C)OC(=O)/C=C\c1c(Cl)nc2sccn12 ZINC000035419225
Cc1nc(-c2ccccc2)nc(Cl)c1N1CCC(n2ccnc2)CC1 ZINC001167125603
C[C@H](c1noc([C@@H]2CSCN2C(=O)CC(C)(C)C)n1)C1CC1 ZINC000896149920
Cc1ccc2nc(-c3cc(Br)c(N)c(Br)c3)sc2c1 ZINC000000626294
C[C@@H](Nc1ccc([N+](=O)[O-])cn1)c1ccc2c(c1)OCO2 ZINC000013022822
Nc1c(Br)cc2c3ccc(Br)cc3c(=O)[nH]c2c1Br ZINC000008654908
CS[C@@H]1CCC[C@H]1N(C)C(=O)N[C@H](C)Cn1ccnc1 ZINC000108325555
Cc1ccc2nc(NC(=N)c3cnc4ccc(F)cn43)ncc2c1 ZINC001162671507
C[C@@H](C(=O)Nc1ncc([N+](=O)[O-])s1)N1C(=O)c2ccccc2S1(=O)=O ZINC000010188066
C#CC[NH+]1CC2(C1)CCN(C(=O)[C@H](C)C(C)C)CC2 ZINC001035807414
CO[C@@H]1CCC[C@@H](OC(=O)c2csc(-c3ccc([N+](=O)[O-])cc3)n2)C1 ZINC000064863167
COCc1c(C(=O)OCC(=O)N2N=C(c3cccs3)C[C@H]2c2ccco2)sc2cccc(F)c21 ZINC000012873789
COc1ccc(-n2c(C)nnc2SCc2ccc(Br)cc2)cc1 ZINC000409101111
Cc1nc(-c2cccnc2)sc1C(=O)NC(C)(C)C ZINC000016625099
CC[C@@]1(C)CCN([C@H](C)c2nc(=O)c3c(C)c(C)sc3[nH]2)C1 ZINC000344212204
O=c1c2ccc3c(=O)n(CCc4ccc(Cl)cc4Cl)c(=O)c4ccc(c(=O)n1CCc1ccc(Cl)cc1Cl)c2c34 ZINC000103759520
ClC(Cl)=C(Cl)C#CC(Cl)=C(Cl)Cl ZINC000003091469
O=C(NN1C(=O)/C(=C/c2ccc[nH]2)SC1=S)c1cccc(O)c1 ZINC000005552822
O=[N+]([O-])c1ccc2oc(CN3CCC=C(F)C3)nc2c1 ZINC000272466662
COc1ccc2c(n1)N(C(=O)c1cc(Br)c(C)c([N+](=O)[O-])c1)CC2 ZINC000411048266
O=[N+]([O-])c1ccc(Cc2nc(Cc3ccc4c(c3)OCO4)no2)c(Cl)c1 ZINC000545599964
COCc1ccc(CNc2ccc3nc(C4CC4)oc3c2)o1 ZINC000152503632
Cc1nc(C(=O)N2CCS[C@H]2c2ccc([N+](=O)[O-])cc2)sc1C ZINC000618460663
O=CCCc1cc(Cl)cc(Br)c1 ZINC000228964411
Cc1nc2sc3c(c2c2ncnn21)[C@H](C)CCC3 ZINC000002352859
Cc1cc(C)n(-c2nc3cc(C)c(NC(=O)CC(C)C)c(C)c3s2)n1 ZINC000072228550
Cc1ccc(-c2nc3cc(C(C)C)ccc3o2)cc1-n1cnnc1 ZINC000045920548
O=C(c1ccc(Cl)c([N+](=O)[O-])c1)n1cc(Cl)cn1 ZINC000000371318
CCSc1nnc2c(n1)O[C@@H](c1c[nH]nc1-c1ccccc1)Nc1ccccc1-2 ZINC000001168689
Cc1ccc(-n2c(=O)c3c4c(sc3nc2SCc2nccn2C)CCCC4)cc1 ZINC000008719726
O=C(Cn1nnc(-c2ccccc2NC(=O)c2cccnc2)n1)N1CCCc2ccccc21 ZINC000012638710
O=[N+]([O-])c1cc(F)c(Sc2nc3ncccn3n2)c(F)c1 ZINC000097229470
c1csc(-c2ccc(NC[C@@H]3CC=CCC3)cc2)n1 ZINC000037766045
Cc1ccc(C[NH+]2CCC3(CCN(c4nc(Cl)nc(C)c4[N+](=O)[O-])CC3)CC2)cc1 ZINC001164763810
CO[C@@H]1CN(C(C)=O)C[C@H]1NC(=O)c1ccc(N=NC(N)=O)cc1 ZINC000942298911
CC(C)c1nc2ccc(Br)cc2c(=O)n1N=Cc1ccc2c(c1)OCCO2 ZINC000409285274
CCN1C(=O)/C(=C/c2coc3c(Cl)cc(Cl)cc3c2=O)SC1=S ZINC000005312020
Clc1ccc(-c2cc3nc4c(c(Cl)n3n2)CCCC4)cc1 ZINC000013562787
O=C(CNc1ccccc1[N+](=O)[O-])N1CCc2nc[nH]c(=O)c2C1 ZINC000269676925
CC(C)(C)c1noc(Cc2ccc(Br)cc2F)n1 ZINC000656744211
Cc1ncc([N+](=O)[O-])n1Cc1ccc(Cl)cc1 ZINC000000034931
CC(C)c1nc(-c2nc([C@@H]3CCO[C@H]3C(C)(C)C)no2)cs1 ZINC000333543863
CC1=NN(c2ccc(Br)cc2C)C(=O)C1=CNNc1ccc([N+](=O)[O-])cc1[N+](=O)[O-] ZINC000408534365
CC[C@@H](C)Sc1nnc(NN=C(C)c2cccs2)[nH]1 ZINC000020835954
Cc1cc2c([nH]c(=S)n(-c3cnn(Cc4ccc(Cl)cc4Cl)c3)c2=O)s1 ZINC000017093486
CC(C)Oc1nc2c3c4c(sc3ncn2n1)CCCC4 ZINC000032071989
C#CC[N@H+]1CC[C@@H]2[C@H]1CCCN2C(=O)[C@H]1CCC2N=NC(=O)N2C1 ZINC001049559523
Cc1oc(C(N)=O)cc1-c1csc(NC(=O)c2ccc([N+](=O)[O-])s2)n1 ZINC000114701937
Cc1nn(-c2ccccc2)c(Cl)c1C=C(c1nc2ccccc2s1)c1nc2ccccc2s1 ZINC000012620416
CCc1nnc(CN[C@H](CC)c2ccc(Cl)s2)s1 ZINC000273546465
CC(=O)Nc1nc(C)c(-c2nc3cc([N+](=O)[O-])ccc3[nH]2)s1 ZINC000005095378
O=C1/C(=C\c2ccc(-c3cccc(Cl)c3Cl)o2)SC(=S)N1[C@H]1CCS(=O)(=O)C1 ZINC000001816460
CC[C@@H](C)Nc1nc(Nc2ccc(Cl)cc2Cl)cc(-c2ccncc2)n1 ZINC000329038605
Cc1c(Cl)cnn1[C@@H](C)C(=O)Nc1cnn(C)c1C(=O)Nc1cnn(C)c1C ZINC000002800667
Clc1ccc(/N=N/c2ccc(Br)cc2)cc1 ZINC000017920021
C[C@H](Cc1nc(Cc2ccc3ccccc3n2)no1)[C@H]1CCCO1 ZINC000664753697
Cc1ccc(C(C)(C)c2noc(-c3cc(C(C)C)on3)n2)nc1 ZINC000665082968
Cc1nc2c(cccc2-c2noc(-c3csc(C)c3C)n2)[nH]1 ZINC000340679252
Brc1ccc(C=NNc2nc3ccccc3s2)cc1 ZINC000003909458
Cc1ccc(/C=C/C(=O)N[C@@H](C)c2nc3ccccc3[nH]2)o1 ZINC000009337566
CCc1c(-c2ccc(Cl)cc2)[nH]c(=S)n1-c1c(Cl)cccc1Cl ZINC000005313484
O=C(Nc1nc2c(s1)CCC2)[C@@H]1C[C@@H]1C(=O)Nc1nc2c(s1)CCC2 ZINC000032912230
CON=Cc1c(C)nn(Cc2ccc(Cl)cc2)c1Cl ZINC000767490714
NC(=O)c1noc([C@@H]2CCCN2C(=O)/C=C/c2ccc(O)c(O)c2)n1 ZINC000369167553
O=C(Nc1nc2c(s1)CCCC2)c1ccc(Br)s1 ZINC000001054261
Cc1[nH]c(C[NH2+]Cc2cc3c(s2)CCCC3)cc1C(=O)[O-] ZINC001599962705
CCOc1nc(N)nc(C)c1/N=N/c1ccc(Cl)cc1 ZINC000018126944
Cc1[nH]c2nn(-c3nc4ccccc4s3)c(=O)c-2c(O)c1Cc1ccc(C(C)(C)C)cc1 ZINC000009926410
O=C(N[C@H]1CCC(=O)NC1)c1csc(-c2cccc([N+](=O)[O-])c2)n1 ZINC000338931222
O=[N+]([O-])c1ccc2c(c1)CN(Cc1cscn1)CC2 ZINC000096461833
COc1ccc2c(c1OC)C(=O)O[C@@H]2[C@H]1C[C@H](C(C)(C)C(C)C)C[C@H](C)C1=O ZINC000004061929
O=[N+]([O-])c1cnn(Cc2c(F)c(F)c(F)c(F)c2F)c1 ZINC000002554046
O=C(Nc1nccs1)c1cc2cc(Br)ccc2o/c1=N\c1cccc(Cl)c1F ZINC000067295322
Cc1ccnc(N[C@@H](c2ccc(N(C)C)cc2)c2ccc3ccc(C)nc3c2O)c1 ZINC000015016649
C[C@@H](Nc1ccc(Cl)cn1)c1ccccc1Cl ZINC000049509615
CC(/C=C/C=C(C)/C=C\[C@@]12O[C@]1(C)C[C@@H](O)CC2(C)C)=C\C=C\C=C(C)/C=C/C=C(C)/C=C/[C@@]12O[C@]1(C)C[C@@H](O)CC2(C)C ZINC000299888680
O=[N+]([O-])c1cccc(N=NC(=NN=c2[nH]c3ccccc3s2)c2ccccc2)c1 ZINC000004524587
CC(C)(C)c1ccc(Nc2ccc3ccccc3n2)cc1 ZINC000005496789
O=C1CCc2c1ccc(Oc1nc3c(cc1[N+](=O)[O-])CCCC3)c2F ZINC000519817828
CC(=O)c1ccc(N=Cc2cccc(Cl)c2Cl)cc1 ZINC000000096222
COCCc1cnc2n1CCN(Cc1ccc3ccccc3n1)[C@H]2C ZINC000585096784
COC(=O)[C@@H](C)N1C(=O)S/C(=C\c2cc(C)n(-c3ccc(Cl)cc3)c2C)C1=O ZINC000409065020
Cc1sc2ncn3nc(-c4ccc([N+](=O)[O-])cc4)nc3c2c1C ZINC000002807984
COc1cc([C@@H](C(=O)NC[C@@H]2CCCO2)N(Cc2ccc3c(c2)OCO3)C(=O)Cn2nnc3ccccc32)cc(OC)c1OC ZINC000100335069
Cc1cccc(Cl)c1NC(=O)c1cnc(Nc2cc(N3CC[NH+](CC(=O)[O-])CC3)nc(C)n2)s1 ZINC000022055422
NC(=O)[C@@]1(O)CCC[N@H+](Cc2cc(Cl)cc([N+](=O)[O-])c2[O-])C1 ZINC000375528708
COc1ccc(N(C(=O)c2snc(C(N)=O)c2N)[C@@H](C(=O)NCCC(C)C)c2ccc(N(C)C)cc2)cc1 ZINC000006076903
C=CCc1c(C)nc2c(-c3ccccc3)cnn2c1Nc1ccc(Cl)cc1 ZINC000027586218
CCc1ccc(/C=N/NCc2ccccc2Cl)o1 ZINC000008811737
FC(F)(F)C(Cl)(C(F)(F)F)C(F)(F)F ZINC000095671209
Clc1ccc(-c2nc(-c3ccccc3)c(-c3ccccc3)[nH]2)cc1 ZINC000000297808
NC(=O)CCNC(=O)c1cc([N+](=O)[O-])ccc1Sc1ccc(Cl)cc1 ZINC000175452814
Brc1ccc(-c2csc(-c3ccco3)n2)cc1 ZINC000016778611
Cc1nn(Cc2ccc(C(=O)Nc3sc4c(c3C(N)=O)CCC4)o2)c(C)c1Br ZINC000002781908
CN(/N=C/c1ccccc1)c1nc(-c2ccc(Sc3ccccc3)cc2)cs1 ZINC000004812345
O=[N+]([O-])c1cccc(/N=C/c2ccc(OCc3ccc(F)cc3)cc2)c1 ZINC000001433477
C[NH+]=C(NCCN1CCCCC1)N1CCS(=O)(=O)C(C)(C)C1 ZINC000158606232
Cc1nc(Cn2nc(C(C)(C)C)ccc2=O)sc1C ZINC000088520153
C[C@@]1(F)C(F)(F)C(F)(F)C(F)(F)C(F)(F)[C@@]1(C)F ZINC000100499701
CC(C)[C@@H](NCc1c(Cl)n(C)nc1-c1ccccc1)c1nc2ccccc2[nH]1 ZINC000084456253
O=[N+]([O-])c1cc(-c2nc(-c3cccs3)c(-c3cccs3)[nH]2)ccc1Br ZINC000002999211
Cc1ccn(Cc2cc([N+](=O)[O-])ccc2OC(C)C)c(=O)c1 ZINC000069739658
S=C1N[C@H](c2ccccn2)[C@H](c2cccn2-c2ccc(Cl)cn2)N1C1CCCCC1 ZINC000223111679
CCc1nnc(SCc2ccccc2)n1[N-]C(=S)NC(=O)c1ccc(-c2cccc(Cl)c2Cl)o1 ZINC000105304308
Cn1ncc2c1ncnc2NCc1ccc(Br)cc1Cl ZINC000049320598
Cc1cccc([C@@H](C)SCCc2cccnc2)c1 ZINC000558084276
CCc1n[nH]c(C(=O)N[C@@H]2C[C@@H](C)C[C@H](c3ccccc3)C2)c1[N+](=O)[O-] ZINC000412686318
O=C1N=C(NCCCO)SC1=C1C(=O)Nc2ccc(Cl)cc21 ZINC000256055502
Cc1c(Cl)c(-c2nc3c4c5c(sc4ncn3n2)C[C@H](C(C)(C)C)CC5)nn1C ZINC000002798086
O=[N+]([O-])c1ccc(Oc2ccnc(Cl)n2)cc1 ZINC000048727871
CC[C@@H](C)c1ccc(-c2csc(NC(=O)CCc3c(C)nc(C)[nH]c3=O)n2)cc1 ZINC000012785189
O=[N+]([O-])c1ccc(Sc2nnnn2-c2ccc(Cl)cc2)c([N+](=O)[O-])c1 ZINC000015130744
Cc1c(C(N)=O)sc2nc(-c3cccc([N+](=O)[O-])c3)cn12 ZINC000004931134
O=[N+]([O-])c1c(Br)ccnc1NCc1ccccc1Br ZINC000039956711
Clc1ccc(-c2nnc(Cc3nc(-c4ccc(Br)cc4)no3)o2)cc1 ZINC000067246230
Clc1ccc(/C=N/c2ccc(Cl)cc2)s1 ZINC000000109579
O=[N+]([O-])c1ccc(N[C@@H]2CCO[C@@H]2c2ccccc2)nc1 ZINC000096447448
CCN1C(=O)/C(=C\c2cccc([N+](=O)[O-])c2)S/C1=N\c1ccc(C(=O)OC)cc1 ZINC000008363734
CC[C@@H]1CN(Cc2cscc2Br)CCS1 ZINC000347889757
CCN1CCC[C@]2(CCN(c3nc(C)c(C)s3)C2)C1=O ZINC000091596073
Cc1ccc(N=Cc2n[nH]nc2C(C)(C)C)cc1 ZINC000005322548
Cc1csc([C@H](C)CNC(=O)C2(CC(C)C)CCCC2)n1 ZINC000185988551
CCN1C(=O)/C(=C/c2ccc(Sc3ccc(Cl)cc3)s2)C(=O)NC1=S ZINC000409391767
Clc1cccc(CNc2n[nH]c(NCc3cccc(Cl)c3)n2)c1 ZINC000004703235
CCOC(=O)N1CCN(c2nc3c(C)cccn3c(=O)c2/C=C2\SC(=S)N(CCOC)C2=O)CC1 ZINC000008858369
O=C(NCCc1cccc([N+](=O)[O-])c1)N[C@@H]1CCO[C@]2(CCOC2)C1 ZINC000611302315
Cc1nc([C@H](C)Nc2ccc3oc(C(C)C)nc3c2)cs1 ZINC000037136887
O=[N+]([O-])c1ccc(Cl)c(-c2nc(-c3cc(Cl)ccc3Cl)no2)c1 ZINC000089262463
C[C@@H]1CCCC[C@@H]1CNC(=O)[C@@H]1CCCC[C@@H]1C(F)(F)F ZINC000409528266
N=c1scc(N)n1C(=O)C1c2ccccc2-c2ccccc21 ZINC001181910296
Cc1nn(C)c(C)c1[C@@H](C)c1nc([C@H]2C[C@H](C)C[C@H](C)C2)no1 ZINC000332155749
FC(F)Oc1ccc(-c2noc([C@H]3CC34CCCCC4)n2)nc1 ZINC000562479409
c1cc(CN2CC3(C2)C[C@@H](OCC2CCOCC2)CS3)cs1 ZINC000585104708
O=C(Nc1cccc2[nH]cnc21)c1csc(-c2ccc([N+](=O)[O-])cc2)n1 ZINC000136233562
CCN1C(=O)/C(=C/c2cc(Br)c(OCc3ccc([N+](=O)[O-])cc3)c(Br)c2)N(C)C1=S ZINC000409038411
C[C@@H](N[C@@H](C)c1nnc2ccccn21)c1ccc(C(C)(C)C)cc1 ZINC000121680237
O=C1/C(=C/c2ccccc2Cl)S/C(=N\Nc2ccccc2)N1c1ccccc1 ZINC000001776436
Cc1ccc2c(c1)S[C@@H](C(=O)Nc1cc([N+](=O)[O-])ccc1C)C2 ZINC000013001563
C=C(C)Cn1c(SCc2ccc(Cl)cc2)nc2sc3c(c2c1=O)CCC3 ZINC000001114210
CC(C)Cn1c2nnc(SCc3cccc(Cl)c3)n2c2ccc(Cl)cc2c1=O ZINC000032985590
O=C(c1cc(Cl)cc(Cl)c1[N+](=O)[O-])N1CC[C@@H]([C@H]2CCCO2)C1 ZINC000894703814
CC[NH+]=C(NCCOCC)N1CC[C@@]2(CCOC2)C1 ZINC000261941715
CC(C)(NC(=O)C1=C[S@](=O)CCC1)c1ccc(Cl)cc1 ZINC001157704647
S=c1nnc(-c2ccccc2)c(Nc2ccc(Br)cc2)[nH]1 ZINC000003846916
O=C(Nc1ccc2oc(-c3cc(I)ccc3Cl)nc2c1)c1sc2c(cccc2[N+](=O)[O-])c1Cl ZINC000161911243
COC(=O)CCS[C@H](SCCC(=O)[O-])c1cccc(/C=C/c2ccc3ccc(Cl)cc3n2)c1 ZINC000034348838
O=[N+]([O-])c1ccc(-c2nc(CN3CCC[C@@H](O)C3)co2)cc1 ZINC000089883498
Cc1ccc(-c2nnc(N3C[C@H](C)OC(C)(C)C3)n2Cc2nncn2C)cc1Br ZINC001304311790
CC(=O)NCc1ccc(-c2csc(-c3sccc3C)n2)cc1 ZINC000028334599
Cc1ccn2c(c1)nc(-c1cccs1)c2Nc1c(C)cccc1C ZINC000000426793
O=[N+]([O-])c1ccc(NN=Cc2cn(-c3ccccc3)nc2-c2ccc(F)cc2)cc1 ZINC000004863832
Cc1cc(Cl)cc([N+](=O)[O-])c1C(=O)N(C)C[C@@H](C)c1nccs1 ZINC000275736871
CCOc1ccc(/N=C2/SCCCN2C)cc1 ZINC000013111076
CCn1nncc1CS[C@@H](C)c1cccc(Cl)c1F ZINC000419456821
C=C(C)C[N@H+]1CC[C@H](NC(=O)[C@@H]2CCCN2C(=O)C(C)C)[C@H]1C ZINC001089047350
Cc1nc(C(=O)NCc2nc3cc([N+](=O)[O-])ccc3[nH]2)c(=O)[nH]c1C ZINC000444632641
C/C=C/C=C/C(=O)OCc1cc([N+](=O)[O-])cc2c1OCOC2 ZINC000006021846
Cc1cc2cc(C(=O)Nc3cnn4c3NCCC4)ccc2o1 ZINC001506397745
COc1cc([N+](=O)[O-])cc2sc(NC(=O)c3cc(Cl)c(OC)c(Cl)c3)nc21 ZINC000010010557
COc1cc(OC)cc(-c2nc(SC(=Cc3ccc(-c4ccc(C)cc4Br)o3)C(=O)[O-])n[nH]2)c1 ZINC000408634309
Clc1ccc(Oc2ncnc3sc4c(c32)CCCC4)cc1 ZINC000000156879
C#Cc1c(C)cc(C)c(Br)c1C ZINC000001646473
Cc1noc(-c2ccc(NC(C)C)c([N+](=O)[O-])c2)n1 ZINC000020897921
Cc1noc(C)c1CN1CCOC[C@@]2(CCCN(c3nc(Cl)cc(C)c3[N+](=O)[O-])C2)C1 ZINC001164779372
Cc1cc(Cl)c(S(=O)(=O)N(C)[C@@H](C)c2cccs2)cc1[N+](=O)[O-] ZINC000176672376
CC(=O)n1nc([C@@](F)(OC(F)(F)C(F)(F)C(F)(F)F)C(F)(F)F)cc1C ZINC000095708083
O=[N+]([O-])c1ccc(NC(=S)NCC2(c3cccc(Cl)c3)CCCC2)nc1 ZINC000223985690
C[C@@H](NC(=O)c1cc(Cl)cc(Cl)c1)c1csnn1 ZINC001129971544
O=C(CN1C(=O)COc2ccc([N+](=O)[O-])cc21)Nc1cccnc1-n1cccn1 ZINC000023170733
CSc1nc2c(sc3nc(CC(C)C)c4c(c32)CCC4)c(N2CCCC2)n1 ZINC000005047488
Fc1ccccc1CCNc1ccc2ccccc2n1 ZINC000021010046
C[C@@H](NC(=S)Nc1nccc(-c2cccs2)n1)c1ccc(Cl)cc1 ZINC000225186443
O=[N+]([O-])c1ccc(COc2ccc(Cl)cc2CNc2ccccc2)cc1 ZINC000409116580
CC(C=Cc1cccs1)=NC(=S)NC(N)=S ZINC000005411968
CC(C)c1c([N+](=O)[O-])cc2c(c1[N+](=O)[O-])C(C)(C)CCC2(C)C ZINC000001633868
O=C1c2ccccc2C=CC1=NNc1ccc([N+](=O)[O-])cc1 ZINC000017994067
Cc1c[nH]cc1C(=O)N[C@H](C)c1ccc(Br)s1 ZINC000442711947
O=[N+]([O-])c1cnc(NCCc2nccs2)c(Cl)c1 ZINC000071914509
FC(F)(F)c1c2c(nn1-c1nc(-c3ccc(Cl)cc3)cs1)CCCC2 ZINC000033435790
CN1CCN(C(=S)SCc2ccc(-c3csnn3)cc2)CC1 ZINC000019854914
Cc1nn(CCC(=O)N2C[C@@H](C)C[C@H](C)C2)c(C)c1Br ZINC000032648204
O=C(Nc1nnc(-c2ccc([N+](=O)[O-])cc2)s1)c1ccccc1C(=O)c1ccccc1 ZINC000039744395
S=C(NC1CC1)N1CCC[C@@H]1C1CCCCC1 ZINC000084543927
Cc1cc2oc(=S)cc(C)c2c2occ(C(C)(C)C)c21 ZINC000011865526
C=C[C@@H](C)NC(=O)C1CC[NH+]([C@H]2CCSC2)CC1 ZINC000654883654
COc1c(Br)cnc(N)c1Br ZINC000071256959
CC1=C[C@@H](C)C[C@@H](CN=Nc2cccc([N+](=O)[O-])c2)C1 ZINC000789638755
CC[C@@H]1CO[C@@H](C)CN1c1nc(C)nc2sc(C)c(C)c21 ZINC000447073158
COc1cccc2ccc(N3CCO[C@@]4(C3)COCCN(Cc3csc(C)n3)C4)nc21 ZINC001164927326
CSCCCNC(=O)c1coc2ccc(C(C)C)cc12 ZINC000583041365
O=C(Nc1nc2c(ccc(F)c2F)s1)c1ccc([N+](=O)[O-])cc1 ZINC000500621182
Cc1cc(C)nc(NC(=O)c2cc([N+](=O)[O-])cc([N+](=O)[O-])c2)n1 ZINC000002058148
S=C1N[C@@H](c2ccccn2)[C@@H](c2cccn2Cc2cccnc2)N1CCN1CCOCC1 ZINC000223133446
CC(=O)N1CC2=C(C1=O)[C@@H](c1ccsc1)c1cn(C(C)C)c3cccc(c13)N2 ZINC000409414603
CC(C)(C)[C@@H]1CCCC[C@H]1NC(=O)CSCC(F)(F)F ZINC000536382428
O=C(Nc1n[nH]c(-c2cccs2)n1)c1occc1Br ZINC000081733130
Cc1noc(C)c1CNc1cnn(-c2cc(C)ccc2C)c1C ZINC000272604790
C=CCNC(=O)[C@H](C)[N@H+]1CCS[C@H](C(C)C)C1 ZINC000076065619
c1csc(-c2cccc3c(-c4cccs4)cccc23)c1 ZINC000000343196
O=C(OC[C@@H]1CCO1)c1csc(-c2ccc(Cl)s2)n1 ZINC001347273725
CCCCCCCCCSc1nc2c([nH]1)n(C)c(=S)n(C)c2=S ZINC000001638331
CN1CCc2c(sc3ncn4nc(COc5ccccc5)nc4c23)C1 ZINC000020025569
CC(C)CNc1ncnc2c1sc1nc(N3CCCCC3)c3c(c12)CCCC3 ZINC000020171871
C[C@]1(CNc2ccc([N+](=O)[O-])cc2S(=O)(=O)N2CCCC2)CCCS1 ZINC000301639320
COC(=O)C=Cc1ccc(N2CCN3C(=O)NC[C@@H]3C2)c([N+](=O)[O-])c1 ZINC000267731909
Cc1ccn2c(c1)nc(-c1ccsc1)c2Nc1ccc(C(C)C)cc1 ZINC000000427504
Fc1ccccc1C=NN1C(=S)N=NC1COc1ccccc1 ZINC000001245514
C[C@@H](C[N@@H+]1CCC[C@@H](C)C1)NC(=O)[C@]1(C#N)C[C@@H]1C ZINC000448783333
Cc1ccc(-c2ocnc2-c2nc(-c3cccs3)no2)cc1 ZINC000582929377
COc1ccc(-c2csc(-n3nc4c(c3C)CCCC4)n2)cc1 ZINC000005274966
O=[N+]([O-])c1ccc(Oc2ccc(I)cc2[N+](=O)[O-])nc1 ZINC000302512520
O=c1oc2ccc([N+](=O)[O-])cc2cc1-c1csc(Nc2ccc(Cl)cc2Cl)n1 ZINC000001515971
CNC(=O)c1cnc(/C=C/c2csc([N+](=O)[O-])c2)s1 ZINC000070036765
c1csc(C2=N[C@@H](c3cccs3)[C@@H](c3cccs3)N2)c1 ZINC000012374991
Cc1nc(CN2CCOC[C@@]3(CN(c4cnc(-c5ccccc5)cn4)CCO3)C2)cs1 ZINC001164921830
O=c1c2ccccc2nc(/C=C/c2ccc(Cl)cc2Cl)n1-c1ccc([N+](=O)[O-])cc1 ZINC000004256820
Cc1cc(/C=N/c2ccc(Cl)c([N+](=O)[O-])c2)c(C)n1-c1ccc(C)cc1 ZINC000408738889
COc1ccc(-c2cc(C(F)F)c3c(C)nn(-c4ccccc4F)c3n2)cc1 ZINC000020603219
Cc1ccsc1/C=C1\S/C(=N/c2ccc(Cl)cc2)NC1=O ZINC000004660259
CC(C)Cn1c(SC[C@H](O)c2ccccc2)nnc1-c1ccco1 ZINC000012810404
COc1ccc(C(C)N=Nc2nc3ccccc3o2)cc1 ZINC000016737598
Cc1ccc(OCC(=O)N2CCc3ccc([N+](=O)[O-])cc32)nc1 ZINC000077240673
CC(C)(C)[C@H]1CCc2c(sc3ncn(N)c(=N)c23)C1 ZINC000000171658
O=[N+]([O-])c1ccc(/N=C(/Cl)c2ccccc2)cc1 ZINC000104141504
CSc1ccc([C@@H]2C(C(=O)OC(C)C)=C(C)N=c3s/c(=C\c4ccc(O)cc4)c(=O)n32)cc1 ZINC000002895324
C#C[C@@H](NC(=O)[C@H]1CCC[N@@H+](CCC)C1)C(C)C ZINC000907964273
O=[N+]([O-])c1cc2n[nH]c(Cl)c2cc1Br ZINC000076914680
NC(=O)c1cc(-c2csc(NC(=O)c3cc(-c4ccc(Cl)s4)nc4ccccc43)n2)c[nH]1 ZINC000012777813
O=[N+]([O-])c1cnc(NCCCCn2ccnc2)c(Cl)c1 ZINC000095460554
C#CC[N@H+]1CCCCC[C@@H]1CNC(=O)[C@H]1CCCO1 ZINC000968740784
Fc1cccc2c1nc(-c1csc(C3CC3)n1)n2C1CC1 ZINC000063640552
Cc1nc(Sc2nc3ccccn3c2[N+](=O)[O-])oc1C ZINC000012577249
[O-][n+]1c2c(n(O)c1-c1ccc(Br)s1)-c1cccc3cccc-2c13 ZINC000006884213
CC[C@H]1CC[C@@H](C)N1C(=O)c1sc(Br)cc1[N+](=O)[O-] ZINC000277982325
COc1ccc(-c2nnc(-c3ccc(C(C)(C)C)cc3)o2)cc1 ZINC000000411464
O=c1[nH]cc(-c2ccncc2)cc1NS(=O)(=O)c1ccc(Br)cc1 ZINC000004623525
CC(C)[C@@H](O)C(=O)N1CCC2(C[C@@H]2NC(=O)C2CC=CC2)CC1 ZINC000963387485
C=CCN1C(=S)N=NC1COc1ccc(Br)cc1 ZINC000002536737
C[C@H]1CC=C(C(=O)N2CCS[C@@H]2c2ccc([N+](=O)[O-])cc2)CC1 ZINC000455750679
Cc1ccc(NC2(c3nnnn3[C@@H](/C=C/c3ccc(Cl)cc3Cl)C(C)(C)C)CCCC2)cc1 ZINC000002026959
Cc1cc(/C=N/c2ccc3oc(-c4cccnc4)nc3c2)c(O)c(Br)c1C ZINC000001434467
CCc1ccc(-n2c(C)cc(/C=N\c3ccc(C)c([N+](=O)[O-])c3)c2C)cc1 ZINC000408752572
C[C@@H]1C[C@H](NC(=O)N[C@@H]2CCCOC2)CC[N@@H+]1C ZINC000329340683
Cc1cc(C)c(/C=N/c2cc([N+](=O)[O-])ccc2C)c(C)c1 ZINC000000298078
CC(C)Nc1ncnc2c1cnn2-c1ccccc1 ZINC000000103274
CCn1[nH]c(C)nc1=NS(=O)(=O)c1cc([N+](=O)[O-])cc(C)c1C ZINC000414476589
CCCOc1ccccc1[C@@H]1SCC(=O)Nc2c1c(=O)[nH]n2[C@H](C)CCC ZINC000005499498
O=C(Nc1nc(-c2ccc[nH]2)cs1)c1ccccc1 ZINC000057529848
Cc1csc(-c2cc(C)nnc2-c2csc(CO)c2)n1 ZINC001205278052
CC(=O)c1sc(-c2ccc(Br)s2)nc1C ZINC000040445665
CC(C)COc1ccccc1-c1noc([C@@H]2CCO[C@@H](C)C2)n1 ZINC000273768479
CC(C)(C)c1nsc(Nc2ccc(NC3CCOCC3)cc2)n1 ZINC000159186648
Cc1nnc(NC(=O)c2cncc(Br)c2)s1 ZINC000000190459
Fc1ccc(C(F)(F)C(F)(F)F)c(F)n1 ZINC000096024089
O=C(Cc1csc(-c2cccs2)n1)OCc1cc(Cl)c2c(c1)OCCO2 ZINC000017369357
C[C@@H](c1noc(C2(C(F)(F)F)CCC2)n1)C(C)(C)C ZINC000453114636
O=[N+]([O-])c1cccc(F)c1N1CCN([C@@H]2CCS(=O)(=O)C2)CC1 ZINC000286174649
CCn1c2ccccc2[nH]c1=NN=Cc1ccc([N+](=O)[O-])o1 ZINC000408692857
O=c1[nH]ccc2c1CCN(Cc1cc(Cl)ccc1Cl)C2 ZINC001204568550
O=C(Nc1cc(-c2cccc([N+](=O)[O-])c2)[nH]n1)c1cc(-c2ccccc2Cl)[nH]n1 ZINC000303173126
O=S1(=O)CCN(c2nnc(-c3ccc(Cl)cc3Cl)n2CCc2nccs2)CC1 ZINC001303126201
O=C(COc1ccccc1Cl)Nc1nc(-c2cccc([N+](=O)[O-])c2)cs1 ZINC000007167850
Cc1cc([N+](=O)[O-])ccc1/N=C/c1cc2ccccc2nc1Cl ZINC000100103562
O=[N+]([O-])c1ccc2oc(-c3cc(I)ccc3Br)nc2c1 ZINC000226248731
Cc1cc2sc(NC(=O)c3n[nH]c(C(C)C)c3[N+](=O)[O-])nc2c(C)c1 ZINC000433857533
CNC(=O)c1sc2nc(-c3cccc([N+](=O)[O-])c3)cn2c1C ZINC000000251404
Cc1nc(C)c([C@@H](C)N(C)S(=O)(=O)c2cc([N+](=O)[O-])c(F)cc2C)s1 ZINC000182833019
S=C(NCCNc1ccnc2cc(Cl)ccc21)Nc1nccc(-c2cccs2)n1 ZINC000225220586
N/N=C1\c2cc([N+](=O)[O-])ccc2-c2c1cc([N+](=O)[O-])cc2[N+](=O)[O-] ZINC000100429752
Cc1nc(-c2ccc(-c3nc(C(C)(C)C)no3)cc2)n[nH]1 ZINC000096469418
C=CCCC1=NNC(=Nc2cccc(C)c2C)SC1 ZINC000762432960
Brc1ccccc1Nc1nc2ccccc2s1 ZINC000020303609
COC(CNC(=[NH2+])Nc1ccc([N+](=O)[O-])cn1)OC ZINC000225232883
Cn1nc([N+](=O)[O-])cc1C(=O)NC1(c2ccc3c(c2)OCO3)CC1 ZINC000359477953
Cc1nnc(COc2ccc([N+](=O)[O-])cc2Cl)o1 ZINC000032943317
Cc1cc(C)n(C(=O)c2ccc(Cl)cc2[N+](=O)[O-])n1 ZINC000004269378
Cc1ccccc1-n1cnnc1SCc1ccc(Br)cc1F ZINC000004510151
C/C(=N/c1ccccc1[N+](=O)[O-])OCC(C)C ZINC000104065663
O=[N+]([O-])c1ccc(-c2nc3sccn3c2-c2ccccc2)cc1 ZINC000032131532
O=[N+]([O-])c1c(Br)cncc1Br ZINC000000967410
CCc1nc(CNc2c([N+](=O)[O-])c(CC)nn2C)cs1 ZINC000195575262
Nc1c2ccccc2nc(=S)n1CCc1ccccc1 ZINC000009483875
Cc1ccc2nc(-c3cccs3)c(Nc3ccc(Cl)cc3)n2c1 ZINC000000426798
CCCCCCNc1ncnc2c3c4c(c(CC(C)C)nc3sc21)CCC4 ZINC000002214686
C[C@@H]1C[C@@H]1N1C[C@@H](NC(=O)c2cc3c(cc2[N+](=O)[O-])OCO3)CC1=O ZINC000610305914
Clc1ccc(-n2cccc2/C=N/c2ccc(Nc3ccccc3)cc2)cc1 ZINC000059678237
CCn1c(SCc2ccc([N+](=O)[O-])cc2)nnc1-c1ccco1 ZINC000006851667
CC(C)C[C@@H](C#N)Nc1ccc2cccc(F)c2n1 ZINC001160362611
COc1ccccc1CNC(=O)CSc1ccc(-c2sc(-c3cccs3)nc2C)nn1 ZINC000033086767
Clc1ccc(-c2csc(-c3ccsc3)n2)s1 ZINC000000117792
Cc1c(Sc2ccccc2[N+](=O)[O-])c2ccccn2c1Sc1ccccc1[N+](=O)[O-] ZINC000003198341
O=c1/c(=C\c2cc3c(cc2[N+](=O)[O-])OCO3)sc2nc3cc(Br)cnc3n12 ZINC000006456711
O=[N+]([O-])c1ccc(-c2ccc(-c3csc(Nc4ccc(Br)cc4)n3)o2)cc1 ZINC000001454213
S=C1N=NC(c2ccccc2)N1N=Cc1ccccc1 ZINC000253616952
CC(C)(C)C(C)(C)c1ccc(C(C)(C)C(C)(C)C)nn1 ZINC000002519433
O=C(Nc1nccc2cnccc21)c1c[nH]c2cnc(Cl)cc12 ZINC001154226162
O=C(/C=C/c1ccc(Cl)cc1Cl)c1cccs1 ZINC000004322691
C=C(Br)Cc1ccc(O)cc1 ZINC000013537422
COc1cc(Cn2c3nc4ccccc4nc3c3cccc(C)c32)ccc1OCCC(C)C ZINC000002411621
Cn1cc(-c2nnc3ccccn32)c(-c2ccccc2)n1 ZINC000019740410
CC#CC[N@@H+]1CCCCC[C@@H]1CNC(=O)[C@H]1CCOC1 ZINC000968784999
CC(C)Cc1nnc([C@@H](C)Nc2ccc3c(c2)NC(=O)[C@H](C)O3)o1 ZINC000096436855
O=Cc1c(Cl)nccc1I ZINC000002384107
C=CCC(C)(C)c1noc(-c2nc(C)n3ccccc23)n1 ZINC000815704257
O=C1NC(=Cc2ccc(-c3ccc([N+](=O)[O-])cc3)o2)C(=O)N1c1ccc(Cl)cc1 ZINC000409171796
C[C@H](Nc1cnn([C@@H](C)C2CC2)c1)c1ccccc1N(C)C ZINC000187613635
COc1ccc(C(=O)NN2C(=O)/C(=C/c3ccc(Br)c([N+](=O)[O-])c3)SC2=S)cc1 ZINC000409212138
Cc1c(C(=O)Nc2cc(Cl)ccc2C)sc2nc(-c3cccc([N+](=O)[O-])c3)cn12 ZINC000009569661
O=C(Oc1cc(F)cc([N+](=O)[O-])c1)c1cc(F)c(Cl)nc1Cl ZINC000132653830
CCn1cc(OCc2c(F)cc([N+](=O)[O-])cc2F)cn1 ZINC000408518444
O=[N+]([O-])c1cccc(/C=C/C=N/c2ccc3oc(-c4ccccc4Cl)nc3c2)c1 ZINC000002756729
CCOc1cc(/C=C(\Sc2nnc(-c3ccc(Cl)cc3)o2)C(=O)[O-])ccc1OCc1ccc(Cl)cc1 ZINC000408633902
CN1CCN(c2nnc(-c3cc(Br)c[nH]3)n2CCc2ccccc2Cl)CC1=O ZINC001298888067
C#C[C@H]([NH2+]C[C@@H]1CCC2(CCOCC2)O1)[C@@H]1CCCO1 ZINC000878454253
CN(C(=O)N[C@@H]1CCOC2(CCCC2)C1)C1CCC(C)(C)CC1 ZINC000157355963
[O-]/N=C(\Cl)c1ccc(Br)cn1 ZINC000115740830
C=CC(=O)N1c2cc(C)c(C)cc2-c2c(ssc2=S)C1(C)C ZINC000000080252
Nc1ccc2oc(-c3cc(Br)ccc3Br)nc2c1 ZINC000040542347
C#CCN1C(=O)S/C(=C/c2cc(Cl)c(OC)c(OC)c2)C1=O ZINC000000980217
CC#CC[NH2+]CC[C@@H]1CN(C(=O)c2cnn3c2CCC3)C[C@H]1C ZINC001104272287
Cn1cccc1/C=N\c1ccc(Cl)cc1O ZINC000409086150
C#CC[NH+]1CCC(NC(=O)NC[C@@H]2C[C@H]2C2CCC2)CC1 ZINC000922953070
O=[N+]([O-])c1ccn(Cc2ccc(Br)cc2)n1 ZINC000001125774
Nc1ccccc1C#Cc1ccc(Cl)cc1 ZINC000021987769
CC(C)n1c(SCc2c(Cl)cccc2Cl)nnc1-c1cccs1 ZINC000017078415
Cc1c(Br)c([N+](=O)[O-])nn1[C@@H](C)C(=O)Nc1sc2c(c1C(N)=O)CCCC2 ZINC000016448581
C=CCSC(=O)Oc1c(Cl)c(Cl)c(Cl)c(Cl)c1Cl ZINC000001688225
O=[N+]([O-])c1cc(CO)c(N2CCN3CC(F)(F)C[C@H]3C2)cc1F ZINC000865897996
C=CCn1ccc2c1ncnc2-c1c2cc[nH]c2ccc1F ZINC001240206043
C[C@H]1CN(C(=O)C2=CCCC2)C[C@H]1NC(=O)c1cnsn1 ZINC000966308925
Cn1cnc([N+](=O)[O-])c1CN1CCSC[C@@H]1C(=O)OC(C)(C)C ZINC000330999218
Cc1ccc(/N=C/c2ccccc2N)cc1 ZINC000006390568
Clc1ccc([C@@H]2[C@@H]3CC=C[C@@H]3c3cc(Cl)cc4c3N2C[C@@H]2CC=C[C@@H]42)cc1 ZINC000169617150
O=[N+]([O-])c1ccc(NN=C2CCSc3ccc(Cl)cc32)cc1 ZINC000004390374
CC(C)(C)c1cc(Br)cc(C(C)(C)C)c1 ZINC000002569459
CC(C)n1ncc2cc(NC(=O)c3c4c(sc3-n3cccc3)CSCC4)cnc21 ZINC000013128782
Cc1ccc([N+](=O)[O-])c(C(=O)N2C[C@@H](C)C(F)(F)[C@H](C)C2)c1C ZINC000899124359
O=C(C#CC1CC1)N1CCC(C[NH2+]Cc2nnc3n2CCOC3)CC1 ZINC000997764255
C=C(Cl)CSc1nc2ccccc2nc1C ZINC000934139969
S=C1SC(c2ccccc2)=CC1=CNc1ccccc1 ZINC000103467302
CCc1[nH]c2c(cc(C)cc2CNc2ncnc3onc(C)c32)c1C ZINC000071750888
C=CCSc1nc2c(c(=O)[nH]1)[C@@H](c1ccc(Cl)cc1)CC(=O)N2 ZINC000004944244
CN1C(=O)N/C(=C/c2c(OCc3ccc(Br)cc3)ccc3ccccc32)C1=O ZINC000409192017
C/C(=C/c1ccc(F)cc1)c1nc([C@@H]2CCO[C@H](C)C2)no1 ZINC000357479269
COc1ccc(OC)c(N(C(=O)c2snc(C(N)=O)c2N)[C@@H](C(=O)NCCC(C)C)c2ccc(C)o2)c1 ZINC000012715121
O=[N+]([O-])c1cc(Br)c(F)cc1OCc1nnc2n1CCCCC2 ZINC000276587309
CCNc1nc(N2CCc3cc(OC(F)(F)F)ccc3C2)cc(C(C)C)[nH+]1 ZINC000328987664
CC(C)n1nccc1CN1CCc2c(Cl)c(Cl)ccc2C1 ZINC000410343522
C[C@H](Nc1nccc(C(N)=O)c1[N+](=O)[O-])c1ccc(Cl)cc1Cl ZINC000557548680
Cc1c(NCc2nc(C(F)F)no2)cc(Br)cc1[N+](=O)[O-] ZINC000424561964
Cc1ccccc1Oc1ccc(N2C(=S)N[C@H](c3ccccn3)[C@@H]2c2ccc(-c3cccc([N+](=O)[O-])c3)o2)cc1 ZINC000224690982
Cc1sc(N(C)C)nc1-c1ccc(C(C)C)cc1 ZINC000437673660
O=[N+]([O-])c1cc(I)ccc1NCCCCn1ccnc1 ZINC000097347642
CCc1nc2ccccc2n1CC(=O)Nc1nnc(C(C)C)s1 ZINC000025323850
O=[N+]([O-])c1cc(-c2n[nH]c(COc3ccc(Br)cc3)n2)ccc1Cl ZINC000040169691
C=C(C)CN1CCN(c2nc3sc4c(c3c(=O)n2C)CCC4)CC1 ZINC000009134640
CC(C)Sc1ccc([N+](=O)[O-])cc1C(=O)N1CCS[C@H]2COCC[C@@H]21 ZINC000378458479
C=CCNC(=O)c1cc(N2CCCCS2(=O)=O)ccc1Cl ZINC000012195275
O=C(Nc1nc2ccccc2s1)c1csc2nc(-c3ccc(F)cc3)cn12 ZINC000011902171
Nc1nc(COc2ccccc2[N+](=O)[O-])nc2ccccc12 ZINC000009548291
Cc1nc2cc(NCc3c(C)cc(C)cc3C)ccc2o1 ZINC000020545403
CC(C)Cn1c2cnccc2nc(N2CCN(C(=O)Cc3ccsc3)CC2)c1=O ZINC000065292801
C=C(C)CSc1nnc2c3sc4nc(C(C)C)c5c(c4c3ncn12)CCCC5 ZINC000001242211
COc1ccc([C@@H](Nc2cccc(C)n2)c2ccc3ccc(C)nc3c2O)cc1 ZINC000004631201
CC(C)c1noc(N[C@H]2CCc3c2cccc3Br)n1 ZINC000301353492
CC[C@@H](c1ccnn1C)n1cc(-c2cc(C#CCO)cs2)nn1 ZINC000091551838
Clc1ccccc1-c1nc2c3c(ncn2n1)-c1ccccc1CC31CCCC1 ZINC000005111321
Cc1cc2cc(CNc3cc(Br)ccn3)ccc2[nH]1 ZINC000343808184
Nc1nc2c(-c3ccc([N+](=O)[O-])cc3)nnn2c2ccccc12 ZINC000017125463
Cc1ccc2c(CC(=O)NC3=NCCS3)coc2c1 ZINC000004144548
CCn1ncc2cc(C(=O)N[C@@]3(Cc4ccc(Cl)cc4)CCOC3)c(C)nc21 ZINC000548845577
CCOc1ccc(Cc2nc(-c3oc4ccc(C)cc4c3C)no2)cc1OCC ZINC000065097219
N=C1NC(=O)/C(=C/c2ccc(OS(=O)(=O)c3ccc([N+](=O)[O-])cc3)c(Br)c2)S1 ZINC000015746174
CCOc1cc(/C=C2/SC(=O)N(Cc3ccccc3Br)C2=O)ccc1OCc1ccccc1[N+](=O)[O-] ZINC000214966905
O=C1N=C(Nc2ccc(Br)cc2)SC1=Cc1cccc([N+](=O)[O-])c1 ZINC000008418431
O=C(Nc1c2c(nn1-c1ccc([N+](=O)[O-])cc1)CS(=O)(=O)C2)c1ccc(Cl)c([N+](=O)[O-])c1 ZINC000003009177
C[C@@H](c1ccc(-c2nc(-c3ccn(C)n3)no2)cc1)C(F)(F)F ZINC000634668822
O=C(C=Cc1c[nH]cn1)N1CCN(c2ccc([N+](=O)[O-])nc2)CC1 ZINC000493481538
c1csc(-c2nc(CSc3ccncc3)co2)c1 ZINC000119302292
O=c1[nH]c2cc([N+](=O)[O-])ccc2nc1C=C([O-])c1ccc([N+](=O)[O-])cc1 ZINC000018046821
CN1CCN(C)[C@@H](CNc2ncc(Br)cc2[N+](=O)[O-])C1 ZINC000225347758
Cc1ccc(C(=O)Nc2nc(-c3ccc(OC(F)F)cc3)c(C)s2)s1 ZINC000010955212
O=[N+]([O-])c1cnn(Cc2cc(Cl)c3c(c2)OCCCO3)c1 ZINC000058391135
Fc1ccc(OCc2nc(CSc3nnc(-c4ccncc4)o3)cs2)cc1 ZINC000012868895
CCC(=O)Nc1ccc(N2C(=S)N[C@@H](c3ccccn3)[C@H]2c2ccc(-c3cc(C(=O)[O-])ccc3Cl)o2)cc1C ZINC000225172029
CC(C)CS(=O)(=O)C1=NN2C(=NC(=O)/C(=C\c3ccc(-c4ccc([N+](=O)[O-])cc4)o3)C2=N)S1 ZINC000041085228
N#CC1(C(=O)NC[C@@H]2CCC3(CC[NH2+]CC3)O2)CC1 ZINC000096157248
O=[N+]([O-])c1cc(Cl)cc(Cl)c1N[C@H]1CCc2n[nH]cc2C1 ZINC000587978311
C[C@@H](Sc1ncc[nH]1)c1ccc(Br)cc1 ZINC000463201235
CC(C)Sc1nc(=S)c2c3c(sc2[nH]1)COC(C)(C)C3 ZINC000020100284
Nc1ccc(Nc2cccc(I)c2)cn1 ZINC000020585420
CC1=C(S(=O)(=O)N[C@@H]2CC[NH2+]C[C@@H]2C)CS(=O)(=O)C1 ZINC000534662584
Cc1ccc([C@H](C)[C@@H](O)c2nc(-c3cncc(C)c3)no2)cc1 ZINC000895998937
Clc1cc(CCn2ccnn2)cc2c1OCCCO2 ZINC000128043197
CCc1ccccc1-n1c(C)cc(/C=N/c2ccc([N+](=O)[O-])cc2C)c1C ZINC000165344851
O=[N+]([O-])c1ccccc1NC1=NS(=O)(=O)c2ccccc21 ZINC000003953740
Nc1ncnc(Sc2ccc(Cl)cc2)c1[N+](=O)[O-] ZINC000004059614
CCc1noc([C@@H](C)SCCCC(=O)Nc2c(C)cccc2C)n1 ZINC000096413049
Cc1sccc1C=NNc1cccc([N+](=O)[O-])c1 ZINC000004855209
Cc1occc1CNC(=O)c1ccc(S(C)(=O)=O)c([N+](=O)[O-])c1 ZINC000609505813
Brc1[nH]c(Br)c(Br)c1Br ZINC000002519501
O=C(NC(=S)Nc1c(Cl)cc(Cl)cc1-c1nc2ccccc2s1)c1ccccc1[N+](=O)[O-] ZINC000014275324
CCSC(=Nc1ncn2cc(C)[nH]c(=O)c12)Nc1ccccc1 ZINC000004817784
COc1ccc(-c2nc3cc(C(C)C)ccc3o2)cc1NC(=S)NC(=O)c1cccs1 ZINC000001132008
Cc1cccc(C)c1NC(=O)[C@@H](C)OC(=O)c1c(C)cccc1[N+](=O)[O-] ZINC000026122039
COc1ccc(C(=O)Nc2nc(-c3ccc([N+](=O)[O-])cc3)c(-c3ccc(C)cc3)s2)cc1Br ZINC000408820933
CCOc1ccc2c(c1)C(c1ccc([N+](=O)[O-])cc1)=NNC(c1ccc(C)cc1)=N2 ZINC000006631026
Cc1sc2nc(C(C)C)nc(SCC(=O)Nc3nccs3)c2c1C ZINC000001340407
O=C(Cn1ccc(=O)c([N+](=O)[O-])c1)NCc1cccc2cc[nH]c21 ZINC000346083117
CC(C)[C@@H](C(=O)NCC1(C#N)CC1)[NH+]1CCCCC1 ZINC000577461620
C[C@@H]1CC[C@H](c2noc(/C(F)=C/C3CCCCC3)n2)O1 ZINC000528243203
Cc1ccc(CC(=O)N2C[C@H](NC(=O)c3cn[nH]c3)[C@@H](C)C2)o1 ZINC000966315671
N#CC1(CC(=O)NCC2CC[NH+](C3CC3)CC2)CC1 ZINC000590348973
Cc1ccc(C)c2sc(=NNCc3ccc(Cl)cc3)[nH]c21 ZINC000040542205
C#CC[NH2+]C1CC2(CC(NC(=O)c3nc(C)oc3C)C2)C1 ZINC000965564289
C[C@@H](NC(=O)CSCc1cnn(-c2ccccc2)c1-n1cccc1)C12CC3CC(CC(C3)C1)C2 ZINC000020465231
O=[N+]([O-])c1cccc(/C=N/c2ccc(Cl)c(Cl)c2)c1 ZINC000000296863
CS(=O)(=O)c1ccc(-c2nnn(Cc3cc4c(cc3Br)OCO4)n2)cc1 ZINC000013606794
C/C=C/C=C\C(=O)NCc1ccc(Br)s1 ZINC000096305421
CC(C)c1nn(C)c2sc(-c3nc(C(C)(C)C)no3)cc12 ZINC000460567199
CSc1cccc(C(=O)Nc2cnc3c(cnn3C(C)C)c2)c1[N+](=O)[O-] ZINC000548587270
CCC1(CC)CCN(C(NCCN2CCC2)=[NH+]C)C1 ZINC000261810952
O=C(NCCc1ccc(Cl)cc1[N+](=O)[O-])c1ccc2ccccc2n1 ZINC000540899483
CCOc1ccc(Cl)nc1N1CCO[C@]2(C1)COCCN(Cc1csc(C)n1)C2 ZINC001164924493
C[N@@H+]1CCCN(CC(=O)NCc2cnc3cnccn23)CC1 ZINC000823778326
C=C(C)[C@H](CO)[N@@H+]1C[C@@H](CC)O[C@@]2(CCOC2)C1 ZINC000684626156
CN1C(=O)S/C(=C/c2ccc(-c3ccc([N+](=O)[O-])cc3Br)o2)C1=O ZINC000408820837
Cc1cc(C(F)F)nc2sc3c(ncn4nc(COc5ccc(Cl)cc5C)nc34)c21 ZINC000033326995
Cn1cnc([N+](=O)[O-])c1Oc1ccccc1Br ZINC000008337545
Cc1ccc([C@@H]2N[C@@H](c3ccc(C)cc3)[C@@H](C)C(=O)[C@@H]2C)cc1 ZINC000057218383
Clc1ccc2ccc(Nc3cnn(C4COC4)c3)nc2c1 ZINC001205538211
COC(=O)c1c(OC(C)C)cc(=O)n2c1CCN(C(=O)c1coc3c1C(=O)CCC3)CC2 ZINC000012042752
O=c1[nH]c2c(cc(Cl)cc2[N+](=O)[O-])nc1C=C([O-])c1cccnc1 ZINC000104238021
Fc1ccc(Cl)cc1NCc1ncc(Cl)s1 ZINC000229171420
CC(C)c1ccccc1/N=C/c1cc(Br)c(Br)o1 ZINC000059104904
Fc1ccc(OCc2ccc(-c3nc4c5c6c(sc5ncn4n3)CCC6)o2)cc1 ZINC000002789538
Cc1ccc(-c2ccc(C=NN=c3[nH]c4ccccc4s3)o2)c(Br)c1 ZINC000004658867
O=[N+]([O-])c1cc2nc(Cl)c(Cl)nc2cc1[N+](=O)[O-] ZINC000004349989
c1csc(CN2CCC[C@@H](c3ccncn3)C2)n1 ZINC000257330303
C[C@@H]1CCC[C@@H](NC(=O)COC(=O)c2c([N+](=O)[O-])cnn2C)[C@H]1C ZINC000766964932
C=CCNc1ncc(C2(c3ccccc3)CCCC2)s1 ZINC000001843677
CSc1cccc2sc(N3CCN(C(=O)Cc4ccc(Cl)s4)CC3)nc21 ZINC000010061522
CCCC1(C(=O)NC23CCC(C(F)(F)F)(CC2)CC3)CCC1 ZINC000488467623
Cc1cc(C)n(-c2ccc(C(=O)NCCc3[nH]nc4c3CCCC4)cc2)n1 ZINC000244898947
Cc1sc2nc(CSc3ccc(C)cc3)nc(N)c2c1C ZINC000024958618
C(=NN=c1[nH]c2ccccc2s1)c1cn(CCOc2ccccc2)c2ccccc12 ZINC000001849358
CC(C)=CCC[C@@H](C)CC(=O)N[C@H](CC#N)C(F)(F)F ZINC000928802348
Cc1ccc(-c2ccc(C(=O)N(C)c3nccs3)s2)o1 ZINC000180781124
CC[C@H](Cc1nc([C@@H]2CCO[C@H](C)C2)no1)c1ccc(C)cc1 ZINC000583967231
Cc1ccc(-n2ncc3c2ncnc3Nc2ccc(C)cc2C)cc1 ZINC000004322999
C/C(=N/O)c1ccc(Br)s1 ZINC000004828851
C[C@@H](O)CN1CN=C(SCc2ccc(Cl)cc2)NC1 ZINC000000144949
C=CCNC(=O)NC(=O)C[NH+]1CCC2(CCCC2)CC1 ZINC000158378131
Cc1ccccc1OCCn1cc(C(=S)N2CCC(C)CC2)c2ccccc21 ZINC000000696054
Cn1cnc([N+](=O)[O-])c1Sc1n[nH]c(-c2ccccc2)n1 ZINC000012577435
O=C(Nc1ccc(Cl)c(-c2nc3ccccc3o2)c1)c1ccc([N+](=O)[O-])cc1[N+](=O)[O-] ZINC000002062653
Cc1cc(C)nc(NC(=S)NCC2(c3ccc(Cl)cc3)CCOCC2)c1 ZINC000224017175
COc1c2cc(Cl)ccc2sc1C(=O)N[C@@H](C)c1ccc(OC)cc1 ZINC000064756650
O=[N+]([O-])c1ccccc1C=NN1C(=S)N=NC1c1ccc(F)cc1 ZINC000005998093
Cc1nn(C(C)C)cc1CNc1cnc2[nH]ccc2c1 ZINC000952994259
CC(NCCc1c[nH]c2ccc(C)cc12)=C1C(=O)N(c2ccc([N+](=O)[O-])cc2)N=C1C ZINC000017091050
C[C@H](c1nc2ccccc2s1)N(C)C(=O)/C=C\C(C)(C)C ZINC000255684031
O=[N+]([O-])c1ccccc1/C=C/CN1CCN(c2ccccn2)CC1 ZINC000016662949
Cc1cc([N+](=O)[O-])c2c(c1C)[C@@H]1C=CC[C@@H]1[C@H](c1cc([N+](=O)[O-])ccc1Cl)N2 ZINC000005739785
Cc1cc(C)n(C[C@H](C)Nc2ccc(Cl)cn2)n1 ZINC000078655264
c1nc(-c2nc3ccccc3n2Cc2ccc(-c3nn[nH]n3)cc2)cs1 ZINC000012360420
Clc1cccc(Cl)c1CSc1nccc(/C=C/c2cccs2)n1 ZINC000005344185
C#Cc1ccc([C@H](OC(=O)C23CC(C2)C3)C(F)(F)F)cc1 ZINC000860819617
Fc1c(F)c(F)c(/C=N/N=C2c3ccccc3-c3ccccc32)c(F)c1F ZINC000001710136
CC(C)(C)n1ncc(-c2nc(-c3ccncc3)no2)c1Cl ZINC001214037637
COc1ccccc1NC(=O)CCN1C(=S)N[C@H](c2ccccn2)[C@H]1c1ccc(-c2cc(C(=O)[O-])ccc2Cl)o1 ZINC000225676755
O=C(Cn1cc([N+](=O)[O-])cn1)N1CCSC12CCCCC2 ZINC000408516636
O=C(N1CCC(F)(F)CC1)N1CCCSC[C@@H]1C1CC1 ZINC001309912997
CC(=O)c1sc2[nH]c(Cn3cnc([N+](=O)[O-])c3)nc(=O)c2c1C ZINC000348187790
CC(C)NC(=O)c1ccc(-c2ccc([N+](=O)[O-])cc2)o1 ZINC000000541353
O=C1c2cccc3c(Br)ccc(c32)C(=O)N1Oc1ccccc1[N+](=O)[O-] ZINC000408722156
CC(C)c1ccnc(N2CCN(c3c([N+](=O)[O-])ncn3C)CC2)n1 ZINC000613432420
C=C[C@@H]1OCC[C@H]1C(=O)N[C@H]1CC[N@H+](CC2CCOCC2)[C@@H]1C ZINC001088868701
NC(=O)c1c(NC(=O)c2ccc([N+](=O)[O-])cc2Cl)scc1-c1ccc(Cl)cc1 ZINC000002763035
C/C(=N/O)C1=C(C)O[C@@H]2CCCC[C@@H]2/C1=N/O ZINC000004764993
CC(C)(C)[C@@H]1CN(CN2C(=O)c3cccc([N+](=O)[O-])c3C2=O)CCO1 ZINC000790415278
C(=CN=Nc1nc2ccccc2[nH]1)Cc1ccccc1 ZINC000008686065
C[C@@H](c1nccs1)N1CCN(Cc2cn(C)nc2[N+](=O)[O-])CC1 ZINC000602618905
O=C(/C=C/C1CC1)N1CCC2(C[C@@H]2NC(=O)c2cn[nH]c2)CC1 ZINC000963274623
Cc1ccc(-c2ccc(CS)cc2)c2c[nH]nc21 ZINC001236502344
COc1cc(/C=N/c2ccc(-c3nc4ccc(C)cc4s3)cc2)ccc1OC(C)=O ZINC000000705187
CN(C)/C=C\C(=O)c1cc(Cl)cc(Cl)c1 ZINC000012357581
Cc1sc2ccc(Cl)cc2c1S(=O)(=O)N[C@@H](C)c1nc[nH]n1 ZINC000128952337
O=C(N[C@@H]1CCCSC1)N1CCc2c(cccc2[N+](=O)[O-])C1 ZINC000095975618
Cc1c(Br)sc2sc(C(=O)/C=C/N(C)C)c(C)c12 ZINC000000126212
O=[N+]([O-])c1cccc(S(=O)(=O)C=C(Cl)Cl)c1 ZINC000006670361
C#C[C@H](Nc1nc(C(C)(C)C)ns1)c1ccc(F)cc1 ZINC001117659437
Cc1nnc(N2C(=O)C(=O)C(c3nc4ccccc4s3)[C@@H]2c2ccc(C)cc2)s1 ZINC000024334750
CC[C@@H](C)N1C(=O)/C(=C\c2ccc(OC(=O)c3cccc([N+](=O)[O-])c3)cc2)SC1=S ZINC000027020679
CN(C)/N=C/c1ccc(OS(=O)(=O)c2ccc(Cl)cc2)cc1 ZINC000004545744
O=C1NC(=Nc2ccc(Cl)cc2[N+](=O)[O-])S/C1=C/c1ccc([N+](=O)[O-])cc1 ZINC000408752418
O=C1C=C/C(=N\S(=O)(=O)c2ccc(Cl)cc2)C=C1Cl ZINC000000266232
COc1ccc(/C=C\C(=O)c2ccc(O)cc2)cc1 ZINC000004701523
O=C(Cn1[nH][n-]c2c(=O)n(-c3ccccc3)c(=O)c1=2)N1N=C2C(=Cc3ccc(Cl)cc3)CCC[C@@H]2[C@H]1c1ccc(Cl)cc1 ZINC000255961426
Clc1ccc2nc(NC3CCCCCCC3)c3nncn3c2c1 ZINC000006752070
C#CC[N@H+]1C[C@@]2(C)CN(C(=O)[C@H](OC)C(C)C)C[C@@]2(C)C1 ZINC000982522011
CCn1c2nc(-c3ccc(C)o3)nc(C(N)=O)c2n(CC(=O)c2ccc(C)c(C)c2)c1=O ZINC000012276801
Cn1cnnc1Sc1ccc(-c2nc3c[nH]n(Cc4ccco4)c-3n2)o1 ZINC000020779247
C=CCc1cccc(CN=Nc2nc(-c3ccc(Br)cc3)cs2)c1O ZINC000004750719
CCn1nc(C)c([N+](=O)[O-])c1NCc1cc2c(c(Br)c1)OCO2 ZINC000192531105
O=C1N[C@@H](c2ccccc2[N+](=O)[O-])c2c(-c3ccco3)n[nH]c21 ZINC000020855220
O=[N+]([O-])c1ccc(-c2nc3ccccc3s2)c(Cl)c1 ZINC000003157218
Cc1csc(Sc2ccc(C(=O)Nc3nc(C)no3)cc2[N+](=O)[O-])n1 ZINC000056911425
Clc1ccc(SCc2ccc(-c3csnn3)cc2)cc1 ZINC000000106193
O=[N+]([O-])c1cccc2c1CCN(Cc1cnc(CC(F)(F)F)s1)C2 ZINC000892053743
Cc1nn(C)cc1CN1CCC[C@@H]1c1nc(C)c2c(n1)N(CCC(C)C)C(=O)CC2 ZINC000019740660
Nc1c(Cl)c(Cl)nc(C(=O)OCc2coc(-c3cccs3)n2)c1Cl ZINC000048252819
CC[C@@H](Sc1ncc(C)s1)C(=O)[O-] ZINC000844206514
Cc1cc(OCc2ccc([N+](=O)[O-])cc2)nnc1C ZINC000069657627
CSc1ccc([N+](=O)[O-])c(C(=O)N2CC[C@H](n3cncn3)C2)c1 ZINC000375341850
Cc1cccc(C(=O)NN2C(=O)/C(=C\c3cccn3C)SC2=S)c1 ZINC000005552649
c1sc([C@@H]2CCCO2)nc1-c1ccc2c(c1)CCC2 ZINC000178541141
O=[N+]([O-])c1ccc([C@@H]2CC(c3cccs3)=NN2c2nc(-c3ccccc3)cs2)cc1 ZINC000035324971
COc1cc(C)c(-n2cc(Cl)c(Cl)c(N)c2=N)c(C)c1 ZINC001250034101
CCC(=O)N1C[C@H](C)[C@H](NC(=O)c2onc3c2CCCC3)C1 ZINC000966031777
O=C(Nc1ncc(S(=O)(=O)c2ccc([N+](=O)[O-])cc2)s1)c1ccsc1 ZINC000022424218
C#CCOc1cccc(Cl)c1C=NNCCC(C)(C)C ZINC000777445991
CCN(c1sc(S(C)(=O)=O)cc1[N+](=O)[O-])C1CCCC1 ZINC000096501499
Cc1cc(Cl)c(S(=O)(=O)N(C)C[C@H](C)c2nccs2)cc1[N+](=O)[O-] ZINC000183348063
C[C@H](NN=Cc1csc(C2CC2)n1)c1ccccc1 ZINC000920383120
CC(=O)c1c(C)cc(C)c(C[S@@](=O)[C@@H](C)C(C)C)c1C ZINC000173231900
Cc1cccc(-c2nnn3c2nc(N2CCC[C@H](C)C2)c2cc(Cl)ccc23)c1 ZINC000009858913
O=C1/C(=C/c2c(Cl)cccc2Cl)SC(=S)N1c1ccc(O)cc1 ZINC000001215441
CNS(=O)(=O)c1ccc(N[C@@H]2CC(=O)N(C(C)C)C2)c([N+](=O)[O-])c1 ZINC000060362910
Cc1cc(Cl)c([N+](=O)[O-])cc1Oc1ccc2nnc(C(F)F)n2n1 ZINC000092655754
Cc1cc(/C=N/c2ccc([N+](=O)[O-])cc2)c(C)n1-c1ccc(Cl)cc1 ZINC000408737716
O=C1c2cccc([N+](=O)[O-])c2C(=O)N1Cc1ccc(Cl)cn1 ZINC000006243338
O=C(NC(=S)Nc1c(Cl)cc(Cl)cc1-c1nc2ccccc2s1)c1ccc(-c2ccccc2[N+](=O)[O-])o1 ZINC000105311629
Fc1ccc(OCc2nc(CSc3ncnc4sccc43)cs2)cc1 ZINC000007363581
Fc1cnc(F)c(F)c1Nc1ccnc(Br)c1 ZINC001175742692
N#C[C@@H]1C[NH2+]C[C@@H]1NC(=O)CC[C@@H]1CC1(Cl)Cl ZINC000852827110
CCCC[C@H](CC)C(=O)N[C@@H]1CC[C@H](C)C[C@@H]1C ZINC000497905825
Cc1ccc(-c2ccc(C(=O)N(C)c3cccc(C)n3)s2)o1 ZINC000181139462
Cc1nc(C)c(CC(=O)N2CCN(c3ccc([N+](=O)[O-])nc3)CC2)c(=O)[nH]1 ZINC000031370732
COCCCN1C(=O)S/C(=C/c2ccc(-c3cc([N+](=O)[O-])ccc3Cl)o2)C1=O ZINC000409241480
CC(C)N1C(=O)C(=CNCCC[NH+](C)C)C(=O)NC1=S ZINC000020464107
Cc1c2cccc1CSCc1ccc(cc1)CSC2 ZINC000004569617
CCn1cc([N+](=O)[O-])c(C(=O)N2CCCc3c(F)cc(Br)cc32)n1 ZINC000332066977
CC(C)c1ccc(Nc2c(-c3ccco3)nc3ccc(Br)cn32)cc1 ZINC000004735131
Nc1ccc(C(=O)/C=C\c2ccc(O)cc2)cc1 ZINC000035073482
Nc1nc(-c2ccncc2)nc2c1cnn2-c1ccccc1 ZINC000000150696
Cn1ncc(Cl)c1/C=C/c1ccc([N+](=O)[O-])cn1 ZINC000097165933
C/C=C/C[S@@](=O)Cc1ncc(Cl)cc1Cl ZINC000121156179
CC(N=Nc1nc(-c2ccc(Br)cc2)nc2ccccc21)c1cccnc1 ZINC000012343290
COc1ccc(C)cc1NC(=S)N/N=C/c1cccc([N+](=O)[O-])c1 ZINC000002156265
CN(Cc1ccno1)Cc1cc2cc3c(cc2nc1-c1ccc(Cl)cc1)OCO3 ZINC000072458926
C#Cc1cncc(C(=O)NCC2=CC[N@H+](CC#CC)CC2)c1 ZINC001001128663
Cc1noc(C)c1[C@@H](C)NCc1cccc2c1OC(C)(C)C2 ZINC000119264429
CCOc1c(I)cc(I)cc1/C=C1/SC(=O)N(Cc2ccccc2[N+](=O)[O-])C1=O ZINC000214980846
CC(C)(C)OC1CCN(c2nnc([C@H]3CCS(=O)(=O)C3)n2CC2(O)CCCCCC2)CC1 ZINC001302298243
O=C(NCCc1coc(-c2ccc(F)cc2)n1)Nc1nc2ccsc2s1 ZINC000084421594
Cc1nc(N2CCC=C(c3ccncc3)C2)ccc1[N+](=O)[O-] ZINC000286252215
Clc1ccc(/C=C/c2nc3ccccc3s2)cc1 ZINC000005605066
Clc1ccccc1/N=C/c1ccc2ccccc2n1 ZINC000000384801
C[C@H](ON=Cc1ccccc1F)c1nc(C(C)(C)C)no1 ZINC000255055853
C#C[C@H]1CCCN(Cc2cc(Cl)sc2Cl)C1 ZINC001140589587
Cc1cc(Cl)c(NCc2cncn2C(C)C)cc1C ZINC000424170037
FC(F)(F)c1cc(-c2ccc(Br)cc2)nc2cc(-c3ccc(Cl)cc3)nn21 ZINC000009907400
Cc1cccc(NC2=Nc3cccc4cccc2c34)c1 ZINC000001298925
Cc1cc(C=NNc2ccccc2Cl)c(C)n1-c1ccc(Cl)cc1 ZINC000004869412
C#C[C@H](Oc1cc(C)nc2c(F)cc(F)cc12)C(C)C ZINC001230222281
C(=C/c1cccc(/C=C/c2ccccc2)n1)\c1ccccc1 ZINC000003998969
Clc1ccc(/C=C\c2nc(-c3ccoc3)no2)s1 ZINC000445464787
CC(C)N=Nc1ccc(Cl)cc1Cl ZINC000034407138
O=[N+]([O-])c1ccc(Cc2nnn(-c3ccc([N+](=O)[O-])cc3)c2-c2ccc(Cl)cc2)cc1 ZINC000096306200
C[C@@H]1CCC[C@@H](c2noc(-c3nn(C)cc3[N+](=O)[O-])n2)C1 ZINC000273934541
Brc1ccc(-c2cnoc2N=C2CCOC2)cc1 ZINC001203387483
O=[N+]([O-])c1ccc([O-])c(Br)c1F ZINC000095917787
CCC(=O)N1CCC2(C[C@H]2NC(=O)c2cn(C(C)C)nn2)CC1 ZINC000965126686
O=S(=O)(C[C@@H]1COCCO1)N1CCC2(C1)CC[NH2+]CC2 ZINC000828388553
COc1c(F)cc(S(=O)(=O)NCCc2nc(=O)o[n-]2)cc1[N+](=O)[O-] ZINC000290137210
Cc1cc(=O)n(C)cc1NS(=O)(=O)c1ccc(C)c([N+](=O)[O-])c1 ZINC000175966459
CN(Cc1ccc(Cl)s1)C(=O)c1cccc(Cl)n1 ZINC000051073093
CCc1c(C(=O)Nc2cnn(-c3ccccc3Cl)c2C(C)C)cnn1C ZINC000683079441
Cc1cc(C)c(S(=O)(=O)N[C@H](C)c2ccc(C)c([N+](=O)[O-])c2)s1 ZINC000431548409
Cc1cnc(NC[C@H]2CC23CCCCC3)nc1N(C)C ZINC001529162143
CCc1nnc2sc(-c3ccc(CNC(=S)NC(=O)c4cc(OC)c(OC)c(OC)c4)cc3)nn12 ZINC000014273855
O=C(Nc1nnc(-c2ccccc2Cl)o1)c1cccc([N+](=O)[O-])c1 ZINC000004275895
O=[N+]([O-])c1cccc(C=Nc2ccc3[nH]cnc3c2)c1 ZINC000013233720
Cc1ccsc1/C=N/NS(=O)(=O)c1ccc([N+](=O)[O-])cc1 ZINC000000372826
CCC[C@@H](C)NC(=O)/C=C/c1cccc([N+](=O)[O-])c1 ZINC000002856520
COC(=O)[C@@](F)(OC(F)(F)C(F)(F)C(F)(F)F)C(F)(F)F ZINC000068576150
O=[N+]([O-])c1cc(Br)cnc1N1CCC=C(c2ccco2)C1 ZINC000561338634
Cc1noc(C)c1CCC(=O)N1C[C@H]2C[C@@H](C1)Cn1c2ccc([N+](=O)[O-])c1=O ZINC000409413209
Cc1ccc([C@@H]2C[C@@H](C)CCN2Cc2csc(C3CC3)n2)o1 ZINC000340194199
CC1(C)COC(c2ccc(Br)cc2)=N1 ZINC000001558325
O=[N+]([O-])c1cc(Cl)cc2c1N[C@@H](c1ccc(Cl)c(Cl)c1)[C@H]1CC=C[C@@H]21 ZINC000006220265
O=C(Nc1cccc2ccsc21)c1cn(-c2cccc([N+](=O)[O-])c2)nn1 ZINC000501691602
C=C(C)CNC(=S)N[C@@H]1C[C@@H](C)[N@@H+](C2CC2)C1 ZINC000753965988
Cc1cn(Cc2ccc(N(C)C)cc2)nc1Oc1cc(C)nc2ncnn21 ZINC001534067606
Clc1cccc(CNCc2ccc3ccccc3n2)c1Cl ZINC000520962222
Cc1nc(SCc2cncc(C)c2)n(CC(C)C)c1C ZINC000189808748
Cc1ccccc1Cc1nn2c(nnc2C(C)C)s1 ZINC000071776460
Cc1cc(C)c([C@@H](C)N[C@H](C)c2nc(C(C)(C)C)no2)c(C)c1 ZINC000565649752
CO[C@@H]1[C@@H](C)[C@H](NC(=O)c2sc(Br)cc2[N+](=O)[O-])C1(C)C ZINC000409543698
Cc1ccc(C)c(-c2cc(C(=O)N3CCC4(CC3)OCCO4)c3cc(Br)ccc3n2)c1 ZINC000020357325
Cc1nc(/C=C/c2cn(C)nc2C(F)F)sc1Br ZINC000585138367
Fc1ccc(F)c(Cc2nc([C@@H]3CCOC3)no2)c1 ZINC000098019200
Cc1nc(C)c([C@@H](C)Nc2c([N+](=O)[O-])c(C)nn2C)s1 ZINC000040445568
Cc1ccc([N+](=O)[O-])c(OCc2cc(=O)n3cc(Br)ccc3n2)c1 ZINC000021614652
NC(=O)c1c2c(sc1NC(=O)CSc1nc3c(c(=O)[nH]1)CCC3)CCCC2 ZINC000011905456
Brc1ccc(-c2nc3sc4nc5ccccc5nc4n3n2)cc1 ZINC000004401945
c1ccc2sc(NC3=NCN(C4CCCCCC4)CN3)nc2c1 ZINC000017016458
N#CC1(CC(=O)O[C@@H]2CC[C@H]3CCCC[C@@H]3C2)CC1 ZINC000815920810
Cc1cnc(NC(=O)c2cc3c(cc2[N+](=O)[O-])OCCO3)s1 ZINC000009114432
C=CCn1c(SCc2ccc(Cl)cc2)nnc1-c1cc(OC)cc(OC)c1 ZINC000004346107
F[C@H](C(F)(F)F)C(F)(F)Oc1ccc(-c2cn3ccsc3n2)cc1 ZINC000001509172
COc1ccc(C(=O)N(C)c2nc(-c3ccc4c(c3)CCCN4C(=O)C(C)C)cs2)cc1 ZINC000072396519
COC[C@@H](C)Sc1nnc(-c2ccc(C(C)(C)C)cc2)o1 ZINC000078943393
C#CCN1C(=O)S/C(=C\c2ccc(OCc3ccc(Cl)cc3)c(Cl)c2)C1=O ZINC000001133729
Cc1c(Cl)c([N+](=O)[O-])nn1Cc1nnc2n1CCCCC2 ZINC000072334109
Brc1ccc(-c2nc(-c3nccs3)cs2)cc1 ZINC000094265010
Cc1nn(C(=O)c2ccccc2Br)c(C)c1Sc1ccccc1[N+](=O)[O-] ZINC000001464946
CCC(CC)[C@@H]1C[C@H](/N=C/c2cccc(O)c2O)CCO1 ZINC000777873849
CNc1nccc(C(=O)N2CCc3c(F)ccc(F)c3C2)c1[N+](=O)[O-] ZINC000578665886
OCC#Cc1ccc(-c2nccn2C[C@@H](O)c2ccc(O)cc2)s1 ZINC000077439943
Clc1ccnc(Cl)c1CN1CCC2(C1)CCOCC2 ZINC001139478355
O/N=C1/c2ccccc2N=C1c1c[nH]c2ccccc12 ZINC000104080341
Cc1ccc(Cc2nc(-c3ccc(Cl)cc3)cs2)cc1 ZINC000000144862
C[C@@H](Nc1ncnc2scc(C(C)(C)C)c21)c1ccon1 ZINC000427158466
O=C(C(=O)N1CCc2ncc([N+](=O)[O-])cc2C1)c1ccc(F)cc1 ZINC000544534492
O=[N+]([O-])c1ccccc1CSc1ncnc2[nH]cnc21 ZINC000008615506
CCCC[C@H](C)Nc1cccc2c1OCC[C@H]2OC ZINC000448024209
O=[N+]([O-])c1ccccc1/C=N/c1ccc(C23CC4CC(CC(C4)C2)C3)cc1 ZINC000004753774
C#CC[N@H+]1CCCCC[C@H]1CNC(=O)[C@H]1OCC[C@H]1CC ZINC000968896481
CCC(=O)N1c2cc(C)c(C)cc2-c2c(=S)ssc2C1(C)C ZINC000000169602
O=C(C=C1CCC1)N1CCO[C@@H](CNC(=O)[C@H]2CC2(F)F)C1 ZINC000944583481
Cc1c(/N=C/c2ccc(C(C)C)cc2)cccc1[N+](=O)[O-] ZINC000000561326
CC(=NO[C@H]1CCCCO1)c1cc2c(s1)CCC2 ZINC000755820656
CCCCCOC(=O)CN1C(=O)c2c(c(Cl)c(Cl)c(Cl)c2Cl)C1=O ZINC000002062893
CCCCc1nc2sc3c(ncnc3NCc3cccnc3)c2c2c1CCC2 ZINC000005149927
O=C1[N-]C(=O)N(c2ccc(Cl)cc2)C(=O)C1=CNCC[NH+]1CCCCC1 ZINC000019994963
C=CCn1c(S[C@@H](C)C(=O)c2c(C)[nH]c3ccccc32)nnc1-c1occc1C ZINC000006602899
C[C@@H](N[C@H](C)c1nc(C(C)(C)C)no1)c1ccc(Cl)s1 ZINC000193114296
Cc1nc(CN2CCO[C@@H]3CCN([C@H](F)Oc4ccc(Cl)nc4)CC[C@@H]32)cs1 ZINC001164989823
CC(C)(C)n1cc(C2=CCN(Cc3nnc(-c4cccnc4)o3)CC2)cn1 ZINC000065464207
Cc1cccc(C)c1N1C(=O)c2ccccc2N[C@@]12c1ccccc1N(CCN1C(=O)c3ccccc3C1=O)C2=O ZINC000000643426
CC(C)(C)c1coc(CN2CCO[C@H](c3ccccc3F)C2)n1 ZINC000891905612
CCc1ccccc1NC(=O)CN1C(=O)N/C(=C\c2cc3c(cc2[N+](=O)[O-])OCO3)C1=O ZINC000409239749
C=CCNC(=O)c1c(N)n(-c2ccccc2)c2nc3ccccc3nc21 ZINC000002294319
FC(F)(F)C1CC(C(F)(F)F)CC(C(F)(F)F)C1 ZINC000059074172
Cc1ccc2nc(CNc3cc(Cl)ccc3OC[C@@H]3CCOC3)cc(=O)n2c1 ZINC000547631395
C#CCC[N@H+]1CC[C@H]2[C@@H]1CCCN2C(=O)[C@]12C[C@H]1COC2 ZINC001049492366
CCN1CCc2c(sc(NC(=O)c3cc(C)no3)c2-c2nc3ccccc3s2)C1 ZINC000013595637
C#C[C@@H](CCC)Oc1nc2cccc(Br)c2o1 ZINC001230842210
O=C(Oc1c(Cl)c(F)nc(F)c1Cl)c1ccc(-n2cncn2)nc1 ZINC000004090649
Cn1cc([C@@H](NC(=O)c2ccc([N+](=O)[O-])n2C)C(F)(F)F)cn1 ZINC000487720911
O=C(N[C@H]1CC[C@H](NC(=O)[C@]23C[C@H]2CCC3)CC1)[C@@H]1CCOC1 ZINC000943646293
FC1(F)CCCC[C@@H]1c1nc([C@@H]2CCc3ccccc32)no1 ZINC000453135730
C[C@H](C(=O)N1CCCc2ccc([N+](=O)[O-])cc21)c1c(F)cccc1F ZINC000157186123
O=C(CCN1C(=S)N[C@H](c2ccccn2)[C@@H]1c1cccn1-c1cccc([N+](=O)[O-])c1)Nc1cccc2ccccc21 ZINC000225710923
CC(C)(C)c1cc(C2=CCCCC2)c(C(C)(C)C)s1 ZINC000002172974
Cc1ccn(Cc2coc(-c3ccc([N+](=O)[O-])cc3)n2)n1 ZINC000089740341
CN(C)c1nc(NCC2(C)CCC(F)(F)CC2)nc2nc[nH]c21 ZINC001162028309
Cc1nc(-c2cccnc2)sc1C(=O)Nc1ccccc1Br ZINC000022237497
Cc1cc(N=NCc2cc(Cl)cc(Cl)c2)nc(C)n1 ZINC000917544702
N#CC1(CCCCOC(=O)CSC(F)(F)F)CCC1 ZINC000908894474
CCNc1ccc(-c2nc(CC)no2)cc1[N+](=O)[O-] ZINC000020897970
Cc1ccc(CN2CCc3nc(N4CCCC4)nc(Oc4cccc(C)c4)c3C2)o1 ZINC000034755947
Brc1csc(-c2cc(Br)cs2)c1 ZINC000000113047
Cc1nc(C)c(C(C)N=Nc2cc(Cl)ccn2)s1 ZINC000777906754
Cc1cc(F)c(-c2noc(-c3cnc(C)nc3C)n2)cc1F ZINC001212416965
O=C(c1ccc(Br)cc1Cl)N1CCOC[C@H]1c1ncon1 ZINC000095981318
Clc1ccc(Cl)c(-c2csc(C3CC3)n2)c1 ZINC000071872677
O=C(NN1C(=O)c2ccc([N+](=O)[O-])c3c([N+](=O)[O-])ccc(c23)C1=O)c1cccc(Br)c1 ZINC000095470906
Cc1cc(/C=N/c2ccc(C)cc2[N+](=O)[O-])c(C)n1-c1ccc(Cl)cc1 ZINC000408784149
Cc1cc(/C=C2/C(=N)N3N=C(S(C)(=O)=O)SC3=NC2=O)c(C)n1-c1cccc(Cl)c1C ZINC000041077690
CNC(=O)c1nnn2c1sc1c(C(=O)NC)nnn1c1ccccc12 ZINC000001409703
C[C@H]1CSC(SCc2ccc(Br)s2)=N1 ZINC000155499170
O=C1COc2cc([N+](=O)[O-])c(N3CCc4nc[nH]c(=O)c4C3)cc2N1 ZINC000750568587
O=C1C2=C(CCCC2)C2(CCCC2)C2=C1CCCC2 ZINC000003122119
O=[N+]([O-])c1ncn(Cc2ccc(Br)cc2F)n1 ZINC000048374104
O=C1Nc2cc(Br)ccc2/C1=C\c1csc([N+](=O)[O-])c1 ZINC000180573506
Fc1ccccc1CSc1nnc(-c2cccnc2)n1-c1cccc(Cl)c1 ZINC000004186109
Cc1noc(/C=C/c2cn(Cc3ccc([N+](=O)[O-])cc3)c3ccccc23)c1[N+](=O)[O-] ZINC000006389768
Cc1ccccc1C(=Cc1ccccc1)c1ccccc1C ZINC000003075465
COCCSCc1nnc(-c2ccc([N+](=O)[O-])cc2)o1 ZINC000089420242
CCc1nc2cc(N[C@H](C)c3ccncc3Cl)ccc2o1 ZINC000421839464
Cc1cc(C)n(-c2nc3sc4c(c3c3nnc(SCCc5ccccc5)n32)CC(C)(C)OC4)n1 ZINC000002194374
Clc1sc2ccccc2c1CSc1ccccc1 ZINC000002151297
O=C(CSc1nnc(-c2ccccc2Cl)o1)Oc1ccc(Br)cc1 ZINC000008828621
O=C1NC(=O)C(=Cc2cccn2-c2cccc([N+](=O)[O-])c2)S1 ZINC000000987371
N#CCC[C@@H](C#N)Cn1cnc2cc(Cl)c([N+](=O)[O-])cc2c1=O ZINC000012894814
Fc1ccccc1CN=Nc1nc(-c2ccc(Cl)cc2Cl)nc2ccccc21 ZINC000004828559
Cn1nccc1CNc1c(Br)cncc1[N+](=O)[O-] ZINC000091428426
Cc1sc(-c2cnn(C)c2)nc1-c1c(F)cc(F)cc1F ZINC000342975158
Cc1ccc(S/C=C/Sc2ccc(C)cc2)cc1 ZINC000001641129
C=CC[N@@H+]1CCC[C@@H]1CNC(=O)c1cnn2c1OCCC2 ZINC001027997704
CCOc1ccc(/C=N/c2ccc(C34CC5CC(CC(C5)C3)C4)cc2)cc1 ZINC000006554297
O=C(Nc1ncc(Cc2ccc(Cl)c(Cl)c2)s1)c1cc(Cl)ccc1[N+](=O)[O-] ZINC000032903638
Cc1[nH]n([C@@H](C)C2CC2)c2nc(-c3cn(C)nc3-c3ccccc3)nc1-2 ZINC000019792778
C=CCn1c(Oc2cc(C)ccc2C)nc2c1c(=O)n(C)c(=O)n2C ZINC000000181239
O=C(Nc1ccc(-c2nnc3n2CCCCCC3)cc1)C1=COCCO1 ZINC000009954900
FC1(F)CC(c2noc(-c3ccc4c(c3)CCC=C4)n2)C1 ZINC000453181419
Cc1nc(NC(=O)c2csc(I)c2)ccc1[N+](=O)[O-] ZINC000133923287
C(#C[C@@H](OC[C@@H]1CCCO1)c1ccccc1)c1ccccc1 ZINC001205993827
Cc1ccc2nc(CNc3cc([N+](=O)[O-])ccc3C)cc(=O)n2c1 ZINC000015288995
Cc1ccn2c(c1)nc(-c1cccs1)c2Nc1ccc(C(C)C)cc1 ZINC000000427500
Cc1nn(C(C)(C)C)cc1[C@@H](C)NC(=O)c1[nH]ncc1[N+](=O)[O-] ZINC000097162356
CN(C)c1ncnc(Cl)c1Cn1cc([N+](=O)[O-])cc(Cl)c1=O ZINC000752934772
Cc1cc([C@H](C)Nc2cnn(-c3ccccc3F)c2)c(C)o1 ZINC000562603591
O=C(Nc1nnc(-c2cccc([N+](=O)[O-])c2)o1)C1=NN(c2c(F)c(F)cc(F)c2F)C(=O)CC1 ZINC000009962590
Cc1nc(CN2CCN(Cc3ccc(CC(C)C)s3)CC2)cs1 ZINC000216389751
Cc1c(C(=O)/C=C/c2cccnc2C)cnn1C(C)(C)C ZINC000188874431
CCOc1ccc(C(C)N=Nc2nc(-c3ccc(Cl)cc3)cs2)cc1 ZINC000083299546
Cc1ccc([N+](=O)[O-])c(S(=O)(=O)N[C@]2(C)CCOC2=O)c1C ZINC000289685017
CC1=CCN(Cc2cc([O-])ccc2[N+](=O)[O-])CC1 ZINC000330455539
Cc1cnn(C[C@H]2CCCN2c2ncnc3c2CCC3)c1 ZINC000075128602
C[C@H]1CC[C@H](C)N1C(=O)c1csc(-c2ccc([N+](=O)[O-])cc2)n1 ZINC000161486213
Cn1cnc([N+](=O)[O-])c1-c1noc(C[C@@H]2CSCCS2)n1 ZINC000771380367
COc1cc(C(=O)N2c3ccc([N+](=O)[O-])cc3C[C@@H]2C)cc(OC)c1C ZINC000103377841
O=C1NC2(CCCC2)C(=O)N1Cc1csc(Cc2ccc(Cl)cc2)n1 ZINC000047346593
Cc1cscc1C(=O)N[C@H](C)[C@H](C)Nc1cc(C)nc(C)n1 ZINC001113014534
COCCCN1C(=S)N[C@@H](c2ccccn2)[C@@H]1c1cc(C)n(-c2ccccc2)c1C ZINC000223050631
O=[N+]([O-])c1ccccc1-c1ccc([C@H]2[C@H](c3ccccn3)NC(=S)N2c2ccc(Oc3ccccc3)cc2)o1 ZINC000224650181
CC(C)(C)C1CCC(O)(CNC(=O)[C@H]2CCOC2)CC1 ZINC000069769390
C(=Nc1n[nH]c(N=Cc2ccccc2)n1)c1ccccc1 ZINC000018085068
C#CC[NH+]1CCC(C(=O)N[C@H]2CN(C(=O)CC)CC[C@H]2C)CC1 ZINC001004927932
COc1ccc(C(=O)NC(=S)Nc2ccc(I)c(C)n2)cc1[N+](=O)[O-] ZINC000016249912
Brc1ccc(Cn2c3ccccc3c3nc4cc5ccccc5cc4nc32)cc1 ZINC000002031430
Cc1ccn2cc(CN(C)c3ncnc4sccc43)nc2c1 ZINC001158853158
O=[N+]([O-])c1ccc2ncnc(Oc3c(F)c(F)cc(F)c3F)c2c1 ZINC000611700430
Clc1ccc(C2=Nc3ccc(Br)cc3C(c3ccc(Cl)cc3)=NN2)cc1 ZINC000012486617
Cc1nc(CN2CCO[C@@H]3CCN(c4ncnc5nc(Cl)ccc54)CC[C@@H]32)cs1 ZINC001164986042
CC(C)OC(=O)c1c(NC(=O)c2cc(Cl)ccc2[N+](=O)[O-])sc2c1CCCCC2 ZINC000002742079
O=C(Nc1nnc(S(=O)(=O)[N-]c2ccc(CSc3ccccc3)cc2)s1)c1ccccc1Cl ZINC000222825341
Cc1ccc(/N=N/c2c(N)nn(-c3ccccc3)c2N)cc1 ZINC000016969599
C[Si](C)(C)C#CC(=C\[Si](C)(C)C)/C(=C/c1ccccc1)c1ccccc1 ZINC000197882122
O=S(=O)(c1cc(Br)ccc1Br)N(c1cccc(O)c1)[C@@H]1CS(=O)(=O)C[C@@H]1O ZINC000575424937
C[C@H]1CC[C@@H](SCc2csc(-c3ncccn3)n2)C1 ZINC000419396487
Cc1cc(=S)oc2c(C)c3occ(C(C)(C)C)c3cc12 ZINC000011865524
O=[N+]([O-])c1ncn(Cc2c(Cl)cccc2Cl)n1 ZINC000000037048
Cc1ccc([C@@H](Nc2cccc(C)n2)c2ccc3ccc(C)nc3c2O)s1 ZINC000001132808
Cc1cccn2c(=O)c(/C=N/c3ccccc3Cl)c(Nc3ccccc3Cl)nc12 ZINC000000911100
CC(=O)N1CCN(C(=S)c2ccc(-c3cc(Cl)ccc3Cl)o2)CC1 ZINC000000921421
Cc1cccc(CNC(=O)c2c(C)cccc2[N+](=O)[O-])n1 ZINC000194466379
CSC(=CC(=O)c1ccc(Cl)cc1Cl)SC ZINC000004106599
Cc1ccc(S(=O)(=O)Nc2cc3c4c(oc3c(Sc3nc[nH]n3)c2)CCCC4)cc1 ZINC000008870318
C#CCC[NH+]1CCC(NC(=O)[C@H]2CCO[C@H]2C)CC1 ZINC000770755675
Cc1cccc(NN=Cc2cnc(C3CC3)s2)c1 ZINC000761795080
C#Cc1ccc(Nc2nc(F)ccc2Br)cc1 ZINC001210116258
CC/C(C)=C/C(=O)N1CCN(Cc2csc(C3CC3)n2)CC1 ZINC001112826951
C[C@H]1CCC(=NNC(=S)NCCC[NH+](C)C)C1 ZINC000814844201
CCOc1ccc(-c2ccc(/C=C3/SC(=S)N(C)C3=O)o2)c([N+](=O)[O-])c1 ZINC000002999092
Cc1ccc(C(C)C)c(O)c1NN=Cc1ccccc1O ZINC000004775347
CCc1cnc([C@@H](C)NC(=O)c2c(N)cccc2[N+](=O)[O-])s1 ZINC000097050649
COc1c(Cl)cc(O[C@@H](C)CS)cc1Cl ZINC001234227901
C=CCNC(=O)c1scc2c1CCCC2 ZINC000002191958
CN(C)c1ccc(/N=C/c2c[nH]c3ccccc23)cc1 ZINC000000298291
O=C(CCOc1ccc(Cl)cc1[N+](=O)[O-])Nc1nc2c(s1)COCC2 ZINC000172235643
C=CCn1c(-c2ccc(Cl)cc2)cs/c1=N\c1cccc(C)c1C ZINC000002677129
O=C(C=Cc1ccc2c(c1)OCCO2)[N-]S(=O)(=O)c1cccs1 ZINC000042244450
COc1cccc([C@@H]2CC(=O)Nc3c2c(C)nn3-c2nc3ccccc3s2)c1OC1CCCC1 ZINC000021726198
CC(C)=C(C)CC(=O)N1C[C@@H]2C[C@H]1CN2C/C(Cl)=C\Cl ZINC001481676201
O=C1CCCC2=Nc3ncnn3[C@@H](c3cc([N+](=O)[O-])ccc3Cl)C12 ZINC000102672332
CCc1nnc([N-]c2cncc([C@@H]3CCC[N@@H+]3Cc3cccc(C)c3)n2)s1 ZINC000072376317
Cc1ccc(COc2ccccc2C=NN=c2[nH]c3ccccc3s2)cc1 ZINC000059194496
O=C(CSc1nnc(-c2ccc3c(c2)OCO3)o1)c1cc2cc(Cl)ccc2o1 ZINC000014120411
Cc1ccc2cc(C(=O)N[C@@H](C)c3cnccn3)cc(C)c2n1 ZINC001156655056
CCCC(CCC)N=Nc1ncnc2sc(C)c(C)c21 ZINC000005166244
C#CC12CCC(NC(=O)OC(C)(C)C)(CC1)CC2 ZINC000220304928
Nc1c(Cl)c(Cl)c(Br)c(Cl)c1Cl ZINC000001734476
CSc1nc2cc(/N=C/c3ccccc3)ccc2s1 ZINC000005671356
CC(C)c1ccc(/C=N\N=c2\scc(-c3ccc(Br)cc3)n2C)cc1 ZINC000005009659
Cc1occc1CN(C)S(=O)(=O)c1ccc([N+](=O)[O-])cc1Br ZINC000447016711
O=c1c2c3c(sc2nc2n1CCCCC2)/C(=N\O)CCC3 ZINC000097797799
Cc1cc(C)c([N+](=O)[O-])cc1NC(=O)NCc1nccs1 ZINC000097145786
CC(=O)Cc1cnc(-c2ccc([N+](=O)[O-])cc2)s1 ZINC000095470288
Cc1nc2cc(/N=C/c3c[nH]c4ccccc34)ccc2s1 ZINC000003154933
CC(C)(C)c1ccc(NCc2cnn(C(C)(C)C)c2)cc1 ZINC000037196573
CC1(C)/C(=N\O)[C@@]2(Br)CC[C@]1(C)C2 ZINC000072207155
C=CCOc1ccc(/C=C2/S/C(=N\c3ccc(CC)cc3)N(C)C2=O)cc1OC ZINC000004664392
CC(C)n1c2ccccc2n2c(N=[N+]=[N-])nnc21 ZINC000085389313
Cc1cc(/C=N/NS(=O)(=O)c2ccc(C)cc2)c(C)n1-c1ccc(Cl)cc1 ZINC000408779624
O=C(Nc1nccc2cc([N+](=O)[O-])ccc21)C1CC2(CC2(F)F)C1 ZINC000892636080
Cc1ccc2c(n1)N(Cc1cccnc1)CCN(c1nc(Cl)nc3c1CN(C)CC3)C2 ZINC001164954368
CSc1nnc(C(C)(C)C)c(=O)n1N=C[C@H]1CC=CCC1 ZINC000254834487
Cc1cc(C(=O)N[C@@H](c2cccs2)c2ccc(C(C)C)cc2)nn1C ZINC000097513427
CSc1cc(Cl)ncc1N1CCc2c(CN(C)Cc3ccco3)cncc2C1 ZINC001164908376
Cc1c(C)n(-c2ccccc2)c(C)c1[C@H]1[C@H](c2ccccn2)NC(=S)N1c1ccc(Sc2ccc([N+](=O)[O-])cc2)cc1 ZINC000224791700
Cc1nnc(S[C@H]2CCCCCC/C2=N/O)s1 ZINC000100965031
CCc1c(Cl)ncnc1N(C)Cc1cn2ccc(C)cc2n1 ZINC001158860215
CC(C)c1ccc(SCc2nnsc2Cl)cc1 ZINC000035220436
C[C@@H](N[C@H](c1nccs1)c1ccccc1)c1ccoc1 ZINC000178198335
Cn1ncnc1-c1nc(-c2ccc(-c3ccc(F)cc3)cc2)no1 ZINC001212438192
Cc1cc(C=C2C(=O)NC(=S)NC2=O)c(C)n1-c1cccc(Cl)c1C ZINC000408990757
FC(F)(F)C1(c2nc([C@@H]3CC3(Cl)Cl)no2)CCC1 ZINC000896811860
C[C@@H](c1cccc([N+](=O)[O-])c1)N(C)C(=S)NC1CC1 ZINC000007462506
Cc1ocnc1-c1noc(-c2cc(Br)c(C)c([N+](=O)[O-])c2)n1 ZINC000519696457
CC(C)(C)NC1([N+](=O)[O-])CN(C(C)(C)C)CN(C(C)(C)C)C1 ZINC000019203989
O=C(C#CC1CC1)N[C@H]1C[C@H]2C[C@@H](C1)N(C(=O)C[NH+]1CCCC1)C2 ZINC001047523422
CNC(=O)[C@H]1CN(Cc2coc(-c3ccc([N+](=O)[O-])cc3)n2)CCO1 ZINC000184044261
Cc1ncc(CN(C)Cc2nc(C)c(C)[nH]2)s1 ZINC000628149130
Clc1ccc(Cl)c(CNCc2noc3c2CCCC3)c1 ZINC000288428805
O=C1NC(=O)C(=Cc2ccc(-c3cc([N+](=O)[O-])c(Cl)cc3Cl)o2)S1 ZINC000408810034
O=C(CN1C(=O)CNC1=O)OCc1nnc(-c2ccc([N+](=O)[O-])cc2)o1 ZINC000009125733
C[NH+](C)CCNC(=O)c1noc2c1CN(c1ncc(Cl)nc1-c1ccccc1)CC2 ZINC001164753446
Cc1nn(C)c(C)c1NC(=O)/C=C\c1cccc([N+](=O)[O-])c1 ZINC000096822510
C[C@H]1CCCC[C@H]1CC(=O)N[C@H]1C[C@@H](NC(=O)OC(C)(C)C)C1 ZINC001180972251
C=CCn1c([C@H](C)CC)nnc1N1CCCC2(CC2)CC1 ZINC000624832507
Cc1ccc(C)c(NC(=O)CCN2C(=S)N[C@@H](c3ccccn3)[C@@H]2c2ccc(-c3ccccc3[N+](=O)[O-])o2)c1 ZINC000225636874
C[C@@H](N[C@@H](C)c1cccs1)c1nccn1-c1ccccc1 ZINC000347160215
CCc1ccc(CNc2nc3ccccc3s2)s1 ZINC000048559966
Cc1cc(/C=N/c2ccc(C)c([N+](=O)[O-])c2)c(C)n1-c1ccc(Cl)cc1 ZINC000408737449
Fc1ccccc1CCNc1ncnc2nc[nH]c21 ZINC000019980580
CC(C)C(=CC[P@@](=O)([O-])O)C(C)C ZINC000146867821
Cc1nncn1-c1cccc(NC(=O)c2ccc([N+](=O)[O-])o2)c1 ZINC000095453518
C=C(C)Cn1c(C(C)C)nnc1N1CCC(F)(F)C[C@H]1C ZINC000624969370
O=[N+]([O-])c1cccc(C[S@@](=O)Cc2nnsc2Cl)c1 ZINC000032801280
Clc1ccc(SCc2csc(-c3ccsc3)n2)cc1 ZINC000000109594
CC(C)c1coc(NC(=O)c2ncc(Br)s2)n1 ZINC001141144897
CC(C)N=Nc1nc2ccc(-c3nc4cc(C(C)C)ccc4o3)cc2s1 ZINC000040542403
O=[N+]([O-])c1ccc(CSC2=NCCS2)cc1 ZINC000000312336
O=C(c1ccc(Cl)o1)N1CCS[C@@H]1c1ccc([N+](=O)[O-])cc1 ZINC000345670630
Cc1ccnc(N2CCc3ncnc(C4CC4)c3CC2)c1Cl ZINC001166157159
CNC(=O)NC(=O)[C@H](C)[N@@H+]1CCC[C@H](CNC(=O)C#CC(C)C)C1 ZINC001266749872
FC(F)Oc1ccccc1CN=Nc1nc(-c2ccc(Br)cc2)cs1 ZINC000002597841
Cc1nc(CS[C@@H](C)c2ccc(F)cc2)oc1C ZINC000519459298
CNc1nc2ccccc2n1/N=C/c1cc(Br)ccc1O ZINC000000348296
FC[C@]1(C(F)(F)F)CCN(c2c(F)nc(F)nc2Cl)C1 ZINC001164267776
Cc1csc(/C(=C/c2ccc(Cl)cc2)c2nc(-c3ccc(O)cc3)no2)n1 ZINC000096909480
Nc1nc(N)nc(-c2ccccc2N=NNc2ccc([N+](=O)[O-])cc2)n1 ZINC000017004096
Cc1cc2c3cc(Br)ccc3sc2s1 ZINC000000356984
C=CCn1c(C)cs/c1=N\c1ccc(Cl)cc1 ZINC000005519023
CCC(=O)N1C[C@H](NC(=O)Cc2cnn3c2CCCC3)[C@@H](C)C1 ZINC000966011621
Fc1c(F)c(F)c(Oc2c(F)c(F)c(Cl)c(F)c2F)c(F)c1F ZINC000104147546
OCC#Cc1csc(-c2nccn2-c2cccc(-c3cc[nH]n3)c2)c1 ZINC000071748638
c1csc([C@H]2Oc3ccccc3[C@@H]3CC(c4cccnc4)=NN32)c1 ZINC000015906770
O=C(CSCc1ccc([N+](=O)[O-])cc1)Nc1ccc2c3c(cccc31)CC2 ZINC000223409107
O=c1c([N+](=O)[O-])cc(Cl)cn1CCOc1ccc(OC(F)(F)F)cc1 ZINC000158610235
CCCNC(=O)c1cc2cc([N+](=O)[O-])ccc2s1 ZINC000004014225
CC(=O)N[C@H](C)CCc1ccc(-c2csc(-c3ccc(C)cc3C)n2)cc1 ZINC000007644039
Cc1n[nH]cc1Nc1ncc([N+](=O)[O-])cc1Br ZINC000096452862
O=C1CN(Cc2cc(Cl)cc(Cl)c2[O-])C1 ZINC001203580508
CC(C)[C@H]1CN(c2nnc(-c3cc(Br)c[nH]3)n2C[C@H]2COCCO2)CCS1 ZINC001302771068
Cc1occc1-c1nnc(Sc2nc(CN3CCCCC3)nc3sc(C)c(C)c32)n1C ZINC000012784975
CCCc1cc(=S)oc2cc(C)c3c(C)c(C)oc3c12 ZINC000008990165
CSc1ncc2c(n1)CN(Cc1cc(C)sc1C)CC2 ZINC001138570420
O=c1c2ccc([N+](=O)[O-])cc2ncn1Cc1ccc(Cl)nc1 ZINC000071800174
Cc1cnc([C@@H](C)NC(=O)Nc2ccccc2OC(C)C)s1 ZINC000078490317
C[Si](C)(C)C#Cc1ccc(N[C@H]2CCCOC2)cc1 ZINC001169666081
Cc1cc2c(c(C)c1)C(=O)/C(=C/c1cn(C)nc1Cl)C2 ZINC000857202800
O=CNc1ccc2c(c1)Cc1cc([N+](=O)[O-])ccc1-2 ZINC000001769260
COCCCn1ccc2nc3ccn(-c4nc[nH]n4)c(=O)c3cc2c1=O ZINC000036125556
O=C1c2ccc([N+](=O)[O-])cc2C(=O)N1Cc1ccc(Cl)nc1 ZINC000023374053
C(=N/c1ccc(C23CC4CC(CC(C4)C2)C3)cc1)\c1ccc(Oc2ccccc2)cc1 ZINC000004756494
O=[S@](Cc1cn2cc(Cl)cc(Cl)c2n1)C[C@@H]1CCCCO1 ZINC000181201593
Fc1ccc(CCNc2ncc(-c3ncc[nH]3)c(-c3ccc(F)cc3)n2)cc1 ZINC000057761945
CC1=NN(c2cc(Cl)ccc2Cl)C(=O)C1=CNc1ccc2c(c1)n(C)c(=O)n2C ZINC000408534547
Cc1ccn(C2CCN(Cc3coc(-c4ccc([N+](=O)[O-])cc4)n3)CC2)n1 ZINC000365009372
COc1ccc(CNC(=O)c2cc3n(n2)CCCO3)cc1[N+](=O)[O-] ZINC000345838656
CCOc1c(I)cc(I)cc1/C=C/c1onc(C)c1[N+](=O)[O-] ZINC000008443430
Nc1nn2cc3c(nc2c1/N=N/c1ccccc1)CCCC3 ZINC000016958963
Cc1c(O)ccc(C(Cc2ccc3ccccc3n2)=NN)c1O ZINC000254763974
O=[N+]([O-])c1cc(CN2CCSC3(CCOCC3)C2)ccc1Br ZINC000274446221
CSC(=S)N/N=C/c1c2ccccc2n(-c2ccccc2)c1-c1ccccc1 ZINC000005128683
CCc1cc(N2CCCSCC2)nc(-c2ccc([N+](=O)[O-])cc2)n1 ZINC000058413689
CC(C)N1CCO[C@H](c2noc(C3CCC(C)(C)CC3)n2)C1 ZINC000329364940
Cc1cc(=O)c([N+](=O)[O-])c(O[C@@H](C)C2CC2)[n-]1 ZINC001231259632
Cc1cncc(C(C)N=Nc2cc(F)c(F)cc2F)c1 ZINC000767378449
CC[C@H](NCc1nnc(C(C)C)s1)c1ccccc1F ZINC000352781543
N=C1NC(=O)/C(=C\c2cc(Br)ccc2OCc2ccccc2[N+](=O)[O-])S1 ZINC000033743496
O=C(NC[C@H]1CCCN1C(=O)C1CC1)[C@@H]1CCCc2c[nH]nc21 ZINC000943805969
C[C@@H](NC(=O)c1cc2cccc(Cl)c2s1)c1nc[nH]n1 ZINC001295208414
Clc1ccc(CN[C@@H]2CCCc3occc32)c(Cl)c1 ZINC000021060629
Cc1nnc(N(C)S(=O)(=O)c2ccc(C)c([N+](=O)[O-])c2)s1 ZINC000290932015
Cc1nc2nc(SCC(=O)NCCC3=CCCCC3)nn2c(C)c1Cc1ccccc1Cl ZINC000003638235
CCc1nc2sc(C(=O)Nc3ccccc3Cl)c(N)c2c2c1CCCC2 ZINC000002246815
Cc1cc([C@@H](C)N[C@@H](C)c2csc(C)n2)c(C)s1 ZINC000037123109
Cc1cc(Cn2cc(Br)cc([N+](=O)[O-])c2=O)nn1C ZINC000611240028
Cc1cc(CN(C)c2nc(Cl)cc(C(C)(C)C)n2)n(C)n1 ZINC001166597808
O=[N+]([O-])c1ccc(-c2cn(Cc3ccc(Cl)cc3)c(=S)s2)cc1 ZINC000066087692
Cc1nn(-c2ccc(C)cc2)c2nc(C)cc(C(=O)N3CCN(c4cc(Cl)ccc4C)CC3)c12 ZINC000020516768
COc1ccc(N2CCN([C@@H](C)c3nnnn3C(C)(C)C)CC2)cc1 ZINC000057613959
Cc1n[nH]cc1Nc1ncc(Br)cc1[N+](=O)[O-] ZINC000095416504
Cc1ccc(-c2noc(-c3ccc4ccc(Cl)cc4n3)n2)cn1 ZINC000355950693
O=[N+]([O-])c1cccc(Cl)c1CN1C[C@H]2[C@@H](CCS2(=O)=O)C1 ZINC000353145447
COCCN1C(=O)/C(=C/c2ccc(OC)c3ccccc23)S/C1=N\c1ccccc1 ZINC000004551616
S=C1N=NC(c2c[nH]c3ccccc32)N1c1ccc(Cl)cc1 ZINC000006191239
Cc1c(I)cccc1C(=O)N1c2ccc([N+](=O)[O-])cc2C[C@H]1C ZINC000471383165
C[C@@H]1CCN(C(=O)c2c[nH]cc2-c2ccc(Cl)s2)[C@@H]1C ZINC000359618941
Cc1csc2[nH]c(SCC(=O)Nc3nc(C)c(C)s3)nc(=O)c12 ZINC000048513954
CC1=CC2=NC(=O)/C(=C\c3coc4ccc(Cl)cc4c3=O)C(=N)N2O1 ZINC000005824458
Cc1cc(/C=N/c2ccc([N+](=O)[O-])cc2C)cc(C)c1O ZINC000105843679
CCOc1ccc(Br)cc1[C@@H](C[N+](=O)[O-])c1c[nH]c2ccccc21 ZINC000408571279
CC(C)Cc1nsc(N[C@H]2CCSc3c(F)cccc32)n1 ZINC000302241542
C=CCOc1ccc(Br)cc1/C=N/c1cccc(Cl)c1C ZINC000008277816
NC(=S)n1[n-]c(-c2ccccc2)c(N=Nc2ccc(Cl)cc2)c1=O ZINC000005528225
Cc1ccccc1/C=N/N=C1/NC(=O)[C@@H](Cc2ccccc2C)S1 ZINC000018126636
CSC1=N/C(=N\c2c(C)cccc2C)C2(CCCCC2)N1c1ccc(Cl)cc1 ZINC000001881569
Clc1ncnc2cnc(NCc3cncc4ccccc43)nc12 ZINC001162747654
Cn1cc(-c2nc(C(=O)NCc3ccc(N4CCNC(=O)C4)cc3)cs2)cn1 ZINC000045043931
COC(=O)c1occc1/C=C/c1ccc([N+](=O)[O-])cn1 ZINC000084503390
COC1CCC(c2nc(Cc3ccc(C)c(C)c3)no2)CC1 ZINC000665016804
O=c1c2ccccc2[n-]c(=S)n1N=Cc1nccn1-c1ccccc1 ZINC000790156124
Nc1ccc([N+](=O)[O-])cc1C(=O)N[C@@H]1[C@@H]2Cc3ccccc3[C@@H]21 ZINC000170605135
Cc1scc(C(=O)N[C@@H](C)[C@H](C)Nc2ccnc(C)n2)c1C ZINC001113182200
C[C@@H]1CSC[C@@H]1Nc1ccc2nc(C(F)F)sc2c1 ZINC000449322371
O=c1c(Br)cn(Cc2ccccc2OC(F)F)cc1[N+](=O)[O-] ZINC000178102548
CCc1ccc(C(C)N=Nc2cccc(F)n2)s1 ZINC000795007868
C[NH+]=C(NC[C@]1(O)CCC[C@H](C(F)(F)F)C1)NC1CC1 ZINC000187119429
O=[N+]([O-])c1ccsc1N1CCN(c2ncc(Cl)cc2Cl)CC1 ZINC000302011100
Cc1cccc([N+](=O)[O-])c1N1CCC[C@@H](c2nncn2C)C1 ZINC000120594344
C[N@@H+]1CCC[C@H]1CNC(=O)[C@]1(C#N)CC12CCCC2 ZINC000333601818
CN(C)c1ccc(/N=C\c2cccn2-c2ccc(Br)cc2)cc1 ZINC000101711104
Cc1nc(CN2CCO[C@@H]3CCN(c4nccc5cc([N+](=O)[O-])ccc54)CC[C@@H]32)cs1 ZINC001164991877
C[C@H](NC(=O)Cc1ccc([N+](=O)[O-])cc1)c1nc(C(C)(C)C)cs1 ZINC000071882910
COc1ccc(/N=C/c2ccc(OC(=O)c3sc4ccccc4c3Cl)cc2)cc1 ZINC000003095176
CS(=O)(=O)O[C@@H]1[C@@H]2CC[C@]3(Br)[C@H](OS(C)(=O)=O)[C@@H]4CC[C@@]1(Br)[C@@H]4[C@@H]23 ZINC000216518136
Clc1ccc(Sc2c(Cl)cncc2Cl)cc1 ZINC000000075898
CCOP(=O)(OCC)c1ccc(C2(CCC(C)C)SCCCS2)o1 ZINC000038490562
O=[N+]([O-])c1ccccc1-c1ccc([C@@H]2[C@H](c3ccccn3)NC(=S)N2c2ccc(Br)cc2)o1 ZINC000224509859
Cc1noc2ncnc(Nc3cc(C)cc(C)c3)c12 ZINC000020575201
CC(C)n1c2c(n3cc(-c4ccc(F)cc4)nc31)CN(C(=O)c1ccn(C)n1)CC2 ZINC000306128570
O=P(C1CCCCC1)(C1CCCCC1)C1CCCCC1 ZINC000000396176
Cc1c(/C=N/NCc2c(Cl)cccc2Cl)c2ccccc2n1C(C)C ZINC000009197860
O=C(NCc1nnc2n1CCC2)c1sccc1C1CC1 ZINC000049376393
Cc1cc2ncn(Cc3ncc(-c4cccs4)o3)c2cc1C ZINC000152225332
Fc1cc(CSCc2noc(C3CC3)n2)ccc1Cl ZINC000190804653
Cc1ccsc1[C@@H]1[C@@H](c2ccccn2)NC(=S)N1c1ccc(Sc2ccc([N+](=O)[O-])cc2)cc1 ZINC000224760763
CC(C)c1ncc(Cl)c(C(=O)N2c3ccc([N+](=O)[O-])cc3C[C@@H]2C)n1 ZINC000103375373
Cc1cccc2sc(NC(=O)c3n[nH]cc3[N+](=O)[O-])nc21 ZINC000006447235
Cc1cc2c(nc1C#C[Si](C)(C)C)OCCN2C(=O)C(C)(C)C ZINC000169794259
O=[N+]([O-])c1ccsc1N1CCc2c(Br)cccc2C1 ZINC000302005637
C=CC[N@H+]1CC[C@@](C)(NC(=O)c2[nH]c(C)nc2C)C1 ZINC001046629424
Cc1ccc(-c2nnc(COc3ccc(-c4cnc5ccccc5n4)cc3)o2)cc1 ZINC000004842794
CC(C)[C@@H]1CCCC(=NN[C@@H](C)C(F)(F)F)C1 ZINC000834998513
Clc1ccc(Cl)c2nc(N3C[C@@H]4CN(Cc5nccs5)C[C@H]4C3)ccc12 ZINC001164789669
O=[N+]([O-])c1cc(I)cc(CNc2nnc(C3CC3)o2)c1 ZINC000290961817
Cc1cc(C)n(-c2nncn2/N=C/c2ccc(Cl)cc2Cl)n1 ZINC000000089747
CCc1nocc1CN(C)S(=O)(=O)c1c(Cl)ccc([N+](=O)[O-])c1Cl ZINC000296915841
O=[N+]([O-])c1ccc(Sc2ccc(N3C(=S)N[C@@H](c4ccccn4)[C@H]3c3cccn3-c3ccc(Cl)cn3)cc2)cc1 ZINC000224784718
Cc1cc(C)c(Nc2cc(-c3ccncc3)nc(NC(C)(C)C)n2)c(C)c1 ZINC000329029814
Cc1ccc(Cn2ccc3cc(Br)ccc32)cc1 ZINC000006966068
COc1ncc(Nc2cnc(F)c(Br)c2)cc1C ZINC001210312870
O=C(Nc1ccc2c3c(cccc31)CC2)c1n[nH]cc1[N+](=O)[O-] ZINC000136614646
Cc1ccc(-c2cc(C)nc(-c3ccc(C)cc3)c2)cc1 ZINC000000970920
O=C(Nc1csc(-c2cccs2)n1)Nc1ccccc1Cl ZINC000000120792
CC(C)(C)c1ccc(/C=C/C(=O)Nc2ccc([N+](=O)[O-])cn2)cc1 ZINC000005044989
Cc1cc([C@@H](C)N[C@@H](C)c2c(F)cccc2F)c(C)o1 ZINC000037771940
COc1ccc(Cl)cc1-c1nnc(S/C(=C\c2ccc(-c3ccc(Br)cc3)o2)C(=O)[O-])o1 ZINC000408630998
NC(=O)c1c2c(sc1NC(=O)Cn1cc(I)cn1)CCCC2 ZINC000012428308
Cc1ccc2c(C)cc(NCc3cncc(C(N)=O)c3)nc2c1C ZINC001162322491
Cc1c(NC(=S)NC2(C)CC2)cc(Br)cc1[N+](=O)[O-] ZINC000789316725
C[NH+]=C(NC[C@@H]1CCS(=O)(=O)C1)N[C@@H]1CN(C2CC2)C[C@@H]1C ZINC000261984753
C[C@@H]1[C@@H](NC(=O)C2(C)CC=CC2)CCN1C/C(Cl)=C/Cl ZINC001088837603
CC(=O)c1c(C)cccc1NC(=O)c1ccc([N+](=O)[O-])o1 ZINC000157875248
O=C(Cc1cccs1)NCc1nnc2ccc(-c3ccsc3)nn21 ZINC000245174047
Cc1ccc([N+](=O)[O-])cc1/N=C/c1ccc(C(C)C)cc1 ZINC000000046037
CCn1cc([C@@H]2CN(c3ncc([N+](=O)[O-])cc3C)CCO2)cn1 ZINC000302732443
Cc1cc(=O)c([N+](=O)[O-])c(O[C@@H](C)C(C)C)[n-]1 ZINC001231261212
Cn1ncc(I)c1C(=O)Nc1c(F)c(F)c(F)c(F)c1F ZINC000002768010
Cc1ccc(C=NNc2ccc([N+](=O)[O-])cc2)s1 ZINC000138142997
Cc1nc2c(c3nc4ccccc4nc3n2CCC(C)C)c(=O)n1Cc1ccc(Cl)cc1 ZINC000002247953
C#CCNC(=O)CCN1CC[C@@H]2[C@H](CCC[N@@H+]2C2CC2)C1 ZINC000491118566
O=[N+]([O-])c1ccc(/N=C\c2ccc(Br)o2)cc1 ZINC000101242462
CCSc1nnc(NC(=O)[C@H]2CSc3nc(C)c(CC)c(=O)n3C2)s1 ZINC000090609828
Cc1ccn2c(c1)nc(-c1c[nH]c3ccccc13)c2Nc1ccccc1 ZINC000000426776
Cc1nnn(-c2ccc([N+](=O)[O-])cc2)c1C(C)(C)C ZINC000005445979
Cc1ccc(-c2nc3cc(/N=C/C=C/c4ccc(Cl)cc4Cl)ccc3o2)cc1C ZINC000002756801
Cc1noc(C)c1Cc1noc(-c2ccc3[nH]c(C)c(C)c3c2)n1 ZINC000520923438
O=C1CS[C@@H](c2ccc([N+](=O)[O-])cc2)N1c1ccc(Oc2ccc(Cl)cc2)cc1 ZINC000027521102
Cc1csc(C2(NC(=O)c3cccn4c([O-])nnc34)CCC2)n1 ZINC000329310965
Cc1cn2c(nc(C)c2-c2noc(C3=CCCCCC3)n2)s1 ZINC000426616956
Cc1csc2c1ncnc2SC[C@@H](O)C(F)(F)F ZINC000001034422
Cc1nn(C(C)(C)C)c(OC(=O)Cc2cccc(C)c2)c1Sc1ccccc1[N+](=O)[O-] ZINC000002718570
C#CCSc1nc2c(c(=O)[nH]1)[C@@H](c1cccc(F)c1F)CC(=O)N2 ZINC000021784887
CCCOc1ccc2nc(N=NC(C)C)sc2c1 ZINC000216872620
C#CC[N@H+]1CCCC[C@@H](NC(=O)[C@@H]2CCCO[C@H]2C=C)C1 ZINC001034211911
O=c1cc(COc2ccccc2[N+](=O)[O-])nc2sccn21 ZINC000003382095
CC(C)n1ncc2c1-c1ccccc1OC21CC[NH+](Cc2cnn(C)c2)CC1 ZINC000306126306
C[C@@H]1C[NH+]=C(NN=Cc2cncc(Br)c2)N1 ZINC000767384698
Cc1c(C(N)=O)c2ccccc2n1C(=O)c1ccc(-c2ccc(Cl)cc2[N+](=O)[O-])o1 ZINC000226767513
Cc1cc([C@@H]2[C@H](c3ccccn3)NC(=S)N2CCN2CCOCC2)c(C)n1C1CCCCC1 ZINC000223137150
O=[N+]([O-])c1ccc2nc(-c3ccc(Cl)cc3)n(OCc3c(Cl)cccc3Cl)c2c1 ZINC000008733504
Cc1ccc(Nc2nc(-c3cccs3)cs2)cc1C ZINC000002861378
O=C(c1cc2cc(Br)cc(Br)c2o1)N1CCN[C@@H](c2cn[nH]c2)C1 ZINC001302060590
Clc1ccccc1N=Cc1n[nH]nc1-c1ccccc1 ZINC000102456094
C[C@@H](c1ccc(C(C)(C)C)cc1)[S@](=O)c1ccc(O)cc1 ZINC000487420261
CC[C@H](CO)Nc1nc(C)nc2sc3c(c21)CCCC3 ZINC000000087636
C[C@@H](Nc1ccc([N+](=O)[O-])cn1)[C@@H](O)c1ccc(F)cc1 ZINC000071902757
Cc1c(CC(C)C)[nH]c2nc(C)nc(Nc3ccc(F)cc3)c12 ZINC000001584917
Cc1nc2c(cnn2C(C)C)c(C)c1CCC(=O)NCC(=O)NC(C)(C)C ZINC000032748259
CC(C)(C)c1cnc([S@](=O)Cc2cccc(Cl)n2)s1 ZINC000160466332
C=CCn1c(SCc2ccc(Br)cc2)nnc1-c1ccc(OC)cc1 ZINC000002444658
C[C@@H]1CCC[C@H](NC(=O)NCc2nc(C(C)(C)C)cs2)[C@@H]1C ZINC000517892786
Cc1nn(-c2ccc(Cl)nn2)c2c1[C@@H](c1ccc(Br)cc1)CC(=O)N2 ZINC000032103572
Brc1cccc([C@H]2NC3=NCN(CCN4CCOCC4)CN3c3nc4ccccc4n32)c1 ZINC000020101446
CC(C)(C)c1ccc(-c2nnc3sc(-c4cncc(Br)c4)nn32)cc1 ZINC000012390316
Cc1nc2c(s1)CN([C@H]1CCc3ccc([N+](=O)[O-])cc3CC1)C2 ZINC001172912924
Cc1cc(Cn2ccnc2)c(C)c([N+](=O)[O-])c1Cn1ccnc1 ZINC000000499622
O=[N+]([O-])c1c(Br)ccnc1Br ZINC000021981792
O=[N+]([O-])c1ccc(S(=O)(=O)NCc2ccc3c(c2)CCCN3)c(Cl)c1 ZINC000381371674
CCn1c(C)cc([C@H]2[C@@H](c3ccccn3)NC(=S)N2CCCNc2ccccc2)c1C ZINC000225041264
CCc1cc2c(=O)c(-c3nc(C)cs3)c(N)oc2c(C[NH+]2CCCCC2)c1[O-] ZINC000000795543
Cc1noc(C)c1[C@@H](C)Nc1nnc(C(F)(F)F)s1 ZINC000154651047
O=[N+]([O-])c1cc(-c2nc(-c3ccc(Cl)cc3Cl)no2)ccc1Cl ZINC000022120173
CSC[C@@H](C)N(C)C(=O)c1cc(F)cc(C)c1[N+](=O)[O-] ZINC000095415257
Cc1ccc([N+](=O)[O-])c(=O)n1Cc1nc(-c2ccccc2Cl)cs1 ZINC000471551581
Cn1c2ccc(Br)cc2nc1-c1cccc([N+](=O)[O-])c1 ZINC000513864363
Cc1cccc2sc(NC(=O)CCN3C(=O)c4ccccc4C3=O)nc21 ZINC000007725209
Cc1ccc([C@@H](C)NCc2nnc(-c3cccs3)o2)cc1[N+](=O)[O-] ZINC000096492392
O=S1(=O)OCCOS(=O)(=O)C1(Br)Br ZINC000073242832
O[C@@H]1[C@H]([C@@H]2CO[C@H](C(Cl)(Cl)Cl)O2)O[C@@H]2O[C@H](C(Cl)(Cl)Cl)O[C@@H]12 ZINC000257359194
Cc1cc(C2=NN/C(=N\c3ccc(C)cc3)SC2)c(C)[nH]1 ZINC000023622521
NC(=S)N/N=c1/cc(C(=O)Nc2ccc([N+](=O)[O-])cc2[N+](=O)[O-])oc2ccccc21 ZINC000104298084
CC1(C)Cc2c3c(nc(N4CCOCC4)c2CO1)sc1c3nnnc1NC[C@@H]1CCCO1 ZINC000019708546
S=C(NN=Cc1n[nH]cc1Br)NC1CCCCC1 ZINC000000078360
CC(C)(C)c1ccc(C(C)(C)C)c2nc3c(nc12)CCCC3 ZINC000005383806
Clc1ccc(CSc2nsc(SCc3ccc(Cl)cc3)n2)cc1 ZINC000002577707
O=c1ccc(-c2noc(-c3cc4c(s3)CCCCC4)n2)c[nH]1 ZINC000277810987
O=C1S/C(=C/c2cc(Cl)c(OCc3ccc([N+](=O)[O-])cc3)c(Br)c2)C(=O)N1c1cccc(Cl)c1 ZINC000409209632
O=C1CS[C@@H](c2ccc([N+](=O)[O-])cc2)c2c(-c3ccccc3)nn(-c3ccccc3)c2N1 ZINC000001304198
CC(=O)Nc1ccc(C(=O)N2CCN(Cc3nc4sc5c(c4c(=O)[nH]3)CCCC5)CC2)s1 ZINC000024528148
O=Cc1cn(-c2cccc(Cl)c2)nc1-c1ccc([N+](=O)[O-])cc1 ZINC000000732218
Cc1csc([C@@H](C)NC(=O)c2oc(C(F)F)cc2C)n1 ZINC000625186209
O=c1/c(=C/c2ccc(-c3ccccc3[N+](=O)[O-])o2)sc2nc([C@@H]3COc4ccccc4O3)nn12 ZINC000016267321
Nc1nc2c(c(C(=O)NCCN3CC[NH2+]CC3)n1)CCCC2 ZINC000221311878
O=C(c1cc2cccc([N+](=O)[O-])c2[nH]1)N1CCSC12CCCCC2 ZINC000566524621
C[C@]1([C@@]2(C)CC2(Br)Br)CC1(Br)Br ZINC000001581457
C[C@H](Nc1ccc2c(c1)CCC2)c1nc(=O)c2c(-c3cccs3)csc2[nH]1 ZINC000007003797
Cn1cc2c(n1)CCC[C@H]2Nc1ccc2nc(C3CC3)sc2c1 ZINC000358998530
Cc1ccnc(CNc2nc(C(C)(C)C)nc(Cl)c2C)n1 ZINC001154821897
CSc1cccc2sc(Nc3cccc(C)c3)nc21 ZINC000005087622
Cc1nc(CNC(=[NH2+])NC[C@H]2CCCO2)sc1C ZINC000262358820
CC(C)(C)Nc1nc(Nc2ccc(Cl)cc2)cc(C2CC2)n1 ZINC000328957945
Cc1cc(-c2c(-c3ccccc3)ncn2[C@H](c2ncnn2C)C2CC2)n[nH]1 ZINC000067688526
Cc1ccc([P@@](=Nc2ccccc2[N+](=O)[O-])(Oc2cccc3cccnc32)C(C)(C)C)o1 ZINC000012575437
Cc1ccc(Nc2c(-c3c[nH]c4ccccc34)nc3ccc(Cl)cn32)cc1C ZINC000005454614
CCc1nc2sc([C@H](c3ccccc3Cl)[NH+]3C[C@@H](C)C[C@H](C)C3)c([O-])n2n1 ZINC000036104799
C[C@@H](NCc1cc(F)c(F)c(F)c1)c1c(F)cccc1F ZINC000062707944
CC(C)(C)c1cnc(CCC(=O)Nc2cc(Cl)cc3c2OCC3)o1 ZINC000193239160
O=[N+]([O-])c1cc(Cl)ccc1S(=O)(=O)NC1(c2nccs2)CCCC1 ZINC000116366684
O=C(N[C@@H]1CCO[C@@H](C2CC2)C1)c1sc(Br)cc1[N+](=O)[O-] ZINC000278077631
Cc1nc(N2CCOCC2)nc(OCCN2CCOCC2)c1[N+](=O)[O-] ZINC000020133792
CCN(CC(C)C)C(=O)c1cc(I)cc([N+](=O)[O-])c1 ZINC000179578995
COc1cc2ncc3c(-c4ccc(C)cc4)nn(-c4cccc([N+](=O)[O-])c4)c3c2cc1OC ZINC000020183475
[O-]c1c(Cl)ccnc1Br ZINC000095763739
Cc1cccc(Cl)c1Nc1cc(-c2ccncc2)nc(NC(C)(C)C)n1 ZINC000329065081
O=C(/C=C/c1ccccc1)Nc1ncc([N+](=O)[O-])s1 ZINC000004524408
Cn1ncc2c1CCC[C@@H]2NC(=O)Nc1ccccc1[N+](=O)[O-] ZINC000031662141
O=C(NCc1c(F)c(F)cc(F)c1F)NC1CC=CC1 ZINC000089762005
Oc1ccc(C=NN2C(=S)NNC2=C2N=NC3=C2CCC3)cc1 ZINC000005460978
O=C(CCn1cnc([N+](=O)[O-])c1)NN1C(=O)NC2(CCCCC2)C1=O ZINC000012738334
O=C1S/C(=C/c2ccc(OCc3cccc([N+](=O)[O-])c3)c(Br)c2)C(=O)N1c1cccc(Cl)c1 ZINC000409203202
Brc1ccc2nc(-c3ccco3)c(/N=C/c3ccccc3)n2c1 ZINC000006554091
CN(/N=C/c1ccccc1O)c1ccc2ccccc2n1 ZINC000003954472
COc1cc(OC)cc(-c2nnc(S[C@@H](C(=O)NC(N)=O)C(C)C)o2)c1 ZINC000005435444
Cc1ccc(Cc2c(C)nc3nc(SCc4ccccc4F)nn3c2C)cc1 ZINC000003038421
CC[C@H]1C[C@@H](C)CN1C(=O)c1cc(I)cc([N+](=O)[O-])c1 ZINC000536554937
CC(C)c1ccc(-c2nc(-c3ccc(F)cn3)no2)s1 ZINC000445386960
C=CCOc1ccc(CN=Nc2nc(-c3ccc(Cl)cc3)cs2)cc1 ZINC000408736980
O=C(/C=C/c1cccs1)c1ccccc1[N+](=O)[O-] ZINC000017025273
CCn1c(C)nnc1Cn1cc([N+](=O)[O-])c(-c2ccc(F)cn2)n1 ZINC000600544451
CC(N=Nc1nnc(-c2ccccc2)s1)c1ccoc1 ZINC000814946479
Brc1ccc(CNc2nncc3ccccc32)cn1 ZINC001154685745
C#CCn1c2ccccc2nc1-c1ccco1 ZINC000001430007
Nc1ccc2c(c1)CN(c1ncnc3sc4c(c31)CCC4)CC2 ZINC001157225016
CC(C)S/C(=N\C#N)SCSC(=S)N(C)C ZINC000015441930
Nc1ccc(Cc2nc(-c3ccc(Cl)cc3)no2)cc1 ZINC000019772005
CC[NH+](CC)CCNC(=O)CN1C(=O)CSC1=S ZINC001144841033
C=Cc1ncc(NC(=N)c2ccc(Br)cc2F)cn1 ZINC001170464677
COc1ccc(Nc2nccc(-c3ccncc3)n2)cc1 ZINC000026654402
Cc1nc([N+](=O)[O-])cn1CCC(=O)O[C@@H]1CCO[C@]2(CCOC2)C1 ZINC000774930710
Cc1noc(C)c1[C@H](C)Nc1ccc(-c2csnn2)cc1 ZINC000926049800
CCC(CC)N(CC)C(=O)N[C@@H](CC)C(C)(C)C ZINC000460265077
Cc1cc([C@@H]2[C@@H](c3ccccn3)NC(=S)N2CCN2CCOCC2)c(C)n1-c1ccccc1 ZINC000223138091
C=C[C@@H]1OCC[C@H]1NC(=O)N(C)[C@@H]1CCC[NH2+]CC1 ZINC000333796235
CC#Cc1cncc(Nc2cnc(Cl)cc2C)c1 ZINC001211055196
C[C@@H]1CN(Cc2cc([N+](=O)[O-])cc3c2OCOC3)C[C@@H](C)O1 ZINC000015254545
Cc1nc2n(n1)CCN(c1c([N+](=O)[O-])cc(CO)c(C)c1[N+](=O)[O-])C2 ZINC000750030361
O=C([O-])c1sc2c(c1Cl)c(Cl)cc(Cl)c2F ZINC000228940005
COC[C@@H](C)NC(=S)N(C)C1CC(C)(C)CC(C)(C)C1 ZINC000693078535
C[C@@H](CNC(=O)Cc1ccc([N+](=O)[O-])cc1Br)c1nccs1 ZINC000183547011
C#CC1CC[NH+]([C@@H](C)C(=O)NC(=O)NC(C)(C)C)CC1 ZINC000830334102
c1nc2c(sc3nc(N4CCOCC4)c4c(c32)CCCC4)c(NC2CCCCC2)n1 ZINC000018106935
c1csc(-c2nc3ccccc3nc2-c2cccs2)c1 ZINC000000395869
Cc1cc(C)c2c(n1)sc1c2ncn2nc([C@@H](C)Oc3cccc4ccccc43)nc12 ZINC000033027815
COc1ccc(CCN2C(=O)/C(=C/c3ccc([N+](=O)[O-])cc3)SC2=S)cc1OC ZINC000012274954
Fc1nc(F)c(F)c(SC(F)(F)F)c1F ZINC000004481718
O=c1c2cc(F)c(F)c(F)c2sc2nc3cc(F)c(F)cc3n21 ZINC000004624377
Cc1ccc([N+](=O)[O-])c(OCCOCC(F)F)c1 ZINC000252503105
COCCn1c2ccc(Br)cc2s/c1=N\C(=O)C1=COCCO1 ZINC000100872599
Fc1ccc(/C=N/N=c2/scc(-c3ccc(Cl)cc3)n2-c2ccccc2)cc1 ZINC000005590001
Fc1ccc2nc(NCCc3cn4ccccc4n3)ncc2c1 ZINC001158145577
Cc1c([N+](=O)[O-])cc(C(=O)N2CCn3cnnc3C2)cc1[N+](=O)[O-] ZINC000105876235
COCc1nnc2c3ccc(Cl)cc3nc(N3CCN(C(=O)c4ccc([N+](=O)[O-])cc4)[C@@H](C)C3)n12 ZINC000034700266
O=C1NC(=O)C(=Cc2ccc(Cl)c([N+](=O)[O-])c2)S1 ZINC000001231341
c1[nH]c2ccccc2c1-c1c2ccccc2nc2ccccc21 ZINC000004133877
CCc1nsc(Oc2ccc(Cl)cc2Br)n1 ZINC000301930390
C[C@H](Oc1ccc(Cl)cc1)c1nnc(N)s1 ZINC000004476163
Cc1ccc2c(c1)CN(Cc1ncc(Cl)cc1Cl)C2 ZINC000483324090
CCCCn1nc(NC(=O)c2cccc([N+](=O)[O-])c2)c2cc3ccc(C)cc3nc21 ZINC000021595113
CCCC(O)(C#CC(O)(CCC)CCC)CCC ZINC000001651971
C#CC[NH2+]C1CCC(NC(=O)[C@@H]2C[C@H]2C2CC2)CC1 ZINC001026574607
O=C(Nc1nc(-c2ccc(Cl)cc2Cl)cs1)c1cc(Cl)ccc1[N+](=O)[O-] ZINC000001199969
O=C(CNC(=O)c1cccc([N+](=O)[O-])c1)NCc1nnc2ccccn21 ZINC000012622048
O=C(Nc1c[nH]ccc1=O)c1ccc(-n2cncn2)c([N+](=O)[O-])c1 ZINC000609027126
CCCOc1ccc(-c2csc(Nc3ncnc4c3cnn4C)n2)cc1 ZINC000163101736
Cc1nc(C)c(C)c(Sc2ncc(-c3ccc(F)cc3)o2)n1 ZINC000301713408
O=C1N/C(=C/c2cc(Br)c(OCc3ccc([N+](=O)[O-])cc3)c(Br)c2)C(=O)N1Cc1ccc(F)cc1 ZINC000409012383
Cc1cccc(-n2cccc2C=Nn2c(C)nc3ccc(Br)cc3c2=O)c1 ZINC000409294364
Cc1ccc(-c2nc(-c3ccccc3Br)no2)o1 ZINC000460137925
CCn1c2ccccc2nc1NN=Cc1c2ccccc2cc2ccccc21 ZINC000408692296
O=C(NCCn1cc(SCc2ccc([N+](=O)[O-])cc2)c2ccccc21)c1cccs1 ZINC000017200979
CC(C)C1N=NC(=S)N1N=Cc1cc(O)c(O)c(Cl)c1 ZINC000252498079
Brc1cccc(-n2nccc2Nc2ccncn2)c1 ZINC001211026374
CC[C@@H](C)Sc1nc2c3ccccc3[nH]c2c(=O)n1-c1ccc(Cl)cc1 ZINC000004106628
C=CCNC(=O)c1cn2c3c(cc(Br)cc3c1=O)CC2 ZINC000033088959
Cc1nc(C(C)C)sc1[C@@H](C)N(C)C(=O)C(=O)Nc1c(C)cccc1C ZINC000153226394
CCNc1ncc(C(=O)N2Cc3ccc([N+](=O)[O-])cc3C2)s1 ZINC000095429507
Cc1nn(CCC(=O)N2CC[S@@](=O)CC[C@@H]2C)c(C)c1[N+](=O)[O-] ZINC000432448347
N=C1SC(=Cc2c[nH]nc2-c2ccc(Cl)cc2)C(=O)N1c1nccs1 ZINC000005728920
C[C@H](c1nc2ccccc2s1)N(C)C(=O)/C=C\c1ccccc1OC(F)F ZINC000096404417
Cc1csc(NC(=O)/C=C/c2c(C)nn(C)c2C)n1 ZINC000014077867
Cc1c([N+](=O)[O-])cc(C(=O)Nc2nc(-c3ccc4c(c3)CCCC4)cs2)cc1[N+](=O)[O-] ZINC000003306882
Nc1cc(-c2ccc3ccccc3n2)c2cc[nH]c2n1 ZINC000072427397
CC(C)c1ccc(-c2noc(-c3ccc4c(n3)CCCC4)n2)cn1 ZINC000445507490
C#CC[NH2+]C1CC2(CC(NC(=O)c3cc(C4CC4)n[nH]3)C2)C1 ZINC000965249167
CCCCn1c(SCc2nc(CC(C)C)no2)nc2sc(C)c(C)c2c1=O ZINC000025057762
C=C(C)Cn1c([C@@H]2COCCO2)nnc1N1C[C@@H](c2ccccc2Cl)OC[C@H]1C ZINC000460787993
C[C@@H](Sc1sccc1[N+](=O)[O-])C(=O)[O-] ZINC000833546681
O=[N+]([O-])c1ccc(S(=O)(=O)NCCC2=CCCCC2)cc1 ZINC000000461522
Clc1ccc(CSC2=Nc3cc(Cl)ccc3SCC2)c(Cl)c1 ZINC000004060528
C[C@@H]1CCC[C@@H](Oc2ncnc3[nH]cc(Br)c32)C1 ZINC001226731698
COc1ccc(-c2nc(=S)c3c(n2-c2ccc(N(C)C)cc2)CCCC3)cc1 ZINC000004058747
C[C@@H]1COCC[C@@H]1Nc1cc(-c2nc(C(C)(C)C)no2)ccn1 ZINC001159716047
COCCCN1C(=S)N[C@@H](c2ccccn2)[C@H]1c1cc(C)n(-c2cc(C)ccn2)c1C ZINC000223061493
Cc1cscc1C(=O)N1CCS[C@H]1c1ccc([N+](=O)[O-])cc1 ZINC000345695682
C[C@@H]1CCc2c(sc(NC(=O)c3ccc([N+](=O)[O-])o3)c2-c2nc3ccccc3s2)C1 ZINC000011847395
COc1ccc(NC(=S)NCCCN2c3ccccc3C[C@H]2C)cc1Cl ZINC000260742432
Cc1ccc([N+](=O)[O-])cc1NC(=O)c1cn(C)c2c1[nH]c(=O)n(-c1ccc(Cl)cc1)c2=O ZINC000100977121
Cc1cc(/C=N\c2ccc(Cl)cc2O)c(C)n1C ZINC000015769624
O=c1c2sc3c(c2nc(SCc2ccc([N+](=O)[O-])cc2)n1-c1ccccc1)CCCC3 ZINC000002070075
COc1cc(/C=C/C(=O)Nc2nc(CC(=O)[O-])cs2)cc(Br)c1OCc1ccc(Cl)c(Cl)c1 ZINC000097942974
Cc1cc(/C=c2/sc3nc4ccccc4n3c2=O)c(C)n1-c1c(C)cccc1C ZINC000015012521
Cc1oc(-c2ccsc2)nc1Cn1cc([N+](=O)[O-])cn1 ZINC000069529119
C[C@H](c1ccc(Cl)cc1Cl)N1CCC(O)(C(F)F)CC1 ZINC000426229868
C[C@@H](NC(=S)Nc1nc(Cl)cc(Oc2ccccc2)n1)c1ccccc1 ZINC000225964173
O=C1S/C(=C\c2cc(Br)ccc2OCc2ccc([N+](=O)[O-])cc2)C(=O)N1Cc1ccc(Cl)c(Cl)c1 ZINC000106721585
O=[N+]([O-])c1ccc(Br)cc1N1CCSC1 ZINC000169725423
C[C@@H](Nc1ccc([N+](=O)[O-])cc1Cl)c1ccc2[nH]c(=O)[nH]c2c1 ZINC000047538272
CC(C)(C)n1cnc2cc(/N=C/c3cccs3)ccc21 ZINC000000549790
O=C(Nc1nc2c(s1)CCCC2)c1cc(Br)c(Br)s1 ZINC000003328376
Cc1nnc(CN(Cc2ccco2)Cc2cc3cc(C)ccc3o2)o1 ZINC000071916179
CC[C@H](NC(=O)c1c(C)nc(C(C)(C)C)[nH]c1=O)c1ncc(C)s1 ZINC000096446799
Nc1ccc2sc(Sc3ccc([N+](=O)[O-])cc3C=O)nc2c1 ZINC000013574234
CCc1cc(NC(=O)[C@@H]2CCO[C@@H](C(C)C)C2)c2cc([N+](=O)[O-])ccc2n1 ZINC001266776768
Cc1nc([C@@H]2C[C@@H]3CCN(C(=O)c4cnoc4C)C[C@H]3O2)sc1C ZINC000096046310
CCc1ccc(/N=C/c2ccccc2OCc2ccc([N+](=O)[O-])cc2)cc1 ZINC000008085102
O=S(=O)(N/N=C/c1ccccc1)c1cc(Cl)ccc1Cl ZINC000000289027
O=C(NC(=S)N1CCN(c2c(Cl)cccc2[N+](=O)[O-])CC1)c1ccc(-c2cc(Cl)ccc2Cl)o1 ZINC000105303852
O=C(Nc1nc(-c2ccccc2Cl)cs1)c1cccc(Cl)c1Cl ZINC000014375665
Cc1cc(/C=N/c2cccc(Br)c2)c(C)n1-c1cccc(C)c1 ZINC000408759667
Cn1cc(/C=C/c2ccc3ccc(Cl)cc3n2)c(C(F)F)n1 ZINC000460868448
C#C[C@@H](C)N(C)C(=O)NCC1([NH+](C)C)CCCC1 ZINC000491703484
OCc1sc(Br)nc1Br ZINC000034148973
SCCc1cc(Cl)cc(Cl)c1 ZINC000044563974
Cc1cnc(-c2nc(-c3cc(F)c(F)c(F)c3F)no2)cn1 ZINC001212506220
Clc1cccc(-n2ncnc2-c2cccc(Br)c2)c1 ZINC000000180965
CS(=O)(=O)c1ccc(Sc2nnc(-c3cccs3)o2)c([N+](=O)[O-])c1 ZINC000020667455
C=CCN1COc2c(C)c3oc(=O)c(CC(=O)OC)c(C)c3cc2C1 ZINC000061969224
FC(F)(F)[C@@H]1CCCC[C@@H]1NC(=S)NC1CC1 ZINC000084137246
O=[N+]([O-])c1ccc2c(c1)N=C(c1ccc(Br)cc1)CO2 ZINC000196560305
Cc1cc(C(=O)Nc2ccccc2-c2nncn2C(C)C)c(C)n1-c1ccccc1 ZINC000175517143
Cc1cc(/C=N/c2ccc(Cl)c([N+](=O)[O-])c2)c(C)n1-c1cccc(C)c1 ZINC000408764644
Brc1ccc(-c2csc(-c3nc(-c4ccc(Br)cc4)cs3)n2)cc1 ZINC000002361941
Cc1cc(/C=N/c2cccc3ccccc32)c(C)n1-c1cccc([N+](=O)[O-])c1 ZINC000100116857
C[C@@H](Cc1nc([C@@H]2CCC(F)(F)C2)no1)C(C)(C)C ZINC000484551856
NC(=[NH2+])NN=Cc1ccc(Br)cc1F ZINC000252447313
Nc1ccc(C(=O)N2CCN(c3ccc([N+](=O)[O-])nc3)CC2)c(O)c1 ZINC000817913072
O=C1c2cccc([N+](=O)[O-])c2C(=O)N1C[C@@H]1CC1(Cl)Cl ZINC000015354784
O=[N+]([O-])c1ccccc1C=CC=NN1C(=S)N=NC1c1ccco1 ZINC000013522146
O=[N+]([O-])c1cccnc1NCc1ccc(Oc2ccc(F)cc2)nc1 ZINC000052409051
O=[N+]([O-])c1ccc(OC2CCCOCCC2)c([N+](=O)[O-])c1 ZINC000045070188
C/C(=C/CSc1nccs1)C(=O)[O-] ZINC000214633144
C=CCN(C(=O)[C@@H]1C[C@H]1CC(C)(C)C)C(C)(C)C ZINC001461625360
C[C@@H]1C[C@@H](NC(=S)NCc2csc3ccccc23)CC(C)(C)C1 ZINC000000069486
CSC(=CC(=O)c1cc(Cl)ccc1Cl)SC ZINC000000402272
C=C(C)COc1nc2c3c4c(sc3ncn2n1)COC(C)(C)C4 ZINC000012409710
COCOc1ccc(-n2nc(Cl)c3c2cccc3N)cc1 ZINC001211645505
O=C1c2ccccc2C2=C1[C@@H](c1cccs1)c1c(=O)[nH]c(=O)[nH]c1N2 ZINC000000316724
Cc1cc(C)c(Cc2c(C)nc3c(C(=O)NCc4c(F)cc(F)cc4F)cnn3c2C)c(C)c1 ZINC000003041064
O=C([O-])C(F)(F)C(F)(F)/C(F)=C\Cl ZINC000083325977
O=C(Cn1cc([N+](=O)[O-])cn1)N1CCN(Cc2ccc3c(c2)OCO3)CC1 ZINC000019874310
CO[C@@H]1C=CC=C(C)C(=O)NC2=CC(=O)C(OC)C(=C[C@H](C)C[C@H](OC)[C@H](O)[C@H](C)/C=C(\C)[C@@H]1OC(N)=O)C2=O ZINC000043490737
Cc1cc(C)c(CNc2c(Cl)nc(C)nc2Cl)c(=O)[nH]1 ZINC001162603338
COc1ccc(C2N=NC(=S)N2N=Cc2cc(Br)ccc2F)cc1 ZINC000004754984
NC(=O)c1cc2cc(Br)ccc2o/c1=N\c1ccc(Cl)cc1Cl ZINC000001497247
C=CCNC(=O)C(=O)NC1CC(C)(C)[NH2+]C(C)(C)C1 ZINC000170380221
C(=NNC1=NCCCCC1)c1ccccc1 ZINC000254835436
CCOc1ccc(-n2c(=O)c3c4c(sc3nc2SCc2nc3ccccc3[nH]2)CCCC4)cc1 ZINC000008922874
O=[N+]([O-])c1ncn(Cc2csc(-c3ccc(F)cc3)n2)n1 ZINC000053835272
Nc1nn2cc(-c3ccc(Cl)c([N+](=O)[O-])c3)nc2s1 ZINC000003356007
Cc1ccc([N-]c2nnco2)c([N+](=O)[O-])c1 ZINC001214165173
Cc1cc(C)cc(OCc2nc(Cc3ccc([N+](=O)[O-])cc3)no2)c1 ZINC000002470861
CSc1ccc([N+](=O)[O-])c(C(=O)N2CCN(c3nc(C)cs3)CC2)c1 ZINC000027777080
C/C=C(\C)C(=O)N[C@H](C)[C@@H](C)Nc1nc(C(C)(C)C)ns1 ZINC001112969048
COc1ccc(C(=O)Nc2nc(C)cc(C)n2)cc1[N+](=O)[O-] ZINC000000457116
CC(=O)OC(C)(C)C#CC[C@@]1(C)CC1(Cl)Cl ZINC000006186318
CC(C)OC(=O)c1sc2nc3c(c(-c4cccs4)c2c1N)CN(C)CC3 ZINC000019852756
Cc1cscc1-c1nc(-c2ccc(Cl)o2)no1 ZINC000445599516
Cc1cccc2sc([N-]c3nc4ccccc4s3)nc21 ZINC000057352453
CCCCCOc1ccc(Cn2c3nc4ccccc4nc3c3cccc(C)c32)cc1OC ZINC000009087434
Cc1c[nH+]ccc1[N-]S(=O)(=O)c1ccc([N+](=O)[O-])cc1C ZINC000072281366
Cc1ccc([N+](=O)[O-])c(C(=O)N2CCOc3ncc(C)cc32)c1 ZINC000095445560
COc1cc(C)nc(NC(=S)NCc2ccc(-c3ccc(Cl)cc3)o2)n1 ZINC000225922344
C[NH+](C)CC#CCNC(=O)C1(C)CCC(F)(F)CC1 ZINC000913524527
CC(C)c1nnc(NC(=O)c2cccc([N+](=O)[O-])c2)s1 ZINC000000034695
Cc1nnc(S[C@@H]2c3ccccc3C/C2=N\O)s1 ZINC000016363441
O=[N+]([O-])c1ccc(N[C@@H]2CCO[C@@H]2c2ccccc2)cn1 ZINC000089827831
O=[N+]([O-])c1cc(NN=Cc2ccc3occc3c2)ccc1F ZINC000794930732
Cc1sc(C/C(N)=N/O)nc1-c1ccc(Cl)cc1 ZINC000067172524
Nc1cn(-c2ccc([N+](=O)[O-])cc2)c2ccc(Br)cc12 ZINC001174476844
Cc1cc(/C=N/c2ccc(C(C)(C)C)cc2)c(C)n1-c1ccc(Cl)cc1 ZINC000408738260
Cc1ccnc(Oc2ccc(Oc3ncc(Br)cn3)cc2)c1[N+](=O)[O-] ZINC000302788577
C[C@]1(C(Cl)(Cl)Cl)C2c3ccccc3C(c3ccccc32)[C@]1(C)Br ZINC000001711919
Cc1cc(Cl)cc2c1ccc1cc(C(C)C)ccc12 ZINC000002167179
F[C@H]1COCC[C@H]1Nc1nnc(Cl)c2ccc(Cl)cc21 ZINC001162348290
CCCc1nc(C)c(CN[C@@H](C)c2csc(C)c2)o1 ZINC000453243265
CCN1C(=O)/C(=C/c2cc(I)c(OC)c(OC)c2)SC1=S ZINC000060510621
Cc1ccncc1Cc1noc(-c2ccc(OC(C)(C)C)cn2)n1 ZINC000664984676
COc1ccc(-c2sc(NC(=O)c3cccs3)nc2-c2ccc([N+](=O)[O-])cc2)cc1 ZINC000002972327
CCOc1nc2c(c(C)nn2-c2cccc(C)c2)c(C)c1CCC(=O)Nc1cccc(CC)c1 ZINC000046006140
c1cc2c(ccnc2N2CCC(c3ccsc3)CC2)o1 ZINC000362734015
O=C([O-])C(=Cc1ccccc1OCc1ccc(Br)cc1)Sc1n[nH]c(-c2ccc(Cl)cc2)n1 ZINC000408634952
NC(=O)c1ccnc(N[C@H]2COc3cc(F)cc(F)c32)c1[N+](=O)[O-] ZINC000589592089
Cc1nc2ccccc2n1Cc1cn(-c2ccc(Cl)cc2)nn1 ZINC000683619609
COc1ccc(C(=O)Oc2ccc(/C=C3/C(=N)N4N=C(S(C)(=O)=O)SC4=NC3=O)cc2Cl)cc1 ZINC000097964493
COc1ccc(Cl)c2c1C[C@H](N1CC[C@@H](C)[C@H](F)C1)CC2 ZINC001171317911
C1CC1c1nsc(N2CCC[C@@H]2c2nnc3n2CCCCC3)n1 ZINC000080766783
Cc1c(Br)cnc(Cl)c1[N+](=O)[O-] ZINC000008698178
O=[N+]([O-])/C(Br)=C\c1cccc([N+](=O)[O-])c1 ZINC000004458649
FC1(F)CCC12CN(Cc1cc(Cl)cc(Cl)c1)C2 ZINC000574246063
Nc1cc(F)c([N+](=O)[O-])cc1C(=O)N1CC[C@@H]2CS(=O)(=O)C[C@@H]2C1 ZINC001303344269
O=C(CCCn1c(=O)c2sccc2nc1SCc1ccc(F)cc1)NCCc1ccccc1 ZINC000002925373
O=C(Nc1c(Br)cc(Br)cc1-c1nc2ccccc2s1)c1ccc([N+](=O)[O-])cc1 ZINC000105319215
CCc1ccc(NCN2C(=O)/C(=C\c3cc(OC)c(OC)c(OC)c3)SC2=S)cc1 ZINC000008444028
CCCOc1c(Br)cc(Br)cc1CNCc1cccnc1 ZINC000020929647
CC(=O)Nc1nc(C(=O)N[C@H](c2cccs2)c2ccc(C(C)C)cc2)cs1 ZINC000032922060
C=CCn1c(SCC(=O)c2c[nH]c3c2cccc3CC)nnc1-c1occc1C ZINC000002617780
CC(=O)c1c(C)[nH]c(C(=O)CSc2nc3ccccc3c3nc4ccccc4n32)c1C ZINC000008760676
CSc1cccc(F)c1C/N=C/c1cccc(O)c1O ZINC000794679431
CCn1c2ccccc2c2nnc(N=NC(C)c3ccc(-c4ccccc4)cc3)nc21 ZINC000004733415
O=C(c1ccccc1Cl)N1C(=O)/C(=C\c2ccc(I)cc2)SC1=S ZINC000408718117
Cc1cc(C)c(C)c(-c2csc(NC(=O)c3cc([N+](=O)[O-])cc([N+](=O)[O-])c3)n2)c1C ZINC000002026538
Clc1ccc(-c2nc3ccc(Cl)cn3c2NC[C@H]2CCCO2)cc1 ZINC000000888777
O=[N+]([O-])c1cccc(NC(=S)Nc2nc(-c3ccc(Cl)cc3Cl)cs2)c1 ZINC000015952104
O=[N+]([O-])c1ccc(/C=N/c2ccc(Cl)cc2Cl)cc1 ZINC000000061219
Cc1ccc(CN=Nc2nc(-c3ccc(Cl)cc3Cl)cs2)cc1 ZINC000059193757
Fc1c(F)c(C(F)(F)F)c(F)c(F)c1NCC(F)F ZINC001161815357
O=C1NC(=S)S/C1=C\c1ccc(OCc2ccc([N+](=O)[O-])cc2)c(Cl)c1 ZINC000108048417
C=CCn1c(SCC(C)=O)nc2sc3c(c2c1=O)CCCC3 ZINC000000137231
ClC(Cl)(Cl)C1(OC[C@@H]2CO2)CCCCC1 ZINC000005374406
CCN1C(=O)/C(=C/c2cc([N+](=O)[O-])ccc2OCCOc2cccc(C)c2)SC1=S ZINC000008916049
Cc1ccc2c(n1)N(C(=O)c1cc([N+](=O)[O-])c(C)cc1C)CCC2 ZINC000876487336
C[C@H](c1c(F)cccc1F)N(C)C[C@H](O)COc1ccc(Cl)cc1 ZINC000620132892
O=C1NC(=S)NC(=O)C1=CNc1nc(-c2ccc([N+](=O)[O-])cc2)cs1 ZINC000040476904
Cc1nc(-n2cccc2)sc1C(=O)NCCN1c2ccccc2N(C)S1(=O)=O ZINC000253471190
CCn1c2ccccc2[nH]c1=NN=Cc1ccc(-c2ccc(Cl)cc2)o1 ZINC000408692167
C[C@@H]1CC[C@@H](OC(=O)c2cc([N+](=O)[O-])cc([N+](=O)[O-])c2)C1 ZINC000002187404
CCOc1c(Br)cc(Br)cc1C=C(Sc1n[nH]c(-c2cc(OC)cc(OC)c2)n1)C(=O)[O-] ZINC000408634666
Cc1nc(CN2CCOC[C@]3(CN(c4nccc5cc(Cl)ncc54)CCO3)C2)cs1 ZINC001164925960
O=[N+]([O-])c1cccc(Br)c1OCc1nnc(-c2ccco2)o1 ZINC000431231968
C#CCN1CC2(C1)C[C@@H](NC(=O)[C@H]1CCC[N@@H+]1C1CCOCC1)CO2 ZINC001053826629
O=C(/C=C/c1ccccc1[N+](=O)[O-])Nc1ccc(F)cn1 ZINC000069737567
Cc1cc([N+](=O)[O-])cc(C)c1N1CCSCC1 ZINC000004306582
Cc1cc(C)nc(NC(=O)c2cccc([N+](=O)[O-])c2C)n1 ZINC000000456271
Clc1cc(Cl)c2c(c1)C=C1CCCCC[C@]1(N1CCOCC1)O2 ZINC000019904334
CC(C)C1CCC(C=NO[C@H]2CCCCO2)CC1 ZINC000794922746
Cc1cc(C)c(Nc2cnc(N)c(F)c2)c(Br)n1 ZINC001249754110
O=[N+]([O-])c1cccc(Cl)c1S(=O)(=O)N1CCO[C@H](CF)C1 ZINC000416572293
N#CC1(C[C@H](O)C[N@@H+]2CCO[C@@H](C3CCC3)C2)CCC1 ZINC000886245549
Cc1ccc2nc(-c3ccc(/N=C/c4cccc(C)c4O)cc3)sc2c1 ZINC000016348767
Nc1[nH][n-]c(=O)c1N=Nc1cccc(Cl)c1 ZINC000252589343
C/C=C(\C)C(=O)N1CCC2(C[C@@H]2NC(=O)Cc2cc[nH]n2)CC1 ZINC000963385832
Cc1cccc(-n2nc3c(c2NC(=O)c2cccc(Br)c2)CSC3)c1 ZINC000004223318
Cc1nnc(N=NCc2cc(I)ccc2O)n1N ZINC000408723099
COc1cc(Br)nc(Nc2ccncc2Cl)c1 ZINC001212151071
CCc1ccc(-n2c(C)cc(/C=N/c3ccc([N+](=O)[O-])cc3C)c2C)cc1 ZINC000408760690
COc1ccc2c(n1)N(C(=O)CSc1ccc(Cl)cc1[N+](=O)[O-])CC2 ZINC000411050249
O=C(NCc1csc2c1CCCC2)c1csc2c1CCCC2 ZINC000004788408
CCc1cncc(-n2nc(Br)c3c2cccc3N)c1 ZINC001209220914
CCNc1nc(-c2ccc(Cl)cc2Cl)cs1 ZINC000007843850
CCc1ccc2oc(-c3ccc4nc(N=NC(C)C)sc4c3)nc2c1 ZINC000040542405
COCCCNC(=O)N1Cc2c3c(sc2-n2cccc2[C@@H]1C(C)C)CCCC3 ZINC000015735645
Cc1nc(C(C)C)sc1[C@@H](C)N(C)C(=O)[C@H]1CC12CCCC2 ZINC000534438577
CC1(C)[C@H]2C[C@@H]1C(=CN=Nc1ccc(Cl)nn1)CC2 ZINC000020930076
Cc1nsc(C)c1-c1noc(/C=C\c2ccc(Cl)s2)n1 ZINC000426638729
O=C1C=C(OCC=C(Cl)Cl)C(=O)c2ccccc21 ZINC000001720835
CC(C)C[C@H](C)NC(=O)c1cc2sccc2s1 ZINC000533567091
O=c1ccn(Cc2cn3cc(Cl)ccc3n2)cc1[N+](=O)[O-] ZINC000089808148
S=c1[nH]nc(-c2ccccc2)n1NCc1ccc(Cl)cc1Cl ZINC000007601471
Cc1cnc(NC(=O)c2ccc([N+](=O)[O-])cc2)s1 ZINC000000290728
Cc1cc(C(F)F)nc2sc3c(ncn4nc(COc5cccc6ccccc65)nc34)c21 ZINC000033327001
CNC(=O)c1cnc(/C=C/c2ccc([N+](=O)[O-])cc2)s1 ZINC000058161787
Cc1ccc(Cc2nc3nc4c(c(Nc5ccc(C)c(C)c5)n3n2)CCCC4)cc1 ZINC000064449935
O=C(C=C1C=CCC=C1)OCc1cc2c(cc1[N+](=O)[O-])OCO2 ZINC000002576744
CSc1cccc(NC(=O)[C@H](C)c2ccc(Cl)s2)n1 ZINC000569880432
C=CCCC(=O)N1C[C@H](C)C[C@@H](C)[C@H]1C ZINC000252585931
CN(C)C(=O)OCCn1ncc2cc([N+](=O)[O-])cc(Cl)c21 ZINC000131261520
O=C1S/C(=C\c2ccc(Sc3ccc(Cl)cc3)c([N+](=O)[O-])c2)C(=O)N1Cc1cccc(Br)c1 ZINC000409169962
COc1cccc(NC(=S)N/N=C/c2c[nH]c3ccc(Br)cc23)c1 ZINC000003339744
CCCc1nc2oc3c(ncnc3N(C)CCO)c2c2c1COC(C)(C)C2 ZINC000002329557
Cc1ccccc1/N=c1\sc2ccc([N+](=O)[O-])cc2c(=O)s1 ZINC000000522672
Cc1n[nH]c(C)c1CCN=c1[nH]c2ccccc2o1 ZINC000408524117
C#CCn1c2cc3c(cc2s/c1=N/C(=O)c1cc(C)no1)OCO3 ZINC000101135191
CSc1ccccc1/N=C/c1cccn1C ZINC000409103057
O=[N+]([O-])c1ccc([O-])cc1C[NH+]1CCCCCC1 ZINC000000212215
CSC1=N/C(=N/C2CCCCC2)C2(C3CC4CC(C3)CC2C4)N1C ZINC000390830603
Cc1ccc(Cn2c(NN=C3C(=O)Nc4ccc(Br)cc43)nc3c2c(=O)[nH]c(=O)n3C)cc1 ZINC000008985666
O=C(NC(=S)NC12CC3CC(CC(C3)C1)C2)c1ccc(-c2ccccc2[N+](=O)[O-])o1 ZINC000012860877
O=[N+]([O-])c1cccc(F)c1S(=O)(=O)[N-]C[C@@H]1CS(=O)(=O)CCO1 ZINC000507874317
CCOc1ccccc1CN=Nc1nc2ccc(Cl)cc2c(-c2ccccc2)n1 ZINC000001868674
C/C=C(/C)C(=O)N1CCO[C@@H](CNC(=O)c2ccc(C)s2)C1 ZINC000944452281
COCCCN1C(=O)S/C(=C/c2cc(Cl)c(OC)c(Cl)c2)C1=O ZINC000409242460
NC(=O)C(C(=O)/C=C/c1ccc(Cl)cc1)=C1SCCS1 ZINC000003342823
COc1cc(N[C@@H]2CCOc3c(F)cc(F)cc32)nc(OC)c1 ZINC001162405094
CC(C)c1ocnc1C(=O)N1CCCc2cc(F)c(F)c(F)c21 ZINC000891395912
ON=Cc1ccc(-c2cn3ccccc3n2)cc1 ZINC000242463597
C[C@H](NCc1nccn1C(F)F)c1ccc(F)c2ccccc21 ZINC000340196093
CC(=O)N1c2c(C)cc(C)cc2-c2c(=S)ssc2C1(C)C ZINC000000173845
O=[N+]([O-])c1cnc(SCc2ccc(Cl)cc2)nc1NC1CC1 ZINC000026691068
Cc1cc(-c2noc(-c3cc(C)c(F)cc3F)n2)c(C)o1 ZINC000445827921
C=CC[N@@H+]1CC[C@@H](CNC(=O)c2n[nH]c3c2CCC3)C1 ZINC001028653135
Cn1cnn(-c2ccc(NC(=O)c3ccc([N+](=O)[O-])s3)cc2)c1=O ZINC000180522704
Cc1ccc(/C=C\c2nc(Cc3ccc(C)s3)no2)o1 ZINC000580497974
COCc1nn2c(ncc3c2ccn(CCc2c[nH]c4ccccc24)c3=O)c1-c1ccccc1 ZINC000040396467
O=C(c1cc2cc(Cl)ccc2[nH]1)N1CCc2ccc([N+](=O)[O-])cc21 ZINC000029888300
O=[N+]([O-])c1ccc(OCc2nc(-c3cccnc3)no2)cc1 ZINC000002850684
CC(C)c1nc(Cl)cc(-c2ccc(Br)cc2)n1 ZINC000078401129
CC(C)(C)NC(=O)C12C[C@H]3C[C@@H](C1)CC([N+](=O)[O-])(C3)C2 ZINC000005641628
C[C@@H]1CCO[C@@H]1C(=O)N1C[C@@H]2CCCN(C(=O)C(F)F)[C@@H]2C1 ZINC000963626586
COc1cc(C=C2SC(=S)NC2=O)ccc1OCc1ccc([N+](=O)[O-])cc1 ZINC000003011914
C[NH+]=C(NCc1nccn1C(F)F)N[C@H](C)C(C)C ZINC000263248100
CC[C@@H](C)N1C(=O)S/C(=C/c2cn(Cc3ccc(C(=O)OC)o3)c3ccccc23)C1=O ZINC000409389532
C=CC[NH+]1CCC([C@H](C)NC(=O)[C@H]2OCCO[C@H]2C)CC1 ZINC000997624177
C=C1[C@@H]2ON(c3ccccc3)[C@H]1c1ccccc1O2 ZINC000005600884
Oc1ccc(Br)cc1CN1CCN(c2ccc(Cl)cc2)CC1 ZINC000055292387
Cc1nn(-c2ccccc2)c(N)c1/C=N/c1ccccc1 ZINC000005536158
O=C(Nc1sc2c(c1-c1nc3ccccc3s1)CCCC2)c1ccc([N+](=O)[O-])s1 ZINC000003200289
O=[N+]([O-])c1c(Cl)nc2c(Cl)c(Cl)ccc2c1Cl ZINC000095098220
Cc1ccc(-c2nc3nc(C)ccn3c2[N+](=O)[O-])cc1 ZINC000045027552
CC[C@H](CC(F)(F)F)c1nc(CCC(C)(C)C)no1 ZINC000453175875
COC(=O)c1ccc2nc(NC(=O)/C=C/c3ccc(-c4ccccc4[N+](=O)[O-])o3)sc2c1 ZINC000020412356
Cc1cccc(CSc2nc3cccnc3n2Cc2ccc(C(=O)NCc3cccs3)cc2)c1 ZINC000008591260
C=CCNC(=O)c1cc2c(nc3ccccn3c2=O)n(CCCO)c1=N ZINC000100894491
Clc1ccc(CN=Nc2ncnc3sc4c(c32)CCCC4)cc1 ZINC000004334670
C[Si](C)(C)C#Cc1cncc(C#C[Si](C)(C)C)c1 ZINC000196878532
C#CC[N@H+]1CCCCC[C@H]1CNC(=O)[C@H]1CC1(F)F ZINC000968853333
Fc1ccc([C@@H]2CC[C@H]2c2nc([C@H]3CCC(F)(F)C3)no2)cc1 ZINC000528190369
Cc1cc(S(=O)(=O)N2CCOC[C@@H](C)C2)c(C)cc1[N+](=O)[O-] ZINC000416439035
Cc1ccc(C(=O)N(C)C)cc1NC(=O)c1cc([N+](=O)[O-])cnc1N ZINC000183391790
C[C@H](NCc1ccc2c(n1)CCC2)c1nc(C(C)(C)C)cs1 ZINC000572961809
Cc1nc(-c2noc(-c3cc4cc(C)c(C)cc4o3)n2)co1 ZINC000347267526
Clc1ccc(OCc2ccc(Cl)nc2)c(Cl)c1 ZINC000021057365
CCc1ccc(-c2csc(N=NC(C)c3ccc(Br)s3)n2)cc1 ZINC000004535949
O=C(CSc1nnc(-c2cccnc2)n1C1CC1)N1CCN(C(=O)c2cccs2)CC1 ZINC000009608820
O=C(c1ccc(Cl)c([N+](=O)[O-])c1)N1N=C2/C(=C\c3ccc(Cl)cc3)CCC[C@H]2[C@H]1c1ccc(Cl)cc1 ZINC000096022819
N=c1cc(C[NH3+])ncn1C(=O)Cc1ccc(N)cc1 ZINC001220020466
Cc1ccc([N+](=O)[O-])cc1-c1ccc(/C=C2/NC(=O)N(c3ccc(Cl)cc3)C2=O)o1 ZINC000409241971
O=C1OC(c2sc3cc([N+](=O)[O-])ccc3c2Cl)=N/C1=C/c1cccs1 ZINC000408840430
O=C(c1ccc([N+](=O)[O-])s1)N1CCc2ccc([N+](=O)[O-])cc21 ZINC000095947141
CC(C)[C@@H](NC(=O)c1[nH]nc2ccc([N+](=O)[O-])cc21)c1cccs1 ZINC000036394925
Cc1ccc(-c2noc([C@@H](C)Oc3ccc(Cl)cc3Cl)n2)cc1 ZINC000000099452
Cc1cc(C)nc(NC(=O)Cn2ncc3ccc([N+](=O)[O-])cc32)n1 ZINC000915281705
O=C1CSC(=S)N1/N=C\c1cn(-c2ccccc2)nc1-c1ccc(Cl)cc1 ZINC000017373718
O=C(N[C@H]1CCO[C@@H]1c1ccc(F)c(F)c1)c1[nH]ncc1[N+](=O)[O-] ZINC000182720508
O=C(O[C@@H]1CCOc2c(F)cc(F)cc21)c1ccc([N+](=O)[O-])s1 ZINC000809178019
O=C(C#CC1CC[NH2+]CC1)NCC[C@@H]1CCSC1 ZINC000877122753
Cc1nc(-c2nc(COc3ccc(F)cc3)no2)sc1C ZINC000683669068
CCc1ccc(-c2ccc(SCc3ccc(Br)cc3)nn2)cc1 ZINC000004356324
CCOc1ccc(/C=N/c2ccc3nc(C)sc3c2)cc1 ZINC000000243636
Cc1cc(C=NNc2ccc([N+](=O)[O-])cc2)c(C)n1-c1cc(C)cc(C)c1 ZINC000059426965
Cc1cc(/C=C/c2sc(Cl)cc2Br)cs1 ZINC000000334449
O=[N+]([O-])c1ccc(Cl)c(CN2CCSCC2)c1 ZINC000055544033
CC(C)N=c1ccccn1C(=O)[C@@H](C)c1c(F)cccc1F ZINC000255338446
O=[N+]([O-])c1ccc(OCc2nc(-c3ccc(Cl)cc3)no2)cc1 ZINC000004685175
CC1=CCCN(Cc2cc([O-])ccc2[N+](=O)[O-])C1 ZINC000339155113
O=[N+]([O-])c1ccc(N=NC(Cl)c2ccccc2)cc1 ZINC000005052503
O=C(Cc1ccc(CO)cc1)Nc1cccc2cncc(F)c21 ZINC001183691359
CC[C@@H](C)n1cnc2c(c3nc4ccccc4nc3n2-c2ccc(Br)cc2)c1=O ZINC000008836804
O=[N+]([O-])c1ccc(/C=C/c2cn(-c3ccccc3)nc2-c2ccc(Br)cc2)o1 ZINC000001196720
C#CCOCC[N@@H+]1CCCC[C@@H]([C@H]2CCOC2)C1 ZINC000934835316
CCCN1C(=O)N/C(=C/c2cc(C)n(-c3ccc(Br)cc3F)c2C)C1=O ZINC000409231454
O=C(NCC1(NC(=O)[C@@H]2C[C@H]2[N+](=O)[O-])CCOCC1)c1ccc(F)s1 ZINC001070114483
O=c1c(-c2ccccc2CN2CCOCC2)ccc2n1C[C@H]1C[C@@H]2CN(S(=O)(=O)c2cccs2)C1 ZINC000015672352
O=[N+]([O-])c1ccc(Br)c(OCc2ccon2)c1 ZINC000225533099
Cc1nsc(Sc2ccc(Br)cc2[N+](=O)[O-])n1 ZINC000130287417
CSc1ccc(/N=C/c2cc(Cl)ccc2O)cc1 ZINC000005335562
C[C@@H]1CN(CCc2cccc(Cl)c2Cl)C[C@]2(CCO[C@H](C)C2)O1 ZINC000430248491
Cc1ccc(-c2ccc(CN3CC[C@H](C)[S@](=O)CC3)o2)cc1 ZINC000277423554
Cc1cc(C)n(-c2ccc(-c3nc(-c4cccc([N+](=O)[O-])c4)no3)cn2)n1 ZINC000505018287
O=C(COc1ccccc1Cl)OCc1cc(=O)n2ccsc2n1 ZINC000003475928
Cc1[nH]c2ccccc2c1/C=N/c1cc(C)cc(C)c1 ZINC000000065809
Cc1nc(CN(C)Cc2cc(C)cc(C)n2)sc1C ZINC001506426477
C[C@@H](N[C@@H](C)c1cc(Cl)ccc1Cl)c1cccnc1 ZINC000020127639
Cc1csc2nc(CS[C@@H](C)c3ccccc3[N+](=O)[O-])cc(=O)n12 ZINC000437269447
F/C(OC(F)(F)F)=C(/F)C(F)(F)F ZINC000100045502
Cc1cc(/C=C/[N+](=O)[O-])c(C)n1-c1ccc(Cl)cc1 ZINC000408768112
CCc1nnc(CN[C@@H](C)c2cc3cc(Cl)ccc3o2)s1 ZINC000273280497
Cc1csc2nc(C)nc(NCc3cn4cccc(C)c4n3)c12 ZINC000128796770
Cc1noc2nc(C)cc(C(=O)Nc3ccn(C(C)C)n3)c12 ZINC000036617447
O=C1c2nnn(Cc3ccccc3Cl)c2C(=O)c2ccccc21 ZINC000007089623
O=[N+]([O-])c1c(N2CCOC[C@H]2C[C@H]2CCOC2)nc2ccccn21 ZINC000896887477
Cc1cc(-c2csnn2)c([O-])c([N+](=O)[O-])c1 ZINC000035827647
C(#Cc1ccccc1)/C=N\c1ccccc1 ZINC000005601000
O=[N+]([O-])c1ccc(N[C@@H]2COc3c2ccc(Cl)c3Cl)cn1 ZINC000463078623
NC(c1c(F)cccc1F)c1c(F)cccc1F ZINC000093410439
c1ccc(N=NCCSCCN=Nc2ccccc2)cc1 ZINC000005440861
Clc1cccc(Cl)c1CS[C@H]1CCOC1 ZINC000188305063
C[C@@H]1[C@H](N2CCOCC2)CCN1c1nc2sccn2c1[N+](=O)[O-] ZINC000291093963
Brc1cncc(NCc2ccc3occc3c2)c1 ZINC000351621446
Cc1nc2c(cccc2C(=O)Nc2nc3ccsc3s2)o1 ZINC000348263865
CNC(=O)N1CCc2nc(N3CC[NH+](C)CC3)[nH]c(=O)c2CC1 ZINC000169752189
Cc1ccc([N+](=O)[O-])c2nc(Cl)c(C(C)C)c(=O)n12 ZINC000725244235
Cc1ccc(Sc2ccc(C=NNc3ccc([N+](=O)[O-])cc3)o2)cc1 ZINC000004510971
C[C@@H]1Cc2cc([N+](=O)[O-])ccc2N1C(=O)[C@@H]1CCc2nnn(C)c2C1 ZINC000365801368
O=[N+]([O-])c1ccn(Cc2c(F)c(F)c(F)c(F)c2F)n1 ZINC000002554023
C#CCC[N@H+]1CC[C@@H]2CN(C(=O)CCn3cccc3)CC[C@H]21 ZINC001036854452
COc1ccc([N+](=O)[O-])cc1/N=C\c1cc(C)n(C)c1C ZINC000408766294
Cc1cc(Cl)c([N+](=O)[O-])cc1NC(=O)CCc1cnn(C)c1 ZINC000072288224
CCCCCCn1c(N)c(C(=O)NCc2cccs2)c2nc3ccccc3nc21 ZINC000002265141
CN1C(=O)C(=Cc2cc(Br)cs2)C(=O)N(C)C1=S ZINC000408904926
COc1ccc(Br)cc1-c1nc(CSc2nnnn2-c2cc(C)ccc2C)cs1 ZINC000009884478
Fc1c2cccc1CSCc1ccc(cc1)CSC2 ZINC000004533090
O=C(Nc1ccccc1-c1nc2ccccc2s1)c1cc([N+](=O)[O-])n[nH]1 ZINC000505928088
Cc1ccc(Oc2ncc(Br)cc2[N+](=O)[O-])c(Cl)c1 ZINC000054352457
CC(C)[C@@H]1CCC1N=Nc1nccnc1C1CCC1 ZINC000814932246
O=C1[N-]C(=O)N(c2ccccc2Cl)C(=O)C1=CNCC[NH+]1CCCCC1 ZINC000100752685
CC(C)n1nc(CN(C)C)c2c1CN(c1cc(Cl)nc3cc(Cl)ccc31)CC2 ZINC001164647961
CCOc1ccc(Br)cc1/C=C1\SC(=S)N(C[C@@H]2CCCO2)C1=O ZINC000409087170
C[C@H](CC(F)F)c1nc([C@H]2C[C@H](C)C[C@H](C)C2)no1 ZINC000420488385
CCc1nccn1CC(=O)N1CCC[C@@H](c2nc(N(C)C)ncc2-c2ccc(Cl)cc2)C1 ZINC000257284516
CSc1ccc(-c2noc(-c3nnn4c3CO[C@@H](c3ccc(C)cc3C)C4)n2)cc1 ZINC000169758513
Cn1nc([N+](=O)[O-])cc1C(=O)N1CCCc2cc(Cl)cc(Br)c21 ZINC000411107029
CCN1CCN(S(=O)(=O)N2CCC3(C2)CC[NH2+]CC3)CC1 ZINC000067934255
O=c1nc(C(Cl)=Cc2cc(Br)co2)[nH]c2sc3c(c21)CCCC3 ZINC000096256227
Cn1nc(C2CC2)c2c1nc(C1CC1)cc2C1N=NC(=S)N1CCc1ccccc1 ZINC000017090829
Cc1c(C(=O)NCc2cccc(C)n2)sc2ncnc(N[C@H](C)c3cccs3)c12 ZINC000015068365
CC(C)c1ccc([C@@H](O)c2ccc(Br)cc2)cc1 ZINC000040243348
Cc1nc(Cl)sc1C(=O)Nc1cnc2c(C)cccn12 ZINC001130984400
Clc1ccc(/C=N/c2nc3ccccc3s2)cc1 ZINC000000500040
Oc1ccccc1C1OCC([C@H]2CC=CCC2)CO1 ZINC000000863052
Cc1cc(NC(=O)/C=C/c2cccc([N+](=O)[O-])c2)no1 ZINC000000178907
O=C(NC1CCCC1)c1c[nH]nc1-c1ccc([N+](=O)[O-])cc1 ZINC000072329366
Cc1ccc(CNc2nc(Cl)nc(N)c2[N+](=O)[O-])cc1 ZINC000004071227
Cc1nc2c(c3nc4ccccc4nc3n2CCC(C)C)c(=O)n1Cc1ccccc1Cl ZINC000009462497
C#CCCCNC(=O)C12CC3C[C@@](C)(C1)C[C@](C)(C3)C2 ZINC000172941987
CC(C)c1ccc(C=Nc2nc[nH]n2)cc1 ZINC000252590118
COc1ccc([N+](=O)[O-])cc1NC(=S)N[C@@H](NC(=O)c1cccc(I)c1)C(Cl)(Cl)Cl ZINC000100694050
FC(F)(F)[C@@H](C[C@@H]1CCCO1)NCc1cscc1Cl ZINC000655854170
CN(Cc1ccc(Cl)s1)C(=O)c1nccnc1N ZINC000095951304
CCn1cc([C@@H]2OCC[C@H]2CNC(=O)N2CC[C@H](C)C[C@@H]2c2ccco2)cn1 ZINC000413706894
Cc1nc([C@@H](C)N[C@@H](C)c2ccccc2Cl)c(C)s1 ZINC000020124143
CC[C@H](C(=O)N1CC[C@H](C)[C@@H]1C)C1CCC(C)CC1 ZINC000461029325
CCc1nsc(N[C@H](C)c2cccc(Cl)c2Cl)n1 ZINC000301519655
CCc1cnc(CN[C@@H](C)c2cccc(Cl)c2Cl)o1 ZINC000223834928
CCOc1cccc2c1O[C@@H](c1ccsc1)N1N=C(c3cccs3)C[C@H]21 ZINC000010216167
C=CCn1c2ccccc2nc1Sc1nnnn1-c1ccccc1 ZINC000006185968
S=C1N[C@H](c2ccccn2)[C@@H](c2cccn2-c2cccc(Cl)c2)N1Cc1ccco1 ZINC000223337292
C[C@H](NCc1ccn(C)n1)c1ccc(Cl)c(Cl)c1Cl ZINC000213135478
O=[N+]([O-])c1cc([N+](=O)[O-])c(Nc2cccc(Cl)c2)c([N+](=O)[O-])c1 ZINC000104225750
CCc1ccc([C@@H](C)Nc2cc(C3CC3)ccn2)o1 ZINC000353565706
Cc1ccc(C)n1C1CCN(Cc2nc3cc([N+](=O)[O-])ccc3[nH]2)CC1 ZINC000518556661
CCCCCSc1nnc2c(n1)OC(C)=Nc1ccc(Br)cc1-2 ZINC000015017052
COc1ccc(-n2c(C)nnc2S[C@@H](C[N+](=O)[O-])c2ccc(C(C)C)cc2)cc1 ZINC000408576522
CCn1c([C@H]2CCCO2)nnc1N1CCC[C@@H]1CC1CCCC1 ZINC000655623584
Clc1ccc2sc(Sc3ccccc3)nc2c1 ZINC000000079681
CCc1ccc(-c2noc(CSc3ccc(-c4ccc(F)cc4)nn3)n2)cc1 ZINC000033022067
Cc1cc(C)n(-c2ccc3cccc([N+](=O)[O-])c3n2)n1 ZINC000000235920
Clc1ccc(-c2nc(-c3cc4cc(Cl)ccc4o3)cs2)cc1 ZINC000000145517
O=C(/C=C/c1ccc(Cl)c([N+](=O)[O-])c1)Nc1ccc2oc(-c3cc(I)ccc3Br)nc2c1 ZINC000150485928
CCc1cnc(CSCc2ccc(CC)cc2)o1 ZINC000531603471
Cc1c(C)n2c(nc3c2c(=O)n(Cc2ccc(Cl)c(Cl)c2)c(=O)n3C)n1CCN1CCOCC1 ZINC000096306508
O=C(/C=C/c1ccc(Cl)s1)c1cccnc1 ZINC000014175743
Nc1cc(=O)n2c(n1)SC[C@@H]2CS(=O)(=O)c1ccc([N+](=O)[O-])cc1 ZINC000009614779
C[C@H](Sc1nnc2sc3ccccc3n12)c1nc(=O)c2c3c(sc2[nH]1)C[C@@H](C)CC3 ZINC000009956241
O=[N+]([O-])c1ccc(N=NCc2c(F)cccc2Cl)nc1 ZINC000408750697
COc1cc(/C=C2/C(=N)N3N=C(S(C)(=O)=O)SC3=NC2=O)ccc1OC(=O)c1ccc(Cl)cc1 ZINC000097964486
O=C(NN1C(=O)/C(=C\c2ccc([N+](=O)[O-])cc2)SC1=S)C12CC3CC(CC(C3)C1)C2 ZINC000110422836
CC(N=Nc1nc(-c2ccccc2)c([N+](=O)[O-])c(-c2ccccc2)n1)c1ccccc1 ZINC000004989549
C#CCOc1c(I)cc(/C=N/c2ccc(C)cc2)cc1OC ZINC000409215428
CCOc1cccc2c1Oc1nc(-c3ccc(C(C)C)cc3)[nH]c(=S)c1C2 ZINC000020861667
CC(C)SC(=O)Nc1cc(Cl)c(Cl)cc1Cl ZINC000000398026
Cc1ccc2c(c1)C(c1ccc([N+](=O)[O-])cc1)=NNC(c1ccc(Cl)cc1)=N2 ZINC000004954630
O=[N+]([O-])c1cc(Cn2c3ccccc3nc2-c2ccc(Cl)c([N+](=O)[O-])c2)ccc1Cl ZINC000016545229
CC(C)(C)c1ccc(C#Cc2ccccc2)nn1 ZINC000585144873
C=CCN1N=C(c2ccc(Br)cc2)SC(C)=C1c1ccc(OC)cc1 ZINC000002030338
COC(=O)c1c2c(sc1-n1c(C)cc(C=C3C(=O)NC(=S)N(C)C3=O)c1C)CCCC2 ZINC000034887601
O=C1c2cccc([N+](=O)[O-])c2C(=O)N1c1cccc(Cl)c1Cl ZINC000000231926
O=C(NCC1(C2CCC2)CCC1)N1CCC[C@@H]1[C@@H]1CCCOC1 ZINC000581485781
CC(C)Oc1ccc(C=NN=c2[nH]c3ccccc3s2)c(OC(C)C)c1 ZINC000006376570
CN1C(=O)/C(=C/c2cccc(OCc3ccc([N+](=O)[O-])cc3)c2)SC1=S ZINC000001159438
O=C1S/C(=C/c2cc(Cl)c(OCc3cccc([N+](=O)[O-])c3)c(Cl)c2)C(=O)N1c1ccc(Cl)cc1 ZINC000409189733
Cc1cccc(-n2ncc3c2ncnc3NCCC2=CCCCC2)c1 ZINC000000426476
CC(C)c1[nH]nc(C(=O)Nc2nc3c(ccc(F)c3F)s2)c1[N+](=O)[O-] ZINC000501354782
O=C(Cn1cccc([N+](=O)[O-])c1=O)C12CC3CC(CC(C3)C1)C2 ZINC000058357548
Cc1c([N+](=O)[O-])c(C(=O)Sc2cccc(Cl)c2Cl)nn1C ZINC000000122936
O=C(/C=C/c1ccccc1[N+](=O)[O-])Nc1nccs1 ZINC000000464147
Cc1nc(CN2CCOC[C@@]3(CN(c4cccc(OC(C)(C)C)n4)CCO3)C2)cs1 ZINC001164920194
Cc1nn(-c2ccc([N+](=O)[O-])cc2)c(C)c1Nc1nc2ccccc2nc1Cl ZINC000408757733
CCS(=O)(=O)N1CCN(c2nc3sc4c(c3c(=O)n2C(C)C)CCCC4)CC1 ZINC000020745638
Cc1ccc([C@H]2CC(=O)c3cnc(N4C[C@H](C)C[C@H](C)C4)nc3C2)cc1 ZINC000002400966
CC[C@@H](C)Oc1cc([O-])ccc1[N+](=O)[O-] ZINC001225489275
Oc1ccc(Br)cc1/C=N/c1cc(Cl)ccc1F ZINC000044835907
Cc1cc2cc(Nc3cncnc3Br)cnc2[nH]1 ZINC001204897389
O=c1c2ccc3c4ccc5c(=O)n(-c6ccc(Cl)cc6)c(=O)c6ccc(c7ccc(c(=O)n1-c1ccc(Cl)cc1)c2c37)c4c56 ZINC000100045389
O=[N+]([O-])c1ccc(/C=N/c2ccc(Cl)c(Cl)c2)cc1 ZINC000000297331
COC(=O)c1csc(Sc2ncc([N+](=O)[O-])cc2Br)n1 ZINC000576364129
Fc1ccc(-n2nc(C3CC3)c3c2nc(-c2cccs2)cc3C(F)F)cc1 ZINC000020602974
O=[S@](Cc1ccc(CO)cc1)Cc1ccc(Br)cc1Cl ZINC000180061571
O=C(Nc1cccc2[nH]cnc21)c1cc2cc([N+](=O)[O-])ccc2s1 ZINC000172347457
CC(C=Cc1ccccc1Cl)=NC(=S)NC(N)=S ZINC000017314140
N#CC1(CC[N@H+]2CCC[C@](O)(CO)C2)CCCCC1 ZINC000411817747
Cc1cc2nc(/C=C/c3cccs3)sc2cc1C ZINC000004985145
Cc1nc2c(s1)[C@H](N(C)C(=O)Nc1c(C)noc1C1CC1)CCC2 ZINC000129153001
Cc1c(Cl)ccc2ccc(N3CCc4c(CN(C)C)nn(C(C)C)c4C3)nc21 ZINC001164652944
CC(C)Sc1nnc2c3c4c(sc3nc(C3CC3)n12)C[C@@H](C)CC4 ZINC000001339689
Cc1nc([C@H]2CCCN2Cc2ccn(C3CCCC3)n2)cs1 ZINC000275060224
C=CCOCc1nn(C)c2c1CN(C(F)(F)c1c3c(nnc1Cl)CCC3)CC2 ZINC001164785160
Cc1ccc(NCc2nc(-c3cccc(Br)c3)c[nH]2)c(C)n1 ZINC000533452670
CSc1cc(-c2cccs2)nc(-c2ccc(Cl)cc2)n1 ZINC000000079646
Cc1sc(C(C)(C)C)nc1-c1cn(CC(F)(F)F)nn1 ZINC000887391458
O=C(c1ccc(C2OCCO2)s1)c1cc(Cl)cc(Cl)c1 ZINC000043210442
S=C(NCCC1=CCCCC1)Nc1ccc(Cl)c(Cl)c1 ZINC000000258048
Clc1csc(CNc2nnc(CCOc3ccccc3)o2)c1 ZINC000192752803
CCCN(C(=O)Cn1cnc([N+](=O)[O-])n1)[C@H](C)c1ccc(Cl)c(Cl)c1 ZINC000126212826
CCSc1ncnc2c(-c3ccc(Cl)cc3)nsc21 ZINC000000411152
Cc1ccc(/C=N/c2ccc(/N=C/c3ccc(C)o3)cc2)o1 ZINC000000301313
CCC[C@@H](C#Cc1ccccc1)Oc1ncnc(C)c1F ZINC001230020170
C#CCNC(=O)CC[N@H+]1CCC[C@H](C(C)(C)C)C1 ZINC000491201518
Cc1ccc(Cl)cc1Nc1nc(Cl)nc(Nc2cc(Cl)ccc2C)n1 ZINC000002282401
Clc1ccccc1CN/N=C/c1c[nH]c2ccccc12 ZINC000008811530
COCc1nc(Sc2cc(C(F)(F)C(F)(F)F)ncc2[N+](=O)[O-])n[nH]1 ZINC000278547613
O=C(Nc1nc2c(cc(F)cc2F)s1)c1ccc([N+](=O)[O-])s1 ZINC000002723741
CC(C)NC(=O)[C@]1(Cc2ccccc2-c2ccccc2)CCN(C(=O)Cn2cncn2)C1 ZINC000019449319
CCn1cc(Cl)c(CNC(=S)NCC(C)C)n1 ZINC000002727399
Cc1c(Nc2nc(C)nc3c2CCCC3)cnn1C1CCOCC1 ZINC000294863791
CC(C)C(=O)N1CCn2nc(CNC(=O)c3ccc(Cl)s3)cc2C1 ZINC000299767646
NC(=O)c1ccc(-c2ccc([N+](=O)[O-])cc2Br)o1 ZINC000073640123
CCc1cc(Cl)nc(N2CCC3(CC2)CN(Cc2cccs2)CCO3)n1 ZINC001164707288
Clc1ccc(COc2c(Cl)cccc2Cl)cn1 ZINC000037396465
O=C(Nc1cc(-c2cc(F)cc(F)c2)[nH]n1)c1ccc([N+](=O)[O-])s1 ZINC000467719532
O=C(/C=C/c1ccc(Cl)c(Cl)c1)Nc1ccc([N+](=O)[O-])cn1 ZINC000004619696
Cc1ccc2c(c1)[C@](C)(c1ccc(Br)cc1)CC(C)(C)N2C(=O)c1sc2cc([N+](=O)[O-])ccc2c1Cl ZINC000105513331
CCCc1ccc(-c2nc(NC(=O)c3cnc4ccc(C)cn4c3=O)sc2C)cc1 ZINC000030576052
CC(C)n1cc(C(C)(C)NC(=O)c2cc3cc([N+](=O)[O-])ccc3s2)nn1 ZINC000421738296
C(c1nc2sc3c(c2c(N2CCC(C4C[NH2+]C4)CC2)n1)CCCC3)N1CCOCC1 ZINC001164615222
Cc1nc([C@H](C)NC2(c3ccc(Cl)cc3)CCC2)cs1 ZINC000272010573
Cc1ccc(C(c2ccc(C)o2)c2ccc(/N=C/c3cccc([N+](=O)[O-])c3)cc2)o1 ZINC000004280960
Cc1cc(/C=C2/C(=N)N3N=C(S(C)(=O)=O)SC3=NC2=O)c(C)n1-c1cc(Cl)ccc1C ZINC000041077686
CC[C@@](C)(NS(=O)(=O)c1cc([N+](=O)[O-])c(C)s1)c1nc(C)cs1 ZINC000124599462
Cc1ccc2c(C)cc(NCc3ccc(Cl)cc3)nc2c1 ZINC000006600091
CC1=C/C(=N\NC(=S)Nc2ccccc2C)CC1 ZINC000006298154
Cc1noc(C)c1Cn1c(-c2cccc(C)n2)nnc1N1CCC[C@H](NC(=O)C(C)(C)C)C1 ZINC001304471797
NS(=O)(=O)c1ccc(NNC2=NC3=NC=NC(=S)C3=N2)cc1 ZINC000003954132
CC(C)c1cccc2c1N[C@H](c1ccccc1)[C@@H]1CC=C[C@@H]21 ZINC000020758145
Cc1ccccc1C(=O)Nc1nc(-c2cccs2)cs1 ZINC000000190952
C=C(Br)C(Br)(Br)C(F)(F)Br ZINC000064220170
Cc1c2cn[nH]c2c([N+](=O)[O-])cc1Br ZINC000238503886
Cc1ccnc(N[C@@H](C)c2ccccc2OC(C)C)c1 ZINC000532098971
O=C(NCc1ccc(-c2c[nH]cn2)cc1)[C@@H]1CCc2ccccc21 ZINC001181764925
COC(=O)C(C)(C)CNC(=O)N[C@@H]1CC[N@@H+]2CCCC[C@H]12 ZINC000330928804
O=S(=O)([N-]c1ccc(S(=O)(=O)Nc2ccc(Cl)cc2Cl)cc1)c1ccc(Br)s1 ZINC000409132992
CC(C)=CCC[C@H](C)NC(=O)C1(C(F)(F)F)CCCC1 ZINC000415791063
Cc1nc(Nc2cnn(C(C)C)c2)nc(C)c1Br ZINC001210317888
C[C@H]1CCC[N@@H+](C(C)(C)CNC(=O)C2(CO)COC2)C1 ZINC000329178446
Cc1cc(C(=O)/C=C/c2csc(Br)c2)no1 ZINC000752874046
Clc1ccc(/C=C/C=N/c2cccc(-c3nc4ccccc4s3)c2)c(Cl)c1 ZINC000002756837
CSc1nnc2c(n1)O[C@@H]([C@H]1CC=C(C)CC1)Nc1ccc(Br)cc1-2 ZINC000008452717
C[C@@H]1CCN(C/C=C/c2ccccc2[N+](=O)[O-])CCS1(=O)=O ZINC000192049946
Cc1ccc(-n2nc3cc(C)c(NC(=O)/C=C/c4ccc(Cl)c([N+](=O)[O-])c4)cc3n2)cc1 ZINC000013895675
N#CCOc1ccc([C@H]2Nc3c(Cl)ccc(Cl)c3[C@H]3C=CC[C@@H]32)cc1 ZINC000004825296
Cc1cc(-c2noc(Cn3cc([N+](=O)[O-])cn3)n2)cc(C)c1Br ZINC000445569686
CCOc1ccc(N2C(=O)/C(=C/c3cc4c(cc3[N+](=O)[O-])OCO4)SC2=S)cc1 ZINC000409344709
C(=N/c1c(-c2ccccc2)nc2ccccn21)\c1ccccc1 ZINC000261490710
O=C([O-])c1cnc(N2CCC[C@@H]2c2ccc(Cl)cc2)nc1CCc1ccccc1OCCCN1CCOCC1 ZINC000585267697
Fc1ccc2c(Cc3nc(-c4cccs4)no3)c[nH]c2c1 ZINC000109461939
Cc1cc(C(=O)[C@@H](C)OC(=O)Cc2csc(-c3ccccn3)n2)c(C)n1-c1ccccc1 ZINC000009506799
O=C(Nc1nc2c(ccc(Cl)c2Cl)s1)c1ccc(-c2ccccc2[N+](=O)[O-])o1 ZINC000002860971
Fc1ccccc1-n1nc2c(c1-c1ccccc1)c(-c1ccccc1)n[nH]c2=S ZINC000001016721
C[C@@H](Sc1nc2ccccc2[nH]1)c1nc(=O)c2c3c(sc2[nH]1)C[C@@H](C)CC3 ZINC000005628450
Cc1sc2ncnc(N=NCc3c(F)cccc3Cl)c2c1C ZINC000004680301
CC#CC[NH+]1CCC(N(C)C(=O)CC2CCOCC2)CC1 ZINC001005189711
O=C(CCC1OCCCO1)c1ccc([N+](=O)[O-])cc1Cl ZINC000002581274
O=[N+]([O-])c1cccc2ncnc(NC[C@@H]3CCCS(=O)(=O)C3)c21 ZINC000340955734
C[C@@H]1CCC[C@H](N=C2NN=C(c3cccc([N+](=O)[O-])c3)CS2)[C@H]1C ZINC000103911496
COc1ccc(C(=O)Nc2ncc(C)s2)cc1[N+](=O)[O-] ZINC000007800868
Cc1csc2nc(C)c(C=NNc3ccc(C)cc3)n12 ZINC000916250365
Cc1c[nH]cc1C(=O)N[C@@H]1CN(C(=O)c2cc[nH]c2C)C[C@@H]1C ZINC000966312631
CC(C)c1nnc2n1CCN(C(=O)Cn1cc([N+](=O)[O-])cn1)[C@@H]2C ZINC000368937628
O=c1nc[nH]c2scc(-c3ccc([N+](=O)[O-])cc3)c21 ZINC000000151070
Cn1c2ncn(Cc3ccc(Br)cc3[N+](=O)[O-])c2c(=O)n(C)c1=O ZINC000006161100
CCCC/C(=N\O)c1cc(C)ccc1O ZINC000016637455
Cc1cc([N+](=O)[O-])c(Cl)cc1NC(=S)NC(=O)C=Cc1ccc(-c2cc(Cl)cc(Cl)c2)o1 ZINC000008895152
C=C[C@@H]1CCCC[N@H+]1CCn1cc([N+](=O)[O-])ccc1=O ZINC000489400175
C=C[C@@H](C(=O)OC)N1CC[N@H+](C)[C@H](C(C)(C)C)C1 ZINC000602873021
Cn1cccc1/C=N/c1cccc(Br)c1 ZINC000409096138
O=Cc1cc2cc(Br)ccc2nc1Cl ZINC000011850781
C=C(CC)CNC(=O)C1(C(F)(F)F)CCCCC1 ZINC000616113391
Cc1cccc2nc(-c3cccnc3)c(Nc3ccc(C(C)C)cc3)n21 ZINC000000427516
Cc1cc([C@H](C)NC(=O)Nc2cc(C)cc(C)n2)c(C)s1 ZINC000360886605
Cc1ccc(-c2ccc(CN=Nc3ncc(F)cn3)o2)cc1 ZINC000760247429
CC(C)P(=O)(C(C)C)N1CCN(c2ccc([N+](=O)[O-])cc2)CC1 ZINC000004746800
CCc1ccccc1NCc1nc2ccccc2n1CC ZINC000038046625
Cc1ccc2c(c1)N(Cc1nnc(-c3ccc([N+](=O)[O-])cc3)o1)CCC2 ZINC000111262823
O=C(NC1(Cc2ccccc2Br)CC1)c1c[nH]c2cccc([N+](=O)[O-])c12 ZINC000553786111
COc1cccc2sc(NC(=O)c3cccc([N+](=O)[O-])c3C)nc21 ZINC000008772564
CNc1ccnc(Cl)c1Nc1cnc(Br)s1 ZINC001216263802
CN(Cc1nnc2n1CCCCC2)c1ncnc2scc(-c3ccc(Cl)cc3)c21 ZINC000048265116
C[C@H](c1ccc(Cl)cc1)N(C)c1ncnc2ccsc21 ZINC000048438664
Cc1nc(-c2ccncc2)ncc1-c1nsc(Nc2ccccc2)n1 ZINC000000108281
CCN1C(=O)S/C(=C/c2ccc(-c3cc([N+](=O)[O-])ccc3Cl)o2)C1=O ZINC000409101029
Cn1nnnc1Sc1ccc(Br)cc1[N+](=O)[O-] ZINC000008040527
C#Cc1cc(Nc2cnc3[nH]cc(C)c3c2)ccc1F ZINC001206049417
CC(C)NC(=O)c1sc2cc(Cl)cc(Cl)c2c1Cl ZINC000048389727
O=C(/C=C/c1ccc(-c2ccccc2[N+](=O)[O-])o1)Nc1ncc(Cc2ccc(F)cc2)s1 ZINC000000951003
O[C@H](COc1ccc(-n2cncn2)cc1)c1ccccc1 ZINC000153965391
O=C1CCCC2=C1C(c1ccc3c(c1)OCO3)C1=C(CCCC1=O)N2 ZINC000019596596
Cc1ccccc1Nc1nc(Nc2ccccc2)nc2c1cnn2C ZINC000017136037
CC(C)COc1c(Cl)cc(Cl)cc1C=C1C(=O)NC(=S)NC1=O ZINC000409045161
O=C(NCC1(c2ccc3c(c2)OCO3)CCOCC1)c1cc(Br)c[nH]1 ZINC000058406975
C=CCn1c(SCc2ccc(Br)cc2)nnc1-c1ccc(Cl)cc1 ZINC000002447082
C=C[C@H]1CCCC[N@H+]1CCn1cc([N+](=O)[O-])cn1 ZINC000331123228
Cc1cc(C)c(NC(=O)CN(C)C(=O)c2c[nH]nc2[N+](=O)[O-])c(C)c1 ZINC000547754829
O/N=C1\CC/C=C/CC/C=C/CC[C@@H]1Sc1nc2ccccc2s1 ZINC000005605088
CC(C)CCC[C@@]1(C)Oc2c(O)cccc2[C@H]2OC[C@@]3(C[NH2+]CCO3)C[C@@H]21 ZINC000257324846
Cc1cc(N=NC(C)CCc2ccc(Cl)s2)ncn1 ZINC000764692719
Brc1ccc(N=NC(=NN=c2[nH]c3ccccc3o2)c2ccccc2)cc1 ZINC000004099426
CC(C)(C)c1ccc2c(c1)Cc1ccc(C(C)(C)C)cc1C2 ZINC000003174141
CC(C)c1cc(C(C)C)c(Br)c(C(C)C)c1 ZINC000002023188
Nc1ncnc(SCc2ccc(Cl)cc2)c1[N+](=O)[O-] ZINC000028405817
C/C(=N\NC(=S)Nc1c(C)cccc1C)c1ccccn1 ZINC000007007998
O=C1C[C@@H](c2cc([N+](=O)[O-])ccc2Cl)c2cc(Br)c3ccccc3c2N1 ZINC000000861541
O=C1[N-]C(=O)N(C2CCCCC2)C(=O)C1=CNCC[NH+]1CCCCC1 ZINC000102712824
Cc1[nH]c(C)c([C@@H]2[C@@H](c3ccccn3)NC(=S)N2CCN2CCOCC2)c1I ZINC000223128027
CCC(C)(C)[C@@H]1CCc2sc3ncnc(N=NCc4ccc(C(C)C)cc4)c3c2C1 ZINC000005501418
O=[N+]([O-])c1cn(Cc2ccn(-c3ccc(Cl)cc3)n2)cn1 ZINC000185752494
C/C(=N/O)c1ccc(-n2cccc2)cc1 ZINC000011536102
O=[N+]([O-])c1ccc(COc2ccc(/C=N/c3ccc(Br)cc3)cc2)cc1 ZINC000003082069
C[C@@H]1CN(c2nnc(-c3cc(Br)cn3C)n2C[C@H]2COCCO2)C[C@H](C)C1(F)F ZINC001302883430
CC(C)[C@@H](CO)Nc1nc(Nc2cccc(SC(F)(F)F)c2)cc(-c2cccnc2)n1 ZINC000329038166
C[C@H](c1noc(C[C@H]2CCC3(CCOCC3)CO2)n1)C(C)(C)C ZINC000896106588
CC(C)c1ccc2c(c1)[C@H](Nc1c(-c3nn[nH]n3)cccc1[N+](=O)[O-])CC2 ZINC001574416783
O=C(Nc1nnc(C2CC2)s1)c1cccc([N+](=O)[O-])c1 ZINC000006852284
Brc1ccc2[nH]nc(-c3ccc[nH]3)c2c1 ZINC000045166764
O=C([O-])c1ccc(Cl)c(-c2ccc([C@@H]3[C@H](c4ccccn4)NC(=S)N3CCCNc3ccccc3)o2)c1 ZINC000225058017
Cc1cc(C)n(CCNc2cc(Cl)nc3cnccc32)n1 ZINC001162146804
C#CCC[N@@H+]1CCOC2(CCN(C(=O)[C@@H](F)CC)CC2)C1 ZINC000949441642
c1csc(-c2ccc(-c3ccc(-c4cccs4)s3)s2)c1 ZINC000000404094
O=[N+]([O-])c1ccc2[nH]c(=NNS(=O)(=O)c3ccccc3)sc2c1 ZINC000059417532
C#C[C@@H]1COCCN1C(=O)NCC[NH+](C(C)C)C(C)C ZINC000491503742
COCCN1C(=O)/C(=C/c2ccc(OCc3ccccc3Cl)c(OC)c2)SC1=S ZINC000002946710
CC/C(=C\c1ccc([N+](=O)[O-])cc1[N+](=O)[O-])[N+](=O)[O-] ZINC000105605062
Cc1cc([N+](=O)[O-])ccc1C(=O)Nc1n[nH]c(-c2ccoc2)n1 ZINC000071888478
Cc1ccc2c(Cl)c(C(=O)Nc3nc(-c4ccc([N+](=O)[O-])cc4)cs3)sc2c1 ZINC000002819184
O=[N+]([O-])c1ccc(Br)cc1OS(=O)(=O)C1COC1 ZINC000859282160
CC(=O)N1CCC2(CN(C(=O)C[C@H](C)c3cnn(C)c3)C2)CC1 ZINC000944813997
CCC[C@@H]1C[C@@H](c2nc(CCC(C)(C)C)no2)CCO1 ZINC000508615828
Cc1nc(C2CCN(C(=O)CN3C(=O)CSC3=O)CC2)sc1-c1ccnc(C)n1 ZINC000012186217
COc1c(Br)c(C)sc1C(=O)N[C@H](C)c1ccc(-n2ccnc2)cc1 ZINC000078939024
Cc1cc(/C=C2\C(=O)[N-]C(=S)N(c3ccc(C)cc3C)C2=O)c(C)n1-c1cc[nH+]cc1 ZINC000409149008
CC[C@@H]1CN(C(NCCN(C)C2CC2)=[NH+]C)CCS1 ZINC000261823119
CC1(C)CN(Cc2ccc([N+](=O)[O-])cc2Cl)CC[S@@]1=O ZINC000096007808
O=C(Nc1nc(-c2ccc3c(c2)CCCN3C(=O)C2CCCC2)cs1)c1cccnc1 ZINC000013266160
O=C1N/C(=N/c2ccccc2Cl)S/C1=C\c1ccccc1Cl ZINC000005649725
CCc1ccc(C=NNc2ccc3c(cc[nH]c3=O)c2)s1 ZINC000789084654
O=C(NC[C@H]1CCCN1C(=O)c1cnon1)c1sccc1F ZINC000944230257
Nc1ccc([N+](=O)[O-])cc1/N=C/C=C/c1ccccc1 ZINC000016979024
C=CCC[N@@H+]1C[C@@H]2CCN(C(=O)[C@H](C)n3cncn3)CC[C@@H]2C1 ZINC000946561226
Cc1ccc([N+](=O)[O-])cc1-c1ccc(/C=C2\NC(=O)N(Cc3ccc(Cl)cc3)C2=O)o1 ZINC000408930793
O=[N+]([O-])c1cnc(N2CCC=C(c3ccco3)C2)c(Br)c1 ZINC000584249098
O=C1/C(=C/c2ccc(Cl)cc2Cl)CCC/C1=C/c1ccc(Cl)cc1Cl ZINC000001729755
O=[N+]([O-])c1ccc(C#Cc2ccc(Cl)cc2)cc1 ZINC000016400525
COc1ccccc1Nc1nc(-c2ccc([N+](=O)[O-])cc2)c(C(=O)Nc2ccccc2)s1 ZINC000012685934
COCCCNC(=O)Cn1cc(/C=C2\SC(=S)N(CCOC)C2=O)c2cc(Br)ccc21 ZINC000409136124
Clc1cc(/C=C\c2ccncn2)ccc1Br ZINC000492004903
O=c1c2c(-c3ccc(F)cc3)csc2ncn1CCCCF ZINC000285292449
O=C(N[C@H]1CC[C@H](NC(=O)[C@@H]2CC[C@H](F)C2)CC1)c1cocn1 ZINC000943656728
Cc1nnc2ccc(CNc3cc(C)nc(C(C)(C)C)n3)cn12 ZINC001162139367
Cc1ccsc1[C@H](C)Nc1cccc(-c2cn(C)nn2)c1 ZINC000564668199
CC(=CC(=O)N1CCN2C(=O)NC[C@H]2C1)c1ccc([N+](=O)[O-])cc1 ZINC000752527400
Cc1nn(-c2ccc([N+](=O)[O-])cc2)c(C)c1-c1nc2ccccc2[nH]1 ZINC000012559491
Nc1nc(-c2ccccc2)c(/N=N/c2c(Cl)cc(Cl)cc2Cl)s1 ZINC000100505904
Cc1c2ccccc2oc1-c1nnc2sc(/C=C/c3ccc([N+](=O)[O-])cc3)nn21 ZINC000096194385
C[C@@H]1CN(C(=O)Cn2ccc3cc([N+](=O)[O-])ccc32)C[C@@H](C)O1 ZINC000058364420
O=C(CCn1nc(-c2cccs2)oc1=O)NCCc1ccc2c(c1)OCO2 ZINC000032808884
CC(C)N1C(=O)/C(=C2/C(=O)Nc3ccccc32)SC1=S ZINC000001188141
O=C(Nc1nc2n(n1)CCCC2)N1CCc2c(cccc2[N+](=O)[O-])C1 ZINC000568961968
CCCC/C=C/[C@@](F)(OC(F)(F)C(F)(F)C(F)(F)F)C(F)(F)F ZINC000095677022
Cc1nc(CC(=O)N2CCO[C@H](c3c4ccccc4sc3C(=O)NCCO)C2)cs1 ZINC000019696576
Cc1cc(C2N=NC(=S)N2C)nn1-c1ccc([N+](=O)[O-])cc1 ZINC000000115572
O=C(NC(=S)Nc1c(O)ccc2ccccc21)c1ccc(-c2ccccc2[N+](=O)[O-])o1 ZINC000017098377
CC(C)c1nccnc1N=NC[C@@H]1CCCC[C@@H]1C ZINC000773085135
O=c1cc(Nc2cc([N+](=O)[O-])ccc2Cl)[nH]n1-c1c(Cl)cc(Cl)cc1Cl ZINC000019893647
Fc1cccc2c(NCc3ccc(Cl)cc3F)ncnc12 ZINC000302821488
C=CCn1c2cc(C)sc2c2cnn(C(C)C)c(=O)c21 ZINC000072334532
O=C(CCc1nc(-c2ccc(I)cc2)no1)NCc1cccnc1 ZINC000225837853
Cc1cc([N+](=O)[O-])ccc1S(=O)(=O)N(C)Cc1nc2c(s1)CCCC2 ZINC000175474578
Clc1ccc(-c2cc3n(n2)CCCN(Cc2ccncc2)C3)cc1 ZINC000065270484
COCCNc1ncnc2ccc(Br)cc21 ZINC000001766169
Cc1c(/N=C/c2ccccc2[N+](=O)[O-])c(=O)n(-c2ccccc2)n1C ZINC000000061135
CSc1c[nH]c2ncnc(NC3(C4CCOCC4)CC3)c12 ZINC001167745079
CCC1=CC(=NNc2ccc(C)c(C)c2)C(=O)C=C1 ZINC000004671822
O=C1S/C(=C\c2ccc(OCc3ccc([N+](=O)[O-])cc3)c(Br)c2)C(=O)N1CCOc1ccccc1 ZINC000409054205
Clc1ccccc1/C=N/c1nc(-c2ccccc2)c(-c2ccccc2)s1 ZINC000059463552
CC(=O)N1CCc2c1cccc2N=Cc1cc([N+](=O)[O-])ccc1[O-] ZINC000768753456
CC(C)OC(=O)CN1C(=O)S/C(=C/c2cc(Cl)c(OCc3ccc(C(=O)[O-])cc3)c(Cl)c2)C1=O ZINC000409100654
O=C1NC(=S)NC(=O)C1=Cc1ccccc1Cc1ccccc1Cl ZINC000408877441
C[C@@H]1CC[C@H](c2noc(C[C@@H]3CCCC(C)(C)C3)n2)O1 ZINC000528230216
Cc1nc(NC(=O)c2noc3c2CCCCC3)sc1C ZINC000061721993
C[C@H]1CN(C(=O)Cc2cnc[nH]2)C[C@@H]1NC(=O)C=C1CCC1 ZINC000966865565
CCC[C@@H]1CCCC[C@H]1NC(=O)Nc1c(C)noc1CC ZINC000559876100
Cc1cc(C)n(C(=O)/C=C/c2cccc([N+](=O)[O-])c2)n1 ZINC000004990321
Cc1ccc(/C=C/C(=O)c2cnn(C)c2)s1 ZINC000006788903
C=CCNC(=O)CSc1nc2sc3c(c2c(=O)n1C)CCCC3 ZINC000003610232
C=C(Br)CCc1c(Cl)cccc1Cl ZINC000071795260
Cc1nnc([N-]c2cccc([N+](=O)[O-])c2F)o1 ZINC001210378620
C[C@H]1CN(C(=O)c2c[nH]c3cc([N+](=O)[O-])ccc23)CCS1(=O)=O ZINC000265703699
COc1ccc(-c2cn3cc([N+](=O)[O-])ccc3n2)cc1OC ZINC000006294881
CC(=O)Oc1ccc(/C=C2\SC(=Nc3ccc(Br)cc3)NC2=O)cc1 ZINC000408754989
O=C(c1ccc2c(n1)OCCO2)N1CCc2cc([N+](=O)[O-])ccc21 ZINC000593950168
Cc1cc(/C=N/c2ccc(Cl)c(Cl)c2)c(C)n1C ZINC000005959688
CSc1nc2sc3c(c2c(N)n1)CCCCC3 ZINC000003683264
N=c1c(Cl)cc(Cl)c(N)n1-c1ccc(N)c(Cl)c1 ZINC001212108951
Clc1ccc(-c2csc(Nc3ccccc3)n2)s1 ZINC000000117755
COc1cc(/C=C(/c2nc3ccccc3[nH]2)c2nc3ccccc3s2)ccc1O ZINC000051074663
C=CCN1C[C@H]2CC[C@@H](C1)N2C(=O)[C@H]1C[NH+]2CCC1CC2 ZINC001017559279
C=C1c2ccccc2[C@H](COC(=O)N[C@@H](Cc2cn(C(c3ccccc3)(c3ccccc3)c3ccccc3)cn2)C(=O)[O-])/C1=C/C ZINC000100497720
O=C1CCCC2=Nc3nc(-c4ccc(Cl)cc4)nn3[C@@H](c3ccc(Cl)cc3)C12 ZINC000007736264
Cc1ccc(Sc2ccc(/C=N/OCc3cccc([N+](=O)[O-])c3)o2)cc1 ZINC000408591765
O=C(Nc1cccnc1-n1cccn1)c1ccc(Br)s1 ZINC000023177321
COCCOc1ccc(N2C(=S)N[C@@H](c3ccccn3)[C@@H]2c2ccc(-c3ccccc3[N+](=O)[O-])o2)cc1Cl ZINC000224068761
c1csc(-c2nc(-c3c[nH]c4ccccc43)cs2)c1 ZINC000006558003
C=C(Br)[C@@](F)(OC(F)(F)F)C(F)(F)F ZINC000002530672
C#C[C@H](Oc1ccc(Cl)cc1-c1ccn(C)n1)C(C)C ZINC001233880636
CN(C)c1cn[nH+]c(N2CCN(S(=O)(=O)N(C)C)CC2)c1 ZINC000224316230
C=CCN1C(=O)C2(OCCO2)c2c1c(Cl)ccc2Cl ZINC000008019984
C[C@H](Nc1ncc(Br)cc1[N+](=O)[O-])c1ccc(Cl)cn1 ZINC000431422279
O=[N+]([O-])c1ccc(SC[C@H](O)COc2cccc(Br)c2)nc1 ZINC000178748179
Clc1ccc(/C=C\c2nn3c(CN4CCOCC4)nnc3s2)cc1 ZINC000103001891
CC1(C)Cc2c(sc3c2C2=NCCN2C=N3)CS1 ZINC000100542898
Cc1cccc2nc(Cl)nc(N3CCO[C@@]4(C3)COCCN(Cc3cccnc3)C4)c12 ZINC001164914091
Cc1cc(N2CCC[C@@H](Nc3ncc(C)cc3[N+](=O)[O-])C2=O)n(C)n1 ZINC000078675278
Cc1nsc(C)c1-c1noc(-c2cc3c(s2)CCC3)n1 ZINC000330310341
Nc1cc(OC(F)F)c(Br)cc1[N+](=O)[O-] ZINC000004883343
Cc1ccc(CN[C@H](C)c2cnc(N3CCCCCCC3)nc2C)o1 ZINC000012594336
O=C(NC(=S)Nc1ccccc1Br)c1ccc(-c2ccccc2[N+](=O)[O-])o1 ZINC000009064613
CC(C)Cc1nc2sc3c(ncn4ncnc34)c2c2c1CCCC2 ZINC000000547504
CCn1ncc2c1nc(-c1ccccc1)cc2C(=O)Nc1c(C)cc(C)nc1C ZINC000097214027
C[C@@H]1C[C@H](NC(=O)NCC[C@@H]2CCOC2)C[N@@H+]1C1CC1 ZINC000329620531
O=C1O[C@@](F)(C(F)(F)F)C(F)(F)O[C@@]1(F)C(F)(F)F ZINC000095671254
O=S(=O)(Nc1cccc(-c2nnc3n2CCC3)c1)c1ccc(C2CCCCC2)cc1 ZINC000012630864
Cc1cc([C@@H](C)Nc2ccc(Cl)cn2)c(C)s1 ZINC000049509481
Cc1ccc2[nH]c(SCc3ccc(Br)cc3)nc2c1C ZINC000000207918
Cn1c(CN2CC[NH2+]CC2)c(Br)c(=O)n(C)c1=O ZINC000036358107
CC(NN=Cc1ccc([N+](=O)[O-])cc1)=C1C(=O)c2ccccc2C1=O ZINC000100326897
Cc1nn(C(=S)S)c(C)c1NN=C1C=CC(=O)C=C1 ZINC000017920947
CC(C)(C)Nc1c(-c2cccc(Cl)c2)nc2ccc(Cl)cn21 ZINC000000320275
CC(C)c1cc2nc(-c3cccnc3)oc2c(Br)c1 ZINC000073638637
Cc1cc(N[C@@H](C)[C@@H](C)NC(=O)c2cc(Cl)cs2)ncn1 ZINC001113160890
Cc1cc2nc(Cc3nc4cc(C)c(C)cc4o3)oc2cc1C ZINC000148738478
Clc1cc2c(s1)CCN(Cc1csc(C3CC3)n1)C2 ZINC000517027582
Cn1c2ccc(S(C)(=O)=O)cc2s/c1=N\C(=O)c1ccc([N+](=O)[O-])o1 ZINC000017149559
C=C(C)CCNC(=O)N[C@H](C)C1CC[NH+](C)CC1 ZINC000652424125
O=C(NC[C@H]1CCCN1C(=O)c1cncs1)[C@H]1[C@@H]2CCC[C@@H]21 ZINC000943892991
CCc1nc2sc3c(ncnc3NCCc3ccccc3)c2c2c1CCCC2 ZINC000002274772
CC[C@@H](NC(=O)C#CC1CC[NH2+]CC1)[C@H]1CCCCO1 ZINC000852897291
CC(=O)c1nc(NC(=O)c2ccc(F)c(F)c2F)sc1C ZINC001129102758
O=C(N[C@@H]1C[C@@H]1c1c(F)cccc1Cl)c1cc(F)c(F)cc1[N+](=O)[O-] ZINC000120743602
C=C(C)CN1CCN(C(=O)NCc2nc3c(cccc3C)[nH]2)CC1 ZINC000584895555
Cc1cc(C(=O)Nc2scnc2C(C)C)cc(C)c1F ZINC000456439715
Clc1ccc(CNc2ccc3c(c2)CCC3)s1 ZINC000021042398
Cc1cc(CN(C)C(=O)c2cc([N+](=O)[O-])c(C)s2)no1 ZINC000025139288
N#CCc1cc(Br)cc(Br)c1F ZINC000002506857
O=C(/C=C/c1ccc([N+](=O)[O-])cc1)c1ccc(/N=C/c2ccc([N+](=O)[O-])cc2)cc1 ZINC000004750937
CSc1ccccc1/N=C/c1cc(C)n(-c2ccc(Cl)cc2)c1C ZINC000408791260
NC(=O)c1c(NC(=S)NC(=O)c2cc([N+](=O)[O-])cc([N+](=O)[O-])c2)sc2c1CCC2 ZINC000016383421
O=C1N/C(=C/c2ccc(OCc3ccc([N+](=O)[O-])cc3)cc2)C(=O)N1Cc1ccc(Br)cc1 ZINC000408929441
C=CC/C(C#C[Si](C)(C)C)=C(\C#Cc1ccc(Cl)cc1)[Si](C)(C)C ZINC000197883463
CC(C)c1nc(-c2cc(C(=O)NCc3cccnc3)c3ccccn23)cs1 ZINC000096154829
O=C(Nc1nnc(C2CC2)s1)c1cc(F)c(Cl)cc1Cl ZINC000022738575
CCOc1ccc(-c2ccc([C@@H]3[C@H](c4ccccn4)NC(=S)N3CCCOC)o2)cc1 ZINC000223070726
Fc1ccc(-c2nccc(CN3Cc4ccccc4C3)n2)cc1 ZINC000153046132
COC(=O)/C=C/c1cc(Br)sc1[N+](=O)[O-] ZINC000000334247
O=C1c2ccc([O-])c(C[NH+]3CCCCC3)c2O/C1=C\c1ccc(Cl)cc1Cl ZINC000008823636
O=C(/C=C/c1cscn1)NC[C@H]1Cc2ccccc2O1 ZINC000050312978
C/C(CSc1nc2ccccc2s1)=N/O ZINC000005369836
CC(C)(C)n1ccc([C@H]2[C@@H](c3ccccn3)NC(=S)N2Cc2ccccn2)c1 ZINC000223530950
O=c1c2c3c(sc2ncn1/N=C/c1cccc([N+](=O)[O-])c1[O-])CCCC3 ZINC000038159984
COc1cc(C=C2SC(=S)NC2=O)ccc1OCc1ccc(Br)cc1 ZINC000009310373
O=c1c2ccccc2nc(/C=C/c2cccc(Br)c2)n1-c1cccc([N+](=O)[O-])c1 ZINC000008921119
O=C(Nc1cccc([N+](=O)[O-])c1)c1cc(-c2ccccc2Cl)[nH]n1 ZINC000040082772
COCCc1ccnc(N[C@@H](C)c2ccc3c(c2)CCCC3)c1 ZINC000556910271
Fc1ccc(-n2cc(-c3noc(C4CCCC4)n3)nn2)cc1 ZINC000096101961
O=C(C#Cc1ccccc1)OCc1ccc(Cl)cc1-c1nn[n-]n1 ZINC000826396929
O=Cc1cc([N+](=O)[O-])ccc1Sc1n[nH]c(-c2ccc(Cl)cc2Cl)n1 ZINC000409274880
Cn1cnnc1Sc1cc(Cl)ccc1[N+](=O)[O-] ZINC000000064140
Cc1cc(/C=C2\C(=N)N3N=C(CC(C)C)SC3=NC2=O)c(C)n1-c1cc([N+](=O)[O-])ccc1C ZINC000008997509
Cc1ccc2nc(-c3ccsc3)c(Nc3c(C)cccc3C)n2c1 ZINC000000426787
Cc1ccc2c(Cl)cc(Cl)c(OCc3cc(=O)n4c(C)cccc4n3)c2n1 ZINC000016183369
C[C@H](NCc1cc2ccnc(Cl)c2s1)c1csnn1 ZINC000894998508
CCCCSc1nnc2c3sc4nc(CC(C)C)c5c(c4c3ncn12)CCCC5 ZINC000001813377
CC/C=C(\C)C(=O)N1C[C@H]2CN(C/C(Cl)=C/Cl)C[C@H]2C1 ZINC001484403506
Cc1c(CNC(=O)C(=O)NC[C@@H]2C[C@@H](C)O[C@@H]2C)cccc1[N+](=O)[O-] ZINC000422374367
COCCCCn1cc(-c2ccc([N+](=O)[O-])cc2)cn1 ZINC000095410293
Cc1ccccc1C=NNc1nc2ccccc2n1C ZINC000007343457
Cc1nc(C[N@@H+]2CCCC23CCN(c2nc(Cl)cc(Cl)c2[N+](=O)[O-])CC3)cs1 ZINC001164692790
CC(C)(CCC(=O)N1C[C@]2(C)CS(=O)(=O)C[C@]2(C)C1)[N+](=O)[O-] ZINC000874504503
Cc1cc(C=NNc2ccccc2)c(C)n1-c1cccc(Cl)c1Cl ZINC000408586033
Cc1c(C(C)C)cc(C(C)C)cc1C1O[C@@H](C)[C@H](C)O1 ZINC000000392615
Cc1cc(/C=C\[N+](=O)[O-])c(C)c2c3ccccc3sc21 ZINC000005029629
Cc1cc(NC[C@@H]2CN(C)CCO2)nc2c1cccc2C(C)C ZINC001162684438
C[C@H](NC(=O)c1cncc(Br)c1)c1ccc(Cl)s1 ZINC000032039019
Cc1ccc([N+](=O)[O-])c(C)c1NC(=O)C(=O)NCc1ccnn1C ZINC000120991077
CCC[C@H](CC)CN1C(C)=CC(=C(c2nc3ccccc3s2)c2nc3ccccc3s2)C=C1C ZINC000003176598
CCc1c(C)sc2[nH]c(-c3ccc(OC)cc3)nc(=S)c12 ZINC000013534233
Clc1cc(CSc2nnnn2C2CC2)c(Cl)s1 ZINC000450780616
CN(C)S(=O)(=O)c1ccc(S(=O)(=O)N2CCC(c3nc4c(nnn4Cc4ccc(C(C)(C)C)cc4)c(=O)[nH]3)CC2)cc1 ZINC000100446043
Cc1ccc(C(=O)Nc2cc(C)nc3ccc([N+](=O)[O-])cc32)c(C)c1 ZINC000462583088
CCc1ccc([C@H](C)NC(=O)c2ccc(SC)o2)cc1 ZINC000112229640
O=C(C1=CN2CCS(=O)(=O)N=C2C=C1)N1Cc2cccc(O)c2C1 ZINC000871199490
Clc1cccc2c1CC[C@H]2S[C@@H]1CCCOC1 ZINC000502411636
Cc1cnc(NC(=O)c2cccc([N+](=O)[O-])c2C)s1 ZINC000002645765
COc1ccc(CN(C(=O)Cn2nnc(-c3ccc(OC)c(OC)c3)n2)[C@@H](C(=O)NC[C@@H]2CCCO2)c2cccs2)cc1 ZINC000006973573
Brc1ccc(-c2nc(-c3ccccc3)c(-c3ccccc3)[nH]2)cc1 ZINC000002028562
Cc1c(C=NOC/C=C/Cl)sc2nc(C)nc(C)c12 ZINC000811671195
C=C(C)c1ccc(-c2ccc(F)c3n[nH]cc32)nc1 ZINC001205333052
Cc1cccc2nc(Cl)nc(N3CCc4c(nnn4C)[C@@H]3COCC[NH+]3CCCC3)c12 ZINC001164715633
Cc1coc(C)c1C(=O)N[C@H](C)c1ccc(C(F)(F)F)nc1 ZINC000874640993
O=c1[nH]c(N2CCc3ccccc3C2)nc2nccc(C=Cc3cccs3)c12 ZINC000040388534
COc1ccc(N2CCN([C@@H](c3nnnn3C(C)(C)C)C(C)C)CC2)cc1 ZINC000057669731
Cc1cccn2c(=O)c(/C=N/c3ccc(Cl)cc3)c(Sc3ccccc3)nc12 ZINC000000940066
Cc1ccc2c(n[nH]c2NC(=O)C2CC3(C2)CC(F)(F)C3)n1 ZINC001184197843
C=CCCNC(=O)N[C@@H]1C[C@]2(C[N@@H+](C)[C@@H]2C(C)C)C[C@H]1O ZINC000923222592
CCCCc1nc2sc3c(ncnc3SCC(=O)Nc3ccccc3OC)c2c2c1CCC2 ZINC000002289701
Cc1nn(-c2ccccc2)c(C)c1/N=C/c1ccccc1O ZINC000408973805
C[C@H](Nc1sc(S(C)(=O)=O)cc1[N+](=O)[O-])[C@H]1CCCN(C2CCC2)C1 ZINC000272792393
CC(C)(C)Nc1nc(Nc2ccc(I)cc2Cl)cc(C2CC2)n1 ZINC000328976708
c1ccc2[nH]c(-c3ccc(N4CCc5ccccc5C4)nc3)nc2c1 ZINC000012507019
O=C(Nc1c(F)c(F)c(F)c(F)c1F)c1ccc([N+](=O)[O-])cc1 ZINC000002765360
CC/C=C(/C)[C@@](C#N)(CC)C(=O)OC(C)C ZINC000001714012
CC(C)[C@H](C(=O)NCCc1ccc(O)cc1)N1C(=O)/C(=C/c2cccs2)SC1=S ZINC000033582644
FC1(F)CCCC[C@@H]1c1nc([C@@H]2CCCCS2)no1 ZINC000334675308
O=[N+]([O-])c1cccc(N=Cc2cc3sccc3s2)c1 ZINC000252618886
C=CCNC(=O)N1CC[C@H]2CC(=O)N(CCN3CCNC3=O)CC[C@H]2C1 ZINC000015673195
CSc1cc2cc(Cl)ccc2nc1-c1ccccc1 ZINC000001382746
Clc1cc(Nc2c(Cl)cccc2Cl)nc(-c2cccnc2)n1 ZINC000328972604
Cc1nn(C)c2sc(C(=O)N[C@H](C)c3sc(-c4ccccc4)nc3C)cc12 ZINC000053424034
Brc1ccc(CSc2cccs2)cc1 ZINC000049601244
Cc1ccc(-c2cc(C(=O)Nc3cc(C)cc(C)n3)n[nH]2)c(C)c1 ZINC000427631938
Cc1cc(Cl)cc(-c2noc(-c3cc(C)n[nH]c3=O)n2)c1 ZINC001212454814
Cc1cc(N[C@@H]2CS(=O)(=O)c3ccccc32)ncc1[N+](=O)[O-] ZINC000097376181
COc1ccc(-n2nc3nc(NCC(C)C)nc(-c4ccc(Cl)cc4)c3c2N)cc1 ZINC000037357944
C[NH+](C)CCOCc1ncn2c1CN(c1nnc(Cl)cc1-c1ccncc1)CCC2 ZINC001165000854
CO/N=C/c1c(-c2ccc(Cl)cc2)nc2sc3c(n12)CCCC3 ZINC000004003140
C#Cc1ccc(O[C@H](c2ccccc2)C2CCOCC2)nc1 ZINC001233966114
COc1ccc(/C=N/n2c(C)nc3sc(C)c(C)c3c2=O)cc1 ZINC000000371735
CC[C@@H](C)c1nc2sc3c(c2c(N2CCN(C(=O)C(C)(C)C)CC2)n1)CCCC3 ZINC000035849239
Cc1c(C)c(Cl)c(C)c(C(Cl)(Cl)Cl)c1C ZINC000001638523
Cc1nc(C)c(C(=O)N(C)[C@H](C)c2nc3ccccc3s2)s1 ZINC000044869422
Clc1cnc(CN[C@@H]2CCc3c2cccc3Cl)s1 ZINC000334781307
CCn1nnc(-c2ccccc2Nc2cccc([C@H](C)O)c2)n1 ZINC001210510998
CC[C@@H](C)c1nc2ccc(Br)cc2c(=O)n1N=Cc1ccc(N(C)C)o1 ZINC000409309687
CC1(C)Cc2c(C#N)c(SCCC#N)nc(N3CCCC3)c2CO1 ZINC000013773651
Cc1nn(S(=O)(=O)c2c(C)cc(C)cc2C)c(C)c1Sc1ccccc1[N+](=O)[O-] ZINC000001464952
C/C(=N/O)c1ccc2c(c1)Cc1cc([N+](=O)[O-])ccc1-2 ZINC000102874906
CSc1ccc(CN[C@H](C)c2nc(C)cs2)s1 ZINC000352840306
CNc1nccc(C(=O)Nc2cc3c([nH]c2=O)CCCC3)c1[N+](=O)[O-] ZINC000594372604
O=[N+]([O-])c1cc(Cl)ccc1Sc1nc[nH]n1 ZINC000009512258
Cc1ccc(C)c2sc(NC(=O)c3ccc(C)c(C)c3)nc21 ZINC000004331058
CSc1ccc([N+](=O)[O-])c(C(=O)N[C@@H]2CS(=O)(=O)C[C@@H]2C)c1 ZINC000288905108
Cc1ncc(Br)c(O[C@H](C(C)C)C(F)(F)F)n1 ZINC001226719624
CC(=[NH+][N-]c1ccccc1Cl)c1ccc(N)cc1 ZINC000916540054
C=CC[N@@H+]1CCCC[C@@H](NC(=O)[C@@H]2CCOC2)C1 ZINC001034120487
Cc1ccc(-c2nc3ccc(Br)cn3c2Nc2ccccc2C)s1 ZINC000004733842
O=C1NCCN1c1ccc(NCc2cc(Cl)cs2)cc1 ZINC000093094158
C=CC(=NCOC)NC1c2ccccc2-c2ccccc21 ZINC001167776734
O=C(Nc1ccccc1Cl)c1ccc(-n2ccnc2)c([N+](=O)[O-])c1 ZINC000009156688
CCC[C@H](C#N)N(C)C(=O)[C@H](CC)O[C@@H]1CCC[C@@H](C)C1 ZINC000410830024
CCC[C@@H]1C[C@@H](c2nc([C@@H]3CCCCS3)no2)CCO1 ZINC000357574068
C/C=C(/C)C(=O)O[C@H]1C(C)=C[C@@]23C(=O)[C@@H](C=C4COC(C)(C)O[C@H]4[C@]12O)[C@H]1[C@H](C[C@H]3C)C1(C)C ZINC000299817786
CC(C)n1ccnc1CN1CCc2cc(Cl)cc(Cl)c2C1 ZINC000437515024
Oc1ccc(Cl)cc1/C=N/c1c(-c2ccco2)nc2cc(Cl)ccn21 ZINC000001231416
CC(C)C1CCC(N=NC[C@@H]2CCSC2)CC1 ZINC000811659365
O=C(Cn1ccc([N+](=O)[O-])n1)N[C@@H]1CC[C@@H]2SCCS[C@@H]12 ZINC000762672702
CC[C@H](CN1CC[C@H](CF)C(F)(F)C1)NC(=O)OC(C)(C)C ZINC001209457111
O=C(/C=C/c1ccc(Cl)cc1)c1ccc(-c2ccc([N+](=O)[O-])cc2)s1 ZINC000005214793
Cc1cc(=O)c([N+](=O)[O-])c(OC2CC=CC2)[n-]1 ZINC001231259047
Brc1ccc(CSc2nc3ccccc3s2)cc1 ZINC000000266924
Cc1csc(CN(C)Cc2sc(C)nc2C)n1 ZINC000172828639
Cn1c(=O)cc(COC(=O)/C=C\c2ccc(Cl)c([N+](=O)[O-])c2)n(C)c1=O ZINC000098002152
COc1ccc(/C=N\c2ccc(O)cc2)cc1 ZINC000017918772
CCCCSc1cc2c(c([N+](=O)[O-])c1)-c1c(cc(SCCCC)cc1[N+](=O)[O-])C2=O ZINC000008626837
FC(=C1CCC1)c1nc(Cc2c(F)cccc2Cl)no1 ZINC000424338325
Cc1nn(C)c(N[C@@H](C)c2ccc(C(F)(F)F)cc2)c1[N+](=O)[O-] ZINC000051855056
Clc1nc[n-]c2nc(-c3ccco3)nc1-2 ZINC000096311635
CC[C@H](C)[C@H]1N=C2c3ccccc3N=C(S[C@@H](C)C(=O)Nc3ccccc3Cl)N2C1=O ZINC000021936643
COc1c(C)cnc(-c2sc(Nc3ccccc3)nc2-c2ccccc2)c1C ZINC000008715589
Cc1ccc2nc(-c3ccsc3)c(Nc3ccc(C(C)C)cc3)n2c1 ZINC000000427512
N#Cc1cccc(/C=C/c2ccc3ccc(Cl)cc3n2)c1 ZINC000034374467
Cc1nc2cc(C)c([N+](=O)[O-])cn2c1-c1csc(=NN)[nH]1 ZINC000004244080
C=CCSc1nnc(C)n1-c1ccc(C)cc1 ZINC000004354763
C=CCOC[C@@H]1CCC[C@@]12CN(C(F)(F)c1nc3[nH]cnc3c(Cl)n1)CCO2 ZINC001164973769
Nc1cc2c(ccn2-c2ccc(N)nc2F)c(Br)c1 ZINC001203625420
Cc1ccc(-c2nnc(SCc3ccc([N+](=O)[O-])cc3)n2-c2ccc(Cl)cc2)cc1 ZINC000001898570
O=[N+]([O-])c1ccc(/N=C\c2ccccc2O)cc1 ZINC000100361096
Cc1ncc(CNc2c(F)cc(Br)cc2F)s1 ZINC000088167446
Cc1csc2nc(C)nc(N3CCO[C@@]4(C3)COCCN(Cc3csc(C)n3)C4)c12 ZINC001164920145
CC(C)c1csc([C@@H]2CCCN(Cc3nnc(C(C)C)o3)C2)n1 ZINC000084630778
O=c1ccc([N+](=O)[O-])cn1Cc1csc(-c2ccc(Cl)cc2)n1 ZINC000008987664
NC(=[NH2+])NN=Cc1cc(Br)ccc1O ZINC000001723502
CC(C)n1cnnc1[C@H](C)Nc1ncccc1Cl ZINC000200548229
O=C1NC(=S)SC1=Cc1ccc([N+](=O)[O-])o1 ZINC000002573470
O=[N+]([O-])c1c(N[C@@H]2CCSc3ccccc32)nc2sccn21 ZINC000008337127
O=C(Cc1c(F)cc([N+](=O)[O-])cc1F)N1CCc2c(Cl)c(Cl)ccc2C1 ZINC000486084837
Cc1cc(C)cc(-c2nnc(SCc3cc(Cl)cc4c3OCOC4)o2)c1 ZINC000007160031
Cc1ncc([C@@H](C)Nc2cc(F)ccc2OC(C)C)c(C)n1 ZINC000272282450
CCC[C@@H](C)C1(CC)C(=O)NC(=Nc2ccc(Cl)cc2)NC1=O ZINC000000333823
Cn1c2nc3oc(-c4ccc(F)cc4)cn3c2c(=O)n(Cc2ccc(F)cc2)c1=O ZINC000009789713
CCc1noc(C)c1C(=O)Nc1nc(C)cs1 ZINC000014018722
CC(C)(C)c1ccc(-c2cc3ncnc(Nc4ccc(I)cc4)c3s2)cc1 ZINC000008628171
Cc1cccc(C)c1NC(=S)NC(=O)c1cccc([N+](=O)[O-])c1C ZINC000000456044
CCc1ccc(NCc2ccc(Cl)s2)cc1 ZINC000021520333
O=[N+]([O-])c1cncc(Br)c1N1CCC(n2cc(Cl)cn2)CC1 ZINC000302023132
c1csc([N-]c2nccc([C@@H]3CCC[N@H+]3Cc3ccc4[nH]ccc4c3)n2)n1 ZINC000072378112
Cc1nnc(-c2cccc(Br)c2)c2cn(-c3ccccc3Cl)nc21 ZINC000000988042
CCN(Cc1ccc(Cl)s1)Cc1scnc1C ZINC000162750464
C=CCC[C@H]1CCCN1C(=O)[C@@H]1CCOC2(CCCC2)C1 ZINC001120733001
O=C([O-])[C@@H]1C[C@@H]2CCCC[C@H]2[N@@H+]1Cc1cc(Cl)sc1Cl ZINC000263095232
Cc1ocnc1C(=O)NCc1ccc(S(=O)(=O)[N-]C(=O)c2cc3ccccc3n2CCCOc2cc(C)c(Cl)c(C)c2)cc1 ZINC000585272886
Cc1cc(Nc2ccc3c(c2)n(C)c(=O)n3C)ncc1[N+](=O)[O-] ZINC000074744921
CC[C@H]1CCCC(=NNC[C@H]2CCSC2)CC1 ZINC000853347239
C=CCOc1ccc(Cl)cc1C(=O)Nc1nc2c(s1)CCc1c-2cnn1C ZINC000012327403
O=[N+]([O-])c1ccc(N=NCc2ccc(Cl)cc2)nc1 ZINC000031298249
C[C@H](O)[C@@H]1C[C@H](C)CCN1Cc1csc(C2CC2)n1 ZINC000225345236
Cc1noc(C)c1[C@@H](C)NC(=O)c1c(N)cccc1[N+](=O)[O-] ZINC000095468175
O=[N+]([O-])c1cc(/C=N/N=C2c3ccccc3-c3ccccc32)ccc1Cl ZINC000016921126
Cc1occc1-c1noc(Cc2c(C)cccc2Cl)n1 ZINC000563486006
CC(C)c1ccc(OCc2nnc(SCc3nc4ccccc4s3)n2N)cc1 ZINC000007191735
O=C(Cn1ccc2cc([N+](=O)[O-])ccc21)N1CC[C@]2(CNC(=O)C2)C1 ZINC000278910748
Cc1cc(C)c2c(c1C)CN1CN2Cc2c(C)c(C)cc(C)c21 ZINC000001618122
CCCn1cc(S(=O)(=O)N2CCO[C@@H](c3cc(-c4cncnc4)cc(C)n3)C2)c(C)n1 ZINC000257245211
Cc1ccc(/C=N/NCc2ccccc2Cl)o1 ZINC000008811415
CC(C)COc1ncnc2c3cc4c(nc3sc21)CC(C)(C)OC4 ZINC000000215797
c1ccc2c(c1)SC(c1ccc(C3Sc4ccccc4S3)cc1)S2 ZINC000003051862
C[C@@H]1[C@H](C)N(Cn2ncc3ccc([N+](=O)[O-])cc32)CCS1(=O)=O ZINC000122422295
CC[C@H](C)OC(=O)c1c2c(sc1NC(=O)/C=C\c1ccc(C)o1)CCCC2 ZINC000034746937
Cc1cc(/C=C2/NC(=O)N(CC(=O)[O-])C2=O)c(C)n1-c1cc[nH+]cc1 ZINC000408594090
Cc1cc(C)c2[nH]c(=O)c(CN(Cc3ccc4c(c3)OCO4)C(=S)NCCCN3CCOCC3)cc2c1 ZINC000019823303
Cc1cc(C)cc(/N=C/c2cc([N+](=O)[O-])ccc2Cl)c1 ZINC000000296921
COc1ccc(/N=C\c2cccn2-c2ccccc2)cn1 ZINC000408852137
CCOc1ccccc1/N=C/c1cc(C)n(-c2ccc(Cl)cc2)c1C ZINC000408738112
Cc1cc(Cl)cc2nc(-n3cc([N+](=O)[O-])cn3)oc21 ZINC000095964499
O=[N+]([O-])c1cccc(Nc2nc(Cl)nc3nc[nH]c32)c1 ZINC000145132286
CC(C)CSCc1csc(Br)c1 ZINC000379312008
CCc1cccc2c1N(C(=O)c1cnc(C(C)C)s1)CCC2 ZINC000532984961
Cc1cc(/C=N/c2cc(Cl)ccc2C)c(C)n1-c1cccc([N+](=O)[O-])c1 ZINC000408776088
C[C@@H](Sc1ccncc1)c1nnc(-c2cccs2)o1 ZINC000119334105
CCc1ccc(S(=O)(=O)NCc2nnnn2-c2ccc(F)c(F)c2)s1 ZINC000009571239
CCOC(=O)COc1c(I)cc(/C=C2\SC(=S)N(CC)C2=O)cc1OC ZINC000409008392
CC(C)[C@@H](O)C#C[Si](C)(C)C(C)(C)C ZINC000195755711
Cc1c(C=C(Sc2n[nH]c(-c3ccc(Cl)cc3)n2)C(=O)[O-])c2ccccc2n1Cc1ccc(Cl)cc1 ZINC000408634131
C[NH+](C)CCOCc1ncn2c1CN(c1nc(Cl)c(Cl)cc1[N+](=O)[O-])CCC2 ZINC001164999537
C=CCCCOC(=O)c1sccc1Br ZINC000735529572
Cc1ccc([N+](=O)[O-])c(N2CCc3[nH]c4ccc(Cl)cc4c3C2)n1 ZINC000121619651
Cn1ncc2c1CCC[C@@H]2Nc1ccccc1[N+](=O)[O-] ZINC000025567286
O=[N+]([O-])c1ccc2nc(SCc3ccc(F)cc3)sc2c1 ZINC000006028002
O=C(NCCc1cn2c(n1)SCC2)N1CCC([C@@H]2CCCO2)CC1 ZINC000329897334
O=[N+]([O-])c1ccc2ncnc(Sc3nnc(-c4ccc(F)cc4)o3)c2c1 ZINC000611699925
C=C(Cl)COc1ccccc1Br ZINC000019487240
Cc1ccc2nc(-c3cccs3)c(NCc3ccco3)n2c1 ZINC000000413711
Oc1ccc(Br)c2c1N[C@H](c1ccc(Cl)cc1)[C@@H]1CC=C[C@@H]21 ZINC000016192485
CCC(C)(C)[C@@H]1CCc2sc3ncnc(N=NC=C(C)Cc4ccccc4)c3c2C1 ZINC000005066956
C[C@H]1CO[C@@H](C(=O)OCC(=O)N2CCc3ccc([N+](=O)[O-])cc32)C1 ZINC000885566077
Cc1nnc([N-]c2cc([N+](=O)[O-])ccc2C)o1 ZINC001211284832
Cn1c(CCNC(=O)[C@@H]2CC23CCN(C(=O)[C@@H]2Cc4ccccc4O2)CC3)nc2ccccc21 ZINC000011911741
Cn1ccnc1SCc1ccc(Br)cc1 ZINC000000105675
O=[N+]([O-])c1ccc(Oc2cc([N+](=O)[O-])ccc2I)nc1 ZINC000152789900
O=C(Cc1csc(-c2ccsc2)n1)N1CCN(S(=O)(=O)c2ccc3c(c2)OCCO3)CC1 ZINC000009665259
CS[C@@H]1CC[C@@H](NC(=O)c2cc(F)c([N+](=O)[O-])cc2F)C1 ZINC000095990196
Clc1ccc(Cl)c(OCc2cn3ccccc3n2)c1 ZINC000004956070
O=[N+]([O-])c1ccc(Cl)c(/C=C/c2ccc3ccccc3n2)c1 ZINC000008627233
CN(C)c1ncc(CNC(=O)c2cc3c(cc2[N+](=O)[O-])OCO3)n1C ZINC000524410870
Cc1ccc2c(c1)sc1nc(-c3ccc(Br)cc3)cn21 ZINC000000047397
O=[N+]([O-])c1ccc2c(ccc([O-])c2[N+](=O)[O-])c1 ZINC000001716715
CCN(CC)Cc1nc2sc(C)c(C)c2c(N2CCCO[C@]3(C[NH2+]CCOC3)C2)n1 ZINC001164423843
CCCCCNC(=O)c1cc([N+](=O)[O-])c(C)c([N+](=O)[O-])c1 ZINC000002831446
Cc1nn(Cc2noc(C(=O)NCc3ccc4c(c3)OCO4)n2)c(C)c1Br ZINC000012372213
CC[C@@H]1CN(c2cc(F)c([N+](=O)[O-])cc2CO)C[C@@H](C)[S@@]1=O ZINC000865795936
CCc1nc2n(n1)C[C@H](NC(=O)c1[nH]nc(C(C)C)c1[N+](=O)[O-])CC2 ZINC000433741885
O=C(Nc1nnc(Cc2nc3ccccc3[nH]2)s1)c1cccs1 ZINC000020533753
CC(C)(C)CCCNc1ccc2nnc(Br)n2n1 ZINC001185461344
Cc1noc2nc(C)cc(-c3nc([C@@H]4CCC[C@@H](C)C4)no3)c12 ZINC000329743046
c1ccc2sc(=NN=c3c4ccccc4sc4ccccc43)[nH]c2c1 ZINC000008637741
CC(C)[C@@H](NCc1nnc(-c2ccc([N+](=O)[O-])cc2)o1)c1ccc(C2CCCCC2)cc1 ZINC000022011501
CC(=O)c1nc(-c2cc(C)n(Cc3cccs3)c2C)cs1 ZINC000352305404
CCc1noc(-c2ccnc(-n3ncc(C(=O)NC[C@H]4CCCO4)c3C)c2)n1 ZINC000065251261
Cc1cc(/C=N/n2cnnc2)c(C)n1-c1ccccc1Cl ZINC000408911725
Clc1ccc(-c2csc(N=NC=CCc3ccccc3)n2)c(Cl)c1 ZINC000017086108
CC(=O)NCCCc1ccc(-c2csc(NC(=O)c3ccc(C)s3)n2)cc1 ZINC000018706324
C[C@H]1CN(c2ccc(S(C)(=O)=O)cc2[N+](=O)[O-])C[C@H](C)S1=O ZINC000357737331
CCc1cnc(CN2CCCn3c(cc4ccccc43)C2)s1 ZINC000582030406
[truncated: 217,862 more chars]
