# Supplementary material for: Building shape-focused pharmacophore models for effective docking screening
Source: J Cheminform. 2024 Aug 9;16:97. doi: 10.1186/s13321-024-00857-6 (PMC11312248; doi:10.1186/s13321-024-00857-6)
Supplement: Supplementary file 2 — Additional file2 [file 13321_2024_857_MOESM2_ESM.zip › supplementary_files/ar/input_docked_poses.mol2]

@<TRIPOS>MOLECULE
CHEMBL218400_entry_00009_conf_01
40 42 1
SMALL
USER_CHARGES


@<TRIPOS>ATOM
      1 C1         29.4124   -0.6988    4.9065 C.3       1 UNK        -0.2126
      2 C2         28.7732    0.0154    3.6958 C.3       1 UNK         0.2774
      3 O3         29.7677    0.0132    2.6826 O.3       1 UNK        -0.6488
      4 C4         27.5446   -0.7885    3.1840 C.3       1 UNK        -0.0674
      5 S5         26.1320   -1.0560    4.3147 S.3       1 UNK        -0.2831
      6 C6         25.1865    0.4400    4.3854 C.ar      1 UNK         0.0395
      7 C7         24.2202    0.7295    3.4182 C.ar      1 UNK        -0.1341
      8 C8         23.4408    1.8802    3.5343 C.ar      1 UNK        -0.0955
      9 C9         23.6231    2.7500    4.6110 C.ar      1 UNK         0.0710
     10 Cl10       22.6064    4.1428    4.7419 Cl        1 UNK        -0.1259
     11 C11        24.6114    2.4761    5.5662 C.ar      1 UNK         0.0922
     12 Cl12       24.8653    3.5201    6.9216 Cl        1 UNK        -0.1214
     13 C13        25.3957    1.3272    5.4431 C.ar      1 UNK        -0.0940
     14 C14        28.3971    1.4568    4.0551 C.ar      1 UNK         0.0552
     15 C15        28.8303    2.2871    5.0796 C.ar      1 UNK        -0.4840
     16 C16        28.0554    3.4908    5.0464 C.ar      1 UNK         0.2880
     17 C17        27.9982    4.6443    5.8374 C.ar      1 UNK        -0.2806
     18 C18        27.0668    5.6377    5.5346 C.ar      1 UNK         0.0922
     19 Cl19       27.0220    7.0225    6.5733 Cl        1 UNK        -0.1361
     20 C20        26.1961    5.5114    4.4360 C.ar      1 UNK        -0.1061
     21 C21        25.1623    6.6030    4.1266 C.3       1 UNK         0.4666
     22 F22        24.9923    6.7973    2.8167 F         1 UNK        -0.1724
     23 F23        23.9789    6.2647    4.6402 F         1 UNK        -0.1724
     24 F24        25.5499    7.7626    4.6594 F         1 UNK        -0.1724
     25 C25        26.2540    4.3766    3.6122 C.ar      1 UNK        -0.1921
     26 C26        27.1755    3.3795    3.9404 C.ar      1 UNK         0.0872
     27 N27        27.4271    2.1535    3.3644 N.pl3     1 UNK        -0.1749
     28 H28        28.7108   -0.7818    5.7375 H         1 UNK         0.0807
     29 H29        29.7318   -1.7118    4.6561 H         1 UNK         0.0807
     30 H30        30.2888   -0.1622    5.2739 H         1 UNK         0.0807
     31 H31        30.6216    0.1660    3.0940 H         1 UNK         0.4378
     32 H32        27.1314   -0.2788    2.3120 H         1 UNK         0.0801
     33 H33        27.8706   -1.7567    2.8056 H         1 UNK         0.0801
     34 H34        24.0540    0.0661    2.5835 H         1 UNK         0.1392
     35 H35        22.6835    2.0885    2.7924 H         1 UNK         0.1537
     36 H36        26.1434    1.1079    6.1919 H         1 UNK         0.1607
     37 H37        29.5892    2.0262    5.8020 H         1 UNK         0.2326
     38 H38        28.6542    4.7562    6.6881 H         1 UNK         0.1990
     39 H39        25.5910    4.2557    2.7680 H         1 UNK         0.1910
     40 H40        26.9565    1.7514    2.5664 H         1 UNK         0.2885
@<TRIPOS>BOND
     1    1    2 1
     2    1   28 1
     3    1   29 1
     4    1   30 1
     5    2    3 1
     6    2    4 1
     7    2   14 1
     8    3   31 1
     9    4    5 1
    10    4   32 1
    11    4   33 1
    12    5    6 1
    13    6   13 ar
    14    6    7 ar
    15    7    8 ar
    16    7   34 1
    17    8    9 ar
    18    8   35 1
    19    9   10 1
    20    9   11 ar
    21   11   12 1
    22   11   13 ar
    23   13   36 1
    24   14   27 ar
    25   14   15 ar
    26   15   16 ar
    27   15   37 1
    28   16   26 ar
    29   16   17 ar
    30   17   18 ar
    31   17   38 1
    32   18   19 1
    33   18   20 ar
    34   20   21 1
    35   20   25 ar
    36   21   22 1
    37   21   23 1
    38   21   24 1
    39   25   26 ar
    40   25   39 1
    41   26   27 ar
    42   27   40 1
@<TRIPOS>SUBSTRUCTURE
1 UNK 1
@<TRIPOS>COMMENT
CHEMBL218400
PLANTSproteinTorsions
1
3233 90.9929
PLANTSmolcadARTstart hb
PLANTSmolcadARTstart HB
LINES
30.6216 0.166018 3.09399 32.262 0.189 3.785 0 255 0 5
PLANTSmolcadARTstart HBCH
LINES
PLANTSmolcadARTstart HB-CHO
LINES
PLANTSmolcadARTend
PLANTSmolcadARTstart HB_WATER
LINES
PLANTSmolcadARTend

PLANTSmolcadARTend

@<TRIPOS>MOLECULE
CHEMBL422045_entry_00028_conf_01
51 54 1
SMALL
USER_CHARGES


@<TRIPOS>ATOM
      1 C1         28.5824   -0.0631    5.8742 C.3       1 UNK        -0.1493
      2 C2         28.3814    0.0474    4.3301 C.3       1 UNK        -0.0476
      3 C3         29.0844    1.3089    3.7674 C.3       1 UNK        -0.1176
      4 C4         28.4450    2.6094    4.3159 C.3       1 UNK        -0.1212
      5 C5         26.8961    2.6776    4.0950 C.3       1 UNK        -0.0694
      6 C6         26.1674    1.3428    4.4977 C.3       1 UNK        -0.0657
      7 C7         24.6830    1.3972    4.0608 C.3       1 UNK        -0.1259
      8 C8         23.9698    2.6428    4.6152 C.3       1 UNK        -0.1240
      9 C9         24.7075    3.9412    4.2062 C.3       1 UNK        -0.0742
     10 C10        23.9067    5.2094    4.6120 C.3       1 UNK        -0.1933
     11 C11        24.6348    6.5221    4.2755 C.2       1 UNK         0.4263
     12 O12        24.0676    7.4679    3.7323 O.2       1 UNK        -0.4562
     13 C13        26.1303    6.5503    4.6203 C.3       1 UNK        -0.1975
     14 C14        26.8323    5.2582    4.1491 C.3       1 UNK        -0.1181
     15 C15        26.1950    3.9518    4.7117 C.3       1 UNK        -0.0196
     16 C16        26.2732    3.9496    6.2705 C.3       1 UNK        -0.1640
     17 C17        26.9057    0.1287    3.8744 C.3       1 UNK        -0.0901
     18 C18        26.3485   -1.2887    4.0584 C.3       1 UNK        -0.1248
     19 C19        27.5551   -2.2088    3.7848 C.3       1 UNK        -0.1500
     20 C20        28.7892   -1.2874    3.6584 C.3       1 UNK         0.1626
     21 O21        30.0203   -1.8758    4.0324 O.3       1 UNK        -0.6458
     22 H22        26.7678    2.7271    3.0108 H         1 UNK         0.0646
     23 H23        26.1861    1.2428    5.5808 H         1 UNK         0.0770
     24 H24        26.8901    0.3033    2.7942 H         1 UNK         0.0662
     25 H25        28.9024   -1.0842    2.5911 H         1 UNK         0.0482
     26 H26        29.6417   -0.1268    6.1263 H         1 UNK         0.0622
     27 H27        28.1836    0.7868    6.4249 H         1 UNK         0.0622
     28 H28        28.1043   -0.9523    6.2854 H         1 UNK         0.0622
     29 H29        30.1493    1.2836    4.0030 H         1 UNK         0.0660
     30 H30        29.0277    1.3211    2.6774 H         1 UNK         0.0660
     31 H31        28.6715    2.6907    5.3776 H         1 UNK         0.0661
     32 H32        28.9368    3.4700    3.8639 H         1 UNK         0.0661
     33 H33        24.6278    1.4131    2.9709 H         1 UNK         0.0674
     34 H34        24.1617    0.4853    4.3539 H         1 UNK         0.0674
     35 H35        22.9504    2.6691    4.2274 H         1 UNK         0.0683
     36 H36        23.8491    2.5851    5.6974 H         1 UNK         0.0683
     37 H37        24.7390    3.9375    3.1135 H         1 UNK         0.0734
     38 H38        22.9430    5.2164    4.1013 H         1 UNK         0.0934
     39 H39        23.6989    5.2043    5.6820 H         1 UNK         0.0934
     40 H40        26.5846    7.4205    4.1457 H         1 UNK         0.0932
     41 H41        26.2257    6.6793    5.6982 H         1 UNK         0.0932
     42 H42        26.8522    5.2299    3.0576 H         1 UNK         0.0716
     43 H43        27.8760    5.3282    4.4547 H         1 UNK         0.0716
     44 H44        25.7206    4.7767    6.7144 H         1 UNK         0.0599
     45 H45        25.8678    3.0467    6.7222 H         1 UNK         0.0599
     46 H46        27.3018    4.0441    6.6177 H         1 UNK         0.0599
     47 H47        25.9644   -1.4281    5.0701 H         1 UNK         0.0714
     48 H48        25.5306   -1.4925    3.3661 H         1 UNK         0.0714
     49 H49        27.6731   -2.9003    4.6208 H         1 UNK         0.0776
     50 H50        27.4201   -2.8166    2.8889 H         1 UNK         0.0776
     51 H51        30.7147   -1.2211    3.9290 H         1 UNK         0.4197
@<TRIPOS>BOND
     1    1    2 1
     2    1   26 1
     3    1   27 1
     4    1   28 1
     5    2   17 1
     6    2   20 1
     7    2    3 1
     8    3    4 1
     9    3   29 1
    10    3   30 1
    11    4    5 1
    12    4   31 1
    13    4   32 1
    14    5   22 1
    15    5   15 1
    16    5    6 1
    17    6   23 1
    18    6    7 1
    19    6   17 1
    20    7    8 1
    21    7   33 1
    22    7   34 1
    23    8    9 1
    24    8   35 1
    25    8   36 1
    26    9   15 1
    27    9   10 1
    28    9   37 1
    29   10   11 1
    30   10   38 1
    31   10   39 1
    32   11   12 2
    33   11   13 1
    34   13   14 1
    35   13   40 1
    36   13   41 1
    37   14   15 1
    38   14   42 1
    39   14   43 1
    40   15   16 1
    41   16   44 1
    42   16   45 1
    43   16   46 1
    44   17   24 1
    45   17   18 1
    46   18   19 1
    47   18   47 1
    48   18   48 1
    49   19   20 1
    50   19   49 1
    51   19   50 1
    52   20   25 1
    53   20   21 1
    54   21   51 1
@<TRIPOS>SUBSTRUCTURE
1 UNK 1
@<TRIPOS>COMMENT
CHEMBL422045
PLANTSproteinTorsions
1
3233 8.3077
PLANTSmolcadARTstart hb
PLANTSmolcadARTstart HB
LINES
30.7147 -1.22106 3.92904 32.262 0.189 3.785 0 255 0 5
24.0676 7.46786 3.7323 23.102 9.362 4.201 0 255 0 5
30.0203 -1.87583 4.03238 30.2511 -2.41163 5.84651 0 255 0 5
PLANTSmolcadARTstart HBCH
LINES
PLANTSmolcadARTstart HB-CHO
LINES
PLANTSmolcadARTend
PLANTSmolcadARTstart HB_WATER
LINES
PLANTSmolcadARTend

PLANTSmolcadARTend

@<TRIPOS>MOLECULE
CHEMBL246341_entry_00013_conf_01
53 57 1
SMALL
USER_CHARGES


@<TRIPOS>ATOM
      1 C1         28.9956   -0.5400    5.6341 C.3       1 UNK        -0.1491
      2 C2         28.7842   -0.4735    4.0886 C.3       1 UNK        -0.0470
      3 C3         29.3087    0.8634    3.5079 C.3       1 UNK        -0.1176
      4 C4         28.5098    2.0692    4.0599 C.3       1 UNK        -0.1215
      5 C5         26.9580    1.9300    3.8800 C.3       1 UNK        -0.0629
      6 C6         26.4119    0.5112    4.2499 C.3       1 UNK        -0.0661
      7 C7         24.9412    0.3410    3.7951 C.3       1 UNK        -0.0884
      8 C8         24.1114    1.5602    4.1547 C.2       1 UNK        -0.1774
      9 C9         24.6077    2.7652    4.5046 C.2       1 UNK        -0.0979
     10 C10        23.7300    3.8904    5.0638 C.3       1 UNK        -0.0491
     11 C11        24.0677    4.0649    6.5817 C.3       1 UNK        -0.0815
     12 C12        25.5453    3.8373    6.8993 C.2       1 UNK        -0.1625
     13 C13        26.4468    3.4070    5.9923 C.2       1 UNK        -0.1651
     14 C14        26.1226    3.1049    4.5166 C.3       1 UNK         0.0445
     15 C15        26.3199    4.4074    3.6765 C.3       1 UNK        -0.1107
     16 C16        25.4079    5.5895    4.0709 C.3       1 UNK        -0.1354
     17 C17        23.9322    5.1614    4.1937 C.3       1 UNK         0.1760
     18 O18        23.1280    6.2388    4.6327 O.3       1 UNK        -0.6532
     19 C19        27.3121   -0.5940    3.6339 C.3       1 UNK        -0.0906
     20 C20        26.9505   -2.0726    3.8275 C.3       1 UNK        -0.1250
     21 C21        28.2706   -2.8248    3.5646 C.3       1 UNK        -0.1501
     22 C22        29.3700   -1.7476    3.4317 C.3       1 UNK         0.1624
     23 O23        30.6678   -2.1610    3.8147 O.3       1 UNK        -0.6459
     24 H24        26.8087    1.9765    2.7987 H         1 UNK         0.0659
     25 H25        26.4268    0.4062    5.3353 H         1 UNK         0.0842
     26 H26        22.6773    3.6095    4.9934 H         1 UNK         0.0737
     27 H27        23.5670    4.9425    3.1886 H         1 UNK         0.0367
     28 H28        27.2740   -0.4296    2.5525 H         1 UNK         0.0645
     29 H29        29.4591   -1.5407    2.3629 H         1 UNK         0.0475
     30 H30        30.0519   -0.4463    5.8878 H         1 UNK         0.0625
     31 H31        28.4747    0.2464    6.1771 H         1 UNK         0.0625
     32 H32        28.6513   -1.4862    6.0524 H         1 UNK         0.0625
     33 H33        30.3693    0.9814    3.7345 H         1 UNK         0.0649
     34 H34        29.2424    0.8612    2.4185 H         1 UNK         0.0649
     35 H35        28.7627    2.1768    5.1119 H         1 UNK         0.0669
     36 H36        28.8625    2.9924    3.6003 H         1 UNK         0.0669
     37 H37        24.8692    0.1548    2.7227 H         1 UNK         0.0737
     38 H38        24.5092   -0.5297    4.2896 H         1 UNK         0.0737
     39 H39        23.0399    1.4303    4.2059 H         1 UNK         0.1226
     40 H40        23.7616    5.0486    6.9384 H         1 UNK         0.0774
     41 H41        23.4944    3.3441    7.1660 H         1 UNK         0.0774
     42 H42        25.8949    4.0349    7.9021 H         1 UNK         0.1281
     43 H43        27.4641    3.3293    6.3413 H         1 UNK         0.1234
     44 H44        27.3577    4.7384    3.7279 H         1 UNK         0.0691
     45 H45        26.1373    4.1858    2.6235 H         1 UNK         0.0691
     46 H46        25.7495    6.0216    5.0128 H         1 UNK         0.0727
     47 H47        25.5047    6.3835    3.3291 H         1 UNK         0.0727
     48 H48        22.6538    5.9638    5.4208 H         1 UNK         0.4162
     49 H49        26.5844   -2.2556    4.8389 H         1 UNK         0.0711
     50 H50        26.1703   -2.3897    3.1342 H         1 UNK         0.0711
     51 H51        28.4789   -3.4859    4.4074 H         1 UNK         0.0767
     52 H52        28.2210   -3.4537    2.6746 H         1 UNK         0.0767
     53 H53        31.2274   -1.3840    3.8819 H         1 UNK         0.4190
@<TRIPOS>BOND
     1    1    2 1
     2    1   30 1
     3    1   31 1
     4    1   32 1
     5    2   19 1
     6    2   22 1
     7    2    3 1
     8    3    4 1
     9    3   33 1
    10    3   34 1
    11    4    5 1
    12    4   35 1
    13    4   36 1
    14    5   24 1
    15    5   14 1
    16    5    6 1
    17    6   25 1
    18    6    7 1
    19    6   19 1
    20    7    8 1
    21    7   37 1
    22    7   38 1
    23    8    9 2
    24    8   39 1
    25    9   14 1
    26    9   10 1
    27   10   26 1
    28   10   17 1
    29   10   11 1
    30   11   12 1
    31   11   40 1
    32   11   41 1
    33   12   13 2
    34   12   42 1
    35   13   14 1
    36   13   43 1
    37   14   15 1
    38   15   16 1
    39   15   44 1
    40   15   45 1
    41   16   17 1
    42   16   46 1
    43   16   47 1
    44   17   27 1
    45   17   18 1
    46   18   48 1
    47   19   28 1
    48   19   20 1
    49   20   21 1
    50   20   49 1
    51   20   50 1
    52   21   22 1
    53   21   51 1
    54   21   52 1
    55   22   29 1
    56   22   23 1
    57   23   53 1
@<TRIPOS>SUBSTRUCTURE
1 UNK 1
@<TRIPOS>COMMENT
CHEMBL246341
PLANTSproteinTorsions
1
3233 324.9577
PLANTSmolcadARTstart hb
PLANTSmolcadARTstart HB
LINES
22.6538 5.96381 5.42083 21.409 7.025 6.847 0 255 0 5
31.2274 -1.38403 3.88189 32.262 0.189 3.785 0 255 0 5
30.6678 -2.16103 3.81466 30.6005 -2.99568 5.69726 0 255 0 5
PLANTSmolcadARTstart HBCH
LINES
PLANTSmolcadARTstart HB-CHO
LINES
PLANTSmolcadARTend
PLANTSmolcadARTstart HB_WATER
LINES
PLANTSmolcadARTend

PLANTSmolcadARTend

@<TRIPOS>MOLECULE
CHEMBL249700_entry_00014_conf_01
51 54 1
SMALL
USER_CHARGES


@<TRIPOS>ATOM
      1 C1         23.7668    6.9302    3.9573 C.2       1 UNK        -0.2323
      2 C2         24.5596    5.9955    4.5100 C.2       1 UNK        -0.0671
      3 C3         24.0529    4.6637    4.7928 C.2       1 UNK        -0.1464
      4 C4         24.8122    3.6090    5.1626 C.2       1 UNK        -0.0845
      5 C5         24.1841    2.2637    5.5338 C.3       1 UNK        -0.0943
      6 C6         24.8423    1.1425    4.7220 C.3       1 UNK        -0.1251
      7 C7         26.3568    1.0858    4.9896 C.3       1 UNK        -0.0654
      8 C8         27.0336   -0.0844    4.2247 C.3       1 UNK        -0.0894
      9 C9         26.5178   -1.5196    4.3896 C.3       1 UNK        -0.1248
     10 C10        27.6964   -2.4004    3.9283 C.3       1 UNK        -0.1500
     11 C11        28.8981   -1.4509    3.7199 C.3       1 UNK         0.1624
     12 O12        30.1696   -2.0375    3.9219 O.3       1 UNK        -0.6461
     13 C13        28.5520   -0.1634    4.5083 C.3       1 UNK        -0.0476
     14 C14        28.9233   -0.3577    6.0122 C.3       1 UNK        -0.1489
     15 C15        29.1725    1.1417    3.9462 C.3       1 UNK        -0.1174
     16 C16        28.5678    2.3928    4.6319 C.3       1 UNK        -0.1222
     17 C17        27.0042    2.4429    4.5496 C.3       1 UNK        -0.0701
     18 C18        26.3648    3.6997    5.2640 C.3       1 UNK         0.0103
     19 C19        26.7354    3.7766    6.7701 C.3       1 UNK        -0.1611
     20 C20        26.8527    5.0059    4.5417 C.3       1 UNK        -0.1224
     21 C21        26.0189    6.2689    4.8429 C.3       1 UNK        -0.0949
     22 H22        26.5040    0.9491    6.0602 H         1 UNK         0.0769
     23 H23        26.8958    0.1445    3.1634 H         1 UNK         0.0667
     24 H24        28.8903   -1.1858    2.6602 H         1 UNK         0.0481
     25 H25        26.7761    2.5269    3.4839 H         1 UNK         0.0680
     26 H26        24.1394    7.9202    3.7372 H         1 UNK         0.1179
     27 H27        22.7336    6.7254    3.7153 H         1 UNK         0.1179
     28 H28        22.9840    4.5137    4.7306 H         1 UNK         0.1267
     29 H29        24.2882    2.0707    6.6023 H         1 UNK         0.0739
     30 H30        23.1107    2.2681    5.3379 H         1 UNK         0.0739
     31 H31        24.3817    0.1862    4.9719 H         1 UNK         0.0679
     32 H32        24.6502    1.2702    3.6549 H         1 UNK         0.0679
     33 H33        26.2537   -1.7220    5.4286 H         1 UNK         0.0711
     34 H34        25.6289   -1.7007    3.7839 H         1 UNK         0.0711
     35 H35        27.9162   -3.1371    4.7027 H         1 UNK         0.0770
     36 H36        27.4683   -2.9572    3.0184 H         1 UNK         0.0770
     37 H37        30.8372   -1.3524    3.8422 H         1 UNK         0.4193
     38 H38        30.0043   -0.4153    6.1436 H         1 UNK         0.0619
     39 H39        28.5764    0.4508    6.6528 H         1 UNK         0.0619
     40 H40        28.5047   -1.2780    6.4203 H         1 UNK         0.0619
     41 H41        30.2563    1.1281    4.0688 H         1 UNK         0.0653
     42 H42        29.0005    1.2123    2.8706 H         1 UNK         0.0653
     43 H43        28.8917    2.4206    5.6709 H         1 UNK         0.0658
     44 H44        28.9997    3.2898    4.1892 H         1 UNK         0.0658
     45 H45        27.7967    3.9761    6.9171 H         1 UNK         0.0611
     46 H46        26.1950    4.5774    7.2766 H         1 UNK         0.0611
     47 H47        26.5089    2.8535    7.3026 H         1 UNK         0.0611
     48 H48        27.8958    5.2100    4.7866 H         1 UNK         0.0671
     49 H49        26.8359    4.8512    3.4609 H         1 UNK         0.0671
     50 H50        26.4042    7.0967    4.2452 H         1 UNK         0.0753
     51 H51        26.1275    6.5668    5.8862 H         1 UNK         0.0753
@<TRIPOS>BOND
     1    1    2 2
     2    1   26 1
     3    1   27 1
     4    2   21 1
     5    2    3 1
     6    3    4 2
     7    3   28 1
     8    4   18 1
     9    4    5 1
    10    5    6 1
    11    5   29 1
    12    5   30 1
    13    6    7 1
    14    6   31 1
    15    6   32 1
    16    7   22 1
    17    7   17 1
    18    7    8 1
    19    8   23 1
    20    8   13 1
    21    8    9 1
    22    9   10 1
    23    9   33 1
    24    9   34 1
    25   10   11 1
    26   10   35 1
    27   10   36 1
    28   11   24 1
    29   11   12 1
    30   11   13 1
    31   12   37 1
    32   13   14 1
    33   13   15 1
    34   14   38 1
    35   14   39 1
    36   14   40 1
    37   15   16 1
    38   15   41 1
    39   15   42 1
    40   16   17 1
    41   16   43 1
    42   16   44 1
    43   17   25 1
    44   17   18 1
    45   18   19 1
    46   18   20 1
    47   19   45 1
    48   19   46 1
    49   19   47 1
    50   20   21 1
    51   20   48 1
    52   20   49 1
    53   21   50 1
    54   21   51 1
@<TRIPOS>SUBSTRUCTURE
1 UNK 1
@<TRIPOS>COMMENT
CHEMBL249700
PLANTSproteinTorsions
1
3233 344.6020
PLANTSmolcadARTstart hb
PLANTSmolcadARTstart HB
LINES
30.8372 -1.35236 3.84222 32.262 0.189 3.785 0 255 0 5
30.1696 -2.0375 3.92191 30.4257 -2.72547 5.7011 0 255 0 5
PLANTSmolcadARTstart HBCH
LINES
PLANTSmolcadARTstart HB-CHO
LINES
PLANTSmolcadARTend
PLANTSmolcadARTstart HB_WATER
LINES
PLANTSmolcadARTend

PLANTSmolcadARTend

@<TRIPOS>MOLECULE
CHEMBL166444_entry_00006_conf_01
45 48 1
SMALL
USER_CHARGES


@<TRIPOS>ATOM
      1 C1         29.1641   -0.7969    2.3111 C.3       1 UNK        -0.2039
      2 C2         28.7333   -1.0617    3.7794 C.3       1 UNK         0.2140
      3 O3         29.8928   -1.6649    4.3319 O.3       1 UNK        -0.6541
      4 C4         27.5042   -2.0152    3.8440 C.3       1 UNK        -0.1656
      5 C5         26.2572   -1.1534    4.1449 C.3       1 UNK        -0.1235
      6 C6         26.7601    0.2895    4.0416 C.3       1 UNK        -0.0932
      7 C7         25.9582    1.4496    4.6921 C.3       1 UNK        -0.0394
      8 C8         24.5014    1.5262    4.1920 C.3       1 UNK        -0.1275
      9 C9         23.7788    2.7394    4.7848 C.3       1 UNK        -0.1052
     10 C10        24.5518    4.0182    4.4743 C.2       1 UNK         0.0107
     11 C11        23.8582    5.1722    4.3325 C.2       1 UNK        -0.2413
     12 C12        24.4608    6.4678    4.0691 C.2       1 UNK         0.4365
     13 O13        23.7995    7.4479    3.7324 O.2       1 UNK        -0.4602
     14 C14        25.9490    6.5557    4.4143 C.3       1 UNK        -0.2018
     15 C15        26.7426    5.2965    3.9918 C.3       1 UNK        -0.0790
     16 C16        26.0222    3.9682    4.3100 C.2       1 UNK        -0.0930
     17 C17        26.7026    2.7862    4.4121 C.2       1 UNK        -0.0330
     18 C18        28.1575    2.7075    4.1887 C.2       1 UNK        -0.1550
     19 C19        28.8700    1.5622    4.2175 C.2       1 UNK        -0.1259
     20 C20        28.2320    0.2109    4.5359 C.3       1 UNK         0.0060
     21 C21        28.3551    0.0250    6.0814 C.3       1 UNK        -0.1515
     22 H22        26.7523    0.5153    2.9719 H         1 UNK         0.0782
     23 H23        25.9189    1.2955    5.7709 H         1 UNK         0.0899
     24 H24        28.3592   -0.3688    1.7146 H         1 UNK         0.0674
     25 H25        30.0100   -0.1105    2.2504 H         1 UNK         0.0674
     26 H26        29.4660   -1.7183    1.8094 H         1 UNK         0.0674
     27 H27        30.6482   -1.1054    4.1373 H         1 UNK         0.4231
     28 H28        27.3708   -2.5621    2.9092 H         1 UNK         0.0767
     29 H29        27.6233   -2.7676    4.6258 H         1 UNK         0.0767
     30 H30        25.4579   -1.3504    3.4292 H         1 UNK         0.0725
     31 H31        25.8606   -1.3609    5.1398 H         1 UNK         0.0725
     32 H32        24.4772    1.5622    3.1012 H         1 UNK         0.0748
     33 H33        23.9646    0.6189    4.4728 H         1 UNK         0.0748
     34 H34        22.7730    2.7804    4.3632 H         1 UNK         0.0853
     35 H35        23.6517    2.6254    5.8622 H         1 UNK         0.0853
     36 H36        22.7824    5.1296    4.4288 H         1 UNK         0.1481
     37 H37        26.3737    7.4643    3.9864 H         1 UNK         0.0959
     38 H38        26.0069    6.6687    5.4974 H         1 UNK         0.0959
     39 H39        26.9768    5.3329    2.9269 H         1 UNK         0.0809
     40 H40        27.6928    5.3564    4.5214 H         1 UNK         0.0809
     41 H41        28.7234    3.5986    3.9690 H         1 UNK         0.1331
     42 H42        29.9375    1.6153    4.0607 H         1 UNK         0.1379
     43 H43        27.8461   -0.8731    6.4312 H         1 UNK         0.0670
     44 H44        29.3977   -0.0660    6.3890 H         1 UNK         0.0670
     45 H45        27.9397    0.8640    6.6399 H         1 UNK         0.0670
@<TRIPOS>BOND
     1    1    2 1
     2    1   24 1
     3    1   25 1
     4    1   26 1
     5    2   20 1
     6    2    3 1
     7    2    4 1
     8    3   27 1
     9    4    5 1
    10    4   28 1
    11    4   29 1
    12    5    6 1
    13    5   30 1
    14    5   31 1
    15    6   22 1
    16    6   20 1
    17    6    7 1
    18    7   23 1
    19    7   17 1
    20    7    8 1
    21    8    9 1
    22    8   32 1
    23    8   33 1
    24    9   10 1
    25    9   34 1
    26    9   35 1
    27   10   16 1
    28   10   11 2
    29   11   12 1
    30   11   36 1
    31   12   13 2
    32   12   14 1
    33   14   15 1
    34   14   37 1
    35   14   38 1
    36   15   16 1
    37   15   39 1
    38   15   40 1
    39   16   17 2
    40   17   18 1
    41   18   19 2
    42   18   41 1
    43   19   20 1
    44   19   42 1
    45   20   21 1
    46   21   43 1
    47   21   44 1
    48   21   45 1
@<TRIPOS>SUBSTRUCTURE
1 UNK 1
@<TRIPOS>COMMENT
CHEMBL166444
PLANTSproteinTorsions
1
3233 18.0199
PLANTSmolcadARTstart hb
PLANTSmolcadARTstart HB
LINES
30.6482 -1.10544 4.1373 32.262 0.189 3.785 0 255 0 5
29.8928 -1.66485 4.33191 30.1976 -2.29855 5.94577 0 255 0 5
23.7995 7.44786 3.73237 23.102 9.362 4.201 0 255 0 5
PLANTSmolcadARTstart HBCH
LINES
PLANTSmolcadARTstart HB-CHO
LINES
PLANTSmolcadARTend
PLANTSmolcadARTstart HB_WATER
LINES
PLANTSmolcadARTend

PLANTSmolcadARTend

@<TRIPOS>MOLECULE
CHEMBL183882_entry_00007_conf_01
42 45 1
SMALL
USER_CHARGES


@<TRIPOS>ATOM
      1 F1         24.6278    7.6407    5.4094 F         1 UNK        -0.1738
      2 C2         25.3112    6.8764    4.5553 C.3       1 UNK         0.4668
      3 F3         25.2337    7.4385    3.3476 F         1 UNK        -0.1738
      4 F4         26.5894    6.8596    4.9322 F         1 UNK        -0.1738
      5 C5         24.7799    5.4439    4.5397 C.ar      1 UNK        -0.1009
      6 C6         23.4689    5.1659    4.9481 C.ar      1 UNK        -0.0713
      7 C7         22.9826    3.8582    4.9314 C.ar      1 UNK        -0.1299
      8 C8         23.8004    2.8125    4.5059 C.ar      1 UNK        -0.0776
      9 C9         25.1120    3.0771    4.0971 C.ar      1 UNK        -0.0093
     10 C10        25.5982    4.3898    4.1153 C.ar      1 UNK        -0.0576
     11 N11        25.9419    2.0298    3.6675 N.am      1 UNK         0.0019
     12 C12        25.4553    0.8506    3.1939 C.2       1 UNK         0.3774
     13 O13        24.2742    0.5354    3.0384 O.2       1 UNK        -0.4910
     14 C14        26.6355   -0.0419    2.8333 C.3       1 UNK        -0.0557
     15 C15        27.8631    0.7862    3.1869 C.3       1 UNK        -0.0557
     16 C16        28.8648    0.0465    4.1327 C.3       1 UNK        -0.0772
     17 C17        29.2146   -1.3222    3.4921 C.3       1 UNK        -0.1278
     18 C18        27.9660   -2.1647    3.1317 C.3       1 UNK        -0.1278
     19 C19        26.6300   -1.4619    3.4881 C.3       1 UNK        -0.0772
     20 C20        26.3534   -1.5814    5.0154 C.3       1 UNK        -0.1198
     21 C21        27.0079   -0.5137    5.9208 C.3       1 UNK        -0.1278
     22 C22        28.4801   -0.1457    5.6288 C.3       1 UNK        -0.1198
     23 C23        27.2997    2.0951    3.7242 C.2       1 UNK         0.3774
     24 O24        27.9895    3.0421    4.1065 O.2       1 UNK        -0.4910
     25 H25        26.6011   -0.1596    1.7480 H         1 UNK         0.0813
     26 H26        28.3835    1.0426    2.2614 H         1 UNK         0.0813
     27 H27        22.8208    5.9628    5.2827 H         1 UNK         0.1490
     28 H28        21.9703    3.6555    5.2485 H         1 UNK         0.1452
     29 H29        23.4157    1.8026    4.4955 H         1 UNK         0.1452
     30 H30        26.6131    4.5875    3.8011 H         1 UNK         0.1506
     31 H31        29.7909    0.6248    4.1390 H         1 UNK         0.0863
     32 H32        29.7901   -1.1463    2.5817 H         1 UNK         0.0697
     33 H33        29.8816   -1.8942    4.1389 H         1 UNK         0.0697
     34 H34        27.9806   -2.3669    2.0593 H         1 UNK         0.0697
     35 H35        28.0253   -3.1471    3.6028 H         1 UNK         0.0697
     36 H36        25.8427   -2.0401    3.0003 H         1 UNK         0.0863
     37 H37        25.2754   -1.5277    5.1759 H         1 UNK         0.0704
     38 H38        26.6347   -2.5746    5.3678 H         1 UNK         0.0704
     39 H39        26.4083    0.3937    5.8763 H         1 UNK         0.0649
     40 H40        26.9254   -0.8353    6.9597 H         1 UNK         0.0649
     41 H41        29.1351   -0.8864    6.0892 H         1 UNK         0.0704
     42 H42        28.6957    0.7815    6.1624 H         1 UNK         0.0704
@<TRIPOS>BOND
     1    1    2 1
     2    2    3 1
     3    2    4 1
     4    2    5 1
     5    5   10 ar
     6    5    6 ar
     7    6    7 ar
     8    6   27 1
     9    7    8 ar
    10    7   28 1
    11    8    9 ar
    12    8   29 1
    13    9   10 ar
    14    9   11 1
    15   10   30 1
    16   11   23 am BACKBONE|DICT|INTERRES
    17   11   12 am BACKBONE|DICT|INTERRES
    18   12   13 2
    19   12   14 1
    20   14   25 1
    21   14   19 1
    22   14   15 1
    23   15   26 1
    24   15   16 1
    25   15   23 1
    26   16   22 1
    27   16   17 1
    28   16   31 1
    29   17   18 1
    30   17   32 1
    31   17   33 1
    32   18   19 1
    33   18   34 1
    34   18   35 1
    35   19   20 1
    36   19   36 1
    37   20   21 1
    38   20   37 1
    39   20   38 1
    40   21   22 1
    41   21   39 1
    42   21   40 1
    43   22   41 1
    44   22   42 1
    45   23   24 2
@<TRIPOS>SUBSTRUCTURE
1 UNK 1
@<TRIPOS>COMMENT
CHEMBL183882
PLANTSproteinTorsions
1
3233 282.6320
PLANTSmolcadARTstart hb
PLANTSmolcadARTstart HB
LINES
PLANTSmolcadARTstart HBCH
LINES
PLANTSmolcadARTstart HB-CHO
LINES
PLANTSmolcadARTend
PLANTSmolcadARTstart HB_WATER
LINES
PLANTSmolcadARTend

PLANTSmolcadARTend

@<TRIPOS>MOLECULE
CHEMBL397343_entry_00026_conf_01
52 56 1
SMALL
USER_CHARGES


@<TRIPOS>ATOM
      1 C1         28.6724   -0.3845    5.7682 C.3       1 UNK        -0.1486
      2 C2         28.5830   -0.2705    4.2137 C.3       1 UNK        -0.0475
      3 C3         28.9953    1.1436    3.7334 C.3       1 UNK        -0.1176
      4 C4         28.0101    2.2243    4.2445 C.3       1 UNK        -0.1214
      5 C5         26.5108    1.9202    3.8966 C.3       1 UNK        -0.0697
      6 C6         26.1078    0.4341    4.1933 C.3       1 UNK        -0.0663
      7 C7         24.7018    0.0906    3.6457 C.3       1 UNK        -0.0890
      8 C8         23.7252    1.2434    3.8034 C.2       1 UNK        -0.1797
      9 C9         24.0344    2.5039    4.1729 C.2       1 UNK        -0.1045
     10 C10        22.9366    3.5672    4.3307 C.3       1 UNK        -0.1583
     11 C11        23.4650    4.8525    5.0185 C.3       1 UNK         0.2585
     12 C12        24.6782    5.4353    4.2694 C.3       1 UNK        -0.1966
     13 C13        25.6809    4.3514    3.8158 C.3       1 UNK        -0.1191
     14 C14        25.4857    2.9588    4.4944 C.3       1 UNK         0.0164
     15 C15        25.6659    3.0918    6.0454 C.3       1 UNK        -0.1898
     16 C16        24.4304    3.5389    6.8597 C.3       1 UNK         0.1981
     17 O17        23.7668    4.7189    6.4118 O.3       1 UNK        -0.4552
     18 C18        27.1788   -0.5351    3.6239 C.3       1 UNK        -0.0911
     19 C19        26.9751   -2.0519    3.7322 C.3       1 UNK        -0.1252
     20 C20        28.3904   -2.6380    3.5587 C.3       1 UNK        -0.1501
     21 C21        29.3652   -1.4391    3.5646 C.3       1 UNK         0.1626
     22 O22        30.6642   -1.7236    4.0478 O.3       1 UNK        -0.6458
     23 H23        26.4558    1.9960    2.8079 H         1 UNK         0.0685
     24 H24        26.0627    0.2884    5.2713 H         1 UNK         0.0781
     25 H25        22.6735    5.6030    5.0137 H         1 UNK         0.0639
     26 H26        27.2149   -0.3280    2.5499 H         1 UNK         0.0659
     27 H27        29.5206   -1.1738    2.5166 H         1 UNK         0.0479
     28 H28        29.6878   -0.1885    6.1148 H         1 UNK         0.0621
     29 H29        28.0258    0.3159    6.2931 H         1 UNK         0.0621
     30 H30        28.4033   -1.3805    6.1208 H         1 UNK         0.0621
     31 H31        30.0096    1.3721    4.0628 H         1 UNK         0.0657
     32 H32        29.0278    1.1825    2.6430 H         1 UNK         0.0657
     33 H33        28.1329    2.3132    5.3227 H         1 UNK         0.0663
     34 H34        28.3039    3.1997    3.8587 H         1 UNK         0.0663
     35 H35        24.7467   -0.1855    2.5914 H         1 UNK         0.0746
     36 H36        24.3089   -0.7814    4.1699 H         1 UNK         0.0746
     37 H37        22.6844    1.0326    3.6031 H         1 UNK         0.1231
     38 H38        22.5582    3.8233    3.3400 H         1 UNK         0.0833
     39 H39        22.0909    3.1617    4.8880 H         1 UNK         0.0833
     40 H40        24.3335    5.9862    3.3929 H         1 UNK         0.0756
     41 H41        25.1774    6.1726    4.9001 H         1 UNK         0.0756
     42 H42        25.5976    4.2351    2.7333 H         1 UNK         0.0654
     43 H43        26.6894    4.7287    3.9846 H         1 UNK         0.0654
     44 H44        25.9818    2.1408    6.4723 H         1 UNK         0.0730
     45 H45        26.4885    3.7757    6.2596 H         1 UNK         0.0730
     46 H46        23.7006    2.7289    6.9003 H         1 UNK         0.0410
     47 H47        24.7232    3.7029    7.8970 H         1 UNK         0.0410
     48 H48        26.5507   -2.3197    4.7010 H         1 UNK         0.0712
     49 H49        26.2959   -2.4228    2.9634 H         1 UNK         0.0712
     50 H50        28.6022   -3.3119    4.3905 H         1 UNK         0.0773
     51 H51        28.4879   -3.2246    2.6441 H         1 UNK         0.0773
     52 H52        31.2714   -1.0708    3.6926 H         1 UNK         0.4195
@<TRIPOS>BOND
     1    1    2 1
     2    1   28 1
     3    1   29 1
     4    1   30 1
     5    2   18 1
     6    2   21 1
     7    2    3 1
     8    3    4 1
     9    3   31 1
    10    3   32 1
    11    4    5 1
    12    4   33 1
    13    4   34 1
    14    5   23 1
    15    5   14 1
    16    5    6 1
    17    6   24 1
    18    6    7 1
    19    6   18 1
    20    7    8 1
    21    7   35 1
    22    7   36 1
    23    8    9 2
    24    8   37 1
    25    9   14 1
    26    9   10 1
    27   10   11 1
    28   10   38 1
    29   10   39 1
    30   11   25 1
    31   11   17 1
    32   11   12 1
    33   12   13 1
    34   12   40 1
    35   12   41 1
    36   13   14 1
    37   13   42 1
    38   13   43 1
    39   14   15 1
    40   15   16 1
    41   15   44 1
    42   15   45 1
    43   16   17 1
    44   16   46 1
    45   16   47 1
    46   18   26 1
    47   18   19 1
    48   19   20 1
    49   19   48 1
    50   19   49 1
    51   20   21 1
    52   20   50 1
    53   20   51 1
    54   21   27 1
    55   21   22 1
    56   22   52 1
@<TRIPOS>SUBSTRUCTURE
1 UNK 1
@<TRIPOS>COMMENT
CHEMBL397343
PLANTSproteinTorsions
1
3233 11.0919
PLANTSmolcadARTstart hb
PLANTSmolcadARTstart HB
LINES
31.2714 -1.07079 3.69257 32.262 0.189 3.785 0 255 0 5
30.6642 -1.72363 4.04776 30.2346 -2.37797 5.87282 0 255 0 5
PLANTSmolcadARTstart HBCH
LINES
PLANTSmolcadARTstart HB-CHO
LINES
PLANTSmolcadARTend
PLANTSmolcadARTstart HB_WATER
LINES
PLANTSmolcadARTend

PLANTSmolcadARTend

@<TRIPOS>MOLECULE
CHEMBL182993_entry_00007_conf_01
38 42 1
SMALL
USER_CHARGES


@<TRIPOS>ATOM
      1 F1         24.6683    7.7321    5.5180 F         1 UNK        -0.1738
      2 C2         25.3406    6.9757    4.6483 C.3       1 UNK         0.4668
      3 F3         25.2669    7.5464    3.4463 F         1 UNK        -0.1738
      4 F4         26.6198    6.9515    5.0271 F         1 UNK        -0.1738
      5 C5         24.7557    5.5667    4.5648 C.ar      1 UNK        -0.1012
      6 C6         23.4293    5.3232    4.9449 C.ar      1 UNK        -0.0710
      7 C7         22.8950    4.0363    4.8722 C.ar      1 UNK        -0.1300
      8 C8         23.6797    2.9772    4.4183 C.ar      1 UNK        -0.0765
      9 C9         25.0051    3.2077    4.0343 C.ar      1 UNK        -0.0104
     10 C10        25.5394    4.4998    4.1077 C.ar      1 UNK        -0.0576
     11 N11        25.8023    2.1474    3.5758 N.am      1 UNK         0.0040
     12 C12        25.2774    1.0192    3.0237 C.2       1 UNK         0.3805
     13 O13        24.0897    0.7741    2.8051 O.2       1 UNK        -0.4884
     14 C14        26.4245    0.0801    2.6650 C.3       1 UNK        -0.0616
     15 C15        27.6890    0.8400    3.1055 C.3       1 UNK        -0.0616
     16 C16        28.5509   -0.0345    4.0964 C.3       1 UNK        -0.0278
     17 C17        27.6107   -0.4617    5.2375 C.2       1 UNK        -0.1810
     18 C18        26.5046   -1.1267    4.8519 C.2       1 UNK        -0.1810
     19 C19        26.3670   -1.3472    3.3348 C.3       1 UNK        -0.0278
     20 C20        27.6673   -2.0801    2.8325 C.3       1 UNK        -0.1703
     21 C21        28.6845   -2.7499    3.7501 C.3       1 UNK        -0.1330
     22 C22        28.9279   -1.3224    3.2721 C.3       1 UNK        -0.1703
     23 C23        27.1597    2.1507    3.6784 C.2       1 UNK         0.3805
     24 O24        27.8759    3.0502    4.1219 O.2       1 UNK        -0.4884
     25 H25        26.4187   -0.0161    1.5774 H         1 UNK         0.0868
     26 H26        28.2805    1.1022    2.2259 H         1 UNK         0.0868
     27 H27        27.6043   -2.4146    1.7963 H         1 UNK         0.1133
     28 H28        29.7084   -1.1500    2.5301 H         1 UNK         0.1133
     29 H29        22.8043    6.1314    5.2965 H         1 UNK         0.1490
     30 H30        21.8711    3.8603    5.1676 H         1 UNK         0.1454
     31 H31        23.2584    1.9837    4.3647 H         1 UNK         0.1459
     32 H32        26.5634    4.6702    3.8061 H         1 UNK         0.1504
     33 H33        29.4329    0.4881    4.4687 H         1 UNK         0.1145
     34 H34        27.8131   -0.2452    6.2760 H         1 UNK         0.1488
     35 H35        25.7701   -1.4732    5.5636 H         1 UNK         0.1488
     36 H36        25.4607   -1.8993    3.0837 H         1 UNK         0.1145
     37 H37        28.4423   -2.9524    4.7933 H         1 UNK         0.1051
     38 H38        29.3060   -3.5437    3.3359 H         1 UNK         0.1051
@<TRIPOS>BOND
     1    1    2 1
     2    2    3 1
     3    2    4 1
     4    2    5 1
     5    5   10 ar
     6    5    6 ar
     7    6    7 ar
     8    6   29 1
     9    7    8 ar
    10    7   30 1
    11    8    9 ar
    12    8   31 1
    13    9   10 ar
    14    9   11 1
    15   10   32 1
    16   11   23 am BACKBONE|DICT|INTERRES
    17   11   12 am BACKBONE|DICT|INTERRES
    18   12   13 2
    19   12   14 1
    20   14   25 1
    21   14   19 1
    22   14   15 1
    23   15   26 1
    24   15   16 1
    25   15   23 1
    26   16   22 1
    27   16   17 1
    28   16   33 1
    29   17   18 2
    30   17   34 1
    31   18   19 1
    32   18   35 1
    33   19   20 1
    34   19   36 1
    35   20   27 1
    36   20   22 1
    37   20   21 1
    38   21   22 1
    39   21   37 1
    40   21   38 1
    41   22   28 1
    42   23   24 2
@<TRIPOS>SUBSTRUCTURE
1 UNK 1
@<TRIPOS>COMMENT
CHEMBL182993
PLANTSproteinTorsions
1
3233 307.2964
PLANTSmolcadARTstart hb
PLANTSmolcadARTstart HB
LINES
PLANTSmolcadARTstart HBCH
LINES
PLANTSmolcadARTstart HB-CHO
LINES
PLANTSmolcadARTend
PLANTSmolcadARTstart HB_WATER
LINES
PLANTSmolcadARTend

PLANTSmolcadARTend

@<TRIPOS>MOLECULE
CHEMBL726_entry_00036_conf_01
58 61 1
SMALL
USER_CHARGES


@<TRIPOS>ATOM
      1 O1         30.6657   -2.3510    4.0310 O.3       1 UNK        -0.6140
      2 C2         29.6209   -2.2653    3.0815 C.3       1 UNK         0.1276
      3 C3         29.5213   -0.8581    2.4540 C.3       1 UNK         0.0172
      4 C4         28.5003    1.4810    2.7051 C.3       1 UNK         0.0112
      5 C5         27.8784    2.4664    3.7181 C.3       1 UNK         0.0073
      6 C6         28.3099    3.8357    5.8084 C.3       1 UNK         0.0398
      7 C7         27.7222    3.1318    7.0443 C.3       1 UNK        -0.1915
      8 C8         26.2600    3.5651    7.3319 C.3       1 UNK        -0.0017
      9 N9         25.3629    3.5833    6.1567 N.pl3     1 UNK        -0.5302
     10 C10        25.1027    4.8342    5.5485 C.ar      1 UNK         0.2295
     11 C11        25.9649    5.9405    5.7016 C.ar      1 UNK        -0.1759
     12 C12        25.7460    7.1425    5.0321 C.ar      1 UNK        -0.0993
     13 C13        24.6688    7.2670    4.1640 C.ar      1 UNK        -0.1249
     14 C14        23.8252    6.1818    3.9562 C.ar      1 UNK        -0.0674
     15 C15        24.0553    4.9679    4.6090 C.ar      1 UNK        -0.0004
     16 S16        22.9285    3.6522    4.3179 S.3       1 UNK        -0.1922
     17 C17        24.0227    2.2983    4.5555 C.ar      1 UNK         0.0276
     18 C18        23.7638    1.1199    3.8534 C.ar      1 UNK        -0.0796
     19 C19        24.5790    0.0061    4.0148 C.ar      1 UNK        -0.0750
     20 C20        25.6640    0.0563    4.8905 C.ar      1 UNK        -0.0759
     21 C21        25.9022    1.2332    5.6076 C.ar      1 UNK        -0.1159
     22 C22        25.0711    2.3657    5.4993 C.ar      1 UNK         0.2214
     23 C23        26.5915   -1.1434    5.0775 C.3       1 UNK         0.4679
     24 F24        26.8386   -1.7072    3.8945 F         1 UNK        -0.1673
     25 F25        27.7469   -0.7354    5.6034 F         1 UNK        -0.1673
     26 F26        26.0716   -2.0729    5.8814 F         1 UNK        -0.1673
     27 C27        29.3383    1.5068    5.5515 C.3       1 UNK         0.0073
     28 C28        29.9609    0.5207    4.5398 C.3       1 UNK         0.0112
     29 H29        31.0492   -1.4776    4.1474 H         1 UNK         0.4703
     30 H30        29.8226   -2.9948    2.2966 H         1 UNK         0.0722
     31 H31        28.6767   -2.5739    3.5307 H         1 UNK         0.0722
     32 H32        30.5124   -0.4954    2.1755 H         1 UNK         0.1499
     33 H33        28.8891   -0.8427    1.5642 H         1 UNK         0.1499
     34 H34        29.3901    1.8859    2.2182 H         1 UNK         0.1669
     35 H35        27.7734    1.1982    1.9435 H         1 UNK         0.1669
     36 H36        27.6097    3.4071    3.2347 H         1 UNK         0.1664
     37 H37        26.9971    2.0565    4.2169 H         1 UNK         0.1664
     38 H38        29.1318    4.4886    6.1079 H         1 UNK         0.1343
     39 H39        27.5761    4.4225    5.2528 H         1 UNK         0.1343
     40 H40        27.8250    2.0475    7.0277 H         1 UNK         0.1002
     41 H41        28.3524    3.4402    7.8762 H         1 UNK         0.1002
     42 H42        25.8233    2.9152    8.0923 H         1 UNK         0.0932
     43 H43        26.2332    4.5462    7.8096 H         1 UNK         0.0932
     44 H44        26.8135    5.9102    6.3642 H         1 UNK         0.1211
     45 H45        26.4123    7.9780    5.1882 H         1 UNK         0.1449
     46 H46        24.4909    8.1991    3.6482 H         1 UNK         0.1555
     47 H47        22.9942    6.2838    3.2732 H         1 UNK         0.1613
     48 H48        22.9318    1.0679    3.1660 H         1 UNK         0.1664
     49 H49        24.3618   -0.8888    3.4498 H         1 UNK         0.1688
     50 H50        26.7423    1.2237    6.2785 H         1 UNK         0.1367
     51 H51        30.0613    1.7824    6.3187 H         1 UNK         0.1664
     52 H52        28.4469    1.1004    6.0345 H         1 UNK         0.1664
     53 H53        30.2268   -0.4217    5.0218 H         1 UNK         0.1669
     54 H54        30.8435    0.9291    4.0423 H         1 UNK         0.1669
     55 N55        28.9289    0.1852    3.4365 N.4       1 UNK        -0.4665
     56 H56        28.1149   -0.2210    3.8780 H         1 UNK         0.3231
     57 N57        28.9105    2.8053    4.8212 N.4       1 UNK        -0.4606
     58 H58        29.7217    3.2147    4.3785 H         1 UNK         0.3242
@<TRIPOS>BOND
     1    1    2 1
     2    1   29 1
     3    2    3 1
     4    2   30 1
     5    2   31 1
     6    3   32 1
     7    3   33 1
     8    3   55 1
     9    4    5 1
    10    4   34 1
    11    4   35 1
    12    4   55 1
    13    5   36 1
    14    5   37 1
    15    5   57 1
    16    6    7 1
    17    6   38 1
    18    6   39 1
    19    6   57 1
    20    7    8 1
    21    7   40 1
    22    7   41 1
    23    8    9 1
    24    8   42 1
    25    8   43 1
    26    9   22 1
    27    9   10 1
    28   10   15 ar
    29   10   11 ar
    30   11   12 ar
    31   11   44 1
    32   12   13 ar
    33   12   45 1
    34   13   14 ar
    35   13   46 1
    36   14   15 ar
    37   14   47 1
    38   15   16 1
    39   16   17 1
    40   17   22 ar
    41   17   18 ar
    42   18   19 ar
    43   18   48 1
    44   19   20 ar
    45   19   49 1
    46   20   21 ar
    47   20   23 1
    48   21   22 ar
    49   21   50 1
    50   23   24 1
    51   23   25 1
    52   23   26 1
    53   27   28 1
    54   27   51 1
    55   27   52 1
    56   27   57 1
    57   28   53 1
    58   28   54 1
    59   28   55 1
    60   55   56 1
    61   57   58 1
@<TRIPOS>SUBSTRUCTURE
1 UNK 1
@<TRIPOS>COMMENT
CHEMBL726
PLANTSproteinTorsions
1
3233 330.0330
PLANTSmolcadARTstart hb
PLANTSmolcadARTstart HB
LINES
31.0492 -1.47761 4.14745 32.262 0.189 3.785 0 255 0 5
29.7217 3.21475 4.3785 30.585 4.444 2.909 0 255 0 5
30.6657 -2.35097 4.03104 30.5539 -2.92697 5.68781 0 255 0 5
PLANTSmolcadARTstart HBCH
LINES
PLANTSmolcadARTstart HB-CHO
LINES
PLANTSmolcadARTend
PLANTSmolcadARTstart HB_WATER
LINES
PLANTSmolcadARTend

PLANTSmolcadARTend

@<TRIPOS>MOLECULE
CHEMBL103_entry_00001_conf_01
51 54 1
SMALL
USER_CHARGES


@<TRIPOS>ATOM
      1 C1         29.5917   -3.3200    3.1320 C.3       1 UNK        -0.2411
      2 C2         29.4610   -1.9588    3.8077 C.2       1 UNK         0.4312
      3 O3         30.3669   -1.5267    4.5205 O.2       1 UNK        -0.4613
      4 C4         28.1347   -1.1935    3.5942 C.3       1 UNK        -0.1469
      5 C5         26.8680   -2.0548    3.8517 C.3       1 UNK        -0.1270
      6 C6         25.7845   -1.0688    4.3327 C.3       1 UNK        -0.1287
      7 C7         26.4521    0.3103    4.2267 C.3       1 UNK        -0.0918
      8 C8         25.8864    1.5120    5.0325 C.3       1 UNK        -0.0670
      9 C9         24.3796    1.7217    4.7729 C.3       1 UNK        -0.1266
     10 C10        23.8262    2.9151    5.5678 C.3       1 UNK        -0.1041
     11 C11        24.6074    4.1701    5.1763 C.2       1 UNK        -0.0336
     12 C12        23.9929    5.2497    4.6357 C.2       1 UNK        -0.2297
     13 C13        24.6659    6.4694    4.1896 C.2       1 UNK         0.4415
     14 O14        24.0675    7.4394    3.7290 O.2       1 UNK        -0.4555
     15 C15        26.1175    6.4192    4.3328 C.2       1 UNK        -0.2225
     16 C16        26.7849    5.3745    4.8617 C.2       1 UNK        -0.1008
     17 C17        26.1456    4.0853    5.4047 C.3       1 UNK         0.0142
     18 C18        26.4310    4.0561    6.9296 C.3       1 UNK        -0.1589
     19 C19        26.6781    2.8104    4.6500 C.3       1 UNK        -0.0647
     20 C20        28.2220    2.5941    4.7736 C.3       1 UNK        -0.1230
     21 C21        28.7142    1.3264    4.0316 C.3       1 UNK        -0.1186
     22 C22        27.9554    0.0586    4.5054 C.3       1 UNK        -0.0202
     23 C23        28.2675   -0.2502    6.0090 C.3       1 UNK        -0.1613
     24 H24        28.1261   -0.8882    2.5462 H         1 UNK         0.0994
     25 H25        26.3442    0.5983    3.1760 H         1 UNK         0.0730
     26 H26        26.0114    1.3246    6.0978 H         1 UNK         0.0754
     27 H27        26.4899    2.9655    3.5845 H         1 UNK         0.0767
     28 H28        28.7718   -3.9740    3.4291 H         1 UNK         0.0882
     29 H29        29.5861   -3.2128    2.0481 H         1 UNK         0.0882
     30 H30        30.5292   -3.7986    3.4166 H         1 UNK         0.0882
     31 H31        26.5549   -2.5490    2.9310 H         1 UNK         0.0735
     32 H32        27.0151   -2.8372    4.5981 H         1 UNK         0.0735
     33 H33        24.8910   -1.1292    3.7097 H         1 UNK         0.0718
     34 H34        25.4829   -1.2810    5.3596 H         1 UNK         0.0718
     35 H35        24.2073    1.8740    3.7056 H         1 UNK         0.0725
     36 H36        23.8233    0.8155    5.0152 H         1 UNK         0.0725
     37 H37        22.7643    3.0326    5.3456 H         1 UNK         0.0813
     38 H38        23.8814    2.7283    6.6404 H         1 UNK         0.0813
     39 H39        22.9212    5.1978    4.5087 H         1 UNK         0.1477
     40 H40        26.7013    7.2657    4.0012 H         1 UNK         0.1494
     41 H41        27.8586    5.4762    4.9211 H         1 UNK         0.1330
     42 H42        25.9741    4.9094    7.4338 H         1 UNK         0.0682
     43 H43        26.0462    3.1600    7.4145 H         1 UNK         0.0682
     44 H44        27.4986    4.1009    7.1454 H         1 UNK         0.0682
     45 H45        28.7584    3.4633    4.3940 H         1 UNK         0.0675
     46 H46        28.5116    2.5340    5.8216 H         1 UNK         0.0675
     47 H47        28.5677    1.4727    2.9600 H         1 UNK         0.0771
     48 H48        29.7885    1.2031    4.1698 H         1 UNK         0.0771
     49 H49        27.9684    0.5468    6.6867 H         1 UNK         0.0619
     50 H50        27.7688   -1.1555    6.3550 H         1 UNK         0.0619
     51 H51        29.3364   -0.3956    6.1675 H         1 UNK         0.0619
@<TRIPOS>BOND
     1    1    2 1
     2    1   28 1
     3    1   29 1
     4    1   30 1
     5    2    3 2
     6    2    4 1
     7    4   24 1
     8    4   22 1
     9    4    5 1
    10    5    6 1
    11    5   31 1
    12    5   32 1
    13    6    7 1
    14    6   33 1
    15    6   34 1
    16    7   25 1
    17    7   22 1
    18    7    8 1
    19    8   26 1
    20    8   19 1
    21    8    9 1
    22    9   10 1
    23    9   35 1
    24    9   36 1
    25   10   11 1
    26   10   37 1
    27   10   38 1
    28   11   17 1
    29   11   12 2
    30   12   13 1
    31   12   39 1
    32   13   14 2
    33   13   15 1
    34   15   16 2
    35   15   40 1
    36   16   17 1
    37   16   41 1
    38   17   18 1
    39   17   19 1
    40   18   42 1
    41   18   43 1
    42   18   44 1
    43   19   27 1
    44   19   20 1
    45   20   21 1
    46   20   45 1
    47   20   46 1
    48   21   22 1
    49   21   47 1
    50   21   48 1
    51   22   23 1
    52   23   49 1
    53   23   50 1
    54   23   51 1
@<TRIPOS>SUBSTRUCTURE
1 UNK 1
@<TRIPOS>COMMENT
CHEMBL103
PLANTSproteinTorsions
1
3233 9.5126
PLANTSmolcadARTstart hb
PLANTSmolcadARTstart HB
LINES
30.3669 -1.52668 4.52047 30.2438 -2.39695 5.85768 0 255 0 5
24.0675 7.43942 3.729 23.102 9.362 4.201 0 255 0 5
PLANTSmolcadARTstart HBCH
LINES
PLANTSmolcadARTstart HB-CHO
LINES
PLANTSmolcadARTend
PLANTSmolcadARTstart HB_WATER
LINES
PLANTSmolcadARTend

PLANTSmolcadARTend

@<TRIPOS>MOLECULE
CHEMBL420197_entry_00028_conf_01
51 54 1
SMALL
USER_CHARGES


@<TRIPOS>ATOM
      1 C1         26.4670   -2.8282    4.7265 C.3       1 UNK        -0.0253
      2 N2         27.2069   -1.6095    4.3847 N.am      1 UNK        -0.3664
      3 C3         26.5550   -0.2961    4.6657 C.3       1 UNK         0.0768
      4 C4         25.5043    0.0306    3.5751 C.3       1 UNK        -0.1489
      5 C5         24.8890    1.4163    3.7714 C.3       1 UNK        -0.1248
      6 C6         25.9568    2.5308    3.8063 C.3       1 UNK        -0.0715
      7 C7         25.2653    3.9373    3.8530 C.3       1 UNK        -0.0780
      8 C8         24.1620    4.1414    4.9175 C.3       1 UNK        -0.1296
      9 C9         24.1232    5.6428    5.2321 C.3       1 UNK        -0.1538
     10 C10        25.2826    6.2710    4.4470 C.3       1 UNK         0.1615
     11 O11        25.8306    7.4388    5.0284 O.3       1 UNK        -0.6467
     12 C12        26.2533    5.1159    4.0914 C.3       1 UNK        -0.0449
     13 C13        27.0674    5.4490    2.8152 C.3       1 UNK        -0.1645
     14 C14        27.1991    4.8035    5.2895 C.3       1 UNK        -0.1097
     15 C15        27.9191    3.4575    5.1338 C.3       1 UNK        -0.1239
     16 C16        26.9143    2.2756    5.0107 C.3       1 UNK        -0.0639
     17 C17        27.6115    0.8585    4.9415 C.3       1 UNK        -0.0163
     18 C18        28.3236    0.5764    6.2955 C.3       1 UNK        -0.1669
     19 C19        28.6680    0.7379    3.8411 C.2       1 UNK        -0.1022
     20 C20        28.9471   -0.4414    3.2614 C.2       1 UNK        -0.2146
     21 C21        28.3754   -1.7027    3.6755 C.2       1 UNK         0.5003
     22 O22        28.9586   -2.7604    3.4326 O.2       1 UNK        -0.5280
     23 H23        26.0187   -0.3934    5.6113 H         1 UNK         0.0848
     24 H24        27.0284   -3.7461    4.5464 H         1 UNK         0.0700
     25 H25        26.1998   -2.8121    5.7834 H         1 UNK         0.0700
     26 H26        25.5442   -2.8832    4.1488 H         1 UNK         0.0700
     27 H27        25.9716    0.0052    2.5892 H         1 UNK         0.0772
     28 H28        24.7101   -0.7170    3.5753 H         1 UNK         0.0772
     29 H29        24.1885    1.6128    2.9583 H         1 UNK         0.0697
     30 H30        24.2744    1.4339    4.6725 H         1 UNK         0.0697
     31 H31        26.5498    2.4763    2.8912 H         1 UNK         0.0751
     32 H32        24.7930    4.0845    2.8787 H         1 UNK         0.0706
     33 H33        23.1942    3.8026    4.5451 H         1 UNK         0.0701
     34 H34        24.3677    3.5715    5.8240 H         1 UNK         0.0701
     35 H35        23.1675    6.1005    4.9722 H         1 UNK         0.0781
     36 H36        24.2614    5.7884    6.3049 H         1 UNK         0.0781
     37 H37        24.8429    6.6151    3.5083 H         1 UNK         0.0503
     38 H38        26.7489    7.2666    5.2490 H         1 UNK         0.4205
     39 H39        27.7337    6.2963    2.9814 H         1 UNK         0.0615
     40 H40        27.6823    4.6106    2.4893 H         1 UNK         0.0615
     41 H41        26.4174    5.7078    1.9786 H         1 UNK         0.0615
     42 H42        27.9160    5.6129    5.4354 H         1 UNK         0.0758
     43 H43        26.6270    4.7619    6.2178 H         1 UNK         0.0758
     44 H44        28.5969    3.4967    4.2833 H         1 UNK         0.0660
     45 H45        28.5716    3.3137    5.9937 H         1 UNK         0.0660
     46 H46        26.2956    2.2909    5.9102 H         1 UNK         0.0731
     47 H47        27.6375    0.6927    7.1352 H         1 UNK         0.0684
     48 H48        28.7143   -0.4402    6.3538 H         1 UNK         0.0684
     49 H49        29.1693    1.2410    6.4705 H         1 UNK         0.0684
     50 H50        29.2131    1.6016    3.4942 H         1 UNK         0.1374
     51 H51        29.6967   -0.4692    2.4839 H         1 UNK         0.1562
@<TRIPOS>BOND
     1    1    2 1
     2    1   24 1
     3    1   25 1
     4    1   26 1
     5    2   21 am BACKBONE|DICT|INTERRES
     6    2    3 1
     7    3   23 1
     8    3   17 1
     9    3    4 1
    10    4    5 1
    11    4   27 1
    12    4   28 1
    13    5    6 1
    14    5   29 1
    15    5   30 1
    16    6   16 1
    17    6    7 1
    18    6   31 1
    19    7   12 1
    20    7    8 1
    21    7   32 1
    22    8    9 1
    23    8   33 1
    24    8   34 1
    25    9   10 1
    26    9   35 1
    27    9   36 1
    28   10   11 1
    29   10   12 1
    30   10   37 1
    31   11   38 1
    32   12   13 1
    33   12   14 1
    34   13   39 1
    35   13   40 1
    36   13   41 1
    37   14   15 1
    38   14   42 1
    39   14   43 1
    40   15   16 1
    41   15   44 1
    42   15   45 1
    43   16   17 1
    44   16   46 1
    45   17   18 1
    46   17   19 1
    47   18   47 1
    48   18   48 1
    49   18   49 1
    50   19   20 2
    51   19   50 1
    52   20   21 1
    53   20   51 1
    54   21   22 2
@<TRIPOS>SUBSTRUCTURE
1 UNK 1
@<TRIPOS>COMMENT
CHEMBL420197
PLANTSproteinTorsions
1
3233 257.2089
PLANTSmolcadARTstart hb
PLANTSmolcadARTstart HB
LINES
PLANTSmolcadARTstart HBCH
LINES
PLANTSmolcadARTstart HB-CHO
LINES
PLANTSmolcadARTend
PLANTSmolcadARTstart HB_WATER
LINES
PLANTSmolcadARTend

PLANTSmolcadARTend

@<TRIPOS>MOLECULE
CHEMBL255776_entry_00015_conf_01
35 38 1
SMALL
USER_CHARGES


@<TRIPOS>ATOM
      1 O1         27.9325    2.9597    4.0378 O.2       1 UNK        -0.4805
      2 C2         27.1827    2.0481    3.6862 C.2       1 UNK         0.3851
      3 C3         27.6259    0.7096    3.1371 C.3       1 UNK        -0.0379
      4 C4         28.4548   -0.2751    4.0112 C.3       1 UNK        -0.1155
      5 C5         28.0141   -0.3198    5.4971 C.3       1 UNK        -0.1334
      6 C6         26.6143   -0.9626    5.4006 C.3       1 UNK        -0.1716
      7 C7         26.4651   -1.2590    3.8809 C.3       1 UNK        -0.0384
      8 C8         27.8983   -1.6100    3.4928 C.3       1 UNK        -0.1651
      9 N9         26.3694    0.0262    3.1553 N.am      1 UNK        -0.0784
     10 C10        25.2975    0.8235    3.2776 C.2       1 UNK         0.3944
     11 O11        24.1134    0.5152    3.1317 O.2       1 UNK        -0.5026
     12 N12        25.8231    2.0203    3.6732 N.am      1 UNK        -0.0350
     13 C13        25.0311    3.1024    4.0865 C.ar      1 UNK        -0.0037
     14 C14        25.5792    4.3897    4.1440 C.ar      1 UNK        -0.0569
     15 C15        24.7972    5.4759    4.5573 C.ar      1 UNK        -0.1015
     16 C16        25.3978    6.8792    4.6238 C.3       1 UNK         0.4669
     17 F17        24.7776    7.6340    5.5328 F         1 UNK        -0.1738
     18 F18        26.6943    6.8394    4.9373 F         1 UNK        -0.1738
     19 F19        25.2687    7.4614    3.4320 F         1 UNK        -0.1738
     20 C20        23.4590    5.2563    4.9098 C.ar      1 UNK        -0.0712
     21 C21        22.9113    3.9745    4.8531 C.ar      1 UNK        -0.1298
     22 C22        23.6943    2.8965    4.4433 C.ar      1 UNK        -0.0775
     23 H23        28.0200    0.7980    2.1237 H         1 UNK         0.1039
     24 H24        29.5314   -0.1600    3.8826 H         1 UNK         0.1122
     25 H25        28.6886   -0.9472    6.0819 H         1 UNK         0.0850
     26 H26        27.9972    0.6635    5.9681 H         1 UNK         0.0850
     27 H27        26.5793   -1.8890    5.9760 H         1 UNK         0.0866
     28 H28        25.8283   -0.3135    5.7898 H         1 UNK         0.0866
     29 H29        25.7069   -1.9953    3.6106 H         1 UNK         0.1355
     30 H30        28.0446   -1.7676    2.4207 H         1 UNK         0.0947
     31 H31        28.2896   -2.4828    4.0208 H         1 UNK         0.0947
     32 H32        26.6123    4.5416    3.8647 H         1 UNK         0.1519
     33 H33        22.8354    6.0791    5.2281 H         1 UNK         0.1489
     34 H34        21.8787    3.8166    5.1273 H         1 UNK         0.1451
     35 H35        23.2627    1.9066    4.4035 H         1 UNK         0.1442
@<TRIPOS>BOND
     1    1    2 2
     2    2   12 am BACKBONE|DICT|INTERRES
     3    2    3 1
     4    3   23 1
     5    3    9 1
     6    3    4 1
     7    4    8 1
     8    4    5 1
     9    4   24 1
    10    5    6 1
    11    5   25 1
    12    5   26 1
    13    6    7 1
    14    6   27 1
    15    6   28 1
    16    7    8 1
    17    7    9 1
    18    7   29 1
    19    8   30 1
    20    8   31 1
    21    9   10 am BACKBONE|DICT|INTERRES
    22   10   11 2
    23   10   12 am BACKBONE|DICT|INTERRES
    24   12   13 1
    25   13   22 ar
    26   13   14 ar
    27   14   15 ar
    28   14   32 1
    29   15   16 1
    30   15   20 ar
    31   16   17 1
    32   16   18 1
    33   16   19 1
    34   20   21 ar
    35   20   33 1
    36   21   22 ar
    37   21   34 1
    38   22   35 1
@<TRIPOS>SUBSTRUCTURE
1 UNK 1
@<TRIPOS>COMMENT
CHEMBL255776
PLANTSproteinTorsions
1
3233 284.6954
PLANTSmolcadARTstart hb
PLANTSmolcadARTstart HB
LINES
PLANTSmolcadARTstart HBCH
LINES
PLANTSmolcadARTstart HB-CHO
LINES
PLANTSmolcadARTend
PLANTSmolcadARTstart HB_WATER
LINES
PLANTSmolcadARTend

PLANTSmolcadARTend

@<TRIPOS>MOLECULE
CHEMBL361445_entry_00022_conf_01
42 46 1
SMALL
USER_CHARGES


@<TRIPOS>ATOM
      1 O1         25.6534    1.1583    1.9785 O.2       1 UNK        -0.4837
      2 C2         26.6958    1.0923    2.6321 C.2       1 UNK         0.3805
      3 C3         27.6439   -0.0995    2.6124 C.3       1 UNK        -0.0601
      4 C4         28.7870    0.3076    3.5498 C.3       1 UNK        -0.0601
      5 C5         28.9908   -0.7637    4.6829 C.3       1 UNK        -0.0576
      6 C6         27.6651   -0.9557    5.4968 C.3       1 UNK        -0.1321
      7 C7         26.4951   -1.3715    4.5381 C.3       1 UNK        -0.1321
      8 C8         27.0118   -1.4678    3.0615 C.3       1 UNK        -0.0576
      9 C9         28.1814   -2.4601    3.1304 C.2       1 UNK        -0.1808
     10 C10        29.1891   -2.1015    3.9560 C.2       1 UNK        -0.1808
     11 C11        28.4025    1.7000    4.0327 C.2       1 UNK         0.3805
     12 O12        29.0871    2.3809    4.7984 O.2       1 UNK        -0.4837
     13 N13        27.2228    2.0458    3.4481 N.am      1 UNK        -0.0184
     14 C14        26.5857    3.2795    3.6892 C.ar      1 UNK         0.0508
     15 C15        25.2069    3.3677    4.0585 C.ar      1 UNK        -0.0167
     16 C16        24.4073    2.1953    4.2024 C.ar      1 UNK        -0.1053
     17 C17        23.0705    2.2752    4.5590 C.ar      1 UNK        -0.1144
     18 C18        22.4863    3.5082    4.7827 C.ar      1 UNK        -0.1043
     19 C19        23.2274    4.6765    4.6543 C.ar      1 UNK        -0.1170
     20 C20        24.6139    4.6622    4.2897 C.ar      1 UNK         0.0741
     21 C21        25.4384    5.8518    4.1425 C.ar      1 UNK        -0.2240
     22 C22        26.7815    5.6785    3.7783 C.ar      1 UNK        -0.0613
     23 C23        27.3428    4.4357    3.5571 C.ar      1 UNK        -0.1153
     24 N24        24.9648    7.2578    4.3507 N.pl3     1 UNK         0.6754
     25 O25        25.7472    8.1969    4.3316 O.co2     1 UNK        -0.3685
     26 O26        23.7657    7.4489    4.5408 O.co2     1 UNK        -0.3685
     27 H27        28.0243   -0.1803    1.5918 H         1 UNK         0.0876
     28 H28        29.7067    0.4196    2.9715 H         1 UNK         0.0876
     29 H29        29.8379   -0.5285    5.3286 H         1 UNK         0.1129
     30 H30        27.8054   -1.7161    6.2669 H         1 UNK         0.0771
     31 H31        27.4073   -0.0421    6.0338 H         1 UNK         0.0771
     32 H32        26.0775   -2.3298    4.8520 H         1 UNK         0.0771
     33 H33        25.6737   -0.6578    4.6128 H         1 UNK         0.0771
     34 H34        26.2347   -1.8102    2.3768 H         1 UNK         0.1129
     35 H35        28.2051   -3.3806    2.5661 H         1 UNK         0.1460
     36 H36        30.0652   -2.7189    4.0896 H         1 UNK         0.1460
     37 H37        24.8386    1.2199    4.0331 H         1 UNK         0.1366
     38 H38        22.4843    1.3738    4.6620 H         1 UNK         0.1395
     39 H39        21.4436    3.5625    5.0598 H         1 UNK         0.1421
     40 H40        22.6864    5.5831    4.8472 H         1 UNK         0.1506
     41 H41        27.4329    6.5314    3.6569 H         1 UNK         0.1575
     42 H42        28.3853    4.3731    3.2780 H         1 UNK         0.1535
@<TRIPOS>BOND
     1    1    2 2
     2    2   13 am BACKBONE|DICT|INTERRES
     3    2    3 1
     4    3   27 1
     5    3    8 1
     6    3    4 1
     7    4   28 1
     8    4    5 1
     9    4   11 1
    10    5   10 1
    11    5    6 1
    12    5   29 1
    13    6    7 1
    14    6   30 1
    15    6   31 1
    16    7    8 1
    17    7   32 1
    18    7   33 1
    19    8    9 1
    20    8   34 1
    21    9   10 2
    22    9   35 1
    23   10   36 1
    24   11   12 2
    25   11   13 am BACKBONE|DICT|INTERRES
    26   13   14 1
    27   14   23 ar
    28   14   15 ar
    29   15   20 ar
    30   15   16 ar
    31   16   17 ar
    32   16   37 1
    33   17   18 ar
    34   17   38 1
    35   18   19 ar
    36   18   39 1
    37   19   20 ar
    38   19   40 1
    39   20   21 ar
    40   21   22 ar
    41   21   24 1
    42   22   23 ar
    43   22   41 1
    44   23   42 1
    45   24   25 1
    46   24   26 2
@<TRIPOS>SUBSTRUCTURE
1 UNK 1
@<TRIPOS>COMMENT
CHEMBL361445
PLANTSproteinTorsions
1
3233 186.8896
PLANTSmolcadARTstart hb
PLANTSmolcadARTstart HB
LINES
23.7657 7.44892 4.54085 23.102 9.362 4.201 0 255 0 5
PLANTSmolcadARTstart HBCH
LINES
PLANTSmolcadARTstart HB-CHO
LINES
PLANTSmolcadARTend
PLANTSmolcadARTstart HB_WATER
LINES
PLANTSmolcadARTend

PLANTSmolcadARTend

@<TRIPOS>MOLECULE
CHEMBL382640_entry_00024_conf_01
35 38 1
SMALL
USER_CHARGES


@<TRIPOS>ATOM
      1 C1         25.5319    8.0393    4.5364 C.3       1 UNK        -0.1291
      2 N2         25.0708    6.6619    4.4839 N.pl3     1 UNK         0.2125
      3 C3         23.7670    6.2521    4.3327 C.ar      1 UNK        -0.3242
      4 C4         23.7266    4.8675    4.3316 C.ar      1 UNK        -0.1851
      5 C5         25.0366    4.4051    4.5056 C.ar      1 UNK        -0.0795
      6 C6         25.8481    5.5314    4.6179 C.ar      1 UNK        -0.1255
      7 C7         27.3675    5.4911    4.7621 C.3       1 UNK        -0.1380
      8 C8         27.9497    4.1842    4.1413 C.3       1 UNK        -0.1152
      9 C9         27.0433    2.9767    4.3876 C.ar      1 UNK        -0.3181
     10 C10        25.6702    3.0921    4.5628 C.ar      1 UNK         0.0523
     11 N11        25.1177    1.8362    4.7334 N.pl3     1 UNK        -0.0148
     12 C12        23.6997    1.5441    4.8999 C.3       1 UNK        -0.0973
     13 C13        26.1179    0.8813    4.6199 C.ar      1 UNK         0.0485
     14 C14        26.0654   -0.5188    4.6789 C.ar      1 UNK        -0.2125
     15 C15        27.2675   -1.2114    4.5361 C.ar      1 UNK        -0.2573
     16 C16        28.4773   -0.5517    4.3385 C.ar      1 UNK         0.1884
     17 O17        29.6292   -1.2795    4.2029 O.3       1 UNK        -0.6016
     18 C18        28.5328    0.8389    4.2740 C.ar      1 UNK        -0.3292
     19 C19        27.3473    1.5782    4.4143 C.ar      1 UNK         0.3165
     20 H20        24.6836    8.7155    4.6499 H         1 UNK         0.0815
     21 H21        26.2114    8.1692    5.3795 H         1 UNK         0.0815
     22 H22        26.0468    8.2786    3.6058 H         1 UNK         0.0815
     23 H23        22.9769    6.9807    4.2231 H         1 UNK         0.2101
     24 H24        22.8418    4.2621    4.2050 H         1 UNK         0.1739
     25 H25        27.8400    6.3584    4.2998 H         1 UNK         0.0759
     26 H26        27.6346    5.5368    5.8184 H         1 UNK         0.0759
     27 H27        28.1010    4.3205    3.0699 H         1 UNK         0.0752
     28 H28        28.9422    4.0076    4.5575 H         1 UNK         0.0752
     29 H29        23.5741    0.6407    5.4972 H         1 UNK         0.0773
     30 H30        23.2049    2.3592    5.4265 H         1 UNK         0.0773
     31 H31        23.2420    1.3998    3.9210 H         1 UNK         0.0773
     32 H32        25.1386   -1.0520    4.8304 H         1 UNK         0.1676
     33 H33        27.2545   -2.2910    4.5803 H         1 UNK         0.1473
     34 H34        30.3960   -0.7330    4.0172 H         1 UNK         0.4416
     35 H35        29.4752    1.3419    4.1155 H         1 UNK         0.1897
@<TRIPOS>BOND
     1    1    2 1
     2    1   20 1
     3    1   21 1
     4    1   22 1
     5    2    6 ar
     6    2    3 ar
     7    3    4 ar
     8    3   23 1
     9    4    5 ar
    10    4   24 1
    11    5   10 1
    12    5    6 ar
    13    6    7 1
    14    7    8 1
    15    7   25 1
    16    7   26 1
    17    8    9 1
    18    8   27 1
    19    8   28 1
    20    9   19 ar
    21    9   10 ar
    22   10   11 ar
    23   11   12 1
    24   11   13 ar
    25   12   29 1
    26   12   30 1
    27   12   31 1
    28   13   19 ar
    29   13   14 ar
    30   14   15 ar
    31   14   32 1
    32   15   16 ar
    33   15   33 1
    34   16   17 1
    35   16   18 ar
    36   17   34 1
    37   18   19 ar
    38   18   35 1
@<TRIPOS>SUBSTRUCTURE
1 UNK 1
@<TRIPOS>COMMENT
CHEMBL382640
PLANTSproteinTorsions
1
3233 18.2728
PLANTSmolcadARTstart hb
PLANTSmolcadARTstart HB
LINES
30.396 -0.733015 4.01722 32.262 0.189 3.785 0 255 0 5
29.6292 -1.27952 4.20287 30.1964 -2.29578 5.94863 0 255 0 5
PLANTSmolcadARTstart HBCH
LINES
PLANTSmolcadARTstart HB-CHO
LINES
PLANTSmolcadARTend
PLANTSmolcadARTstart HB_WATER
LINES
PLANTSmolcadARTend

PLANTSmolcadARTend

@<TRIPOS>MOLECULE
CHEMBL307910_entry_00019_conf_01
51 54 1
SMALL
USER_CHARGES


@<TRIPOS>ATOM
      1 C1         23.4682    6.1268    4.4173 C.3       1 UNK        -0.0675
      2 N2         24.8554    5.6557    4.6419 N.am      1 UNK        -0.1218
      3 C3         25.6914    6.6356    5.1339 C.2       1 UNK         0.4373
      4 O4         25.3541    7.8011    5.3626 O.2       1 UNK        -0.5258
      5 C5         27.1625    6.2376    5.3861 C.3       1 UNK        -0.1574
      6 C6         27.4340    4.7300    5.3669 C.3       1 UNK        -0.1280
      7 C7         26.7005    3.9847    4.2317 C.3       1 UNK        -0.0130
      8 C8         27.1410    4.5078    2.8316 C.3       1 UNK        -0.1625
      9 C9         26.9526    2.4310    4.3910 C.3       1 UNK        -0.0654
     10 C10        28.3911    2.0081    3.9776 C.3       1 UNK        -0.1249
     11 C11        28.6439    0.5146    4.2217 C.3       1 UNK        -0.1093
     12 C12        27.6487   -0.3951    3.4405 C.3       1 UNK        -0.0446
     13 C13        27.9532   -0.3740    1.9209 C.3       1 UNK        -0.1643
     14 C14        27.6874   -1.8432    3.9923 C.3       1 UNK         0.1613
     15 O15        28.9537   -2.4486    4.1723 O.3       1 UNK        -0.6467
     16 C16        26.7841   -1.8620    5.2318 C.3       1 UNK        -0.1538
     17 C17        25.8675   -0.6378    5.1070 C.3       1 UNK        -0.1303
     18 C18        26.1778    0.0191    3.7409 C.3       1 UNK        -0.0779
     19 C19        25.9179    1.5618    3.6164 C.3       1 UNK        -0.0704
     20 C20        24.4627    1.8918    4.0354 C.3       1 UNK        -0.0754
     21 C21        24.2428    3.3636    4.3282 C.2       1 UNK        -0.2559
     22 C22        25.2009    4.3187    4.4238 C.2       1 UNK        -0.0122
     23 H23        23.3462    7.2082    4.3392 H         1 UNK         0.0767
     24 H24        23.0878    5.7186    3.4804 H         1 UNK         0.0767
     25 H25        22.8203    5.7786    5.2226 H         1 UNK         0.0767
     26 H26        27.7506    6.7267    4.6085 H         1 UNK         0.1002
     27 H27        27.4951    6.6696    6.3310 H         1 UNK         0.1002
     28 H28        28.5114    4.5794    5.3005 H         1 UNK         0.0765
     29 H29        27.1442    4.3155    6.3347 H         1 UNK         0.0765
     30 H30        28.2246    4.4852    2.7149 H         1 UNK         0.0652
     31 H31        26.7157    3.9123    2.0239 H         1 UNK         0.0652
     32 H32        26.8355    5.5389    2.6524 H         1 UNK         0.0652
     33 H33        26.8304    2.1768    5.4459 H         1 UNK         0.0748
     34 H34        28.5870    2.2515    2.9341 H         1 UNK         0.0655
     35 H35        29.1292    2.5846    4.5339 H         1 UNK         0.0655
     36 H36        29.6752    0.2509    3.9836 H         1 UNK         0.0752
     37 H37        28.5481    0.3400    5.2946 H         1 UNK         0.0752
     38 H38        27.2869   -1.0368    1.3673 H         1 UNK         0.0612
     39 H39        27.8375    0.6205    1.4913 H         1 UNK         0.0612
     40 H40        28.9742   -0.7000    1.7185 H         1 UNK         0.0612
     41 H41        27.1841   -2.4763    3.2580 H         1 UNK         0.0498
     42 H42        29.1530   -2.9743    3.3942 H         1 UNK         0.4202
     43 H43        26.2270   -2.7970    5.3091 H         1 UNK         0.0779
     44 H44        27.3794   -1.7741    6.1423 H         1 UNK         0.0779
     45 H45        24.8217   -0.9433    5.1628 H         1 UNK         0.0709
     46 H46        26.0391    0.0527    5.9334 H         1 UNK         0.0709
     47 H47        25.5328   -0.4666    3.0045 H         1 UNK         0.0693
     48 H48        26.0097    1.8064    2.5574 H         1 UNK         0.0730
     49 H49        23.7818    1.5842    3.2410 H         1 UNK         0.0748
     50 H50        24.1545    1.3377    4.9211 H         1 UNK         0.0748
     51 H51        23.2098    3.6422    4.4717 H         1 UNK         0.1297
@<TRIPOS>BOND
     1    1    2 1
     2    1   23 1
     3    1   24 1
     4    1   25 1
     5    2   22 1
     6    2    3 am BACKBONE|DICT|INTERRES
     7    3    4 2
     8    3    5 1
     9    5    6 1
    10    5   26 1
    11    5   27 1
    12    6    7 1
    13    6   28 1
    14    6   29 1
    15    7   22 1
    16    7    8 1
    17    7    9 1
    18    8   30 1
    19    8   31 1
    20    8   32 1
    21    9   19 1
    22    9   10 1
    23    9   33 1
    24   10   11 1
    25   10   34 1
    26   10   35 1
    27   11   12 1
    28   11   36 1
    29   11   37 1
    30   12   18 1
    31   12   13 1
    32   12   14 1
    33   13   38 1
    34   13   39 1
    35   13   40 1
    36   14   15 1
    37   14   16 1
    38   14   41 1
    39   15   42 1
    40   16   17 1
    41   16   43 1
    42   16   44 1
    43   17   18 1
    44   17   45 1
    45   17   46 1
    46   18   19 1
    47   18   47 1
    48   19   20 1
    49   19   48 1
    50   20   21 1
    51   20   49 1
    52   20   50 1
    53   21   22 2
    54   21   51 1
@<TRIPOS>SUBSTRUCTURE
1 UNK 1
@<TRIPOS>COMMENT
CHEMBL307910
PLANTSproteinTorsions
1
3233 358.5359
PLANTSmolcadARTstart hb
PLANTSmolcadARTstart HB
LINES
28.9537 -2.44857 4.17228 30.3165 -2.53622 5.76889 0 255 0 5
PLANTSmolcadARTstart HBCH
LINES
PLANTSmolcadARTstart HB-CHO
LINES
PLANTSmolcadARTend
PLANTSmolcadARTstart HB_WATER
LINES
PLANTSmolcadARTend

PLANTSmolcadARTend

@<TRIPOS>MOLECULE
CHEMBL132889_entry_00004_conf_01
43 45 1
SMALL
USER_CHARGES


@<TRIPOS>ATOM
      1 C1         22.2899    4.2779    4.4595 C.3       1 UNK        -0.1822
      2 C2         23.6169    4.9918    4.3075 C.2       1 UNK         0.0085
      3 C3         24.8625    4.3640    4.1603 C.2       1 UNK        -0.0452
      4 S4         26.1702    5.5147    4.0871 S.3       1 UNK        -0.0304
      5 C5         25.0737    6.8318    4.2971 C.2       1 UNK        -0.0016
      6 C6         23.7665    6.3843    4.4133 C.2       1 UNK        -0.0530
      7 C7         25.5680    8.1966    4.3414 C.1       1 UNK         0.2823
      8 N8         25.9613    9.2844    4.3764 N.1       1 UNK        -0.4205
      9 C9         25.1793    2.9106    4.0287 C.ar      1 UNK        -0.0406
     10 C10        24.1617    2.0022    3.7351 C.ar      1 UNK        -0.0680
     11 C11        24.4472    0.6469    3.6112 C.ar      1 UNK        -0.1872
     12 C12        25.7552    0.1889    3.7720 C.ar      1 UNK         0.2164
     13 N13        25.9851   -1.1946    3.7170 N.pl3     1 UNK        -0.5517
     14 C14        27.0499   -1.7910    4.5361 C.3       1 UNK         0.0363
     15 C15        26.6606   -1.6890    6.0322 C.3       1 UNK        -0.1809
     16 C16        27.2135   -3.2465    4.0319 C.3       1 UNK        -0.1809
     17 C17        28.3600   -0.9808    4.2775 C.2       1 UNK         0.4454
     18 O18        29.4429   -1.5509    4.1114 O.2       1 UNK        -0.4475
     19 C19        28.2647    0.5813    4.2546 C.3       1 UNK        -0.0223
     20 C20        28.8567    1.0698    5.6043 C.3       1 UNK        -0.1630
     21 C21        29.0759    1.0740    3.0260 C.3       1 UNK        -0.1630
     22 C22        26.8051    1.0694    4.0954 C.ar      1 UNK        -0.1225
     23 C23        26.4831    2.4328    4.2047 C.ar      1 UNK        -0.0656
     24 H24        22.4007    3.3284    4.9842 H         1 UNK         0.0725
     25 H25        21.5771    4.8580    5.0464 H         1 UNK         0.0725
     26 H26        21.8321    4.0608    3.4943 H         1 UNK         0.0725
     27 H27        22.9300    7.0515    4.5644 H         1 UNK         0.1387
     28 H28        23.1454    2.3425    3.5988 H         1 UNK         0.1390
     29 H29        23.6461   -0.0446    3.3921 H         1 UNK         0.1369
     30 H30        25.1857   -1.8004    3.5987 H         1 UNK         0.2804
     31 H31        27.4486   -2.0834    6.6754 H         1 UNK         0.0760
     32 H32        26.4540   -0.6688    6.3565 H         1 UNK         0.0760
     33 H33        25.7621   -2.2717    6.2400 H         1 UNK         0.0760
     34 H34        27.9697   -3.7850    4.6057 H         1 UNK         0.0760
     35 H35        26.2843   -3.8093    4.1351 H         1 UNK         0.0760
     36 H36        27.5046   -3.2933    2.9804 H         1 UNK         0.0760
     37 H37        28.2436    0.7814    6.4587 H         1 UNK         0.0720
     38 H38        29.8623    0.6814    5.7775 H         1 UNK         0.0720
     39 H39        28.9455    2.1559    5.6305 H         1 UNK         0.0720
     40 H40        28.6757    0.6843    2.0881 H         1 UNK         0.0720
     41 H41        29.0618    2.1621    2.9520 H         1 UNK         0.0720
     42 H42        30.1270    0.7851    3.0818 H         1 UNK         0.0720
     43 H43        27.2683    3.1396    4.4298 H         1 UNK         0.1365
@<TRIPOS>BOND
     1    1    2 1
     2    1   24 1
     3    1   25 1
     4    1   26 1
     5    2    6 1
     6    2    3 2
     7    3    4 1
     8    3    9 1
     9    4    5 1
    10    5    6 2
    11    5    7 1
    12    6   27 1
    13    7    8 3
    14    9   23 ar
    15    9   10 ar
    16   10   11 ar
    17   10   28 1
    18   11   12 ar
    19   11   29 1
    20   12   22 ar
    21   12   13 1
    22   13   14 1
    23   13   30 1
    24   14   15 1
    25   14   16 1
    26   14   17 1
    27   15   31 1
    28   15   32 1
    29   15   33 1
    30   16   34 1
    31   16   35 1
    32   16   36 1
    33   17   18 2
    34   17   19 1
    35   19   20 1
    36   19   21 1
    37   19   22 1
    38   20   37 1
    39   20   38 1
    40   20   39 1
    41   21   40 1
    42   21   41 1
    43   21   42 1
    44   22   23 ar
    45   23   43 1
@<TRIPOS>SUBSTRUCTURE
1 UNK 1
@<TRIPOS>COMMENT
CHEMBL132889
PLANTSproteinTorsions
1
3233 5.8137
PLANTSmolcadARTstart hb
PLANTSmolcadARTstart HB
LINES
29.4429 -1.55094 4.11145 30.2668 -2.44253 5.82448 0 255 0 5
PLANTSmolcadARTstart HBCH
LINES
PLANTSmolcadARTstart HB-CHO
LINES
PLANTSmolcadARTend
PLANTSmolcadARTstart HB_WATER
LINES
PLANTSmolcadARTend

PLANTSmolcadARTend

@<TRIPOS>MOLECULE
CHEMBL82307_entry_00038_conf_01
46 49 1
SMALL
USER_CHARGES


@<TRIPOS>ATOM
      1 C1         29.8175   -2.9634    3.4322 C.3       1 UNK         0.1382
      2 O2         29.9478   -1.8634    4.3265 O.3       1 UNK        -0.3660
      3 C3         29.0689   -0.8028    4.2188 C.ar      1 UNK         0.1609
      4 C4         28.4159   -0.4274    3.0417 C.ar      1 UNK        -0.2032
      5 C5         27.5524    0.6623    3.0365 C.ar      1 UNK        -0.0873
      6 C6         27.2971    1.4217    4.1908 C.ar      1 UNK        -0.1093
      7 C7         27.9511    1.0300    5.3898 C.ar      1 UNK        -0.0394
      8 C8         27.6950    1.7337    6.7286 C.3       1 UNK        -0.0820
      9 C9         26.8713    3.0337    6.6465 C.3       1 UNK        -0.1049
     10 C10        25.8160    2.8524    5.5675 C.2       1 UNK        -0.0159
     11 C11        24.5066    2.7095    5.8824 C.2       1 UNK        -0.2368
     12 C12        23.4684    2.3478    4.9317 C.2       1 UNK         0.4397
     13 O13        22.2758    2.3596    5.2293 O.2       1 UNK        -0.4633
     14 C14        23.9758    1.8093    3.5919 C.3       1 UNK        -0.1989
     15 C15        25.1952    2.6229    3.1237 C.3       1 UNK        -0.1160
     16 C16        26.3999    2.6907    4.1338 C.3       1 UNK         0.0626
     17 C17        27.2841    3.9360    3.7676 C.3       1 UNK        -0.0703
     18 C18        26.6801    5.3090    4.0676 C.ar      1 UNK        -0.0830
     19 C19        27.3070    6.1641    4.9796 C.ar      1 UNK        -0.1247
     20 C20        26.7572    7.4124    5.2581 C.ar      1 UNK        -0.1275
     21 C21        25.5754    7.8005    4.6309 C.ar      1 UNK        -0.1281
     22 C22        24.9371    6.9502    3.7308 C.ar      1 UNK        -0.1275
     23 C23        25.4874    5.7020    3.4520 C.ar      1 UNK        -0.1247
     24 C24        28.8221   -0.0653    5.3729 C.ar      1 UNK        -0.1553
     25 H25        30.5817   -3.7058    3.6614 H         1 UNK         0.0414
     26 H26        28.8456   -3.4491    3.5326 H         1 UNK         0.0414
     27 H27        29.9585   -2.6536    2.3955 H         1 UNK         0.0414
     28 H28        28.5741   -0.9602    2.1165 H         1 UNK         0.1347
     29 H29        27.1058    0.9265    2.0917 H         1 UNK         0.1305
     30 H30        27.1452    1.0268    7.3524 H         1 UNK         0.0796
     31 H31        28.6352    1.9231    7.2486 H         1 UNK         0.0796
     32 H32        26.4209    3.2369    7.6196 H         1 UNK         0.0838
     33 H33        27.5038    3.8960    6.4458 H         1 UNK         0.0838
     34 H34        24.2242    2.8203    6.9196 H         1 UNK         0.1468
     35 H35        24.2624    0.7685    3.7446 H         1 UNK         0.1013
     36 H36        23.1667    1.8167    2.8611 H         1 UNK         0.1013
     37 H37        25.5019    2.2792    2.1380 H         1 UNK         0.0732
     38 H38        24.8352    3.6377    2.9409 H         1 UNK         0.0732
     39 H39        28.2490    3.8698    4.2743 H         1 UNK         0.0779
     40 H40        27.5333    3.9437    2.7065 H         1 UNK         0.0779
     41 H41        28.2238    5.8653    5.4674 H         1 UNK         0.1288
     42 H42        27.2443    8.0759    5.9573 H         1 UNK         0.1314
     43 H43        25.1481    8.7687    4.8472 H         1 UNK         0.1310
     44 H44        24.0188    7.2572    3.2524 H         1 UNK         0.1314
     45 H45        24.9871    5.0444    2.7563 H         1 UNK         0.1288
     46 H46        29.3128   -0.3602    6.2895 H         1 UNK         0.1437
@<TRIPOS>BOND
     1    1    2 1
     2    1   25 1
     3    1   26 1
     4    1   27 1
     5    2    3 1
     6    3   24 ar
     7    3    4 ar
     8    4    5 ar
     9    4   28 1
    10    5    6 ar
    11    5   29 1
    12    6   16 1
    13    6    7 ar
    14    7    8 1
    15    7   24 ar
    16    8    9 1
    17    8   30 1
    18    8   31 1
    19    9   10 1
    20    9   32 1
    21    9   33 1
    22   10   16 1
    23   10   11 2
    24   11   12 1
    25   11   34 1
    26   12   13 2
    27   12   14 1
    28   14   15 1
    29   14   35 1
    30   14   36 1
    31   15   16 1
    32   15   37 1
    33   15   38 1
    34   16   17 1
    35   17   18 1
    36   17   39 1
    37   17   40 1
    38   18   23 ar
    39   18   19 ar
    40   19   20 ar
    41   19   41 1
    42   20   21 ar
    43   20   42 1
    44   21   22 ar
    45   21   43 1
    46   22   23 ar
    47   22   44 1
    48   23   45 1
    49   24   46 1
@<TRIPOS>SUBSTRUCTURE
1 UNK 1
@<TRIPOS>COMMENT
CHEMBL82307
PLANTSproteinTorsions
1
3233 2.0591
PLANTSmolcadARTstart hb
PLANTSmolcadARTstart HB
LINES
29.9478 -1.86339 4.32646 30.2917 -2.49027 5.79414 0 255 0 5
PLANTSmolcadARTstart HBCH
LINES
PLANTSmolcadARTstart HB-CHO
LINES
PLANTSmolcadARTend
PLANTSmolcadARTstart HB_WATER
LINES
PLANTSmolcadARTend

PLANTSmolcadARTend

@<TRIPOS>MOLECULE
CHEMBL395483_00_entry_00025_conf_01
36 38 1
SMALL
USER_CHARGES


@<TRIPOS>ATOM
      1 C1         29.3517    2.0393    4.9690 C.3       1 UNK        -0.1310
      2 C2         28.1505    1.1639    4.6672 C.2       1 UNK        -0.0349
      3 C3         26.8631    1.4721    4.3954 C.2       1 UNK        -0.0754
      4 C4         26.0839    0.2762    4.1200 C.2       1 UNK         0.5033
      5 O5         24.9179    0.1895    3.7316 O.2       1 UNK        -0.5012
      6 N6         26.9205   -0.7326    4.4211 N.am      1 UNK        -0.3671
      7 C7         26.6991   -2.0830    3.9064 C.3       1 UNK         0.0202
      8 C8         28.1447   -2.5325    3.6381 C.3       1 UNK        -0.1723
      9 C9         29.0326   -1.2880    3.7229 C.3       1 UNK         0.1978
     10 O10        30.3668   -1.5603    4.0978 O.3       1 UNK        -0.6389
     11 C11        28.2812   -0.3285    4.6503 C.3       1 UNK         0.0044
     12 C12        26.3091    2.8434    4.2421 C.ar      1 UNK        -0.0370
     13 C13        27.1226    3.8079    3.6388 C.ar      1 UNK        -0.1061
     14 C14        26.6693    5.1046    3.4322 C.ar      1 UNK        -0.0939
     15 C15        25.3827    5.4712    3.8237 C.ar      1 UNK        -0.0924
     16 C16        24.9548    6.8442    3.5716 C.1       1 UNK         0.3948
     17 N17        24.6160    7.9327    3.3717 N.1       1 UNK        -0.4172
     18 C18        24.5458    4.5249    4.4441 C.ar      1 UNK         0.1011
     19 Cl19       22.9324    4.9665    4.9315 Cl        1 UNK        -0.1356
     20 C20        25.0120    3.2122    4.6669 C.ar      1 UNK        -0.0531
     21 C21        24.1217    2.2141    5.4131 C.3       1 UNK        -0.1295
     22 H22        29.0621   -0.8255    2.7344 H         1 UNK         0.0676
     23 H23        28.5187   -0.6396    5.6692 H         1 UNK         0.1123
     24 H24        29.7931    1.7543    5.9242 H         1 UNK         0.0832
     25 H25        30.1079    1.9210    4.1927 H         1 UNK         0.0832
     26 H26        29.0789    3.0927    5.0263 H         1 UNK         0.0832
     27 H27        26.3271   -2.7799    4.6585 H         1 UNK         0.0929
     28 H28        26.1817   -2.1241    2.9461 H         1 UNK         0.0929
     29 H29        28.4438   -3.2360    4.4181 H         1 UNK         0.0932
     30 H30        28.2536   -3.0625    2.6911 H         1 UNK         0.0932
     31 H31        30.8542   -0.7332    4.1132 H         1 UNK         0.4286
     32 H32        28.1190    3.5495    3.3096 H         1 UNK         0.1462
     33 H33        27.3294    5.8168    2.9559 H         1 UNK         0.1495
     34 H34        23.5699    2.7002    6.2174 H         1 UNK         0.0793
     35 H35        23.4022    1.7574    4.7329 H         1 UNK         0.0793
     36 H36        24.6947    1.4296    5.9065 H         1 UNK         0.0793
@<TRIPOS>BOND
     1    1    2 1
     2    1   24 1
     3    1   25 1
     4    1   26 1
     5    2   11 1
     6    2    3 2
     7    3    4 1
     8    3   12 1
     9    4    5 2
    10    4    6 am BACKBONE|DICT|INTERRES
    11    6   11 1
    12    6    7 1
    13    7    8 1
    14    7   27 1
    15    7   28 1
    16    8    9 1
    17    8   29 1
    18    8   30 1
    19    9   22 1
    20    9   10 1
    21    9   11 1
    22   10   31 1
    23   11   23 1
    24   12   20 ar
    25   12   13 ar
    26   13   14 ar
    27   13   32 1
    28   14   15 ar
    29   14   33 1
    30   15   16 1
    31   15   18 ar
    32   16   17 3
    33   18   19 1
    34   18   20 ar
    35   20   21 1
    36   21   34 1
    37   21   35 1
    38   21   36 1
@<TRIPOS>SUBSTRUCTURE
1 UNK 1
@<TRIPOS>COMMENT
CHEMBL395483_00
PLANTSproteinTorsions
1
3233 16.7133
PLANTSmolcadARTstart hb
PLANTSmolcadARTstart HB
LINES
30.8542 -0.733193 4.11323 32.262 0.189 3.785 0 255 0 5
30.3668 -1.56028 4.09779 30.2041 -2.31302 5.93123 0 255 0 5
PLANTSmolcadARTstart HBCH
LINES
PLANTSmolcadARTstart HB-CHO
LINES
PLANTSmolcadARTend
PLANTSmolcadARTstart HB_WATER
LINES
PLANTSmolcadARTend

PLANTSmolcadARTend

@<TRIPOS>MOLECULE
CHEMBL230053_entry_00011_conf_01
40 43 1
SMALL
USER_CHARGES


@<TRIPOS>ATOM
      1 N1         21.4461    5.1647    4.5332 N.1       1 UNK        -0.4222
      2 C2         22.3296    4.4200    4.5955 C.1       1 UNK         0.3952
      3 C3         23.4452    3.4801    4.6751 C.ar      1 UNK        -0.0844
      4 C4         23.1567    2.1122    4.6320 C.ar      1 UNK        -0.0912
      5 C5         24.1801    1.1702    4.7017 C.ar      1 UNK        -0.1062
      6 C6         25.5124    1.5832    4.8171 C.ar      1 UNK         0.0175
      7 N7         26.5542    0.6300    4.8880 N.am      1 UNK        -0.0204
      8 C8         27.8612    0.9389    4.7070 C.2       1 UNK         0.4001
      9 O9         28.3614    2.0376    4.4592 O.2       1 UNK        -0.4852
     10 C10        28.6330   -0.3546    4.8469 C.3       1 UNK        -0.0794
     11 C11        29.2837   -0.9246    3.5564 C.3       1 UNK         0.1643
     12 O12        29.6616   -0.0344    2.5223 O.3       1 UNK        -0.6380
     13 C13        28.3830   -2.0704    3.1038 C.3       1 UNK        -0.1795
     14 C14        27.6850   -2.5268    4.3854 C.3       1 UNK        -0.0757
     15 N15        27.5642   -1.2740    5.1393 N.am      1 UNK        -0.0662
     16 C16        26.3474   -0.6921    5.1539 C.2       1 UNK         0.3926
     17 O17        25.2682   -1.2527    5.3629 O.2       1 UNK        -0.5092
     18 C18        25.7999    2.9538    4.8616 C.ar      1 UNK        -0.1010
     19 C19        24.7832    3.9130    4.7910 C.ar      1 UNK         0.0111
     20 C20        25.1657    5.3484    4.8401 C.ar      1 UNK        -0.0584
     21 C21        26.0857    5.7972    5.7923 C.ar      1 UNK        -0.1056
     22 C22        26.4474    7.1409    5.8387 C.ar      1 UNK        -0.1297
     23 C23        25.8867    8.0372    4.9317 C.ar      1 UNK        -0.1189
     24 C24        24.9680    7.6009    3.9799 C.ar      1 UNK        -0.1297
     25 C25        24.6077    6.2567    3.9352 C.ar      1 UNK        -0.1056
     26 H26        29.3450   -0.2872    5.6703 H         1 UNK         0.1061
     27 H27        30.2205   -1.3767    3.8874 H         1 UNK         0.0835
     28 H28        22.1366    1.7643    4.5430 H         1 UNK         0.1494
     29 H29        23.9334    0.1186    4.6642 H         1 UNK         0.1519
     30 H30        30.5732    0.2316    2.6643 H         1 UNK         0.4317
     31 H31        27.6390   -1.7029    2.3944 H         1 UNK         0.0924
     32 H32        28.9198   -2.8760    2.6018 H         1 UNK         0.0924
     33 H33        26.7468   -3.0610    4.2217 H         1 UNK         0.0961
     34 H34        28.3625   -3.1781    4.9391 H         1 UNK         0.0961
     35 H35        26.8271    3.2797    4.9529 H         1 UNK         0.1513
     36 H36        26.5219    5.1032    6.4965 H         1 UNK         0.1370
     37 H37        27.1593    7.4859    6.5739 H         1 UNK         0.1345
     38 H38        26.1671    9.0797    4.9670 H         1 UNK         0.1318
     39 H39        24.5373    8.3014    3.2798 H         1 UNK         0.1345
     40 H40        23.8955    5.9203    3.1955 H         1 UNK         0.1370
@<TRIPOS>BOND
     1    1    2 3
     2    2    3 1
     3    3   19 ar
     4    3    4 ar
     5    4    5 ar
     6    4   28 1
     7    5    6 ar
     8    5   29 1
     9    6    7 1
    10    6   18 ar
    11    7   16 am BACKBONE|DICT|INTERRES
    12    7    8 am BACKBONE|DICT|INTERRES
    13    8    9 2
    14    8   10 1
    15   10   26 1
    16   10   15 1
    17   10   11 1
    18   11   27 1
    19   11   12 1
    20   11   13 1
    21   12   30 1
    22   13   14 1
    23   13   31 1
    24   13   32 1
    25   14   15 1
    26   14   33 1
    27   14   34 1
    28   15   16 am BACKBONE|DICT|INTERRES
    29   16   17 2
    30   18   19 ar
    31   18   35 1
    32   19   20 1
    33   20   25 ar
    34   20   21 ar
    35   21   22 ar
    36   21   36 1
    37   22   23 ar
    38   22   37 1
    39   23   24 ar
    40   23   38 1
    41   24   25 ar
    42   24   39 1
    43   25   40 1
@<TRIPOS>SUBSTRUCTURE
1 UNK 1
@<TRIPOS>COMMENT
CHEMBL230053
PLANTSproteinTorsions
1
3233 270.3800
PLANTSmolcadARTstart hb
PLANTSmolcadARTstart HB
LINES
30.5732 0.231649 2.66426 32.262 0.189 3.785 0 255 0 5
PLANTSmolcadARTstart HBCH
LINES
PLANTSmolcadARTstart HB-CHO
LINES
PLANTSmolcadARTend
PLANTSmolcadARTstart HB_WATER
LINES
PLANTSmolcadARTend

PLANTSmolcadARTend

@<TRIPOS>MOLECULE
CHEMBL77779_entry_00037_conf_01
49 52 1
SMALL
USER_CHARGES


@<TRIPOS>ATOM
      1 O1         28.0330    6.4441    5.0424 O.3       1 UNK        -0.5975
      2 C2         27.6682    5.1242    5.0522 C.ar      1 UNK         0.2101
      3 C3         27.7658    4.3818    6.2203 C.ar      1 UNK        -0.2259
      4 C4         27.3860    3.0439    6.2195 C.ar      1 UNK        -0.0770
      5 C5         26.8963    2.4041    5.0664 C.ar      1 UNK        -0.1034
      6 C6         26.8319    3.1675    3.8673 C.ar      1 UNK        -0.0367
      7 C7         26.4325    2.5517    2.5246 C.3       1 UNK        -0.0810
      8 C8         25.7468    1.1893    2.6648 C.3       1 UNK        -0.1252
      9 C9         26.4991    0.3205    3.6882 C.3       1 UNK        -0.0794
     10 C10        26.0580   -1.1709    3.6309 C.3       1 UNK        -0.1515
     11 C11        26.8924   -2.0941    4.5616 C.3       1 UNK         0.3037
     12 O12        26.2938   -3.3742    4.6099 O.3       1 UNK        -0.6393
     13 C13        26.9390   -1.4925    5.9936 C.3       1 UNK        -0.1153
     14 C14        27.2997    0.0167    6.0223 C.3       1 UNK        -0.1226
     15 C15        26.3851    0.9345    5.1364 C.3       1 UNK         0.0432
     16 C16        24.8923    0.9019    5.6418 C.3       1 UNK        -0.0738
     17 C17        24.0487    2.1426    5.3426 C.ar      1 UNK        -0.0809
     18 C18        23.1158    2.1301    4.3008 C.ar      1 UNK        -0.1235
     19 C19        22.3546    3.2644    4.0318 C.ar      1 UNK        -0.1310
     20 C20        22.5312    4.4129    4.8000 C.ar      1 UNK        -0.1321
     21 C21        23.4660    4.4390    5.8322 C.ar      1 UNK        -0.1310
     22 C22        24.2280    3.3053    6.1001 C.ar      1 UNK        -0.1235
     23 C23        28.2653   -2.2739    4.0321 C.1       1 UNK        -0.1374
     24 C24        29.4009   -2.4313    3.6104 C.1       1 UNK        -0.0980
     25 Cl25       30.9411   -2.6435    3.0394 Cl        1 UNK         0.0607
     26 C26        27.2069    4.5165    3.8900 C.ar      1 UNK        -0.1663
     27 H27        27.5551    0.3473    3.4073 H         1 UNK         0.0849
     28 H28        27.7875    6.8917    4.2296 H         1 UNK         0.4464
     29 H29        28.1215    4.8380    7.1327 H         1 UNK         0.1311
     30 H30        27.4434    2.5123    7.1565 H         1 UNK         0.1340
     31 H31        25.7950    3.2338    1.9600 H         1 UNK         0.0786
     32 H32        27.3427    2.4269    1.9356 H         1 UNK         0.0786
     33 H33        24.6799    1.2601    2.8701 H         1 UNK         0.0681
     34 H34        25.7857    0.7025    1.6892 H         1 UNK         0.0681
     35 H35        24.9937   -1.2511    3.8532 H         1 UNK         0.0770
     36 H36        26.1228   -1.5254    2.5994 H         1 UNK         0.0770
     37 H37        26.3066   -3.6820    5.5189 H         1 UNK         0.4270
     38 H38        25.9672   -1.6271    6.4679 H         1 UNK         0.0842
     39 H39        27.6331   -2.0476    6.6286 H         1 UNK         0.0842
     40 H40        27.2993    0.3521    7.0584 H         1 UNK         0.0770
     41 H41        28.3388    0.1407    5.7120 H         1 UNK         0.0770
     42 H42        24.3577    0.0591    5.2065 H         1 UNK         0.0740
     43 H43        24.8313    0.7241    6.7141 H         1 UNK         0.0740
     44 H44        22.9758    1.2455    3.6983 H         1 UNK         0.1318
     45 H45        21.6308    3.2544    3.2302 H         1 UNK         0.1296
     46 H46        21.9401    5.2925    4.5916 H         1 UNK         0.1281
     47 H47        23.5988    5.3340    6.4221 H         1 UNK         0.1296
     48 H48        24.9493    3.3275    6.9043 H         1 UNK         0.1318
     49 H49        27.1580    5.0964    2.9792 H         1 UNK         0.1425
@<TRIPOS>BOND
     1    1    2 1
     2    1   28 1
     3    2   26 ar
     4    2    3 ar
     5    3    4 ar
     6    3   29 1
     7    4    5 ar
     8    4   30 1
     9    5   15 1
    10    5    6 ar
    11    6    7 1
    12    6   26 ar
    13    7    8 1
    14    7   31 1
    15    7   32 1
    16    8    9 1
    17    8   33 1
    18    8   34 1
    19    9   27 1
    20    9   15 1
    21    9   10 1
    22   10   11 1
    23   10   35 1
    24   10   36 1
    25   11   12 1
    26   11   13 1
    27   11   23 1
    28   12   37 1
    29   13   14 1
    30   13   38 1
    31   13   39 1
    32   14   15 1
    33   14   40 1
    34   14   41 1
    35   15   16 1
    36   16   17 1
    37   16   42 1
    38   16   43 1
    39   17   22 ar
    40   17   18 ar
    41   18   19 ar
    42   18   44 1
    43   19   20 ar
    44   19   45 1
    45   20   21 ar
    46   20   46 1
    47   21   22 ar
    48   21   47 1
    49   22   48 1
    50   23   24 3
    51   24   25 1
    52   26   49 1
@<TRIPOS>SUBSTRUCTURE
1 UNK 1
@<TRIPOS>COMMENT
CHEMBL77779
PLANTSproteinTorsions
1
3233 278.2739
PLANTSmolcadARTstart hb
PLANTSmolcadARTstart HB
LINES
26.3066 -3.68204 5.51893 25.779 -4.564 7.33 0 255 0 5
PLANTSmolcadARTstart HBCH
LINES
PLANTSmolcadARTstart HB-CHO
LINES
PLANTSmolcadARTend
PLANTSmolcadARTstart HB_WATER
LINES
PLANTSmolcadARTend

PLANTSmolcadARTend

@<TRIPOS>MOLECULE
CHEMBL369542_entry_00023_conf_01
45 49 1
SMALL
USER_CHARGES


@<TRIPOS>ATOM
      1 O1         25.7820    1.3687    2.1256 O.2       1 UNK        -0.4856
      2 C2         26.7819    1.3431    2.8456 C.2       1 UNK         0.3783
      3 C3         27.7456    0.1637    2.9336 C.3       1 UNK        -0.0544
      4 C4         28.8230    0.6279    3.9199 C.3       1 UNK        -0.0544
      5 C5         29.0377   -0.3473    5.1330 C.3       1 UNK        -0.0565
      6 C6         29.8030   -1.6564    4.7962 C.3       1 UNK        -0.1151
      7 C7         29.4403   -2.3077    3.4321 C.3       1 UNK        -0.1267
      8 C8         27.9320   -2.4605    3.0882 C.3       1 UNK        -0.1151
      9 C9         27.0635   -1.1954    3.3296 C.3       1 UNK        -0.0565
     10 C10        26.7206   -1.1398    4.8169 C.2       1 UNK        -0.1768
     11 C11        27.6651   -0.7345    5.6797 C.2       1 UNK        -0.1768
     12 C12        28.3872    2.0345    4.3194 C.2       1 UNK         0.3783
     13 O13        29.0129    2.7600    5.0948 O.2       1 UNK        -0.4856
     14 N14        27.2391    2.3351    3.6556 N.am      1 UNK        -0.0112
     15 C15        26.5677    3.5649    3.8101 C.ar      1 UNK         0.0506
     16 C16        25.1671    3.6368    4.0922 C.ar      1 UNK        -0.0168
     17 C17        24.3824    2.4534    4.2317 C.ar      1 UNK        -0.1053
     18 C18        23.0253    2.5179    4.5037 C.ar      1 UNK        -0.1148
     19 C19        22.4052    3.7457    4.6454 C.ar      1 UNK        -0.1046
     20 C20        23.1304    4.9240    4.5181 C.ar      1 UNK        -0.1170
     21 C21        24.5364    4.9259    4.2383 C.ar      1 UNK         0.0741
     22 C22        25.3453    6.1265    4.0963 C.ar      1 UNK        -0.2246
     23 C23        26.7111    5.9690    3.8198 C.ar      1 UNK        -0.0612
     24 C24        27.3091    4.7313    3.6799 C.ar      1 UNK        -0.1139
     25 N25        24.8328    7.5284    4.2230 N.pl3     1 UNK         0.6756
     26 O26        25.5664    8.4886    4.0370 O.co2     1 UNK        -0.3688
     27 O27        23.6514    7.6948    4.5177 O.co2     1 UNK        -0.3688
     28 H28        28.1850    0.0691    1.9386 H         1 UNK         0.0826
     29 H29        29.7683    0.7537    3.3883 H         1 UNK         0.0826
     30 H30        29.5806    0.1676    5.9279 H         1 UNK         0.1020
     31 H31        30.8718   -1.4378    4.7850 H         1 UNK         0.0702
     32 H32        29.6733   -2.3860    5.5981 H         1 UNK         0.0702
     33 H33        29.9082   -1.7184    2.6422 H         1 UNK         0.0684
     34 H34        29.9181   -3.2862    3.3692 H         1 UNK         0.0684
     35 H35        27.8585   -2.7332    2.0345 H         1 UNK         0.0702
     36 H36        27.5159   -3.3125    3.6293 H         1 UNK         0.0702
     37 H37        26.1303   -1.3144    2.7758 H         1 UNK         0.1020
     38 H38        25.7502   -1.4460    5.1794 H         1 UNK         0.1429
     39 H39        27.4583   -0.7129    6.7396 H         1 UNK         0.1429
     40 H40        24.8409    1.4815    4.1256 H         1 UNK         0.1361
     41 H41        22.4509    1.6087    4.6049 H         1 UNK         0.1392
     42 H42        21.3470    3.7883    4.8569 H         1 UNK         0.1419
     43 H43        22.5616    5.8251    4.6436 H         1 UNK         0.1504
     44 H44        27.3522    6.8308    3.7055 H         1 UNK         0.1576
     45 H45        28.3676    4.6818    3.4666 H         1 UNK         0.1557
@<TRIPOS>BOND
     1    1    2 2
     2    2   14 am BACKBONE|DICT|INTERRES
     3    2    3 1
     4    3   28 1
     5    3    9 1
     6    3    4 1
     7    4   29 1
     8    4    5 1
     9    4   12 1
    10    5   11 1
    11    5    6 1
    12    5   30 1
    13    6    7 1
    14    6   31 1
    15    6   32 1
    16    7    8 1
    17    7   33 1
    18    7   34 1
    19    8    9 1
    20    8   35 1
    21    8   36 1
    22    9   10 1
    23    9   37 1
    24   10   11 2
    25   10   38 1
    26   11   39 1
    27   12   13 2
    28   12   14 am BACKBONE|DICT|INTERRES
    29   14   15 1
    30   15   24 ar
    31   15   16 ar
    32   16   21 ar
    33   16   17 ar
    34   17   18 ar
    35   17   40 1
    36   18   19 ar
    37   18   41 1
    38   19   20 ar
    39   19   42 1
    40   20   21 ar
    41   20   43 1
    42   21   22 ar
    43   22   23 ar
    44   22   25 1
    45   23   24 ar
    46   23   44 1
    47   24   45 1
    48   25   26 1
    49   25   27 2
@<TRIPOS>SUBSTRUCTURE
1 UNK 1
@<TRIPOS>COMMENT
CHEMBL369542
PLANTSproteinTorsions
1
3233 321.6155
PLANTSmolcadARTstart hb
PLANTSmolcadARTstart HB
LINES
23.6514 7.69482 4.51774 23.102 9.362 4.201 0 255 0 5
PLANTSmolcadARTstart HBCH
LINES
PLANTSmolcadARTstart HB-CHO
LINES
PLANTSmolcadARTend
PLANTSmolcadARTstart HB_WATER
LINES
PLANTSmolcadARTend

PLANTSmolcadARTend

@<TRIPOS>MOLECULE
CHEMBL51639_entry_00032_conf_01
43 44 1
SMALL
USER_CHARGES


@<TRIPOS>ATOM
      1 C1         26.7659   -2.4874    4.6310 C.3       1 UNK         0.1346
      2 O2         26.1455   -1.2124    4.5049 O.3       1 UNK        -0.3594
      3 C3         26.9069   -0.0672    4.6521 C.ar      1 UNK         0.1113
      4 C4         26.5044    1.0543    5.3973 C.ar      1 UNK        -0.1170
      5 C5         27.3165    2.1940    5.5038 C.ar      1 UNK        -0.0765
      6 C6         26.8881    3.4299    6.3160 C.3       1 UNK        -0.0695
      7 C7         25.8702    4.4310    5.6731 C.3       1 UNK        -0.0399
      8 C8         24.4116    3.9115    5.6470 C.2       1 UNK        -0.1043
      9 C9         24.0181    2.6502    5.9143 C.2       1 UNK        -0.2254
     10 C10        23.4110    4.9922    5.2541 C.3       1 UNK        -0.0989
     11 C11        23.7547    5.5258    3.8505 C.3       1 UNK        -0.1286
     12 C12        25.2204    5.9961    3.7295 C.3       1 UNK         0.0414
     13 Br13       25.3405    7.6864    4.8009 Br        1 UNK        -0.2363
     14 C14        26.2748    4.9456    4.2344 C.3       1 UNK        -0.0172
     15 C15        27.6695    5.6289    4.2753 C.3       1 UNK        -0.1722
     16 C16        26.2965    3.7646    3.2241 C.3       1 UNK        -0.1722
     17 C17        28.5630    2.1924    4.8576 C.ar      1 UNK         0.2106
     18 O18        29.4057    3.2729    4.9345 O.3       1 UNK        -0.5931
     19 C19        28.9720    1.0837    4.1189 C.ar      1 UNK        -0.1880
     20 C20        28.1512   -0.0369    4.0146 C.ar      1 UNK         0.0278
     21 Br21       28.7533   -1.5277    2.9900 Br        1 UNK        -0.1062
     22 H22        25.8749    5.3081    6.3211 H         1 UNK         0.0765
     23 H23        25.4271    6.2780    2.6958 H         1 UNK         0.1047
     24 H24        26.0165   -3.2663    4.4913 H         1 UNK         0.0386
     25 H25        27.5376   -2.6332    3.8737 H         1 UNK         0.0386
     26 H26        27.2039   -2.6240    5.6210 H         1 UNK         0.0386
     27 H27        25.5492    1.0376    5.8946 H         1 UNK         0.1488
     28 H28        26.4790    3.0342    7.2446 H         1 UNK         0.0804
     29 H29        27.7879    3.9752    6.6025 H         1 UNK         0.0804
     30 H30        22.9755    2.3723    5.8664 H         1 UNK         0.1214
     31 H31        24.7161    1.8721    6.1827 H         1 UNK         0.1214
     32 H32        22.3904    4.6060    5.2538 H         1 UNK         0.0800
     33 H33        23.4154    5.7991    5.9879 H         1 UNK         0.0800
     34 H34        23.5665    4.7405    3.1172 H         1 UNK         0.0818
     35 H35        23.0780    6.3390    3.5851 H         1 UNK         0.0818
     36 H36        27.8573    6.2080    3.3701 H         1 UNK         0.0683
     37 H37        27.7793    6.3038    5.1244 H         1 UNK         0.0683
     38 H38        28.4768    4.8993    4.3444 H         1 UNK         0.0683
     39 H39        26.5055    4.1144    2.2124 H         1 UNK         0.0683
     40 H40        27.0729    3.0396    3.4691 H         1 UNK         0.0683
     41 H41        25.3532    3.2200    3.1858 H         1 UNK         0.0683
     42 H42        29.5336    3.7076    4.0884 H         1 UNK         0.4503
     43 H43        29.9312    1.0881    3.6215 H         1 UNK         0.1465
@<TRIPOS>BOND
     1    1    2 1
     2    1   24 1
     3    1   25 1
     4    1   26 1
     5    2    3 1
     6    3   20 ar
     7    3    4 ar
     8    4    5 ar
     9    4   27 1
    10    5    6 1
    11    5   17 ar
    12    6    7 1
    13    6   28 1
    14    6   29 1
    15    7   22 1
    16    7   14 1
    17    7    8 1
    18    8    9 2
    19    8   10 1
    20    9   30 1
    21    9   31 1
    22   10   11 1
    23   10   32 1
    24   10   33 1
    25   11   12 1
    26   11   34 1
    27   11   35 1
    28   12   23 1
    29   12   13 1
    30   12   14 1
    31   14   15 1
    32   14   16 1
    33   15   36 1
    34   15   37 1
    35   15   38 1
    36   16   39 1
    37   16   40 1
    38   16   41 1
    39   17   18 1
    40   17   19 ar
    41   18   42 1
    42   19   20 ar
    43   19   43 1
    44   20   21 1
@<TRIPOS>SUBSTRUCTURE
1 UNK 1
@<TRIPOS>COMMENT
CHEMBL51639
PLANTSproteinTorsions
1
3233 220.8723
PLANTSmolcadARTstart hb
PLANTSmolcadARTstart HB
LINES
29.5336 3.70763 4.08843 30.585 4.444 2.909 0 255 0 5
PLANTSmolcadARTstart HBCH
LINES
PLANTSmolcadARTstart HB-CHO
LINES
PLANTSmolcadARTend
PLANTSmolcadARTstart HB_WATER
LINES
PLANTSmolcadARTend

PLANTSmolcadARTend

@<TRIPOS>MOLECULE
CHEMBL421986_entry_00028_conf_01
43 44 1
SMALL
USER_CHARGES


@<TRIPOS>ATOM
      1 C1         30.2118   -2.5579    3.7583 C.3       1 UNK        -0.2024
      2 C2         29.4036   -1.3907    3.1423 C.3       1 UNK         0.2609
      3 O3         30.1633   -0.9110    2.0375 O.3       1 UNK        -0.6679
      4 C4         28.0559   -1.9237    2.5685 C.3       1 UNK        -0.0645
      5 S5         26.6723   -2.2781    3.7139 S.3       1 UNK        -0.2907
      6 C6         25.9596   -0.7452    4.2313 C.ar      1 UNK         0.0310
      7 C7         25.1540   -0.0061    3.3661 C.ar      1 UNK        -0.1095
      8 C8         24.5638    1.1729    3.8144 C.ar      1 UNK        -0.1130
      9 C9         24.7752    1.6320    5.1182 C.ar      1 UNK         0.2854
     10 C10        25.6087    0.8871    5.9658 C.ar      1 UNK        -0.1130
     11 C11        26.2006   -0.2930    5.5261 C.ar      1 UNK        -0.1095
     12 N12        24.1489    2.8091    5.5314 N.2       1 UNK        -0.3106
     13 C13        23.3319    3.6015    5.0650 C.1       1 UNK         0.0875
     14 S14        22.2744    4.5379    4.3369 S.2       1 UNK        -0.1442
     15 C15        29.1666   -0.2620    4.1893 C.2       1 UNK         0.4958
     16 O16        29.4599   -0.4911    5.3637 O.2       1 UNK        -0.5129
     17 N17        28.5930    0.8892    3.7631 N.am      1 UNK        -0.3764
     18 C18        28.1588    2.0161    4.4887 C.ar      1 UNK         0.0479
     19 C19        28.4012    1.9803    5.8614 C.ar      1 UNK        -0.0977
     20 C20        28.0386    3.0505    6.6732 C.ar      1 UNK        -0.0947
     21 C21        27.4236    4.1809    6.1284 C.ar      1 UNK        -0.0493
     22 C22        27.0672    5.2617    7.0441 C.1       1 UNK         0.3770
     23 N23        26.7851    6.1183    7.7691 N.1       1 UNK        -0.3923
     24 C24        27.1683    4.2424    4.7401 C.ar      1 UNK        -0.0603
     25 C25        27.5412    3.1516    3.9382 C.ar      1 UNK        -0.0836
     26 C26        26.4981    5.4634    4.0822 C.3       1 UNK         0.4647
     27 F27        25.1706    5.4650    4.2204 F         1 UNK        -0.1681
     28 F28        26.9623    6.5845    4.6353 F         1 UNK        -0.1681
     29 F29        26.7636    5.4881    2.7759 F         1 UNK        -0.1681
     30 H30        29.6369   -3.0857    4.5210 H         1 UNK         0.0851
     31 H31        30.4898   -3.2976    3.0058 H         1 UNK         0.0851
     32 H32        31.1350   -2.2114    4.2264 H         1 UNK         0.0851
     33 H33        30.9285   -0.4396    2.3758 H         1 UNK         0.4455
     34 H34        27.6624   -1.1910    1.8622 H         1 UNK         0.0842
     35 H35        28.2329   -2.8172    1.9684 H         1 UNK         0.0842
     36 H36        24.9681   -0.3446    2.3577 H         1 UNK         0.1465
     37 H37        23.9280    1.7298    3.1412 H         1 UNK         0.1478
     38 H38        25.7928    1.2170    6.9779 H         1 UNK         0.1478
     39 H39        26.8273   -0.8609    6.1983 H         1 UNK         0.1465
     40 H40        28.4138    0.9420    2.7706 H         1 UNK         0.3191
     41 H41        28.8809    1.1223    6.3112 H         1 UNK         0.1535
     42 H42        28.2435    2.9885    7.7333 H         1 UNK         0.1551
     43 H43        27.3457    3.2105    2.8815 H         1 UNK         0.1612
@<TRIPOS>BOND
     1    1    2 1
     2    1   30 1
     3    1   31 1
     4    1   32 1
     5    2    3 1
     6    2    4 1
     7    2   15 1
     8    3   33 1
     9    4    5 1
    10    4   34 1
    11    4   35 1
    12    5    6 1
    13    6   11 ar
    14    6    7 ar
    15    7    8 ar
    16    7   36 1
    17    8    9 ar
    18    8   37 1
    19    9   10 ar
    20    9   12 1
    21   10   11 ar
    22   10   38 1
    23   11   39 1
    24   12   13 2
    25   13   14 2
    26   15   16 2
    27   15   17 am BACKBONE|DICT|INTERRES
    28   17   18 1
    29   17   40 1
    30   18   25 ar
    31   18   19 ar
    32   19   20 ar
    33   19   41 1
    34   20   21 ar
    35   20   42 1
    36   21   22 1
    37   21   24 ar
    38   22   23 3
    39   24   25 ar
    40   24   26 1
    41   25   43 1
    42   26   27 1
    43   26   28 1
    44   26   29 1
@<TRIPOS>SUBSTRUCTURE
1 UNK 1
@<TRIPOS>COMMENT
CHEMBL421986
PLANTSproteinTorsions
1
3233 43.3944
PLANTSmolcadARTstart hb
PLANTSmolcadARTstart HB
LINES
30.9285 -0.439609 2.37578 32.262 0.189 3.785 0 255 0 5
29.4599 -0.491128 5.36367 30.1217 -2.07607 6.28693 0 255 0 5
PLANTSmolcadARTstart HBCH
LINES
PLANTSmolcadARTstart HB-CHO
LINES
PLANTSmolcadARTend
PLANTSmolcadARTstart HB_WATER
LINES
PLANTSmolcadARTend

PLANTSmolcadARTend

@<TRIPOS>MOLECULE
CHEMBL367375_entry_00023_conf_01
43 48 1
SMALL
USER_CHARGES


@<TRIPOS>ATOM
      1 O1         25.5670    1.4393    1.8935 O.2       1 UNK        -0.4830
      2 C2         26.5912    1.3485    2.5727 C.2       1 UNK         0.3818
      3 C3         27.5404    0.1554    2.5341 C.3       1 UNK        -0.0608
      4 C4         28.6616    0.5301    3.5202 C.3       1 UNK        -0.0608
      5 C5         28.8403   -0.5899    4.6170 C.3       1 UNK        -0.0277
      6 C6         27.4556   -0.8090    5.2517 C.2       1 UNK        -0.1812
      7 C7         26.4738   -1.1364    4.3894 C.2       1 UNK        -0.1812
      8 C8         26.9020   -1.2366    2.9145 C.3       1 UNK        -0.0277
      9 C9         28.0934   -2.2632    2.8264 C.3       1 UNK        -0.1707
     10 C10        28.4849   -3.2233    3.9448 C.3       1 UNK        -0.1315
     11 C11        29.2122   -1.8897    3.8087 C.3       1 UNK        -0.1707
     12 C12        28.2590    1.9057    4.0423 C.2       1 UNK         0.3818
     13 O13        28.9204    2.5592    4.8506 O.2       1 UNK        -0.4830
     14 N14        27.0938    2.2709    3.4393 N.am      1 UNK        -0.0140
     15 C15        26.4531    3.4996    3.7007 C.ar      1 UNK         0.0501
     16 C16        25.0634    3.5799    4.0308 C.ar      1 UNK        -0.0165
     17 C17        24.2572    2.4057    4.1119 C.ar      1 UNK        -0.1058
     18 C18        22.9105    2.4779    4.4300 C.ar      1 UNK        -0.1144
     19 C19        22.3218    3.7044    4.6763 C.ar      1 UNK        -0.1046
     20 C20        23.0686    4.8740    4.6094 C.ar      1 UNK        -0.1167
     21 C21        24.4657    4.8677    4.2866 C.ar      1 UNK         0.0738
     22 C22        25.2962    6.0592    4.2040 C.ar      1 UNK        -0.2238
     23 C23        26.6494    5.8943    3.8744 C.ar      1 UNK        -0.0616
     24 C24        27.2155    4.6578    3.6293 C.ar      1 UNK        -0.1138
     25 N25        24.8187    7.4588    4.4453 N.pl3     1 UNK         0.6754
     26 O26        25.5747    8.4128    4.3311 O.co2     1 UNK        -0.3686
     27 O27        23.6434    7.6295    4.7612 O.co2     1 UNK        -0.3686
     28 H28        27.9462    0.1157    1.5211 H         1 UNK         0.0868
     29 H29        29.5959    0.6688    2.9724 H         1 UNK         0.0868
     30 H30        28.3723   -2.5182    1.8034 H         1 UNK         0.1135
     31 H31        30.2394   -1.8948    3.4426 H         1 UNK         0.1135
     32 H32        29.5960   -0.3397    5.3628 H         1 UNK         0.1154
     33 H33        27.2737   -0.7078    6.3114 H         1 UNK         0.1501
     34 H34        25.4605   -1.3124    4.7188 H         1 UNK         0.1501
     35 H35        26.0704   -1.5157    2.2662 H         1 UNK         0.1154
     36 H36        27.8110   -3.4053    4.7817 H         1 UNK         0.1059
     37 H37        29.0234   -4.1324    3.6772 H         1 UNK         0.1059
     38 H38        24.6908    1.4349    3.9240 H         1 UNK         0.1361
     39 H39        22.3196    1.5754    4.4853 H         1 UNK         0.1393
     40 H40        21.2710    3.7525    4.9233 H         1 UNK         0.1420
     41 H41        22.5231    5.7747    4.8158 H         1 UNK         0.1505
     42 H42        27.3050    6.7497    3.8010 H         1 UNK         0.1576
     43 H43        28.2658    4.6025    3.3801 H         1 UNK         0.1550
@<TRIPOS>BOND
     1    1    2 2
     2    2   14 am BACKBONE|DICT|INTERRES
     3    2    3 1
     4    3   28 1
     5    3    8 1
     6    3    4 1
     7    4   29 1
     8    4    5 1
     9    4   12 1
    10    5   11 1
    11    5    6 1
    12    5   32 1
    13    6    7 2
    14    6   33 1
    15    7    8 1
    16    7   34 1
    17    8    9 1
    18    8   35 1
    19    9   30 1
    20    9   11 1
    21    9   10 1
    22   10   11 1
    23   10   36 1
    24   10   37 1
    25   11   31 1
    26   12   13 2
    27   12   14 am BACKBONE|DICT|INTERRES
    28   14   15 1
    29   15   24 ar
    30   15   16 ar
    31   16   21 ar
    32   16   17 ar
    33   17   18 ar
    34   17   38 1
    35   18   19 ar
    36   18   39 1
    37   19   20 ar
    38   19   40 1
    39   20   21 ar
    40   20   41 1
    41   21   22 ar
    42   22   23 ar
    43   22   25 1
    44   23   24 ar
    45   23   42 1
    46   24   43 1
    47   25   26 1
    48   25   27 2
@<TRIPOS>SUBSTRUCTURE
1 UNK 1
@<TRIPOS>COMMENT
CHEMBL367375
PLANTSproteinTorsions
1
3233 125.0024
PLANTSmolcadARTstart hb
PLANTSmolcadARTstart HB
LINES
23.6434 7.62945 4.76117 23.102 9.362 4.201 0 255 0 5
PLANTSmolcadARTstart HBCH
LINES
PLANTSmolcadARTstart HB-CHO
LINES
PLANTSmolcadARTend
PLANTSmolcadARTstart HB_WATER
LINES
PLANTSmolcadARTend

PLANTSmolcadARTend

@<TRIPOS>MOLECULE
CHEMBL390728_entry_00024_conf_01
36 38 1
SMALL
USER_CHARGES


@<TRIPOS>ATOM
      1 C1         26.1665   -3.3427    4.9330 C.3       1 UNK        -0.1739
      2 C2         26.4699   -1.8394    5.0361 C.3       1 UNK        -0.1252
      3 C3         26.7294   -1.1370    3.6783 C.3       1 UNK        -0.0175
      4 C4         27.8420   -1.8042    2.8374 C.3       1 UNK        -0.1350
      5 C5         29.2500   -1.4711    3.3652 C.3       1 UNK         0.0116
      6 N6         29.4533   -0.0228    3.4120 N.pl3     1 UNK        -0.5652
      7 C7         28.3835    0.8234    3.7661 C.ar      1 UNK         0.2997
      8 C8         28.6787    2.1613    4.0307 C.ar      1 UNK        -0.4568
      9 C9         27.6603    3.0471    4.3718 C.ar      1 UNK         0.4260
     10 C10        26.3296    2.6071    4.4639 C.ar      1 UNK         0.0228
     11 C11        26.0516    1.2562    4.2201 C.ar      1 UNK        -0.1563
     12 C12        27.0614    0.3428    3.8895 C.ar      1 UNK        -0.1788
     13 C13        25.2988    3.6287    4.8287 C.ar      1 UNK        -0.1027
     14 C14        25.7062    4.9073    5.0479 C.ar      1 UNK        -0.3086
     15 C15        27.0820    5.3711    4.9552 C.ar      1 UNK         0.8009
     16 O16        27.4320    6.5311    5.1563 O.2       1 UNK        -0.6440
     17 N17        27.9605    4.3959    4.6224 N.pl3     1 UNK        -0.6143
     18 C18        23.8299    3.2006    4.9429 C.3       1 UNK         0.4987
     19 F19        23.5116    2.2922    4.0185 F         1 UNK        -0.1699
     20 F20        23.6031    2.6640    6.1425 F         1 UNK        -0.1699
     21 F21        23.0327    4.2563    4.7745 F         1 UNK        -0.1699
     22 H22        25.8886   -3.7464    5.9069 H         1 UNK         0.0611
     23 H23        25.3389   -3.5340    4.2492 H         1 UNK         0.0611
     24 H24        27.0299   -3.9090    4.5847 H         1 UNK         0.0611
     25 H25        25.6167   -1.3660    5.5245 H         1 UNK         0.0718
     26 H26        27.3134   -1.6854    5.7102 H         1 UNK         0.0718
     27 H27        25.8127   -1.1901    3.0877 H         1 UNK         0.0786
     28 H28        27.7066   -2.8831    2.7733 H         1 UNK         0.0822
     29 H29        27.7746   -1.4449    1.8088 H         1 UNK         0.0822
     30 H30        29.3517   -1.8089    4.3969 H         1 UNK         0.0699
     31 H31        30.0376   -1.9540    2.7863 H         1 UNK         0.0699
     32 H32        30.3986    0.2671    3.6176 H         1 UNK         0.2829
     33 H33        29.6968    2.5170    3.9557 H         1 UNK         0.2078
     34 H34        25.0412    0.8849    4.3001 H         1 UNK         0.1754
     35 H35        24.9758    5.6580    5.3122 H         1 UNK         0.1843
     36 H36        28.9207    4.6980    4.5521 H         1 UNK         0.3679
@<TRIPOS>BOND
     1    1    2 1
     2    1   22 1
     3    1   23 1
     4    1   24 1
     5    2    3 1
     6    2   25 1
     7    2   26 1
     8    3   12 1
     9    3    4 1
    10    3   27 1
    11    4    5 1
    12    4   28 1
    13    4   29 1
    14    5    6 1
    15    5   30 1
    16    5   31 1
    17    6    7 1
    18    6   32 1
    19    7   12 ar
    20    7    8 ar
    21    8    9 ar
    22    8   33 1
    23    9   17 ar
    24    9   10 ar
    25   10   11 ar
    26   10   13 ar
    27   11   12 ar
    28   11   34 1
    29   13   14 ar
    30   13   18 1
    31   14   15 ar
    32   14   35 1
    33   15   16 2
    34   15   17 ar
    35   17   36 1
    36   18   19 1
    37   18   20 1
    38   18   21 1
@<TRIPOS>SUBSTRUCTURE
1 UNK 1
@<TRIPOS>COMMENT
CHEMBL390728
PLANTSproteinTorsions
1
3233 338.5634
PLANTSmolcadARTstart hb
PLANTSmolcadARTstart HB
LINES
30.3986 0.267094 3.6176 32.262 0.189 3.785 0 255 0 5
28.9207 4.69799 4.55211 30.585 4.444 2.909 0 255 0 5
PLANTSmolcadARTstart HBCH
LINES
PLANTSmolcadARTstart HB-CHO
LINES
PLANTSmolcadARTend
PLANTSmolcadARTstart HB_WATER
LINES
PLANTSmolcadARTend

PLANTSmolcadARTend

@<TRIPOS>MOLECULE
CHEMBL308627_entry_00019_conf_01
53 56 1
SMALL
USER_CHARGES


@<TRIPOS>ATOM
      1 C1         23.4707    6.1459    4.3410 C.3       1 UNK        -0.0333
      2 N2         24.8515    5.6542    4.4574 N.am      1 UNK        -0.3527
      3 C3         25.0807    4.2496    4.0070 C.3       1 UNK         0.0741
      4 C4         24.3986    3.2376    4.9655 C.3       1 UNK        -0.1465
      5 C5         24.6771    1.7865    4.5646 C.3       1 UNK        -0.1254
      6 C6         26.1886    1.4784    4.4651 C.3       1 UNK        -0.0728
      7 C7         26.3925   -0.0502    4.1704 C.3       1 UNK        -0.0813
      8 C8         26.2425   -0.9088    5.4489 C.3       1 UNK        -0.1333
      9 C9         27.6591   -1.1994    5.9661 C.3       1 UNK        -0.1538
     10 C10        28.6238   -0.6610    4.9004 C.3       1 UNK         0.1616
     11 O11        29.8481   -1.3630    4.8003 O.3       1 UNK        -0.6465
     12 C12        27.7873   -0.4737    3.6074 C.3       1 UNK        -0.0418
     13 C13        27.6674   -1.8167    2.8321 C.3       1 UNK        -0.1532
     14 C14        28.3897    0.5747    2.6334 C.3       1 UNK        -0.1186
     15 C15        28.2676    2.0185    3.1320 C.3       1 UNK        -0.1181
     16 C16        26.7882    2.4084    3.3670 C.3       1 UNK        -0.0682
     17 C17        26.5872    3.9470    3.6905 C.3       1 UNK        -0.0290
     18 C18        27.0337    4.7630    2.4362 C.3       1 UNK        -0.1675
     19 C19        27.3432    4.3947    4.9630 C.3       1 UNK        -0.1227
     20 C20        27.2240    5.9050    5.2029 C.3       1 UNK        -0.1525
     21 C21        25.7803    6.4543    5.0794 C.2       1 UNK         0.4705
     22 O22        25.5238    7.5829    5.5035 O.2       1 UNK        -0.5374
     23 H23        23.3596    7.2117    4.5457 H         1 UNK         0.0703
     24 H24        23.1030    5.9769    3.3286 H         1 UNK         0.0703
     25 H25        22.8165    5.6093    5.0281 H         1 UNK         0.0703
     26 H26        24.5817    4.1433    3.0421 H         1 UNK         0.0798
     27 H27        24.7562    3.3863    5.9852 H         1 UNK         0.0753
     28 H28        23.3195    3.3924    4.9804 H         1 UNK         0.0753
     29 H29        24.2044    1.1231    5.2894 H         1 UNK         0.0694
     30 H30        24.1803    1.5510    3.6216 H         1 UNK         0.0694
     31 H31        26.6625    1.7069    5.4204 H         1 UNK         0.0730
     32 H32        25.6262   -0.3481    3.4514 H         1 UNK         0.0756
     33 H33        25.6529   -0.4142    6.2212 H         1 UNK         0.0705
     34 H34        25.7216   -1.8396    5.2180 H         1 UNK         0.0705
     35 H35        27.8481   -0.7482    6.9415 H         1 UNK         0.0805
     36 H36        27.7795   -2.2774    6.0865 H         1 UNK         0.0805
     37 H37        28.9086    0.3318    5.2496 H         1 UNK         0.0491
     38 H38        30.5150   -0.7649    4.4552 H         1 UNK         0.4201
     39 H39        28.6313   -2.1369    2.4344 H         1 UNK         0.0628
     40 H40        27.2980   -2.6260    3.4628 H         1 UNK         0.0628
     41 H41        26.9838   -1.7313    1.9864 H         1 UNK         0.0628
     42 H42        29.4260    0.3276    2.3980 H         1 UNK         0.0658
     43 H43        27.8610    0.5224    1.6796 H         1 UNK         0.0658
     44 H44        28.8740    2.1899    4.0201 H         1 UNK         0.0653
     45 H45        28.7122    2.6642    2.3761 H         1 UNK         0.0653
     46 H46        26.2331    2.1874    2.4520 H         1 UNK         0.0674
     47 H47        28.1188    4.8113    2.3467 H         1 UNK         0.0648
     48 H48        26.6480    4.3256    1.5145 H         1 UNK         0.0648
     49 H49        26.6825    5.7943    2.4506 H         1 UNK         0.0648
     50 H50        27.0306    3.8455    5.8507 H         1 UNK         0.0712
     51 H51        28.4070    4.1829    4.8606 H         1 UNK         0.0712
     52 H52        27.6150    6.1584    6.1890 H         1 UNK         0.0967
     53 H53        27.8369    6.4552    4.4880 H         1 UNK         0.0967
@<TRIPOS>BOND
     1    1    2 1
     2    1   23 1
     3    1   24 1
     4    1   25 1
     5    2   21 am BACKBONE|DICT|INTERRES
     6    2    3 1
     7    3   17 1
     8    3    4 1
     9    3   26 1
    10    4    5 1
    11    4   27 1
    12    4   28 1
    13    5    6 1
    14    5   29 1
    15    5   30 1
    16    6   16 1
    17    6    7 1
    18    6   31 1
    19    7   12 1
    20    7    8 1
    21    7   32 1
    22    8    9 1
    23    8   33 1
    24    8   34 1
    25    9   10 1
    26    9   35 1
    27    9   36 1
    28   10   11 1
    29   10   12 1
    30   10   37 1
    31   11   38 1
    32   12   13 1
    33   12   14 1
    34   13   39 1
    35   13   40 1
    36   13   41 1
    37   14   15 1
    38   14   42 1
    39   14   43 1
    40   15   16 1
    41   15   44 1
    42   15   45 1
    43   16   17 1
    44   16   46 1
    45   17   18 1
    46   17   19 1
    47   18   47 1
    48   18   48 1
    49   18   49 1
    50   19   20 1
    51   19   50 1
    52   19   51 1
    53   20   21 1
    54   20   52 1
    55   20   53 1
    56   21   22 2
@<TRIPOS>SUBSTRUCTURE
1 UNK 1
@<TRIPOS>COMMENT
CHEMBL308627
PLANTSproteinTorsions
1
3233 11.0678
PLANTSmolcadARTstart hb
PLANTSmolcadARTstart HB
LINES
30.515 -0.764866 4.45518 32.262 0.189 3.785 0 255 0 5
29.8481 -1.36302 4.80031 30.2347 -2.37825 5.87259 0 255 0 5
PLANTSmolcadARTstart HBCH
LINES
PLANTSmolcadARTstart HB-CHO
LINES
PLANTSmolcadARTend
PLANTSmolcadARTstart HB_WATER
LINES
PLANTSmolcadARTend

PLANTSmolcadARTend

@<TRIPOS>MOLECULE
CHEMBL282650_entry_00018_conf_01
32 34 1
SMALL
USER_CHARGES


@<TRIPOS>ATOM
      1 C1         24.0663    3.6112    6.7052 C.3       1 UNK        -0.2200
      2 C2         24.0754    3.8327    5.1792 C.3       1 UNK         0.3288
      3 C3         22.8356    3.2725    4.4528 C.3       1 UNK        -0.2200
      4 O4         23.9640    5.2739    5.0214 O.3       1 UNK        -0.2989
      5 C5         24.9709    6.0424    4.4058 C.2       1 UNK         0.1805
      6 S6         24.8724    7.6865    4.2396 S.2       1 UNK        -0.3232
      7 N7         26.0632    5.3982    3.9288 N.pl3     1 UNK        -0.1145
      8 C8         26.2991    4.0359    3.9795 C.ar      1 UNK         0.0280
      9 C9         27.4725    3.5185    3.4310 C.ar      1 UNK        -0.1637
     10 C10        27.7143    2.1475    3.4787 C.ar      1 UNK        -0.0718
     11 C11        26.7888    1.2827    4.0739 C.ar      1 UNK        -0.0509
     12 C12        25.6167    1.8237    4.6191 C.ar      1 UNK        -0.0621
     13 C13        25.3520    3.2001    4.5809 C.ar      1 UNK        -0.1516
     14 C14        27.0466   -0.1907    4.1282 C.2       1 UNK        -0.0384
     15 C15        26.1689   -1.1347    4.6635 C.2       1 UNK        -0.1449
     16 S16        26.7599   -2.7610    4.5735 S.3       1 UNK        -0.0311
     17 C17        28.2119   -2.2069    3.8118 C.2       1 UNK         0.0043
     18 C18        28.2081   -0.8263    3.6476 C.2       1 UNK        -0.0428
     19 C19        29.2450   -3.1543    3.4319 C.1       1 UNK         0.2777
     20 N20        30.0678   -3.9093    3.1288 N.1       1 UNK        -0.4106
     21 H21        24.0587    2.5511    6.9604 H         1 UNK         0.0797
     22 H22        24.9422    4.0593    7.1765 H         1 UNK         0.0797
     23 H23        23.1840    4.0599    7.1635 H         1 UNK         0.0797
     24 H24        22.7450    2.1932    4.5775 H         1 UNK         0.0797
     25 H25        21.9180    3.7189    4.8380 H         1 UNK         0.0797
     26 H26        22.8749    3.4807    3.3827 H         1 UNK         0.0797
     27 H27        28.1977    4.1718    2.9671 H         1 UNK         0.1443
     28 H28        28.6251    1.7636    3.0434 H         1 UNK         0.1458
     29 H29        24.8966    1.1710    5.0904 H         1 UNK         0.1432
     30 H30        25.1990   -0.9513    5.1021 H         1 UNK         0.2220
     31 H31        29.0306   -0.2924    3.1941 H         1 UNK         0.1455
     32 H32        26.7346    6.0188    3.5004 H         1 UNK         0.2461
@<TRIPOS>BOND
     1    1    2 1
     2    1   21 1
     3    1   22 1
     4    1   23 1
     5    2   13 1
     6    2    3 1
     7    2    4 1
     8    3   24 1
     9    3   25 1
    10    3   26 1
    11    4    5 1
    12    5    6 2
    13    5    7 1
    14    7    8 1
    15    7   32 1
    16    8   13 ar
    17    8    9 ar
    18    9   10 ar
    19    9   27 1
    20   10   11 ar
    21   10   28 1
    22   11   12 ar
    23   11   14 1
    24   12   13 ar
    25   12   29 1
    26   14   18 1
    27   14   15 2
    28   15   16 1
    29   15   30 1
    30   16   17 1
    31   17   18 2
    32   17   19 1
    33   18   31 1
    34   19   20 3
@<TRIPOS>SUBSTRUCTURE
1 UNK 1
@<TRIPOS>COMMENT
CHEMBL282650
PLANTSproteinTorsions
1
3233 183.9017
PLANTSmolcadARTstart hb
PLANTSmolcadARTstart HB
LINES
PLANTSmolcadARTstart HBCH
LINES
PLANTSmolcadARTstart HB-CHO
LINES
PLANTSmolcadARTend
PLANTSmolcadARTstart HB_WATER
LINES
PLANTSmolcadARTend

PLANTSmolcadARTend

@<TRIPOS>MOLECULE
CHEMBL187251_entry_00008_conf_01
41 42 1
SMALL
USER_CHARGES


@<TRIPOS>ATOM
      1 C1         24.0867    3.5489    7.0037 C.3       1 UNK        -0.1973
      2 C2         24.7811    3.5120    5.6186 C.3       1 UNK         0.0159
      3 C3         23.8384    4.2209    4.6115 C.3       1 UNK        -0.1973
      4 N4         26.1002    4.0849    5.6470 N.am      1 UNK        -0.0730
      5 C5         26.3844    5.5048    5.8920 C.3       1 UNK        -0.0648
      6 C6         26.8887    6.2706    4.6535 C.3       1 UNK        -0.1521
      7 C7         25.8662    6.2487    3.5007 C.3       1 UNK        -0.1310
      8 C8         24.6260    7.1317    3.7309 C.3       1 UNK         0.1241
      9 O9         24.9672    8.5029    3.7326 O.3       1 UNK        -0.6588
     10 C10        27.0640    3.1858    5.3614 C.2       1 UNK         0.3854
     11 O11        28.2812    3.3868    5.3677 O.2       1 UNK        -0.5176
     12 N12        26.4217    2.0210    5.0459 N.am      1 UNK        -0.0190
     13 C13        25.0731    2.0982    5.1709 C.2       1 UNK         0.3811
     14 O14        24.2320    1.2163    4.9801 O.2       1 UNK        -0.4840
     15 C15        27.0941    0.8446    4.6423 C.ar      1 UNK         0.0222
     16 C16        28.4218    0.9019    4.1986 C.ar      1 UNK        -0.0947
     17 C17        29.0831   -0.2601    3.8048 C.ar      1 UNK        -0.0887
     18 C18        28.4316   -1.4968    3.8492 C.ar      1 UNK        -0.0608
     19 C19        29.1630   -2.6865    3.4305 C.1       1 UNK         0.3845
     20 N20        29.7432   -3.6311    3.0981 N.1       1 UNK        -0.4015
     21 C21        27.0995   -1.5633    4.2931 C.ar      1 UNK        -0.0100
     22 I22        26.0220   -3.3636    4.4040 I         1 UNK        -0.0430
     23 C23        26.4420   -0.3955    4.6840 C.ar      1 UNK        -0.0790
     24 H24        23.1379    3.0097    6.9963 H         1 UNK         0.0820
     25 H25        24.7087    3.0983    7.7789 H         1 UNK         0.0820
     26 H26        23.8722    4.5705    7.3200 H         1 UNK         0.0820
     27 H27        22.8785    3.7088    4.5230 H         1 UNK         0.0820
     28 H28        23.6262    5.2473    4.9137 H         1 UNK         0.0820
     29 H29        24.2741    4.2652    3.6117 H         1 UNK         0.0820
     30 H30        25.4877    5.9912    6.2764 H         1 UNK         0.0864
     31 H31        27.1206    5.5946    6.6925 H         1 UNK         0.0864
     32 H32        27.1017    7.3050    4.9270 H         1 UNK         0.0774
     33 H33        27.8264    5.8358    4.3061 H         1 UNK         0.0774
     34 H34        26.3572    6.5814    2.5852 H         1 UNK         0.0803
     35 H35        25.5482    5.2230    3.3069 H         1 UNK         0.0803
     36 H36        23.9114    6.9900    2.9195 H         1 UNK         0.0466
     37 H37        24.1236    6.8716    4.6629 H         1 UNK         0.0466
     38 H38        25.0039    8.8101    2.8237 H         1 UNK         0.4234
     39 H39        28.9455    1.8465    4.1598 H         1 UNK         0.1510
     40 H40        30.1075   -0.1866    3.4664 H         1 UNK         0.1534
     41 H41        25.4173   -0.4556    5.0222 H         1 UNK         0.1578
@<TRIPOS>BOND
     1    1    2 1
     2    1   24 1
     3    1   25 1
     4    1   26 1
     5    2   13 1
     6    2    3 1
     7    2    4 1
     8    3   27 1
     9    3   28 1
    10    3   29 1
    11    4    5 1
    12    4   10 am BACKBONE|DICT|INTERRES
    13    5    6 1
    14    5   30 1
    15    5   31 1
    16    6    7 1
    17    6   32 1
    18    6   33 1
    19    7    8 1
    20    7   34 1
    21    7   35 1
    22    8    9 1
    23    8   36 1
    24    8   37 1
    25    9   38 1
    26   10   11 2
    27   10   12 am BACKBONE|DICT|INTERRES
    28   12   13 am BACKBONE|DICT|INTERRES
    29   12   15 1
    30   13   14 2
    31   15   23 ar
    32   15   16 ar
    33   16   17 ar
    34   16   39 1
    35   17   18 ar
    36   17   40 1
    37   18   19 1
    38   18   21 ar
    39   19   20 3
    40   21   22 1
    41   21   23 ar
    42   23   41 1
@<TRIPOS>SUBSTRUCTURE
1 UNK 1
@<TRIPOS>COMMENT
CHEMBL187251
PLANTSproteinTorsions
1
3233 306.1989
PLANTSmolcadARTstart hb
PLANTSmolcadARTstart HB
LINES
25.0039 8.81014 2.82371 24.523 9.946 1.125 0 255 0 5
PLANTSmolcadARTstart HBCH
LINES
PLANTSmolcadARTstart HB-CHO
LINES
PLANTSmolcadARTend
PLANTSmolcadARTstart HB_WATER
LINES
PLANTSmolcadARTend

PLANTSmolcadARTend

@<TRIPOS>MOLECULE
CHEMBL183173_entry_00007_conf_01
43 47 1
SMALL
USER_CHARGES


@<TRIPOS>ATOM
      1 C1         27.8834   -0.5593    6.8166 C.3       1 UNK        -0.0227
      2 N2         27.8980   -0.8616    5.3876 N.am      1 UNK        -0.3922
      3 C3         29.1695   -0.7094    4.5931 C.3       1 UNK         0.1320
      4 C4         29.3314   -2.0701    3.8830 C.2       1 UNK        -0.1966
      5 C5         28.2579   -2.4583    3.1611 C.2       1 UNK        -0.1551
      6 C6         27.0722   -1.4784    3.2058 C.3       1 UNK        -0.0862
      7 C7         27.6554   -0.1254    2.6222 C.3       1 UNK        -0.0614
      8 C8         28.8646    0.3366    3.4477 C.3       1 UNK        -0.1172
      9 C9         28.4873    1.7388    3.9148 C.2       1 UNK         0.3857
     10 O10        29.2000    2.4435    4.6313 O.2       1 UNK        -0.4813
     11 N11        27.2768    2.0586    3.3793 N.am      1 UNK        -0.0068
     12 C12        26.7152    1.0769    2.6209 C.2       1 UNK         0.3791
     13 O13        25.6480    1.1200    2.0071 O.2       1 UNK        -0.4666
     14 C14        26.6438    3.2952    3.6114 C.ar      1 UNK         0.0423
     15 C15        25.2761    3.3757    4.0301 C.ar      1 UNK        -0.0157
     16 C16        24.4715    2.2176    4.2390 C.ar      1 UNK        -0.1085
     17 C17        23.1430    2.3286    4.6296 C.ar      1 UNK        -0.1129
     18 C18        22.5703    3.5770    4.8207 C.ar      1 UNK        -0.1053
     19 C19        23.3193    4.7330    4.6320 C.ar      1 UNK        -0.1150
     20 C20        24.6892    4.6679    4.2437 C.ar      1 UNK         0.0731
     21 C21        25.4892    5.8405    4.0471 C.ar      1 UNK        -0.2217
     22 C22        26.8131    5.7077    3.6274 C.ar      1 UNK        -0.0614
     23 C23        27.3820    4.4618    3.4145 C.ar      1 UNK        -0.1086
     24 N24        24.9615    7.1977    4.2794 N.pl3     1 UNK         0.6743
     25 O25        25.7472    8.0713    4.6326 O.co2     1 UNK        -0.3673
     26 O26        23.7670    7.3882    4.0745 O.co2     1 UNK        -0.3673
     27 C27        26.7481   -1.2322    4.7222 C.2       1 UNK         0.4750
     28 O28        25.6250   -1.3546    5.2112 O.2       1 UNK        -0.4910
     29 H29        27.9672   -0.2717    1.5855 H         1 UNK         0.0926
     30 H30        29.7363    0.4451    2.7992 H         1 UNK         0.0967
     31 H31        26.9086   -0.7233    7.2782 H         1 UNK         0.0763
     32 H32        28.6092   -1.1855    7.3357 H         1 UNK         0.0763
     33 H33        28.1611    0.4829    6.9776 H         1 UNK         0.0763
     34 H34        30.0277   -0.4463    5.2127 H         1 UNK         0.1346
     35 H35        30.2332   -2.6617    3.9375 H         1 UNK         0.1583
     36 H36        28.2432   -3.3805    2.5991 H         1 UNK         0.1593
     37 H37        26.1985   -1.8467    2.6664 H         1 UNK         0.1422
     38 H38        24.8904    1.2342    4.0910 H         1 UNK         0.1342
     39 H39        22.5518    1.4373    4.7799 H         1 UNK         0.1393
     40 H40        21.5340    3.6508    5.1165 H         1 UNK         0.1426
     41 H41        22.8395    5.6884    4.7799 H         1 UNK         0.1512
     42 H42        27.4185    6.5893    3.4727 H         1 UNK         0.1597
     43 H43        28.4128    4.4042    3.0949 H         1 UNK         0.1597
@<TRIPOS>BOND
     1    1    2 1
     2    1   31 1
     3    1   32 1
     4    1   33 1
     5    2   27 am BACKBONE|DICT|INTERRES
     6    2    3 1
     7    3    8 1
     8    3    4 1
     9    3   34 1
    10    4    5 2
    11    4   35 1
    12    5    6 1
    13    5   36 1
    14    6    7 1
    15    6   27 1
    16    6   37 1
    17    7   29 1
    18    7   12 1
    19    7    8 1
    20    8   30 1
    21    8    9 1
    22    9   10 2
    23    9   11 am BACKBONE|DICT|INTERRES
    24   11   12 am BACKBONE|DICT|INTERRES
    25   11   14 1
    26   12   13 2
    27   14   23 ar
    28   14   15 ar
    29   15   20 ar
    30   15   16 ar
    31   16   17 ar
    32   16   38 1
    33   17   18 ar
    34   17   39 1
    35   18   19 ar
    36   18   40 1
    37   19   20 ar
    38   19   41 1
    39   20   21 ar
    40   21   22 ar
    41   21   24 1
    42   22   23 ar
    43   22   42 1
    44   23   43 1
    45   24   25 1
    46   24   26 2
    47   27   28 2
@<TRIPOS>SUBSTRUCTURE
1 UNK 1
@<TRIPOS>COMMENT
CHEMBL183173
PLANTSproteinTorsions
1
3233 328.2946
PLANTSmolcadARTstart hb
PLANTSmolcadARTstart HB
LINES
23.767 7.38817 4.07446 23.102 9.362 4.201 0 255 0 5
PLANTSmolcadARTstart HBCH
LINES
PLANTSmolcadARTstart HB-CHO
LINES
PLANTSmolcadARTend
PLANTSmolcadARTstart HB_WATER
LINES
PLANTSmolcadARTend

PLANTSmolcadARTend

@<TRIPOS>MOLECULE
CHEMBL335992_entry_00020_conf_01
36 38 1
SMALL
USER_CHARGES


@<TRIPOS>ATOM
      1 C1         22.8685    3.2072    5.1619 C.3       1 UNK        -0.1361
      2 C2         24.0878    4.0419    4.7744 C.2       1 UNK         0.0058
      3 C3         23.9780    5.3829    4.7568 C.2       1 UNK        -0.1898
      4 C4         25.0968    6.3663    4.3933 C.3       1 UNK         0.1697
      5 C5         24.6724    7.1434    3.1322 C.3       1 UNK        -0.1812
      6 C6         25.4023    7.2358    5.6282 C.3       1 UNK        -0.1812
      7 N7         26.3411    5.6462    4.0561 N.pl3     1 UNK        -0.6459
      8 C8         26.4688    4.2425    4.0707 C.ar      1 UNK         0.2742
      9 C9         27.7041    3.6955    3.7297 C.ar      1 UNK        -0.1971
     10 C10        27.8840    2.3166    3.7282 C.ar      1 UNK        -0.0651
     11 C11        26.8333    1.4560    4.0673 C.ar      1 UNK        -0.0887
     12 C12        25.5951    2.0224    4.4084 C.ar      1 UNK        -0.0599
     13 C13        25.3871    3.4132    4.4177 C.ar      1 UNK        -0.1470
     14 C14        27.0290   -0.0377    4.0654 C.2       1 UNK        -0.0232
     15 C15        26.0695   -0.9783    4.4536 C.2       1 UNK        -0.1509
     16 S16        26.6045   -2.6217    4.3366 S.3       1 UNK        -0.0432
     17 C17        28.1441   -2.0913    3.7585 C.2       1 UNK        -0.0044
     18 C18        28.2086   -0.7055    3.6718 C.2       1 UNK        -0.0408
     19 C19        29.1750   -3.0606    3.4322 C.1       1 UNK         0.2823
     20 N20        29.9962   -3.8331    3.1717 N.1       1 UNK        -0.4209
     21 H21        23.0104    2.1317    5.1602 H         1 UNK         0.0705
     22 H22        22.5429    3.4776    6.1669 H         1 UNK         0.0705
     23 H23        22.0479    3.4149    4.4743 H         1 UNK         0.0705
     24 H24        23.0183    5.8040    5.0219 H         1 UNK         0.1406
     25 H25        23.7568    7.7102    3.3064 H         1 UNK         0.0686
     26 H26        25.4377    7.8580    2.8261 H         1 UNK         0.0686
     27 H27        24.4875    6.4784    2.2865 H         1 UNK         0.0686
     28 H28        24.5257    7.8076    5.9358 H         1 UNK         0.0686
     29 H29        25.7148    6.6338    6.4834 H         1 UNK         0.0686
     30 H30        26.1976    7.9542    5.4248 H         1 UNK         0.0686
     31 H31        27.1218    6.2357    3.8059 H         1 UNK         0.3092
     32 H32        28.5327    4.3363    3.4637 H         1 UNK         0.1342
     33 H33        28.8559    1.9345    3.4581 H         1 UNK         0.1354
     34 H34        24.7963    1.3525    4.6668 H         1 UNK         0.1359
     35 H35        25.0665   -0.7914    4.8058 H         1 UNK         0.2203
     36 H36        29.0980   -0.1989    3.3286 H         1 UNK         0.1450
@<TRIPOS>BOND
     1    1    2 1
     2    1   21 1
     3    1   22 1
     4    1   23 1
     5    2   13 1
     6    2    3 2
     7    3    4 1
     8    3   24 1
     9    4    5 1
    10    4    6 1
    11    4    7 1
    12    5   25 1
    13    5   26 1
    14    5   27 1
    15    6   28 1
    16    6   29 1
    17    6   30 1
    18    7    8 1
    19    7   31 1
    20    8   13 ar
    21    8    9 ar
    22    9   10 ar
    23    9   32 1
    24   10   11 ar
    25   10   33 1
    26   11   12 ar
    27   11   14 1
    28   12   13 ar
    29   12   34 1
    30   14   18 1
    31   14   15 2
    32   15   16 1
    33   15   35 1
    34   16   17 1
    35   17   18 2
    36   17   19 1
    37   18   36 1
    38   19   20 3
@<TRIPOS>SUBSTRUCTURE
1 UNK 1
@<TRIPOS>COMMENT
CHEMBL335992
PLANTSproteinTorsions
1
3233 151.9998
PLANTSmolcadARTstart hb
PLANTSmolcadARTstart HB
LINES
PLANTSmolcadARTstart HBCH
LINES
PLANTSmolcadARTstart HB-CHO
LINES
PLANTSmolcadARTend
PLANTSmolcadARTstart HB_WATER
LINES
PLANTSmolcadARTend

PLANTSmolcadARTend

@<TRIPOS>MOLECULE
CHEMBL403213_entry_00027_conf_01
37 40 1
SMALL
USER_CHARGES


@<TRIPOS>ATOM
      1 C1         22.5663    4.1751    4.8944 C.3       1 UNK        -0.1964
      2 C2         24.0907    4.0795    5.0672 C.3       1 UNK         0.2607
      3 C3         24.5636    3.4737    6.4089 C.3       1 UNK        -0.1948
      4 C4         25.9233    4.1393    6.6082 C.3       1 UNK        -0.1948
      5 C5         26.0417    5.0356    5.3538 C.3       1 UNK         0.2607
      6 C6         26.8994    6.2986    5.5317 C.3       1 UNK        -0.1964
      7 O7         24.6646    5.3706    5.2314 O.3       1 UNK        -0.4441
      8 C8         26.2054    4.3140    3.9873 C.3       1 UNK        -0.1081
      9 C9         24.8739    3.6605    3.7923 C.3       1 UNK        -0.1081
     10 C10        25.1798    2.1728    3.6731 C.2       1 UNK         0.3799
     11 O11        24.3294    1.3019    3.4828 O.2       1 UNK        -0.4802
     12 N12        26.5264    2.0112    3.7749 N.am      1 UNK        -0.0019
     13 C13        27.2115    3.1700    3.9691 C.2       1 UNK         0.3799
     14 O14        28.4298    3.3146    4.0800 O.2       1 UNK        -0.4802
     15 C15        27.1521    0.7582    3.7020 C.ar      1 UNK        -0.0262
     16 C16        28.5108    0.6547    3.3848 C.ar      1 UNK        -0.0120
     17 N17        29.1559   -0.5362    3.3032 N.ar      1 UNK        -0.1507
     18 C18        28.4437   -1.6690    3.5417 C.ar      1 UNK         0.1467
     19 C19        29.2180   -2.8983    3.4315 C.1       1 UNK         0.2637
     20 N20        29.8329   -3.8750    3.3435 N.1       1 UNK        -0.3847
     21 C21        27.0759   -1.6532    3.8668 C.ar      1 UNK         0.0603
     22 Cl22       26.1668   -3.0966    4.1720 Cl        1 UNK        -0.1044
     23 C23        26.4301   -0.4165    3.9454 C.ar      1 UNK        -0.0660
     24 H24        26.4082    5.0080    3.1690 H         1 UNK         0.1062
     25 H25        24.4062    4.0243    2.8750 H         1 UNK         0.1062
     26 H26        22.1247    3.1861    4.7707 H         1 UNK         0.0810
     27 H27        22.0963    4.6455    5.7585 H         1 UNK         0.0810
     28 H28        22.3035    4.7695    4.0189 H         1 UNK         0.0810
     29 H29        23.8891    3.7433    7.2235 H         1 UNK         0.0885
     30 H30        24.6252    2.3853    6.3863 H         1 UNK         0.0885
     31 H31        25.9198    4.7368    7.5216 H         1 UNK         0.0885
     32 H32        26.7375    3.4193    6.6952 H         1 UNK         0.0885
     33 H33        27.9548    6.0433    5.6283 H         1 UNK         0.0810
     34 H34        26.7955    6.9712    4.6797 H         1 UNK         0.0810
     35 H35        26.6072    6.8561    6.4221 H         1 UNK         0.0810
     36 H36        29.1061    1.5350    3.1894 H         1 UNK         0.1798
     37 H37        25.3790   -0.3701    4.1932 H         1 UNK         0.1643
@<TRIPOS>BOND
     1    1    2 1
     2    1   26 1
     3    1   27 1
     4    1   28 1
     5    2    7 1
     6    2    9 1
     7    2    3 1
     8    3    4 1
     9    3   29 1
    10    3   30 1
    11    4    5 1
    12    4   31 1
    13    4   32 1
    14    5    6 1
    15    5    7 1
    16    5    8 1
    17    6   33 1
    18    6   34 1
    19    6   35 1
    20    8   24 1
    21    8   13 1
    22    8    9 1
    23    9   25 1
    24    9   10 1
    25   10   11 2
    26   10   12 am BACKBONE|DICT|INTERRES
    27   12   13 am BACKBONE|DICT|INTERRES
    28   12   15 1
    29   13   14 2
    30   15   23 ar
    31   15   16 ar
    32   16   17 ar
    33   16   36 1
    34   17   18 ar
    35   18   19 1
    36   18   21 ar
    37   19   20 3
    38   21   22 1
    39   21   23 ar
    40   23   37 1
@<TRIPOS>SUBSTRUCTURE
1 UNK 1
@<TRIPOS>COMMENT
CHEMBL403213
PLANTSproteinTorsions
1
3233 156.6309
PLANTSmolcadARTstart hb
PLANTSmolcadARTstart HB
LINES
PLANTSmolcadARTstart HBCH
LINES
PLANTSmolcadARTstart HB-CHO
LINES
PLANTSmolcadARTend
PLANTSmolcadARTstart HB_WATER
LINES
PLANTSmolcadARTend

PLANTSmolcadARTend

@<TRIPOS>MOLECULE
CHEMBL407848_entry_00027_conf_01
35 37 1
SMALL
USER_CHARGES


@<TRIPOS>ATOM
      1 C1         28.3705    0.2268    2.9369 C.3       1 UNK        -0.1424
      2 N2         27.5562   -0.6981    3.7306 N.pl3     1 UNK         0.2404
      3 C3         27.8168   -2.0463    3.9376 C.ar      1 UNK        -0.1252
      4 C4         29.0091   -2.7158    3.4318 C.1       1 UNK         0.2807
      5 N5         29.9552   -3.2471    3.0307 N.1       1 UNK        -0.4262
      6 C6         26.7743   -2.5769    4.6772 C.ar      1 UNK        -0.1456
      7 C7         25.8653   -1.5543    4.9224 C.ar      1 UNK        -0.1932
      8 C8         26.3512   -0.3857    4.3490 C.ar      1 UNK        -0.1572
      9 C9         25.7153    0.9659    4.3686 C.ar      1 UNK        -0.0435
     10 C10        24.3209    1.1193    4.3366 C.ar      1 UNK        -0.1098
     11 C11        23.7460    2.3922    4.3339 C.ar      1 UNK         0.1424
     12 F12        22.4004    2.5294    4.3049 F         1 UNK        -0.1779
     13 C13        24.5796    3.5097    4.3552 C.ar      1 UNK         0.0205
     14 N14        24.2482    4.8557    4.3502 N.am      1 UNK        -0.3109
     15 C15        25.3247    5.6652    4.3629 C.2       1 UNK         0.4471
     16 O16        25.3231    6.8958    4.3579 O.2       1 UNK        -0.4935
     17 C17        26.5700    4.7496    4.3895 C.3       1 UNK        -0.0169
     18 C18        27.4249    5.0389    3.1331 C.3       1 UNK        -0.1532
     19 C19        27.3670    5.0420    5.6825 C.3       1 UNK        -0.1532
     20 C20        25.9546    3.3774    4.3780 C.ar      1 UNK        -0.1190
     21 C21        26.5313    2.1054    4.3823 C.ar      1 UNK        -0.0641
     22 H22        28.8945   -0.3038    2.1417 H         1 UNK         0.0889
     23 H23        27.7426    0.9929    2.4819 H         1 UNK         0.0889
     24 H24        29.1036    0.7028    3.5882 H         1 UNK         0.0889
     25 H25        26.6790   -3.6028    5.0026 H         1 UNK         0.1880
     26 H26        24.9420   -1.6508    5.4748 H         1 UNK         0.1867
     27 H27        23.6778    0.2518    4.3043 H         1 UNK         0.1599
     28 H28        23.2993    5.2003    4.3342 H         1 UNK         0.3021
     29 H29        26.8814    4.8247    2.2109 H         1 UNK         0.0746
     30 H30        27.7508    6.0798    3.0892 H         1 UNK         0.0746
     31 H31        28.3241    4.4217    3.1238 H         1 UNK         0.0746
     32 H32        26.7831    4.8281    6.5798 H         1 UNK         0.0746
     33 H33        28.2664    4.4272    5.7332 H         1 UNK         0.0746
     34 H34        27.6882    6.0837    5.7395 H         1 UNK         0.0746
     35 H35        27.6065    1.9984    4.3978 H         1 UNK         0.1492
@<TRIPOS>BOND
     1    1    2 1
     2    1   22 1
     3    1   23 1
     4    1   24 1
     5    2    8 ar
     6    2    3 ar
     7    3    4 1
     8    3    6 ar
     9    4    5 3
    10    6    7 ar
    11    6   25 1
    12    7    8 ar
    13    7   26 1
    14    8    9 1
    15    9   21 ar
    16    9   10 ar
    17   10   11 ar
    18   10   27 1
    19   11   12 1
    20   11   13 ar
    21   13   20 ar
    22   13   14 1
    23   14   15 am BACKBONE|DICT|INTERRES
    24   14   28 1
    25   15   16 2
    26   15   17 1
    27   17   18 1
    28   17   19 1
    29   17   20 1
    30   18   29 1
    31   18   30 1
    32   18   31 1
    33   19   32 1
    34   19   33 1
    35   19   34 1
    36   20   21 ar
    37   21   35 1
@<TRIPOS>SUBSTRUCTURE
1 UNK 1
@<TRIPOS>COMMENT
CHEMBL407848
PLANTSproteinTorsions
1
3233 72.7497
PLANTSmolcadARTstart hb
PLANTSmolcadARTstart HB
LINES
PLANTSmolcadARTstart HBCH
LINES
PLANTSmolcadARTstart HB-CHO
LINES
PLANTSmolcadARTend
PLANTSmolcadARTstart HB_WATER
LINES
PLANTSmolcadARTend

PLANTSmolcadARTend

@<TRIPOS>MOLECULE
CHEMBL343306_entry_00020_conf_01
34 36 1
SMALL
USER_CHARGES


@<TRIPOS>ATOM
      1 C1         23.7667    3.8700    6.4371 C.3       1 UNK        -0.2201
      2 C2         23.6887    3.9919    4.9003 C.3       1 UNK         0.3021
      3 C3         22.6258    3.0793    4.2515 C.3       1 UNK        -0.2201
      4 O4         23.2147    5.3399    4.6320 O.3       1 UNK        -0.2981
      5 C5         24.0584    6.3806    4.3195 C.2       1 UNK         0.5838
      6 O6         23.6100    7.5238    4.3369 O.2       1 UNK        -0.5017
      7 N7         25.3549    6.0490    3.9587 N.am      1 UNK        -0.3522
      8 C8         25.8722    4.7660    3.8827 C.ar      1 UNK         0.1059
      9 C9         27.1582    4.5654    3.3838 C.ar      1 UNK        -0.1787
     10 C10        27.6763    3.2748    3.3065 C.ar      1 UNK        -0.0672
     11 C11        26.9243    2.1731    3.7328 C.ar      1 UNK        -0.0783
     12 C12        25.6357    2.4025    4.2355 C.ar      1 UNK        -0.0582
     13 C13        25.0846    3.6899    4.3077 C.ar      1 UNK        -0.1689
     14 C14        27.4801    0.7923    3.6582 C.ar      1 UNK        -0.0439
     15 C15        28.7878    0.5672    3.2054 C.ar      1 UNK        -0.0904
     16 C16        29.3076   -0.7249    3.1303 C.ar      1 UNK        -0.1617
     17 C17        28.5269   -1.8157    3.5089 C.ar      1 UNK         0.1882
     18 F18        29.0408   -3.0652    3.4316 F         1 UNK        -0.1666
     19 C19        27.2227   -1.6107    3.9639 C.ar      1 UNK         0.0265
     20 Cl20       26.2379   -2.9482    4.4399 Cl        1 UNK        -0.1270
     21 C21        26.7075   -0.3154    4.0361 C.ar      1 UNK        -0.0853
     22 H22        24.0531    2.8632    6.7435 H         1 UNK         0.0785
     23 H23        24.4969    4.5621    6.8587 H         1 UNK         0.0785
     24 H24        22.8041    4.0878    6.9015 H         1 UNK         0.0785
     25 H25        22.8020    2.0267    4.4734 H         1 UNK         0.0785
     26 H26        21.6252    3.3148    4.6169 H         1 UNK         0.0785
     27 H27        22.6113    3.1913    3.1664 H         1 UNK         0.0785
     28 H28        25.9403    6.8315    3.7053 H         1 UNK         0.2627
     29 H29        27.7577    5.4024    3.0561 H         1 UNK         0.1423
     30 H30        28.6761    3.1366    2.9208 H         1 UNK         0.1424
     31 H31        25.0478    1.5636    4.5777 H         1 UNK         0.1397
     32 H32        29.4092    1.3968    2.9006 H         1 UNK         0.1452
     33 H33        30.3162   -0.8797    2.7762 H         1 UNK         0.1543
     34 H34        25.6986   -0.1726    4.3957 H         1 UNK         0.1546
@<TRIPOS>BOND
     1    1    2 1
     2    1   22 1
     3    1   23 1
     4    1   24 1
     5    2   13 1
     6    2    3 1
     7    2    4 1
     8    3   25 1
     9    3   26 1
    10    3   27 1
    11    4    5 1
    12    5    6 2
    13    5    7 am BACKBONE|DICT|INTERRES
    14    7    8 1
    15    7   28 1
    16    8   13 ar
    17    8    9 ar
    18    9   10 ar
    19    9   29 1
    20   10   11 ar
    21   10   30 1
    22   11   12 ar
    23   11   14 1
    24   12   13 ar
    25   12   31 1
    26   14   21 ar
    27   14   15 ar
    28   15   16 ar
    29   15   32 1
    30   16   17 ar
    31   16   33 1
    32   17   18 1
    33   17   19 ar
    34   19   20 1
    35   19   21 ar
    36   21   34 1
@<TRIPOS>SUBSTRUCTURE
1 UNK 1
@<TRIPOS>COMMENT
CHEMBL343306
PLANTSproteinTorsions
1
3233 58.5718
PLANTSmolcadARTstart hb
PLANTSmolcadARTstart HB
LINES
23.61 7.52381 4.33694 23.102 9.362 4.201 0 255 0 5
PLANTSmolcadARTstart HBCH
LINES
PLANTSmolcadARTstart HB-CHO
LINES
PLANTSmolcadARTend
PLANTSmolcadARTstart HB_WATER
LINES
PLANTSmolcadARTend

PLANTSmolcadARTend

@<TRIPOS>MOLECULE
CHEMBL139749_entry_00005_conf_01
32 34 1
SMALL
USER_CHARGES


@<TRIPOS>ATOM
      1 C1         23.8245    4.0690    6.4431 C.3       1 UNK        -0.2200
      2 C2         23.7711    4.0456    4.9008 C.3       1 UNK         0.3020
      3 C3         22.5646    3.2726    4.3256 C.3       1 UNK        -0.2200
      4 O4         23.5389    5.4219    4.4933 O.3       1 UNK        -0.2982
      5 C5         24.5419    6.2545    4.0552 C.2       1 UNK         0.5838
      6 O6         24.2990    7.4528    3.9393 O.2       1 UNK        -0.5019
      7 N7         25.7523    5.6623    3.7318 N.am      1 UNK        -0.3520
      8 C8         26.0424    4.3105    3.8164 C.ar      1 UNK         0.1056
      9 C9         27.2680    3.8355    3.3543 C.ar      1 UNK        -0.1791
     10 C10        27.5617    2.4770    3.4399 C.ar      1 UNK        -0.0658
     11 C11        26.6408    1.5766    3.9931 C.ar      1 UNK        -0.0645
     12 C12        25.4157    2.0825    4.4553 C.ar      1 UNK        -0.0567
     13 C13        25.0913    3.4438    4.3650 C.ar      1 UNK        -0.1693
     14 C14        26.9556    0.1079    4.0911 C.2       1 UNK        -0.0337
     15 C15        26.1264   -0.8539    4.6757 C.2       1 UNK        -0.1467
     16 S16        26.7679   -2.4618    4.6257 S.3       1 UNK        -0.0342
     17 C17        28.1795   -1.8858    3.8118 C.2       1 UNK         0.0021
     18 C18        28.1274   -0.5118    3.6066 C.2       1 UNK        -0.0424
     19 C19        29.2313   -2.8126    3.4323 C.1       1 UNK         0.2788
     20 N20        30.0690   -3.5515    3.1303 N.1       1 UNK        -0.4132
     21 H21        23.9291    3.0643    6.8544 H         1 UNK         0.0784
     22 H22        24.6637    4.6628    6.8081 H         1 UNK         0.0784
     23 H23        22.9138    4.4966    6.8645 H         1 UNK         0.0784
     24 H24        22.5543    2.2315    4.6485 H         1 UNK         0.0784
     25 H25        21.6208    3.7125    4.6515 H         1 UNK         0.0784
     26 H26        22.5685    3.2807    3.2345 H         1 UNK         0.0784
     27 H27        26.4553    6.2946    3.3782 H         1 UNK         0.2627
     28 H28        27.9939    4.5132    2.9283 H         1 UNK         0.1420
     29 H29        28.5185    2.1416    3.0708 H         1 UNK         0.1431
     30 H30        24.6931    1.4173    4.9016 H         1 UNK         0.1405
     31 H31        25.1620   -0.7007    5.1360 H         1 UNK         0.2215
     32 H32        28.9265    0.0200    3.1125 H         1 UNK         0.1453
@<TRIPOS>BOND
     1    1    2 1
     2    1   21 1
     3    1   22 1
     4    1   23 1
     5    2   13 1
     6    2    3 1
     7    2    4 1
     8    3   24 1
     9    3   25 1
    10    3   26 1
    11    4    5 1
    12    5    6 2
    13    5    7 am BACKBONE|DICT|INTERRES
    14    7    8 1
    15    7   27 1
    16    8   13 ar
    17    8    9 ar
    18    9   10 ar
    19    9   28 1
    20   10   11 ar
    21   10   29 1
    22   11   12 ar
    23   11   14 1
    24   12   13 ar
    25   12   30 1
    26   14   18 1
    27   14   15 2
    28   15   16 1
    29   15   31 1
    30   16   17 1
    31   17   18 2
    32   17   19 1
    33   18   32 1
    34   19   20 3
@<TRIPOS>SUBSTRUCTURE
1 UNK 1
@<TRIPOS>COMMENT
CHEMBL139749
PLANTSproteinTorsions
1
3233 115.1712
PLANTSmolcadARTstart hb
PLANTSmolcadARTstart HB
LINES
24.299 7.45282 3.93929 23.102 9.362 4.201 0 255 0 5
PLANTSmolcadARTstart HBCH
LINES
PLANTSmolcadARTstart HB-CHO
LINES
PLANTSmolcadARTend
PLANTSmolcadARTstart HB_WATER
LINES
PLANTSmolcadARTend

PLANTSmolcadARTend

@<TRIPOS>MOLECULE
CHEMBL403668_entry_00027_conf_01
38 41 1
SMALL
USER_CHARGES


@<TRIPOS>ATOM
      1 C1         22.2672    3.9117    4.6320 C.3       1 UNK        -0.1962
      2 C2         23.7836    3.9112    4.8830 C.3       1 UNK         0.2609
      3 C3         24.2253    3.3120    6.2380 C.3       1 UNK        -0.1946
      4 C4         25.5257    4.0613    6.5198 C.3       1 UNK        -0.1946
      5 C5         25.6493    4.9872    5.2878 C.3       1 UNK         0.2609
      6 C6         26.4094    6.3008    5.5315 C.3       1 UNK        -0.1962
      7 O7         24.2613    5.2336    5.0981 O.3       1 UNK        -0.4453
      8 C8         25.9311    4.3046    3.9203 C.3       1 UNK        -0.1089
      9 C9         24.6581    3.5695    3.6444 C.3       1 UNK        -0.1089
     10 C10        25.0677    2.1075    3.5172 C.2       1 UNK         0.3819
     11 O11        24.2873    1.1873    3.2682 O.2       1 UNK        -0.4825
     12 N12        26.4154    2.0324    3.6860 N.am      1 UNK        -0.0088
     13 C13        27.0105    3.2297    3.9365 C.2       1 UNK         0.3819
     14 O14        28.2091    3.4523    4.1145 O.2       1 UNK        -0.4825
     15 C15        27.1261    0.8243    3.6254 C.ar      1 UNK         0.0166
     16 C16        28.4942    0.8297    3.3383 C.ar      1 UNK        -0.0967
     17 C17        29.1971   -0.3727    3.2786 C.ar      1 UNK        -0.0877
     18 C18        28.5434   -1.5893    3.5047 C.ar      1 UNK        -0.0597
     19 C19        29.3193   -2.8214    3.4320 C.1       1 UNK         0.3835
     20 N20        29.9348   -3.7996    3.3743 N.1       1 UNK        -0.3993
     21 C21        27.1669   -1.5952    3.7942 C.ar      1 UNK        -0.0103
     22 I22        26.0844   -3.3602    4.1513 I         1 UNK        -0.0402
     23 C23        26.4668   -0.3882    3.8524 C.ar      1 UNK        -0.0801
     24 H24        26.1288    5.0258    3.1247 H         1 UNK         0.1051
     25 H25        24.2160    3.9202    2.7097 H         1 UNK         0.1051
     26 H26        21.8982    2.8987    4.4703 H         1 UNK         0.0805
     27 H27        21.7246    4.3347    5.4780 H         1 UNK         0.0805
     28 H28        22.0115    4.5046    3.7533 H         1 UNK         0.0805
     29 H29        23.4935    3.5214    7.0201 H         1 UNK         0.0880
     30 H30        24.3599    2.2305    6.2022 H         1 UNK         0.0880
     31 H31        25.4347    4.6391    7.4410 H         1 UNK         0.0880
     32 H32        26.3801    3.3946    6.6392 H         1 UNK         0.0880
     33 H33        27.4730    6.1139    5.6810 H         1 UNK         0.0805
     34 H34        26.3054    6.9813    4.6860 H         1 UNK         0.0805
     35 H35        26.0334    6.8195    6.4138 H         1 UNK         0.0805
     36 H36        29.0127    1.7612    3.1614 H         1 UNK         0.1498
     37 H37        30.2547   -0.3459    3.0546 H         1 UNK         0.1540
     38 H38        25.4091   -0.3951    4.0749 H         1 UNK         0.1577
@<TRIPOS>BOND
     1    1    2 1
     2    1   26 1
     3    1   27 1
     4    1   28 1
     5    2    7 1
     6    2    9 1
     7    2    3 1
     8    3    4 1
     9    3   29 1
    10    3   30 1
    11    4    5 1
    12    4   31 1
    13    4   32 1
    14    5    6 1
    15    5    7 1
    16    5    8 1
    17    6   33 1
    18    6   34 1
    19    6   35 1
    20    8   24 1
    21    8   13 1
    22    8    9 1
    23    9   25 1
    24    9   10 1
    25   10   11 2
    26   10   12 am BACKBONE|DICT|INTERRES
    27   12   13 am BACKBONE|DICT|INTERRES
    28   12   15 1
    29   13   14 2
    30   15   23 ar
    31   15   16 ar
    32   16   17 ar
    33   16   36 1
    34   17   18 ar
    35   17   37 1
    36   18   19 1
    37   18   21 ar
    38   19   20 3
    39   21   22 1
    40   21   23 ar
    41   23   38 1
@<TRIPOS>SUBSTRUCTURE
1 UNK 1
@<TRIPOS>COMMENT
CHEMBL403668
PLANTSproteinTorsions
1
3233 205.1007
PLANTSmolcadARTstart hb
PLANTSmolcadARTstart HB
LINES
PLANTSmolcadARTstart HBCH
LINES
PLANTSmolcadARTstart HB-CHO
LINES
PLANTSmolcadARTend
PLANTSmolcadARTstart HB_WATER
LINES
PLANTSmolcadARTend

PLANTSmolcadARTend

@<TRIPOS>MOLECULE
CHEMBL217324_entry_00009_conf_01
43 46 1
SMALL
USER_CHARGES


@<TRIPOS>ATOM
      1 O1         21.5135    4.9465    4.8107 O.2       1 UNK        -0.6476
      2 C2         22.6188    4.4338    4.6553 C.ar      1 UNK         0.7953
      3 C3         23.8766    5.1517    4.7913 C.ar      1 UNK        -0.2893
      4 C4         25.1092    4.6096    4.6008 C.ar      1 UNK        -0.1199
      5 C5         26.3977    5.4253    4.7663 C.3       1 UNK         0.4998
      6 F6         27.0661    5.0140    5.8447 F         1 UNK        -0.1698
      7 F7         27.1671    5.2835    3.6880 F         1 UNK        -0.1698
      8 F8         26.1376    6.7256    4.9186 F         1 UNK        -0.1698
      9 C9         25.2007    3.1624    4.2262 C.ar      1 UNK         0.1070
     10 C10        26.4030    2.4784    3.9914 C.ar      1 UNK        -0.2634
     11 C11        26.4093    1.1116    3.6688 C.ar      1 UNK         0.2728
     12 N12        27.6080    0.3909    3.4520 N.pl3     1 UNK        -0.7709
     13 C13        27.6684   -0.6489    2.4173 C.3       1 UNK         0.1628
     14 C14        27.4921   -2.0854    2.9499 C.3       1 UNK        -0.1720
     15 C15        26.4806   -2.3545    4.0347 C.3       1 UNK        -0.1869
     16 C16        27.9634   -2.4654    4.3317 C.3       1 UNK        -0.1869
     17 C17        28.8251    1.1867    3.6437 C.3       1 UNK         0.1628
     18 C18        29.2709    1.3034    5.1152 C.3       1 UNK        -0.1720
     19 C19        28.8684    0.2377    6.1011 C.3       1 UNK        -0.1869
     20 C20        28.2655    1.6297    6.1901 C.3       1 UNK        -0.1869
     21 C21        25.1851    0.4351    3.5826 C.ar      1 UNK        -0.1227
     22 C22        23.9808    1.1012    3.7968 C.ar      1 UNK        -0.3498
     23 C23        23.9881    2.4570    4.1155 C.ar      1 UNK         0.3369
     24 N24        22.7740    3.1285    4.3324 N.pl3     1 UNK        -0.6057
     25 H25        23.7924    6.1934    5.0647 H         1 UNK         0.1843
     26 H26        27.3423    2.9976    4.0874 H         1 UNK         0.1780
     27 H27        26.9503   -0.4429    1.6226 H         1 UNK         0.0795
     28 H28        28.6484   -0.6003    1.9408 H         1 UNK         0.0795
     29 H29        27.5511   -2.8316    2.1564 H         1 UNK         0.1190
     30 H30        25.9177   -1.5160    4.4457 H         1 UNK         0.0983
     31 H31        25.8824   -3.2634    3.9693 H         1 UNK         0.0983
     32 H32        28.4096   -3.4501    4.4711 H         1 UNK         0.0983
     33 H33        28.4151   -1.7088    4.9711 H         1 UNK         0.0983
     34 H34        29.6408    0.7613    3.0572 H         1 UNK         0.0795
     35 H35        28.6770    2.1819    3.2226 H         1 UNK         0.0795
     36 H36        30.2769    1.7121    5.2166 H         1 UNK         0.1190
     37 H37        28.2468   -0.5891    5.7559 H         1 UNK         0.0983
     38 H38        29.5965   -0.0747    6.8499 H         1 UNK         0.0983
     39 H39        28.5734    2.2945    6.9975 H         1 UNK         0.0983
     40 H40        27.2242    1.7799    5.9034 H         1 UNK         0.0983
     41 H41        25.1610   -0.6164    3.3344 H         1 UNK         0.1552
     42 H42        23.0493    0.5599    3.7163 H         1 UNK         0.2071
     43 H43        21.9124    2.6116    4.2390 H         1 UNK         0.3659
@<TRIPOS>BOND
     1    1    2 2
     2    2   24 ar
     3    2    3 ar
     4    3    4 ar
     5    3   25 1
     6    4    5 1
     7    4    9 ar
     8    5    6 1
     9    5    7 1
    10    5    8 1
    11    9   23 ar
    12    9   10 ar
    13   10   11 ar
    14   10   26 1
    15   11   12 1
    16   11   21 ar
    17   12   13 1
    18   12   17 1
    19   13   14 1
    20   13   27 1
    21   13   28 1
    22   14   16 1
    23   14   15 1
    24   14   29 1
    25   15   16 1
    26   15   30 1
    27   15   31 1
    28   16   32 1
    29   16   33 1
    30   17   18 1
    31   17   34 1
    32   17   35 1
    33   18   20 1
    34   18   19 1
    35   18   36 1
    36   19   20 1
    37   19   37 1
    38   19   38 1
    39   20   39 1
    40   20   40 1
    41   21   22 ar
    42   21   41 1
    43   22   23 ar
    44   22   42 1
    45   23   24 ar
    46   24   43 1
@<TRIPOS>SUBSTRUCTURE
1 UNK 1
@<TRIPOS>COMMENT
CHEMBL217324
PLANTSproteinTorsions
1
3233 48.4436
PLANTSmolcadARTstart hb
PLANTSmolcadARTstart HB
LINES
PLANTSmolcadARTstart HBCH
LINES
PLANTSmolcadARTstart HB-CHO
LINES
PLANTSmolcadARTend
PLANTSmolcadARTstart HB_WATER
LINES
PLANTSmolcadARTend

PLANTSmolcadARTend

@<TRIPOS>MOLECULE
CHEMBL394792_entry_00025_conf_01
37 38 1
SMALL
USER_CHARGES


@<TRIPOS>ATOM
      1 F1         23.6689    5.2311    4.0420 F         1 UNK        -0.1781
      2 C2         23.2868    4.1345    4.6952 C.3       1 UNK         0.4842
      3 F3         21.9544    4.1327    4.7139 F         1 UNK        -0.1781
      4 F4         23.6836    3.0860    3.9740 F         1 UNK        -0.1781
      5 C5         23.9045    4.1169    6.1099 C.3       1 UNK        -0.0737
      6 N6         25.3735    4.1448    6.1686 N.pl3     1 UNK        -0.2843
      7 C7         26.0264    5.4309    6.4514 C.3       1 UNK        -0.0737
      8 C8         26.4518    6.2582    5.2186 C.3       1 UNK         0.4842
      9 F9         25.4007    6.9041    4.7157 F         1 UNK        -0.1781
     10 F10        27.3666    7.1759    5.5322 F         1 UNK        -0.1781
     11 F11        26.9540    5.5046    4.2411 F         1 UNK        -0.1781
     12 C12        26.1187    3.0072    5.9105 C.2       1 UNK         0.1599
     13 C13        25.5150    1.8355    5.6037 C.2       1 UNK        -0.2713
     14 C14        26.2709    0.5242    5.3355 C.3       1 UNK         0.0116
     15 C15        27.6600    0.5274    6.1025 C.3       1 UNK         0.1768
     16 N16        28.5574   -0.5421    5.6257 N.am      1 UNK        -0.5640
     17 C17        28.5969   -0.9939    4.3529 C.2       1 UNK         0.5083
     18 O18        29.3692   -1.8882    4.0164 O.2       1 UNK        -0.5042
     19 C19        27.6082   -0.4315    3.4632 C.2       1 UNK        -0.1395
     20 C20        26.4771    0.2040    3.8426 C.2       1 UNK        -0.1292
     21 C21        25.4164    0.6512    2.8287 C.3       1 UNK         0.5212
     22 F22        24.2018    0.5414    3.3676 F         1 UNK        -0.1683
     23 F23        25.6227    1.9222    2.4837 F         1 UNK        -0.1683
     24 F24        25.4496   -0.0923    1.7209 F         1 UNK        -0.1683
     25 C25        28.3104    1.9095    6.0834 C.2       1 UNK        -0.1622
     26 C26        27.5707    3.0297    6.0174 C.2       1 UNK        -0.1568
     27 H27        23.5051    4.9669    6.6661 H         1 UNK         0.1169
     28 H28        23.5485    3.2502    6.6663 H         1 UNK         0.1169
     29 H29        25.3695    6.0216    7.0897 H         1 UNK         0.1169
     30 H30        26.9080    5.2585    7.0712 H         1 UNK         0.1169
     31 H31        24.4364    1.8169    5.5341 H         1 UNK         0.1421
     32 H32        25.6632   -0.2813    5.7504 H         1 UNK         0.1087
     33 H33        27.4582    0.3032    7.1511 H         1 UNK         0.1033
     34 H34        29.2394   -0.9121    6.2718 H         1 UNK         0.3056
     35 H35        27.7682   -0.6305    2.4134 H         1 UNK         0.1706
     36 H36        29.3867    2.0004    6.1151 H         1 UNK         0.1506
     37 H37        28.0827    3.9804    5.9930 H         1 UNK         0.1373
@<TRIPOS>BOND
     1    1    2 1
     2    2    3 1
     3    2    4 1
     4    2    5 1
     5    5    6 1
     6    5   27 1
     7    5   28 1
     8    6    7 1
     9    6   12 1
    10    7    8 1
    11    7   29 1
    12    7   30 1
    13    8    9 1
    14    8   10 1
    15    8   11 1
    16   12   26 1
    17   12   13 2
    18   13   14 1
    19   13   31 1
    20   14   20 1
    21   14   15 1
    22   14   32 1
    23   15   16 1
    24   15   25 1
    25   15   33 1
    26   16   17 am BACKBONE|DICT|INTERRES
    27   16   34 1
    28   17   18 2
    29   17   19 1
    30   19   20 2
    31   19   35 1
    32   20   21 1
    33   21   22 1
    34   21   23 1
    35   21   24 1
    36   25   26 2
    37   25   36 1
    38   26   37 1
@<TRIPOS>SUBSTRUCTURE
1 UNK 1
@<TRIPOS>COMMENT
CHEMBL394792
PLANTSproteinTorsions
1
3233 358.5645
PLANTSmolcadARTstart hb
PLANTSmolcadARTstart HB
LINES
29.3692 -1.88823 4.01645 30.3162 -2.53584 5.76908 0 255 0 5
PLANTSmolcadARTstart HBCH
LINES
PLANTSmolcadARTstart HB-CHO
LINES
PLANTSmolcadARTend
PLANTSmolcadARTstart HB_WATER
LINES
PLANTSmolcadARTend

PLANTSmolcadARTend

@<TRIPOS>MOLECULE
CHEMBL244600_entry_00013_conf_01
38 40 1
SMALL
USER_CHARGES


@<TRIPOS>ATOM
      1 C1         26.4845   -2.7617    4.4635 C.3       1 UNK        -0.1679
      2 C2         27.7111   -1.8467    4.3123 C.3       1 UNK        -0.1594
      3 C3         27.7936   -1.1093    2.9536 C.3       1 UNK         0.0337
      4 C4         28.9423   -0.0654    2.8746 C.3       1 UNK        -0.1338
      5 C5         28.7108    1.2088    3.7317 C.3       1 UNK        -0.0869
      6 C6         27.2836    1.7391    3.5764 C.2       1 UNK        -0.1112
      7 C7         26.9793    3.0418    3.7518 C.2       1 UNK        -0.1390
      8 C8         25.5415    3.5727    3.7211 C.3       1 UNK        -0.0297
      9 C9         24.4986    2.4367    4.1035 C.3       1 UNK         0.2211
     10 N10        24.3270    2.3412    5.5681 N.am      1 UNK        -0.5674
     11 C11        24.4071    3.3878    6.4199 C.2       1 UNK         0.5083
     12 O12        24.2762    3.2384    7.6321 O.2       1 UNK        -0.5142
     13 C13        24.7456    4.6535    5.8132 C.2       1 UNK        -0.1224
     14 C14        25.3302    4.8065    4.6050 C.2       1 UNK        -0.1435
     15 C15        25.7380    6.1699    4.0413 C.3       1 UNK         0.5218
     16 F16        26.4678    5.9976    2.9394 F         1 UNK        -0.1716
     17 F17        24.6745    6.9146    3.7317 F         1 UNK        -0.1716
     18 F18        26.4692    6.8330    4.9366 F         1 UNK        -0.1716
     19 C19        24.9273    1.0938    3.5191 C.2       1 UNK        -0.3346
     20 C20        26.2155    0.7932    3.2631 C.2       1 UNK         0.1790
     21 N21        26.5470   -0.4028    2.6736 N.pl3     1 UNK        -0.4047
     22 H22        26.5031   -3.2782    5.4236 H         1 UNK         0.0626
     23 H23        25.5537   -2.1958    4.4159 H         1 UNK         0.0626
     24 H24        26.4575   -3.5197    3.6804 H         1 UNK         0.0626
     25 H25        27.7142   -1.1258    5.1314 H         1 UNK         0.0707
     26 H26        28.6110   -2.4488    4.4436 H         1 UNK         0.0707
     27 H27        27.9446   -1.8527    2.1699 H         1 UNK         0.0854
     28 H28        29.8863   -0.5331    3.1562 H         1 UNK         0.0797
     29 H29        29.0808    0.2200    1.8304 H         1 UNK         0.0797
     30 H30        28.8966    0.9879    4.7834 H         1 UNK         0.0822
     31 H31        29.4458    1.9655    3.4526 H         1 UNK         0.0822
     32 H32        27.7869    3.7255    3.9706 H         1 UNK         0.1449
     33 H33        25.3448    3.8654    2.6885 H         1 UNK         0.1110
     34 H34        23.5288    2.6981    3.6761 H         1 UNK         0.0815
     35 H35        24.0558    1.4486    5.9538 H         1 UNK         0.3058
     36 H36        24.5698    5.5261    6.4253 H         1 UNK         0.1678
     37 H37        24.1623    0.3737    3.2635 H         1 UNK         0.1387
     38 H38        25.9292   -0.8591    2.0183 H         1 UNK         0.2771
@<TRIPOS>BOND
     1    1    2 1
     2    1   22 1
     3    1   23 1
     4    1   24 1
     5    2    3 1
     6    2   25 1
     7    2   26 1
     8    3   21 1
     9    3    4 1
    10    3   27 1
    11    4    5 1
    12    4   28 1
    13    4   29 1
    14    5    6 1
    15    5   30 1
    16    5   31 1
    17    6   20 1
    18    6    7 2
    19    7    8 1
    20    7   32 1
    21    8   14 1
    22    8    9 1
    23    8   33 1
    24    9   10 1
    25    9   19 1
    26    9   34 1
    27   10   11 am BACKBONE|DICT|INTERRES
    28   10   35 1
    29   11   12 2
    30   11   13 1
    31   13   14 2
    32   13   36 1
    33   14   15 1
    34   15   16 1
    35   15   17 1
    36   15   18 1
    37   19   20 2
    38   19   37 1
    39   20   21 1
    40   21   38 1
@<TRIPOS>SUBSTRUCTURE
1 UNK 1
@<TRIPOS>COMMENT
CHEMBL244600
PLANTSproteinTorsions
1
3233 55.5904
PLANTSmolcadARTstart hb
PLANTSmolcadARTstart HB
LINES
PLANTSmolcadARTstart HBCH
LINES
PLANTSmolcadARTstart HB-CHO
LINES
PLANTSmolcadARTend
PLANTSmolcadARTstart HB_WATER
LINES
PLANTSmolcadARTend

PLANTSmolcadARTend
