# Supplementary material for: Building shape-focused pharmacophore models for effective docking screening
Source: J Cheminform. 2024 Aug 9;16:97. doi: 10.1186/s13321-024-00857-6 (PMC11312248; doi:10.1186/s13321-024-00857-6)
Supplement: Supplementary file 2 — Additional file2 [file 13321_2024_857_MOESM2_ESM.zip › supplementary_files/ar/o-lap_model_shape-only.mol2]

# O-LAP model
# Command: o-lap --mcl --clustermin 6 --mclI 3.5 --prefix mcl-mclI-3.5-clustermin-6 input_nodlim.mol2 > o-lap_model_shape-only.mol2

@<TRIPOS>MOLECULE
 mcl-mclI-3.5-clustermin-60
 48
 SMALL
 USER_CHARGES

@<TRIPOS>ATOM
      1 C1        28.7029   -0.2934    4.5012 C.3       1 LIG        -0.213
      2 C2        25.2127    3.3427    4.3400 C.ar      1 LIG        -0.169
      3 C3        23.6895    2.3819    4.3881 C.ar      1 LIG        -0.123
      4 C4        26.5423    4.4698    4.0353 C.3       1 LIG        -0.172
      5 C5        26.5501   -1.2969    3.7134 C.3       1 LIG        -0.151
      6 C6        26.5461    2.5179    4.1012 C.3       1 LIG        -0.081
      7 C7        28.3888   -0.1470    5.9784 C.3       1 LIG        -0.187
      8 C8        29.0132    0.8658    3.7268 C.3       1 LIG        -0.163
      9 C9        26.3606   -0.5196    4.5254 C.ar      1 LIG        -0.257
     10 C10       26.9902    1.0239    3.9329 C.ar      1 LIG        -0.179
     11 C11       23.4995    5.0526    4.7595 C.ar      1 LIG        -0.324
     12 C12       27.9211   -1.9520    3.0234 C.3       1 LIG        -0.179
     13 C13       27.8296    0.2239    2.8240 C.3       1 LIG        -0.164
     14 C14       26.3788    3.6969    6.5596 C.3       1 LIG        -0.195
     15 C15       26.5296    0.1583    4.1076 C.3       1 LIG        -0.093
     16 C16       24.5003    1.5137    4.4253 C.3       1 LIG        -0.199
     17 O1        30.0878   -1.8465    4.1453 O.3       1 LIG        -0.654
     18 C17       24.4395    0.7495    3.8496 C.ar      1 LIG        -0.350
     19 C18       22.6903    3.7562    4.7089 C.ar      1 LIG        -0.132
     20 C19       29.0721   -1.1750    3.5857 C.3       1 LIG         0.277
     21 C20       26.8267   -1.1357    5.6220 C.3       1 LIG        -0.181
     22 C21       23.7693    4.1344    4.8645 C.3       1 LIG         0.499
     23 F1        26.5300    6.8592    4.9544 F         1 LIG        -0.178
     24 C22       28.2865    2.2978    4.1067 C.3       1 LIG        -0.125
     25 C23       22.6193    3.5954    4.5635 C.3       1 LIG        -0.220
     26 C24       24.0632    3.7583    6.4910 C.3       1 LIG        -0.220
     27 C25       26.7259    5.6673    4.0019 C.ar      1 LIG        -0.125
     28 C26       25.4992    5.6862    4.1789 C.ar      1 LIG        -0.309
     29 C27       27.1296    4.4984    3.7384 C.ar      1 LIG        -0.192
     30 C28       24.7624    4.6872    4.5197 C.ar      1 LIG         0.230
     31 C29       26.1733    1.1896    4.8784 C.3       1 LIG        -0.073
     32 C30       25.0460    3.6505    3.7640 C.3       1 LIG        -0.116
     33 C31       28.2336   -2.6906    3.8166 C.3       1 LIG        -0.187
     34 C32       29.1944   -2.8785    3.4317 C.1       1 LIG         0.385
     35 N1        29.9427   -3.6924    3.1825 N.1       1 LIG        -0.426
     36 C33       26.6510    3.4603    3.7998 C.ar      1 LIG         0.087
     37 C34       26.5748    2.5167    4.2007 C.ar      1 LIG        -0.318
     38 C35       24.6144    6.2933    4.2120 C.2       1 LIG         0.584
     39 C36       24.5361    4.0674    5.1746 C.2       1 LIG        -0.122
     40 C37       26.6347    3.0072    6.0784 C.2       1 LIG        -0.165
     41 C38       26.3440   -1.0616    4.6418 C.2       1 LIG        -0.181
     42 N2        26.1551    2.0437    3.9039 N.am      1 LIG        -0.035
     43 O2        24.1944    7.3713    3.9713 O.2       1 LIG        -0.502
     44 O3        24.3353    0.7506    3.2430 O.2       1 LIG        -0.503
     45 O4        28.8105    2.5947    4.8670 O.2       1 LIG        -0.518
     46 C39       25.5818    1.8134    4.4840 C.ar      1 LIG        -0.062
     47 C40       27.4641    3.5473    3.5664 C.ar      1 LIG        -0.197
     48 C41       27.1927   -1.8409    4.0888 C.ar      1 LIG        -0.146
