# Supplementary material for: Building shape-focused pharmacophore models for effective docking screening
Source: J Cheminform. 2024 Aug 9;16:97. doi: 10.1186/s13321-024-00857-6 (PMC11312248; doi:10.1186/s13321-024-00857-6)
Supplement: Supplementary file 2 — Additional file2 [file 13321_2024_857_MOESM2_ESM.zip › supplementary_files/ar/test_set.smi]

CN1C2CCC3C4CCC5(CCCO5)C4(C)CCC3C2(C)C=CC1=O CHEMBL74671
COC(=O)C1=C(CN2C=CC=N2)NC(C)=C(C#N)C1C1=CC=C(F)C=C1Cl CHEMBL1215620
CCCC1=C(C(=O)OCC)[C@H](C2=C3C=CC=CC3=NC=C2)C(C#N)=C(C)N1 CHEMBL1094797
OC1=CC=CC=C1C1=CC=C(C#N)C(=C1)C(F)(F)F CHEMBL391548
CSC1=CC=C(CN2CC(C)(C)[C@@H](OC3=CC=C(C#N)C(=C3)C(F)(F)F)C2=O)C=C1 CHEMBL1084843
C[C@](O)(CBr)C(=O)NC1=CC=C(C(=C1)C(F)(F)F)N(=O)=O CHEMBL296323
O=C(N1CCCC1)C1=CC=CC(=C1)N(CC1=CC=CC=C1)C1=CC=C(C=C1)N(=O)=O CHEMBL482064
FC(F)(F)C1=CC(=CC(=C1)C1CCNC2=C1C=C1C(NC(=O)C=C1C(F)(F)F)=C2)C(F)(F)F CHEMBL285602
O=C1[C@H]2C3CCC(C3)[C@H]2C(=O)N1C1=CC=C2C=CC=CC2=C1 CHEMBL359911
CCN(CC)C(=O)C1CCC2C3CC[C@H]4N(C)/C(=N/O)CCC4(C)C3CCC12C CHEMBL76271
CC12CCC(C)(O1)[C@@H]1[C@H]2C(=O)N(C1=O)C1=CC=C(C#N)C2=NSN=C12 CHEMBL446626
FC(F)(F)C1=CC(=O)NC2=CC3=C(C=C12)[C@H]1CCCC[C@H]1N3 CHEMBL350932
OC1=C2N=CC=CC2=C(C=C1)N1C(=O)[C@H]2C3CC(C=C3)[C@H]2C1=O CHEMBL369509
C[C@@H]1CC[C@H]([C@@H](O)C(F)(F)F)N1C1=CC=C2NC(=O)C=C(C(F)(F)F)C2=C1 CHEMBL467888
FC(F)(F)C1=CC(SCC2CCC2)=CC=C1C#N CHEMBL453624
CN1C(=O)C=C(C2=CC3=C(N[C@@H]4CCCC[C@H]34)C=C12)C(F)(F)F CHEMBL163425
CN1C(=O)CCC2(C)C3CCC4C(CC[C@@]44CCCO4)C3CC=C12 CHEMBL72265
CN(CC1=CC=CC=C1)C(=O)CCCCCCCC1C[C@H]2CC(=O)CC[C@]2(C)[C@H]2CC[C@]3(C)[C@@H](O)CC[C@H]3[C@H]12 CHEMBL223355
CC1=C(C2=CC=C3NC(C)(C)C=C(C)C3=C2)SC(C#N)=C1 CHEMBL131855
CN1C(C#N)=CC=C1C1=CC=C(C(=O)C(C)(C)C)C=C1 CHEMBL1209236
CC12CCC3C(CCC4CC(=O)CCC43C)C1CC[C@@]21CCCO1 CHEMBL312500
CC12CCC3C(CCC4=CC(=O)CCC34)C1CC[C@@]21CCCO1 CHEMBL75050
FC(F)(F)C1=CC(SCC2CC2)=CC=C1C#N CHEMBL453623
C[C@]1(O)CCC2C3CCC4=CC(=O)CC[C@]4(C)[C@@]3(F)[C@@H](O)C[C@]12C CHEMBL302870
O=C1C=C(C(F)(F)F)C2C=C([NH2+]C3CCCC3)C=CC2N1 CHEMBL441152
O=C1[C@@H]2C3CCC(C3)[C@@H]2C(=O)N1C1=CC(C(F)(F)F)=CC=C1 CHEMBL367364
C[C@]12CC[C@H]3[C@@H](CC[C@H]4[C@H]5CCC[C@@]34CC[C@@H]5O)[C@@H]1CC[C@@H]2O CHEMBL393278
O=C1[C@H]2C3CC(C=C3)[C@H]2C(=O)N1C1=C2C=CC=CC2=C(C=C1)N(=O)=O CHEMBL181571
FC1=CC=CC(=C1)C(CC(=O)C1=CC=C(C=C1)C1=CC=CC=C1)NC1=CC=C(C=C1)N(=O)=O CHEMBL1165642
FC(F)(F)CN1[C@H](CC2=CC=CC=C2)COC2=CC3=C(C=C12)C(=CC(=O)N3)C(F)(F)F CHEMBL256082
CC(O)(CS(=O)(=O)C1=CC=C(F)C=C1)C1=CC2=CC(Cl)=C(C=C2N1)C(F)(F)F CHEMBL376847
CC1(C)N(CCC2=CC=C(I)C=C2)C(=O)N(C1=O)C1=CC=C(C#N)C(=C1)C(F)(F)F CHEMBL269372
CCC(CC)(C1=CC=C(NCC(O)CO)C(C)=C1)C1=CC=C(OCC(=O)C(C)(C)C)C(C)=C1 CHEMBL199238
CC#C[C@]1(O)CC[C@H]2[C@@H]3CCC4=CC(=O)CCC4=C3[C@H](C[C@@]12C)C1=CC=C(C=C1)N(C)C CHEMBL1201025
CC1CC(C)(C)NC2=C(C)C=C(C(Cl)=C12)C1=C2NC=CC2=C(F)C(F)=C1 CHEMBL429842
O=C1[C@H]2C3CC(C=C3)[C@H]2C(=O)N1C1=CC=C2C=CC=NC2=C1 CHEMBL181722
COC1=CC=CC=C1SC1=CC=C(C#N)C(OC)=C1 CHEMBL510145
O=C1C=C(C(F)(F)F)C2=CC3=C(C=C2N1)OCCN3CC1=CC=CC=C1 CHEMBL390577
CN1C=C(C=C1C(=O)N1CCCC1)N(CC1=CC=CC=C1)C1=CC=C(C=C1)N(=O)=O CHEMBL518945
C[C@]12CC[C@H]3[C@H]([C@@H]1CC[C@@H]2O)C(CCCCCCCC(=O)N1CCCC1)C[C@H]1CC(=O)CC[C@]31C CHEMBL427243
CCCN(CC1CC1)C1=CC(=C(C=N1)C#N)C(F)(F)F CHEMBL398431
CN1[C@@H]2CCC3C4CC[C@H](N(C=O)C5CCCCC5)[C@@]4(C)CCC3[C@@]2(C)CCC1=O CHEMBL16927
CN1C2=CC=C(O)C=C2C2=C1C1=CC(F)=CC=C1SC2 CHEMBL382892
CC12CCC3C(CCC4CC(=O)C=CC43C)C1CCC2O CHEMBL307632
CC1(C)C(=O)N(C2=CC=C(C#N)C(C(F)(F)F)=C2)C(=O)N1CC#CCOCC1=CC=C(O)C(C(N)=O)=C1 CHEMBL151601
CC1=C(Cl)C(C#N)=CC=C1/[NH+]=C1\N(C)C[C@@H]2[C@H](O)CCN12 CHEMBL519169
CC12CCC3C(CCC4CC(=O)CCC34C)C1CCC2=O CHEMBL74599
COC1=CC(=CC=C1C1=CN=CO1)N1C(=O)[C@@H]2[C@H](C1=O)C1(C)CCC2(C)O1 CHEMBL403061
C[C@@]12CN(C[C@@](C)(O1)[C@@H]1[C@H]2C(=O)N(C1=O)C1=CC=C(C#N)C(=C1)C(F)(F)F)C1=CC=CC(=C1)C(N)=O CHEMBL1210783
FC(F)(F)CN(CC(F)(F)F)C1=CC=C2NC(=O)C=C(C2=C1)C(F)(F)F CHEMBL436784
CC1(C)N(CCOCCOCC2=CC=C(O)C(=C2)C(N)=O)C(=O)N(C1=O)C1=CC=C(C#N)C(=C1)C(F)(F)F CHEMBL146794
FC(F)(F)CN(CC1=COC=C1)C1=CC2C(NC(=O)C=C2C(F)(F)F)C=C1 CHEMBL237900
CC1=CC(=CC=C1Br)N1C(=O)[C@H]2[C@H](C3CCC2C=C3)C1=O CHEMBL180681
CC1=CC(C)(C)NC2=CC=C3C4=CC(F)=CC=C4O\C(=C/C4=CC=CO4)C3=C12 CHEMBL336169
CCCCC[C@H]1C[C@]2(C)[C@@H](O)CCC2C2CCC3=CC(=O)CCC3=C12 CHEMBL184313
CCN(CC)C(=O)C1CCC2C3CC[C@H]4N(C)C(=O)[C@@H]5OC5C4(C)C3CCC12C CHEMBL75663
C=C[C@@](O)(C1=NC2=CC(Cl)=C(Cl)C=C2N1)C(F)(F)F CHEMBL467790
CN1C2=CC(O)=CC=C2C2=C1C1=CC=CC=C1CC2 CHEMBL207706
O=C(CC(NC1=CC=C(C=C1)N(=O)=O)C1=CSC=C1)C1=CC=C(C=C1)C#N CHEMBL1163602
FC(F)(F)C1=CC(OC2=CC=CC=C2C2=CC=CC=C2)=CC=C1C#N CHEMBL471876
FC(F)(F)C1=CC(=O)NC2=CC3=C(C=C12)N1CCCCC1CO3 CHEMBL226609
C[C@@]12CN(S(=O)(=O)C3=CC=CC=N3)C[C@@](C)(O1)[C@H]1C(=O)N(C3=CC=C(C#N)C(C(F)(F)F)=C3)C(=O)[C@H]12 CHEMBL1210091
C[C@@]12CN(C(=O)C3CC3)C[C@@](C)(O1)[C@H]1C(=O)N(C3=CC=C(C#N)C(C(F)(F)F)=C3)C(=O)[C@H]12 CHEMBL1209906
CN1C2=CC=C(O)C=C2C2=C1C1=CC=CN=C1CC2 CHEMBL379527
CC(O)(COC(=O)C1=CC=CC=C1C(F)(F)F)C1=CC2=CC(=C(C=C2N1)C(F)(F)F)N(=O)=O CHEMBL221174
C\C=C1\C(=O)CC2C3CCC4=CC(=O)CC[C@]4(C)C3CC[C@]12C CHEMBL197846
CC1CCN(CC1)C1=CC(=C(C=N1)C#N)C(F)(F)F CHEMBL249072
O=N(=O)C1=C2C=CC=CC2=C(C=C1)N1CCCC1 CHEMBL570897
FC1=CC=CC(=C1)C(CC(=O)C1=CC=C(C=C1)N1CCOCC1)NC1=CC=C(C=C1)N(=O)=O CHEMBL1163620
C[C@H]1CNC2=CC3=C(C=C2C1CCC(F)(F)F)C(=CC(=O)N3)C(F)(F)F CHEMBL281945
CN1C2=CC=C(O)C=C2C2=C1C1=C(CC2)SC=C1 CHEMBL206909
CC1=CC(C)(C)NC2=C(C)C3=C(C=C12)C(C(F)(F)F)=CC(=O)N3 CHEMBL157703
COC1=NC=C(\C=C2/C[C@H]3[C@H]4CC[C@H]5N(C)C(=O)C=C[C@@]5(C)[C@@H]4CC[C@]3(C)[C@@H]2O)C=N1 CHEMBL559878
FC(F)(F)C1=CC(=O)NC2C=C(NCC3=CC=CC=C3)C=CC12 CHEMBL389367
CCCCN(C)C1=CC(=C(C=N1)C#N)C(F)(F)F CHEMBL249071
C[C@@H]1CN(C2=CC=C(C#N)C(C(F)(F)F)=C2)[C@@H](C)CN1C(=O)NC1=CC=C(F)C=C1F CHEMBL202990
CCC1(C2=CC=CO2)OCC(=O)NC2=CC=C(C3=CC(F)=CC(C#N)=C3)C=C21 CHEMBL501080
O=C1[C@H]2C3CC(C=C3)[C@H]2C(=O)N1C1=CC=C2C=CC=CC2=C1 CHEMBL181674
CN1C2=CC(O)=CC=C2C2=C1C1=CC=CC=C1CCC2 CHEMBL445661
CC1=CC(C)(C)NC2=CC=C(C=C12)C1=CC(F)=CC(=C1)C#N CHEMBL117465
Clc1cc(Cl)c2nc(CSCc3ccon3)cn2c1 ZINC000083633847
CCCCc1nc(Cl)c(CN2CCN(CCC)[C@@H]3CS(=O)(=O)C[C@@H]32)[nH]1 ZINC000072429080
COc1cccc(-c2csc(-n3nc(C)cc3NC(=O)c3cccc(C)c3)n2)c1 ZINC000012442094
c1nnc2ccc(NCC[C@@H]3CCc4ccc5c(c43)CCO5)cn12 ZINC001170082603
COc1nc(Br)ccc1Nc1c(O)cccc1F ZINC001249989612
Cc1nc(C2CCC2)sc1CC(=O)N[C@H]1CCCC1(F)F ZINC000890945281
Cc1nc(Nc2cc(I)ccc2C)c([N+](=O)[O-])c(Nc2cc(I)ccc2C)n1 ZINC000104822373
O=[N+]([O-])c1ccc(Oc2n[nH]c3ccccc32)nc1 ZINC000000131806
CC[C@H](NC(=O)N1CCC2(CCCC2)CC1)c1c(C)noc1C ZINC000128967329
CON1C(=O)CS/C1=N\c1ccc(Br)cc1 ZINC000004509614
CCc1ccc(NCc2cc(Cl)c3c(c2)OCCCO3)cc1 ZINC000314341021
CSc1ccc(C(=O)Nc2nc3c(s2)CSCC3)cc1[N+](=O)[O-] ZINC000367715908
CC(C)(C)OC(=O)N=C(C(F)(F)F)C(F)(F)F ZINC000002548146
Nc1ccccc1-c1nc(-c2ccc(Cl)s2)cs1 ZINC000044298044
Cc1ccn(-c2ccc(-c3noc([C@@H]4[C@@H](C)C4(F)F)n3)cc2)n1 ZINC000581598804
CC(C)(C)c1nnc(Sc2ncccc2[N+](=O)[O-])o1 ZINC000069561300
C=C(C)CCCO[C@H](C(=O)OC(C)(C)C)C(C)C ZINC001224281601
CC(C)CCNC(=O)[C@@H](c1ccncc1)N(Cc1ccc2c(c1)OCO2)C(=O)Cn1nnc2ccccc21 ZINC000013031021
C=CCn1c(C)c(/C=N/NCc2c(Cl)cccc2Cl)c2ccccc21 ZINC000009196014
Cc1cc(/C=C2\C(=N)N3N=CSC3=NC2=O)c(C)n1-c1cc(Cl)ccc1C ZINC000002390053
Cc1ccc2nc(-c3ccc(Br)o3)c(Nc3ccccc3C)n2c1 ZINC000004733773
Cc1[nH]c2ccc(-c3noc([C@H](F)c4ccccc4)n3)cc2c1C ZINC000563775449
O=c1[nH]c(SCc2ccc([N+](=O)[O-])cc2)nc2c1CCC2 ZINC000011902996
Cc1cc(Oc2sc(S(C)(=O)=O)cc2[N+](=O)[O-])c(F)cc1[N+](=O)[O-] ZINC000302513652
C=CCN1c2cccc3cccc(c23)S1(=O)=O ZINC000048972170
Cc1csc2nc(CSc3nc4cc(S(=O)(=O)N5CCOCC5)ccc4o3)cc(=O)n12 ZINC000009480907
C[C@@H](C1CC1)n1cc(N[C@@H]2CCCc3c(O)cccc32)cn1 ZINC000572263624
COc1ccc(C(=O)/C=C/c2ccc(C)c([N+](=O)[O-])c2)cc1 ZINC000007741998
O=C(/C=C/c1ccc(Cl)c([N+](=O)[O-])c1)Nc1c(Cl)cc(Cl)cc1-c1nc2ccccc2s1 ZINC000008898972
C[C@H]1CSC(SCc2nc(-c3ccccc3)cs2)=N1 ZINC000277748855
CC(=O)c1cc([N+](=O)[O-])ccc1Sc1nnc(C23CC4CC(CC(C4)C2)C3)o1 ZINC000408580261
CCN1C(=O)/C(=C/c2cc(C)n(-c3cccc([N+](=O)[O-])c3)c2C)SC1=S ZINC000006026457
Cc1csc(N(C)C(=O)c2cccc([N+](=O)[O-])c2)n1 ZINC000040548853
O=c1c2ccsc2ccn1C[C@H](O)c1cccc([N+](=O)[O-])c1 ZINC000097052812
O=[N+]([O-])c1ccc2cnn(Cc3noc4c3CCCC4)c2c1 ZINC000096412920
COCCCN1C(=O)/C(=C/c2cc(OC)c(O)c(OC)c2)SC1=S ZINC000009189311
Fc1ccc(-c2csc(-c3cnc4ccccn43)n2)cc1F ZINC000440525344
C[C@@H](Sc1nnc(C2CC2)[nH]1)c1ccc(C(C)(C)C)cc1 ZINC000522770558
CCc1ccc(C[C@@H]2S/C(=N/N=C/c3cccs3)NC2=O)cc1 ZINC000006555769
CCc1c(C(=O)N(C)[C@H]2CCS(=O)(=O)C2)cnn1-c1ccc([N+](=O)[O-])cc1 ZINC000032977358
O=[N+]([O-])c1csc([N+](=O)[O-])c1I ZINC000075283112
Cc1cc2cc(Nc3c([N+](=O)[O-])ncn3C)ccc2[nH]1 ZINC000029588503
CC1CCC(=NOc2cc([N+](=O)[O-])cc([N+](=O)[O-])c2)CC1 ZINC000012846606
COc1ccc(Br)cc1S(=O)(=O)N[C@H](C)c1cc(C)ccc1C ZINC000016087818
O=[N+]([O-])c1cc(C=Cc2nc(O)c([N+](=O)[O-])c(O)n2)ccc1Sc1ccc(Cl)cc1 ZINC000409345304
N#CCc1ccc(Br)cc1Br ZINC000034118892
CN(c1c([N+](=O)[O-])cc(S(C)(=O)=O)cc1[N+](=O)[O-])S(C)(=O)=O ZINC000025668413
Cc1sc2nc(C)nc(N3CCC4(CC3)COCC[N@@H+](CC(=O)N(C)C)C4)c2c1C ZINC001164869833
Cc1ccoc1C(=O)/C=C\c1nc(Cl)cs1 ZINC000759083145
Cc1ccc(Cn2c(-c3cc(Br)cn3C)nnc2N2CCS[C@H](C)[C@H]2C)c(=O)n1C ZINC001304348948
CC(C)[C@H](C)N(C)C(=O)c1sc(Cl)nc1C(F)(F)F ZINC000887947273
COc1ccc(-c2nc3ccccc3s2)cc1NC(=O)/C=C/c1cccc([N+](=O)[O-])c1 ZINC000008919438
Cc1cc(N)nc(SCc2ccc([N+](=O)[O-])cc2)n1 ZINC000007047744
COc1ccc(Cl)cc1-n1c(C)cc(/C=C2/C(=N)N3C=C(C)SC3=NC2=O)c1C ZINC000020037434
Cc1noc(C)c1C(C)(C)c1nc([C@@H]2CC2(Cl)Cl)no1 ZINC000896813083
C[C@@H]1COCC[C@H]1c1noc(-c2cc(Cl)sc2Cl)n1 ZINC000442686936
C[C@H](NC(=O)C1CC2(COC2)C1)C12CC3CC(CC(C3)C1)C2 ZINC001181615247
COc1ccc(CCNC(=S)Nc2ccc3c(c2)OCO3)cc1OC ZINC000002858334
CC(=O)c1c(C)cc(C)c(CS[C@@H](C)C(C)=O)c1C ZINC000175196769
Cc1nnc(SCc2ccc(Br)cc2F)n1-c1cccc(C)c1 ZINC000005357642
COc1ccc(/C=N\c2ccc([N+](=O)[O-])cc2)cc1 ZINC000104069912
CN(Cc1ccccc1Cl)c1cnn(-c2ccc([N+](=O)[O-])cc2)c(=O)c1Cl ZINC000301206521
CC(C)(C)Nc1nc(N=NCc2cccnc2)nc(NC(C)(C)C)n1 ZINC000004592265
O=C(Nc1nc(-c2ccccc2)c(C(=O)c2ccccc2)s1)c1ccccc1[N+](=O)[O-] ZINC000001509511
O=[N+]([O-])c1ccc([O-])cc1O[C@@H]1C=CCC1 ZINC001225490779
C=CCN1C=C(c2ccc3ccccc3n2)[C@@H](c2c[nH]c3ccccc32)c2ccccc21 ZINC000004046853
Cc1c(Cl)cccc1N=C1NC(=O)/C(=C/c2c[nH]c3ccccc23)S1 ZINC000408739340
Nc1cncc(Br)c1Br ZINC000088613753
Cc1ccc(NN=Cc2ccc(-c3ccc(Br)cc3)o2)c(C)c1 ZINC000113854043
O=C1S/C(=C/c2ccc(OCc3cccc([N+](=O)[O-])c3)c(Br)c2)C(=O)N1Cc1ccc(Cl)cc1 ZINC000409246168
CCc1c(C)scc1-c1nnc(-c2cc(Br)ccc2Cl)o1 ZINC000017078382
Cc1cc(/C=N\c2ccc(C)c([N+](=O)[O-])c2)cc(C)c1O ZINC000110510170
Cc1noc(C)c1COc1cc(C)cc2ccc(C)nc21 ZINC000190202287
O=[N+]([O-])c1ccc(/N=C(/Cl)c2ccccn2)cc1 ZINC000104211716
C[n+]1ccc(C[C@@H]2C([N+](=O)[O-])=CNc3ncnn32)cc1 ZINC000012371984
CC(=O)c1c(C)[nH]c(C(=O)[C@@H](C)Sc2nc3ccccc3o2)c1C ZINC000007548944
Cc1nn(C)c(Oc2ccccc2)c1/C=C/[N+](=O)[O-] ZINC000004091909
CCCC1=C(Br)C(=O)CC1 ZINC000140127860
CC[C@@H](C)c1ccc(-c2csc(CN3C(=O)c4ccccc4S3(=O)=O)n2)cc1 ZINC000002659309
Cc1cc(N)cc(C)c1C(C)N=Nc1nccnc1C(C)C ZINC000884457221
C=CCOC(C(F)(F)F)C(F)(F)F ZINC000064370231
O=C(Nc1nccs1)c1cc(-c2cccnc2)nc2ccc(Br)cc21 ZINC000001074094
C=CCn1ncc2ccc(N[C@@H]3CCOC[C@@H]3C(C)C)cc21 ZINC000927066590
C[C@@H]1CN(C2CC2)C[C@@H]1Nc1sc(S(C)(=O)=O)cc1[N+](=O)[O-] ZINC000272817788
C=CCCC(=O)Nc1ccc2c3c(cccc31)CC2 ZINC000059520290
Cc1csc(NC(=O)c2ccc(Cl)s2)n1 ZINC000007039079
COCC#CCN1C[C@@H](SC)[C@@H]([NH+]2CCCC2)C1 ZINC000614323973
C=CCn1c(Sc2ncnc3sc4c(c32)CCCC4)nnc1-c1ccccc1 ZINC000004334468
Fc1cc(C=NO[C@@H]2CCCCO2)ccc1C(F)F ZINC000901204238
CN(C)c1ccc(/C=N/c2ccc([N+](=O)[O-])cc2)c(O)c1 ZINC000016186301
CCc1nc(SCC#N)c(C#N)c2c1CCCC2 ZINC000005333628
Cc1sccc1C(=O)N[C@@H](C)[C@@H](C)Nc1cncc(Cl)n1 ZINC001113033281
COCCn1nnnc1[C@@H](c1cc2cccc(C)c2[nH]c1=O)N1CCN(c2cc(Cl)ccc2C)CC1 ZINC000020082828
Cc1cscc1-c1noc(-c2cncc(C(F)(F)F)c2)n1 ZINC000347137665
COc1ccc(NC(=O)c2cc(-c3cccnc3)nc3ccc(Cl)cc32)c([N+](=O)[O-])c1 ZINC000016392511
Cn1ncc2c1nc1ccccc1c2Nc1ccc(Cl)cc1 ZINC000001620445
Cc1ccc(C(=O)CSc2nnc(C[C@@H]3CCS(=O)(=O)C3)n2C)s1 ZINC000007271269
COc1ccc(-n2cccc2/C=N\c2ccc(C)cc2Br)cc1 ZINC000408846077
N#CCc1cccc(NCc2cccc3sccc32)n1 ZINC001171377478
Clc1ccc(CNc2ccc3nncn3n2)cc1 ZINC000020861348
Cn1nc(Br)cc1C=C1C(=O)N(C)C(=O)N(C)C1=O ZINC000779220823
C[C@H](NCc1ccc([C@@H]2C[C@@H]2C)o1)c1ccccc1Cl ZINC000020558912
Cc1cnc(CNC(=O)N[C@@H](C)c2cn(C)nc2C)s1 ZINC000096439788
Cc1cccc(NC(=O)CCN2C(=S)N[C@@H](c3ccccn3)[C@@H]2c2ccc(-c3cccc([N+](=O)[O-])c3)o2)c1 ZINC000225658460
CSc1nnc(C(F)F)n1N=Cc1c[nH]nc1-c1ccccc1 ZINC000006413086
Cc1ccccc1NC(=S)NC1c2ccccc2Oc2ccccc21 ZINC000000381979
N=C(Nc1cncc(-c2ccccc2)n1)c1cccnc1Cl ZINC001171346283
C(=NN=c1[nH]c2ccccc2s1)c1c2ccccc2cc2ccccc21 ZINC000016525773
Cn1ncc(Cl)c1/C=C\C(=O)c1ccc(Cl)s1 ZINC000210364659
COCCN1C(=O)S/C(=C/c2ccc(-c3cc([N+](=O)[O-])c(Cl)cc3Cl)o2)C1=O ZINC000409142385
CC(C)CN1C(=O)[C@@]2(CC(=O)Nc3c2cnn3C(C)(C)C)c2cccc(Cl)c21 ZINC000032074572
Cc1sc(S(=O)(=O)NC[C@@H]2CCCO[C@@H]2C(C)(C)C)cc1[N+](=O)[O-] ZINC000124157941
C[C@H]1C[N@@H+](C2CC2)C[C@@H]1NC(=O)N[C@@H]1CC[C@H](C#N)C1 ZINC000333458393
C=CCOc1c(F)cc(F)cc1Br ZINC000096543414
O=C1CCCN1c1ccc(Nc2ccc([N+](=O)[O-])cn2)cc1 ZINC000012823050
C=CCC[C@@H](CC)Oc1c(F)cccc1[N+](=O)[O-] ZINC001226008315
O=[N+]([O-])c1cc(Cl)ccc1-c1nc(Cc2cn3ccccc3n2)no1 ZINC000612872748
COc1ccc(CNC(=O)c2nn3c(c2C)OCCC3)cc1[N+](=O)[O-] ZINC000448756837
C[C@@H]1CC[C@H](c2nc(-c3ccc(C(C)(C)C)cc3)no2)O1 ZINC000453173838
Oc1ccc2cc(Br)ccc2c1C=Nn1cnnc1 ZINC000254391890
C(/C=C\c1ccc2c(c1)OCO2)=N\c1ccc2oc(-c3cccc4ccccc43)nc2c1 ZINC000008448789
Cc1nc(CN2CCn3cccc3[C@@H]2c2ccccc2)c(C)s1 ZINC000443600441
CC(C)(C)c1cs/c(=N\c2ccc(Cl)cc2)n1C(=O)c1cccs1 ZINC000006262768
CS(=O)(=O)c1ccc(C(=O)NCCc2nc(=O)o[n-]2)cc1[N+](=O)[O-] ZINC000514075101
CCc1ccc(NCc2ccccc2OCc2ccc([N+](=O)[O-])cc2)cc1 ZINC000409115317
O=[N+]([O-])c1cc(CSc2cccc[n+]2[O-])cs1 ZINC000047171727
CC(=O)c1c(C)[nH]c(C(=O)N2CCc3c2cccc3[N+](=O)[O-])c1C(C)C ZINC000511836423
Cc1cc(N2C(=S)N[C@@H](c3ccccn3)[C@@H]2c2ccc(-c3cccc([N+](=O)[O-])c3)o2)ccc1NC(=O)C(C)C ZINC000224114881
CC[C@@H](C(=O)OC(C)(C)C)N(C)C(=O)c1[nH]nc(C)c1[N+](=O)[O-] ZINC000593889343
CCc1nc([C@H](C)Nc2ccncc2Br)cs1 ZINC000274824949
Clc1ccccc1CNCc1c(Cl)cccc1Cl ZINC000016449704
O=C(c1ccco1)N1CCC[C@@]2(C1)CN(C(F)(F)c1nc(Cl)ncc1Cl)CCO2 ZINC001165001173
CCCCc1ccc2nc(NC(=S)NC(=O)c3ccc([N+](=O)[O-])c(C)c3)sc2c1 ZINC000032118889
CC#CC[N@H+]1C[C@H]2CN(C(=O)[C@H](C)n3cccc3)C[C@H]2C1 ZINC001048772943
O=C(Nc1cn[nH]c1)Nc1cccc(OCC(F)F)n1 ZINC000097143275
CC(C)[C@@](C)(C#N)NC(=O)Cn1cnc2sc3c(c2c1=O)CCC3 ZINC000007384828
CN(c1ccc([N+](=O)[O-])cn1)S(=O)(=O)c1ccc2c(c1)N(C)CC2 ZINC000903162749
O=C1NC(=S)NC(=O)C1=Cc1cc(Cl)cc(Cl)c1Oc1ccc([N+](=O)[O-])cc1[N+](=O)[O-] ZINC000409084006
Cc1nc2c(s1)[C@H](N(C)C(=O)N[C@@H]1CCCC[C@@H]1C)CCC2 ZINC000111793905
CC(C)c1ccc(/C=C/C(=O)NC(=S)Nc2nc3ccc([N+](=O)[O-])cc3s2)cc1 ZINC000017094918
CS(=O)(=O)c1snnc1C1CCN(Cc2ccccc2O)CC1 ZINC000012121295
O=C1OC(c2sc3cc(Cl)cc(Cl)c3c2Cl)=N/C1=C\c1c2ccccc2cc2ccccc21 ZINC000408972852
O=[N+]([O-])c1ccccc1CN1CCc2nc[nH]c2C12CCCCC2 ZINC001197752357
Oc1ccc(CNc2ccc(Cl)cc2Cl)cc1Cl ZINC000048727955
C[C@@H]1CN(c2nc(-c3ccc([N+](=O)[O-])cc3)no2)C[C@@H](C)S1=O ZINC000357752597
CCCN1C(=S)N[C@@H](c2ccccn2)[C@H]1c1cccn1-c1ccc(Cl)cn1 ZINC000222890114
CC(C)C[C@@H](C(=O)NC1CCCC1)N(Cc1ccc2c(c1)OCO2)C(=O)c1snc(C(N)=O)c1N ZINC000006135002
Cc1c(Br)c(/C=N/n2cnnc2)c(C)n1-c1ccc(Br)cc1 ZINC000408856808
C=C(Br)CNC(=O)[C@@H]1CSCN1C(=O)/C(C)=C/CC ZINC000101395636
O=[N+]([O-])c1ccc(CS(=O)(=O)N[C@@H]2CCOc3c(Cl)cccc32)cc1 ZINC000057010611
C=C(C)[C@@H](CO)[N@@H+]1CC[C@@](C(=O)OC)(C(F)(F)F)C1 ZINC000796306458
CC(C)N1C(=O)/C(=C/c2c(Oc3ccc(Cl)cc3)nc3ccccn3c2=O)SC1=S ZINC000002201989
COC(=O)C1=C(C(=O)OC)SC(=C2c3cc(C)cc(C)c3N(C(C)=O)C(C)(C)C2=S)S1 ZINC000008425731
C=CCn1c(SCc2ccc(Br)cc2)nnc1-c1ccc(F)cc1 ZINC000002439378
CSc1ccc([C@@H](C)NC(=O)c2sc(-c3cccnc3)nc2C)cc1 ZINC000020030103
COc1c(Br)cc(Br)cc1[C@@H]1N=c2ccccc2=C2C(=O)N=C(SC)NN21 ZINC000588224999
Cc1cccc(C)c1Nc1c(-c2ccc(Cl)cc2)nc2ncccn21 ZINC000000428770
CNc1nc(C(=O)N[C@@H]2CCCc3c2cnn3C)ccc1[N+](=O)[O-] ZINC000454641114
C[C@@H]([C@@H](c1ccc2c(c1)OCO2)c1c(N)n(C)c(=O)n(C)c1=O)[N+](=O)[O-] ZINC000001046169
CC(C)CCc1noc(CNc2ccc3ccoc3c2)n1 ZINC000582958326
O=C(NCc1ccc(Br)s1)c1cc2c(cc1[N+](=O)[O-])OCCO2 ZINC000029166724
C[C@@H](NC(=O)c1ccc2[nH]ccc2c1)c1ccc(Cl)s1 ZINC000093050151
C(=N\N=C/c1cccs1)\c1cccs1 ZINC000005179853
C[C@@H]1OCC[C@@H]1SCC#Cc1ccc(Cl)cc1 ZINC000163578202
CC(C)OC(=O)c1cc([N+](=O)[O-])c(Cl)c([N+](=O)[O-])c1 ZINC000003158015
O=C(c1cc(Br)ccc1F)N1CCc2ccc([N+](=O)[O-])cc21 ZINC000029251150
Cc1ccsc1C(C)N=Nc1ncnc2sccc21 ZINC000733744147
CC(C)C[C@H](C[NH2+]CC1=Cc2cc(Cl)cc(Cl)c2OC1)CC(=O)[O-] ZINC000683175870
Cc1nccc(NC(=S)Nc2ccc(Cl)cc2Cl)n1 ZINC001248461362
COCC#CC[N@@H+]1CC[C@H](C(=O)OC(C)(C)C)[C@@H](C)C1 ZINC000599587163
CS(=O)(=O)N1CCC(Nc2ncc([N+](=O)[O-])c(NC3CC3)n2)CC1 ZINC000044897953
C/C=C(/C)C(=O)N[C@H](C)[C@H](C)Nc1ccnc(C(C)(C)C)n1 ZINC001112967669
N#CCCc1cc(Cl)cc(Cl)c1 ZINC000036204148
Cc1cc(CSc2ncn(-c3ccccc3)n2)c(C)s1 ZINC000357391667
Clc1ccc(CNCc2ccc(Br)s2)o1 ZINC000037977315
C[C@H](C(=O)Nc1nc2ccccc2s1)N1C(=O)c2ccccc2C1=O ZINC000004038824
Oc1ccc(Br)cc1CN=Nc1nc(-c2ccc(Cl)cc2)cs1 ZINC000004616667
Cc1sc(C)c(C2=CCCCC2)c1Br ZINC000000480846
O=C(Nc1nc(-c2c(F)c(F)c(F)c(F)c2F)cs1)c1c(F)cccc1F ZINC000002813425
O=[N+]([O-])c1ccc(Oc2cccnc2)c([N+](=O)[O-])c1 ZINC000001707582
CN1C(=O)C(=Cc2cc(Br)ccc2OCc2ccc(Cl)cc2Cl)C(=O)N(C)C1=O ZINC000001191459
O=[N+]([O-])c1c(Nc2cccc(CO)c2)nc2sccn21 ZINC000008337275
C=CCNC(=O)[C@H](C)[N@@H+]1CCC[C@@H]([C@@H]2CCCCO2)C1 ZINC000661880093
O=C(/C=C/c1ccc(Cl)c([N+](=O)[O-])c1)Nc1ccc(N2CCN(C(=O)c3cccs3)CC2)c(Cl)c1 ZINC000105322280
Clc1ccc(C=NNc2ccc(Cl)nc2)s1 ZINC000743450647
C=CCOc1ccc([C@@H]2Nc3c(Cl)cc(Cl)cc3[C@@H]3C=CC[C@@H]32)cc1 ZINC000408736193
Cc1c(Nc2ncnc3ccccc32)cnn1-c1ccccc1F ZINC000301735394
C#CCSCCOC(=O)C12CCC[NH+](CCC1)C2 ZINC000893016638
C[C@@H]1COCC[C@@H]1c1noc([C@H]2C[C@@H]2c2ccccc2Cl)n1 ZINC000442687444
Nc1nnnn1/N=C/c1ccc(-c2ccc(Br)cc2)o1 ZINC000000317932
C=C[C@@H]1OCC[C@H]1C(=O)N1CC[C@H]2C[N@@H+](C/C=C/Cl)C[C@H]21 ZINC001076263757
O=C1c2n[nH]c(-c3ccc(Cl)cc3)c2[C@@H](c2ccccc2[N+](=O)[O-])N1c1ccccc1 ZINC000009068907
CC(C)=CCCNC(=O)C(=O)N1CCc2c(cccc2[N+](=O)[O-])C1 ZINC000588950680
Fc1cc(Cl)cc(-c2nc(C3CCSCC3)no2)c1 ZINC000445539716
COc1ccc(Nc2nc(Nc3ccc(C)c(C)c3)nc(C)c2[N+](=O)[O-])cc1 ZINC000005394428
Nc1nn(-c2ccccc2)c2ccc([N+](=O)[O-])cc12 ZINC000004163540
CC(CC(=O)NC1CCC2(CC2)CC1)CC(=O)NC1CCC2(CC2)CC1 ZINC000683453396
Cc1ccc([C@@H](C)Nc2cnn(-c3ccccc3F)c2C)o1 ZINC000353011321
Cc1cc(-n2cnnc2)cc2nc(-c3ccc(C(C)C)cc3)oc21 ZINC000073639395
Cc1ccc(-n2nnnc2Sc2ccc(Cl)cc2[N+](=O)[O-])cc1 ZINC000007007339
FC(F)Oc1cccc(Nc2cc3n(n2)CC(F)(F)CO3)c1 ZINC001212058279
Cc1ccc(C=NNc2ccccc2)o1 ZINC000004949561
CC(N=Nc1nc2ccc(Cl)cc2c(-c2ccccc2)n1)c1ccncc1 ZINC000034254210
CC(C)c1ccc(Nc2nc3c(S(=O)(=O)c4ccc(C(C)C)cc4)nnn3c3ccccc23)cc1 ZINC000009969502
COC[C@@H](C)NC(=S)Nc1c(C)cc(Br)cc1C ZINC000044195316
[NH3+]CC1(NC(=O)c2ccc(O)c(O)c2Cl)COC1 ZINC001193236582
C=CCn1c(CNc2c(C)cccc2C)n[nH]c1=S ZINC000008048464
O=[N+]([O-])c1cccc(Cl)c1Oc1cc(Cl)c(Cl)cc1Cl ZINC000001714708
CCc1cccc(CC)c1NC(=S)N/N=C/c1cccn1Cc1cccc(C)c1 ZINC000003587549
Clc1ccc2c(c1)nccc2NN=Cc1ccc(Br)s1 ZINC000005897458
CCC[C@H](C)C(=O)Nc1nnc(C(C)(C)C)s1 ZINC000000380475
Cc1ccc([C@H](C)NC(=O)c2ccc(-c3cn[nH]c3)cn2)s1 ZINC001626773057
C=C(C)C(C)(C)C(=O)OCc1c(Cl)nc2sccn21 ZINC000819953083
NC(=O)[C@@H]1CC[C@@H](C(=O)NCC2CC[NH+](C3CC3)CC2)O1 ZINC000329321045
C/C(=C\c1cc(Cl)cc([N+](=O)[O-])c1[O-])CO ZINC000040545968
COc1ccc(S(=O)(=O)N[C@@H](C)c2ccc3c(c2)CCCC3)cc1C(C)C ZINC000222979167
Cc1ccc(C)c(SCc2nnc(C3CC3)n2C2CC2)c1 ZINC000181011679
O=[N+]([O-])c1cccnc1-n1ccc(-c2cnc(-c3ccccc3)s2)n1 ZINC000001389013
COc1ccc(C)c2sc(NC(=O)c3ccc([N+](=O)[O-])s3)nc21 ZINC000004264301
O=C(OCc1noc(C2CC2)n1)C1=C(Cl)CCCC1 ZINC000063924254
CCCCC#Cc1ccc(-c2nnc(SCc3c(Cl)cccc3Cl)n2C)o1 ZINC000003138337
Cc1nn(Cc2nc(-c3ccc(-n4cccc4)cc3)no2)c(C)c1Br ZINC000001423477
Cc1noc([C@H](C)NS(=O)(=O)c2cc([N+](=O)[O-])c(C)cc2C)n1 ZINC000493076316
O=S(=O)(N=C(Nc1cccnc1)c1ccccc1)c1cccs1 ZINC000012524692
C=CCn1nc(Br)c(Br)c1Br ZINC000000398361
Cc1cc(/C=N\n2cnnc2)c(C)n1-c1ccc(C)c(C)c1 ZINC000409007345
N=C(Nc1nc(Cl)nc2[nH]cc(Cl)c21)c1nccs1 ZINC001157490423
O=C1N[C@]2(CCSC2)C(=O)N1CCC12CC3CC(CC(C3)C1)C2 ZINC000022934037
Cc1[nH]nc(C2CC2)c1C(=O)N1C[C@@H](C)[C@](O)(C(C)C)C1 ZINC000219587479
Cc1cc(C)[nH]c(=NNc2ccc([N+](=O)[O-])cc2[N+](=O)[O-])n1 ZINC000009028100
Cc1nn(CCC(=O)N2Cc3cccc(Br)c3C2)c(C)c1[N+](=O)[O-] ZINC000184236440
Cc1ccc(Cc2noc(-c3cc4c(ccc(C)c4C)[nH]3)n2)cn1 ZINC000356115619
CC(C)CNC(=S)N/N=C/c1ccc(C(C)C)cc1 ZINC000005452699
Cc1cccc(NC(=O)/C=C/c2ccc([N+](=O)[O-])cc2)n1 ZINC000000242963
COC(=O)C1=C(C)N(C[C@@H]2CCCO2)C(=O)/C1=C\c1ccc(CNC(=O)C(=O)Nc2ccc(C)c(C)c2)o1 ZINC000409014470
Cc1c(C)n(Cc2ccco2)c2ncn3nc(-c4ccccc4Br)nc3c12 ZINC000013608776
S=C(NCc1ccccc1Cl)Nc1nc(Cl)cc(N2CCc3ccccc3C2)n1 ZINC000225938900
CC[C@H](Oc1ncnc(C)c1I)C(C)C ZINC001228797455
CC(C)[C@@H](C)Sc1nc2ccccn2c(=O)c1[N+](=O)[O-] ZINC000089791240
O=[N+]([O-])c1cnc2cc(Br)ccc2c1NC(CO)(CO)CO ZINC001167930900
CCc1nc(=NN)c2c3c(sc2[nH]1)COC(C)(C)C3 ZINC000004898087
Cc1ccc(CNC(=O)Nc2nc3ccsc3s2)s1 ZINC000344718336
O=C(Nc1cc([N+](=O)[O-])ccc1[O-])C1CC=CC1 ZINC000089531753
COc1nn(C)c(C)c1NC(=O)N(C)[C@@H](C)c1ccc2c(c1)OCCO2 ZINC000096180400
Cc1ccc2[nH]c(=NN=Cc3ccc(Cl)c([N+](=O)[O-])c3)sc2c1 ZINC000098086926
O=C1O[C@@H](Nc2ccc([N+](=O)[O-])cc2)c2ccccc21 ZINC000005024015
C[C@@H]1c2c(Cl)cc(Cl)cc2CCN1C(=O)c1ccc([N+](=O)[O-])[nH]1 ZINC000434599946
Cc1ccc2c(=O)c([N+](=O)[O-])c[n-]c2c1C ZINC000256054026
CN(Cc1c(F)cccc1Cl)c1nc2ccccn2c1[N+](=O)[O-] ZINC000021673662
O=[N+]([O-])C[C@@H](c1c[nH]c2ccccc21)c1cc(Br)ccc1OCc1ccc(Cl)c(Cl)c1 ZINC000408567806
CC(C)(C(=O)N1CCC[C@]2(CCCOC2)C1)n1cc([N+](=O)[O-])cn1 ZINC000079987369
CCCNc1ncc(Br)cc1[N+](=O)[O-] ZINC000038537012
COc1ccc(C(=O)C[C@@]2(O)C(=O)N(Cc3ccc(Cl)cc3)c3ccc(Cl)cc32)cc1[N+](=O)[O-] ZINC000008922951
Cc1ccc(-c2noc(/C=C\c3nc4ccccc4s3)n2)cn1 ZINC000355978977
C/C=C/[C@@](F)(OC(F)(F)F)C(F)(F)F ZINC000002530916
Nc1nc(-c2cccs2)c(N=Nc2ccccc2)s1 ZINC000242718372
Cc1c(/N=C/c2ccc([N+](=O)[O-])cc2)cc([N+](=O)[O-])cc1[N+](=O)[O-] ZINC000100064431
CSc1nc(C(=O)NCc2c(C)n[nH]c2C)cs1 ZINC000215170352
Cc1ccc(/C=C/C(=O)N(C)[C@@H](C)c2nc3ccccc3s2)o1 ZINC000012998737
CCc1ccccc1NC(=O)CN1C(=O)N/C(=C/c2cc(Br)ccc2OCc2ccc([N+](=O)[O-])cc2)C1=O ZINC000409221638
Cc1sc2nc(S[C@@H](C)C(=O)Nc3c(C)cccc3C)nc(N)c2c1C ZINC000001356314
Cc1ccc(N=Nc2c(=O)[nH]n3c2[nH]c2c(c3=O)CCCC2)cc1 ZINC000103674851
CCNc1nc(SCCOc2c(Cl)cc(Cl)cc2Cl)nc(N(C)C)n1 ZINC000008872599
NC(=S)c1cccc(-c2nc3cc([N+](=O)[O-])ccc3[nH]2)c1 ZINC000072284217
O=C(Nc1cc(Sc2nc3ccccc3s2)cc([N+](=O)[O-])c1)c1cccc(F)c1F ZINC000003140703
O=C(Nc1ccc(NC(=O)[C@H]2CCCO2)cc1)c1cc2cc([N+](=O)[O-])ccc2s1 ZINC000030175106
Cc1cc(/C=N/c2cc(Cl)cc(Cl)c2)c(C)n1-c1cc(C)cc(C)c1 ZINC000100116673
Cc1ccc(N2C(SCc3ccc(Cl)cc3Cl)=N[C@H]3CS(=O)(=O)C[C@@H]32)cc1 ZINC000032640538
Cc1ccc(-c2csc(N=NC(C)c3ccc(Cl)cc3)n2)c(C)c1 ZINC000004957177
CC[C@@H](Nc1ncnc2sc(C)c(C)c21)c1nc(C)cs1 ZINC000355265250
Cc1cnc(NC(=O)c2cccc(C)c2[N+](=O)[O-])s1 ZINC000006868230
Cc1c(C)c(C)c(C(Cl)(Cl)Cl)c(C)c1C ZINC000003121847
CCc1[nH]nc(C(=O)NCc2cn3c(cccc3C)n2)c1C ZINC000584898311
O=C1NC(=O)C(=Cc2ccc(C=C3SC(=S)NC3=O)o2)S1 ZINC000002689103
CC(C)(c1cccs1)c1nc(-c2ccc3cc[nH]c3n2)no1 ZINC000445586195
O=C1CS/C(=N/c2ccn(Cc3ccc(Cl)cc3)n2)N1C1CC1 ZINC000017072196
NN1C(=S)N=NC1COc1ccc(Cl)cc1Cl ZINC000003642143
CC[C@@H](Oc1ccccc1)c1nn2c(nnc2-c2cncc(Br)c2)s1 ZINC000013690948
C=C(C)C(C)(C)C(=O)OCc1coc(C(C)(C)C)n1 ZINC000821018539
Nc1ccc(Nc2ccc3c(c2)[nH]c(=O)[nH]c3=O)cc1Cl ZINC001212118698
O=[N+]([O-])c1ccc(-c2n[nH]c(-c3ccc([N+](=O)[O-])cc3)c2-c2nc3ccccc3[nH]2)cc1 ZINC000012551384
Clc1ccc(Cc2nc3c4cnnc-4ncn3[nH]2)cc1 ZINC000006829097
CC1(C)CC(=O)C2(CNC3=C(C2)C(=O)CC(C)(C)C3)C(=O)C1 ZINC000000097079
C=CCCC[C@H](C)NC(=O)N1CCC[C@H]2CCC[C@@H]21 ZINC000181374076
Clc1ccc(C/N=C\c2ccncc2)cc1 ZINC000012493321
CO[C@@H](c1nc([C@@H](C)C(C)(C)C)no1)c1ccc(F)cc1 ZINC000528128365
Cc1nnc(CCn2c(-c3cc(Br)c[nH]3)nnc2N2CCOC(C)(C)C2)s1 ZINC001304778982
Cc1ccccc1Nc1c(-c2ccsc2)nc2ccc(Cl)cn21 ZINC000000427521
COCCn1cccc1[C@H]1[C@@H](c2ccccn2)NC(=S)N1c1ccc(Br)cc1 ZINC000224490635
O=C(Nc1nc(-c2ccc(Cl)cc2Cl)cs1)c1cc([N+](=O)[O-])ccc1Cl ZINC000001217518
Cc1cccc(C)c1NC(=O)CCCSc1nnc(-c2cccnc2)n1-c1ccccc1C(C)C ZINC000002622443
CN1C(=O)C(=Cc2cc(Br)c(Br)o2)C(=O)N(C)C1=S ZINC000002584644
CCCCCCCOc1ccccc1C=NN=c1[nH]c2ccccc2s1 ZINC000101616348
O=C1S/C(=C\c2cc(Br)ccc2OCc2cccc([N+](=O)[O-])c2)C(=O)N1CCc1ccccc1 ZINC000409006303
O=C(Nc1ccccc1Br)c1cccc([N+](=O)[O-])c1Br ZINC000159028078
Cc1nnc(CN[C@H](C)c2cnn(-c3ccc(F)cc3)c2C)s1 ZINC000097236451
Cc1nn(C(C)(C)C)cc1[C@@H](C)/N=C\c1ccccc1O ZINC000767339593
Cc1ccc(C(=O)NC(=S)Nc2nc(-c3cccc([N+](=O)[O-])c3)cs2)c(C)c1 ZINC000008368947
S=c1sc(-c2ccccc2Cl)nc2ccccc21 ZINC000009453579
CC(=[NH+][N-]c1ccc2n[nH]cc2c1)c1ccc(N)cc1Cl ZINC000782908742
O=c1c2cc(F)c(F)cc2ncn1Cc1csc([N+](=O)[O-])c1 ZINC000072285111
Cc1cnc(NC(=O)c2cccc([N+](=O)[O-])c2)s1 ZINC000003555824
Cc1nc2ccc(CN=Nc3cccc(F)n3)cc2s1 ZINC000795007175
CSc1nc2c(c(N3CC4(C3)CCCCC4)n1)CCCC2 ZINC001167181824
O=[N+]([O-])c1cc(-c2nc(-c3ccc4c(c3)OCO4)no2)ccc1Cl ZINC000004745674
C=CCn1c(-c2ccc(Cl)cc2)cs/c1=N\c1ccc(OCC)cc1 ZINC000016711483
Clc1nc(-n2ccnc2)c2ccccc2c1-c1ccccc1 ZINC000000001174
Cc1cnc([C@@H](Nc2cnc(-c3ccccc3)cn2)C2CC2)s1 ZINC000579906960
COc1ccc(-c2oc3ncn4nc(COc5ccc(C)cc5)nc4c3c2-c2ccc(OC)cc2)cc1 ZINC000001149568
CSc1ccc(NCc2ccsc2Cl)nc1 ZINC000309859956
Cc1cccnc1CCCNC(=O)c1cccc([N+](=O)[O-])c1Br ZINC000296546856
O=C1NC(=S)S/C1=C/c1cc(Br)c(O)cc1O ZINC000005567047
Cc1cc(NCc2cc(Br)no2)c2nccn2c1 ZINC001167498625
C=CC[C@]1(C(=O)N2CC[C@@]3(CCOC3)C2)CCC[NH2+]1 ZINC000662644874
Cc1ccc(-c2noc(-c3c[nH]cn3)n2)c(Br)c1 ZINC001212508915
CC(C)COc1c(Cl)cc(Cl)cc1/C=N/O ZINC000409046698
c1ccc(Nc2ccc(Nc3ncnc4ccccc43)cc2)cc1 ZINC000000132634
O=C(c1csc(-c2ccc([N+](=O)[O-])cc2)n1)N1CCC(c2ccc(O)cc2)CC1 ZINC000051342043
Cc1nc(N)sc1-c1ccn(Cc2ccsc2)n1 ZINC000299762340
C=C(Cl)C[C@H]([NH3+])C(=O)NCc1ncc(C)s1 ZINC000876773412
C[C@@H](N[C@@H](C)c1c(F)cncc1F)c1csc(Cl)c1 ZINC000285509307
Clc1sccc1C=NNc1cc(Cl)ccn1 ZINC000790174213
CCN1c2ccc(C(=O)Nc3ccccc3SC)cc2-c2ccccc2S1(=O)=O ZINC000065315074
CCc1ccc([C@H]2COCCN2C(=O)c2cc([N+](=O)[O-])cnc2N)o1 ZINC000180569039
O=c1c([N+](=O)[O-])cc(Cl)cn1Cc1ccc(Cl)c(Cl)c1 ZINC000153592608
Cc1cc(C)cc(NCc2cnc(C(C)(C)C)s2)c1 ZINC000059181082
CC(C)(S)CNC(=O)[C@H]1CC[C@H](C(C)(C)C)CC1 ZINC001184221790
Cc1ccc(-c2nc(-c3ccncc3)n[nH]2)c([N+](=O)[O-])c1 ZINC000000068105
Cc1cc(-c2ccc(C=NNC(N)=N[N+](=O)[O-])o2)c([N+](=O)[O-])cc1C ZINC000002190221
O=C(Nc1nc(-c2ccc(Cl)s2)cs1)C1=COCCO1 ZINC000004303197
O=[N+]([O-])c1cccc(C=NNc2nc(-c3ccccc3Cl)nc3ccccc32)c1 ZINC000004803533
c1ccc2sc([N-]c3nc4ccccc4s3)nc2c1 ZINC000000470825
COCCNC(=[NH2+])NC[C@@H]1CCC2(CCCCC2)O1 ZINC000262342643
Cc1nc(CNc2ccc(-c3ccncc3)c(C)c2)sc1C ZINC000427412208
O=C1CSC(=S)N1/N=C\c1ccc(-c2ccc([N+](=O)[O-])cc2Br)o1 ZINC000409340048
Cc1ccccc1Nc1nc2no[nH]c-2nc1=NN=Cc1cc(Br)ccc1O ZINC000006444186
O=[N+]([O-])c1ccc(Sc2n[nH]c(-c3ccc(Cl)cc3Cl)n2)c([N+](=O)[O-])c1 ZINC000408528745
CC(C)/C=N/Sc1cccc([N+](=O)[O-])c1 ZINC000017062376
O=[N+]([O-])c1cccc(-c2nccc(/C=C/c3ccc(-c4ccccc4Cl)s3)[n+]2[O-])c1 ZINC000059270013
O=C(Nc1ccccc1-c1nc2ccccc2s1)c1cc(Cl)ccc1Cl ZINC000004194732
CC1=Nc2ccccc2C1N=Nc1ccccc1[N+](=O)[O-] ZINC000110476731
CC(C)[C@H]1C[C@@H](Cc2nc(CCC(C)(C)C)no2)CCO1 ZINC000508672551
CC(C)/N=C1\S/C(=C\c2cc3c(cc2Br)OCO3)C(=O)N1C(C)C ZINC000409201390
N#Cc1c(Br)cccc1NC1=CCCC1 ZINC001174000341
Cc1ccc(C2C(=O)C(=O)N(Cc3ccncc3)[C@@H]2c2ccc(C(C)C)cc2)cc1 ZINC000045942728
CNc1cc(N2CCN(C(=O)/C=C/c3ccc(Cl)cc3Cl)CC2)ccc1[N+](=O)[O-] ZINC000009891990
C=CCOc1c(C)cc(Cl)cc1C=O ZINC000091602498
Cc1nn([C@H]2CCS(=O)(=O)C2)c(C)c1[C@H]1SCC(=O)Nc2c1c(=O)[nH]n2C1CCSCC1 ZINC000096116760
CC(C)c1ncc(CNc2ccc3cc[nH]c(=O)c3c2)s1 ZINC000424214564
COc1ccc(/N=C/c2ccccc2OC(=O)c2sc3ccccc3c2Cl)cc1 ZINC000003095196
O=C(NCc1nnc2ccccn21)c1cn(-c2cccc(Br)c2)nn1 ZINC000032817861
CC[C@@H](C)NN=C(C)c1ccc(Br)s1 ZINC000790183496
O=C(NC1CCC(F)(F)CC1)N[C@@H]1CCCCC12CCCC2 ZINC000463546299
O=C(/C=C/c1ccc2c(c1)OCO2)Nc1nc(-c2cccc([N+](=O)[O-])c2)cs1 ZINC000001469873
O=C(C=Cc1ccc(S(=O)(=O)N2CCc3ccccc32)cc1)OCC(=O)c1ccc(Br)s1 ZINC000002640293
Cc1cnc(-c2cccc(NC3CC(OC(C)C)C3)c2)o1 ZINC000375298607
CCN1C(=O)/C(=C/c2cc([N+](=O)[O-])c(OC)cc2OC)SC1=S ZINC000409377328
Cn1cnc([N+](=O)[O-])c1Oc1ccc(Br)cc1 ZINC000008308567
Cc1csc(C2(NC(=O)c3cc(F)c(C)cc3F)CCC2)n1 ZINC000675094943
COc1ccc(-n2c(CNc3ccccc3Cl)nnc2SCC(=O)OC(C)C)cc1 ZINC000000917376
C=CC[C@H](C)NC(=O)NCc1cc(C)cc2c(C)c(C)[nH]c21 ZINC000604917272
Cc1cc(C(=O)Cn2cc(Br)cc([N+](=O)[O-])c2=O)on1 ZINC000186291386
C[C@@H](NC(=O)C=C1CCCCC1)c1nc(C(F)(F)F)cs1 ZINC000278985358
O=[N+]([O-])c1ccc([N-]c2ncco2)cc1 ZINC001174475618
COc1ccc(-c2nn(-c3cccc([N+](=O)[O-])c3)c3c2cnc2ccccc32)cc1OC ZINC000020183567
Nc1c(C(=O)N2Cc3cccc(Br)c3C2)cc(F)cc1[N+](=O)[O-] ZINC000187381273
Cc1ccsc1-c1nc(-c2ccccc2)c(-c2ccccc2)[nH]1 ZINC000000053004
O=C(OCC(=O)N1CCC[C@@H]2CCCC[C@H]21)c1cc2cc([N+](=O)[O-])ccc2s1 ZINC000007694852
c1ccc(N=C(Nc2ccccn2)Nc2ccccn2)nc1 ZINC000001571146
C#CCOc1cccc(C=Nn2c(=O)c3cc(Br)ccc3nc2C(C)C)c1 ZINC000409305963
C/C(=N/O)c1cc(Cl)ccc1Cl ZINC000057324251
Nc1cc(I)cc(Cl)c1Cl ZINC000263624051
C(c1nc2sc3c(c2c(N2CCC24CCCC4)n1)CCCC3)N1CCCC1 ZINC001164399723
O=C(OC[C@H]1CCCC2(CCC2)O1)C1C[C@H]2CC[C@@H](C1)S2 ZINC000909493221
C[C@H]1CN(c2ncc(Cl)cn2)C[C@@H](c2ccsc2)O1 ZINC000107519400
Clc1cc(Br)cc(Br)c1Cl ZINC000002545244
COc1cc2nc(NC(=O)c3ccc(C)c([N+](=O)[O-])c3)sc2cc1OC ZINC000021558416
CSc1cc(Cl)cnc1N1CCO[C@@]2(C1)COCCN(Cc1csc(C)n1)C2 ZINC001164925223
Cc1ccccc1Cc1nnc(N2CCC(C(F)(F)F)(C(F)(F)F)C2)n1Cc1nnn(C)n1 ZINC001304549860
CCn1c(S/C(=C\c2cc(Br)ccc2OCc2ccc(C)cc2)C(=O)[O-])nnc1-c1ccc(Cl)cc1 ZINC000408634680
C[NH+](C)Cc1cc(C(C)(C)C)cc(Br)c1[O-] ZINC000001706324
Cc1noc(C)c1CNC1c2ccccc2-c2ccccc21 ZINC000194796565
Cc1nsc(N[C@@H](C)[C@H](C)NC(=O)C2=CCCCCC2)n1 ZINC001112989453
Clc1ccc(Cl)c(-c2csc(NC3CC3)n2)c1 ZINC000057788347
C(#Cc1ccccc1)CSc1nc2ccccc2[nH]1 ZINC000013233798
Cc1ccc(C(=O)CCC(=O)Nc2ncsc2C(C)C)s1 ZINC000289111655
CCCCNC(=S)NC1C2CC3CC(C2)CC1C3 ZINC000005782063
Cc1sc2[nH]c([C@@H](C)Sc3nc(C)nc4ccccc43)nc(=O)c2c1C ZINC000004240950
Cc1sc(C(=O)N[C@@H](C)C(C)C)cc1[N+](=O)[O-] ZINC000024443343
Clc1ccc2nc(SCc3ncc(C4CC4)o3)oc2c1 ZINC000534061963
CN(C)/C=C1\C(=O)N(c2nc3ccccc3s2)N=C1CSc1ccc(Cl)cc1 ZINC000072353737
O=[N+]([O-])c1ccc(NN=Cc2ccccc2F)cc1 ZINC000005514582
C[C@@H](SCc1cnn(-c2ccccc2)c1)c1cccnc1 ZINC000341962314
Cc1cnc([C@H](C)NC(=O)Nc2nc(C(C)(C)C)cs2)s1 ZINC000426636574
C[C@H](NC(=O)c1cc2ccccc2[nH]1)c1ccc(Cl)s1 ZINC000033192538
Nc1cc(CNc2ncnc3sc4ccccc4c32)ccn1 ZINC001167617008
COc1ccc(CNc2cnc3n[nH]c(C)c3c2)cc1[N+](=O)[O-] ZINC000170604588
CN(C)/N=C/c1cccc(OCc2ccc(Cl)cc2)c1 ZINC000041223997
Cc1cc(C)c(CCc2c(C)cc(C)cc2C)c(C)c1 ZINC000001664104
O[C@@]1(CF)CCCN(Cc2cscc2Br)CC1 ZINC001139348401
CCOc1ccc(-c2noc(CSc3ccc(-c4ccc(Br)cc4)nn3)n2)cc1OC ZINC000033262502
Cc1cc2c(nc3s/c(=C\c4cc([N+](=O)[O-])c(Cl)cc4Cl)c(=O)n23)c(C)c1 ZINC000016268700
COc1ccc(C)cc1N=C1NC(=O)/C(=C/c2ccc(Cl)c([N+](=O)[O-])c2)S1 ZINC000408859690
Cn1ccc(C(=O)NCC23CC4CC(CC(C4)C2)C3)n1 ZINC000006828275
C[C@@H](c1nc(C2CC2)no1)N1CCC(OC2CCCCC2)CC1 ZINC000125633161
Cc1ncc([N+](=O)[O-])n1Cc1cn(-c2ccc(Cl)cc2)nn1 ZINC000084290534
O=[S@@](Cc1ncc(Cl)s1)[C@H]1CCCc2ccccc21 ZINC000357771449
O=c1n2cc(S(=O)(=O)N3CCCCCC3)ccc2nn1Cc1cc(F)cc(F)c1 ZINC000049408049
Cc1cn2ccc(NC(=O)c3[nH]c4ccc(C)cc4c3C)cc2n1 ZINC001148715010
Cc1ccc(-c2ccc(C(C)C)cc2)n1-c1ccccc1 ZINC000199745269
Cc1cc(NC(=O)CN2CC[C@@H](c3nc(C)c4c(n3)N(CCC(C)C)C(=O)CC4)C2)no1 ZINC000019738859
COCc1ccc(C)c(Nc2cnc(Br)c(C)n2)c1 ZINC001213571327
C=C[C@@H](C#CC(C)(C)C)Oc1ccc(-n2ccnc2)cc1 ZINC001229953598
Cc1cc(C=NNc2ccc(Cl)nc2)c(C)s1 ZINC000760259201
Cc1ccc(/N=N/c2c(N)nn3c2nc(C)cc3C)c(C)c1 ZINC000006189535
Cc1nccn1Cc1coc(-c2ccc([N+](=O)[O-])cc2)n1 ZINC000095990949
O=[N+]([O-])c1ccc(-c2nnc(CSc3ncnc4sc5c(c43)CCCC5)o2)cc1 ZINC000012487349
Nc1c2cc3c(nc2sc1C(=O)Nc1ccc(Cl)c(Cl)c1)CCCC3=O ZINC000002434930
COc1ccc(OCc2nnc(SCc3nnc(-c4ccccc4Cl)o3)o2)cc1 ZINC000019929350
COc1cc(/C=C2\SC(=NC(=O)c3ccc(Cl)cc3)NC2=O)cc(Cl)c1O ZINC000409136655
C#Cc1ccc(Nc2c(N)cc(Cl)nc2Cl)cc1 ZINC001210113438
CCSc1ccccc1C(=O)Nc1nc(-c2ccc(Cl)s2)cs1 ZINC000007572825
C[C@@H](NC(=O)c1ccoc1)C(=O)N1CCc2ccc([N+](=O)[O-])cc21 ZINC000056458826
C[C@H](NN=Cc1occc1Br)c1ccccc1 ZINC000735229843
CC(C)Cc1ccc([C@@H](C)N[C@H](C)c2nccn2C)cc1 ZINC000070444008
Cc1c(/C=C2\SC(=O)N(Cc3ccccc3[N+](=O)[O-])C2=O)c2ccccc2n1Cc1ccccc1Cl ZINC000106727150
CC[C@H](C)[C@H](OC)c1nc([C@H]2CCCC[C@@H]2C)no1 ZINC000563304251
O=C(C1=COCCO1)N1CCc2sccc2[C@@H]1c1cccs1 ZINC000171872224
NC(=O)C1(O)CCN(Cc2coc(-c3ccc([N+](=O)[O-])cc3)n2)CC1 ZINC000284227509
COCCCn1cc(C)c(NC(=O)c2cc(Br)cc([N+](=O)[O-])c2)n1 ZINC000295649354
O=[N+]([O-])/C(=C/Sc1nc2ccccc2s1)c1ccccc1 ZINC000015218339
c1cc(-c2ccc(-c3cn(Cc4ccccc4-n4cncn4)nn3)o2)n[nH]1 ZINC000091694046
Cc1cc(C)n2nc(C(=O)Nc3c4ccccc4n4c3c3ccccc3nc4C)nc2n1 ZINC000023684059
O/N=C/c1cc(Cl)cc(Cl)c1Cl ZINC000200883240
Cc1cnc([C@H](C)Nc2ncnc(F)c2Br)s1 ZINC000697120840
CC(C)c1nccn1C[C@@H](O)c1ccc([N+](=O)[O-])cc1 ZINC000095988607
CCS(=O)(=O)c1nc(S(=O)(=O)c2ccc(Cl)cc2)c(N[C@H]2C[C@@H](C)CC(C)(C)C2)s1 ZINC000017316753
CC(=O)Nc1c(C)ccnc1N[C@@H](C)c1cnc2c(C)cccn12 ZINC001160686673
O=Cc1cc(Cl)ccc1OC(=O)c1ccc([N+](=O)[O-])cc1Cl ZINC000000308377
O=C1CCCC2=C1[C@@H](c1ccsc1)CC(=O)N2c1ccc(Br)cc1F ZINC000001076737
CCc1ccc([C@@H]2COCCN2C(=O)Cc2csc(-c3cccnc3)n2)o1 ZINC000134004754
COc1cc(Cl)c(C)cc1N[C@H](C)c1cnc(C)nc1C ZINC000272113132
C=C(Br)Cc1c(C)c(C)c(C)c(C)c1C ZINC000071795193
O/N=C/c1cccc(NCc2cnc3ccccc3c2)c1 ZINC001164204310
O=[N+]([O-])c1cc(/C=N/c2ccc(Cl)cc2)ccc1Cl ZINC000000224170
C=CC[N@H+]1[C@@H]2CC[C@H]1C[C@@H](CNC(=O)[C@@H]1CO[C@H](C)C1)C2 ZINC001048541742
c1csc([C@H]2C[C@H](c3ccccc3)Nc3ncnn32)c1 ZINC000000086579
Clc1ccc(-c2nnc(CSc3ccc(Br)cc3)o2)cc1 ZINC000007604257
FC1(F)C(F)(F)C(F)(F)C(F)(F)C1(F)F ZINC000095817780
C#CCn1c2ccc([N+](=O)[O-])cc2s/c1=N\C(=O)c1cccs1 ZINC000100875436
Cc1nsc2ncn(CC(=O)c3cc(C)c(C)c(C)c3C)c(=O)c12 ZINC000295281065
Cc1ccc(OCCc2nc(-c3nccc(C)n3)no2)c(Br)c1 ZINC000278768283
C=CCn1c(S[C@H]2C=CCCC2)nnc1-c1ccco1 ZINC000076610181
Cc1ccc([C@H](c2noc(-c3cc(S(N)(=O)=O)ccc3C)n2)C(C)C)cc1 ZINC000685389200
O=C(/C=C/c1cccc([N+](=O)[O-])c1)Nc1nc2c(s1)CCCC2 ZINC000000474122
O=C([O-])CN1C(=O)S/C(=C/c2cc(Br)ccc2OCc2ccc(Cl)c(Cl)c2)C1=O ZINC000409126923
c1cc2c(o1)CCC[C@@H]2Nc1ccc([C@H]2CCOC2)cc1 ZINC000294879224
Cc1nc(C(=O)N2CC3(C2)CN(C(=O)C(C)C)CCO3)cs1 ZINC000965309200
c1c[nH]c([C@H]2Nc3ccccc3-c3nnc(SCc4ccccc4)nc3O2)c1 ZINC000005741037
CCCCCCn1c2ccccc2nc1/N=C/c1cc(Br)ccc1O ZINC000002270047
C=CCNC(=O)CSc1nc(=O)c2c3c(sc2[nH]1)CCCC3 ZINC000017045952
COc1cc(C)c(Nc2cnc(Br)c(Br)c2)cn1 ZINC001209869810
CO[C@@H](C)c1nc(CNc2ccc3ccoc3c2)cs1 ZINC000442856651
CC(C)n1ncnc1CSCc1sccc1Cl ZINC000419479709
Cc1nc(-c2cccc(C(=O)Nc3scnc3C)c2)cs1 ZINC000351680762
O=C(Nc1nc2c(s1)CCCC2)c1cn(-c2ccccc2)nc1-c1cccnc1 ZINC000006967148
Nc1c2cc3c(nc2sc1C(=O)Nc1cccc(Cl)c1Cl)CCCC3=O ZINC000004775498
C[C@@H](c1nc2ccccc2s1)N(C)C(=O)COc1cccc(Cl)c1Cl ZINC000006988341
O=C1NC(=S)NC(=O)C1=Cc1cc(Cl)cc(Cl)c1OCc1ccc(Cl)cc1 ZINC000409056331
Fc1ccccc1CN1CC=C(c2nc3ccccc3s2)CC1 ZINC000216784493
Cc1ccc(-c2ccc(SCc3nc(-c4ccc(F)cc4)no3)nn2)cc1C ZINC000033022094
O=C(/C=C/c1cccc([N+](=O)[O-])c1)Nc1nc(-c2cccc(Br)c2)cs1 ZINC000002888743
c1cc(CCc2nc(-c3c[nH]c4ccccc43)no2)cs1 ZINC000445441230
Cc1nn(C)c(C)c1CNc1ncnc2[nH]c3ccccc3c21 ZINC001155327902
O=C1Nc2ccccc2C1=NNc1nn2cnnc2c2ccccc21 ZINC000013923892
O=C(CCc1nc(CSc2nc(-c3cccc(Cl)c3)cs2)no1)Nc1ccccc1F ZINC000033270810
Cc1ccc2cc(CN(Cc3nnnn3C[C@@H]3CCCO3)Cc3ccc4c(c3)OCO4)c(=O)[nH]c2c1C ZINC000057607345
CCCCC(=O)N=c1sc2cc([N+](=O)[O-])ccc2n1C ZINC000254296621
Cc1nc(C[S@](=O)Cc2c(C)cc(C)cc2C)sc1C ZINC000086967412
Cc1cnc2n1CCN(C)C21CCN(c2cc(Cl)nc3ccc([N+](=O)[O-])cc32)CC1 ZINC001164917841
O=C(Nc1cc(Cl)cc2[nH]ccc21)[C@@H]1C=CN=C2N=CC=C21 ZINC001183586715
CCc1ccccc1NC(=O)CN1C(=O)N/C(=C/c2cc(Br)c(OCc3ccc([N+](=O)[O-])cc3)c(Br)c2)C1=O ZINC000409243735
CC(C)N1C(=O)S/C(=C/c2ccc(OCc3ccc([N+](=O)[O-])cc3)c(I)c2)C1=O ZINC000409023873
O=C1NC(=S)S/C1=C/c1ccc(Br)s1 ZINC000006334991
CC(C)c1ccccc1OCc1nnc(C2CC2)s1 ZINC000418801884
Cc1cc(/C=C/[N+](=O)[O-])c(C)n1-c1cccc(C)c1C ZINC000409006020
Cc1nc(Sc2c([N+](=O)[O-])c(C)nn2C)sc1C ZINC000096429771
Cc1oc(-c2ccco2)nc1CN(C)[C@@H]1CCOC1 ZINC000012439313
CCc1ccc(-c2csc(N=NC(C)c3ccc(OC)cc3)n2)cc1 ZINC000004957147
O=[N+]([O-])c1nc(Br)n(Cc2ccc(Cl)cc2)n1 ZINC000008296251
Cc1cccc(-n2c3ccccc3nc2SCc2cn3c(n2)nc(C)cc3C)c1 ZINC000012624054
Cc1ccc2oc(-c3ccc(/N=C/C=C/c4ccc(Cl)cc4Cl)cc3)nc2c1 ZINC000001881403
CC[C@H](C)c1ccccc1OCc1nc(-c2ccco2)no1 ZINC000559977186
CNC(=O)NC(=O)C[N@@H+]1CC[C@@]2(CNC(=O)C#CC3CC3)CCC[C@@H]12 ZINC001107398407
Cc1nc(-c2ccc([N+](=O)[O-])cc2)nc2[nH]ccc(=O)c12 ZINC000006556496
C=CCCc1nc(-c2cc(Br)ccc2F)no1 ZINC000514946501
Cc1cc(/C=c2/sc3nc4cc(C)c(C)cc4n3c2=O)c(C)n1-c1ccc([N+](=O)[O-])cc1 ZINC000408739250
CC(C)Cc1ccc(C(=O)Nc2nc3ccccn3n2)s1 ZINC001127441368
Cc1ccc2nc(-c3ccsc3)c(Nc3ccc(Cl)cc3)n2c1 ZINC000000426799
C=CCC(F)(F)C(=O)NC1CC[NH+]([C@H]2CCOC2)CC1 ZINC000815797892
CCOc1cc([C@@H](C[N+](=O)[O-])c2c[nH]c3ccccc32)cc(Br)c1OCc1cccc(Cl)c1 ZINC000408565135
C#CC1(O[C@@H](O)C(Cl)(Cl)Cl)CCCCC1 ZINC000002033992
COc1ccc(C)c2c1N[C@@H](c1ccc(S(=O)(=O)N3CCOCC3)cc1)[C@H]1CC=C[C@@H]21 ZINC000033633118
C=C(C[NH+](C)C)C(=O)NC[C@H]1CSCCS1 ZINC000764611880
O=[N+]([O-])c1ccc(COc2ccccc2CNc2cccc([N+](=O)[O-])c2)cc1 ZINC000408558808
Clc1cccc(Cl)c1CO/N=C/c1cccs1 ZINC000003161796
Cc1cc(SCc2ccc(Cl)cc2)nc2ccccc12 ZINC000001465471
O=[N+]([O-])c1ccc(-c2nnc(-c3ccncc3)o2)cc1 ZINC000000296110
Clc1ccc(CSc2c[nH]c3ccccc23)cc1 ZINC000000425910
O=[N+]([O-])c1cc(F)c(F)c(Br)c1F ZINC000085224915
O=C(c1ccc([N+](=O)[O-])cc1)c1ccc(Cl)nc1 ZINC000045038757
O=[N+]([O-])c1ccc2nc3cc([N+](=O)[O-])ccc3nc2c1 ZINC000004159278
O=Cc1ccc(-c2cc(Cl)c(Br)cc2Cl)o1 ZINC000216739274
CCn1c(Sc2ccc([N+](=O)[O-])cc2[N+](=O)[O-])nnc1-c1ccc(Cl)cc1 ZINC000033569867
Cc1nc2c(c3nc4ccccc4nc3n2-c2ccc(C(C)C)cc2)c(=O)n1CCC(C)C ZINC000002409756
C/C(=C\c1ccc([N+](=O)[O-])cc1)C(=O)N1CC[C@]2(C1)OCc1ccccc12 ZINC000186922743
C=CCNC(=S)N(C1=NC[C@H](C)S1)c1cc(C)ccn1 ZINC000012463181
C[C@H]1CCCC[C@H]1NC(=O)COc1ncnc2sc3c(c21)CCC3 ZINC000003597488
COC(=O)C[C@@H]1CSCCN1C(=O)c1cc([N+](=O)[O-])c(N(C)C)cc1F ZINC000253404177
C[C@@H](NC(=O)c1onc2c1CCCC2)C1=CCCCC1 ZINC000670456412
O=C(Nc1ccc(C2CC2)nn1)c1cc2c(cc1[N+](=O)[O-])OCO2 ZINC000522539510
C#CCC[N@H+]1CC[C@@H]1CNC(=O)C1C=CC=CC=C1 ZINC001038303990
CCC[C@H]1CC[C@H]([C@H]2CC[C@H](OC3=CC(=O)C=CC3=NNc3ccc(S(=O)(=O)[O-])cc3)CC2)CC1 ZINC001229414784
Cc1noc(CCCN2CCc3c(Br)ccc([N+](=O)[O-])c3C2)n1 ZINC000284844549
CCN1C(=O)/C(=C\c2ccc(OCc3ccccc3[N+](=O)[O-])c(OC)c2)SC1=S ZINC000006178496
Cc1n[nH]c(C(=O)N([C@@H](C)C(=O)OC(C)(C)C)C2CC2)c1[N+](=O)[O-] ZINC000412506264
O=C(NC(=S)Nc1c(Br)cc(Br)cc1-c1nc2ccccc2s1)c1ccccc1[N+](=O)[O-] ZINC000105311820
C[C@@H]1CN(c2nnc(-c3ccc(Br)s3)n2C[C@@]2(O)CCSC2)C[C@H](C)O1 ZINC001302882160
Cc1ccn(Cc2csc(C(C)C)n2)c(=O)c1[N+](=O)[O-] ZINC000089700624
Cc1nc(CNC2(c3ccc(Cl)cc3)CC2)c(C)s1 ZINC000341873878
CC[C@@H](C)NC(=O)c1noc(C)c1Cn1nc(C)cc1C ZINC000015736134
C#CCC1(NC(=O)[C@H](C)[NH+]2CCCCCC2)CCOCC1 ZINC000895247966
O=C(Cc1cccc([N+](=O)[O-])c1)Nc1cc(-c2ccncc2)[nH]n1 ZINC000095962355
O=[N+]([O-])c1ccc(-n2ncc(-c3nc(-c4ccc(Cl)cc4)no3)c2C(F)(F)F)cc1 ZINC000001027134
O=[N+]([O-])c1ccc(NCc2c(Cl)cccc2Cl)cc1 ZINC000035018424
C#CCC[N@H+]1CCCC[C@H]1COC(=O)N[C@H]1CCOC1 ZINC000375783366
Cc1ccc(C)c2sc(NC(=O)c3cn[nH]n3)nc21 ZINC000069567905
COc1ccc(C(=O)NC(=S)Nc2c(Cl)cc(Cl)cc2-c2nc3ccccc3s2)cc1[N+](=O)[O-] ZINC000105311498
O=C(Nc1nc(-c2ccc(I)cc2)cs1)c1ccc(S(=O)(=O)N2CCCCC2)cc1 ZINC000001516379
C[C@@H]1CN(C(=O)[C@H]2C[C@@H]2c2cccc([N+](=O)[O-])c2)CCS1(=O)=O ZINC000828165529
O=C1NCCN(Cc2ccccc2[N+](=O)[O-])[C@@H]1c1ccc(Br)cc1 ZINC000483279132
Nc1c(Br)cc(Br)cc1[N+](=O)[O-] ZINC000004271983
CC(Nc1ccc(Cn2cncn2)cc1)=C1C(=O)N(c2nc3ccccc3s2)N=C1C ZINC000013168774
Cc1ccsc1/C=N/c1ccc(Br)cc1 ZINC000003158572
Cc1ccc(Sc2csc(-c3ccc(C)cc3)n2)cc1 ZINC000003109750
FC(F)C(F)(F)C(F)(F)C(F)(F)[C@@]1(F)OC1(F)F ZINC000095681800
O=C(Nc1sc2c(c1-c1nc3ccccc3s1)CCCC2)c1ccc([N+](=O)[O-])o1 ZINC000001746128
Cc1sc(-c2ccncc2)nc1-c1ccc(Cl)cc1 ZINC000023623221
O=C([O-])c1cccc(-c2ccc([C@@H]3[C@@H](c4ccccn4)NC(=S)N3CCC(=O)Nc3cccc4ccccc43)o2)c1 ZINC000225712624
CN1CCN(c2nc(NCc3ccc(Cl)cc3)nc(N)c2[N+](=O)[O-])CC1 ZINC000005164908
Nc1c(-c2cccs2)cnn1-c1nc(-c2ccc(Cl)cc2Cl)cs1 ZINC000001386178
N[C@@H]1NCN(c2ccc3ccc4ccc(Cl)nc4c3n2)[C@H]2NCN[C@H]21 ZINC001162440750
C[C@H]1Oc2ccccc2[C@H]1NC(=O)c1cc2cc([N+](=O)[O-])ccc2o1 ZINC000342397369
Cc1ccc(-c2n[nH]cc2C=Nn2c(C)nc3ccccc3c2=O)cc1 ZINC000004311358
O=[N+]([O-])c1ccc([C@@H]2CCCC/C2=N\OCc2ccc(Cl)cc2)c([N+](=O)[O-])c1 ZINC000004014492
C=CCN(Cc1ccc(Br)s1)c1ncnc2sc3c(c21)CCC3 ZINC000006550951
Cc1nc(CSCc2ccc(Cl)cc2)no1 ZINC000057685324
Cc1c[nH]c2nc(Cl)cc(N3CCc4c(nnn4C)[C@@H]3COCC[NH+]3CCCC3)c12 ZINC001164715765
COc1c(Cl)cc(Cl)cc1C=C1C(=O)N(C)C(=O)N(C)C1=O ZINC000059418791
O=C1C[C@@H](NS(=O)(=O)c2ccc(Br)cc2[N+](=O)[O-])CN1 ZINC000095941914
C=CCNc1nc(SCc2ccc(Cl)cc2)nc2sc3c(c21)CCCC3 ZINC000004334426
O=C(Nc1n[nH]c2ccc([N+](=O)[O-])cc21)c1ccncc1Cl ZINC000089421017
Clc1ccc(-c2noc([C@@H](c3ccccc3)C3CC3)n2)o1 ZINC000445600448
COc1c(Cl)cc(C=C2C(=O)NC(=S)N(C)C2=O)cc1Cl ZINC000408911385
Cc1csc([C@H](C)NCc2ccc(Br)cc2[N+](=O)[O-])n1 ZINC000162184758
COc1ccc(Cl)cc1-c1nc(SC(=Cc2cc(Br)c(OC)c(Br)c2)C(=O)[O-])n[nH]1 ZINC000408630934
Cc1ccc(S(=O)(=O)OCC2(CC(C)C)CCC2)cc1 ZINC000096511822
CCOc1cc(/C=C2\SC(=S)N(C)C2=O)cc(Br)c1OCC ZINC000409338608
CSc1cccc(C(=O)N2CC[C@H](C(=O)N(C)C)C2)c1[N+](=O)[O-] ZINC000412561281
CC(C)CON=c1[n-]cc(F)cc1[N+](=O)[O-] ZINC000865651146
C[C@H]1CCc2onc(C(=O)N3CCS[C@H]3c3ccc([N+](=O)[O-])cc3)c2C1 ZINC000433865105
COc1ccc(N(C)C(=O)C2=CC=CN3CCS(=O)(=O)N=C23)cn1 ZINC000299348257
Clc1ccccc1C=NNc1nn2cnnc2c2ccccc21 ZINC000001294891
O=C(Nc1cccc(Cl)c1Cl)c1ccc2c(c1[N+](=O)[O-])C(=O)c1ccccc1C2=O ZINC000012377239
O=C(/C=C/c1ccc(Cl)c(Cl)c1)c1ccc(O)cc1 ZINC000005944612
Cc1ccc([N+](=O)[O-])cc1Nc1nc(Cl)cnc1Br ZINC001211286354
c1cc2ccc(-c3noc([C@H]4Cc5ccccc5S4)n3)nc2[nH]1 ZINC000445586125
CC(C)(C)[S@](=O)CCn1c(-c2noc3c2COCC3)nnc1N1CCC=C(Br)C1 ZINC001302323830
Clc1ccc(NC=Cc2nnnn2-c2ccc(Br)cc2)cc1 ZINC000100662179
CC(=O)OC[C@@H](OC(C)=O)[C@@H](OC(C)=O)[C@H](OC(C)=O)C(=O)Nc1c(Cl)cc(Cl)cc1Cl ZINC000008856328
COc1nc(C)cc(C)c1CNC(=O)c1c([N+](=O)[O-])c(C)nn1C ZINC000340144902
O=[N+]([O-])c1ccccc1-c1ccc(N2CC[N@@H+]3C[C@@H](OCc4cccnc4)C[C@@H]3C2)nn1 ZINC001164876369
O=C1C=CC(=NNc2ccc([N+](=O)[O-])cc2[N+](=O)[O-])C=C1 ZINC000252500245
CSc1nc(C)c(CCC(=O)NCCN2CCN(C(=O)OC(C)(C)C)CC2)c(C)n1 ZINC000040150239
COc1cc(CNc2cccc([N+](=O)[O-])c2)ccc1OCc1ccc([N+](=O)[O-])cc1 ZINC000408553491
C=C(C)CCC(=O)NCC1(SC)CCCCC1 ZINC001133605297
Cc1nn(-c2ccccc2)c(C)c1CNC(=O)c1cccc(C)c1[N+](=O)[O-] ZINC000018202451
c1ccc2c(c1)nc(-c1cccnc1)nc2Sc1nnc(-c2cccnc2)n1C1CC1 ZINC000032855715
Cc1csc2ncnc(NCC[C@@H]3CCNCC3(F)F)c12 ZINC001162808378
O=C(C=C1CCC1)N1CCO[C@@H](CNC(=O)[C@@H]2CCCCO2)C1 ZINC000944549937
O=C(Nc1nc2ccccc2[nH]1)c1sccc1SC(F)F ZINC000107100404
FC1(F)CCN(Cc2ccc(Br)nc2Cl)C1 ZINC001139107637
Cc1cc(C(C)N=Nc2cc(Cl)ccn2)c(C)o1 ZINC000777905094
Cc1ccccc1Nc1c(-c2ccc(Cl)cc2)nc2ncccn21 ZINC000000428778
C[C@H](Nc1cc(Cl)nc(-c2cccnc2)n1)c1cnccn1 ZINC001169525172
O=C1CNC(=O)N1Cc1cccc(NCc2cc(Cl)cs2)c1 ZINC000193030031
COCc1ccc(CS[C@H](C)c2cccnc2)cc1 ZINC000419479989
Cc1ccc2nc(COc3ccc(C)nc3[N+](=O)[O-])cn2c1 ZINC000005267878
O=C(N/C(=C/c1ccccc1[N+](=O)[O-])c1nc2ccccc2[nH]1)c1ccccc1 ZINC000005606748
CC(=NNc1nc(-c2ccccc2)cs1)c1ccco1 ZINC000006292950
CC(C)=C(C)CC(=O)N1CCN(C/C(Cl)=C\Cl)CC1 ZINC001113209778
CC(C)(C)c1ccc(OCc2nn3c(nnc3-c3cccc(Cl)c3)s2)cc1 ZINC000004664920
Cc1cc(/C=N/c2ccc(C(C)C)cc2)c(C)n1-c1ccc(N(C)C)cc1 ZINC000408742757
C=CCn1c2sc3c(c2c2nc(-c4ccco4)nn2c1=O)CCC3 ZINC000013736559
Cc1cccn2ncc(C(=O)Nc3ccc(C(F)F)cn3)c12 ZINC001155615604
O=c1c2c3c(sc2ncn1/N=C\c1cc([N+](=O)[O-])c(Cl)cc1Cl)CCCC3 ZINC000409201154
O=C([O-])[C@@H]1CN(C(=O)c2cc3c(cc2[N+](=O)[O-])OCO3)CCS1(=O)=O ZINC000569592839
COCCn1nnnc1[C@@H](c1cc2cc(C)cc(C)c2[nH]c1=O)N1CCN(c2nc3ccccc3s2)CC1 ZINC000006301077
S=c1cc[nH]c(=S)n1-c1nc(-c2ccccc2)sc1-c1ccccc1 ZINC000000799225
CNc1ccc([N+](=O)[O-])c(Nc2ccc3n[nH]cc3c2)n1 ZINC000147625631
Cc1nn(Cc2cncc(Br)c2)c(C)c1[N+](=O)[O-] ZINC000032315736
O=[N+]([O-])c1cccc(C=Nc2cccc(Cl)c2Cl)c1 ZINC000254525420
Cc1cc(C(=O)[O-])ccc1-c1ccc([C@H]2[C@H](c3ccccn3)NC(=S)N2c2ccc(NC(=O)C(C)C)c(Cl)c2)o1 ZINC000225143688
CCOCCSc1ncc(Br)cc1[N+](=O)[O-] ZINC000095966502
CC(C)c1ccc(C=[NH+][N-]c2nc3ccccc3s2)cc1 ZINC000005413544
CCCOc1ccc(/C=N/c2ccc(CC)cc2)cc1 ZINC000004281062
O=C1c2cscc2C(=O)c2c(Cl)sc(Cl)c21 ZINC000001734682
Clc1ccc(-n2cccc2/C=N/N(c2ccccc2)c2ccccc2)cc1 ZINC000059247904
O=[N+]([O-])c1c(N2CCC[C@H]2c2ccc(F)cc2)nc2sccn21 ZINC000026141989
O=C([O-])C(=Cc1ccc(OCc2ccc(Br)cc2)cc1)Sc1n[nH]c(-c2ccc(Cl)cc2)n1 ZINC000408635202
O=C(Nc1ccccc1O)c1ccc(-n2ccnc2)c([N+](=O)[O-])c1 ZINC000033226532
O=C(c1cocn1)N1CC2(C1)CCN(C(=O)[C@H]1CC13CC3)CC2 ZINC000945068142
CO[C@H]1CCOc2c(NCc3c[nH]nc3-c3ccc4c(c3)OCO4)cccc21 ZINC000581996743
C=CCN1C(=S)N=NC1CSc1ccccc1 ZINC000008048463
CCN1C(=O)S/C(=C/c2ccc(-c3ccc(Cl)cc3[N+](=O)[O-])o2)C1=O ZINC000409068475
Cc1c(C(=O)N2CCS[C@@H]2c2ccc([N+](=O)[O-])cc2)cnn1CC(C)C ZINC000501728447
FC(F)(c1nc2[nH]cnc2c(Cl)n1)N1CC[C@@H]2O[C@H](COc3cccnc3)CC[C@H]21 ZINC001164877100
O=C(Nc1nc(-c2cccc([N+](=O)[O-])c2)cs1)c1ccccc1Br ZINC000001514677
CC(C)(C)OCCN1C(=O)c2ccc([N+](=O)[O-])cc2S1(=O)=O ZINC000296743498
CCc1ccc(/N=C/c2ccc(Br)cc2)cc1 ZINC000000244616
O=[N+]([O-])c1cccc(/C=N/c2cccc([N+](=O)[O-])c2)c1 ZINC000100287867
CC(C)CC[C@@H](NC(=O)CC1CCSCC1)C(C)(C)C ZINC000531883404
c1cnc(C2CCC2)c(N=NC2C[C@@H]3CCC[C@H]3C2)n1 ZINC000905470155
O=c1c([N+](=O)[O-])c(Nc2ccc(Br)cc2)c2ccccc2n1-c1ccccc1 ZINC000009460907
O=[N+]([O-])c1ccc(NCc2nnc3ccccn32)c(Cl)c1 ZINC000020669190
O=[N+]([O-])c1ccccc1CNc1ncc(Br)cn1 ZINC000067119903
CSc1ccc(C(F)(F)N2CCCn3nnc(Cn4ccnc4)c3C2)nc1Cl ZINC001164828187
Cc1cc2c[nH]nc2c(-c2nc(-c3occc3C(C)C)no2)c1 ZINC000426229961
C=CCNC(=O)c1sc(=S)n2c3ccsc3c(=O)[nH]c12 ZINC000034860143
Nc1c(=O)c(Br)c2oc3c(Br)ccc(C(=O)NCCc4ccccc4)c3nc-2c1C(=O)NCCc1ccccc1 ZINC000150402118
O=C(c1sc2cc([N+](=O)[O-])ccc2c1Cl)N1CCN(Cc2cc(=O)n3ccsc3n2)CC1 ZINC000013323934
C#C[C@@H](Oc1c2occc2cc2ccc(=O)oc21)C(C)C ZINC001230255646
S=c1[nH]ncn1NCc1cc(Cl)ccc1OCc1ccc(Cl)cc1 ZINC000007602595
COC[C@H](C)N(C)C(=O)Nc1nnc(C(C)C)s1 ZINC000065452604
Cc1nc(CC(C)C)c(NC(=O)N2CC(C)=C[C@H](C)C2)s1 ZINC000432207479
C#C[C@H](CC(C)C)Oc1ncnc2c(Cl)cccc12 ZINC001230776757
CCc1ccc(N[C@H]2NC(=O)/C(=C/c3cc(Br)ccc3OCc3cccc([N+](=O)[O-])c3)S2)cc1 ZINC000408772457
Cc1ccsc1C(=O)/C=C\c1cccc([N+](=O)[O-])c1 ZINC000169584237
Cc1cc(SCC(=O)[O-])c([N+](=O)[O-])s1 ZINC000900941144
O=[S@](CCC1=CCCCC1)Cc1ccccc1Cl ZINC000414233943
O=S(=O)(Nc1ccc(C2C3CC4CC(C3)CC2C4)cc1)c1ccc2c(c1)OCCO2 ZINC000409173159
C=C(C)CSc1nc2c(c(=O)[nH]c(=O)n2C)n1C/C=C(/C)Cl ZINC000010386076
C=CCCCN1CCCc2c(F)c(F)cc(F)c21 ZINC001653867560
CC(C)C[C@H](C)c1nc(-c2cccc(-n3cccn3)c2)no1 ZINC000558326897
CC(C)C(C)(C)Cn1c(-c2ccc(C(C)(C)C)cc2)nnc1N1CCN2C(=O)C(=O)NC[C@@H]2C1 ZINC001302479002
CC(C)(C)c1noc(COc2ccc([N+](=O)[O-])cc2F)n1 ZINC000059011747
CC(C)c1ccc(-c2nc(-c3ccc4cc[nH]c4n3)no2)c(O)c1 ZINC000445577451
Cc1ccc2sc(/C=C/c3cccs3)nc2c1 ZINC000007716535
N#Cc1cccc(-c2cn([C@@H](CO)Cc3ccc(Cl)cc3)nn2)c1 ZINC000091321818
Nc1c(Cl)cc(Br)cc1Br ZINC000000157260
Cc1ccc(C=NNCc2ccc(Cl)cc2Cl)cn1 ZINC000764906042
C=C[C@@H]1OCC[C@H]1Nc1ncnc2ccc(C(C)C)cc21 ZINC000663967852
Cc1ccc(-c2cc(=S=NS(=O)(=O)c3ccc([N+](=O)[O-])cc3)ss2)cc1 ZINC000408731800
Cc1oc(C(C)C)cc1-c1nc([C@@H]2CC[C@@H](C)O2)no1 ZINC000528235563
Cc1cc2nc(C)c(C)nc2c2nc(N=[N+]=[N-])n(C)c21 ZINC000022049627
CC(C)(C)c1ccc(-c2nc(-c3ccc(Br)o3)no2)cc1 ZINC000000117648
C=CCn1cc(-c2cn(Cc3csc4c3CCCC4)nn2)cn1 ZINC000091416705
Cc1cc(C(=O)COc2ncnc3sc4c(c32)CCCC4)c(C)n1-c1nccs1 ZINC000013149109
O=C(c1ccc([N+](=O)[O-])s1)N1CCSc2ccncc21 ZINC000125053043
Cc1cccc([C@@H](c2sc3nc(-c4ccco4)nn3c2[O-])[NH+]2CCC(C)CC2)c1 ZINC000023666903
Cn1cc(Nc2ccc([N+](=O)[O-])c(OC(F)F)c2)cn1 ZINC000092620583
CCc1cc(C)cc(OCCOc2ccc([N+](=O)[O-])cc2C=C2SC(=S)NC2=O)c1 ZINC000013940211
C=CCNC(=O)NC(=O)CSc1ncnc2sc3c(c21)CCC3 ZINC000005212748
Cc1ccccc1-c1cc(C(=O)Nc2nc3ccc(S(C)(=O)=O)cc3s2)c2ccccc2n1 ZINC000000674281
Fc1ccc(Cc2nnc(N3CCC4(CCCC4)C3)s2)cc1 ZINC000302109687
O=C(CCCn1cc([N+](=O)[O-])cn1)n1cc(I)cn1 ZINC000001423706
O=c1[nH]c(SCc2cccc([N+](=O)[O-])c2)nc2[nH]ncc21 ZINC000018164125
Cc1nc(-c2ccccn2)sc1C(=O)Nc1nc(-c2ccccc2)cs1 ZINC000019179719
Cc1onc(NC(=O)C[C@@H]2C[C@H](C)CC(C)(C)C2)c1C ZINC000452168793
O=[N+]([O-])/C=C/c1ccc(OCc2ccc([N+](=O)[O-])cc2)c(Br)c1 ZINC000209611395
C[C@@H]1C[C@H](C)CN1c1nc(-c2ccccc2)cs1 ZINC000465058281
Cc1cc(C)c2c(n1)sc1c3n[nH]c(=S)n3cnc12 ZINC000031808437
Cc1ccc(C)c(-n2c(=S)n(CN3CCOCC3)nc2-c2ccccc2Cl)c1 ZINC000025357216
CC[C@H](C)Sc1nc(N)c(C#N)c(CC(C)C)n1 ZINC000225893251
CSc1cccc(C(=O)N2CCn3c(C)nnc3C2)c1[N+](=O)[O-] ZINC000365287022
Cc1ccc(CNc2ccc(I)cc2[N+](=O)[O-])cn1 ZINC000052360172
COc1ccc(C(=O)Nc2cc(C)cc(C)n2)cc1[N+](=O)[O-] ZINC000001054205
Cc1nc(C(C)(C)C)sc1C(=O)N[C@H](C)CCC(C)C ZINC000497523289
C=CC[C@@H]1CCCC[C@H]1NC(=O)[C@H]1CCC(F)(F)C1 ZINC000617042616
O=[N+]([O-])c1c2nsnc2ccc1Sc1nc2ccccc2[nH]1 ZINC000002866294
CNC(=O)NC(=O)CC[N@H+](C)C[C@H]1CC=CCC1 ZINC000330834037
FC(F)(F)C(F)(F)C(F)(F)C(F)(F)C(F)(F)C(F)(F)F ZINC000006827705
CC(C)c1c(Cl)ncnc1N=NC(C)c1ccns1 ZINC000863109279
Brc1cccc(C=NNc2ccccc2)c1 ZINC000005519374
c1cc(CN2CCCC[C@@H]2c2nc(C3CC3)no2)ccn1 ZINC000065286167
Cc1ccc(Sc2nc3ccc(C)cn3c(=O)c2/C=N/c2cccc(Cl)c2)cc1 ZINC000006142600
NC(=O)c1sc2c(cccc2[N+](=O)[O-])c1Cl ZINC000020136225
O=c1c2ccccc2nc(/C=C/c2cccc([N+](=O)[O-])c2)n1-c1ccc([N+](=O)[O-])cc1Cl ZINC000009334542
O=C(Nc1n[nH]c2ccc([N+](=O)[O-])cc21)[C@@H]1OC[C@@H]2COCC[C@H]12 ZINC000291532188
C[C@@H]1CN(C(=O)C(C)(C)C)C[C@@H]1NC(=O)c1cn(C)ccc1=O ZINC000966804689
Cc1nc2ccccn2c1CSc1nncc2ccccc21 ZINC000150870296
C[C@H]1COC2(CCCC2)C[N@@H+]1CCOCCC#N ZINC000595805979
Brc1ccc(C#Cc2ccc(Br)cc2)cc1 ZINC000002556286
Cc1nc(CN2CCOC[C@@]3(CN(c4ccc(-c5cccs5)nn4)CCO3)C2)cs1 ZINC001164921141
CCOc1cccc(-c2nnc3sc(-c4cccc(C)c4)nn32)c1 ZINC000000529573
C=CC[NH+]1CCC2(CCN(C(=O)C(F)F)C2)CC1 ZINC001040565002
C=CCC[NH+]1CCC([C@@H]2OCC[C@H]2C(N)=O)CC1 ZINC000343860525
O=C1CCC[C@@H]1CCN1C(=O)c2cc([N+](=O)[O-])ccc2S1(=O)=O ZINC000289560616
O=c1/c(=C/c2ccccc2OS(=O)(=O)c2ccccc2[N+](=O)[O-])sc2nc3ccccc3n12 ZINC000009234695
CC(C)(C)c1nc(C(C)(C)NC(=O)c2cnc(-c3ccc(Cl)s3)s2)no1 ZINC000065403076
CCO[C@@H](C)c1nc(Cn2cc(Br)ccc2=O)cs1 ZINC000076695183
Cc1nnc(NC(=O)c2cc(F)c(F)cc2[N+](=O)[O-])s1 ZINC000134192125
O=[N+]([O-])c1ccc2c(ccc3c4ccc([N+](=O)[O-])cc4ccc23)c1 ZINC000034501569
Cc1cc(/C=N/O)cnc1SC(C)(C)C ZINC000072222809
CCOc1ccc(-c2nc3sc(-c4ccc(OCC)cc4)nc3s2)cc1 ZINC000001761805
CC(C)(C)NN=C1C(C)(C)C(=NNC(C)(C)C)C1(C)C ZINC000001627767
CCn1c(SC)nnc1-c1ccc([N+](=O)[O-])cc1 ZINC000015108346
C[C@H]1[C@H](c2ccccc2)CCN1Cc1nc(Br)c[nH]1 ZINC000892120017
c1nn(C2CCC2)cc1CN1CCOC2(C1)CCCCCC2 ZINC000892142336
Cc1cnc(NC(=O)c2ccc(C)c([N+](=O)[O-])c2)s1 ZINC000001055461
C#CCCCNc1cc(F)c(Br)cc1F ZINC000231634320
CC(C)c1nc(Cc2noc([C@@H]3CC[C@H](C)C3)n2)cs1 ZINC000356366851
CC(C)c1ccc(S(=O)(=O)c2nnn3c2nc(N[C@H]2CCCC[C@H]2C)c2ccccc23)cc1 ZINC000020355967
Cc1c(C(=O)NCCCCn2cc(Br)cn2)cccc1[N+](=O)[O-] ZINC000279268393
CC(C)c1[nH]nc(-c2nc(-c3ccc(Br)o3)no2)c1[N+](=O)[O-] ZINC000433626475
Cc1nc2sc(C#N)c(N)c2c(C)c1C ZINC000000050204
Cc1cccc(Nc2cc(C)nc(Nc3cccc(C)c3)n2)c1 ZINC000005337811
FC(F)Oc1ccc(C2=Nc3ncnn3[C@H](c3cccc(Br)c3)C2)cc1 ZINC000101204159
O=C1C[C@H](c2cccc(Cl)c2Cl)c2c(=O)nc3[nH]cnn3c2N1 ZINC000004625368
C[C@@H]1CCC[C@H](CNC(=O)c2n[nH]c3c2CCCCC3)[C@H]1C ZINC001139524489
O=[N+]([O-])c1ccccc1CCNS(=O)(=O)c1cc(Cl)ccc1Cl ZINC000462714515
Cc1oc(-c2cccs2)nc1CSCCCF ZINC000161193598
O=C1Nc2ccc(Br)cc2/C1=N\c1cccc([N+](=O)[O-])c1 ZINC000018243715
Cc1cc(I)ccc1NC(=O)c1ccc(-c2ccccc2[N+](=O)[O-])o1 ZINC000001185432
Cc1ccc(Cc2nc([C@@H]3CCOC4(CCCC4)C3)no2)cn1 ZINC000897192866
Cc1ccn2c(c1)nc(-c1cccs1)c2NC(C)(C)CC(C)(C)C ZINC000000320672
Cc1sc2ncn3nc(-c4ccccc4[N+](=O)[O-])nc3c2c1C ZINC000002808768
COc1ccccc1NC(=O)CCN1C(=S)N[C@@H](c2ccccn2)[C@H]1c1ccc(-c2cccc([N+](=O)[O-])c2)o1 ZINC000225678612
Cc1ccc([N+](=O)[O-])c(C)c1NC(=O)c1cccc2c1O[C@H](C)C2 ZINC000459952090
CCn1cc(S(=O)(=O)N[C@@H]2CC[C@H](C)C[C@@H]2C)c([N+](=O)[O-])n1 ZINC000330457013
Cc1cccc2nc(CSc3nc4cc([N+](=O)[O-])ccc4s3)c(Br)n21 ZINC000000710232
CC[C@H](C)C(=O)N1CCC[C@H]2CN(C(=O)[C@@H]3CCCO3)C[C@H]21 ZINC000963674282
CNC(=O)NC1CCN(C(=O)/C(C)=C\c2ccc([N+](=O)[O-])cc2)CC1 ZINC000840547592
O=c1c2ccsc2ncn1Cc1c(F)cccc1[N+](=O)[O-] ZINC000069771041
CS(=O)(=O)c1ccc(CN2CCC[C@@H](c3ccc([N+](=O)[O-])cc3)C2)s1 ZINC000414467507
Nc1nccc(C(=O)NCCc2ccc3c(c2)OCCO3)c1[N+](=O)[O-] ZINC000547728917
COC[C@@H](N[C@@H](C)c1ccc(Cl)s1)c1ccc(C)o1 ZINC000156401961
Cc1ccc(Cn2c(NN=C3c4cc(Br)ccc4NC3=O)nc3c2c(=O)n(C)c(=O)n3C)cc1 ZINC000005360374
Nc1ccc(Cc2nnc(-c3ccccc3Cl)o2)cc1 ZINC000019771884
O=C(NC1CC[NH+]([C@H]2CCOC2)CC1)c1cc([N+](=O)[O-])ccc1[O-] ZINC000376827574
CSc1nncn1-c1cccc(NC(=O)/C=C/c2ccc(Cl)c(Cl)c2)c1 ZINC000012536551
O=[N+]([O-])c1ccc(-c2csc(N3N=C4/C(=C\c5ccc(Cl)cc5)CCC[C@H]4[C@@H]3c3ccc(Cl)cc3)n2)cc1 ZINC000097983154
COCC#CCN1CC[N@H+](C)C2(CCCCC2)C1 ZINC000653723198
C/C(=C/c1ccc([N+](=O)[O-])cc1)C(=O)N1C[C@@H](C)OC2(CCCC2)C1 ZINC000843744800
c1nn(-c2ccccc2)c2ncnc(Nc3ccc(Oc4ccccc4)cc3)c12 ZINC000000756728
C#CC[C@H](C)Oc1c(Cl)cccc1Br ZINC001227808665
CCCOc1ccccc1C=NNc1ccc([N+](=O)[O-])cc1 ZINC000059503013
CC1=Nc2c(c(=O)[nH]n2C(C)C)[C@@H](c2ccc([N+](=O)[O-])cc2)S1 ZINC000085412296
CNc1ncc2cc(Nc3ccc(Cl)nc3N)ccc2n1 ZINC001159378243
Cc1c([C@H](C)Nc2ccc3c(Cl)ccc(C)c3n2)cnn1C ZINC000180224180
COc1ccc(-c2cc(C)nc(Sc3ccc(C=O)cc3[N+](=O)[O-])n2)cc1 ZINC000409387398
O=C1S/C(=C\c2ccc(Sc3ccc(Cl)cc3)c([N+](=O)[O-])c2)C(=O)N1Cc1ccccc1Br ZINC000106732376
CN(C)C(=O)c1cnc(N(C)C)nc1-c1ccc(CNC(=O)Cc2ccc(F)cc2)cc1 ZINC000019585404
O=C1N=c2ccc(Br)cc2=C1N/N=C/c1ccc(O)cc1O ZINC000006861873
O=C(Nc1nc2ccc(Cl)cc2s1)c1cc([N+](=O)[O-])ccc1Br ZINC000016385734
CO[C@@H](c1nc(-c2ccc(C(C)C)cc2)no1)C(C)C ZINC000571441625
Cc1nc2nc(S[C@H](C)c3cccc([N+](=O)[O-])c3)nn2c(C)c1C ZINC000048374585
CC(C)(Cc1nc(Cc2c(F)cccc2F)no1)C(F)(F)F ZINC000571563849
CO[C@@H]1CN(C(=O)C2CC=CC2)C[C@H]1NC(=O)[C@]12C[C@H]1CCC2 ZINC000944684266
CC(=O)N1CCN(c2nnc(-c3ccc(Br)s3)n2C[C@@H]2CC=CCO2)[C@@H](C)C1 ZINC001301724016
c1[nH]nc2c1CCC[C@@H]2OCc1csc(C2CCCCC2)n1 ZINC000188923316
Cc1nn(C)cc1[C@@H](C)NC(=O)c1cc(F)cc([N+](=O)[O-])c1Br ZINC000267907486
O=[N+]([O-])c1ccc(Cc2noc([C@H]3C[C@H]3c3c(F)cccc3F)n2)nc1 ZINC000545779293
CC(=O)O/N=C/c1ccc(-c2cccc([N+](=O)[O-])c2C)o1 ZINC000085346725
Cc1cc(/C=C2/S/C(=N\C(C)C)N(C(C)C)C2=O)c(C)n1C(C)(C)C ZINC000008334032
O=C1OC(c2ccc(Cl)cc2Cl)=N/C1=C/c1ccc([N+](=O)[O-])cc1[N+](=O)[O-] ZINC000205822136
COc1ccc(Nc2cc(C)nc3c(-c4ccc(OC)c(OC)c4)c(C)nn32)cc1 ZINC000007572459
Cc1nnc([C@@H](C)Nc2cc(C)nc3c(C)c(C)nn32)[nH]1 ZINC000072422594
Cc1nc(-c2noc(-c3oc4c(c3C)c(C)ccc4C)n2)co1 ZINC000561936106
O=[N+]([O-])c1ccc(CS(=O)(=O)N2C[C@@H]3C[C@H](O)CC[C@@H]3C2)cc1 ZINC000594803269
Cc1cc(Cl)ccc1O[C@@H](C)c1ccnc2ncnn21 ZINC000001401874
CCCN1C(=O)S/C(=C/c2cc(Cl)c(OCc3ccc([N+](=O)[O-])cc3)c(Br)c2)C1=O ZINC000409228623
CC1N=NC(=S)N1N=Cc1ccc(Cl)cc1Cl ZINC000005410202
COc1ncccc1NC(=O)N(C)[C@H](C)c1cccs1 ZINC000044953566
Cc1cnc2[nH]c(-c3ccc([N+](=O)[O-])s3)nc2c1 ZINC000097082220
CN(Cc1ncc[nH]1)C(=O)[C@H]1CCCN1C(=O)c1ccc([N+](=O)[O-])o1 ZINC000347508816
C[C@@H](NC(=S)N1Cc2cccc(F)c2C1)c1cccs1 ZINC000840845190
O=[N+]([O-])c1c(NC[C@H](CO)Cc2c(F)cccc2Cl)nc2sccn21 ZINC000462951887
O=C1NC(=S)SC1=Cc1csc([N+](=O)[O-])c1 ZINC000048638613
O=C(/C=C/c1ccccc1[N+](=O)[O-])n1nnc2ccccc21 ZINC000004917058
C#CCC[N@@H+]1CCOC2(CCN(C(=O)[C@H](F)C(C)C)CC2)C1 ZINC000949445391
Cc1cc(/C=N/c2ccc(Cl)c([N+](=O)[O-])c2)c(C)n1C1CCCCC1 ZINC000408739777
Cc1cc(C)nc(N=NCc2cc3c(cc2Br)OCO3)n1 ZINC000004719362
O=C1c2ccccc2C2=C1[C@@H](c1ccsc1)c1c(=O)[nH]c(=O)[nH]c1N2 ZINC000018201178
c1cc(-c2cnc(N3CC[N@H+]4CCCC[C@@H]4C3)nc2-c2cccnc2)cs1 ZINC000072396681
O=C(Nc1csc(N2CCCCC2)n1)c1n[nH]cc1[N+](=O)[O-] ZINC000097047356
N#CCc1cc(Cl)cc(Br)c1 ZINC000071244898
O=[N+]([O-])c1ccc(NCCc2ccc3c(c2)OCO3)c2ccncc21 ZINC000065586272
Cc1cc(C)c(S(C)(=O)=O)cc1Nc1cnn(C(C)(C)C)c1 ZINC001212571300
COc1ccc(-c2ccnc(N[C@H]3CO[C@H]4[C@@H]3OC[C@@H]4NC(=S)Nc3cc(OC)cc(OC)c3)n2)cc1 ZINC000005397569
CCOc1ccc(-c2nc(CNS(=O)(=O)c3ccc(C(C)C)cc3)c(C)o2)cc1 ZINC000064817869
COCCn1nnnc1CN(CCc1ccc(OC)c(OC)c1)Cc1cc2ccc(C)c(C)c2[nH]c1=O ZINC000020109350
O=C(N[C@]1(CCO)CCOC1)C1CC[NH+](C2CC2)CC1 ZINC000330225479
O=C(Cn1nc2c(N3CCCCCC3)nccn2c1=O)NCCC1=CCCCC1 ZINC000065151670
CC(=CC(C)C)N=Nc1nncc2ccccc21 ZINC000011616687
C#CC[C@H](CC)Oc1nc(C)nc2cc(Cl)ccc21 ZINC001230801298
Cc1nn(C(=O)c2ccccc2Br)c(C)c1Sc1ccc([N+](=O)[O-])cc1 ZINC000001471311
O=[N+]([O-])c1cccc(-c2noc(CN3CCOC4(C3)CCCCCC4)n2)c1 ZINC000119703247
c1nnc2c3ccccc3c(N=NCc3c[nH]c4ccccc34)nn12 ZINC000017180434
Cc1cc(C(=O)[O-])c([N+](=O)[O-])c(NCc2ccccc2C[N@H+]2CCC[C@@H](C)C2)n1 ZINC000566072400
CCc1ccc2oc(-c3ccc(Br)cc3F)nc2c1 ZINC000073638231
CC(C)(C)NC(=O)CSc1nc(C2CC2)nc2sc3c(c21)CCCC3 ZINC000001332783
Cc1csc(NC(=O)CCc2c(C)nc3c(c(C)nn3-c3ccc(C)cc3)c2C)n1 ZINC000020867273
O=C(c1cccc(Cl)c1Cl)N1CCNC(=O)c2ccc(Br)cc21 ZINC000328597235
COc1ccc(CN(C(=O)Cn2nnc(-c3ccc(C)o3)n2)[C@@H](C(=O)NC[C@@H]2CCCO2)c2ccc(C)o2)cc1 ZINC000100277599
Cc1sc2nc(-c3cccs3)nc(N3CCC[C@H](C4OCCO4)C3)c2c1C ZINC000069221995
Nc1ccc(Cc2noc(-c3ccc(Cl)cc3)n2)cc1 ZINC000217691426
Fc1cccc2c1N[C@@H](c1ccc(Cl)cc1)[C@H]1CC=C[C@@H]21 ZINC000103554407
O=Cc1cn(-c2ccc(F)cc2F)nc1-c1ccc([N+](=O)[O-])cc1 ZINC000000732229
C[C@@H](NC(=S)Nc1ccc2c(n1)CCC2)c1cccs1 ZINC000840819240
O=C1CSC(=S)N1/N=C/C(Cl)=C/c1ccc([N+](=O)[O-])cc1 ZINC000008775310
CCc1ccc(CNc2ccc3c(c2)ncn3C(C)C)cc1 ZINC000002464949
C[C@@H]1CN=C(N2CCN(C(=O)Cc3ccc([N+](=O)[O-])cc3)CC2)S1 ZINC000173072841
O=[N+]([O-])c1cccc2ncnc(N3CCS[C@H](c4ccccc4)C3)c21 ZINC000612449082
COc1ccc(C)cc1-n1c(C)cc(/C=C2/C(=N)N3C=CSC3=NC2=O)c1C ZINC000004150642
COc1ncnc2c1NC(=N)c1cc([N+](=O)[O-])ccc1S2 ZINC000019944921
COc1cc(OC)c(-n2c(C)cc(/C=C3\C(=N)N4N=C(SC)SC4=NC3=O)c2C)cc1Cl ZINC000009309776
Cc1[nH]nc2c1[C@@H](c1ccc([N+](=O)[O-])cc1)N(c1ccc(C)cc1)C2=O ZINC000005818268
O=c1nc(N/N=C/c2ccccc2)sc2ccc([N+](=O)[O-])cc12 ZINC000004522491
N#CCSc1nnc(NN=Cc2cccc(Cl)c2Cl)[nH]1 ZINC000020428993
Cc1noc(C)c1CN1CCO[C@H]2CN(c3ncnc4oc(-c5ccc(C)cc5)nc43)C[C@@H]21 ZINC001164948047
CC(C)n1ccc2c1nc(Cl)nc2N1CCC2(CC1)COCCN2Cc1ccn(C)n1 ZINC001164936630
C[C@@H](/N=C/c1ccc2c(c1O)OCO2)c1ccccc1 ZINC000095611594
COc1ccc(-c2nc3sccn3c(=O)c2-c2ccc(Br)cc2)cc1 ZINC000000633478
Fc1ccc(-c2nn(-c3nc(-c4ccc(Cl)cc4)cs3)c(-c3ccc(F)cc3)c2Cl)cc1 ZINC000022741502
Cc1cc(C)c(NCc2cncn2C(C)C)c(C)c1 ZINC000090208537
C[C@@H](C(=O)NC1(C#N)CCC1)[N@@H+]1CCS[C@@H](C)CC1 ZINC000583970607
Cc1cc(C)c(NCc2cnc3cccc(C)n23)c(C)c1 ZINC000354649165
C[C@@H](NS(=O)(=O)c1ccc([N+](=O)[O-])cc1)c1cccs1 ZINC000007308896
O=C(NC[C@@H]1CCCO1)[C@@H]1CCCN1C(=O)c1ccc([N+](=O)[O-])o1 ZINC000346413409
CC(C)c1ccc(-c2noc([C@@H]3CC[C@H](C)O3)n2)cc1 ZINC000453068589
CC[C@H](N[C@@H](C)c1sccc1C)C(F)(F)F ZINC000309499832
O=C(c1ccc(Cl)c([N+](=O)[O-])c1)N1CCS/C1=C\c1csc(-c2cccnc2)n1 ZINC000225261648
Cc1cc([N+](=O)[O-])cc(C)c1S(=O)(=O)N[C@H](C)c1nc2c(s1)CCC2 ZINC000416544736
CC(=O)c1c(C)[nH]c(C(=O)[C@H](C)Sc2ncccc2[N+](=O)[O-])c1C ZINC000058415725
C[C@H](NC(=O)c1ccc([N+](=O)[O-])o1)c1nc2ccccc2[nH]1 ZINC000006664329
Brc1ccc(Cc2nc3ccc(-n4cccc4)cc3o2)cc1 ZINC000216742604
Cn1ncc2c1CCC[C@@H]2NC(=O)c1cc2c(cc1[N+](=O)[O-])OCO2 ZINC000024992862
FC1(F)Oc2ccc(Nc3cc4n(n3)CC3(CC3)CO4)cc2O1 ZINC001205086075
O=[N+]([O-])c1ccc(S(=O)(=O)c2cccc([N+](=O)[O-])c2)cc1 ZINC000003129760
COc1ccc(-c2[nH]c(=S)oc2-c2ccc(OC)cc2)cc1 ZINC000006793807
CNc1ccc([N+](=O)[O-])cc1C(=O)NCCN1CCS(=O)(=O)CC1 ZINC000058161489
Cc1cccc(NC(=O)/C=C/c2cccc([N+](=O)[O-])c2)n1 ZINC000006206593
C=CCSc1nnc(Cc2ccccc2)n1CC(C)C ZINC000409106537
C/C=C(\C)C(=O)N1CCC2(CN(C(=O)[C@@]3(F)CCOC3)C2)CC1 ZINC000944906979
O=[N+]([O-])c1ccc(Nc2ccc(O)cc2)c2nonc21 ZINC000003879012
C=CCOc1ccccc1CN=Nc1nc(-c2ccc(Cl)cc2)cs1 ZINC000408737500
CCc1ccc2cc(-c3ccc(Br)cc3)cn2c1 ZINC000000359576
Cc1cccc(-c2nc(C(=O)Nc3cc(C)ccc3C)nn2-c2cccc(Cl)c2C)c1 ZINC000408700022
C[C@@H]1CCC[C@@H](NC(=S)NN=C2CCC(C(=O)[O-])CC2)[C@@H]1C ZINC000814758882
Cc1ccc(/N=C2/NC(=O)/C(=C/c3ccc(Cl)cc3Cl)S2)cc1 ZINC000008411964
CCCCc1c(C)nn(-c2nnc3c4ccccc4n(CC)c3n2)c1C ZINC000002030944
Fc1cc(Br)ccc1CNc1nc2ccccc2[nH]1 ZINC000301891843
CCCCNC(=O)c1c[nH]nc1-c1ccc([N+](=O)[O-])cc1 ZINC000072329372
O=C1N/C(=N/c2ccc(Br)cc2)S/C1=C/c1ccc([N+](=O)[O-])cc1 ZINC000002743040
Cc1ccc(CNC(=O)c2cnc3sc4c(n3c2=O)CCCCCC4)o1 ZINC000035430588
O=C(CN1CCC[C@H](c2nnc3n2CCCCC3)C1)Nc1ccccc1Sc1ccc(Cl)cc1 ZINC000012794922
Cc1cc(C=NN=c2[nH]c3ccccc3s2)c(C)n1-c1ccccc1 ZINC000001859171
O=C(NC[C@@H]1OCCc2ccccc21)c1cccc([N+](=O)[O-])c1Br ZINC000365249945
CS(=O)(=O)O[C@@H]1C[C@@H]2CC[C@@H]3C[C@H](O[C@@H]4CCCCO4)[C@@H]1[C@@H]32 ZINC000247526672
CCSc1cccc(CN[C@@H](C)c2ncc(C)s2)c1 ZINC000185566706
Clc1ccc2nc(-c3ccsc3)c(Nc3ccc4c(c3)OCCO4)n2c1 ZINC000004733874
CC(C)n1nnnc1Sc1ccc([N+](=O)[O-])cc1Cl ZINC000015142896
O=c1[nH]c2cc(NCc3csc(Cl)c3Cl)ccc2o1 ZINC000352814040
Clc1c2ccccc2sc1-c1nnc(-c2ccncc2)o1 ZINC000000421317
O=C(Nc1ccncc1[N+](=O)[O-])c1ccc(Cl)s1 ZINC000067169712
Nc1c(-c2nc3ccccc3s2)c(O)cn1N=Cc1ccncc1 ZINC000009452641
Cc1ccc(Nc2ncnc(N)c2[N+](=O)[O-])cc1Cl ZINC000003912585
CSc1ccccc1Nc1cc(Cl)nc(C(C)(C)C)n1 ZINC000232276939
Cc1nn([C@H]2CCS(=O)(=O)C2)c2nc(C3CC3)cc(C(=O)NCC(C)C)c12 ZINC000025706549
Cc1cc([N+](=O)[O-])c(N2CC[C@@H]3[C@@H](C[C@@H](Cn4cncn4)[N@@H+]3CC3CC3)C2)nc1Cl ZINC001164743812
CCn1nc(C)c(CNC(=O)c2c(Br)cccc2[N+](=O)[O-])c1C ZINC000599290768
CNS(=O)(=O)Cc1ccc(CNc2c(C)cc([N+](=O)[O-])cc2Cl)cc1 ZINC000302830561
CNc1cc(-c2nc(C)cc(NC)n2)c2cc[nH]c2n1 ZINC000072462578
Cc1cc(C)c2c(N=Cc3ccc([N+](=O)[O-])cc3)[nH]nc2n1 ZINC000012964967
Oc1cc2cncc(Cc3ccc(Cl)cc3)c2cc1O ZINC000095868184
O=[N+]([O-])c1cc(Br)cc2c3cc(Br)cc(Br)c3[nH]c21 ZINC000001044414
Cc1ccc(S(C)(=O)=O)cc1Nc1ccc2c(c1)NCC2 ZINC001213153971
Nc1ccc2ccc3c(Br)ccc4ccc1c2c43 ZINC000044137720
O=C([O-])C(=Cc1cccn1-c1ccc(Br)cc1)Sc1n[nH]c(-c2ccc(Cl)cc2)n1 ZINC000408633300
Cc1ccc(-c2csc(NC(=O)c3ccc(Cl)cc3Cl)n2)c(C)c1 ZINC000001111889
Cc1ccc(N=C2N=C3CC(C)(C)CC4=C3[C@@]3(CC(C)(C)C[C@](C)(C4)C3)S2)cc1 ZINC000006814277
COc1ccc(Nc2nc(Nc3ccc(Br)cc3)nc(C)c2[N+](=O)[O-])cc1 ZINC000016249513
O=C(C#CC1CC[NH2+]CC1)NCCC[C@H]1CCCCO1 ZINC000852886430
O=C(NC(=S)Nc1ccc(Br)cn1)c1ccc(-c2ccccc2[N+](=O)[O-])o1 ZINC000001411738
Cc1occc1-c1noc(CCc2c[nH]c3cc(C)ccc23)n1 ZINC000570091124
Cc1nn(-c2ccccc2)c(Cl)c1/C=C/c1c([N+](=O)[O-])cc([N+](=O)[O-])cc1[N+](=O)[O-] ZINC000100288362
Oc1ccc(Br)cc1/C=N/c1nc(C23CC4CC(CC(C4)C2)C3)cs1 ZINC000004807944
Cc1ncc2n1CCN(Cc1cscc1Br)C2 ZINC001139348017
Cc1ccc(C)c(/N=C/c2ccc(OCc3ccc([N+](=O)[O-])cc3)cc2)c1 ZINC000008368124
O=[N+]([O-])c1ccc(Nc2cc(-c3cccnc3)nc(NC3CCCCC3)n2)cc1 ZINC000329058955
O=c1ccn2c(nnc2SCc2ccc([N+](=O)[O-])cc2)[nH]1 ZINC000004249817
C[C@H]1OCC[C@@H]1C(=O)N[C@H]1CC[C@H](NC(=O)C(C)(F)F)CC1 ZINC000943596865
Cc1ccc(OCc2nnc(SCC(=O)c3cc([N+](=O)[O-])ccc3Cl)o2)cc1C ZINC000019927333
CC#CCCNC(=O)N[C@H]1CCC[N@@H+]2CCSC[C@@H]12 ZINC000922038684
CS(=O)(=O)[C@H]1CCCN(c2nc3sccn3c2[N+](=O)[O-])CC1 ZINC000336920542
Cc1nc(C)c([C@@H](C)N(C)C(=O)C2=CC[C@@H](C)CC2)s1 ZINC000334705211
O=C(NN1C(=O)/C(=C/c2ccc[nH]2)SC1=S)c1ccc(O)cc1 ZINC000005552825
CCCCCCSc1nnc2c(n1)O[C@H](c1c(OCC)ccc3ccccc31)Nc1ccccc1-2 ZINC000002073913
CCCN1c2ccc(Br)cc2/C(=c2/sc3nc(-c4ccccc4C)nn3c2=O)C1=O ZINC000013748233
CC1=C/C(=N/Br)C=C/C1=N/Br ZINC000017130207
[O-]c1c(F)ccc(F)c1CN1CC(C(F)F)C1 ZINC001139690616
O=[N+]([O-])c1cnc2c(Br)cc(Cl)cn12 ZINC000038537236
Cc1[nH]c2ccccc2c1[C@@H](C[N+](=O)[O-])c1ccc([N+](=O)[O-])cc1 ZINC000003217541
CCc1ccc(/C(C)=C\c2nc(-c3ncoc3C)no2)cc1 ZINC000583031659
Cc1ccc(-c2noc([C@H](C)N[C@@H](C)c3ccc(C(F)(F)F)cc3)n2)cc1F ZINC000097205947
Cn1c(=O)n(C)c2cc([N+](=O)[O-])c(C=NN3C(=O)CSC3=S)cc21 ZINC000408535798
Cc1cc(OS(=O)(=O)c2ccc([N+](=O)[O-])cc2)ccc1C(C)C ZINC000015544516
Cc1nn(Cc2nnc(C3CC3)n2C2CC2)c(C)c1Br ZINC000097370390
CC(C)(C(=O)OCc1cc2n(n1)CCCC2)n1cc([N+](=O)[O-])cn1 ZINC000843024193
O=C(NCc1ccc(Cl)cc1Cl)c1[nH]ncc1[N+](=O)[O-] ZINC000005642276
CC[C@@H](NC(=O)c1cnn2c1CCCC2)c1ccc(Cl)s1 ZINC000442333324
C[C@H](Sc1ccccc1Cl)c1nc([C@@H]2CCCOC2)no1 ZINC000445518872
CCCN1C(=S)N[C@@H](c2ccccn2)[C@@H]1c1cc(C)n(-c2nccs2)c1C ZINC000222862806
O=C1S/C(=C\c2ccc(OCc3cccc([N+](=O)[O-])c3)c(Cl)c2)C(=O)N1c1ccccc1Cl ZINC000409058631
Clc1cccc(NCc2c[nH]nc2-c2ccsc2)c1 ZINC000436272971
Clc1ccc2c(c1)nccc2NN=Cc1cc[nH]c1 ZINC000745193198
O=C(N[C@@H]1C=C[C@H](CO)C1)C1CC[NH+](C2CC2)CC1 ZINC000330222520
O=c1oc2ccc(Br)cc2cc1-c1csc(-c2ccc([N+](=O)[O-])cc2)n1 ZINC000002957555
Cc1cc(C)nc(N=NCc2ccc(Cl)s2)n1 ZINC000408967936
Nc1nc(N)nc(CSc2nc(-c3ccco3)nc3ccccc32)n1 ZINC000014160741
ClC(Cl)(Cl)C(Cl)(Cl)C(Cl)(Cl)Cl ZINC000104040351
C=C1CCC(c2nc(-c3cn(C)nc3C(C)C)no2)CC1 ZINC000896326937
CCOC(=O)Cn1cc(/C=C2\SC(=S)N(C)C2=O)c2cc(Br)ccc21 ZINC000409133457
Clc1cccc(Cl)c1C=NO[C@H]1CCCCO1 ZINC000755813409
C[C@@H]1C[NH+]=C(NCC[C@@]2(C)CC2(Cl)Cl)N1 ZINC000849037671
CN(C(=O)[C@@H]1C[C@H]1[N+](=O)[O-])[C@H]1CS(=O)(=O)c2ccc(Cl)cc21 ZINC000366719044
CS[C@@](C)(C/C(=N/O)C1CC1)C1CC1 ZINC000040166293
Clc1cc(Nc2c(Cl)cccc2Cl)nc(-c2ccncc2)n1 ZINC000329068592
C[C@@H](NC(=O)c1cc2c(c([N+](=O)[O-])c1)OCO2)c1cc2ccccc2o1 ZINC000179987004
Oc1c(Br)cc(Br)cc1CNc1nc2ccccc2[nH]1 ZINC000001296283
Brc1cnc(OC[C@@H]2CCC=CO2)c2ccoc21 ZINC001226578651
C=C(C)COC(=O)c1c(C)nc(C(C)(C)C)nc1SC ZINC000761544513
Cc1coc(S[C@H](C)c2c(F)cccc2F)n1 ZINC000188329060
C=CC(C)(C)CC(=O)NC1CCC2(CC2(F)F)CC1 ZINC000880704697
Cc1c[nH]c([C@H](C)NC(=O)c2cc(Cl)c[nH]2)n1 ZINC000426669074
COC(=O)C1(C(=O)O[C@@H]2CC[C@H](C)C[C@@H]2C)CC2(CCC2)C1 ZINC001126375352
COc1cc([N+](=O)[O-])cc2sc(NC(=O)c3ccc(-c4ccccc4[N+](=O)[O-])o3)nc21 ZINC000010010629
Cc1cc([C@H](C)Nc2cncc(Br)c2)c(C)o1 ZINC000134624917
Cc1ncnc2c1ncn2-c1ccc([C@H](C)O)cc1 ZINC000067856692
C[C@@H](NCc1cc(C(C)(C)C)on1)c1cccc(OC(F)F)c1 ZINC000289393228
O=[N+]([O-])c1ccc(OC/C=C2/Oc3c(cc(Br)cc3Br)[C@@H]2N2CCOCC2)cc1 ZINC000001204737
Cc1cnc([C@@H](C)NC(=O)c2cc3sccc3s2)s1 ZINC000530932032
CCc1n[nH]cc1C(=O)N[C@H]1CCN(C(=O)C=C(C)C)C[C@@H]1C ZINC000945148473
Cc1cccc2nc(CCSc3nc4ccccc4[nH]3)c(Br)n21 ZINC000028465735
CCn1cc([C@H](C)Nc2cccc3c2OC(C)(C)CC3)cn1 ZINC000528006318
Cc1ccc(Oc2ccc([N+](=O)[O-])cc2)c([N+](=O)[O-])n1 ZINC000003119987
CN(C)C(=O)c1cc2cc([N+](=O)[O-])ccc2s1 ZINC000001403829
CN(C(=O)c1ccc(Cl)cc1[N+](=O)[O-])c1nccs1 ZINC000068451789
C=CCNC(=S)N/N=C/C1=C(Cl)CCCCC1 ZINC000005377327
CCO[C@@H](C)c1nc(Cn2ncc3ccc([N+](=O)[O-])cc32)cs1 ZINC000076695568
Cc1ccc(-n2c(=O)c3c(nc2SCC(C)C)sc2c3CCCCC2)cc1 ZINC000006728021
F[C@@H](OC(F)(F)C(F)(F)Br)C(F)(F)F ZINC000100047593
C[C@@H](NC(=O)c1cc2cc([N+](=O)[O-])ccc2o1)c1nc(C(C)(C)C)no1 ZINC000437154073
O=C1CCCCCCCCCCCCCCCCO1 ZINC000004023505
O=C(Cc1ccc([N+](=O)[O-])cc1)Sc1nnc(-c2ccc(Br)cc2)o1 ZINC000408691705
CCc1ccc(-n2nnc(-c3nc(-c4ccccc4C)no3)c2C)cc1 ZINC000015731569
O=C1S/C(=C/c2ccc(Cl)cc2Cl)C(=O)N1CNc1cc(Cl)ccc1Cl ZINC000016384834
CSc1cccc(Nc2cc(C)nc3ncnn32)c1 ZINC000025317246
COc1ccc([N+](=O)[O-])c(/C=C/N2CCCC2)c1C ZINC000071785205
CC(C)CNc1ncnc2c1cnn2-c1ccc(F)cc1 ZINC000004354457
Nc1cccc(-c2cccc(Nc3cc(F)c(O)c(F)c3)n2)n1 ZINC001213373563
Cc1cc(/C=N/c2cccc(Cl)c2C)c(C)n1-c1cccc([N+](=O)[O-])c1 ZINC000408786783
O=[N+]([O-])c1cccc(NCc2c(Cl)cccc2Cl)c1 ZINC000034990129
O=C(/C=C/c1cccc([N+](=O)[O-])c1)Nc1nccs1 ZINC000000063871
CC(C)Oc1cc(N)c([N+](=O)[O-])cc1Br ZINC000065336867
Cc1cccc2c3nnc(N=NCc4cccc([N+](=O)[O-])c4[O-])nc3[nH]c21 ZINC000033154919
CC(C)(C)[C@H]1C[C@@H](NC(=O)c2cc3cc([N+](=O)[O-])ccc3o2)CCO1 ZINC000271006172
CC(C)c1cnc(SCc2cccc(N)c2)n1C(C)C ZINC000574651387
CCc1nnc(CN2CCN(Cc3nnc(CC)o3)C3(CCCCC3)C2)o1 ZINC000072308692
Cc1ccc(-c2csc3c2ncn(CC(=O)Nc2cc(C)ccc2C)c3=O)cc1 ZINC000038651713
O=c1c2c3c(sc2ncn1/N=C\c1ccc(Br)c([N+](=O)[O-])c1)CCCC3 ZINC000409215887
O=C1CCCN1CCc1nc(-c2ccns2)cs1 ZINC000585137954
CC(C)Oc1ccc([C@H](C)NC(=O)N[C@@H](C)c2nccs2)cc1 ZINC000071879726
C#Cc1cccc(NCc2ccn(-c3ccccc3F)n2)c1 ZINC000187250333
Cc1cccc(C(=O)Nc2nnc(S(=O)(=O)N3CCc4cc(S(=O)(=O)N(C)C)ccc43)s2)c1 ZINC000225627152
CC(C)N(C(=S)SC(=S)N(C(C)C)C(C)C)C(C)C ZINC000001679594
O=Cc1cccn(-c2ccc([N+](=O)[O-])cc2)c1=S ZINC000000332231
C=CCC(C)(C)CNC(=O)N1CCN(C(=O)N2CC[NH2+]CC2)CC1 ZINC000627043690
Cc1cc(C(=O)/C=C/c2cncs2)cc(C)c1F ZINC000130089572
CC(C)SC1=NSC2=NC(=O)/C(=C\c3ccc(-c4ccc([N+](=O)[O-])cc4)o3)C(=N)N12 ZINC000032957611
O=C(NC[C@@H]1COCCO1)c1cc2c(s1)CCCCC2 ZINC000048809139
CC(C)n1nc(CN2CCCC2)c2c1CN(S(=O)(=O)c1ccc(F)c(F)c1)CC2 ZINC000096084246
O=C([O-])Cc1cccn1-c1ccc([N+](=O)[O-])cc1 ZINC000020479469
O=[N+]([O-])c1c(Cl)nc(Cl)nc1N1CC[N@@H+]2C[C@@H](OCc3cccnc3)C[C@@H]2C1 ZINC001164866274
O=[N+]([O-])c1ccc(NCc2ccc(Oc3cccnc3)c(F)c2)nc1 ZINC000058147212
C#C[C@H](Nc1ncnc2c(C)csc21)c1ccc(F)cc1 ZINC000812486349
O=C(CN1C(=O)/C(=C/c2cccc(Br)c2)SC1=S)Nc1cc(Cl)ccc1O ZINC000001218255
O=C([O-])CCN1CCN(C(=O)CCn2cccc2)[C@H]2CS(=O)(=O)C[C@H]21 ZINC000091986510
c1ccc(OCCCc2nc([C@@H]3CCCCS3)no2)cc1 ZINC000274157642
CC(C)CN1C(=S)N[C@@H](c2ccccn2)[C@H]1c1cc(Br)cs1 ZINC000222905100
CC(C)S(=O)(=O)N1CCC[C@@H](c2cc3nc4c(c(=O)n3[n-]2)C[N@@H+](C2CCCC2)CC4)C1 ZINC000019451028
Brc1ccc(-c2ccc(Br)s2)s1 ZINC000000160995
CC(N=Nc1c(F)cccc1F)c1ccc(Cl)cn1 ZINC000774387113
CC12CN3CC(C)(CN(C1)C3c1c[nH]c3ccccc13)C2 ZINC000019322385
O=NNc1ccc(Sc2ccc(NN=O)cn2)nc1 ZINC000012951807
Fc1ccccc1C=NNc1ccccc1 ZINC000006240652
Cc1c2cc(Cl)ccc2sc1-c1csc(-c2ccc(C(C)(C)C)cc2)n1 ZINC000004390711
COc1ccc(C(=O)/C=C/c2ccc(C(C)C)cc2)cc1 ZINC000004277221
O=C(Nc1cc[nH]n1)[C@H]1C[C@@H]1C(=O)c1ccc(Cl)c(Cl)c1 ZINC001183417808
O=[N+]([O-])c1ccc(OCc2noc(-c3ccccc3Cl)n2)cc1 ZINC000012883952
O=C(Nc1ncnc2oc(-c3ccco3)c(-c3ccco3)c21)c1ccccc1[N+](=O)[O-] ZINC000408975052
CCC1=NN2C(=NC(=O)/C(=C\c3cc(C)n(-c4cc(Cl)c(OC)cc4OC)c3C)C2=N)S1 ZINC000009308974
C[C@@H](NCc1cc(F)cc(F)c1[O-])C(F)F ZINC000708515910
Cc1ccc(C)c(-n2nnnc2SCc2nc(=O)c3c(-c4ccc(Cl)cc4)csc3[nH]2)c1 ZINC000003345729
N#CCC1(C#N)C2CC3CC(C2)CC1C3 ZINC000000103633
COc1ccc(NC(=O)c2ccc(C)c(NC3=N[C@H]4CS(=O)(=O)C[C@H]4S3)c2)cc1OC ZINC000009860596
S=C(N/C(=N\c1ccccc1)c1ccccc1)Nc1ccccc1 ZINC000015224714
Cc1c2cc(Br)ccc2sc1C(=O)NCCNc1ncccn1 ZINC000644895591
Cc1nc([C@@H](C)N[C@@H](C)c2ccc(Cl)cc2)c(C)s1 ZINC000020122038
CC(C)[C@H]1CN(C(=O)NC2CCSCC2)CCS1 ZINC000098014529
Cc1cc(NCc2nc(-c3ccoc3)no2)ccc1C1CC1 ZINC000358178562
O=c1[nH]c2cc([N+](=O)[O-])c(Nc3ccccc3)c([N+](=O)[O-])c2[nH]1 ZINC000005390992
Cn1cc(/C=N/NCc2ccccc2Cl)c2ccccc21 ZINC000008811532
O=c1ccc(-c2cnc(Br)s2)cn1C(F)F ZINC001244905808
O=C(C1CC2(CC2(F)F)C1)N1CCCc2ccc(F)c(F)c21 ZINC000857601826
Nc1ccccc1C1=NC(=O)[C@@]2(CC(c3cccc([N+](=O)[O-])c3)=NN2)NN1 ZINC000012554448
C=CCn1cnc(-c2ccccc2Br)c1N ZINC000100761257
Cc1nn(C)cc1CNc1cc2c(cc1[N+](=O)[O-])n(C)c(=O)n2C ZINC000588014991
CC(C)Cc1ccc([C@H](C)c2nn3c(nnc3-c3cccc(Cl)c3)s2)cc1 ZINC000009420643
C[C@H]1c2nncn2CCN1C(=O)c1cc2c(c([N+](=O)[O-])c1)OCO2 ZINC000276929156
O=C(/C=C/c1cccc([N+](=O)[O-])c1)Nc1ccccn1 ZINC000000243680
C=CCn1c(SCc2ccc(Br)cc2)nc2sc(C)c(C)c2c1=O ZINC000002383188
O=C1N=C(c2ccccc2)C(c2nc3ccccc3s2)[C@@H](c2ccc([N+](=O)[O-])cc2)N1 ZINC000012574461
COc1cc(C)c(/C=C\C(=O)c2ccc(O)c(C)c2)c(C)n1 ZINC000781548510
C=C(C)COc1nc2c3c4c(sc3nc(C)n2n1)COC(C)(C)C4 ZINC000032103193
Cc1nc2nc(SCc3ccc(Cl)cc3)nn2c(C)c1Cl ZINC000003278234
O=C(Nc1nnc(C2CC2)s1)c1ccccc1[N+](=O)[O-] ZINC000001053785
CCc1ccccc1-n1c(C)cc(/C=N/c2ccc([C@@H](C)CC)cc2)c1C ZINC000197656785
CC1=C(c2ccco2)CN(C(=O)c2cc3cccc([N+](=O)[O-])c3[nH]2)CC1 ZINC000513451004
C=CCNC(=S)NCCn1c2ccccc2c2c1nc(C)cc2C ZINC000003764144
Cc1csc([C@H](C)CNC(=O)NCc2nc3cc(Cl)ccc3n2C)n1 ZINC000274997351
COc1cc(OC)c(-n2c(C)cc(/C=C3\C(=N)N4C(C)=CSC4=NC3=O)c2C)cc1Cl ZINC000049593239
Cc1nn(-c2ccc(F)cc2)c2nc(-c3ccc(Cl)cc3)cc(C(F)F)c12 ZINC000020605335
C=CC[N@H+]1CC[C@H](NC(=O)Cc2nnc(C)o2)C[C@@H]1C ZINC000947276956
CC[C@@H](C)c1nc2ccc(Br)cc2c(=O)n1N=Cc1cccc(O)c1 ZINC000409326045
Cc1cc(C(=O)Nc2nc3c(ccc(F)c3F)s2)oc1C ZINC000535754678
Cc1cc(C)n2cc(CSc3nc4ccccc4c(=O)n3-c3cccc(Cl)c3C)nc2n1 ZINC000009141623
O=C(Nc1nnc(C2=COCCO2)o1)c1cc(Cl)sc1Cl ZINC000004107237
C=CCOc1c(Cl)cc(CNc2ccc([N+](=O)[O-])cc2)cc1Cl ZINC000408606514
C/C=C\c1ccc(NCc2c(F)ccc(O)c2F)cc1 ZINC000560524470
COc1cccc(-c2nn(C)c3sc(C(=O)Nc4ccc(Br)cc4C)cc23)c1 ZINC000020233327
C=CC[C@@H](OC(=O)C=C(C)C)c1ccc2c(c1)OCO2 ZINC000005601426
O=C(/C=C\c1cncc(F)c1)N1Cc2ccc(Cl)cc2C1 ZINC001129595379
Cc1noc(C)c1Cc1noc(-c2cc(C)c(F)cc2Cl)n1 ZINC000582335876
O=C(Cn1cc([N+](=O)[O-])c(C2CC2)n1)N1CCO[C@@H]2CCCC[C@@H]21 ZINC000185171963
Clc1cccc(Cl)c1NN=Nc1ccccc1I ZINC000004737365
Cc1c(C(=O)Nc2ccn(C)n2)cnn1-c1cccc(C)c1 ZINC000013021673
CCNc1cc(Nc2ccc(C)c(C)c2)c([N+](=O)[O-])c2nonc21 ZINC000005024783
Cc1ccc(C)c(Nc2c([N+](=O)[O-])cc([N+](=O)[O-])cc2[N+](=O)[O-])c1 ZINC000104230450
COc1ccc(Cl)cc1N=C1NC(=O)/C(=C/c2ccc(C)c([N+](=O)[O-])c2)S1 ZINC000408852337
Cc1nc(NC(=O)c2ccc(Cl)o2)ccc1[N+](=O)[O-] ZINC000096475309
Cn1ccnc1[C@H]1N(C(=O)c2sc(Br)cc2[N+](=O)[O-])CC1(C)C ZINC000296310012
Cc1cc(C)c(I)c([N+](=O)[O-])c1 ZINC000071773579
Cc1c(Cl)cccc1-c1ccc(/C=N/NC(N)=S)o1 ZINC000113854135
C#CCO[C@@H](C)n1cccc1-c1cccs1 ZINC000005672247
c1ccc(Nc2nc3ccccc3c3ccccc32)cc1 ZINC000000271577
O=C(c1nc(Cl)sc1Cl)N1CCc2ccc([N+](=O)[O-])cc21 ZINC000821671759
CCN1C(=O)/C(=C/c2cc(Br)cs2)C(=O)NC1=S ZINC000409392053
Cc1csc([C@@H](NC(=O)c2[nH]nc(C(C)C)c2[N+](=O)[O-])C(F)(F)F)n1 ZINC000295379118
N#C[C@H]1CC[C@@H](NC(=O)N[C@@H]2CC[C@@H]3C[NH2+]C[C@@H]3C2)C1 ZINC000333569621
CSc1cc(NC(=O)c2cc(Cl)c(Cl)n2C)ncn1 ZINC001131220393
CC(C)n1c(C2CCN(C(=O)[C@H]3C[C@@H]3[N+](=O)[O-])CC2)n[nH]c1=S ZINC000068447053
Cc1ccc2cc3c(N)c(C(=O)Nc4ccc([N+](=O)[O-])cc4C)sc3nc2c1 ZINC000004959798
Clc1ccc(-c2cn3c4ccccc4nc3c(/C=C/c3ccc(Br)cc3)n2)cc1 ZINC000008410063
Cc1nn(-c2ccc3nncn3n2)c(C)c1CCC(=O)N1CCN(c2cc(C)ccc2C)CC1 ZINC000064977566
FC(F)(F)C1(C(F)(F)F)OC(F)(F)[C@@]1(F)Cl ZINC000100041383
O=C1NC(=S)NC(=O)C1=Cc1cc(Br)ccc1Cc1ccccc1Br ZINC000408867839
Oc1cc(Br)cc(I)c1 ZINC000072188032
O=C(Nc1ccc(CCc2nc3ccccc3[nH]2)cc1)c1ccc(CSCc2ccccc2F)o1 ZINC000021152221
O=[N+]([O-])c1ccccc1/N=C/c1ccccc1O ZINC000017256022
Cc1ccc(O[C@H](C)C#C[Si](C)(C)C)c(Cl)n1 ZINC001229427909
C=C(Cl)CN1C[C@@H]2CCN(C(=O)C[N@H+]3CCC[C@H]3C)[C@@H]2C1 ZINC001076240016
Cc1cc(CNc2c(Cl)nc(F)c(Cl)c2F)nn1C ZINC001167766850
Nc1c(Cl)cc(Nc2nc3ccccn3c2[N+](=O)[O-])cc1Cl ZINC000029163176
CCCCCCc1cc2c(cc1OC(C)=O)occ(-c1csc(C)n1)c2=O ZINC000001886830
C=CCCc1noc([C@@H]2C[C@H]2c2cccc(F)c2F)n1 ZINC000297273577
Cc1ccc(Cc2noc(Cn3ccc4cc([N+](=O)[O-])ccc43)n2)s1 ZINC000568326929
Cc1conc1C(=O)N1C[C@H](NC(=O)C2=COCCC2)[C@@H](C)C1 ZINC000966850108
Cc1cc(N=C2C=CC(=O)C=C2)c(C(C)C)cc1O ZINC000004416664
Cc1nnc([N-]c2ccc([N+](=O)[O-])cc2)o1 ZINC001174475593
NC(=O)Cn1c2ccc([N+](=O)[O-])cc2c2cc([N+](=O)[O-])ccc21 ZINC000002191364
CCn1c2ccccc2nc1NN=Cc1cc(C)n(-c2ccccc2C)c1C ZINC000408692899
Cc1csc(CNc2ccc(-c3n[nH]c(C)n3)cc2)n1 ZINC000092415325
O=C(Nc1ccccc1Br)c1ccc(-c2ccccc2Cl)o1 ZINC000004542034
C=C(Br)Cn1c(COc2ccc(Cl)cc2Cl)nc2ccccc21 ZINC000001806755
Cc1ccc(-c2nnc([C@@H](C)N[C@@H](c3cnn(C)c3)c3ccccc3)o2)cc1C ZINC000359962951
O=C(/C=C/c1ccc([N+](=O)[O-])s1)N(Cc1cccnc1)c1nc2c(cccc2F)s1 ZINC000009829719
O=C1CCc2cc([N+](=O)[O-])c(N[C@@H]3CCC(=O)N[C@H]3C3CC3)cc2N1 ZINC000376489525
O=S(=O)([N-]c1ccc(S(=O)(=O)Nc2cc(Cl)cc(Cl)c2)cc1)c1ccc(Br)s1 ZINC000105005357
Cc1cc2c(nc(C)n(NC(=O)Cn3nc(C(F)F)c(Br)c3C3CC3)c2=O)s1 ZINC000002786835
O=C(Nc1nc2c(s1)CCCCCC2)c1cncn1-c1ccccc1 ZINC001125364067
c1cc(-c2noc([C@H]3CCCCS3)n2)cc2c1CCC2 ZINC000570892295
COc1cc(C=C2SC(=S)NC2=O)cc(Cl)c1OCc1ccc([N+](=O)[O-])cc1 ZINC000016193348
CSc1nc(N)cc(N[C@@H](C)C2=CCCCC2)n1 ZINC001529089923
N#C[C@@H]1[C@@H]2c3ccccc3[C@@H](c3c(C=O)cccc32)[C@@H]1C#N ZINC000003055772
FC1(F)C[C@@H]2CN(c3nc(CN4CCCCC4)nc4sc5c(c43)CCCC5)C[C@@H]21 ZINC001164409471
CC(C)(C)C1CCN(N=Cc2nc(Cl)cs2)CC1 ZINC000790180443
Cc1ccc2c(c1)[C@H](NC(=O)c1c[nH]c3cc([N+](=O)[O-])ccc13)CC2 ZINC000609310139
COc1cc(C(=O)N2CCn3ccnc3C2)cc([N+](=O)[O-])c1OC ZINC000357116968
CCc1nnc(NC(=O)[C@@]2(C)CC2(Br)Br)s1 ZINC000002772270
CNC(=O)[C@@]1(Cc2ccc(-c3cccs3)cc2)CN(C(=O)Cc2cccnc2)CCO1 ZINC000019591844
CC(C)OCCCn1cc(OC(=O)C(C)C)c2c3nc4ccccc4n3c(C(C)C)nc21 ZINC000009124192
CC(C)[C@H](NC(=O)[C@H]1CCOC1)c1nnc2n1CCN(C(=O)/C=C/c1cccs1)CC2 ZINC000020256148
C[C@@H](Sc1ccc(F)cc1)c1nc(=O)c2c(-c3cccs3)csc2[nH]1 ZINC000004251674
COC(=O)Cc1csc(NC(=O)C[C@H]2C=CCC2)n1 ZINC000031763589
CN(/N=C/c1cc(Br)cs1)c1ccc(Cl)nn1 ZINC000004276789
Cc1ccc(-c2ocnc2-c2nc(-c3cc(C)ccn3)no2)cc1 ZINC000582325887
O=C(c1ccco1)N(C(=O)c1ccco1)c1ncnc2oc(-c3ccco3)c(-c3ccco3)c21 ZINC000001424436
Brc1ccc(-c2ccc(-c3cccs3)s2)s1 ZINC000000395993
COc1cc(Cl)cc(/C=C2\S/C(=N/c3ccc(Cl)cc3)N(C)C2=O)c1OC ZINC000001007066
CC(=O)c1c(C)[nH]c(C(=O)[C@@H](C)N[C@H](C)c2ccc(Cl)cc2Cl)c1C ZINC000032747152
COCc1ncc2c(n1)CCN(C(=O)c1cc(F)cc([N+](=O)[O-])c1)C2 ZINC000601697686
Cn1c(Cl)nc(Cl)c1CNc1ccc2nc(C3CC3)oc2c1 ZINC000152510903
CC(C)(C)C#Cc1ncnc2sccc21 ZINC000585143745
O=C(Nc1cc([N+](=O)[O-])ccc1Sc1cccs1)[C@@H]1[C@@H]2CCC(=O)[C@@H]21 ZINC001266357894
C=C(Cl)C[NH2+][C@@H]1CN(C(=O)C#CC2CC2)C[C@@H]1C ZINC001054638469
Cc1cc(SCCO)cc2sc(N=NC(C)C)nc21 ZINC000045946603
Cc1ccncc1NCc1c[nH]nc1-c1cccc(Cl)c1 ZINC000184891726
O=C1NCCCC[C@H]1SCc1csc(C2CCCCC2)n1 ZINC000105628954
CSc1nsc(S/C=C\C(=O)c2ccccc2)n1 ZINC000016248833
Cc1noc([C@@H]2CCCN2Cc2c(F)c(F)cc(F)c2F)n1 ZINC001138236638
Cc1cc2c(=O)c(-c3ccon3)coc2c(C[NH+](C)C)c1[O-] ZINC000000407198
Nc1c(C(=O)NCc2ccc3c(c2)OCO3)nnn1Cc1cccc(Br)c1 ZINC000009608613
Fc1cccc(OC(F)F)c1CN1CC2(C1)CC(F)(F)CO2 ZINC001207117996
c1sc(N=NC[C@@H]2CC=CCC2)nc1-c1ccccc1 ZINC000005775839
CCCSc1nc(Br)c(N)c(Br)n1 ZINC000223122568
O=[N+]([O-])c1ccc2c(c1)sc(C1N=NC(=S)O1)c2-n1cccc1 ZINC000015107968
C[C@@H]1CN(c2ncnc3cccc([N+](=O)[O-])c32)C[C@@H](C)S1(=O)=O ZINC000357772766
C[C@H]1Cc2cc([N+](=O)[O-])ccc2N1C(=O)c1cc2occc2s1 ZINC000609855634
CCc1c2oc(Cc3ccc(Cl)cc3)nc2c(Br)c(N)c1Br ZINC000073642765
O=C(NCCc1csc(-c2cccs2)n1)c1cccc(Cl)c1 ZINC000005451557
NC(=S)c1ccsc1NC(=O)c1ccc([N+](=O)[O-])cc1 ZINC000012421528
Cc1nc(C(C)C)oc1C(=O)N[C@@H]1C[C@H](C)CC[C@H]1C(C)C ZINC000429893993
O[C@@H](C=Nc1ccccc1)/C=C/C=Nc1ccccc1 ZINC000299888264
C=CCNC(=S)NCCc1c(-c2ccc(F)cc2)[nH]c2c1c(Cl)ccc2Cl ZINC000003771340
C=C(C)CCc1noc(C[C@@H](C)c2c(C)noc2C)n1 ZINC000285097634
Oc1ccc(C=NN2C(=S)N=NC2c2ccc(Cl)cc2)cc1 ZINC000001305817
Fc1c(F)c2ccc3ccc(cc3)ccc1c(F)c2F ZINC000068568371
CC(=O)c1sc2nc(C)c3c(c2c1N)CCCC3 ZINC000000522974
COc1nc(C)cnc1Nc1ccc(Br)cc1F ZINC001212869522
O=[N+]([O-])c1cc(I)ccc1N[C@H]1CC=CCC1 ZINC000080119826
CC[NH+]=C(NC[C@@H]1CCCCO1)N1CC[C@]2(CCOC2)C1 ZINC000261991695
CCc1ccc(-c2csc(NC(=O)C3=CC=CN4CCS(=O)(=O)N=C34)n2)cc1 ZINC000007688550
Ic1ccc([C@@H]2Nc3ccccc3-c3nc4ccccc4n32)o1 ZINC000009477420
c1csc(CN2CCO[C@H]3[C@H](OCc4cccnc4)CC[C@@H]32)c1 ZINC000096041710
CCC(C)(C)c1nnc(NC(=O)[C@H]2CCCO2)s1 ZINC000009190867
Clc1ccc(-c2csc(-c3cccc(-n4cccc4)c3)n2)cc1 ZINC000000118655
Cc1ccc(Nc2c3c(ccc2[N+](=O)[O-])=NC2(CCCCC2)N=3)cc1 ZINC000100498632
O=C1C(Nc2ccc(Cl)cc2)=C[C@@H](c2ccc([N+](=O)[O-])cc2)N1c1ccc(Cl)cc1 ZINC000102975531
Clc1ccc(/N=C\c2ccc(N3CCOCC3)o2)cc1 ZINC000409020932
C[C@H]1CCN(Cc2cscn2)C[C@H]1NC(=O)c1cn[nH]c1 ZINC000965289088
Cc1nc([N+](=O)[O-])c(-c2noc(Cc3ccc(Br)cc3C)n2)n1C ZINC000445617094
COc1ccc(C(=O)[C@@H](C)Sc2nnnn2-c2ccc(O)cc2)cc1 ZINC000023644689
COc1ccc(Cl)cc1-n1cccc1/C=C1/C(=N)N2N=C(C(C)C)SC2=NC1=O ZINC000041083188
CCO[C@@H](C)c1nc(CN2CCN(c3nc(C)ns3)CC2)cs1 ZINC000078475464
c1[nH]nc2ncnc(NCCCc3ccccc3)c12 ZINC000032124514
CCCCOC(=O)c1c(N)sc2c1CCCC2 ZINC000002086053
Cc1cc(=O)n(Cc2cc(=O)n3c(C)cccc3n2)cc1[N+](=O)[O-] ZINC000128676582
Cc1[nH]c(C)c([C@@H]2[C@@H](c3ccccn3)NC(=S)N2c2ccc(Sc3ccc([N+](=O)[O-])cc3)cc2)c1I ZINC000224762962
O=[N+]([O-])c1cc(F)c(CN[C@@H]2CCO[C@@H]2c2ccc(F)c(F)c2)c(F)c1 ZINC000510793444
CC(C)N1C(=S)N[C@H](c2ccccn2)[C@@H]1c1cccn1-c1ccc(Cl)cn1 ZINC000222844517
C#C[C@H](C)Nc1nc2c(F)cccc2cc1Br ZINC001186213249
Cc1ccc([N+](=O)[O-])c(C)c1NC(=O)c1cccc(F)c1I ZINC000532736696
CC(C)Oc1nc(N2CCS(=O)(=O)[C@H](C)C2)ccc1[N+](=O)[O-] ZINC000515869575
Cc1csc2c1nc(Cl)cc2N1CCc2c(CN(C)C)nn(C(C)C)c2C1 ZINC001164651317
C[C@H]1CN=C(NC(=O)CCNC(=O)c2ccc([N+](=O)[O-])cc2)S1 ZINC000819763872
Cc1sc2nc(CSc3ccccc3)nc(Sc3nnc(CN4CCCC4)o3)c2c1C ZINC000012750061
CC(C)CCCNC(=O)c1cc2cc(Cl)sc2[nH]1 ZINC000574447542
Cc1cc(/C=N/c2ccc([N+](=O)[O-])cc2C)c(C)n1-c1cc(C)cc(C)c1 ZINC000100116516
CCc1cc(Sc2ccccc2NC(=O)c2cccc(Cl)c2)n2ncnc2n1 ZINC000033257073
CCn1nnc(NC(=O)/C=C/c2cc(Br)cc(Br)c2OC)n1 ZINC000032126242
N#CCOc1c(Br)cc([N+](=O)[O-])cc1Br ZINC000050441358
FC(F)CON=C1CCOc2c(Cl)c(Cl)ccc21 ZINC000758902099
Cc1nn(C)cc1/C=N/NC(=S)Nc1ccc(Cl)c(Cl)c1 ZINC000000124538
FC(F)Oc1ccccc1N[C@@H]1CCc2ccccc21 ZINC000020547369
O=C(Cc1ncc[nH]1)N1CC[C@@H](NC(=O)c2ccc(F)s2)C1 ZINC000941294562
FC(F)c1nnc(N2CCC3(CCCCC3)CC2)s1 ZINC000371219048
O=[N+]([O-])c1cccc(/C=C/c2ccc(/C=C/c3cccc([N+](=O)[O-])c3)cc2)c1 ZINC000004610934
Cc1c(F)cncc1-n1nc2ccc(Br)cc2c1N ZINC001216190824
CCCSCc1nc(-c2ccc(C)o2)nn1[C@@H]1CCS(=O)(=O)C1 ZINC000096167197
Cc1cccc(C(=O)Nc2nc3c(s2)CCCCC3)c1[N+](=O)[O-] ZINC000012781227
Nc1c(Cl)cc(Br)cc1[N+](=O)[O-] ZINC000031776620
Cc1ccc2sc(-c3ccc(/N=C/c4cc(Br)ccc4O)cc3)nc2c1 ZINC000003083272
FC(F)Sc1ccc(-c2ccc(C(=S)N3CCOCC3)s2)cc1 ZINC000000801483
Cc1nc2cc(NC(=O)CCC3OCCO3)c(C)cc2s1 ZINC001182731371
Cc1sc2[nH]c([C@@H](C)SC3=Nc4ccccc4CS3)nc(=O)c2c1C ZINC000022022231
C[C@@H]1C[C@H]1CN=Nc1c(F)cc(F)cc1Br ZINC000758378999
Cc1cccc(C)c1Nc1c(-c2ccc(-c3ccccc3)s2)nc2ncccn21 ZINC000004904016
CCc1ccc(S(=O)(=O)N2CCN(c3ccc(-n4nc(C)cc4C)nn3)CC2)cc1 ZINC000013009472
O=c1c2cnc3c(-c4ccc(Cl)cc4)cnn3c2ccn1CCN1CCOCC1 ZINC000040397391
Clc1cccc(Nc2ccnc3cc(Cl)ccc32)c1 ZINC000000984081
CC[C@@H]1Cc2c(Br)cccc2CN1C(=O)c1[nH]nc(C)c1[N+](=O)[O-] ZINC000447072052
Cc1ccc(OCc2nnc(SCc3ccc([N+](=O)[O-])cc3)n2-c2ccc(C)cc2)cc1 ZINC000002440051
Clc1ccc(OCc2nc3ccccc3n2CCOc2ccccc2)cc1 ZINC000001473096
C=CCc1cc(F)c(Br)c(F)c1 ZINC000199794016
O=C(Nc1nc(-c2cccc([N+](=O)[O-])c2)cs1)[C@@H]1Cc2ccccc21 ZINC000610221071
Cc1nc(-c2nnn(-c3ccc(C)c(C)c3)c2C)sc1C(=O)NCc1cccs1 ZINC000064998585
CC(=O)NC[C@@H]1c2ncn(C(C)C)c2CCN1C(F)(F)c1nc(Cl)cc(Cl)n1 ZINC001164723977
COc1cc([N+](=O)[O-])ccc1NC(=O)c1sc2nc3ccc(C)cc3cc2c1N ZINC000004993999
C[C@@H]1CCc2c(sc(NC(=O)c3ccc(-c4ccccc4[N+](=O)[O-])o3)c2C(N)=O)C1 ZINC000008770809
CC(C)(c1noc([C@@H]2CCSC2)n1)C1=CCCCC1 ZINC000518302069
CC(C)Cc1ccc(C=O)n1Cc1ccc(F)cc1 ZINC000226023346
O=[N+]([O-])c1ccc(S(=O)(=O)NCc2cnc3n2CCCC3)s1 ZINC000375102705
CC1(C)C[C@@H](Nc2c(Br)cncc2[N+](=O)[O-])C(C)(C)O1 ZINC000302023611
Brc1ncc(-c2nc(-c3ccncc3)no2)s1 ZINC001212986903
Cc1ccc(-c2noc(C[C@@H]3CCC4(CCC4)CO3)n2)nc1C ZINC000896507819
CCc1c(-c2csc(C(C)(C)C)n2)[nH]c(C)c1C(C)=O ZINC000049078863
C[C@@H]1C[C@@H](C)N1C(=O)c1c2c(sc1-n1cccc1)CCC2 ZINC000517798181
Cc1ccc(/N=C/c2ccc(C)cc2O)nc1 ZINC000005337239
O=CC(F)(F)C(F)(F)C(F)(F)C(F)(F)C(F)(F)F ZINC000108622554
C=CCN1CCC([NH2+]C2CCN([C@@H]3CCOC3)CC2)CC1 ZINC000655713025
CCc1cc(N2CC(=O)N(C)C2)nc(-c2ccc([N+](=O)[O-])cc2)n1 ZINC000354050409
Cc1cc(C)nc(N=NC=C2COc3c(Cl)cc(Cl)cc3C2)n1 ZINC000254295533
C=CCNC(=S)Nc1c(C)cc(Br)cc1C ZINC000044195204
Cc1ccc([N-]S(=O)(=O)c2cc(C(=O)NCCSCc3c(F)cccc3Cl)ccc2Cl)c(C)c1 ZINC000107578852
O=C([O-])c1cccc(S(=O)(=O)N2CCS(=O)(=O)CC2)c1[N+](=O)[O-] ZINC000565718634
O=[N+]([O-])c1cnn(Cc2cc(-c3cccs3)on2)c1 ZINC000058345093
C#CC[N@H+]1C[C@H]2[C@@H](C1)[C@@H]2NC(=O)c1ncoc1C(C)C ZINC000962215207
Cc1nc(Sc2ccc([N+](=O)[O-])cn2)oc1C ZINC000012643655
Cc1ccc(-c2noc([C@H](C)Cc3ccccc3F)n2)o1 ZINC000562476740
COCCOc1cc(-n2nc(-c3ccc(Cl)cc3)c3ccccc3c2=O)c(Cl)cc1Cl ZINC000012338620
Cn1cc([C@H](Nc2ncc([N+](=O)[O-])s2)C(C)(C)C)cn1 ZINC000253395668
Cc1oc(C(C)C)cc1-c1nc([C@@H]2CCOC2)no1 ZINC000096153032
O=[N+]([O-])c1ccc([O-])c(C=NNC(=Nc2ccccn2)c2ccccn2)c1 ZINC000004738482
CC(C)(C)c1nc2c(o1)c(Cl)c(I)nc2Br ZINC000066054179
CC(=O)NC1=NN(C(C)=O)[C@]2(S1)c1cc(C)cc(C)c1N(CCC(C)C)C2=O ZINC000010335598
Cc1nn(-c2ccc(C)cc2)c(C)c1/C=C/c1c([N+](=O)[O-])cc([N+](=O)[O-])cc1[N+](=O)[O-] ZINC000408995097
C[C@@H](c1ccccc1)N1C(=O)/C(=C/c2ccc(Cl)cc2Cl)SC1=S ZINC000002253540
O=[N+]([O-])c1ccc(/N=N/c2ccc(OC[C@@H]3CO3)cc2)cc1 ZINC000004696903
Oc1cccc(/C=N/c2ccc(I)cc2)c1O ZINC000000065264
C=CCn1c(N2CCN(C)CC2)nc2sc3c(c2c1=O)CCCC3 ZINC000012321793
COc1c[nH]c(CN(C)Cc2csc(C)n2)cc1=O ZINC000244894011
COc1cc(Br)cnc1-c1noc(-c2cc(Cl)cs2)n1 ZINC001213340520
Cn1c(=O)[nH]c(=O)c2nc(C[C@@H](O)c3cccc([N+](=O)[O-])c3)c(=O)[nH]c21 ZINC000253536375
Cc1cc(C)c([N+](=O)[O-])c(C)c1COCc1c(C)cc(C)c([N+](=O)[O-])c1C ZINC000002727600
Cc1ccc2cccc(OC(=O)/C=C/c3ccc(-c4ccc(Cl)cc4)o3)c2n1 ZINC000004395785
Cc1ccc(-n2nc(-c3ccccc3)c3cnc4cc(F)c(F)cc4c32)cc1C ZINC000004970170
O=C1N/C(=N\c2ccc(O)cc2)S/C1=C\c1ccc([N+](=O)[O-])cc1 ZINC000018061571
Cc1ccc(-c2nnn(CC(=O)N(c3cnc4ccccc4c3)[C@@H](C(=O)NC[C@@H]3CCCO3)c3ccncc3)n2)o1 ZINC000000904071
O=[N+]([O-])c1ccc(Sc2ccc(N3C(=S)N[C@@H](c4ccccn4)[C@H]3c3cc(Br)cs3)cc2)cc1 ZINC000224761643
O=[N+]([O-])c1ccc2nc(-c3ccc4c(c3)OCCO4)cn2c1 ZINC000094992585
CNc1cc2nc(-c3ccccc3Br)oc2c(C)c1 ZINC000226270437
CC(=O)Nc1c(-c2cccc([N+](=O)[O-])c2)nc2ccccn21 ZINC000075286854
CC(=O)Oc1c(C2=NN(C(C)=O)[C@@H](c3ccc(Cl)cc3)O2)cc(Cl)cc1[N+](=O)[O-] ZINC000021092585
COc1ccc(-c2noc(-c3ccc(C(C)(C)C)cc3)n2)cn1 ZINC000518340714
COc1ccc(CCNc2ncnc3c2c(-c2ccccc2)cn3-c2ccc(C)c(Cl)c2)cc1OC ZINC000002974957
C#C[C@H](NCc1csc(C(C)(C)C)n1)C(C)(C)C ZINC000705243801
O=C(NCCc1cccc([N+](=O)[O-])c1)NCc1cc(Br)cs1 ZINC000160403721
O=[N+]([O-])c1cccnc1Sc1n[nH]c(-c2ccc(Cl)cc2)n1 ZINC000013658468
O=[N+]([O-])c1cc(S(=O)(=O)N2CCC[C@H]2[C@H]2CCCO2)cs1 ZINC000790405550
Cc1nccn1-c1ccc([C@@H](C)Nc2cccc(C)n2)cc1 ZINC000129243231
O=[N+]([O-])c1ccc2nc(N[C@H]3CCCOC3)cc(-c3nn[nH]n3)c2c1 ZINC000823644627
Cc1ccc([C@H](C)NC(=O)NCCC2(C)OCCO2)o1 ZINC000097115771
CCCC(N=Nc1nc2ccccc2s1)N=Nc1ccc(Br)cc1 ZINC000004099383
CCn1c(C)cc(/C=N\c2ccc([N+](=O)[O-])cc2)c1C ZINC000409095865
CCn1c(SC)nnc1-c1nn(C)c2c1CN(C(=O)c1c(F)cccc1F)CC2 ZINC000064567151
Cc1ccc(-c2nc3ccc(Cl)cn3c2Nc2ccc3c(c2)OCCO3)o1 ZINC000004597422
Fc1ccc(-c2nc(-c3ccccc3)c(-c3cccs3)[nH]2)cc1Br ZINC000004909900
CC(C)[C@H]1CC[C@H](c2nc([C@@H]3CCOC[C@@H]3C)no2)CC1 ZINC000442672089
Cc1nn(Cc2nc3ccccc3nc2C)c(C)c1[N+](=O)[O-] ZINC000036781928
Clc1ccc(Sc2ccc(Br)cc2)cc1 ZINC000001657322
CC(C)n1nc2c(c1NC(=O)N[C@@H](C)c1cccc([N+](=O)[O-])c1)CCC2 ZINC000473800993
CC(C)[C@H](Sc1nnc(-c2ccccc2Cl)o1)C(=O)NC(C)(C)C ZINC000163116486
Clc1nc(-c2ccc(Br)cc2)sc1Cl ZINC000072220928
O=[N+]([O-])c1ccc(-n2cc(I)cn2)cc1 ZINC000034925558
O=[N+]([O-])c1ccc(-c2nc(-c3nc4ccccc4[nH]3)n[nH]2)cc1 ZINC000005318150
O=S(=O)(c1ccc2cccc3c2c1CC3)N1CCN(c2cc(-n3ccnc3)ncn2)CC1 ZINC000067604247
Cc1nc(C)c(CCNC(=O)CC2CCC(F)(F)CC2)s1 ZINC000625383008
O=C(COc1ccc(Cl)cc1Cl)OCCN1CCN(C2=NS(=O)(=O)c3ccccc32)CC1 ZINC000019869066
Cc1noc(C)c1CN(C)c1cc(C)nc2c(F)c(F)ccc12 ZINC000302745394
Cn1nc([N+](=O)[O-])nc1Sc1ccc(Cl)cc1 ZINC000000386034
O=[N+]([O-])c1ccc2nc(-c3ccc(Cl)cc3)n(OCc3ccc(Cl)c(Cl)c3)c2c1 ZINC000008733505
C=CCC1(NC(=O)C#CC2CC[NH2+]CC2)CCOCC1 ZINC000852908154
CC(C)CC(=O)N1CCc2c(Cl)cc(Cl)cc2[C@H]1C ZINC000465617900
Cc1nc(C2CCN(Cc3ccnn3C)CC2)nc2c1CCC(=O)N2C1CCCC1 ZINC000019739503
C=C[C@@H]1OCCC[C@H]1NC(=O)CC(C)(C)C1CCCCC1 ZINC001129173235
O=C(Nc1nc(-c2cccc([N+](=O)[O-])c2)cs1)c1ccc([N+](=O)[O-])cc1Cl ZINC000014376698
CN(C)C(=O)OC1CC[NH+]([C@@H]2CC[C@H](C#N)C2)CC1 ZINC000495665658
O=C(Cc1ccc(Cl)c(Cl)c1)OCc1cc(=O)n2c3ccccc3sc2n1 ZINC000003332386
Cc1c(COc2cccc(C)c2[N+](=O)[O-])cnn1C ZINC000089688892
CC(C)Oc1ccc(-c2nc3ccccc3c(N=NCc3ccccc3F)n2)cc1 ZINC000005033109
O=C(Nc1nc2ccccc2s1)c1c[nH]c2ccc([N+](=O)[O-])cc12 ZINC000161565968
Cc1sc2nc(CN3CCCCC3)nc(N3CCCO[C@@]4(C[NH2+]CCOC4)C3)c2c1C ZINC001164423457
O=c1/c(=C\c2cccc([N+](=O)[O-])c2)sc2n1[C@@H](c1ccc(Cl)cc1)C1=C(N=2)/C(=C\c2ccc(Cl)cc2)CCC1 ZINC000103145557
S=C1N=NC(c2ccccc2Br)N1N=CC(Cl)=Cc1ccccc1 ZINC000009359494
CCc1nn2c(C)nnc2c2cc3oc(C)c(C)c3n21 ZINC000075272695
Clc1cccc(Cl)c1CSc1ncnc2sc3c(c21)CCCC3 ZINC000004976391
Cc1ccc2nc3sc(-c4nnc(-c5ccc([N+](=O)[O-])cc5)o4)c(N)c3cc2c1 ZINC000004994005
O=[N+]([O-])c1ccc(N2CCN(c3nc(-c4ccc(Cl)cc4)cs3)CC2)c(Cl)c1 ZINC000008855105
CC(=O)N1N=C(c2cccs2)O[C@@H]1c1ccccc1[N+](=O)[O-] ZINC000064819783
C[C@@H]1CCC[C@H](C)N1C(=O)CSCc1cc2c(c(Cl)c1)OCO2 ZINC000619556303
Cc1csc([C@H](C)Nc2cc(C(C)(C)C)nc(C(C)C)n2)n1 ZINC000302885277
CC(C)c1nnc(SC[C@@H]2CC2(Cl)Cl)[nH]1 ZINC000009154679
Cc1sc2ncnc(N=NC3CCSC3)c2c1C ZINC000021361128
O=C(NC(=S)Nc1ccccc1-c1nc2ccccc2s1)c1cccc([N+](=O)[O-])c1 ZINC000017098860
Cc1cc(N2C(=S)N[C@@H](c3ccccn3)[C@@H]2c2cccn2-c2cc[nH+]cc2)ccc1F ZINC000224891916
Cc1ccc([C@@H](C)NC(=O)c2cn(C)nc2C(C)(C)C)s1 ZINC000092239969
COc1ccc(-c2n[nH]cc2CNC(=O)c2scc3c2OCCO3)cc1 ZINC000220200071
O=C1C[C@@H](c2ccc(Cl)c([N+](=O)[O-])c2)C2=C(CCCC2=O)N1 ZINC000004913008
Cc1cc2nc3s/c(=C\c4cc([N+](=O)[O-])c(Cl)cc4Cl)c(=O)n3c2cc1C ZINC000408721558
FC1(F)C[C@]2(CCN(c3ncnc4sccc43)C2)C1(F)F ZINC000895388315
Cc1ccc(-c2noc(-c3ncncc3Br)n2)cc1 ZINC001213004200
Cc1nn(C)c(C)c1N[C@@H](C)c1ccc(Cl)cc1Cl ZINC000020135070
O=c1c(Cl)c(Cl)cnn1CCOc1ccc(Br)cc1 ZINC000003368263
Clc1ccc(/C=N/c2ccc3oc(-c4ccc(Cl)cc4Cl)nc3c2)cc1 ZINC000003113716
CO[C@@H]1CN(C(C)=O)C[C@H]1NC(=O)c1cc(C)n(C(C)C)c1C ZINC000941758926
Brc1ccc(Nc2nnc(-c3ccccc3)c3ccccc32)cc1 ZINC000000724025
CCOc1ccc(C(=S)N2C[C@@H](C)O[C@@H](C)C2)cc1 ZINC000017920622
COc1ccc(CNc2ccc3ccc(Cl)cc3n2)nn1 ZINC001158550477
Cc1cc(C)c(S(=O)(=O)N/N=C/c2ccc([N+](=O)[O-])o2)c(C)c1 ZINC000015934345
CC[C@H](CC(C)C)C(=O)Nc1ncsc1C(C)C ZINC000410869201
CCOc1ccc2[nH]c(=O)c([C@@H](c3nnnn3CCOC)N3CCN(c4cc(Cl)ccc4C)CC3)cc2c1 ZINC000006133921
Cc1nonc1[N-]c1ccc([N+](=O)[O-])cc1 ZINC001174475416
Cc1ccc(C(=O)Nc2ncc(C)c(-c3ccccc3)n2)s1 ZINC000439305119
CC(C)CCSc1ncnc2c1sc1nc(CC(C)C)c3c(c12)CCCC3 ZINC000013284485
Cc1cccc2[nH]cc(C3=CCN(c4nc5sccn5c4[N+](=O)[O-])CC3)c21 ZINC000040139293
O=[N+]([O-])c1cc(/N=C/c2ccccc2F)ccc1F ZINC000015133922
O=C(c1ccnc(Cl)c1)N1CCc2ccc([N+](=O)[O-])cc21 ZINC000054758572
COC(=O)c1c(C)[nH]c(C(=O)[C@@H](C)N2CCN(C(=O)c3ccco3)CC2)c1C ZINC000034892394
CC(C)(C)c1ccc(/N=C\c2ccccc2I)cc1 ZINC000408550563
C=CCn1c(SCCCCCCC)nc2sc3c(c2c1=O)CC(C)(C)OC3 ZINC000002196786
Nc1c(F)c(N2CCC[C@H](n3cc(CO)nn3)C2)ccc1[N+](=O)[O-] ZINC000292837870
O=C1CSC(Nc2ccc([N+](=O)[O-])cc2Br)=N1 ZINC000004951389
Cc1cc(/C=N/n2cnnc2)c(C)n1-c1ccc(C)cc1C ZINC000408914193
CSc1ccsc1C(=O)N(C)[C@H](C)c1ccc(C)cc1C ZINC000518603614
O=C(/C=C/c1ccc(Cl)c([N+](=O)[O-])c1)Nc1nc2ccc([N+](=O)[O-])cc2s1 ZINC000017083047
CC(C)(C)C#CC(=O)NC[C@@H]1CC[N@H+](C[C@H]2CCS(=O)(=O)C2)C1 ZINC001266513770
O=[N+]([O-])c1cc(F)cc(-c2nc(-c3ccc(Br)cn3)no2)c1 ZINC000445387335
O=[N+]([O-])c1c([O-])cc(F)cc1Br ZINC000259431611
O=C(N[C@H]1CCCc2ccccc21)[C@H]1CCc2nc[nH]c2C1 ZINC000225512751
CCCNC(=O)CSc1nc2sc3c(c2c(=O)n1-c1ccc(Cl)cc1)CCCC3 ZINC000020865397
O=c1/c(=C/c2cc(Br)c(OCc3ccc([N+](=O)[O-])cc3)c(Br)c2)sc2nc3ccccc3n12 ZINC000408902303
C[C@H](NC(=O)c1cn(C)nc1-c1ccc(Cl)s1)C(F)F ZINC001350309961
Cc1nc2sc3c(c2c(N2CCc4ncnc(N5CCN(C)CC5)c4CC2)n1)CCCC3 ZINC001165002769
NC(=O)c1c(NC(=O)C(=O)NCC[NH3+])sc2c1CCCC2 ZINC000006764340
CCC#C[C@H](C)[NH+]1CCC(N(CC)S(C)(=O)=O)CC1 ZINC000677478671
CSc1cc(/C=C/c2csc(Cl)c2)cs1 ZINC000000480838
CC(C)CC1CC(=O)C(=CNc2ccc(-n3cncn3)cc2)C(=O)C1 ZINC000100685114
CC(C)(C)Nc1nc(Nc2ccccc2I)cc(-c2ccncc2)n1 ZINC000329066584
CS(=O)(=O)[N-]c1nc(CC(=O)N[C@@H]2CCS(=O)(=O)C2)cs1 ZINC000009421771
O=[N+]([O-])c1cncc(Br)c1NCCN1CCc2ccccc2C1 ZINC000301832682
O=C1S/C(=C\c2ccc[nH]2)C(=O)N1Cc1ccc(Cl)c(Cl)c1 ZINC000106721030
C(=CNNc1ccccc1)N=Nc1ccccc1 ZINC000017158287
C#Cc1ccccc1Nc1cnn(-c2ccccc2)c1 ZINC001175795015
O=S1(=O)C=C(Sc2nnc(-c3ccncc3)o2)c2ccccc21 ZINC000010489626
c1[nH]nc2c1[C@H](c1nc(C3(c4ccccc4)CCC3)no1)CCC2 ZINC000277782423
C[N@H+](Cc1ccncc1)C1CC2(C1)CCN(c1nc(Cl)cc(Cl)c1[N+](=O)[O-])CC2 ZINC001164791954
O=C(N[C@H]1CCCNC1=O)c1csc(-c2cccc([N+](=O)[O-])c2)n1 ZINC000050634025
Cc1noc(C)c1CSc1c([N+](=O)[O-])c(C)nn1C ZINC000096406232
CCn1cc([C@@H]2CC(=O)Nc3c2cnn3C2CCCC2)cn1 ZINC000065398108
O=C(N[C@@H](Cc1ccc([N+](=O)[O-])cc1)C(=O)Nc1ccc(C23CC4CC(CC(C4)C2)C3)cc1)OCc1ccccc1 ZINC000408997783
CC1=NO[C@H](c2nc(C(C)(C)c3ccc(Cl)cc3)no2)C1 ZINC000896297464
CCc1c(C)sc2ncn3nc([C@@H](C)Cn4nc(C(F)(F)F)cc4C)nc3c12 ZINC000002790064
Clc1cccc(Cl)c1/C=N/c1ccc(CSc2ccccc2)cc1 ZINC000020242222
CC[C@@H](CC(=O)N1CCN(Cc2ncc(C)o2)CC1)C(C)(C)C ZINC001113531123
CCCCN(CCCC)C(=O)CSc1nc2sc3c(c2c(N)n1)CC[C@@H](C)C3 ZINC000002308050
CSc1ccccc1/N=C/c1cc(C)n(-c2cccc([N+](=O)[O-])c2)c1C ZINC000408778740
CC(C)c1ccc(Nc2ncnc(N)c2[N+](=O)[O-])cc1 ZINC000003912550
CCc1nnc(CN2CC(c3ccccc3)(C(C)C)C2)s1 ZINC000894926540
Cc1cnc([C@H](C)SCc2ccc3ccccc3n2)cn1 ZINC000427687417
O=c1[nH]c2ccc(CNc3ncc(Cl)cc3[N+](=O)[O-])cc2[nH]1 ZINC000253427156
CC(C)c1ccc(NC(=O)c2cn3ccccc3n2)c(C(C)C)c1 ZINC000409797106
CSCCCC(=O)N(C)c1cc(Cl)cc(Cl)c1 ZINC000121181547
O=[N+]([O-])c1ccc(NCc2nnc(-c3ccc(F)cc3)[nH]2)nc1 ZINC000069588689
O=C(N[C@@H](NC(=S)Nc1ccccc1[N+](=O)[O-])C(Cl)(Cl)Cl)c1ccccc1Br ZINC000100300861
Cc1cnccc1CN(C)[C@H](C)c1ccccc1Br ZINC000518306751
O=[N+]([O-])c1ccccc1-c1ccc(/C=N/[C@@H]2CCS(=O)(=O)C2)o1 ZINC000001103189
CSc1nc2sc3c(c2c(=O)n1-c1ccc(C)cc1)CC(C)(C)SC3 ZINC000001307570
C=CCn1c(-c2ccc(Cl)cc2Cl)cs/c1=N\c1ccccc1 ZINC000012561954
O=[N+]([O-])c1c([O-])cc(Br)cc1F ZINC000169800508
CC[C@@H]1CN(C(NC[C@@H]2CCN(S(C)(=O)=O)C2)=[NH+]C)CCS1 ZINC000261644297
c1ccc2[nH]c(N=C3c4ccccc4-c4ccccc43)nc2c1 ZINC000000362748
C=CCC(C)(C)C(=O)N[C@H](C)C1CCC(F)CC1 ZINC000619955129
c1ccc2nc(/N=N/c3cnc4ccccc4n3)cnc2c1 ZINC000017175065
C=C(Br)C(F)(F)C(F)(F)Br ZINC000002555169
O=C(c1ccc(Br)o1)N1CCN(c2nc(CN3CCOCC3)cs2)CC1 ZINC000065200361
CC(C)c1ccc(-c2nc([C@@H]3CCOC3)no2)cc1 ZINC000096130488
Cc1nn(C)c(C=CNc2ccc(F)cc2)c1[N+](=O)[O-] ZINC000100271641
O=C(/C=C/c1ccc(O)c(Cl)c1)c1ccc(Cl)nc1 ZINC000179413701
CS(=O)(=O)N1CCN(c2ncnc3c2CC[NH2+]CC3)CC1 ZINC000072409923
Cc1ncoc1C(=O)N1C[C@H](NC(=O)c2ccoc2)[C@@H](C)C1 ZINC000966276133
Cc1cc2[nH]nc(I)c2cc1[N+](=O)[O-] ZINC000014985779
CCOCCSc1nnc(-c2c[nH]c3ccccc32)n1-c1ccc(Cl)cc1 ZINC000008090129
CC[N@@H+]1CCC[C@@](O)(CN2CCN(S(C)(=O)=O)CC2)C1 ZINC000041124093
O=Cc1c(OCCC(F)(F)F)cccc1[N+](=O)[O-] ZINC000169725221
Cc1ccc(Cn2c3ccccc3nc2-c2cccs2)cc1 ZINC000000099169
c1ccc(-c2nccc(Sc3nnc4n3CCCCC4)n2)cc1 ZINC000068428540
Nc1nc(N2CCN(Cc3ccc(Cl)nc3)CC2)ncc1[N+](=O)[O-] ZINC000265365364
O=C(NC1(C(F)F)CCCCC1)C12CC3CC(CC(C3)C1)C2 ZINC000563475914
C[C@@H](SCc1ccc(C2CCC2)cc1)c1nncn1C ZINC000341993099
C[C@@H]1CCC[C@@](C#N)(NC(=O)CC2CCC(F)(F)CC2)C1 ZINC000599528174
C=CCN1C(=O)/C(=C/c2cc([N+](=O)[O-])cc([N+](=O)[O-])c2[O-])SC1=S ZINC000003109177
FC(F)(F)C(F)(Br)C(F)(F)F ZINC000044430458
Fc1nc(F)c(F)c(Oc2ccc(Cl)cc2Cl)c1F ZINC000094627720
C[C@@H]1CCc2c(sc(NC(=O)c3ccno3)c2-c2nc3ccccc3s2)C1 ZINC000010253939
Cc1onc(-c2ccccc2Cl)c1C(=O)Nc1nc2c(cccc2C)s1 ZINC000004834630
CC(C)Oc1ccc(CN=Nc2nc(-c3ccc(Cl)cc3)cs2)cc1 ZINC000016676457
CCOc1cc(Br)cc([C@@H]2Nc3ccccc3-c3nnc(SC)nc3O2)c1O ZINC000001009463
Clc1ccc2ccc3ccc(N4C[C@H]5CN(Cc6nccs6)C[C@@H]5C4)nc3c2n1 ZINC001164783604
COCCc1nsc(Oc2cc(C)ccc2[N+](=O)[O-])n1 ZINC000225543525
O=C1NC(=S)NC(=O)C1=CNc1nc(-c2cccc([N+](=O)[O-])c2)cs1 ZINC000017155360
O=C(Nc1ccc2nc(C3CC3)oc2c1)c1n[nH]c2c1CCCC2 ZINC000079968034
Cc1nc(SCc2ccc([N+](=O)[O-])cc2)n(C[C@@H]2CCCO2)c1C ZINC000029739724
Cc1cc(C)c2c(N)c(C(=O)c3ccc([N+](=O)[O-])cc3)sc2n1 ZINC000002581852
Nc1cncc(Nc2cccc3c(Br)ccnc23)c1 ZINC001210442398
C=CCOc1cc(F)cc(Br)c1 ZINC000086336187
C=C(Br)CCc1cc(Cl)cc(Cl)c1 ZINC000071795241
CCOP(=O)(Cc1ccc(CP(=O)(OCC)OCC)cc1)OCC ZINC000001737461
CCn1c(S[C@@H](C)C(=O)c2ccc(F)cc2)nc2sc(C)c(C)c2c1=O ZINC000005571712
C[C@H](NC(=O)c1cc2cccc([N+](=O)[O-])c2[nH]1)[C@H]1CN(C)CCO1 ZINC000610907207
Cc1c(C(=O)Nc2nc3c(s2)CN(C)CC3)sc2ncn(C)c(=O)c12 ZINC000023609055
C=C(C)Cn1c(S[C@@H](C)C(=O)OC)nc2c1c(=O)n(C)c(=O)n2C ZINC000096306377
C#CCN1CCC[C@@H]([NH2+][C@H]2C[C@@H](C)O[C@@H](C)C2)C1 ZINC000886209787
CC(C)C(=O)N[C@@H]1CC12CCN(C(=O)[C@@H]1CC1(F)F)CC2 ZINC000963230510
Cn1[nH]c(-c2ccccc2)c2nc(-c3c[nH]nc3-c3ccccc3)nc1-2 ZINC000048482848
Cc1ccc(-n2c(C)nc3cc([N+](=O)[O-])ccc3c2=O)cc1 ZINC000000210033
CC(NCCSc1ccc(Cl)cc1)=C1C(=O)N(c2ccc([N+](=O)[O-])cc2)N=C1C ZINC000018244324
Clc1cc(Cl)cc(/N=C/c2ccc(/C=N/c3cc(Cl)cc(Cl)c3)cc2)c1 ZINC000002161832
CN(C(=O)Cn1ncc2ccc([N+](=O)[O-])cc21)[C@H]1CCCCNC1=O ZINC000728705902
Cc1ncoc1CN1CCN(C(=O)[C@H](C)CCC(C)(C)C)CC1 ZINC001113542224
Cc1nc(CNc2cccc(-n3cnc(N(C)C)n3)c2)sc1C ZINC000902536973
Fc1ccc(F)c2c1CCC2=NNc1ccc(-c2nn[n-]n2)cc1 ZINC000826375275
Cc1cccc2c1N(C(=O)[C@H](C)c1ccc(Cl)s1)CC2 ZINC000531216241
C[C@H](c1c(F)cccc1F)N(C)Cc1csc(C2CC2)n1 ZINC000340178868
Nc1cccc(C(=O)N2CC[C@H](Nc3ccc([N+](=O)[O-])cn3)C2)n1 ZINC000353667364
CC[C@H](C)C(=O)Nc1c2c(nc3c1CCCC3)CCC2 ZINC000004082918
CCCCS[C@H](C)C(=O)N[C@@H](C)c1nc(-c2ccncc2)cs1 ZINC000069774017
O=C(Nc1nc(C2CC2)cs1)c1cn(-c2ccccc2)nc1-c1ccccc1 ZINC000025561009
c1csc(CN2Cc3ccnn3C[C@H](CNc3ccccn3)C2)c1 ZINC000253588814
CC(C)[C@@H](C)NC(=O)Cc1cn2ccsc2n1 ZINC000021871987
CCc1nc(C)sc1-c1nnc(NC(C)=O)o1 ZINC000015869080
NC(=S)NN=C1CCCCCCCCCC1 ZINC000005413434
CCn1cc(N[C@@H]2CC[C@@H](C)c3ccsc32)cn1 ZINC000453178605
O=[N+]([O-])c1ccc2nc(N[C@@H]3CC[C@H]4SCCS[C@@H]34)ccc2c1 ZINC000762565995
c1nc2ncnc(N3CCC[C@@H](Cn4cc(-c5ccccc5)nn4)C3)c2[nH]1 ZINC000067894875
Cc1nnc([C@@H](C)N[C@H](C)c2ccc(C(C)(C)C)cc2)s1 ZINC000273460536
CN1C(=O)c2cc(Br)ccc2N[C@@H]1c1ccc([N+](=O)[O-])cc1 ZINC000135079126
O=C(/C=C/c1ccc([N+](=O)[O-])cc1)Nc1nnc(C2CC2)s1 ZINC000033761082
CC[C@H](Oc1cnc(N)nc1)c1ccc(Br)cc1 ZINC001225715768
Cc1ccnc(-c2noc(-c3cc4cc(Cl)sc4[nH]3)n2)c1 ZINC000514820398
Brc1ccc(Nc2cnn(C3CCOCC3)c2)cn1 ZINC001203842718
C=CCn1c(Cc2ccccc2)nnc1SCc1ccc(Cl)cc1 ZINC000014091438
O=C(CCCN1C(=O)/C(=C\c2ccccc2Cl)SC1=S)Nc1nccs1 ZINC000001183515
O=C(NN1C(=O)CSC1=S)c1csc(I)c1 ZINC000097141347
Cc1nc(C(=O)N2c3ccc([N+](=O)[O-])cc3C[C@@H]2C)cs1 ZINC000075127481
FC(F)c1ccc(-c2noc(CC[C@@H]3CCCCO3)n2)cn1 ZINC000664958461
C[C@@H]1CN(C(=O)c2cc3cc([N+](=O)[O-])ccc3s2)C[C@@H](C)S1 ZINC000525773070
Cc1cccc(NC(=O)c2cccc(C)c2[N+](=O)[O-])n1 ZINC000006395826
CCC(CC)NN=Cc1cnc(C(C)(C)C)s1 ZINC000734364767
Cc1nn(Cc2cn3cc(Cl)ccc3n2)c(C)c1[N+](=O)[O-] ZINC000005186469
Cn1nc([N+](=O)[O-])cc1C(=O)Nc1cc(C2C(C)(C)C2(C)C)[nH]n1 ZINC000452164673
O=[N+]([O-])c1cccc2ncc(Br)cc21 ZINC000141763221
Cc1ccc([N+](=O)[O-])c(OCc2ncc(Cl)n2C)c1 ZINC000008427958
Clc1ccsc1CSCC[C@H]1CCCO1 ZINC000419466638
Cc1ccc(C)c(/C=C/c2ccc3cc(C)ccc3n2)c1 ZINC000005637288
Cc1cc(C)n(C[C@H](C)CNC(=O)Cc2csc(N3CCCC3=O)n2)n1 ZINC000040121602
O=C(NCc1nc2cc([N+](=O)[O-])ccc2[nH]1)N1CCC[C@H]1c1cccs1 ZINC000278640850
CN1CCO[C@H]2CCN(C(=O)NCc3ccc([N+](=O)[O-])cc3)C[C@@H]21 ZINC000284045114
C[C@@H](NC(=O)c1coc2c1C(=O)CCC2)c1ccc(Cl)s1 ZINC000448678548
O=c1c2ccccc2nc(SCc2ccc(Cl)cc2)n1-c1cccnc1 ZINC000006107719
Cc1nc(SCc2nnc(-c3cccs3)o2)sc1CC(N)=O ZINC000048325331
CC(C)c1nc([C@@H]2CCCN2C(=O)NC[C@H]2CCCS(=O)(=O)C2)no1 ZINC000329716245
O=C(c1ccc(-c2cc(Cl)ccc2Cl)o1)N1CCN(c2ccc([N+](=O)[O-])cc2)CC1 ZINC000019624933
Cc1nn(C)c2nc(-c3cnn(C)c3C)cc(C(F)F)c12 ZINC000002741214
COc1ccc(-c2noc(CSc3ccc(-c4ccc(C)cc4)nn3)n2)cc1OC ZINC000033262443
O=C1NC(=Cc2cc(Cl)c(OCc3ccc([N+](=O)[O-])cc3)c(Cl)c2)C(=O)N1c1ccc(Cl)cc1 ZINC000409240864
Clc1ccc(C(c2ccc(Cl)cc2)c2cncnc2)cc1 ZINC000005882972
Clc1ccccc1/N=N/Nc1ccccc1Cl ZINC000017354821
CCc1nnc2c3cc4oc(C)c(C)c4n3c(C)nn12 ZINC000075278976
C[C@@H]1CC[C@@H](Cc2nc([C@H]3CCCCS3)no2)C1 ZINC000357576494
Brc1ccc2sc3ccc(I)cc3c2c1 ZINC000224210966
C#C[C@H](NC(=O)NC[C@H]1CC[C@H](C[NH3+])CC1)[C@@H]1CCCO1 ZINC000841880173
CC(C)(C)CC(=O)N[C@@H]1CCCC[C@@H]1C(C)(C)C ZINC000020466230
C=C[C@@H](Oc1ccc2ccncc2n1)c1ccccc1 ZINC001230726767
CC(C)(C)c1ccc(-c2cc(N)n(Cc3ccc(Cl)cc3)n2)cc1 ZINC000000077038
c1ccc(C(=NN=c2[nH]c3ccccc3s2)c2ccccn2)cc1 ZINC000004587166
O=c1cc(Nc2ccc([N+](=O)[O-])cc2)[nH]n1-c1c(Cl)cc(Cl)cc1Cl ZINC000004272051
Cc1[nH]nc(NC(=O)c2sc3cccc(F)c3c2C)c1C ZINC000134553244
COc1ccc(Cl)cc1-c1nnc(S/C(=C\c2cc(Br)c(Br)o2)C(=O)[O-])o1 ZINC000408634318
CC[C@@H](c1nnc(Sc2nc(/C=C/c3ccccc3)nc3sc4c(c32)CCCC4)o1)N(C)C ZINC000012888498
O=C(O[C@@H]1CCc2c1cc(Cl)cc2Cl)c1cnsn1 ZINC001266851513
CCCC(=O)C(F)(F)C(F)(F)C(F)(F)F ZINC000001675407
Cc1nn(CCC(=O)Nn2c(C)nc3sc4c(c3c2=O)CCC4)c(C)c1Cl ZINC000002776968
Clc1cc(Cl)c(/C=N/N=C/c2cnc(Cl)cc2Cl)cn1 ZINC000091302291
O=C(Nc1nnc(SCc2c(Cl)cccc2Cl)s1)c1cc2c(s1)CCCC2 ZINC000003425894
O=[N+]([O-])c1ccc(SCc2ccc(Cl)cc2)nc1SCc1ccc(Cl)cc1 ZINC000020031832
CC1(C)CC2=C([C@@H](NC(=O)c3ccc([N+](=O)[O-])cc3)C1)[C@@]1(O)CC(C)(C)C[C@@](C)(C2)C1 ZINC000017185140
CC(=O)Nc1cc2c(cc1[N+](=O)[O-])-c1ccccc1C2=O ZINC000004743127
CCOc1cc(/C=C2/SC(=Nc3ccc(Cl)cc3[N+](=O)[O-])NC2=O)ccc1O ZINC000408753409
Clc1ccc(CN2CCC[C@@H]2c2nccs2)cc1 ZINC000370655924
C[C@@H](Oc1cnc(Br)nc1)c1cnc2ccccn21 ZINC001227753069
Fc1cccc(F)c1NC(=S)NCc1nc(-c2cccc(Cl)c2)no1 ZINC000225833292
O=C(Nc1ncc(Cc2cccc([N+](=O)[O-])c2)s1)c1sc2ccccc2c1Cl ZINC000000939359
C1[C@H]2[C@H]3N=NN(C4CCCCCC4)[C@@H]3[C@@H]1[C@@H]1N=NN(C3CCCCCC3)[C@H]21 ZINC000004886814
CSc1nc2ccccc2n1Cc1c(Cl)cccc1Cl ZINC000000313383
Cc1sc(S(=O)(=O)NCc2cc(Br)cs2)cc1[N+](=O)[O-] ZINC000123212851
COCCCN1C(=O)S/C(=C/c2cc(C)n(-c3cc([N+](=O)[O-])ccc3OC)c2C)C1=O ZINC000409249810
CCc1ccccc1NC(=S)NC(=O)c1ccc(-c2ccccc2[N+](=O)[O-])o1 ZINC000408620425
C=CCNC(=S)N/N=C1/C2CN3CC1(C)C[N@@H+](C2)CC3 ZINC000104249581
Cc1cc(F)c2c(c1)CCCN2Cc1csc([C@@H]2CCCO2)n1 ZINC000136035293
CSc1sccc1C=NNc1cccc([N+](=O)[O-])c1 ZINC000004855207
CC[C@@H]1C[C@H](CN=Nc2ccc(Cl)cc2)CCO1 ZINC000779757148
Clc1cc(-c2nc3ccccc3s2)c2ccccc2n1 ZINC000003887798
Nc1cccc([N+](=O)[O-])c1C(=O)OCc1cc(=O)n2ccccc2n1 ZINC000778145756
Cc1nc(NCc2ccco2)nc(Nc2ccccc2)c1[N+](=O)[O-] ZINC000012421360
Cc1csc([C@@H](C)CNc2nc(C)cc(C)n2)n1 ZINC000273346568
Cc1c(C(=O)NC(=S)Nc2ccc3oc(-c4cccnc4)nc3c2)cccc1[N+](=O)[O-] ZINC000004090866
CC(C)N=Nc1cccc2cccc(N)c21 ZINC000004995725
CC(C)CN1C(=S)N[C@@H](c2ccccn2)[C@H]1c1cccn1-c1cc[nH+]cc1 ZINC000222908886
Cc1sc(CN[C@H](C)c2cnccc2C)nc1C(C)C ZINC000357796270
CC(C)NC(=O)c1cn(-c2ccc(-c3nc(C(C)(C)C)no3)cn2)cn1 ZINC000065251134
Cc1ccc2cccc(-c3noc(-c4ccc[nH]c4=O)n3)c2n1 ZINC001212488418
CCC(=O)N1CCN(c2nc(-c3ccc(Cl)cc3)nc3sc4c(c32)CCCC4)CC1 ZINC000001332452
Cc1cc(N=NC2CCCC23CCCC3)nc(C)n1 ZINC000814807302
Cc1cc(C)cc(NCc2ccc(Cl)s2)c1 ZINC000020053413
CC1(C)CN(c2nn3cc(C4CCCC4)nc3s2)[C@@H]1C1CC1 ZINC000580256145
C=CCn1c(=O)c2c3c(sc2nc1SCc1ccc(Cl)cc1)CCCC3 ZINC000002180576
NC(=O)c1sc2cc([N+](=O)[O-])ccc2c1Cl ZINC000000442757
CS(=O)(=O)c1cc([N+](=O)[O-])c(N2CCSC3(CCCCC3)C2)s1 ZINC000271413960
CCOc1ccc(/N=C\c2cccc([N+](=O)[O-])c2)cc1 ZINC000018119543
C=CCNC(=S)Nc1cccc(-c2csc(C)n2)c1 ZINC000007101714
CS(=O)(=O)N[C@@H]1CCCN(Cn2c3cc([N+](=O)[O-])ccc3oc2=O)C1 ZINC000058081364
Cc1cccc2sc(Cc3ccc(Br)cc3)nc21 ZINC000073638813
c1cn(C2CCN(c3nc(C4CCC4)nc4[nH]ccc43)CC2)cn1 ZINC001167130274
CC(C)(C)[C@@H]1CCC[C@@H]1Nc1nccc(C(N)=O)c1[N+](=O)[O-] ZINC000413572468
O=C([O-])[C@]12C[N@H+](Cc3ccc(-c4ccccc4[N+](=O)[O-])s3)C[C@H]1COCC2 ZINC000901952852
COc1cc(OC)cc(N2CC(=O)C(c3nc(C)c(C)s3)=C2N)c1 ZINC000013729202
CC(C)c1nc(CNCCS(=O)(=O)N2CCc3ccccc32)cs1 ZINC000058216909
Cc1nc(CSc2nc3ccc(Cl)cc3c(=O)n2CC(C)C)cs1 ZINC000005449784
O=[N+]([O-])c1ccc([C@@H]2Oc3ccc(Br)cc3[C@@H]3CC(c4ccco4)=NN32)cc1 ZINC000100708550
O=[N+]([O-])c1cc(C[S@](=O)Cc2csc(C3CC3)n2)c2c(c1)COCO2 ZINC000134516331
COc1cc(C(=O)OCc2cc(=O)n3ccsc3n2)cc(OC)c1OC ZINC000003537783
CN1CCN(S(=O)(=O)c2ccc(Sc3nc4ccccc4s3)c([N+](=O)[O-])c2)CC1 ZINC000034863287
CCN1C(=O)/C(=C/c2cc(Cl)c(OC(=O)c3cccs3)c(OC)c2)SC1=S ZINC000009805380
CC(C)Oc1ccc(N=Cc2ccccc2O)cc1 ZINC000255551783
C#CC[N@H+]1CCC[C@H]1CNC(=O)c1c[nH]nc1[C@@H]1CCCO1 ZINC001028093396
C=CC1(C)C(F)(F)C(F)(F)C(F)(F)C1(F)F ZINC000100501771
O=[N+]([O-])c1ncccc1Oc1cnc2ccccc2n1 ZINC000041872574
Cc1cc(CNc2cccc(-c3cccs3)c2)ncn1 ZINC000427429538
CCc1ccc(-c2cn3ccn(-c4ccc(Cl)cc4)c(=O)c3n2)cc1 ZINC000064675421
C/C(NN1CCN(C)CC1)=C1\C(C)=NN(c2nc3ccccc3s2)C1=O ZINC000103916609
N=c1nc(Cc2ccc([N+](=O)[O-])cc2)c2sc(Nc3ccccc3)nc2[nH]1 ZINC000005946317
CCCn1c2nnc(S[C@@H](C)c3ccccc3Cl)n2c2ccccc2c1=O ZINC000006910400
Cc1nc(CN2CC[C@H](C)[C@H](NC(=O)c3cn[nH]c3)C2)oc1C ZINC000965347859
Cc1nc(N2CCC=C(c3cccnc3)C2)ccc1[N+](=O)[O-] ZINC000408524630
C1C[C@@H](O[C@H]2O[C@H]3CO[C@H](N4CCCCC4)[C@@H]3O[C@H]2N2CCCCC2)[C@@H](N2CCCCC2)O1 ZINC000073386283
CO[C@@H]1CCC[C@@H](OC(=O)c2csc([N+](=O)[O-])c2)C1 ZINC000078940615
CC(C)Cc1c2c(nc(Cl)c1C#N)CCC2 ZINC000096511090
Cc1[nH]c2c(c3nc4ccccc4c1-3)C(=NNC(C)C)CC(C)(C)C2 ZINC000012657156
CSc1nc2n(n1)[C@@H](c1sccc1C)C1C(=O)CCCC1=N2 ZINC000004776998
N=C(Nc1ccc(N)cn1)c1ccc(Br)cc1F ZINC001159399147
CC(C)C1=NN2C(=NC(=O)/C(=C\c3cn(Cc4ccccc4[N+](=O)[O-])c4ccccc34)C2=N)S1 ZINC000009730678
Cc1csc(NC(=O)c2ccc(-c3ccc([N+](=O)[O-])cc3)o2)n1 ZINC000006861372
O=C(C#CC1CC1)N1CC[C@@]2(CC[N@H+](CC3CC3)C2)C1 ZINC001041273371
O=C(Cc1ccc([N+](=O)[O-])cc1)OCc1ccc(Oc2ccc([N+](=O)[O-])cc2)cc1 ZINC000006526685
FC(F)(COc1cccc(Cl)n1)N1CCn2cccc2C1 ZINC001165050993
CC(C)c1nnc(N2CCC[C@@H](N3CCCS3(=O)=O)C2)n1Cc1sccc1Br ZINC001302654488
CSc1cc(-c2nc(C3CCSCC3)no2)ccc1F ZINC000445539703
CNC(=S)NN=Cc1cc(C)n(-c2ccc(C)cc2)c1C ZINC000254747248
O=S1(=O)N[C@H](c2ccccc2)Nc2ccccc21 ZINC000026401643
N#C[C@@H]1CC=C(Nc2cnc3c(C4CCC4)cnn3c2)CC1 ZINC001212859588
C=CCn1cc(/C=N/NCc2c(Cl)cccc2Cl)c2ccccc21 ZINC000009196000
O=C(Nc1ccn(-c2ccccc2)n1)c1ccc([N+](=O)[O-])cc1Cl ZINC000024747315
CC(C)c1ccc(S(=O)(=O)ON=C2C=C(C(C)(C)C)C(=O)C(C(C)(C)C)=C2)cc1 ZINC000002066718
Cc1ccc(CSc2ncnc(N)c2[N+](=O)[O-])cc1 ZINC000032620478
COc1ncc(COC(=O)c2c([N+](=O)[O-])cnn2C)cc1Cl ZINC000766968389
CC(C)N(C(=O)[C@H](C)Sc1nnc(C[C@@H]2CCS(=O)(=O)C2)o1)C(C)C ZINC000021625911
CCCc1nc(-c2noc(-c3cncc(Cl)c3C)n2)co1 ZINC000581598869
c1nnc2n1C[C@H](CNc1nc3ccccc3s1)CC2 ZINC000072276421
CCn1c(C)nnc1Sc1ccc([N+](=O)[O-])cc1F ZINC000069417469
Cc1cc(OCCn2cccc2C=NN=c2[nH]c3ccccc3s2)ccc1Cl ZINC000001858034
CSC(=N)NN=CC(=CNNC(=[NH2+])SC)[N+](=O)[O-] ZINC001559625650
CC(C)(C)[C@@H]1CCc2sc(-c3nnc(SCCO)o3)cc2C1 ZINC000072627903
O=C(Nc1nc2ccc([N+](=O)[O-])cc2s1)c1ccc(-c2ccccc2[N+](=O)[O-])o1 ZINC000017088426
O=C(c1c(F)cccc1F)N1CCc2ccccc2[C@@H]1c1ccc(Cl)cc1 ZINC000023329155
CO[C@H]1CC[C@H](c2nc(COc3ccc(Cl)cc3)no2)C1 ZINC000664750263
Cc1c(N[C@@H]2C[C@@H](C)c3ccccc32)cnn1C1CCOCC1 ZINC000297163676
Clc1ccc(C#Cc2cc3ccccc3s2)cc1 ZINC000007078309
c1cc(-c2nc3c(c(N4CCC[C@H]5CCC[C@@H]54)n2)CCC3)ccn1 ZINC000078413266
CCc1nc2c(sc3nc(C)cc(COC)c32)c(=O)n1CCC12CC3CC(CC(C3)C1)C2 ZINC000012413595
CSc1cccc(C(=O)N2CCOC[C@]23CCOC3)c1[N+](=O)[O-] ZINC000375620556
CC(C)(C)C1CCC(OC(=O)Cn2cnc([N+](=O)[O-])n2)CC1 ZINC000004124607
CC(C)c1csc(NC(=O)c2ccc3[nH]ccc3c2)n1 ZINC000107566451
C[N@@H+]1CCCN(C[C@@H]2CN(S(C)(=O)=O)C[C@@H]2CO)CC1 ZINC000091713152
N=C(NC(=O)[C@H]1C[C@]12CCCOC2)C12CC3CC(CC(C3)C1)C2 ZINC001183735923
O=[N+]([O-])c1ccc(CCNc2cccc(CO)c2)cc1 ZINC000097375775
CC=C(c1ccc(SC)cc1)c1ccc(SC)cc1 ZINC000005055024
CCOc1ccc(N(C(=O)c2snc(C(N)=O)c2N)[C@@H](C(=O)NC[C@@H]2CCCO2)c2ccc(C)o2)cc1 ZINC000006601062
c1cc([C@@H]2CCCO2)sc1-c1n[nH]c(CCc2ccccc2)n1 ZINC000065468299
O=C(CCCOc1ccc(Cl)cc1Cl)Nc1nc2ccc([N+](=O)[O-])cc2s1 ZINC000017094723
Cc1cc(C(=O)N(C)[C@@H](C)c2cncs2)c2ccc(C)c(C)c2n1 ZINC000077299346
Cc1cc(C)c(Nc2cc(Cl)nc(C(C)(C)C)n2)c(C)c1 ZINC000329067221
O=[N+]([O-])c1cc(F)ccc1[N-]c1ccno1 ZINC001210951274
COc1nn(CCC(=O)N2NC=C[C@@]2(O)C(F)(F)F)cc1[N+](=O)[O-] ZINC000006641080
OCc1ccc(-c2cc(Cl)c(Br)cc2Cl)o1 ZINC000216739340
Cc1csc2[nH]c(SCc3ccc(Cl)cc3)nc(=O)c12 ZINC000408597864
Cn1c(C(=O)Nc2nc(-c3ccc(Cl)cc3)cs2)ccc1[N+](=O)[O-] ZINC000612510382
CC(C)[C@@H](C)CC(=O)N1CCc2c(Cl)cc(Cl)cc2C1 ZINC000409680710
CC[C@H](NC(=O)c1cnn(CC)c1)c1nc(C(F)(F)F)cs1 ZINC000073279300
C[C@@H](NC(N)=O)c1noc([C@H]2CC(c3ccccc3[N+](=O)[O-])=NO2)n1 ZINC000813341858
CC(C)c1ncc2c(n1)CN(C[C@@H]1CCCCO1)CC2 ZINC000075133568
C[C@@H]1CCCC[C@H]1N1C(=O)/C(=C/c2ccc(Cl)cc2Cl)SC1Nc1ccccc1 ZINC000408804790
Nc1nnc(Sc2ccc(Cl)cc2[N+](=O)[O-])s1 ZINC000001049878
Cc1c[nH]cc1C(=O)N1CC[C@H](NC(=O)c2cocn2)[C@H](C)C1 ZINC000945328569
C=CCn1c(-c2ccc(Cl)cc2)cs/c1=N\c1c(C)cc(C)cc1C ZINC000016711485
Cc1cccc([N+](=O)[O-])c1C(=O)n1cnc2c1cccc2N ZINC000225519427
COc1cc([C@@H](C[N+](=O)[O-])c2c[nH]c3ccccc32)cc(Br)c1OCc1cccc([N+](=O)[O-])c1 ZINC000408567144
CC(C)(C)c1ccc(-c2nc(=S)c3c(o2)CCCC3)cc1 ZINC000000405044
Cc1nc(-c2ccc(CNC(=O)c3ccccc3[N+](=O)[O-])o2)cs1 ZINC000012619063
COc1oc([C@@H]2C/C(=C/C(C)=C/c3ccc([N+](=O)[O-])cc3)CO2)c(C)c(=O)c1C ZINC000002105913
O=[N+]([O-])c1ccc2nc(Br)sc2c1 ZINC000008730128
Cc1ncc([N+](=O)[O-])n1Cc1ccc(Br)cc1 ZINC000000205404
CC(=NN=c1ccc2ccccc2[nH]1)c1ccc(C)o1 ZINC000020986086
Cc1c(C(=O)NC(C)(C)CC(C)(C)C)sc2nccc(C)c12 ZINC000514323543
Cc1nc(SCCn2cc([N+](=O)[O-])cn2)n(C2CCCC2)c1C ZINC000074783182
CC[C@@H](CSC)N(C)S(=O)(=O)c1ccc(Br)cc1[N+](=O)[O-] ZINC000180151173
C=CC/C(C#C[Si](C)(C)C)=C(\C#Cc1ccc(C)cc1)[Si](C)(C)C ZINC000197883493
O=[N+]([O-])c1ccc(CNCc2nc3ccccc3[nH]2)cc1 ZINC000048409064
Cc1nn(Cc2cc(Cl)cc3c2OCOC3)c(C)c1[N+](=O)[O-] ZINC000006112073
Cc1nc(C(C)C)sc1[C@@H](C)N(C)C(=O)c1ccoc1 ZINC000153183601
Cc1ncc(CN(C)C(=O)c2cc(C)cc([N+](=O)[O-])c2N)s1 ZINC000069738042
CCc1ccc(/N=C/c2cc(Cl)ccc2OCc2ccccc2F)cc1 ZINC000008084575
Cc1nn(C)c(Oc2cc(C)c(Br)c(C)c2)c1[N+](=O)[O-] ZINC000235893056
C#C[C@H](NC(=O)[C@@H]1CC[C@H]2CCCC[N@@H+]21)[C@@H]1CCCO1 ZINC000907488936
COc1ccc(CNc2c(-c3cn(C)nc3C)nc3cnccn32)cc1 ZINC000012113905
O=C(NC[C@@H]1CCCC(=O)N1)c1ccn(-c2ccc([N+](=O)[O-])cc2)n1 ZINC000433932899
O=C(C[C@@H]1Sc2ccc(Cl)cc2NC1=O)NCc1ccccc1[N+](=O)[O-] ZINC000053867171
CC(C)n1nnnc1[C@@H](c1ccc(N(C)C)cc1)N1CCN(c2nc3ccccc3s2)CC1 ZINC000013504321
Clc1nc2ccccc2nc1N=NCc1cccnc1 ZINC000032647104
CSc1ccc2nc(Nc3cccc(C)c3)sc2c1 ZINC000005087623
CC#CC[NH2+]C1CC(CNC(=O)c2n[nH]c3c2C[C@@H](C)CC3)C1 ZINC001100811234
CC[C@@H](C)n1c(C)nc2c(c3nc4ccccc4nc3n2Cc2ccccc2Cl)c1=O ZINC000002256794
O=C(Nc1cc(Br)ccn1)c1cc2cc([N+](=O)[O-])ccc2o1 ZINC000438817679
O=[S@@](Cc1sccc1Cl)[C@H]1CCCc2ccccc21 ZINC000414236604
Cc1c(NC(=O)Nc2c(Cl)cccc2Cl)sc(=S)n1C ZINC000000171104
Cc1nnc(S[C@H](C[N+](=O)[O-])c2cc(Cl)c(OCc3ccc(Cl)cc3)c(Cl)c2)n1-c1ccc(C)cc1 ZINC000408571292
Cc1sc(C(=O)Nc2nc3c(cccc3Cl)[nH]2)cc1[N+](=O)[O-] ZINC000342394346
Clc1ccccc1-c1ccc(-c2nn3c(Cc4ccccc4)nnc3s2)o1 ZINC000001123590
NS(=O)(=O)c1cnc(N2CCO[C@@H](c3ccc(Br)cc3)C2)s1 ZINC000072073070
CSc1scc2c1-c1nc(SCc3ccc(Cl)cc3)ncc1CC2 ZINC000002158815
COc1c(C)cc(-c2nc(N)nc(C)c2Cl)cc1C ZINC001505847052
O=C1c2cccc([N+](=O)[O-])c2C(=O)N1c1c(Cl)cccc1Cl ZINC000036612238
CC1CCN(Cc2csc(NC(=O)c3ccc[nH]c3=S)n2)CC1 ZINC000032889380
COC[C@H](C)NC(=[NH2+])NC[C@]1(O)CCCC(C)(C)C1 ZINC000262796572
Cc1c(/C=C2\SC(Nc3ccccc3)N([C@@H]3CCCC[C@@H]3C)C2=O)c2ccccc2n1Cc1ccc([N+](=O)[O-])cc1 ZINC000408804683
CC(C)NC(=S)Nc1ccc(N2CCc3ccccc3C2)nc1 ZINC000223875320
COc1nn(C)c2nc(C)c(CCC(=O)O[C@@H](C)c3nnc(C)o3)c(C)c12 ZINC000068508922
C#C[C@H]([NH2+][C@H](C)C[C@@H]1CCOC1)C1CCOCC1 ZINC000827559851
O=C(Nc1ncc([N+](=O)[O-])s1)OCC(Cl)(Cl)Cl ZINC000004419257
C[C@@H]1OCC[C@H]1OC(=O)c1cc([N+](=O)[O-])cc(S(C)(=O)=O)c1 ZINC000771043894
COc1c(CN=Nc2nncn2N)cc(Br)cc1[N+](=O)[O-] ZINC000408720551
O=C(NCc1ccccc1Cl)c1csc(-c2cccs2)n1 ZINC000008273251
O=c1c([N+](=O)[O-])cc(Cl)cn1CCOc1cc(F)cc(Br)c1 ZINC000445607297
Cc1noc2nc(C)cc(-c3nc(-c4cc(C)ccc4F)no3)c12 ZINC000445441506
F[C@H](c1nc(-c2ccc3cc[nH]c3c2)no1)c1ccccc1 ZINC000580481587
CC(=O)c1c(C)[nH]c(C(=O)Nc2cc(C)nc3ccc([N+](=O)[O-])cc32)c1C ZINC000183689111
C[C@H]1CCCC[C@@H]1NC(=O)N(C)[C@H]1CCCC[C@H]1C(F)(F)F ZINC000463994430
Cc1cc(C=NNc2ccc([N+](=O)[O-])cc2)c(C)n1-c1ccc(C)cc1C ZINC000096022524
Cc1c([N+](=O)[O-])c(C(=O)Nc2c(C)cccc2C)nn1C ZINC000000370929
CC(C)c1ccc(CNC(=O)CCn2ccn3nc(-c4ccc(C(C)C)cc4)cc3c2=O)cc1 ZINC000067260960
C/C=C/C(F)(C(F)(F)F)C(F)(F)F ZINC000002530929
C=CCN1C(=O)/C(=C\c2ccccc2Cl)S/C1=N/c1ccccc1 ZINC000028627947
O=C1NC(=S)NC(=O)C1=Cc1cc(Cl)cc(Cl)c1OCc1ccccc1Cl ZINC000409044649
O=C(Nc1nc(-c2ccccc2)cs1)c1n[nH]cc1[N+](=O)[O-] ZINC000006448857
Cc1ccccc1Nc1c(-c2ccc(N(C)C)cc2)nc2ccccn21 ZINC000000427535
Cc1nc(N=NCc2ccc(C(C)(C)C)cc2)sc1C ZINC000031833908
O=[N+]([O-])c1ccc(C=CC=NN2C(=S)N=NC2c2ccccc2)o1 ZINC000005516934
FC(F)C(F)(F)C(F)(F)C(F)(F)F ZINC000042808331
O=C(OC/C(Cl)=C\Cl)c1cc(Br)cs1 ZINC000763951061
CNc1ncnc2c1N=Cc1cc([N+](=O)[O-])ccc1S2 ZINC000012409202
Cc1cnc(NC(=O)c2ccc3c(c2)SC2=NS(=O)(=O)CCN32)s1 ZINC000010557071
O=C(NN1C(=O)c2cc([N+](=O)[O-])cc3cc([N+](=O)[O-])cc(c32)C1=O)c1cccc(Br)c1 ZINC000095470921
COC(=O)[C@@H](C)Sc1ccc(C)cc1[N+](=O)[O-] ZINC000095436025
CC(=O)NCc1ccc(-c2csc(NC(=O)C/C=C/c3ccc(F)cc3)n2)s1 ZINC000072310347
CC(C)=NNC(=S)Nc1ccc(Cl)cc1Cl ZINC000864095559
COC[C@@H](C)N(C)C(=O)c1ccn(-c2c(Cl)cc([N+](=O)[O-])cc2Cl)n1 ZINC000172414340
Cc1cc(NC(=O)Cc2cccs2)n(-c2nc3c(cnn3-c3ccc(C)c(C)c3)c(=O)[nH]2)n1 ZINC000017053525
C[C@@H](NC(=O)[C@@H]1C[C@H]1c1ccc([N+](=O)[O-])cc1)c1nc2c(s1)CCC2 ZINC000412417036
Cc1cc([N+](=O)[O-])c(S(=O)(=O)N[C@@H]2CCOC[C@H]2C)cc1C ZINC000277947956
Clc1ccc(-c2nsc3c2ncnc3N2CCc3ccccc3C2)cc1 ZINC000004895006
C[C@@H](Nc1ncc([N+](=O)[O-])s1)c1ccncc1F ZINC000241693911
C/C=C(\C)C(=O)N1CC[C@@H]2CN(C(=O)c3cocn3)CC[C@@H]21 ZINC000945899817
Cc1noc(C)c1CN[C@H](C)c1cc(Cl)cc(Cl)c1 ZINC000153973046
C[S@@](=O)Cc1ccc(Cl)c(NCc2cc3n(n2)CCCC3)c1 ZINC000593177500
CCN1C(=O)/C(=C/c2cc(Br)c(OC(C)C)c(OC)c2)SC1=S ZINC000006144865
Fc1cnc(Cl)cc1NCc1cc(Br)no1 ZINC001156687052
CCSCCC(=O)N1CCN(CCC(=O)[O-])[C@@H]2CS(=O)(=O)C[C@@H]21 ZINC000091586877
C[C@H](N[C@@H]1COCc2ccccc21)c1csc(Cl)c1 ZINC000335305650
CC(C)(C)C1CC(C(=O)NCC2CCC(F)(F)CC2)C1 ZINC000457774447
Cc1cc(=NN=C2C=CC(=NNC(N)=[NH2+])C=C2)cc(C)n1C ZINC000255190375
CCn1c(S/C(=C\c2ccc(-c3cccc(Cl)c3Cl)o2)C(=O)[O-])nnc1-c1ccc(Cl)cc1 ZINC000408632934
CC(C)(C)c1nc(CNCc2cn3cc(Cl)ccc3n2)cs1 ZINC000069564087
CCOC(=O)/C(=N\OC)c1cn2cc(Br)ccc2n1 ZINC000020807309
COc1ccc(-n2nnc3c2ncnc3N2CCN(C(=O)COc3ccc(Cl)cc3)CC2)cc1 ZINC000009850226
Cc1nc(Cc2nnc(N3CCN(C(=O)C(C)(C)C)CC3)n2C[C@H]2CCOC[C@H]2C)cs1 ZINC001304672793
CCn1c(=N)c(C(=O)NCc2cccnc2)cc2c1nc1c(C)cccn1c2=O ZINC000100627728
COC[C@H](Cn1c(C)ccc([N+](=O)[O-])c1=O)c1ccc(Br)cc1 ZINC000418942624
CC(C)(C)C1=CC(C(C)(C)C)=C(Br)C(=O)C1=O ZINC000005379546
Fc1cccc(F)c1CN1CCCn2cccc2[C@@H]1c1cc(F)c(F)cc1F ZINC000037522698
NC(=O)c1c(/N=C/c2cccc(I)c2)sc2c1CCCC2 ZINC000408722957
Cc1noc(COc2ccc(Cl)cc2[N+](=O)[O-])n1 ZINC000024122678
O=[N+]([O-])c1cc(Cn2cc(Br)cn2)cs1 ZINC000072291241
c1ccc([C@H]2c3ccc4ccccc4c3Oc3ncn4nc(CC56CC7CC(CC(C7)C5)C6)nc4c32)cc1 ZINC000013643538
Cc1noc(C)c1CC(=O)N(C)Cc1c(C)noc1C ZINC000047643357
CCn1c2ccc(S(N)(=O)=O)cc2nc1SCC(=O)N=c1sccn1Cc1ccc(C)cc1 ZINC000012507668
Cc1cn2c(nc(C)c2-c2noc([C@@H](C)C(C)(C)C)n2)s1 ZINC000426614761
Cc1ncc(CN2CCO[C@@H](c3cccc(Cc4ccccc4Cl)n3)C2)s1 ZINC000257217225
CC(=NNc1c(C)cccc1C(C)C)c1ccn(C)n1 ZINC000841640120
C[C@H](NS(=O)(=O)c1ccc([N+](=O)[O-])cc1)c1nnc2n1CCC2 ZINC000264519816
Cc1ccn([C@H](C)Cc2nc(Cc3ccc(C)c(C)c3)no2)n1 ZINC000665012121
C#CC[NH2+][C@H]1CC[C@H](NC(=O)C2(F)CCCC2)CC1 ZINC001034675409
O=[N+]([O-])c1ccc(COc2ccc(-c3n[nH]cc3-c3nc4ccccc4s3)c(O)c2)cc1 ZINC000008922390
O=[N+]([O-])c1c(-c2ccc([N+](=O)[O-])cc2)nc2ccccn21 ZINC000013284620
F[C@@H]1[C@@H](F)C(F)(F)C(F)(F)C1(F)F ZINC000002243208
CCc1nc(CN[C@H](C)c2nc(C(F)(F)F)cs2)cs1 ZINC000274624396
O=[N+]([O-])c1cccc(CSc2nnc(-c3ccncc3)n2-c2ccc(F)cc2)c1 ZINC000016281881
Cc1sc(S(=O)(=O)N2C[C@@H]3CCCN3C[C@H]2C)cc1[N+](=O)[O-] ZINC000343471361
CC#C[C@@H](CC)Oc1ccc(Cl)cc1-c1cc[nH]n1 ZINC001227617562
Cc1ccc([C@H](C)N2CCN(S(=O)(=O)c3ccc4c(c3)OCCO4)CC2)cc1C ZINC000026417048
O=[N+]([O-])c1ccc(COc2c(Br)cc(Br)cc2CNc2ccccc2Cl)cc1 ZINC000409178332
Cc1ccc(S(=O)(=O)N2CCN(Cc3nc4sc5c(c4c(=O)[nH]3)CCCC5)CC2)cc1 ZINC000033361114
Oc1ccc(/C=N/c2ccc(Nc3ccccc3)cc2)cc1 ZINC000000062373
O=C(Nc1cccc2nsnc21)c1ccc([N+](=O)[O-])cc1Cl ZINC000004742603
O=[N+]([O-])c1cccc(/N=C/c2ccc(Cl)cc2Cl)c1 ZINC000000561363
Cn1cc([C@]2(C)NC(=O)N(Cc3ccccc3[N+](=O)[O-])C2=O)cn1 ZINC000131325419
CC(C)Cc1nc2sc3c(ncnc3N3CCCCC3)c2c2c1CCCC2 ZINC000001322061
CC(C)[C@H](C(=O)NCCC#C[Si](C)(C)C)[NH+](C)C ZINC000912332463
Cc1cc(C)n(C2CN(Cc3cc4cccc(C)c4nc3-c3cccs3)C2)n1 ZINC000072475799
O=C([C@H]1C[C@@H]1c1nnc[nH]1)N1CCN(c2ccc([N+](=O)[O-])cc2)CC1 ZINC000367939861
O=[N+]([O-])c1ccc(Sc2ccc(N3C(=S)N[C@@H](c4ccccn4)[C@@H]3c3ccc(-c4ccc(Cl)cc4)o3)cc2)cc1 ZINC000224786041
Cc1cc(C)c(NC(=O)c2nc(-c3cccs3)n(-c3ccccc3)n2)c(C)n1 ZINC000097214061
Clc1ccccc1CN=Nc1nc(Nc2ccccc2)nc(Nc2ccccc2)n1 ZINC000004579302
Cc1cc(C(=O)COC(=O)c2cc3c(s2)CCC3)c(C)n1C1CC1 ZINC000004462542
COC(=O)c1sc(N=[N+]=[N-])c(Cl)c1OC ZINC000096511036
CCCOc1ccc([N+](=O)[O-])cc1/C=C1\SC(=N)NC1=O ZINC000004755238
O=[N+]([O-])c1ccc(-c2nnc3c4ccccc4c(Cl)nn23)cc1 ZINC000003173551
CCc1occc1C(=O)Nc1nc2c(ccc(F)c2C)s1 ZINC000430828408
O=C(Nc1cccc(Cl)n1)c1cccc([N+](=O)[O-])c1Br ZINC000159147393
Cc1nn(-c2ccccc2)c2nc(C)cc(C(=O)Nc3ncc(Cl)cc3Cl)c12 ZINC000036611655
CN(Cc1nc2ccccc2s1)C[C@H](O)CN1C(=O)c2ccccc2C1=O ZINC000025230877
O=C1c2cc(Br)cc(Br)c2OCC1(CN1CCOCC1)CN1CCOCC1 ZINC000015229111
CCOc1c(Br)cc(F)cc1[N+](=O)[O-] ZINC000085477056
Cc1nnc2sc(-c3ccccc3NC(=O)c3ccc(-c4ccccc4[N+](=O)[O-])o3)nn12 ZINC000057312938
O=C([C@@H]1CC[C@@H]2CCCC[C@H]2C1)N1CC2(CCC2)[C@H]1C1CC1 ZINC000460967979
CN(C)/C=N/c1nc2ncc(-c3cccs3)c(/N=C/N(C)C)n2n1 ZINC000004041453
Oc1ccc(/C=N/[C@H]2CCCCC23CCCC3)c(O)c1O ZINC000812445471
CC[C@@H](C)c1ccc(/N=C/c2cc(C)n(-c3ccc(Cl)cc3)c2C)cc1 ZINC000408773023
Cc1ccc([C@@H]2Nc3c(F)cccc3[C@@H]3C=CC[C@@H]32)cc1 ZINC000004124405
c1csc(-c2nc(N3CC[N@H+]4CCCC[C@H]4C3)ncc2-c2ccncc2)c1 ZINC000012338417
Fc1cc(CNc2nn3cc(-c4ccc(Cl)cc4)nc3s2)c2c(c1)COCO2 ZINC000489321051
COc1cc([N+](=O)[O-])ccc1-n1cccc1/C=C1/C(=N)N2N=C(C(F)(F)F)SC2=NC1=O ZINC000041076308
Clc1ccc(/N=C/c2ccccc2)cn1 ZINC000018178632
C[C@@H](NCc1c(Cl)cccc1Cl)c1cccs1 ZINC000020567093
CCn1cccc1/C=N/c1ccc(C)cc1[N+](=O)[O-] ZINC000408931487
Cc1cc(C)[nH]c(=NNc2c([N+](=O)[O-])cccc2[N+](=O)[O-])n1 ZINC000004904121
Cc1cc(C)nc(NC(=O)c2cc([N+](=O)[O-])cc([N+](=O)[O-])c2)c1 ZINC000005935336
Brc1cccc(-c2cn3cc(Br)ccc3n2)c1 ZINC000001291505
Nc1nc(Sc2ccc(F)cc2)ccc1[N+](=O)[O-] ZINC000032826075
Cc1ccc(Oc2nc(C)nc3sc4c(c32)CCC4)c([N+](=O)[O-])n1 ZINC000003426389
CC(C)(C)c1nc2c(o1)c(C=O)cnc2Br ZINC000066054402
CCn1nc(CN[C@H](C)c2cccc(F)c2F)c2ccccc21 ZINC000274462445
C[C@H](Nc1cccc(-c2nc3ccccc3s2)c1)c1nc(C(C)(C)C)no1 ZINC000065575401
CC[C@@H](CC(F)F)C(=O)N1CCc2sc(Br)cc2C1 ZINC000655027193
Fc1c(F)c(F)c2c(F)c(Br)c(F)c(F)c2c1F ZINC000063148530
CO[C@H]1COC[C@@H]1NC(=O)c1cc(Br)cc([N+](=O)[O-])c1 ZINC000290386961
CC(C)(C)C(=O)N1CCN(c2nnc([C@@H]3CCO[C@H]3C(C)(C)C)n2C[C@H]2CC(F)(F)CO2)CC1 ZINC001302005239
Cc1nc(-c2c[nH]c(C(=O)Nc3nc(C4CC4)cs3)c2)cs1 ZINC000025562613
Nc1nc2sc3c(c2c2nnc(SCc4ccccc4Cl)n21)CCCC3 ZINC000005100806
C[C@H](NC(=O)c1ccc(N2CCN(C)CC2)c([N+](=O)[O-])c1)c1ccc(Cl)cc1Cl ZINC000012735769
CCc1occc1C(=O)N1Cc2cccc(Br)c2C1 ZINC000684666505
O=C(CCN1C(=O)/C(=C/c2ccc(Cl)cc2Cl)SC1=S)Nc1nccs1 ZINC000000975294
Cc1csc(CNC(=O)Cc2c(C)nn(-c3ccccc3F)c2C)n1 ZINC000045039811
Fc1ccsc1-c1nc([C@H]2CSc3ccccc3O2)no1 ZINC000340689164
Cc1ccoc1CC(=O)N1CCN(c2ccc([N+](=O)[O-])nc2)CC1 ZINC000596785895
Cc1ccc([N+](=O)[O-])c(=O)n1Cc1nc(C(C)(C)C)cs1 ZINC000097164961
O=[N+]([O-])c1ccc(/N=C/c2cccc(Cl)c2Cl)cc1 ZINC000004677271
O=[N+]([O-])c1ccc(S(=O)(=O)N(C2CC2)[C@@H]2CCS(=O)(=O)C2)cc1 ZINC000045811092
CSc1nc(N)c(C(=O)c2ccc([N+](=O)[O-])cc2)s1 ZINC000003136283
Cc1cc([N+](=O)[O-])cc(Cl)c1N[C@@H](C)C[S@](C)=O ZINC000225545387
Cc1nc2ccc(Br)cc2c(=O)n1N=Cc1ccccc1OC(C)C ZINC000409285367
CC(C)c1ccc(/N=C/c2cccn2-c2ccc(Br)cc2)cc1 ZINC000059250124
COc1cc(/C=C2/SC(=O)N(Cc3ccccc3[N+](=O)[O-])C2=O)cc(Br)c1OCc1ccc(Cl)cc1Cl ZINC000150385999
Clc1cccc(-c2noc(CSc3ccc(Br)cn3)n2)c1 ZINC000097150604
Clc1ccc(/C=C/c2ccccc2Br)s1 ZINC000000480936
Nc1nsc(N2CCN(S(=O)(=O)c3ccc(C4CCCCC4)cc3)CC2)n1 ZINC000253426145
Cc1ccc([N+](=O)[O-])c(NC(=S)NC(=O)c2ccc(-c3ccccc3[N+](=O)[O-])o2)c1C ZINC000009064615
CC(C)C(=O)Nc1ccc(N2C(=S)N[C@@H](c3ccccn3)[C@H]2c2ccc(-c3ccccc3[N+](=O)[O-])o2)cc1Cl ZINC000225141508
O=[N+]([O-])/C=C/c1cn(Cc2ccccc2Cl)c2ccccc12 ZINC000014136196
Cc1ccc(C(=O)N2Cc3sc(C)nc3C3(CCN(C(=O)N(C)C)CC3)C2)s1 ZINC000306140085
Cc1cc(C)nc(N=NC[C@@H](C)c2cc(F)cc(F)c2)n1 ZINC000834911609
O=[N+]([O-])c1ccccc1/N=N\Nc1ccccc1[N+](=O)[O-] ZINC000017354827
Cc1ccc(CSCc2nc(C3CCCC3)no2)c(C)n1 ZINC000184831716
O=C(C#CC1CC[NH2+]CC1)N1CC[C@H]2CSC[C@H]2C1 ZINC000877249353
C[C@H](C(=O)N(C)N1CCS(=O)(=O)CC1)c1ccc([N+](=O)[O-])cc1F ZINC001155267278
CC(C)=CCCC(C)N=Nc1ncc(Cl)cn1 ZINC000857223543
Cc1nc(-c2cccnc2)nc(NCc2ccc(Cl)o2)c1C ZINC000607948137
Cc1ncc(C(=O)N(C)[C@H](C)c2cccs2)c(C)n1 ZINC000179949960
C=CC[C@H]1CCCCC1=NN[C@@H]1C[C@@H](C)O[C@@H](C)C1 ZINC000901300551
NC(=O)[C@H]1CCCN1Cc1cc(Br)c([N+](=O)[O-])s1 ZINC000602679986
CCc1cc(N2CCN(Cc3c(F)cccc3Cl)CC2)n2ncnc2n1 ZINC000022670209
CC(C)N1CCO[C@@H](c2noc(C3CC4(C3)CCCCC4)n2)C1 ZINC000656752777
CCO[C@@H]1CC2(CCCCC2)C1(C#N)C#N ZINC000000333288
CCc1ccc(C(c2ccc(CC)o2)c2ccc(C(c3ccc(CC)o3)c3ccc(CC)o3)cc2)o1 ZINC000003847564
C(=C/C1=NN(c2ccccc2)[C@@H](c2cccs2)C1)\c1cccs1 ZINC000000234822
S=c1[nH]cc(Oc2ccc(Cl)cc2Cl)c(=S)[nH]1 ZINC000001708425
Cc1ccc(C2=Nc3cc(Br)ccc3N=C(c3ccc(F)cc3)N2)o1 ZINC000006743674
Cc1cc(-n2c(C)cc(C=C3SC(=S)NC3=O)c2C)no1 ZINC000008053870
Cc1ccc([C@H]2[C@@H](c3ccccn3)NC(=S)N2c2ccc(Cl)cc2)o1 ZINC000224452909
O=C(Nc1ccccc1Cl)c1cnc(-c2ccsc2)s1 ZINC000112227267
C[C@H](C(=O)NC(C)(C)C)[S@@](=O)Cc1csc(C2CCCC2)n1 ZINC000078394760
COC(CN1CC2=C(C1=O)[C@@H](c1ccc([N+](=O)[O-])cc1)NC(=O)N2)OC ZINC000008755450
CCC(C)(C#CC(O)(C#CC(C)(CC)CC)C#CC(C)(CC)CC)CC ZINC000004758836
Cc1sc2[nH]c([C@@H](C)Sc3ccc(Br)cc3)nc(=O)c2c1C ZINC000005639987
CCCc1nnn2c1SCC(c1ccc(Cl)cc1)=N2 ZINC000019800685
O=S(=O)(N/N=C/c1ccc(Cl)s1)c1ccc(Cl)cc1 ZINC000006225703
ClC12c3ccccc3C(c3ccccc31)C1(Cl)c3ccccc3C2c2ccccc21 ZINC000001730098
C#CCCCON=C(C)c1ccc(Br)cc1F ZINC000795246170
C[C@@H]1c2c(F)cccc2CCN1C(=O)c1n[nH]cc1[N+](=O)[O-] ZINC000170591175
Cc1ccc(CNc2c(-c3cccc(Br)c3)nc3ncccn32)cc1 ZINC000020996893
Cc1ccc(/C=C/C(=O)c2ccc([N+](=O)[O-])cc2)o1 ZINC000005364033
C[C@@H]1CCc2c(C(=O)N3C[C@H](C)CC[C@H]3C)csc2C1 ZINC000464941624
O=C(Nc1nc(-c2cccc([N+](=O)[O-])c2)cs1)[C@@H]1CCCO1 ZINC000001055564
Cc1sc2nc(CN3CCCC3)nc(N3CCCCCC3)c2c1C ZINC000008315256
CC(C)[C@@H](C(=O)N1CCSCC1)n1cccc1 ZINC000888103901
CC[C@H](C)n1ncc(NCc2csc(C3CC3)n2)c1C ZINC000359817640
COc1cc2sc(NC(=O)c3ccc(Cl)c([N+](=O)[O-])c3)nc2cc1Cl ZINC000006441334
Cc1cc(N(C)C)ccc1/N=N/c1ccc([N+](=O)[O-])c(C)c1 ZINC000004774591
O=c1[nH]nc(-c2ccc([N+](=O)[O-])cc2)c2c1Nc1nnnn1[C@@H]2c1ccc(Br)cc1 ZINC000010296264
CC(C)N1C(=O)/C(=C2\c3ccccc3N(Cc3ccccc3Cl)C2=O)SC1=S ZINC000002672174
c1cc2c(ccnc2NC[C@H]2COC3(CCOCC3)O2)o1 ZINC000095990665
Cc1csc([C@H](C)NC(=O)c2cnc(C(C)(C)C)s2)n1 ZINC000067858663
C[C@H](Sc1nnc(Cc2cccs2)n1C1CCCCC1)c1nnc(-c2cccc(Cl)c2)o1 ZINC000009864399
Cc1ccc(Cl)cc1NS(=O)(=O)c1ccc([N-]S(=O)(=O)c2ccc(Br)s2)cc1 ZINC000409149017
Cc1cc(N)ccc1N=Nc1ccc(Br)cc1 ZINC000254747427
N#CCn1c(CN2CCCC2)nc2sc3c(c2c1=O)CCCC3 ZINC000002657854
Cc1cc(CNC(=O)c2nnn(-c3cccc([N+](=O)[O-])c3)c2C)[nH]n1 ZINC000609594692
FC1(F)COC2(CN(Cc3cc(Cl)ccc3Cl)C2)C1 ZINC001204569121
O=C(ON=C(C1CC1)C1CC1)ON=C(C1CC1)C1CC1 ZINC000005566675
COC(=O)[C@@H](C)N1C(=O)/C(=C/c2ccccc2[N+](=O)[O-])SC1=S ZINC000001276919
Cc1ccc(-c2noc([C@H](C)CCOc3ccccc3)n2)o1 ZINC000570635228
O=c1c2ccc3c4ccc5c(=O)c6cc([N+](=O)[O-])ccc6c6ccc(c7ccc(c8ccc([N+](=O)[O-])cc18)c2c37)c4c56 ZINC000003954047
COc1ccc(/C=C2/SC(=Nc3ccc([N+](=O)[O-])cc3Cl)NC2=O)cc1OC ZINC000408752047
O=[N+]([O-])c1ccc2nc(-c3cc(Cl)ccc3Cl)oc2c1 ZINC000073640076
C[C@H](Cc1noc(-c2c(C3CC3)cnn2C)n1)c1ccccc1 ZINC000664797573
CCc1cc2c(ncnc2N[C@H](CO)C(C)(C)C)s1 ZINC000097237187
Cc1cc(/C=N/NCc2ccc(Cl)cc2)c(C)n1-c1ccccc1C ZINC000010118934
CC(=O)c1c(C)[nH]c(C(=O)OC[C@H]2CCCO2)c1C ZINC000032666422
CCc1ccc(NCc2ccc(Br)s2)cc1 ZINC000019955557
C[C@H]1C[C@H](Nc2nc(Cl)nc3c(Cl)nccc23)CCO1 ZINC001161693402
COCCCN1C(=O)S/C(=C/c2ccc(-c3ccc(Cl)cc3[N+](=O)[O-])o2)C1=O ZINC000409229607
Cc1ccc(-c2nn3c(nnc3-c3ccncc3)s2)cc1 ZINC000000527384
CSc1cccc(NC(=O)N[C@H]2C[C@@H](C(=O)N[C@@H](CCCNC(=O)CC(C)(C)C)C(N)=O)N(C(=O)CC(C)(C)C)C2)c1 ZINC000004200904
CC(=O)n1cc(/C=C2\N=C(c3cc([N+](=O)[O-])ccc3Cl)OC2=O)c2ccccc21 ZINC000408718339
Cc1ccc(-c2nnc3sc(-c4ccc([N+](=O)[O-])cc4)nn32)cc1 ZINC000004808371
Cc1c[nH]c2cccc(C(=O)N(C)c3nc(Cl)ccc3N)c12 ZINC001154076561
CC[C@H](COc1nccc2nc(Br)sc21)OC ZINC001234571166
CNC(=O)c1ccc(Nc2nc3sccn3c2[N+](=O)[O-])cc1 ZINC000032806284
CC(C)[C@@H]1C[C@H](NC(=O)c2cc(F)cc([N+](=O)[O-])c2Br)CCO1 ZINC000271351162
Cc1noc2nc(-c3ccc4c(c3)OCO4)cc(C(=O)N[C@H]3CCCC[C@@H]3C)c12 ZINC000036618349
O=C(CN1C(=O)CCC1=O)OCc1cc([N+](=O)[O-])cc2c1OCOC2 ZINC000024661277
CCc1ccccc1S(=O)(=O)N1CCN(c2nc3ccncc3n(C(C)C)c2=O)CC1 ZINC000065292784
Cc1cc(C)c(-c2csc(NC(=O)Cn3cnc4c3c(=O)n(C)c(=O)n4C)n2)c(C)c1 ZINC000009715352
CCn1c(Sc2ccc([N+](=O)[O-])cc2Cl)nnc1-c1cccc(Br)c1 ZINC000016285867
Cc1ccc(C(=O)NC(=S)Nc2cc(Cl)c([N+](=O)[O-])cc2C)c(Cl)c1 ZINC000408627129
Cc1nc(C(C)(C)NC(=O)N[C@@H]2CC[C@H](C)C[C@H]2C)sc1C ZINC000347510365
Cc1cc(Nc2cnc(Br)c(F)c2)cc(O)c1F ZINC001216079174
Brc1cc2c3c(ccc4c3c1OCO4)OCO2 ZINC000071186766
Cc1ccc([C@@H]2[C@@H](c3ccccn3)NC(=S)N2c2ccc(NC(=O)C(C)C)c(C)c2)[nH]1 ZINC000224112505
O=S(=O)(N[C@H]1CO[C@H]2[C@@H]1OC[C@@H]2Nc1nccc(-c2cccs2)n1)c1cccs1 ZINC000005433868
CCc1ccc(-c2nn3c4cc(Cl)ccc4nc3c3ccccc32)cc1 ZINC000007343300
Cc1n[nH]c(C(=O)NC(C)(C)c2nc(C)c(C)s2)c1[N+](=O)[O-] ZINC000076649743
O=C(NC1CCCC1)c1cc2n(n1)C[C@@H](c1ccc3c(c1)OCO3)OC2 ZINC000169769975
Fc1ccc(C(CCCn2nnc(-c3ccncc3)n2)c2ccc(F)cc2)cc1 ZINC000004967361
Cc1ccc2nc(Cc3ccc(Br)cc3)sc2c1 ZINC000073635058
Cc1nc(NC(=O)CN2C(=O)NC3(CCCC3)C2=O)ccc1[N+](=O)[O-] ZINC000268520691
O=C(/C=C/c1ccccc1F)c1ccc([N+](=O)[O-])cc1 ZINC000005811402
O=C(Nc1cc([N+](=O)[O-])ccc1Sc1cccs1)C(=O)N[C@@H]1CC12CCCC2 ZINC000429947777
C#CCOc1cccc(Br)c1Br ZINC000098175231
CCn1c2ccccc2[nH]c1=NN=Cc1ccc(C)o1 ZINC000408692122
O=[N+]([O-])c1cnc2ccc(Br)cc2c1N[C@@H]1CCO[C@@H]1C1CC1 ZINC000535509915
CC(C)c1n[nH]c(C(=O)N[C@@H](C)c2ccc(Br)cn2)c1[N+](=O)[O-] ZINC000280049848
O=C(N[C@@]1(Cc2ccc(Cl)cc2)CCOC1)c1cnc([C@@H]2CCCO2)s1 ZINC000548846125
CC(C)(C)c1cnc(CNc2cc(F)c(F)c(F)c2)o1 ZINC000085278533
O=C(Nc1cc(Cl)cnc1Br)c1ccc(Cl)s1 ZINC000304588329
CC(=[NH+][N-]c1nc2ccccc2s1)c1ccc(N)cc1 ZINC000007063184
CCc1ccccc1-c1noc(-c2nc(C3CC3)oc2C)n1 ZINC000514690993
O=C(/C=C/c1ccccc1[N+](=O)[O-])Nc1ccccn1 ZINC000006398902
Cc1cc(/C=N/c2ccc([N+](=O)[O-])cc2C)c(C)n1C ZINC000408784019
C(=N/c1cccc(-c2nc3ccccc3s2)c1)\c1c[nH]c2ccccc12 ZINC000006864821
OCc1cc(Cl)c(OCc2ccc(Cl)cc2)c(Br)c1 ZINC000034772826
CN(C)c1ccc(-c2sc3nc(-c4ccc(N(C)C)cc4)cc[n+]3c2[O-])cc1 ZINC000005334457
C[C@@H]1CN(C(=O)c2csc(-c3ccc([N+](=O)[O-])cc3)n2)C[C@H](C)S1 ZINC000610300908
Clc1ccc(CSc2nnc(SCc3cccc(Cl)c3)s2)cc1 ZINC000001770018
Cc1cc(C(=O)Nc2nc(-c3ccccn3)cs2)ccc1[N+](=O)[O-] ZINC000006969742
CC1=CCCN(c2nnc(-c3cc(Br)c[nH]3)n2C[C@@H](N2CCOCC2)C(F)(F)F)C1 ZINC001304586331
C#C[C@@H](CC)NC(=O)NC1CC[NH+](C[C@H]2CCOC2)CC1 ZINC000491680016
Fc1ccc(Br)cc1C=NOC/C=C\Cl ZINC000811670121
Cc1cnc(-c2nc(=O)c3c(CC(C)C)csc3[nH]2)s1 ZINC000416413905
CC(C)CC[C@H](C)NC(=O)C[C@@H]1CCCC[C@@H]1C ZINC000518033843
CCOc1cccc(/C=N/NCc2ccccc2Cl)c1 ZINC000008811710
COC1CCC(Nc2nc(SC)nc3c2CCCC3)CC1 ZINC001157803205
Oc1ccc(/C=N/NCc2c(Cl)cccc2Cl)cc1 ZINC000009195051
O=[N+]([O-])c1cccc(Cl)c1CN1CC[C@H](n2cnc3c2CCCC3)C1 ZINC000432113158
COc1cc(OC)cc(-c2nc(SC(=Cc3cccn3-c3ccc(Br)cc3)C(=O)[O-])n[nH]2)c1 ZINC000408634290
CC[C@H](C)[C@@H](C)C(=O)N1CCN(Cc2csc(C)c2)CC1 ZINC001113464249
O=[N+]([O-])c1ccc([C@@H]2Sc3nnc(COc4ccccc4)n3N=C2c2ccccc2)cc1 ZINC000409194902
Cc1ncc([N+](=O)[O-])n1Cc1csc(C(C)(C)C)n1 ZINC000069619931
O=C(Nc1ccc([N+](=O)[O-])cn1)c1ccc([N+](=O)[O-])cc1Cl ZINC000005394773
Cn1ccnc1C=NNc1cc(Cl)ccc1Cl ZINC000005907228
CC(/C=C/[C@@H]1CC=CC(=O)O1)=C\[C@H](C)C/C=C/C(C)=C/[C@H](C)C(=O)[C@H](C)[C@@H](O)[C@@H](C)C/C(C)=C/C(=O)[O-] ZINC000256067959
Cc1ccc2cc(/C=N/c3ccc(Br)cc3)c(Cl)nc2c1 ZINC000102928412
Nc1ncnc(SCc2ccccc2Cl)c1[N+](=O)[O-] ZINC000170621891
Cc1cc(C)n(CCN2CCN(C(=O)Cc3ccc(S(=O)(=O)C(C)C)cc3)CC2)n1 ZINC000062022073
Cc1ocnc1C(=O)N[C@H]1CN(C(=O)C2(CF)CCC2)C[C@@H]1C ZINC000966850094
O=C(N[C@H]1CCCc2sccc21)N1CCc2ccc([N+](=O)[O-])cc2C1 ZINC000136608391
Cc1ccc(C)c(-c2nc(-c3ccc(-c4nnco4)cc3)no2)c1 ZINC000445389499
Cc1c(Br)cc([N+](=O)[O-])cc1-c1nc(CC(=O)NCC(C)C)no1 ZINC000289087292
Cc1cnc(COC(=O)c2c(C)c(C)n[nH]c2=O)c(C)c1[N+](=O)[O-] ZINC000191384947
Cc1cccc2ncc(CNc3c(Cl)cnnc3Cl)n21 ZINC001162344429
Cc1cc(C)n(CCCNC(=O)[C@H]2CC(=O)N(C)[C@H]2c2ccc(C)cc2)n1 ZINC000096181220
COc1cc(/C=C2\SC(=O)N(C)C2=O)cc(Cl)c1OCc1ccc([N+](=O)[O-])cc1 ZINC000408820849
Cc1ccc(/N=C/c2[nH]c3ccccc3c2Cl)cc1 ZINC000000503632
Cc1ccc(-c2nc(-c3nc4ccccc4s3)c(N)o2)cc1 ZINC000026509756
CS[C@H](C)c1nc(-c2ccc(C(C)(C)C)cc2)no1 ZINC000485857695
Cc1cc(I)ccc1Nc1nc(C)c([N+](=O)[O-])c(Nc2ccc(I)cc2C)n1 ZINC000100927680
O=C(N[C@@H]1[C@H]2CN(c3ncc([N+](=O)[O-])cc3F)C[C@H]21)[C@H]1C[C@H]2C[C@H]2C1 ZINC001060465084
S=C1N[C@H](c2ccccn2)[C@@H](c2cccs2)N1c1ccc(Cl)cc1 ZINC000224453084
CC(C)c1ccc([C@@H]2CC(=O)c3cnc(N4C[C@@H](C)C[C@H](C)C4)nc3C2)cc1 ZINC000004777143
Cc1nc(CN2CCC3(CC2)OC[C@@H](C)O3)sc1C ZINC000088600936
Cc1cc(C)n2c(c1)nc(Cl)c(C(C)C)c2=O ZINC000725245649
CC(=O)c1cc(N2CCCN(S(C)(=O)=O)CC2)ccc1[N+](=O)[O-] ZINC000370579447
CC(C)(C)C1=CCN(c2c(Br)cncc2[N+](=O)[O-])CC1 ZINC000500289450
COCCn1c(N=NCc2ccccc2O)nc2c1c(=O)[nH]c(=O)n2C ZINC000032937964
CN1C(=O)S/C(=C\c2ccc(Sc3ccc(Cl)cc3)o2)C1=O ZINC000006440346
O=[N+]([O-])c1ccccc1/C=N/c1ccc2oc(-c3cccc(Cl)c3Cl)nc2c1 ZINC000003113198
CC[C@@H](Sc1nnc2c3ccccc3[nH]c2n1)C(=O)Nc1nc2ccccc2s1 ZINC000000877519
O=[N+]([O-])c1ccc([O-])cc1C[NH+]1CCC(c2noc3cc(F)ccc32)CC1 ZINC000550105295
Fc1ccc(COc2ccc(C=NNc3ccc4ccccc4n3)cc2)cc1 ZINC000408741952
COc1ccc(C(=O)NCc2ccnc3ccnn32)cc1[N+](=O)[O-] ZINC000349084013
CCN1C=CC(=C/C=C2\C=CC=CC2=O)C=C1 ZINC000409415916
Clc1ccc(/C=N/c2ccc(-c3csnn3)cc2)cc1 ZINC000000106657
Cc1cnc([C@@H](C)SCc2nc(C(F)(F)F)cs2)cn1 ZINC000427694679
O=C1c2cc(Cl)ccc2-c2ccc(/N=C/c3ccccc3Cl)cc21 ZINC000100362560
C=CCOC[C@@H]1CCC[C@@]12CN(C(F)(F)c1ccc(-c3ccc(Cl)nn3)cc1)CCO2 ZINC001164980869
Cc1cc(C)n(CCN(C)Cc2c(Cl)n(C)nc2-c2cc(C)on2)n1 ZINC000097294843
O=C(COc1ccccc1F)Nc1sccc1-c1nc2ccccc2s1 ZINC000035590720
Cn1ncc2c3nc(-c4ccc(Cl)cc4)nn3cnc21 ZINC000000542845
CCC(N=Nc1nncc2ccccc21)c1ccc(F)cc1 ZINC000007985451
Cc1noc(C)c1C(=O)ONC(=N)c1ccc(-c2csnn2)cc1 ZINC000004389507
CN(c1cc([N+](=O)[O-])ccc1Cl)S(=O)(=O)c1cc(Cl)ccc1Cl ZINC000224945568
Cc1cscc1-c1noc(-c2occc2C(C)C)n1 ZINC000518835187
Cc1[nH]c2ccccc2c1/C=N/c1ccc(Cl)cc1 ZINC000000062723
Cc1cc(-c2nc(C3CCSCC3)no2)sc1C ZINC000445542972
CC(C)N1C(=O)N[C@@H]2CN(C(=O)c3ccc([N+](=O)[O-])s3)CC[C@H]21 ZINC000347025243
Cn1cnc(C[N-]S(=O)(=O)c2cc3c(cc2[N+](=O)[O-])OCCO3)n1 ZINC000271080866
Cc1nc(C(=O)N2C[C@H](C)[C@H](NC(=O)C3=CCCC3)C2)c(C)o1 ZINC000966741099
CCc1c(C)sc2ncn3nc([C@@H]4C[C@@H]4c4ccccc4)nc3c12 ZINC000002805482
O=C(/C=C/c1cc2c(cc1[N+](=O)[O-])OCO2)OCc1cc(=O)n2c(n1)sc1c2CCCC1 ZINC000009960072
O=C(Cc1ccc(Nc2ccc([N+](=O)[O-])nc2)cc1)N1CCc2ccccc21 ZINC000573283957
O=C(OCc1c(F)cc([N+](=O)[O-])cc1F)[C@@H]1CCS(=O)(=O)C1 ZINC000803263315
CNc1ncnc(Oc2ccc(Cl)cc2)c1[N+](=O)[O-] ZINC000004362550
Cc1nn([C@H]2CCS(=O)(=O)C2)c2c1[C@@H](c1ccc(S(C)(=O)=O)cc1)CC(=O)N2 ZINC000071282633
Cc1nc(SCc2cc([N+](=O)[O-])cc3c2OCOC3)n[nH]1 ZINC000011658735
Cc1cc(C)c(-c2csc(NC(=O)c3ccc(Cn4ccccc4=O)o3)n2)cc1C ZINC000023750033
O=C(c1c[nH]c2cc([N+](=O)[O-])ccc12)N1CCSC2(CCC2)CC1 ZINC000582406959
O=[N+]([O-])c1cc(F)c([O-])cc1Br ZINC000307496241
O=C(CCCc1nc2cccnc2n1Cc1ccc(F)cc1)NCCC1=CCCCC1 ZINC000033072868
C[C@@H](Cc1cncs1)Nc1ncnc2cccc(F)c21 ZINC000091943944
CCn1nc(C)c([N+](=O)[O-])c1Sc1nc(C)co1 ZINC000192909013
Cc1noc(-c2nn(C)c3c2CN(C(=O)[C@@H](C)Oc2ccc(Cl)cc2)CC3)n1 ZINC000064566260
COc1ccc(Cn2cnc3cc(F)c(F)cc32)cn1 ZINC000152233128
CCOc1ccc(-c2nn(-c3cccc([N+](=O)[O-])c3)c3c2cnc2c(F)cc(F)cc32)cc1 ZINC000020183620
CCS[C@@H](C)c1noc(C2(C)CCCCC2)n1 ZINC000515916274
Cc1cc(/C=N\c2ccc(C)c([N+](=O)[O-])c2)c(C)n1C ZINC000408771407
C=CCC1(NC(=O)OC(C)(C)C)CCCCCCC1 ZINC000072481978
O=Cc1cn(-c2ccccc2)nc1-c1cccs1 ZINC000000086649
Cc1ccc(C)c(SCC(=O)N2CCc3cc([N+](=O)[O-])ccc32)c1 ZINC000016811289
O=[N+]([O-])c1cc(/N=C/c2c[nH]c3ccccc23)ccc1/N=C/c1c[nH]c2ccccc12 ZINC000004473896
CNc1nc([C@@H]2CCN(C(C)=O)C2)nc2c1CN(C(=O)c1c(C)oc3c1CCCC3)CC2 ZINC000257337442
Cc1ccc(C(=O)N2CCN([C@H](C)c3cc([N+](=O)[O-])ccc3C)CC2)s1 ZINC000182683657
Cc1ccc([N+](=O)[O-])cc1NC1=NS(=O)(=O)c2ccccc21 ZINC000000208412
CCC[C@@H](C(=O)NCCC(C)C)N(Cc1ccco1)C(=O)Cn1nnc(-c2ccc(OC)c(OC)c2)n1 ZINC000006501157
Fc1cc(Cl)ccc1CSc1nc2cc(Br)cnc2[nH]1 ZINC000004144067
Cc1c(C)c(CC(C)(C)C)c(C)c(C)c1CC(C)(C)C ZINC000001722247
CNc1c(C(C)(C)C)cc(C(C)(C)C)cc1C(C)(C)C ZINC000001751890
C[C@H]1C[C@H](NCc2csc(Cl)c2Cl)c2nccn21 ZINC000449568589
Cc1c(C(=O)N2CCn3ccnc3C2)cc([N+](=O)[O-])cc1[N+](=O)[O-] ZINC000733960013
CCOc1ccccc1N(C(=O)c1snc(C(N)=O)c1N)[C@@H](C(=O)NC[C@@H]1CCCO1)c1ccc2ncccc2c1 ZINC000006134441
Cc1ccc(-c2nc(C)c(C(=O)Nc3nc4ccccc4[nH]3)s2)o1 ZINC000032922691
COc1cc(-c2noc(-c3cc(Br)cc([N+](=O)[O-])c3)n2)ccn1 ZINC000121528490
C[C@H]1CN(Cc2coc(-c3ccc([N+](=O)[O-])cc3)n2)CC(=O)N1C ZINC000337457979
Cc1ccsc1[C@@H]1C[C@H]1C(=O)N1CCc2c(cccc2[N+](=O)[O-])C1 ZINC000161305446
Clc1ccc(Oc2ncnc3sccc32)c(Cl)c1 ZINC000008146726
O=[N+]([O-])c1cc([N+](=O)[O-])c(Cl)c([N+](=O)[O-])c1Cl ZINC000100116517
Clc1cc(-c2ccncc2)nc(NC[C@@H]2CCCCO2)n1 ZINC001156380260
Cn1cnc([N+](=O)[O-])c1Nc1cc(Cl)c(N)c(Cl)c1 ZINC000008317747
O=C([O-])/C=C/c1ccc([N+](=O)[O-])cc1Cl ZINC000001717373
CC(C)(C)n1ncc2c1ncnc2Oc1ccc(Cl)cc1 ZINC000301897879
C=CCC1(CNC(=O)[C@]23CCO[C@H]2CCCC3)CCCC1 ZINC001272426698
Cc1ccsc1[C@H](C)N[C@H](c1nccn1C)c1ccc(F)cc1 ZINC000095419868
C[C@@H]1CC[C@@H](OC(=O)c2ccc([N+](=O)[O-])[n-]2)C1 ZINC000779263068
CCOc1ccc(N=c2nc(-c3ccc(C)cc3)n(Cc3ccc([N+](=O)[O-])cc3)s2)cc1 ZINC000253531715
O=C(NCc1ccc2c(c1)COC2)c1cc2cc([N+](=O)[O-])ccc2s1 ZINC000431878268
CC(C)n1cc(CN2CCc3c(Br)ccc([N+](=O)[O-])c3C2)nn1 ZINC000289560448
Cc1cc(C(F)F)n(CC(=O)NCC23CC4CC(CC(C4)C2)C3)n1 ZINC000036611171
COc1cnc(Br)c(Nc2cnc(OC)cc2C)c1 ZINC001209869246
CC(=O)n1c(-c2ccc(Cl)cc2)nc2c1SC(c1ccc(F)cc1)=NN2C(C)=O ZINC000016778031
Cc1sc(C(=O)N[C@H]2C[C@H](c3cc(F)cc(F)c3)C2)cc1[N+](=O)[O-] ZINC000437503976
COc1cc([N+](=O)[O-])cc2c1N[C@@H](c1ccc(Cl)c(Cl)c1)[C@H]1CC=C[C@@H]21 ZINC000006274893
COc1cc(C(=O)N2CCSC[C@H](C)C2)c([N+](=O)[O-])cc1OC(F)F ZINC000277638503
CC[N+](CC)(CC)Cc1ccc(C([O-])(C(F)(F)F)C(F)(F)F)o1 ZINC000003145253
C=CCn1c(-c2ccc(Cl)cc2Cl)cs/c1=N\c1ccc2c(c1)OCCO2 ZINC000004528725
O=[N+]([O-])c1ccc(-c2nnc(-c3ccc(Br)o3)o2)cc1 ZINC000000276095
O=S(=O)(/N=C/c1ccc(Br)cc1)c1cccs1 ZINC000000055548
c1cc(-c2ccc(-c3nc(Cc4ccccc4)no3)s2)n[nH]1 ZINC000519029663
CC1N=NC(=S)N1N=Cc1ccc(C(C)(C)C)cc1 ZINC000005459271
CO[C@@H](C)c1nc(CSCC=C(C)C)cs1 ZINC000341905372
CC(C)c1noc(COc2ccc([N+](=O)[O-])cc2)n1 ZINC000012740094
COCC(=O)N1CCn2c(CN3CC[NH+](C)CC3)cnc2C1 ZINC000096087571
O=C(Cc1ccc([N+](=O)[O-])cc1)Cc1ccc([N+](=O)[O-])cc1 ZINC000001722437
Cc1csc(Sc2ccc(C(=O)N[C@H](C)C[S@@](C)=O)cc2[N+](=O)[O-])n1 ZINC000181673146
O=C(Nc1c(F)c(F)c(F)c(F)c1F)c1ccnn1C(F)F ZINC000002777610
Cc1cnc(Nc2ccc(O)c(F)c2F)c(Br)n1 ZINC001212000240
Clc1ccc(OC/C=C/COc2ccc(Cl)cc2Cl)c(Cl)c1 ZINC000004583084
C[C@@H](c1nn[nH]n1)n1cc(-c2ccccc2C#Cc2ccccc2)nn1 ZINC000091770265
Cc1nc(C)c(NC(=O)CCCCC(C)(C)C)s1 ZINC000342225713
CC(=O)c1c(C)c(C)[nH]c1C(=O)NCc1ccc(C)c(F)c1F ZINC001184760326
Cc1ccc(/C=C\C(=O)O[C@@H](C)C(=O)C23CC4CC(CC(C4)C2)C3)o1 ZINC000207779782
O=C1C=CC(=[NH+][N-]c2n[nH]c(-c3ccc(F)cc3)n2)C=C1 ZINC000022781035
O=C([N-]S(=O)(=O)c1cccnc1)C1=Cc2cc(Cl)ccc2OC1 ZINC000042322253
Cc1nc2c(nnn2Cc2ccccc2)c(N2C[C@H](C)C[C@H](C)C2)n1 ZINC000018059689
Cc1ccccc1SCc1cn2cc(Cl)ccc2n1 ZINC000059929586
Cc1cc(OS(=O)(=O)c2cnn3c2OCCC3)ccc1[N+](=O)[O-] ZINC000841476160
CCCOc1c(Cl)cc(/C=N/c2cccc(Cl)c2C)cc1OC ZINC000006880717
COc1c(Cl)cc(C(=O)Nc2nc3ccc([N+](=O)[O-])cc3s2)cc1Cl ZINC000017081408
C#CCn1c2ccc(C(C)C)cc2sc1=N ZINC000100968727
COC1(C)CN(c2ccc(S(=O)(=O)N(C)C)cc2[N+](=O)[O-])C1 ZINC000611466757
C[NH+]=C(NCc1nnc2n1CCCC2)NCc1c(C)nn(C)c1C ZINC000262830562
O=[N+]([O-])c1c(Cl)ccc2nc(N3CC[N@@H+]4C[C@@H](Oc5cncnc5)C[C@@H]4C3)ccc21 ZINC001164736846
c1ccc(N=C2c3ccccc3N=C2Nc2ccccc2)cc1 ZINC000018067427
Fc1ccc(-c2ccc(C(F)(F)F)n3ncnc23)c2c[nH]nc21 ZINC001205371796
CCOc1ccccc1N(C(=O)c1snc(C(N)=O)c1N)[C@@H](C(=O)NC[C@@H]1CCCO1)c1ccc(C)o1 ZINC000006631485
O=C1O[C@@H](Nc2ccc([N+](=O)[O-])cc2Br)c2ccccc21 ZINC000005022545
Cn1ncc2c1CC(C)(C)CN(C(=O)CCn1cc([N+](=O)[O-])cn1)C2 ZINC000596004881
FC(F)C(F)(F)C(F)(F)C(F)(F)Br ZINC000095707943
Cc1ccc(Nc2ccnc(Nc3ccc(C)c(C)c3)n2)cc1C ZINC000000385036
C=CCOc1c(C=O)cc(C(C)(C)C)cc1[N+](=O)[O-] ZINC000225276967
O=C(Cc1c[nH]c2ccc([N+](=O)[O-])cc12)N1CCc2ccc(Cl)cc2C1 ZINC000128723843
CCCCCCCOC(=O)C(Cl)(Cl)Cl ZINC000001682718
C=C(C)[C@H]1OCC[C@@H]1C[NH2+]C1CC(S(C)(=O)=O)C1 ZINC000894219626
Cc1cc2cc([C@@H](C)N[C@@H](C)c3cscn3)oc2cc1C ZINC000570739485
CCc1ccc(/N=N/c2ccc(Br)cc2)cc1 ZINC000018154161
Cc1nc(N2C[C@@H](c3ccccc3Cl)OC[C@H]2C)ccc1[N+](=O)[O-] ZINC000610755164
Cc1noc(/C=C\c2ccc(-c3ccc([N+](=O)[O-])cc3Br)o2)c1[N+](=O)[O-] ZINC000108279277
O=C1O[C@@H](CS(=O)(=O)c2ccc([N+](=O)[O-])cc2)CC12CCC2 ZINC000279937905
O=C1CCCC2=Nc3nnnn3[C@@H](c3cccc(Br)c3)C12 ZINC000018195995
CC(C)c1onc(C(=O)NC2CCCCC2)c1[N+](=O)[O-] ZINC000004937574
Cc1cc(/C=N/c2ccc(Cl)c([N+](=O)[O-])c2)c(C)n1C ZINC000408779446
CC(=O)c1cc([N+](=O)[O-])ccc1Sc1n[nH]c(C23CC4CC(CC(C4)C2)C3)n1 ZINC000408582250
Cn1cnc([N+](=O)[O-])c1NCc1ccccc1Cl ZINC000008134877
C=CCN(CC=C)C(=S)Nc1cccc2cnncc21 ZINC000006707534
CCCCCc1c(C)c2cc3c(C)coc3c(C)c2oc1=O ZINC000011691908
Cc1c(C=Nn2c(=O)[nH]c3ccccc3c2=O)c2ccccc2n1-c1ccc([N+](=O)[O-])cn1 ZINC000409348734
Cn1ccnc1[C@H]1OCC[C@H]1NC(=O)c1cc(F)cc([N+](=O)[O-])c1 ZINC000346091325
N#CCOc1ccccc1/C=C1\S/C(=N\c2ccc(Br)cc2)NC1=O ZINC000002773344
Cc1cc2c(cc1/C=C1\SC(=Nc3cc(C)c(C)c([N+](=O)[O-])c3)NC1=O)OCO2 ZINC000408990827
O=[N+]([O-])c1cc(Sc2ccccc2)cc(-n2cnnn2)c1 ZINC000012376851
O=C(Cc1cc(F)cc2c1OCOC2)OCCn1cnc([N+](=O)[O-])n1 ZINC000749077861
O=C([O-])[C@@H](F)CSc1ncc(Cl)s1 ZINC001608542627
COc1c(C=NNc2nnc(C)n2N)cc(Br)cc1[N+](=O)[O-] ZINC000408720453
Clc1ccc(-c2csc(N3CCc4ccccc4C3)n2)cc1 ZINC000000085341
O=C(Nc1ccccc1N1CCc2ccccc21)C1=CN2CCS(=O)(=O)N=C2C=C1 ZINC000032827442
Nc1ncnc(N2CC(=O)N(CCc3ccccc3)C(=O)C2)c1[N+](=O)[O-] ZINC000003912694
C[C@H]1CCc2c(sc(NC(=O)c3ccco3)c2C(=O)N[C@@H]2CCS(=O)(=O)C2)C1 ZINC000002409958
CCc1cc(Br)ncc1Nc1cc(F)nc(F)c1 ZINC001213080061
Cc1sc2ncnc(Nc3ccc(C)c(Br)c3)c2c1C ZINC000000144697
O=[N+]([O-])c1cc(C=Nc2cccc(Br)c2)ccc1Sc1nc[nH]n1 ZINC000006888780
Clc1ccc(/N=C/c2cccs2)c(Cl)c1 ZINC000100393226
C=CCNC(=O)NC(=O)C[N@H+]1CC[C@H](C)C[C@@H](C)C1 ZINC000127456536
N=c1c(S(=O)(=O)c2ccc(Cl)cc2)cc2c(=O)n3ccccc3nc2n1Cc1cccnc1 ZINC000004003878
O=C(N[C@H]1CCC[C@@H]2C[C@@H]21)c1c[nH]nc1-c1ccc(Cl)s1 ZINC000655420635
NC(=O)c1ccnc(N2CC[C@H](c3ccc(O)cc3)C2)c1[N+](=O)[O-] ZINC000599190442
C[C@H]1CN(C(=O)C2(C(F)F)CC2)C[C@@H]1NC(=O)C1CC=CC1 ZINC000966432444
COC(OC)c1cncc(C#C[Si](C)(C)C)c1 ZINC000169794051
NC(=S)N/N=C/c1ccc(-c2ccc(SC(F)F)cc2)o1 ZINC000013635489
C[C@H](C(=O)NC[C@@H]1CCCO1)n1ccs/c1=N\C(=O)c1ccccc1F ZINC000037428460
CC(=O)N1CCCN(c2nnc(-c3ccc(Cl)cc3Cl)n2CCN2CCOC[C@@H]2C)CC1 ZINC001301696643
O=[N+]([O-])c1ccccc1/C=C/C1(c2ccncc2)OCCO1 ZINC000000337691
N#CC1(CNCc2nccc3c2CCCC3)CCCCC1 ZINC000922251005
Cc1ccncc1CN(C)C(=O)c1csc(-c2cccc([N+](=O)[O-])c2)n1 ZINC000477936216
C[C@@H](CC(=O)N[C@H]1C[C@H]2CC[C@@H]1N2C/C=C\Cl)C(F)(F)F ZINC001109667414
CS(=O)(=O)c1cc([N+](=O)[O-])c(NCc2nc(-c3cccs3)c[nH]2)s1 ZINC000509888837
CCC(C)(C)NC(=O)[C@@H](c1ccc(C)o1)N(Cc1ccc(OC)cc1)C(=O)c1snc(C(N)=O)c1N ZINC000006462112
Cc1cc(C)n(CCC(=O)N2CCc3c(cnc(C)c3CNC(=O)c3ccc4c(c3)OCO4)C2)n1 ZINC000012218360
Cc1csc(CN(C)c2cc([N+](=O)[O-])cc(S(N)(=O)=O)c2)n1 ZINC000301276797
Cc1ccc([N+](=O)[O-])cc1-c1ccc(C=C2C(=O)NC(=S)N(C)C2=O)o1 ZINC000408913750
N#CCCC(C(F)(F)F)(C(F)(F)F)C(F)(F)F ZINC000002572598
O=C(c1cccc([N+](=O)[O-])c1)N1C(=O)/C(=C/c2cccc(Br)c2)SC1=S ZINC000013475935
Cc1cc([C@@H]2[C@@H](c3ccccn3)NC(=S)N2Cc2ccccn2)c(C)n1-c1ccccn1 ZINC000223526388
COC(=O)Nc1sc(=Nc2ccccc2)n(C[C@H]2CCCO2)c1-c1ccccc1 ZINC000026688377
CC(C)CCN(CCC#N)C(=O)[C@H](C)CC(C)(C)C ZINC000355323884
Cc1nn(C)c(Cl)c1Cc1noc(C2=CC[C@@H](C)CC2)n1 ZINC000834726312
CCN1CCCN(S(=O)(=O)c2cc(C)c(C)cc2[N+](=O)[O-])CC1 ZINC000066579408
Nc1cc([N+](=O)[O-])c(Br)cc1Cl ZINC000065336905
COCc1ccccc1NCc1ccc(SC)s1 ZINC000569395631
Cc1cc(C)c(S(=O)(=O)N[C@H](C=O)C(C)C)c(C)c1 ZINC000143439775
CC[C@H](C)Nc1nc(Nc2ccccc2Br)cc(-c2cccnc2)n1 ZINC000329038667
Cn1cnc([N+](=O)[O-])c1Oc1ccc(Cl)cc1 ZINC000008308574
COC(=O)c1ccc(/C=N/c2ccc(C34CC5CC(CC(C5)C3)C4)cc2)cc1 ZINC000020242145
Cc1c(C)c([N+](=O)[O-])ccc1-c1ccc(/C=C2\SC(=N)NC2=O)o1 ZINC000004524088
Clc1ccc(C2=NN3C(c4cccc(Br)c4)=NSC3=NC2)cc1 ZINC000004528532
O=C(NCc1ccc([N+](=O)[O-])cc1)N1CC[C@@H]2NC(=O)CC[C@H]2C1 ZINC000595456038
COCCCn1c(N)c(-c2nc3ccccc3s2)sc1=S ZINC000016750150
Cc1nc2cc(N[C@@H]3CS[C@@H](C(C)(C)C)C3)ccc2o1 ZINC000488438841
O=[N+]([O-])c1cccc(C=NNc2ccccc2Cl)c1 ZINC000005163530
O=[N+]([O-])c1ccccc1-c1nc(-c2cccnc2)no1 ZINC000000118282
O=[N+]([O-])c1cccc(Cl)c1S(=O)(=O)Nc1c(F)cccc1Cl ZINC000611917971
Cc1cccc2c1CN(S(=O)(=O)c1nn(C)cc1[N+](=O)[O-])CC2 ZINC000599296281
CS(=O)(=O)c1cc([N+](=O)[O-])c(NCCOc2cccc(Cl)c2)s1 ZINC000301929179
CC(C)(C)P(c1cccn1-c1ccccc1)C(C)(C)C ZINC000002553986
CSCCCSc1nc(C)nc2scc(C)c21 ZINC000413329107
CC1=Nc2nc3ccccc3n2[C@@H](c2cccc([N+](=O)[O-])c2)C1C(=O)OC1CCCCC1 ZINC000004767915
O=C(/C=C/c1c(Cl)cccc1Cl)Nc1nc2ccccc2s1 ZINC000000147113
O=C(Nc1nc2c(s1)CCCC2)c1ccc(Cl)c([N+](=O)[O-])c1 ZINC000000473606
O=C(N[C@H](c1cccs1)c1ccc2c(c1)CCCC2)C1=NN([C@H]2CCS(=O)(=O)C2)C(=O)CC1 ZINC000024277545
Nc1cn(-c2ccccc2[N+](=O)[O-])c2ccc(Br)cc12 ZINC001206158029
Cc1nc(CN2CCO[C@H]3CCN(c4nc(Cl)nc5cnccc54)CC[C@@H]32)cs1 ZINC001164990897
COCCn1c(N=NCc2ccc(C)cc2)nc2c1c(=O)[nH]c(=O)n2C ZINC000012551611
C[C@H]1CC(C)(C)CC1N=Nc1c(F)c(F)nc(F)c1F ZINC000765995368
CCc1nc(C)c([C@H](C)N(C)Cc2cnc(Cl)s2)s1 ZINC000079325528
Nc1n[n-]c(=S)n1-c1ccc(Cl)cc1 ZINC000013140104
O=C(NCCN=c1[nH]c2ccc([N+](=O)[O-])cc2[nH]1)c1cccs1 ZINC000447686740
CC[C@H](C)c1ccc([C@H](NC(=O)Cn2c(=O)c3c(ncn3C)n(C)c2=O)C(C)C)cc1 ZINC000012627289
Clc1ccc(/C=N\c2ccc3c(c2)OCO3)s1 ZINC000408968123
C=C(Cl)CN1C[C@H](NC(=O)[C@@H]2CCC[N@H+]2C)C(C)(C)C1 ZINC000972857312
O=[N+]([O-])c1cccc(Br)c1OC(F)F ZINC000034754189
CCN1C(=O)/C(=C/c2cc(C)n(-c3cc([N+](=O)[O-])ccc3OC)c2C)SC1=S ZINC000409379495
O=C([O-])/C(=C/c1ccc(OCc2ccc(Cl)c(Cl)c2)cc1)Sc1nnc(-c2ccc(Cl)cc2)o1 ZINC000408633312
Oc1ccc(C=NNc2ccc(Cl)c(Cl)c2)cc1O ZINC000006790134
C/C=C(/C=C\c1nc([C@@H]2CCO[C@H]2C(C)(C)C)no1)CC ZINC000424228954
COc1ccc(/N=C/c2ccc(-c3ccc(Br)cc3)o2)cc1 ZINC000000808991
Clc1ccc2nccc(Nc3cnn([C@H]4CCOC4)c3)c2c1 ZINC001205154493
Cc1nc(Cc2nc([C@H]3CCCC[C@@H]3C)no2)c(C)s1 ZINC000356581795
CCN1CCN(c2nc(N)c([N+](=O)[O-])c(N3C[C@@H](C)O[C@@H](C)C3)n2)CC1 ZINC000005217002
C[C@@H](Nc1ncc(Cl)cc1[N+](=O)[O-])c1ccc(S(=O)(=O)N(C)C)cc1 ZINC000153606275
Cc1ccsc1[C@@H](C)N[C@@H](C)c1nnc2n1CCCCC2 ZINC000070091442
CCc1cc([O-])c([N+](=O)[O-])c(C)c1[N+](=O)[O-] ZINC000001733767
NC(=S)c1ccccc1/N=C/c1cccs1 ZINC000017106812
Cc1cc(NN=Cc2ccccc2)nc2ccccc12 ZINC000005394274
ClC(Cl)(Cl)[C@]1(C2CC2)CO1 ZINC000064038142
O=C(N[C@@H]1CCCc2occc21)c1c[nH]nc1[C@H]1CCOC1 ZINC000328629961
Cc1cc(NC(=O)/C=C/c2ccc([N+](=O)[O-])s2)no1 ZINC000004078824
Cc1cnn(C)c1C(=O)N[C@H]1CN(C(=O)C=C2CCC2)C[C@@H]1C ZINC000966305526
Cc1c(C(=O)N2c3ccc([N+](=O)[O-])cc3C[C@H]2C)cnn1-c1ccccc1 ZINC000103376637
Cc1ccc(C)c(Nc2nc3ccccc3c3ccccc32)c1 ZINC000001812740
S=C(NCCc1c[nH]c2ccccc12)Nc1ccc(Nc2ccccc2)cc1 ZINC000002841896
CCCCS[C@H](C)C(=O)Nc1nc(CN2CCC(C)CC2)cs1 ZINC000059851077
O=[N+]([O-])c1ccc(Oc2cccnc2Cl)nc1 ZINC000000153091
COC(=O)[C@]1(C)CC[C@@](C)(C(=O)[O-])C1(C)C ZINC000217719855
Cc1ccc(C(=O)N2c3ccc([N+](=O)[O-])cc3C[C@@H]2C)cn1 ZINC000069816492
CC[C@H](C)C(=O)N1c2c(C)cc(C)cc2-c2c(=S)ssc2C1(C)C ZINC000100131339
COC[C@@]12CCC[C@@H]1CN(c1nc(CN3CCCCC3)nc3sc(C)c(C)c31)C2 ZINC001164845865
O=S(=O)(N1CCN(Cc2cc3c(cc2O)OCO3)CC1)N1CCCCCC1 ZINC000012943905
C=CCn1c2sc(C)c(CC)c2c2nc(-c3ccco3)nn2c1=O ZINC000032100627
O=[N+]([O-])c1ccccc1SNc1ccc2c(c1)S(=O)(=O)c1ccccc1O2 ZINC000005946116
C(C#Cc1ccccc1)#CCn1c2ccccc2nc1-c1cc2ccccc2[nH]1 ZINC000006423923
Cc1ccc(C)c(NC(=O)CCN2C(=S)N[C@@H](c3ccccn3)[C@H]2c2cccn2-c2cccc([N+](=O)[O-])c2)c1 ZINC000225635579
Cc1ccc([N+](=O)[O-])c(=O)n1Cc1cc(Br)ccc1Cl ZINC000471521329
Cc1cc(C)n(C2CN(Cc3[nH]nc(C)c3Cl)C2)n1 ZINC000215388775
CCn1c2cccc(F)c2nc1Cn1c(C)nc([N+](=O)[O-])c1Br ZINC000102972283
Cn1ncc2c3nc(-c4cccc(COc5ccc(C(C)(C)C)cc5)c4)nn3cnc21 ZINC000002802758
Cc1c(CC(=O)N2CCN(CC[S@@](C)=O)CC2)cccc1[N+](=O)[O-] ZINC000747904340
Cc1ccc(C(c2ccc(C)o2)c2ccc(/N=C/c3cc(Cl)ccc3O)cc2)o1 ZINC000004280953
Cc1ccc(C(=O)OCc2ccc([N+](=O)[O-])cc2)o1 ZINC000003509011
CC[C@@H](C)c1ccc(O)c(/N=C/c2cc(I)cc(C)c2O)c1 ZINC000005173419
O=C(Cn1cnc2cc(-c3ccc(Cl)cc3)sc2c1=O)N(C1CC1)[C@H]1CCS(=O)(=O)C1 ZINC000009949584
C[C@@H](Sc1ccccc1F)c1nc(=O)c2c(-c3cccs3)csc2[nH]1 ZINC000005755288
Cc1ccc(-c2cc(C(=O)Nc3nccs3)c3cnn(C(C)C)c3n2)s1 ZINC000011326642
O=[N+]([O-])c1cncc(Br)c1N1CC[C@]2(C1)OCc1ccccc12 ZINC000302283291
O=[N+]([O-])c1ccc(Sc2ccc(N3C(=S)N[C@@H](c4ccccn4)[C@@H]3c3cccn3-c3ccc(Br)cc3)cc2)cc1 ZINC000224782404
CC(=O)N1CCN(C(=O)c2cnn(-c3cc(-c4nc(C(C)(C)C)no4)ccn3)c2C)CC1 ZINC000065251345
Cc1nc(C=NNc2ccc(Cl)cc2)c2ccccn12 ZINC000914601014
Cc1cc(/C=C2/C(=N)N3C=CSC3=NC2=O)c(C)n1-c1cc(C)ccc1C ZINC000020037202
CCc1nc(NC(C)=O)sc1-c1ccc([N+](=O)[O-])o1 ZINC000000050897
C[C@@H]1C[N@H+](CCO)[C@@H](C)CN1CC1(CC#N)CC1 ZINC000602848156
CC(C)(C)c1ncc(CNCc2ccccc2Cl)s1 ZINC000059180704
Cc1nc2c(c(NCc3nc(C(C)(C)C)cs3)n1)CCCC2 ZINC000302047634
COc1c(F)ccc(Nc2ccc3nc(C)nn3c2)c1Cl ZINC001209802046
O=C(NN1C(=O)/C(=C/c2ccc(O)c(O)c2)SC1=S)c1ccncc1 ZINC000054360623
COCCN1C(=O)S/C(=C\c2cc(C)n(-c3cc(Cl)ccc3OC)c2C)C1=O ZINC000409139650
O=[N+]([O-])c1ccc(-c2nnc3n2CCCCC3)cc1 ZINC000000193559
COc1ccc(N=C2NC(=O)/C(=C\c3cccn3-c3ccc([N+](=O)[O-])cc3)S2)cc1 ZINC000408967829
C#CCC[N@H+]1C[C@@H]2CCN(C(=O)[C@H]3CCC4N=NC(=O)N4C3)[C@@H]2C1 ZINC001075964693
C#CC[NH+]1CCC(C(=O)NCCCC(F)(F)F)CC1 ZINC000491653016
Cn1nc2c(c1CNC(=O)c1c[nH]c(=O)c([N+](=O)[O-])c1)CCCC2 ZINC000360831367
O=[N+]([O-])c1ccc(N[C@@H]2CCOc3c(Br)cccc32)nc1 ZINC000409640501
Cc1nn(C)cc1[C@@H](C)NC(=O)N[C@@H](c1ncccc1C)C(C)C ZINC000096406847
CC[C@](C)(NC(=O)N[C@@H]1CCO[C@H](C(C)(C)C)C1)C(F)(F)F ZINC000933524072
COCCNC(=O)[C@@H](c1ccc(OC)cc1)N(C(=O)c1snc(C(N)=O)c1N)c1cc(C)cc(C)c1 ZINC000012467385
C[C@H](Oc1ccc(Cl)cc1)c1nc(-c2cccs2)no1 ZINC000571956448
Cn1c2nc(Br)n(Cc3ccc([N+](=O)[O-])cc3)c2c(=O)[nH]c1=O ZINC000000841950
O[C@@H](Cc1cccnc1)[C@@H](Cc1ccc(Br)cc1)c1cc(Cl)cc(Cl)c1 ZINC000004110380
FC(F)(F)C(Br)(C(F)(F)F)C(F)(F)F ZINC000095707947
C=C(C)C[C@@H](C)C(=O)Nc1sc(CC)nc1C ZINC000341655264
Cc1ccnc(/N=c2\scc(-c3ccc(Cl)cc3)n2-c2ccccc2)c1 ZINC000002115814
Fc1cc(F)c2ncc3c(-c4ccccc4)nn(-c4ccc(Cl)cc4)c3c2c1 ZINC000004969959
C[C@H](Nc1ccc(OC(F)F)cn1)c1nc2c(s1)CCC2 ZINC000413389539
CCn1c(COc2ccccc2Cl)nnc1SCc1ccc([N+](=O)[O-])cc1 ZINC000006226132
Cc1nn(C(C)C)cc1CNc1ccc2nc(C3CC3)oc2c1 ZINC000281318428
Cc1cc(Cl)cc2cc(-c3noc([C@@H]4CCCCO4)n3)oc21 ZINC000333205037
CC(C)Sc1nnc(-c2ccco2)n1C1CCCCC1 ZINC000039574651
Brc1sccc1Nc1cnn(C2COC2)c1 ZINC001205559392
Cc1ccc(C=NN=c2nc(N3CCOCC3)[nH]c(N3CCOCC3)n2)o1 ZINC000004611110
C[C@H]1CCN(C(=O)c2cccc([N+](=O)[O-])c2Br)[C@@H](C)C1 ZINC000159101457
CCOc1ccc(N2C(=O)/C(=C/c3ccc(-c4ccc([N+](=O)[O-])cc4)o3)N(C)C2=S)cc1 ZINC000016691684
O=C(Nc1nc(-c2cccc(Br)c2)cs1)c1ccc(Cl)cc1[N+](=O)[O-] ZINC000000937383
O=C(Cc1csc(Cc2cccc(Cl)c2)n1)NCCc1cccc(Cl)c1 ZINC000032833379
Cc1cccc(C)c1NC(=O)[C@@H](C)Sc1nnc(-c2ccc([N+](=O)[O-])cc2)o1 ZINC000013370414
Cc1cccc2c1N(C(=O)c1ccc([N+](=O)[O-])cc1)C(C)(C)c1ssc(=S)c1-2 ZINC000002068786
c1ccc(S[C@H]2CSc3nnc4c5ccccc5nc-4n3[C@@H]2c2ccccc2)cc1 ZINC000036625785
Cc1ccc(-c2nc3c(C)cccn3c2Nc2ccccc2C)s1 ZINC000000427559
C[NH+]=C(NCCn1ccnc1C)N1CCS(=O)(=O)C(C)(C)C1 ZINC000261962928
O=C(CN1C(=O)c2cccc([N+](=O)[O-])c2C1=O)NC1(c2nnn[n-]2)CC1 ZINC000430319270
C[C@@H](NC(=O)Cc1cccnc1)c1cn2ccsc2n1 ZINC000220635658
Cc1c(C(=O)NC(=S)Nc2cccnc2)cccc1[N+](=O)[O-] ZINC000000456368
C#CCn1c2ccc(Br)cc2s/c1=N\C(=O)CCC ZINC000100875331
Clc1cnc(CNc2csc3ncnc(Cl)c23)cn1 ZINC001162650331
O=C1NC(=S)N(C2CC2)C(=O)C1=CNc1ccc(CN2CCOCC2)cc1 ZINC000018213000
O=C(Nc1cc(Cl)ccc1-n1cncn1)c1cccc(N2CCCS2(=O)=O)c1 ZINC000021413702
C[C@@H](O)c1ncc(CN2CCc3c(Br)ccc([N+](=O)[O-])c3C2)s1 ZINC000289521265
Clc1ccc(Sc2c(-c3ccccc3)nc3ncccn32)cc1 ZINC000000261169
O=C(Nc1cnn(-c2ccccn2)c1)Nc1ccc([N+](=O)[O-])cc1 ZINC000072292533
Nc1nc(-c2cc([N+](=O)[O-])ccc2Cl)cs1 ZINC000000159798
O=C(Cn1[nH][n-]c2c(=O)n(-c3cccc(Br)c3)c(=O)c1=2)N1N=C2C(=Cc3ccccc3)CCC[C@H]2[C@@H]1c1ccccc1 ZINC000008454908
C=C(C)CNC(=S)Nc1ccc(CC)cc1 ZINC000005333681
c1ccc([C@H]2OCCC[C@H]2CNc2cnc3ccccc3n2)cc1 ZINC000517950681
O=C(/C=C/c1ccc(-c2ccccc2[N+](=O)[O-])o1)NC12CC3CC(CC(C3)C1)C2 ZINC000057315577
Nc1nc(Cc2ccccc2Br)cs1 ZINC000037066121
COCCc1noc([C@H]2CCCN(c3ncc(C)c(-c4ccnn4C)n3)C2)n1 ZINC000020637394
Clc1cccc(/C=N/c2ccc(/N=C/c3cccc(Cl)c3Cl)cc2)c1Cl ZINC000002854171
O=[N+]([O-])c1ccc(C2=Nn3c(nnc3C3CC3)SC2)cc1 ZINC000007780502
Nc1ccc(C(=O)O[C@@H]2CCc3ccc(Cl)cc32)cc1[N+](=O)[O-] ZINC000727962401
C=CCN1C(=O)CS/C1=N/S(=O)(=O)c1ccc(Cl)s1 ZINC000100895862
Clc1cscc1C=NNc1cnnc2ccccc21 ZINC000771883842
Cc1cc(C(=O)CSc2ncnc3sc(C)c(C)c32)c(C)n1C[C@@H]1CCCO1 ZINC000000952428
O=c1nc(CN2CCN(S(=O)(=O)c3ccccc3[N+](=O)[O-])CC2)[nH][n-]1 ZINC000271172815
O=[N+]([O-])c1cc(Br)cc([N+](=O)[O-])c1Cl ZINC000071618149
O=c1nc(CN2CC=C(c3ccc(F)cc3)CC2)[nH]c2sc3c(c21)CCC3 ZINC000192995091
[NH3+]CCNC(=O)Cn1c(=O)[nH]c2sc3c(c2c1=O)CCCC3 ZINC000009165799
CCc1ncc2c(n1)CN(Cc1nnsc1Cl)CC2 ZINC000072268448
CC1=NN(c2cc(Cl)ccc2Cl)C(=O)C1=CNc1cc2c(cc1N(C)C)n(C)c(=O)n2C ZINC000408527220
O=[N+]([O-])c1cc2oc3c(c2c(C=Nc2nc[nH]n2)c1[O-])CCCC3 ZINC000006862772
CC(C)(C)OC(=O)NC(C(=O)[O-])C(C)(C)C ZINC001560406679
C#Cc1ccc(Cl)cc1Br ZINC000130596573
COc1cccc([C@@H](Nc2nc3sccn3c2[N+](=O)[O-])c2nccn2C)c1 ZINC000009459825
O=C(c1cc2cc([N+](=O)[O-])ccc2s1)N1CC[C@@]2(CC2(F)F)C1 ZINC000593360268
Brc1cc(CN2CC=CC2)oc1Br ZINC001138873810
Cc1nc(CN[C@H](C)c2nccn2-c2ccccc2)sc1C ZINC000894512251
Cc1c([C@H]2OCC[C@@H]2NC(=O)c2ccccc2[N+](=O)[O-])cnn1C ZINC000430576757
COc1ccc(/C(C)=C/c2nc(Cc3cccs3)no2)cc1 ZINC000530923584
C[C@H](CC(C)(C)C)c1nc([C@@H](C)c2nccs2)no1 ZINC000424353817
Cc1nc(C)c(-c2nc([C@H]3CCCC[C@@H]3C)no2)s1 ZINC000356586548
O=[N+]([O-])c1ccc2c(c1)S(=O)(=O)N=C2Oc1ccc(F)cc1 ZINC000095481792
COCc1cncc(Nc2nc(Br)ccc2C)c1 ZINC001211080542
Brc1cnc(NCc2nc([C@H]3CCCO3)n[nH]2)c2sccc21 ZINC000664074628
CC(C)(C)c1ccc(CN=Nc2ccc([N+](=O)[O-])cn2)cc1 ZINC000408749622
CNC(=O)[C@@H]1CN(c2nnc(-c3ccccc3Br)n2Cc2ccc(C)s2)CCO1 ZINC001299137303
O=[N+]([O-])C(Cl)([N+](=O)[O-])C12CC3CC(CC(C3)C1)C2 ZINC000019321262
Cc1ccc(C)c2sc(NC(=O)c3cc([N+](=O)[O-])cc([N+](=O)[O-])c3)nc21 ZINC000004331469
Cc1cc(=NOCC(C)C)[n-]cc1[N+](=O)[O-] ZINC000276163498
O=[N+]([O-])c1cc(Br)cc2c1NCCC2 ZINC000082566980
C[C@H](C#N)c1ccc(Nc2cccc3n[nH]cc32)cc1 ZINC001174344134
CCOc1ccc(/N=C/c2ccc([N+](=O)[O-])cc2)c(O)c1 ZINC000100344916
O=C(Cc1ccc(Cl)cn1)N1CCc2ccc(Cl)cc21 ZINC000339892167
C[C@@H](Nc1cc(Cl)cc(C(F)(F)F)c1)c1cnn(C)c1 ZINC000169015308
C=CCNC(=O)[C@H](C)Oc1nn(C)c2ccc(Br)cc12 ZINC000226754825
CCc1ccc(CN=Nc2oc(C(C)C)nc2C#N)s1 ZINC000731153688
O=[N+]([O-])c1ccc2cn(-c3cccc([N+](=O)[O-])c3)nc2c1 ZINC000003617452
COC(=O)C[C@@H](NC(=O)Cc1csc(N2CCCC2=O)n1)c1cccs1 ZINC000024970963
Cc1ccc([N-]S(=O)(=O)c2ccc(Cl)cc2[N+](=O)[O-])c(C[NH+](C)C)c1 ZINC000127303239
CCc1cc(CNc2cc(OC)cc(F)c2[N+](=O)[O-])on1 ZINC000096446551
CCOc1cc(CNc2ccccc2Cl)cc(I)c1OCc1ccc([N+](=O)[O-])cc1 ZINC000409180699
N#CCC(=O)Nc1sc2c(c1C(=O)NC[C@H]1CCCO1)CCCC2 ZINC000016735862
O=C(N[C@@H]1CC[C@@H](F)C1)c1c[nH]cc1-c1ccc(Cl)s1 ZINC000360362565
Cc1ccc(OCc2nc(CN3C(=O)C(=O)N(C(C)C)C3=O)cs2)cc1 ZINC000069929439
O=C1Sc2ccccc2C1=NNc1ccccc1[N+](=O)[O-] ZINC000018068862
O=[N+]([O-])c1ccc(Cc2noc(-c3cc4n(n3)CCC4)n2)c(Br)c1 ZINC000296989650
Cc1ccc(/C=c2/sc3nc(-c4ccc(OC(C)C)cc4)nn3c2=O)o1 ZINC000002315201
O=[N+]([O-])c1ccc(-c2nc(-c3ccc(O)cc3)no2)c(Br)c1 ZINC000436941113
CCOc1cc(F)c(F)cc1Nc1cnc2c(c1)ncn2C ZINC001211796743
CC[C@@H](Nc1cc2c(cc1Cl)CCC2)c1nccn1C ZINC000528003417
Cc1cnc(CN2CCc3c(Br)ccc(F)c3C2)o1 ZINC000186206151
CC(C)CCn1cnc2c(c3nc4ccccc4nc3n2-c2ccc(C(C)C)cc2)c1=O ZINC000002199222
O=[N+]([O-])c1cccc2c1N[C@H](c1cccnc1)[C@@H]1CC=C[C@@H]21 ZINC000020750813
Cc1nc2c3ccc(Br)cc3nn2c(C)c1CCC(=O)Nc1nn[nH]n1 ZINC000095473638
O=Cc1ccc(-c2ccc(-c3cccs3)s2)s1 ZINC000000009880
CCOC(=O)c1sc(SC)c2c1CCCC2=NOC ZINC000004286447
C[C@H](Sc1ccc([N+](=O)[O-])cc1)C(=O)N[C@@H]1c2ccccc2O[C@H]1C ZINC000572863894
CCOc1ccc(N2C(SC)=N/C(=N\c3c(C)cccc3C)C23CCCCC3)cc1 ZINC000004784949
CN(Cn1nc(CSc2nc3ccccc3s2)n(C)c1=S)[C@H]1CCc2ccccc21 ZINC000022758016
O=C(N[C@H]1CC[S@@](=O)C1)NC1(c2ccc3c(c2)OCCO3)CCCC1 ZINC000330037327
CCCCNc1nc(SC)nc2c3c4c(c(CCC)nc3sc21)CCC4 ZINC000013228262
Cc1ccc(C(C)C)c(OCc2nc3ccccc3n2CC(C)C)c1 ZINC000000099375
CC[C@H](C)[C@@H](C)Nc1nc(C(F)(F)F)cs1 ZINC000301706180
Cc1nc(C)c(-c2csc(NC(=O)c3c[nH]c(=O)c([N+](=O)[O-])c3)n2)s1 ZINC000193425035
CC1Cn2c(nc3c2c(=O)n(Cc2ccc(Cl)cc2Cl)c(=O)n3C)N=N1 ZINC000008724918
Clc1ccc(OCCCn2cccc2C=NN=c2[nH]c3ccccc3s2)cc1 ZINC000005046875
CC(C)c1ccc(/C=N/c2ccc(C34CC5CC(CC(C5)C3)C4)cc2)cc1 ZINC000006263181
Clc1ccc2sc(NCc3ccsc3)nc2c1 ZINC000063153890
Brc1ccccc1-c1nnc2sc(-c3ccc4ccccc4n3)nn21 ZINC000009575828
COc1cc(NC(=O)C(=O)N[C@@H](C)c2ccccc2[N+](=O)[O-])ncn1 ZINC000359120045
Cc1cc(C)c([N+](=O)[O-])c(N2CCC[C@H]2c2nc3c(n2C)CCCC3)n1 ZINC000614771792
Clc1ccc(CSCc2ccc(-c3csnn3)cc2)cc1 ZINC000000106136
CC[C@H](C)CC(=O)Nc1sc(C)nc1CC(C)C ZINC000189389468
Cc1ccc(S(=O)(=O)[N-]c2nc3ccccc3nc2N2C[C@@H](C)[N@@H+](C)C[C@@H]2C)cc1 ZINC001164631274
Cc1ncc2c(n1)CCN(C(=O)c1cc(F)cc([N+](=O)[O-])c1N)C2 ZINC000516489281
Cc1cc(N[C@@H](C)CCO)c2cccc([N+](=O)[O-])c2n1 ZINC000095988682
COc1ccc([C@@H](Nc2nc(C(C)C)no2)C(C)C)cc1 ZINC000301497283
O=[N+]([O-])c1ccc([C@@H](O)C[C@H](O)C(Cl)(Cl)Cl)cc1 ZINC000000262572
FC(F)(c1cnc(Cl)cn1)N1C[C@@H]2O[C@H](c3nc(C4CC4)cs3)C[C@H]2C1 ZINC001164648025
Nc1c2c(nn1-c1cnc(Cl)c(Cl)c1Cl)CCC2 ZINC001250197536
C=CC[C@@H](C)NC(=O)c1cc2sccc2s1 ZINC000604880033
O=C(NCc1ncc(Cl)s1)[C@@H]1Cc2ccccc2S1 ZINC001133152766
O=[N+]([O-])c1cnc(NCCCc2nnc3n2CCCCC3)c(Br)c1 ZINC000267175397
COc1cccc2cnc(N3CC[C@@H]4OCCN(Cc5csc(C)n5)[C@H]4CC3)nc21 ZINC001164988614
O=C(/C=C\c1ccc2c(c1)OCO2)N1CCN(c2ncnc3c2nnn3-c2ccc(Cl)cc2)CC1 ZINC000010256401
C=CCn1c(SC)nc2sc3c(c2c1=O)C[C@@H](C(C)C)OC3 ZINC000000519873
Cc1ccc(COc2ccc(/C=N/NCc3ccc(Cl)cc3)cc2)cc1 ZINC000010118712
O=[N+]([O-])c1cccc(-n2nc(-c3ccc(F)cc3)c3cnc4cc5c(cc4c32)OCO5)c1 ZINC000020183528
Cc1cc(/C=N\n2cnnc2)c(C)n1-c1cccc(C)c1C ZINC000409006350
CCCCn1cc(S(=O)(=O)c2ccc(C)cc2)c(=O)c2cc(F)c(N3C[C@@H](C)C[C@H](C)C3)cc21 ZINC000009119084
C(c1nc([C@H]2CCOC3(CCC3)C2)no1)[C@H]1CCC2(CCC2)O1 ZINC000897121119
Oc1ccc(Cl)cc1/C=N/OCc1cscn1 ZINC000016951182
Cc1ccnc(N2CC[C@@H](n3cc(C4CC4)nn3)C2)c1[N+](=O)[O-] ZINC000952881720
Cc1ccc2nc([N-]c3nc4cccc(C)c4o3)sc2c1 ZINC000057352864
Clc1cc(Cl)c(-c2sc(Cl)cc2Cl)s1 ZINC000000109863
C[C@H](C(=O)N(C)CCC#N)[N@@H+]1CCC[C@]2(CCCCO2)C1 ZINC000369672120
O=C(Nn1cnc2c(cnn2-c2ccccc2)c1=O)c1cccc([N+](=O)[O-])c1 ZINC000010251198
CCc1ccc(C=NNc2ccc([N+](=O)[O-])cc2)cc1 ZINC000138142785
C[C@H](C(=O)N1CCN(C/C=C\Cl)CC1)[C@H](C)C(C)(C)C ZINC001113421785
Cc1nc(CC(C)C)c(NC(=O)[C@@H]2CC[C@@H](C)C2)s1 ZINC000345256821
Cc1ccc(COc2cccc(C=NN=c3[nH]c4ccccc4s3)c2)cc1 ZINC000006841202
CC(=O)Cc1nsc(NC(=O)c2cc(-c3cc(Cl)ccc3Cl)oc2C)n1 ZINC000001122942
CCCCOc1ccc(/N=C/c2cccs2)cc1 ZINC000015985672
C=C(C)C[C@@H](CO)Nc1nc(N)[nH+]c2c1CCCC2 ZINC000883005291
CO[C@@]1(Cn2c(-c3cccc(Br)c3)nnc2N2CCCO[C@@H](C)C2)CCOC1 ZINC001299798318
Cc1cc(-c2nc(-c3ccc(Br)o3)no2)cc([N+](=O)[O-])c1 ZINC000477147909
Cc1nc(C)c(CN2C(=O)c3cccc([N+](=O)[O-])c3C2=O)s1 ZINC000096424794
O=Cc1cc(Br)c(Sc2nnc(-c3ccc(Cl)cc3)o2)o1 ZINC000408553804
COc1ccc(Nc2c(-c3ccco3)nc3ccc(Br)cn32)cc1 ZINC000004597425
O=C(Nc1nc2c(s1)CCCC2)c1cc([N+](=O)[O-])c[nH]1 ZINC000009252689
COC(=O)c1c2c(sc1NC(=O)Cn1nc([N+](=O)[O-])c(Br)c1C)CCCC2 ZINC000000845119
O=[N+]([O-])c1cc(Cl)ccc1NCCc1nnc2n1CCCC2 ZINC000225560863
CSc1ccc(C(=O)Nc2cc(C)nn2-c2ccc([N+](=O)[O-])cc2)o1 ZINC000112232187
Cc1nccc(C=NNc2cc(Cl)cc(Cl)c2)n1 ZINC000814913919
O=C(NCCN1C(=O)CCC1=O)c1cc(Cl)ccc1[N+](=O)[O-] ZINC000072812883
C/C=C/C=C/C(=O)c1cc(C)c(O)c(C)c1O ZINC000005132802
CC(C)c1ccc(-c2noc(Cn3c4ccccc4nc3C(F)(F)F)n2)cc1 ZINC000028192545
O=[N+]([O-])c1ccc(N=NC(N=Nc2ccc(Br)cc2)c2ccccc2)cc1 ZINC000004577762
FC(F)Oc1ccc(C=NN2C(=S)N=NC2c2ccco2)cc1 ZINC000008340239
Cc1nc([N+](=O)[O-])cn1CC(=O)N1CC[C@@]2(C1)OCc1ccccc12 ZINC000186948711
O=C(Nc1nc2c(cccc2Cl)[nH]1)c1nncc2ccccc21 ZINC001128917499
O=[N+]([O-])c1ccc(S(=O)c2ccc([N+](=O)[O-])cc2)cc1 ZINC000004897159
Cc1cc(C)nc(NC(=O)c2ccc([N+](=O)[O-])c(C)c2)n1 ZINC000000456424
CSc1nc(C(C)C)nc(C)c1C(=O)N1CCc2c1cccc2[N+](=O)[O-] ZINC000609972439
Cc1ccc(C)c(/N=C/c2c(=O)n3cccc(C)c3nc2Nc2cc(C)ccc2C)c1 ZINC000004733031
Cc1occc1-c1noc([C@@H]2[C@@H]3Cc4c(cccc4Cl)[C@@H]32)n1 ZINC000528199113
CC1=C/C(=N/NC(=S)Nc2c(C)cccc2C)CC1 ZINC000021759683
Cc1cc([N+](=O)[O-])c(N)c(Br)c1Cl ZINC000070461517
COc1ccc(-c2nc(-c3cccnc3)ncc2/N=N\c2ccc(F)cc2)cc1 ZINC000100340771
CSC(=Nc1nnc(-c2ccccc2)s1)SC ZINC000068604396
Cn1c(Cn2cnc([N+](=O)[O-])c2)nnc1-c1ccc(Cl)cc1 ZINC000184999713
C[C@@H]1[C@@H](NC(=O)[C@@H]2CC=CCC2)CCN1C/C(Cl)=C/Cl ZINC001088465201
O=[N+]([O-])c1ccc(S(=O)(=O)N2CCc3c[nH]nc3C2)c(F)c1 ZINC000611006617
Cc1nc(CC(C)C)sc1C(=O)NCc1ccc(C)c(F)c1 ZINC000340567279
O=c1c2ccccc2nc(N=NCc2ccc(Br)cc2)n1[O-] ZINC000005573208
Cc1cc(N2C(=O)c3oc4cc(C)c(C)cc4c(=O)c3[C@@H]2c2ccc([N+](=O)[O-])cc2)no1 ZINC000009510571
CC(C)[C@@H](C)S[C@H](C)c1nc(C(C)(C)C)no1 ZINC000079079341
C=C(C)[C@H]1CC=C(C)[C@H](Oc2ncnc3c2CSC3)C1 ZINC001233893400
CC(C)c1nnc(N[C@@H]2CCCOc3c(F)cccc32)s1 ZINC000302071299
COc1ccc(-c2c3c(nc(C)c2C(C)=O)sc2c3nc(C)nc2-n2nc(C)cc2C)cc1 ZINC000000642934
Cc1n[nH]c(C)c1/N=C/c1cc(Br)ccc1O ZINC000408977217
CC(C)Cc1nn2cc(-c3ccc4c(c3)CCCC4)nc2s1 ZINC000027644565
Cc1nc(C)c(C)c(Oc2ccc([N+](=O)[O-])cc2Br)n1 ZINC000301682801
Cc1nn(C)cc1[C@@H](C)N[C@H](C)c1cccc(Cl)c1Cl ZINC000178715782
O=[N+]([O-])c1ccc(-c2ncn(-c3ccccc3)n2)cc1 ZINC000005738779
CCc1cnc(CCNC(=O)N2CCOC[C@@H]2CC)s1 ZINC000074841331
Oc1ccc(Cl)cc1/C=N/Cc1ccsc1 ZINC000915980699
CSc1ccccc1[C@H](C)NCc1ncc(C)s1 ZINC000194902650
C=C1C(Nc2ccc(C(C)C)cc2)=NS(=O)(=O)C1c1ccc(C(C)C)cc1 ZINC000006780415
O=C(Nc1nc2ccccc2s1)Nc1c(Cl)cccc1Cl ZINC000000397940
CC(C)c1nccnc1N=NC1CCC[C@@H](C)[C@H]1C ZINC000773077149
CCCn1c(=O)[nH]nc1SCC(=O)N1CCN(Cc2c(F)cccc2Cl)CC1 ZINC000018523957
C[C@H](c1cccs1)N(C)C(=O)c1ncc2c(F)cccn21 ZINC001625982641
C=CCOc1c(Br)cc(/C=C2/C(=O)N(C)C(=S)N2C)cc1Br ZINC000409034039
C#CCCSc1nc(C(C)C)nc2ccccc21 ZINC000783441765
Cc1sc2nc(C)nc(NCCc3nccs3)c2c1C ZINC000312587299
CCn1ccc(CN2CCC(c3cc[nH]n3)CC2)n1 ZINC000243901792
Cc1nc2ncnn2c(C)c1CCC(=O)NC12CC3CC(CC(C3)C1)C2 ZINC000009450077
O=[N+]([O-])c1ccc(OCc2nnc(-c3ccc(Br)o3)o2)c(Cl)c1 ZINC000036654671
CC(C)(C)OC(=O)NC1(CCO)CCSCC1 ZINC000584880112
C=CCn1c2ccc(F)cc2s/c1=N\C(=O)c1ccc([N+](=O)[O-])o1 ZINC000100874420
Cc1cccc(NC(=O)CCN2C(=S)N[C@@H](c3ccccn3)[C@@H]2c2ccc(-c3cc(C(=O)[O-])ccc3Cl)o2)c1 ZINC000225656284
O=[N+]([O-])c1ccccc1SN[C@@H](Sc1ccc(Cl)cc1)C(Cl)(Cl)Cl ZINC000003122230
ON=C1CC23CC(=NO)CC2(C1)CCCC3 ZINC000039930953
OC[C@@](F)([C@@H](F)C(F)(C(F)(F)F)C(F)(F)F)C(F)(F)F ZINC000095671205
C[C@H]1CC2(CC(NC(=O)Cc3csc(NC(=O)c4ccc(Br)o4)n3)C2)CO1 ZINC001304086684
Cn1nc(C(F)(F)F)c(/C=N/c2ccc(C34CC5CC(CC(C5)C3)C4)cc2)c1Cl ZINC000004587370
O=C(NCc1n[nH]cc1Br)c1cc2cc([N+](=O)[O-])ccc2s1 ZINC000068393411
O=[N+]([O-])c1c2c(ccc1-c1nc3ccc(Cl)cn3c1Nc1ccc(Cl)cc1)OCO2 ZINC000020138838
Cc1csc(CS(=O)(=O)Cc2coc(-c3ccc([N+](=O)[O-])cc3)n2)n1 ZINC000130832469
O=C(/C=C\c1cn(-c2ccccc2)nc1-c1ccc([N+](=O)[O-])cc1)c1cccs1 ZINC000005014032
O=S(=O)(c1ccc2c(c1)CCCC2)N1CCN(c2ccc3nnc(C4CC4)n3n2)CC1 ZINC000013848579
Cc1nc(NCC2CC2)nc2c1COC[C@]21CC[N@H+](Cc2ccc(Cl)cc2)C1 ZINC000096244520
CNc1c(C(=O)N2CCc3c(nc[nH]c3=O)C2)cccc1[N+](=O)[O-] ZINC000360924494
O=C(/C=C/c1ccc(-c2ccccc2[N+](=O)[O-])o1)Nc1nc2c(cccc2Cl)s1 ZINC000013839304
CN1C[C@H]2CC[C@@H](C1)N2c1sc(S(C)(=O)=O)cc1[N+](=O)[O-] ZINC000894878770
C[C@@H]1CCCC[C@H]1c1noc(-c2cnc([C@H]3CCCO3)s2)n1 ZINC000356584380
Cc1ccc(-c2noc(C(C)(C)Oc3ccc(Cl)cc3)n2)cc1 ZINC000000199781
CN1C(=O)C[C@@H](Nc2ccc([N+](=O)[O-])s2)[C@@H]1c1ccc(Cl)cc1 ZINC000611256690
CCC(=O)N1c2cc(C)ccc2-c2c(=S)ssc2C1(C)C ZINC000000317758
CN1CCc2nc(NC(=O)c3ccc([N+](=O)[O-])cc3)sc2C1 ZINC000016916225
COc1cc(NC(=O)c2sc3c(cccc3[N+](=O)[O-])c2Cl)c(OC)cc1Cl ZINC000012418122
CCC1(CNc2nc(Cl)nc3c(Cl)nccc23)COC1 ZINC001157546354
C[C@@H]1CC[S@](=O)CCN1Cc1cc([N+](=O)[O-])cc2c1OCOC2 ZINC000373038953
O=c1[nH]c2c3ccccc3[nH]c2c(=O)n1N=Cc1ccc([N+](=O)[O-])cc1 ZINC000017029078
O=[N+]([O-])c1cccc([C@@H](O)Cn2ccnc2-c2cccnc2)c1 ZINC000095974672
O=C(c1cc(Cl)ccc1[N+](=O)[O-])N(Cc1cccnc1)c1nc2c(cccc2F)s1 ZINC000009829717
CC(C)(C)c1ccc(-c2nc3cc(/N=C/C=C/c4ccccc4Cl)ccc3o2)cc1 ZINC000001955866
CCc1cc(NCc2ccccn2)n2nc3nc(C)cc(C)c3c2n1 ZINC000012117981
Clc1ccc2c(c1)CCN(c1cc(NC3CCCC3)nc(C3CC3)n1)C2 ZINC000329002787
COc1ccccc1OCCn1cc(/C=C2/C(=N)N3N=C(S(C)(=O)=O)SC3=NC2=O)c2ccccc21 ZINC000097964506
C[S@@](=N)(=O)c1ccc(Oc2ccc([N+](=O)[O-])cn2)cc1 ZINC000013466345
O=C(NCCc1cccc([N+](=O)[O-])c1)c1[nH]c2ccc(Br)cc2c1Cl ZINC000534033691
CC[C@@H](NC(=O)c1sc(C(C)(C)C)nc1C)C(C)(C)C ZINC000519231952
CCn1cc(-c2ccn(-c3ccc([N+](=O)[O-])cc3)n2)c(C)n1 ZINC000036613087
Clc1cccc(Cl)c1Cn1cccc1C=NN=c1[nH]c2ccccc2s1 ZINC000005069834
CCCN1C(=O)/C(=C/c2ccc(Oc3ccc([N+](=O)[O-])cn3)c(OC)c2)SC1=S ZINC000409340013
Cc1nn(-c2ccccc2F)c2nc(-c3ccc(Cl)cc3)cc(C(F)F)c12 ZINC000020603225
O=C(NC(=S)Nc1c(Cl)cc(Cl)cc1-c1nc2ccccc2s1)c1ccc(-c2cccc([N+](=O)[O-])c2)o1 ZINC000105311697
Cc1ccccc1-c1nnc(S[C@H](C)c2ccccc2)o1 ZINC000012177005
Cc1ccc(C)c(NC(=O)c2cc(-c3cccs3)[nH]n2)c1 ZINC000107709335
Cc1cc2nc(Cc3ccc(Br)cc3)oc2cc1C ZINC000073638729
Cc1cc(/C=N/n2cnnc2)c(C)n1-c1cc(C)cc(C)c1 ZINC000001095127
O=C1/C(=C\c2ccccc2O)SC(=S)N1NC1=NS(=O)(=O)c2ccccc21 ZINC000009949063
Cc1cc(C)cc(C[C@@H](Cc2nc3ccccc3[nH]2)c2nc3ccccc3[nH]2)c1 ZINC000000852953
O[C@@H]1CCC[C@@H](CSC[C@H]2CCC3(CCCCC3)O2)C1 ZINC000427691945
CC(C)[C@H](NS(=O)(=O)c1cccs1)C(=O)NCc1ccc2c(c1)OCO2 ZINC000004879858
CC[C@@H](C)Oc1ccc(/C=C2/NC(=O)N(Cc3ccc([N+](=O)[O-])cc3)C2=O)cc1Cl ZINC000009323464
CCn1ccc(=O)c2cc([N+](=O)[O-])c(Cl)cc21 ZINC000072433953
CCC1(C(=O)Nc2ncnc3[nH]c(C)c(C)c32)CCC1 ZINC000182635182
Cc1cc([N+](=O)[O-])cc2nc(-c3cccc(I)c3C)oc21 ZINC000226248333
O=[N+]([O-])c1ccccc1-c1nc(-c2ccc(Br)o2)no1 ZINC000000116799
O=C(C#CC1CC1)N1CCC[C@H]2[C@@H]1CC[N@@H+]2CCN1C(=O)CNC1=O ZINC001049466803
N=C1NC(=O)/C(=C/c2cc(Br)ccc2OS(=O)(=O)c2ccc([N+](=O)[O-])cc2)S1 ZINC000009056890
CC(C)[C@@H]1C[C@H](CNC(=O)c2cc3cc([N+](=O)[O-])ccc3s2)CCO1 ZINC000452891673
c1cncc(CO[C@@H]2C[C@@H]3CN(c4nc(-c5cccnc5)nc5c4CCC5)CC[N@@H+]3C2)c1 ZINC001164876551
Clc1ccc(CSc2nc3ccccc3s2)cc1 ZINC000000202638
Cc1nc2ccc(CNc3cccc(-c4cc[nH]n4)c3)cc2s1 ZINC000426080948
CCOc1ccc2c(c1)C(c1ccc(-c3ccc(OC)cc3)cc1)=NNC(c1ccncc1)=N2 ZINC000012707513
Oc1ccccc1/C=N/c1ccc(Sc2ccccc2)nc1Sc1ccccc1 ZINC000004364264
Cc1cc(C)c(Nc2c[nH]c(=O)nc2N)c(C)c1Br ZINC001162788553
Nc1cc(Br)ccc1CN1CC2(C1)CCCCC2 ZINC001140224793
c1nn(-c2ccccc2)c2nc(NC3CCCCCC3)nc(Nc3ccccc3)c12 ZINC000007450921
C=CCn1c(=O)c2c3c(sc2nc1SCc1nc2ccccc2s1)CCC3 ZINC000003371033
Cc1csc(NC(=O)c2ccc(-c3ccccc3[N+](=O)[O-])o2)n1 ZINC000008323809
C=CCSc1nc2sc3c(c2c(=O)n1-c1cccc(C)c1)CC(C)(C)SC3 ZINC000002357886
O=C1CCCC[C@@H]2[C@H](C[C@@H](Cc3ccccc3F)[N@H+]2Cc2cnn(C3CCCCC3)c2)N1 ZINC000019713913
Cc1nn(CN2CCN(S(=O)(=O)c3c(C)cc(C)cc3C)CC2)c(=S)s1 ZINC000021322692
Cc1nc(C2CCC2)sc1Cc1nc(C2CCOCC2)no1 ZINC000896058166
Cc1cc([C@H](C)C(=O)NCc2n[nH]c(=S)n2C)c(C)o1 ZINC000066625669
Cc1ccc2nc(-c3ccc(-c4ccccc4)s3)cn2c1 ZINC000000154216
CCC(CC)C(N=Nc1ccc([N+](=O)[O-])cc1[N+](=O)[O-])=C1CCCCC1 ZINC000004692216
C[C@H](Nc1ccc2nc(C3CC3)sc2c1)c1cnn(C)c1 ZINC000182975107
N=c1c(C(=O)NCc2cccnc2)cc2c(=O)n3ccccc3nc2n1Cc1ccc(Cl)cc1 ZINC000101161442
Clc1nc2c(Cl)nccc2c(N2CCn3cccc3C2)n1 ZINC001166602109
O=[N+]([O-])c1ccc(-c2nc3nc4ccccc4nc3n2-c2ccc(Br)cc2)cc1 ZINC000008742806
C#CCOc1ccc(/C=C2\SC(=O)N(CC#C)C2=O)cc1Cl ZINC000002813835
O=S(=O)(c1ccc(N2CCN(Cc3ccc(Cl)s3)CC2)nc1)N1CCOCC1 ZINC000009669398
COc1c(Br)cc(C(C)=O)cc1[N+](=O)[O-] ZINC000061997430
O=[N+]([O-])/C=C/c1cc(Br)ccc1OCc1ccc([N+](=O)[O-])cc1 ZINC000409369826
O=[N+]([O-])c1cc2cnn(Cc3cnc(Cl)s3)c2c(Cl)c1 ZINC000774663596
Fc1cccc(F)c1CN1CCc2cnc(C3CC3)nc2C1 ZINC001204207243
Cn1c(/C=C2/SC(=S)N(NC(=O)c3cccc([N+](=O)[O-])c3)C2=O)cc2ccccc21 ZINC000008821936
O=[N+]([O-])c1ccc(C2=NNC(c3cccs3)=Nc3ccc(Cl)cc32)cc1 ZINC000004129808
CCn1c(S/C(=C\c2cc(Br)c(Br)o2)C(=O)[O-])nnc1-c1ccc(Cl)cc1 ZINC000408633971
Cc1nc([C@H](C)N[C@H](C)c2csc(C(C)C)n2)cs1 ZINC000358145984
O=[N+]([O-])c1ccc(OCCSC2=NCCS2)cc1 ZINC000067006577
C[C@H]1CCC(N=Nc2cccc(Cl)n2)[C@@H](C)C1 ZINC000793174959
Cc1cnc2n1CCN(C)C21CCN(c2nc3ccccc3c(Cl)c2[N+](=O)[O-])CC1 ZINC001164917949
C=C(C)C(=O)Nc1cc(=O)n(-c2c(Cl)cc(Cl)cc2Cl)[nH]1 ZINC000003154511
CCc1noc(-c2cccn3c(CNC(=O)c4ccc(OC)cc4)nnc23)n1 ZINC000169749820
Clc1ccc(CN/N=C/c2cccs2)cc1 ZINC000010118903
Clc1cccc(Cl)c1CSc1cccs1 ZINC000000096447
CC(C)n1cnc2c1nc(Cl)nc2N1C[C@H](N(C)Cc2cccnc2)[C@H]2OCCC[C@@H]21 ZINC001164805351
COC(=O)c1cc(C)nc(N2CC3CC2(C(=O)OC)C3)c1[N+](=O)[O-] ZINC000596442594
O=C(N[C@@H]1CCC[C@@H]1n1ccnc1)[C@H]1SCCc2sccc21 ZINC000080369048
Cc1cc([C@@H](C)N[C@@H](C)c2nccn2-c2ccccc2)c(C)o1 ZINC000287624724
CCCCCCCCNC(=O)C1[C@@H]2CCCC[C@H]12 ZINC000003159841
CC(C)c1ccc(-n2cc(CN3CCC3)cn2)cc1 ZINC000215902612
CC(C)(CNc1ccc(Br)cn1)c1cccs1 ZINC000084438835
c1ccc(-c2nc(N=NCc3cccnc3)sc2-c2ccccc2)cc1 ZINC000005685079
O=[N+]([O-])c1cccc(Cl)c1I ZINC000091692736
Cc1ncc([N+](=O)[O-])n1Cc1ccn(-c2c(F)cccc2F)n1 ZINC000095433590
O=c1ccc([N+](=O)[O-])cn1Cc1nc(-c2ccccc2Cl)cs1 ZINC000186343329
O=[N+]([O-])c1cn(CN2CCO[C@@H](C3CC3)C2)nc1-c1ccncc1 ZINC000776767807
O=C(OCC#CC1CCCCC1)c1cnc(C2CC2)s1 ZINC000814094084
Nc1cccc([N+](=O)[O-])c1C(=O)N1CCc2c(F)cccc2C1 ZINC000097050724
CC1=CCCN([C@H](C)C(=O)Nc2nc(-c3cccc([N+](=O)[O-])c3)cs2)C1 ZINC000436268471
Cc1nc(C(C)(C)C)sc1[C@@H](C)N[C@@H](C)c1cscn1 ZINC000570058395
C=CCN(CC=C)c1ncnc2sc3c(c21)CCCC3 ZINC000001965582
COc1cc(N2CCCC2)nc(NC(=S)NCC2(c3ccc(Cl)cc3)CCCC2)n1 ZINC000225972957
Oc1ccc(Br)cc1C=NNc1ncnc2[nH]cnc21 ZINC000004106466
Cc1cc(C)cc(NCc2cc(Br)cs2)c1 ZINC000020475107
O=C(CCSc1ccccc1)Nc1nc(-c2nc3ccccc3s2)cs1 ZINC000004176332
NC(=O)c1c(/N=C/c2ccc([N+](=O)[O-])cc2)sc2c1CCCC2 ZINC000000354851
CN(Cc1cc(F)c(F)cc1F)Cc1c(F)cccc1F ZINC000560602321
Clc1cc(Cl)c2c(c1)[C@@H]1C=CC[C@@H]1[C@@H](c1ccc(Br)cc1)N2 ZINC000002071041
Cc1cc([N+](=O)[O-])c(C)cc1I ZINC000001225973
Cc1ccc(/N=C\c2cccn2C)c(C)c1 ZINC000409088983
CC(=O)NCCc1ccc(-c2csc(NC(=O)[C@@H]3CCCc4ccccc43)n2)cc1 ZINC000032760075
Cc1ccc(C)c(-c2csc(NC(=O)c3ccc(Br)s3)n2)c1 ZINC000004070183
COc1c(F)c(F)ccc1-c1noc(-c2ccc[nH]c2=S)n1 ZINC001212567336
Brc1cc(/C=N/c2ccc(Br)cc2)oc1N1CCOCC1 ZINC000408856194
Cc1ccc(C)c([C@@H](C)Nc2ccc(S(C)(=O)=O)cn2)c1 ZINC001185988450
O=C(Nc1nccs1)c1ccc(Cl)c([N+](=O)[O-])c1 ZINC000000196318
C=CCOc1c(Cl)cc(/C=N\c2c(C)n(C)n(-c3ccccc3)c2=O)cc1OC ZINC000100324883
O=C(c1cc2cc([N+](=O)[O-])ccc2o1)c1ccc2c(c1)OCCCO2 ZINC000011159490
C#CCNC(=O)[C@H]1O[C@H](CC[NH+]2CCCCC2)CC[C@@H]1O ZINC000030879176
O=[N+]([O-])c1cccc(NCc2cc(Br)c(OCc3ccc(F)cc3)c(Br)c2)c1 ZINC000408556730
O=Cc1cn(-c2ccc(Cl)cc2)nc1-c1cccc([N+](=O)[O-])c1 ZINC000000732196
COCCn1nnnc1CN(CCc1ccc(OC)c(OC)c1)Cc1cc2c(C)ccc(C)c2[nH]c1=O ZINC000020109354
Clc1cc2c(c(Cl)c1)CC[C@H]2N1CCSCC1 ZINC000489088740
CC(C)Oc1ccc(NCc2ccc(Cl)s2)cc1 ZINC000020472739
CCC1=C(N=Nc2ccc([N+](=O)[O-])cc2[N+](=O)[O-])CCC1 ZINC000004273562
O=C(c1cccc2c1N[C@H](c1ccc(Br)cc1)[C@@H]1CC=C[C@@H]21)N1CCOCC1 ZINC000012660246
Fc1ccc(Cc2cn3cc(-c4ccc(Br)cc4)nc3s2)cc1 ZINC000000651632
CC(=O)N1N=C(c2cc(Br)ccc2OC(C)C)O[C@@H]1c1ccc([N+](=O)[O-])cc1 ZINC000064819921
Cc1noc(/C=C\c2cn(C(C)C)c3ccccc23)c1[N+](=O)[O-] ZINC000033741724
CCc1ccccc1NC(=O)Cc1csc(-n2nc(C)c(Cc3ccccc3Cl)c2C)n1 ZINC000014609368
O=C(/C=C/c1ccc(-c2ccccc2[N+](=O)[O-])o1)Nc1ccc(Cl)c(-c2nc3ccccc3s2)c1 ZINC000021596026
Cn1c2ccc(S(=O)(=O)NCc3nc(-c4ccc(Cl)cc4)no3)cc2sc1=O ZINC000225684179
O=C(/C=C/c1cn(C2CCC2)nn1)c1nc(Br)cs1 ZINC000585135769
Nc1cc(F)c([N+](=O)[O-])cc1C(=O)NCCC1=CCCCC1 ZINC000170618691
O=[N+]([O-])c1ccc(CN2CCN(c3nc(-c4ccc(F)cc4)cs3)CC2)cc1 ZINC000026416584
Clc1cccc(/N=C/c2ccccc2)c1Cl ZINC000002171378
S=C(NCc1csc2ccccc12)Nc1ccc2c(c1)OCO2 ZINC000000069429
Cc1ccc(C)c(CN2Cc3cnn(C4CCOCC4)c3C2)c1 ZINC001203751438
Nc1cn2ccc(NCc3ccc(F)c(Cl)c3F)cc2n1 ZINC001168505831
C=CCOc1cc(Br)cc(F)c1F ZINC000039325850
Cc1ccc2nc(NC(=O)c3n[nH]c4ccc([N+](=O)[O-])cc43)sc2c1 ZINC000071863061
Cc1nn(C)cc1-c1nn(Cc2ccc(C)cc2)c(-c2cn(C)nc2C)c1Cl ZINC000036611593
Cc1cc(C(=O)Cn2cnc3c2c(=O)n(C)c(=O)n3C)c(C)n1-c1ccc(C)cc1 ZINC000004829770
C[C@H]1CN(Cc2cnns2)CC[C@@H]1NC(=O)C1=COCCC1 ZINC000941870095
NC(=S)NN=C1c2cc(S(=O)(=O)N3CCCCC3)ccc2-c2ccc(S(=O)(=O)N3CCCCC3)cc21 ZINC000002330173
CC(C)(C)c1nc(Sc2ccc([N+](=O)[O-])cn2)n[nH]1 ZINC000015924164
Cc1ccc(C2=NN(c3ccc([N+](=O)[O-])cc3C)C(=O)CC2)s1 ZINC000601944669
CC1(C)Oc2cc(Br)c([N+](=O)[O-])cc2O1 ZINC000005425795
CC(=O)c1ccc(C(=O)Nc2nccs2)s1 ZINC000036392686
Cc1nc([N+](=O)[O-])c(-c2noc([C@@H]3CCc4n[nH]cc4C3)n2)n1C ZINC000350928071
O=C(Nc1c(Br)cc(Br)cc1-c1nc2ccccc2s1)c1cc([N+](=O)[O-])ccc1Cl ZINC000105319223
CCOc1cc(/C=C2/SC(=O)N([C@@H](C)CC)C2=O)cc(Br)c1OCC ZINC000409019580
O=[N+]([O-])/C=C/c1c[nH]c2ccc(Br)cc12 ZINC000000463217
Cc1c(C(c2c(C)n(C)n(-c3ccccc3)c2=O)c2ccccc2Cl)c(=O)n(-c2ccccc2)n1C ZINC000004010335
CC(C)(C)C1CCC(=NNC[C@@H]2CCSC2)CC1 ZINC000811661754
C=CCCO[C@@H](C)c1nc(CCC(C)(C)C)no1 ZINC000285251006
CCOc1ccc(Br)cc1-c1nc2c(c3ccccc3c3ccccc23)n1CC ZINC000027527881
C#CCn1c2c(cccc2F)s/c1=N/C(=O)c1ccnn1CC ZINC000101064523
Cc1cc(/C=N/c2ccc(C(C)C)cc2)c(C)n1-c1ccc(Cl)cc1 ZINC000408737512
Clc1ccc(CN=Nc2nnnn2-c2ccccc2)c(Cl)c1 ZINC000004697722
C=C[C@H](C)ONC(=O)N1CC[N@H+](C)[C@@H](C(C)C)C1 ZINC000875701102
C=CCCC[C@@H](C)OC(=O)[C@H](C)CC(F)(F)F ZINC000838402399
O=[N+]([O-])c1cccc(NCc2cccc(OCc3cccc(Cl)c3)c2)c1 ZINC000408557873
Cc1ccc(Oc2ccc(N[C@@H](C)c3nc(C4CC4)no3)cc2)nn1 ZINC000096437176
CC(=O)N1CN2CN(C(C)=O)CC(C(=O)c3ccc([N+](=O)[O-])cc3)(C2)C1 ZINC000019312970
COc1nn(CC(=O)N2NC(C)=C[C@@]2(O)C(F)(F)F)cc1[N+](=O)[O-] ZINC000001012166
O=[N+]([O-])c1cccc2ncnc(N3CCc4cc(Cl)ccc4C3)c21 ZINC000477940296
C[C@@H](Oc1cccnc1[N+](=O)[O-])c1nc(C(C)(C)C)no1 ZINC000032754526
CC(C)(C)n1cc(/C=C/C(=O)c2nc(Br)cs2)nn1 ZINC000585136130
FC1(F)Oc2ccc(Nc3cnn4c3OCC3(CC3)C4)cc2O1 ZINC001205079111
Cc1c[nH]nc1C(=O)N1C[C@H](NC(=O)C2CC=CC2)[C@@H](C)C1 ZINC000966391766
c1ccc(NN=C(N=Nc2nc3ccccc3s2)c2ccccc2)cc1 ZINC000255992791
COc1ccc(Cl)cc1-n1c(C)cc(/C=C2\C(=N)N3N=C(C(F)(F)F)SC3=NC2=O)c1C ZINC000009293639
COc1ccc(C(C)N=Nc2nc(C)c(C)s2)cc1 ZINC000027837812
Cc1ccccc1Nc1c(-c2ccc(Cl)cc2)nc2ccccn21 ZINC000000427547
CC(C)c1cccc(C(C)C)c1NC(=O)C1=COCCC1 ZINC000068315855
O=[N+]([O-])c1ccc(-c2nc(-c3ccc([N+](=O)[O-])cc3)nc(-c3ccc([N+](=O)[O-])cc3)n2)cc1 ZINC000100054467
C=C(C)C[N@H+]1C[C@H]2[C@@H](C1)[C@@H]2NC(=O)[C@H]1CCOC[C@@H]1C ZINC001026021215
c1cc2n(n1)C[C@@H](CNc1ccccn1)CN(Cc1ccsc1)C2 ZINC000247926753
O=[N+]([O-])c1ccnn1CCOc1ccccc1Br ZINC000158654483
Cc1nc([C@@H](C)NC(=O)c2cc(C)nc(C)n2)c(C)s1 ZINC000223905916
Cc1nnsc1Sc1ccc([N+](=O)[O-])cc1 ZINC000005534050
Cc1cc(C)c(NC(=O)CSc2nc(=O)c3c4c(sc3[nH]2)C[C@H](C)CC4)c(C)c1 ZINC000001368149
C=C[C@@H]1OCC[C@H]1NC(=O)N1CCC[C@H]2C[N@H+](C)CC[C@@H]21 ZINC000459015243
O/N=C/c1c(Br)cccc1Br ZINC000223717558
O=C(c1ccc([N+](=O)[O-])s1)N1CCn2c3ccccc3nc21 ZINC000012544300
CC(C)N(C(=O)c1cc(Br)cn2ccnc12)C(C)C ZINC001151645545
O=C([O-])c1ccccc1-c1ccc([C@@H]2[C@@H](c3ccccn3)NC(=S)N2CCC(=O)Nc2ccccc2)o1 ZINC000225536291
C=C(C)[C@@H](C)OC(=O)c1cscc1Br ZINC000797307234
C=C(C)[C@@H]1CC[C@@H](C)C[C@@H]1Oc1n[nH]c2c1CCC2 ZINC001229326214
Clc1ccc(/N=C/c2ccccc2)c(Cl)c1 ZINC000039613922
Cc1ccc(NC(=S)NCC2(c3ccc(Cl)cc3)CCCC2)nc1 ZINC000223976405
Cc1nc2ccc(I)cc2c(=O)n1-c1ccc([N+](=O)[O-])cc1[N+](=O)[O-] ZINC000008397522
Cc1ccc(CNC(=S)Nc2ccc(Nc3cccc(C)c3)nc2)o1 ZINC000223908000
COC(=O)c1cnc(N2CCc3cc[nH]c(=O)c3C2)c([N+](=O)[O-])c1 ZINC000276888614
Cc1nc([C@@H](C)Nc2ccc(C)cc2Cl)c(C)s1 ZINC000020471009
O=C(c1cc([N+](=O)[O-])ccc1Cl)N1N=C2/C(=C\c3ccc(Cl)cc3)CCC[C@H]2[C@@H]1c1ccc(Cl)cc1 ZINC000097980167
CC(C)(C)[C@@H]1CCN(c2nnc(-c3cc(Br)c[nH]3)n2CC2(C(N)=O)CCOCC2)C1 ZINC001302108609
c1cc([C@@H]2CCCN2Cc2nc(C3CCCC3)no2)cs1 ZINC000132179164
CC(C)c1ccccc1[C@@H](O)c1ccc(Br)cc1 ZINC000095730339
C[C@@H]1CCc2c(sc3c2C(=O)N[C@@H](c2ccc([N+](=O)[O-])s2)N3)C1 ZINC000002489331
Fc1ccc(-c2ccc([C@@H]3[C@@H](c4ccccn4)NC(=S)N3Cc3ccncc3)o2)cc1 ZINC000223511715
Cc1ccc(C)c2nc3sc(C(=O)Nc4ccccc4[N+](=O)[O-])c(N)c3cc12 ZINC000004130433
O=C1S/C(=C/c2ccc(-c3ccc(Cl)c([N+](=O)[O-])c3)o2)C(=O)N1Cc1ccc(Cl)c(Cl)c1 ZINC000214890096
Cc1csc(-c2cc3cc(Cl)cc(Cl)c3oc2=O)n1 ZINC000000273818
CCn1nc(C)c(/N=C/c2ccccc2[N+](=O)[O-])c1C ZINC000408975824
Clc1ccc(-c2cnnc(NCc3ccncc3)n2)cc1 ZINC000011874857
O=C(Cc1cccs1)NC1(CO)CCN(C(=O)[C@@H]2C[C@H]2[N+](=O)[O-])CC1 ZINC001080683641
Cc1noc(C)c1CNC(=O)Cc1csc(-c2ccc(C(C)C)cc2)n1 ZINC000619995643
COCCCNC(=[NH2+])Nc1ccc([N+](=O)[O-])cn1 ZINC000225235515
Cc1nc(CCNC(=O)c2c(C)cc(C)cc2C)c(C)o1 ZINC000330622952
CC(=O)/C(=N\C1CCCCC1)OC1CCCCC1 ZINC000255188963
Clc1cccc2c1nc1ccccc1c2SCCCCCSc1c2ccccc2nc2c(Cl)cccc21 ZINC000005487926
C[C@@H]1[C@H](C)S(=O)(=O)CCN1C(=O)/C=C\c1ccc([N+](=O)[O-])cc1 ZINC000255546791
CCCOC(=S)NC12CC3CC(CC(C3)C1)C2 ZINC000004948822
O=[N+]([O-])c1cccc2ccc(C=Cc3ccc(-c4nn[nH]n4)s3)nc21 ZINC000823648420
C[C@H](Sc1nnc([C@H](C)N(C)C)n1-c1ccc(F)cc1)c1ccc(F)cc1 ZINC000004490698
C[C@@H](O)C1=CC(c2ccccc2)(c2ccccc2)c2ccccc21 ZINC000006442835
COc1cc([N+](=O)[O-])ccc1-n1c(C)cc(/C=C2/C(=O)N(c3ccccc3)N=C2C)c1C ZINC000001153187
S=C1N[C@@H](c2ccccn2)[C@@H](c2ccc(Cl)s2)N1Cc1ccccn1 ZINC000223521950
Brc1ccc([C@@H]2CC(c3cccs3)=NN2c2ccccc2)cc1 ZINC000039959749
CC[C@@H](O)Cn1nc(-c2csc(C)n2)nc1Cc1cn2ccsc2n1 ZINC000095530647
Cc1ccc(C[NH+]2CCC3(CC2)CN(C)C(=O)c2cn(CC(C)C)nc23)s1 ZINC000306125126
CCn1c(CSCc2c(Cl)cccc2Cl)nnc1SCc1c(Cl)cccc1Cl ZINC000003134830
C[C@@H]1C[C@H](C)CN(C(=O)CN2CCN(C(=O)CSc3ncnc4sccc43)CC2)C1 ZINC000014023036
C=C[C@@H](C)ON=C1CC(c2cc(F)cc(F)c2)C1 ZINC000844620273
Nc1c2cc(Br)ccc2nn1-c1cc(N)ccc1F ZINC001211818561
CC(C)c1nc([C@@H](C)N2C[C@@H](C)O[C@@H](C)C2)n(-c2ccc3c(c2)OCO3)n1 ZINC000065421216
Cc1cccc2nc(CSc3ccncc3)cn21 ZINC000098020638
O=[N+]([O-])c1ccc(Sc2n[nH]c(C34CC5CC(CC(C5)C3)C4)n2)c([N+](=O)[O-])c1 ZINC000408581466
CC(C)Oc1cncc(-n2c3ccccc3cc3c(=O)c(N)ccc2-3)c1 ZINC001201552467
CC(C)(C)n1ncnc1CNCc1cc(Cl)cc(Cl)c1[N+](=O)[O-] ZINC000291665737
O=[N+]([O-])c1ccc2nc(N3CCSCC3)ccc2c1 ZINC000076833086
Cn1cc(-c2nc(C(=O)NCc3ccccc3Cn3cncn3)cs2)cn1 ZINC000040154012
Cc1ccc(C)c(S(=O)(=O)N[C@H](C)c2nc3c(s2)CCC3)c1[N+](=O)[O-] ZINC000416542659
C=C(C)C[C@H](NC(C)=O)C(=O)N1CC[N@@H+](C)[C@@H](C)[C@H]1C ZINC000613224752
CO[C@@H]1[C@@H](C)[C@@H](NC(=O)NC2CCSCC2)C1(C)C ZINC000408105229
CC(C)(C)c1noc([C@H](F)c2ccc(C(F)(F)F)cc2)n1 ZINC000559152600
CCc1ccc([C@H](C)NCc2ccc([C@@H]3C[C@H]3C)o2)o1 ZINC000531956083
O=C([C@@H]1CCN(c2nc3sccn3c2[N+](=O)[O-])C1)N1CCCC1 ZINC000286758922
C[C@@H]1CN(C(=O)c2csc(-c3ccc([N+](=O)[O-])cc3)n2)[C@@H](C)[C@H]1C ZINC000416070956
Cc1nnc2ccc(N=NCc3cc(Br)ccc3O)nn12 ZINC000004593426
O=[N+]([O-])c1ccc(S(=O)(=O)c2ccc([N+](=O)[O-])cc2)cc1 ZINC000001571129
O=C(c1csc(Cl)c1)N1CCCc2c(F)cc(F)cc21 ZINC000468105413
S=C1N=NCN1N=Cc1ccc(COc2ccccc2Cl)o1 ZINC000036611084
Cc1noc(C)c1[C@@H](C)Cc1nc(-c2cc(C)cc(C)c2)no1 ZINC000273910693
Clc1ccc2c(c1Cl)N[C@@H](c1ccc(Br)cc1)[C@@H]1CC=C[C@H]21 ZINC000002056642
Cc1nc(NC(=O)c2cc(C(C)C)nn2C)ccc1[N+](=O)[O-] ZINC000084028810
O=C([O-])CN1C(=O)S/C(=C/c2ccc(OCc3ccc(Cl)cc3Cl)c(I)c2)C1=O ZINC000409148084
CC(C)c1ccc(-n2ccnc2SCC(=O)NCCc2cccs2)cc1 ZINC000007286931
CN(CC(=O)Nc1ccc(F)c(F)c1F)c1nc(-c2cccnc2)nc2sc3c(c21)CCCC3 ZINC000003380195
CCCCC#Cc1ccc([N+](=O)[O-])cc1 ZINC000071610733
O=[N+]([O-])c1ccccc1S(=O)(=O)N[C@@H]1CCCc2occc21 ZINC000012952513
c1ccc2c(c1)cc1ccccc1c2CN=Nc1ncnc2ccccc21 ZINC000238950598
CC(C)C(=O)NCc1nnc2n1CCCN(C(F)(F)c1ccc(Cl)c(Cl)n1)C2 ZINC001164990419
COc1cccc2c3c(cnc12)c(-c1ccc([N+](=O)[O-])cc1)nn3-c1ccc(Cl)cc1 ZINC000020183454
O=[N+]([O-])c1ccc(-n2cccc2[C@H]2[C@H](c3ccccn3)NC(=S)N2c2ccc(Oc3ccccc3)cc2)cc1 ZINC000224647878
CC[C@@H](C)Nc1nc(Nc2ccccc2Br)cc(-c2ccncc2)n1 ZINC000328957844
FC(F)(F)c1nnc2n1N=C(Nc1ccc(Cl)cc1)CS2 ZINC000026506447
Cc1nn2c(nc(C)cc2SCc2ccc(C)cc2)c1-c1ccc(Cl)cc1 ZINC000002238600
FC(F)Oc1ccc(NCc2ccc(Cl)s2)cc1 ZINC000021507135
O=C(OCc1csc([N+](=O)[O-])c1)c1cc2c([nH]c1=O)CCC2 ZINC000061450434
Nc1cccc([N+](=O)[O-])c1C(=O)N1CCS(=O)(=O)[C@H]2COCC[C@@H]21 ZINC001161283702
CCc1nc2sccc2c(NCc2cn3ccccc3n2)n1 ZINC000123700260
Cc1sc(NC(=O)C2CC2)c(C(=O)O[C@@H](C)C(=O)NC(C)C)c1C ZINC000007283768
O/N=C/c1ccc(C#Cc2ccccc2)cc1 ZINC000000161416
C[C@H]1C[C@@H](NCc2ccn(C3CCCC3)n2)c2ccccc21 ZINC000570077022
O=[N+]([O-])c1ccc(Oc2ncc(Br)cn2)cc1 ZINC000016678733
CC(C)c1ccc(SCc2cccc(N)c2)cc1 ZINC000019846260
O=C1c2ccc(Br)cc2-c2cc(Br)c([N+](=O)[O-])cc21 ZINC000001704634
Cc1ccc2c(c1)-c1c(ssc1=S)C(C)(C)N2C(=O)c1ccc([N+](=O)[O-])cc1 ZINC000002371997
Cc1ccc2nc(-c3cc4ccc(C)c(C)c4[nH]c3=O)c(NC(C)(C)C)n2c1 ZINC000001330158
S=C1N[C@H](c2ccccn2)[C@H](c2cccn2-c2ccccn2)N1C[C@H]1CCCO1 ZINC000260919730
CC(C)c1cccc(N(C)c2nnc([C@H]3CCCCO3)n2C)c1 ZINC000295999236
Clc1ccc(CSc2ncnc3c2cnn3-c2ccc(Br)cc2)c(Cl)c1 ZINC000002194218
Cc1cnc(NS(=O)(=O)c2ccc(C)c([N+](=O)[O-])c2)c(Br)c1 ZINC000129482930
C=CCn1c(C)c(/C=C2\S/C(=N\c3ccc(Cl)cc3C)NC2=O)c2ccccc21 ZINC000002076565
O=C1C=C(Nc2ccc(Br)cn2)C(=O)c2ccccc21 ZINC000103831601
C=CCn1c(S)cc2sc3c(c2c1=O)CCCC3 ZINC000101686057
Cc1c(C(=O)Nc2nccs2)cccc1[N+](=O)[O-] ZINC000000196321
O=C(/C=C\c1ccc([N+](=O)[O-])cc1)N1CCN(c2ncnc3c2nnn3-c2ccc(Cl)cc2)CC1 ZINC000010256406
O=[N+]([O-])c1ccc(NCc2cc[nH]n2)c(Cl)c1 ZINC000035276741
C(=[NH+][N-]c1nncc2ccccc21)c1sc(N2CCOCC2)nc1-c1ccccc1 ZINC000008403973
Nc1ccc2c(c1)CN([C@H](F)Oc1cccc(Cl)n1)CC2 ZINC001157218587
O=C(NCC12CC3CC(CC(C3)C1)C2)c1ccc(COc2cc([N+](=O)[O-])ccc2Cl)o1 ZINC000013959893
Cc1nn2cc(-c3cccc([N+](=O)[O-])c3)nc2s1 ZINC000000144003
O=[N+]([O-])c1cc([C@@H]2Nc3c(Cl)cc(Cl)cc3[C@@H]3C=CC[C@@H]32)ccc1Cl ZINC000059267053
O=[N+]([O-])c1cn(C23CC4CC(CC(C4)C2)C3)nc1-c1cnn(C23CC4CC(CC(C4)C2)C3)c1 ZINC000008454962
C[C@@H]1CN(C(=O)[C@H]2C[C@H]3C[C@H]3C2)C[C@@H]1NC(=O)c1n[nH]cc1F ZINC000966695656
CC(C)c1ccc(N2C(=S)N[C@@H](c3ccccn3)[C@@H]2c2ccc[nH]2)cc1 ZINC000224357117
Clc1cc(Cl)cc(C=NOC2CCOCC2)c1 ZINC000774454228
Cc1ccc(/C=C/c2nc3cc(C)c(C)cc3s2)c(C)c1 ZINC000004947857
CCC(CC)SCc1nc(-c2ccc(F)cc2)no1 ZINC000520522531
C[C@H](Sc1cnccn1)c1ncc(-c2ccc(Cl)cc2)o1 ZINC000532766847
Cc1cc(C)c(NC(=O)c2cc([N+](=O)[O-])cc3c2OCCO3)c(C)c1 ZINC000066266180
Cc1ccc(NCc2nncn2C(C)C)c([N+](=O)[O-])c1 ZINC000269883700
c1cc(C2OCCO2)ccc1CNc1ncc2c(n1)CCCC2 ZINC001160818834
N#Cc1ncn(Cc2nc3sc4c(c3c(N)n2)CCCCC4)n1 ZINC000012543110
O=c1nc(C=Cc2ccccc2[N+](=O)[O-])[nH]c2sc3c(c21)CCCC3 ZINC000006619492
Cc1ccc([N+](=O)[O-])c(NC(=S)NC(=O)CC23CC4CC(CC(C4)C2)C3)c1C ZINC000408623772
O=C(Nc1nc2c(ccc(Cl)c2Cl)s1)C(Cl)(Cl)Cl ZINC000032127571
CCc1nc([C@@H](C)N[C@@H](C)c2cccs2)cs1 ZINC000162306906
Clc1cc(-c2csc(NC3CC3)n2)c(Cl)s1 ZINC000021908634
CCCC1(CO[C@]2(C)CC2(Cl)Cl)COC(C(C)C)OC1 ZINC000097944017
c1cc2ccc(-c3noc(C4=Cc5ccccc5OC4)n3)nc2[nH]1 ZINC000445575042
Cc1cc([N+](=O)[O-])cc(C(=O)Nc2nc3c(s2)CSCC3)c1F ZINC000377355266
C1CC2(C1)CCN(c1nc(C3CCCC3)ns1)CCS2 ZINC000420653240
C=CCCc1ccccc1NCc1onc(C)c1[N+](=O)[O-] ZINC000596031917
Cc1csc([C@@H](C)NC(=O)c2csc3cc(C)ccc23)n1 ZINC000358936186
CCN(CC)C(=O)C1=C(C)N=c2s/c(=C/c3ccc(-c4cc(C(=O)[O-])ccc4Cl)o3)c(=O)n2[C@@H]1c1ccc(Cl)cc1 ZINC000409101055
C=C(Br)[C@@](F)(Cl)C(F)(F)Cl ZINC000064219791
CC(=O)Nc1cccc(C(=O)Nc2nc(-c3cc(C)c(C)cc3C)cs2)c1 ZINC000007756765
Cc1csc(N2C(=O)c3oc4ccc(Cl)cc4c(=O)c3[C@@H]2c2ccc(C(C)(C)C)cc2)n1 ZINC000008827453
Cc1ccc(C)c(-n2ncc3c2ncnc3NCc2ccc(F)cc2)c1 ZINC000032620482
Cc1cc(C(=O)Nc2cc(C)nc3ccc([N+](=O)[O-])cc32)oc1C ZINC000161785904
COc1ncc(Br)cc1Nc1cccc([C@@H](C)O)c1 ZINC001210504616
CCn1c2ccccc2c2cc(C=NNc3ccc([N+](=O)[O-])cc3)ccc21 ZINC000033388245
CCc1ccc(-c2cc(C(F)F)c3c(C)nn(-c4ccc(F)cc4)c3n2)cc1 ZINC000020604245
Cc1ccc([N+](=O)[O-])c(Oc2ccc(S(C)(=O)=O)cn2)c1 ZINC000170596356
COc1ccc(CCN2C(=O)/C(=C/c3cccs3)SC2=S)cc1OC ZINC000001191588
O=C(Cc1ccc(Br)s1)Nc1cncc(Cl)c1Cl ZINC000180073405
CSC1=C([N+](=O)[O-])[C@@H](c2ccc([N+](=O)[O-])cc2)NC(=O)N1C ZINC000008346049
O=C(CSc1nc(C2CC2)nc2sc3c(c21)CCCC3)NC1CCCC1 ZINC000001332751
CC(C)(C)C#Cc1ccc(C(C)(C)C)nn1 ZINC000585143897
C=CCSC(=N)N/N=C/c1cc([N+](=O)[O-])cc(Br)c1[O-] ZINC000001826317
CC/N=C1\S/C(=C\c2cc(Cl)c(OC)c(Br)c2)C(=O)N1CC ZINC000408842556
Cc1ccc(C=NN=c2[nH]c3ccc(Cl)cc3[nH]2)o1 ZINC000004725868
O=C(CCCOc1ccc(Cl)cc1Cl)Nc1ncc(Cc2ccc(Cl)c(Cl)c2)s1 ZINC000001746582
CC(C)[C@H]1CCCCC1N=Nc1nc(-c2ccncc2)no1 ZINC000764690251
COc1ccc(-c2cc3nc(C)c(C)c(N4C[C@@H](C)C[C@H](C)C4)n3n2)cc1 ZINC000001340815
Cc1nc(Nc2ccc(C)c(C)c2)cc(Nc2ccc(C)c(C)c2)n1 ZINC000000045126
CC(C)Oc1cccc([C@@H](C)Nc2cncc(Cl)n2)c1 ZINC000048893408
O=[N+]([O-])c1ccc(N[C@@H]2[C@@H]3Cc4ccccc4[C@@H]32)nc1 ZINC000155289454
Cc1cc(/C=N/c2ccc([N+](=O)[O-])cc2C)c(C)n1-c1ccc(F)cc1 ZINC000408737842
CCc1onc(C)c1NC(=O)C[C@@H]1C[C@H](C)CC(C)(C)C1 ZINC000089409083
CCc1nc(CN2CCC[C@@H]2c2ccc(C)s2)cs1 ZINC000114734472
Cc1c(Cl)cc(C(C)C)c(O)c1Cc1c(C)c(Cl)cc(C(C)C)c1O ZINC000004215009
C[C@H]1c2nncn2CCN1c1cc2c(cc1[N+](=O)[O-])CCC(=O)N2 ZINC000276814642
Cc1nc(CNc2ccc(Cl)cc2C(C)C)[nH]c1C ZINC000527782579
O=C(Nc1c2c(nn1-c1cccc(Cl)c1)CSC2)c1cc([N+](=O)[O-])ccc1Cl ZINC000009391587
Clc1ccc(Oc2ccc(/N=C/c3ccc(Cl)cc3Cl)cc2Cl)cc1 ZINC000001653644
CCCn1c(=N)c(C(=O)NCCOC)cc2c1nc1ccccn1c2=O ZINC000100913358
Cc1cnc(NC(=O)Cn2ncc3ccc([N+](=O)[O-])cc32)s1 ZINC000031736750
Cc1csc2c1ncnc2N[C@H](C)c1nc2c(s1)CCC2 ZINC000521403888
CCc1[nH]nc(-c2nc(-c3ccc(Br)cn3)no2)c1Br ZINC000685353362
N=C1N=NC(=N)C1=C1c2ccccc2N(Cc2ccccc2Cl)C1=O ZINC000096191561
CC(N=Nc1nc(-c2ccccc2)cs1)c1ccccc1 ZINC000004471908
CC(C)c1ccsc1C(=O)N1CCS[C@H](C(C)C)C1 ZINC000464961779
C=CCNC(=O)NC(=O)[C@@H](C)[N@@H+]1CCCC[C@@H](SC)C1 ZINC000246880860
O=C(N=[S@@]1(=O)CCc2ccccc21)c1nc(Cl)cs1 ZINC001134012252
Cc1nc(C)c([C@@H](C)N(C)C(=O)/C=C/c2cccc([N+](=O)[O-])c2)s1 ZINC000071883149
Cc1ccc(-c2csc3ncn(CC(=O)NCCC4=CCCCC4)c(=O)c23)s1 ZINC000007671935
Cc1cnn(-c2ccc(S(=O)(=O)N[C@H](C)c3cn(C)nc3C)cc2F)c1 ZINC000177142343
CCOc1cccc(N2CC[S@@](=O)C(C)(C)C2)c1[N+](=O)[O-] ZINC000095941138
CC(C)Oc1ccc(/C=C2\SC(=Nc3ccc(Cl)cc3)NC2=O)cc1 ZINC000408529589
CCOc1cc2c(c([N+](=O)[O-])c1)N[C@H](c1cccc3ccccc31)[C@@H]1CC=C[C@@H]21 ZINC000013615425
C=C(C)CSc1nnc2c3sc4nc(CC(C)C)c5c(c4c3ncn12)CCCC5 ZINC000001246703
Oc1ccc(/C=N/c2ccc(I)cc2)cc1O ZINC000000046043
O=C(CCn1cc([N+](=O)[O-])cn1)N1CCCCc2cc(Br)ccc21 ZINC000180924347
Cc1nc(Cl)ncc1NC(=O)Cc1ccc2cc[nH]c2c1 ZINC001181805253
Cc1ccc(-c2nc(C(=O)Oc3c(C)cccc3[N+](=O)[O-])cs2)n1C ZINC000760023228
CCOc1ccc(-n2c(C)nnc2S[C@@H](C[N+](=O)[O-])c2ccc(Cl)cc2)cc1 ZINC000408577397
Cc1ccc(-n2ncc3c2nc(C)nc3N2CCN(C(=O)NC(C)C)CC2)c(C)c1 ZINC000036025997
O=Cc1cccn1-c1ccc([N+](=O)[O-])cc1Cl ZINC000004237627
Cc1cn2nc(N[C@@H]3C[C@H]3c3ccccc3Cl)sc2n1 ZINC000664478951
CNS(=O)(=O)c1ccc(N2C[C@H](C)S[C@@H](C)C2)c([N+](=O)[O-])c1 ZINC000078480204
O=[N+]([O-])c1cc(-c2n[nH]c(COc3cccc(Cl)c3Cl)n2)ccc1Cl ZINC000040169693
Cc1cc([N+](=O)[O-])cc([N+](=O)[O-])c1Sc1ncc2ccccn21 ZINC000002161402
N#CCN1[C@@H]2CC[C@H]1C[C@@H](CNC(=O)[C@H]1C[N@@H+]3CCC[C@H]3CO1)C2 ZINC001048525957
Cc1nn(C)c(N2CCO[C@@H](c3noc(C4CC4)n3)C2)c1[N+](=O)[O-] ZINC000734140952
CN(Cc1ccc(Br)s1)c1ccc(S(=O)(=O)N2CCN(C)CC2)cn1 ZINC000014241711
Fc1ccc(CSc2nc3ccccc3[nH]2)c2ccccc12 ZINC000000071447
O=C(Nc1n[nH]c(-c2cccc([N+](=O)[O-])c2)n1)c1cccs1 ZINC000069512399
CCCc1ncc([C@@H](O)c2ccc(OC)cc2)n1C ZINC000000255318
CNC(=O)c1cc2c(nc3ccc(C)cn3c2=O)n(CCCOC)c1=N ZINC000100627979
O=[N+]([O-])c1ccc(-c2ccc(N3CC[N@@H+]4C[C@@H](OCc5cccnc5)C[C@@H]4C3)nn2)cc1 ZINC001164869788
C[C@@H]1CC[C@@H]2[C@@H](C1)c1sc(=S)[nH]c1SC2(C)C ZINC000004744448
Cc1nn(C)c(C)c1NC(=O)CN1CCc2ccc([N+](=O)[O-])cc2C1 ZINC000088605917
CC(C)(C)Nc1nc(C2CC2)cc(=NNc2c(F)c(F)cc(F)c2F)[nH]1 ZINC000329023972
CC(C)Oc1ccc(F)c(-c2ncnc3c2ncn3C)c1F ZINC001204628366
Cc1c(C)n(-c2cc(F)cc(F)c2)c2ncnc(Nc3cc(C)ccc3C)c12 ZINC000032975759
Cc1ncc(CN(C)Cc2ccc(Br)cc2[N+](=O)[O-])s1 ZINC000425398509
C/C=C\c1ccc(N[C@@H]2C[C@@H]3C[C@H](OC)C[C@@H]3C2)cc1 ZINC000424356248
Cc1ccc(-n2c(Cc3ccccc3)nnc2SCc2ccc([N+](=O)[O-])cc2)c(C)c1 ZINC000013059270
CCc1ccc(-c2nn(-c3cccc([N+](=O)[O-])c3)c3c2cnc2ccc(Cl)cc32)cc1 ZINC000020183550
Clc1ccccc1CNc1ncc(-c2ccncc2)c([C@H]2CCCO2)n1 ZINC000019349593
Cc1cc2c(s1)N(c1cnnnc1)c1ccccc1NC2=N ZINC001167468526
Cc1cc(C)n2nc(C(=O)N(C)c3ccc([N+](=O)[O-])cc3)nc2n1 ZINC000073303836
O=C(NC1(CO)CCN(C(=O)[C@@H]2C[C@H]2[N+](=O)[O-])CC1)C1(F)CCCC1 ZINC001080905954
COC(=O)C(F)(F)C(F)(F)C(F)(F)C(F)(F)C(F)(F)F ZINC000100007884
Cc1nn(C(=O)c2ccco2)c(C)c1Sc1ccc([N+](=O)[O-])cc1 ZINC000000086568
Cc1cc(/C=N\c2cc(C)c(C)c([N+](=O)[O-])c2)c(C)n1C ZINC000408784263
O=c1[nH]c2ccc(-c3csc(-c4ccc([N+](=O)[O-])cc4)n3)cc2[nH]1 ZINC000055050584
Cc1cc([N+](=O)[O-])cc(Cl)c1N1CCN(Cc2nc[nH]n2)CC1 ZINC000845723938
C=CCN1C(=O)N/C(=C/c2cc(C)n(-c3ccc(Br)cc3F)c2C)C1=O ZINC000409144141
C=CCC(C)(C)c1noc(C(C)(C)CSC)n1 ZINC000590280917
Cc1nn(Cc2ccc(C)cc2)c(C)c1CNCc1ccc(Cl)cc1Cl ZINC000017310647
CCOC(=O)CNC(=O)[C@@H](c1ccc(O)cc1)N(C(=O)c1snc(C(N)=O)c1N)c1ccc(C(C)C)cc1 ZINC000006546749
C[C@@H](Nc1ncnc2ccsc21)c1cccc(Cl)c1 ZINC000028624738
C[C@H]1C[C@@H]1C(=O)N[C@@H]1CC12CCN(C(=O)c1n[nH]cc1F)CC2 ZINC000964675200
CCc1ccc(NC(=S)NCc2cccnc2)cc1 ZINC000013659061
C[C@H](CNC(NC[C@@H]1CCCO1)=[NH+]C(C)(C)C)N(C)C ZINC000912508986
c1csc(-c2cncc(N[C@@H]3COCc4ccccc43)n2)c1 ZINC001171291860
CCCOc1ccc(-n2cc(N)c(Br)n2)cc1F ZINC001211668426
O=C(c1cscn1)N1CCCc2cccc(Cl)c21 ZINC000171556998
COCCN1C(=O)/C(=C\c2cc(C)n(-c3cc(C)cc(C)c3)c2C)C(C(=O)OC)=C1C ZINC000409056283
CC(C)(O)C1CCC(C(=O)OC[C@H]2CCCC3(CCC3)O2)CC1 ZINC000909418548
Clc1cccc(-c2noc3ncnc(N(Cc4ccco4)C[C@@H]4CCCO4)c32)c1 ZINC000021714507
Brc1ccc(-c2[nH]c([C@@H]3CC=CCC3)nc2-c2ccccc2)cc1 ZINC000006728104
Cc1cc([N+](=O)[O-])nn1CC(=O)N1NC(C(F)F)=C[C@@]1(O)C(F)F ZINC000001012129
C/C(c1c(C)[nH]c2ccccc21)=C1\c2ccccc2N=C1C ZINC000004887458
Cc1c(Br)c(/C=N/c2cccnc2)c(C)n1-c1ccccc1 ZINC000059104671
S=C(NCCC1=CCCCC1)Nc1ccc2cc3ccccc3nc2c1 ZINC000409190615
c1cc(-c2cccc(-c3cc(C4CC4)ncn3)c2)n[nH]1 ZINC000097553260
CCc1[nH]c(C[N@@H+]2CCC[C@@H]([C@@H]3CCCCO3)C2)cc1C(=O)[O-] ZINC001597385693
CCCn1c(C)c(/C=N/NCc2c(Cl)cccc2Cl)c2ccccc21 ZINC000009197854
Cn1c(COc2ccc(Cl)cc2)nnc1SCc1c(F)cccc1Cl ZINC000007236305
CC[C@@H](CO)Nc1c(I)cncc1[N+](=O)[O-] ZINC000418924041
CC(C)CC1(C(=O)N2CC3(CCC3)C[C@H]2C)CCCC1 ZINC000432575381
Cc1ccc2nc(C(Cl)(Cl)Cl)nc(N)c2c1 ZINC000004192523
CC(=O)c1sc(N2C(=O)c3oc4ccccc4c(=O)c3[C@@H]2c2ccc(C(C)C)cc2)nc1C ZINC000003643210
Cn1ncc2c1CCC[C@@H]2Nc1ccc([N+](=O)[O-])cc1 ZINC000035252141
COC(=O)Cn1cnc2c(oc3nc(CC(C)C)c4c(c32)CCCC4)c1=O ZINC000013730235
Clc1nc2c(ncn2Cc2ccccn2)c(Cl)n1 ZINC000086014460
CN(C)c1cccc(CNc2ncc(Cl)cc2[N+](=O)[O-])n1 ZINC000301866927
COc1ccc2c(n1)SC1=C(N)NC(=[NH2+])NC1=N2 ZINC000001733434
O=C(N[C@H]1CCN(c2ccc3nncn3n2)C1)c1csc(-c2ccccc2)n1 ZINC000575618044
FC(F)(F)[C@H](C[C@H]1CCCO1)NCc1ccc(Cl)s1 ZINC000655853178
COc1ccc(/N=C/c2cc(C)n(-c3ccc(C)cc3)c2C)cc1Cl ZINC000197513984
Cc1ccccc1CSc1nc2c3ccccc3sc2c(=O)n1CCc1c[nH]c2ccccc12 ZINC000002962041
Cc1nn(-c2ccccc2)c(C)c1N[C@H](C)c1nc2ccccc2n1C(F)F ZINC000065533897
Nc1ccc2c(c1)CN(c1cc(Cl)nc(C3CC3)n1)CC2 ZINC001157208230
C[C@@H]1CCCC[C@@H]1Oc1ccn2ncc(Br)c2n1 ZINC001226352231
Cc1nc(-c2ccccn2)sc1C(=O)Nc1c(C(C)C)cccc1C(C)C ZINC000008007685
CC(C)=CC(=O)N1CCC[C@@H](C)[C@@H]1CNC(=O)c1cocn1 ZINC000945719608
S=C1N=NCN1N=Cc1ccc(COc2cccc(Cl)c2)o1 ZINC000002790214
CCCc1nc2sc3c(ncnc3SCc3ccc(OC)cc3)c2c2c1COC(C)(C)C2 ZINC000001296647
CC[C@@H](C)c1ccc(-n2c3nc4ccccc4nc3c3c2ncn([C@@H](C)CC)c3=O)cc1 ZINC000002424327
CO[C@H](c1nc(-c2ccc(C(C)(C)C)cc2)no1)C(C)C ZINC000584475957
Cc1ccc([C@H](C)Nc2nc(C)cc3c2C(=O)NC3=O)c(C)c1 ZINC001159632805
O=[N+]([O-])c1ccc(Br)nc1Br ZINC000015021784
CSc1ccc(/N=C/C=C/c2ccccc2)cc1 ZINC000016980048
C/C=C(/C)C(=O)N1CCC[C@@H]1CNC(=O)[C@@H]1C[C@@H]2O[C@H]1[C@H]1C[C@H]12 ZINC000943943501
Clc1cc(Nc2cnoc2)c(I)cn1 ZINC001203232707
Cc1ccoc1C=NNC(=S)Nc1cccc(C)c1C ZINC000743422579
Cc1ccc(-c2nn(-c3ccc(Cl)cc3Cl)c(-c3ccc(C)cc3)c2Br)cc1 ZINC000022707980
COc1ccc(C[C@@H](Nc2ncnc3sccc32)c2ccc(OC)cc2)cc1 ZINC000014094241
CC(C)(C)c1cc2ncc(Nc3ccncc3Cl)cn2n1 ZINC001212150616
C#CC[N@H+]1CCC[C@@H](NC(=O)/C=C/C2CCOCC2)C1 ZINC000923575285
N#CC[C@@H](Oc1ccc2ccncc2n1)c1ccccc1 ZINC001230726125
Clc1ccc(CN2CCCC2)c(N2CCC3(CC(OCC4CC4)C3)CC2)n1 ZINC001164976942
COc1ccc(Cl)cc1C=Nn1c(C)nc2ccc(Br)cc2c1=O ZINC000409285026
ClC(C=Nc1ccccc1)=CNc1ccccc1 ZINC000002524483
Cc1ccc([N+](=O)[O-])cc1[C@@H](C)N1CCCN(S(N)(=O)=O)CC1 ZINC000367916412
Cc1ccc(C2N=NC(=S)N2N=Cc2ccc([N+](=O)[O-])cc2)cc1 ZINC000252429442
Cc1cc(C)c(S(=O)(=O)c2ccc(Cl)cc2)c(S(=O)(=O)c2ccc(Br)cc2)n1 ZINC000001403454
Fc1cccc2c(NCc3cnc(Cl)cn3)nc(Cl)nc12 ZINC001162650652
Cc1c(C(=O)Nc2nc3c(cccc3OCC(F)(F)F)s2)cnn1-c1ccc(=O)[nH]n1 ZINC001304747510
O=[N+]([O-])c1cc(-c2nc(-c3ccccc3Br)no2)ccc1Cl ZINC000034797719
Cc1c(/N=C/c2nc3ccccc3n2C)c(=O)n(-c2ccccc2)n1C ZINC000013111995
Clc1c2ccccc2sc1-c1nc(-c2cccnc2)no1 ZINC000026329940
Cc1ccccc1Nc1c(-c2cccs2)nc2ccc(Cl)cn21 ZINC000000427519
Nc1ccc(Cl)cc1/N=C/c1ccccc1[N+](=O)[O-] ZINC000016930459
O=[N+]([O-])c1ccc(/C=N/c2ccc(Cl)cn2)cc1 ZINC000004401873
CC(C)Oc1ccccc1CNCc1ccsc1Cl ZINC000312756386
COc1ccc([C@H](C)Nc2c([N+](=O)[O-])ncn2C)cc1F ZINC000008375945
Cc1cc(C(=O)Nc2nc3c(cccc3C)s2)c(N)c([N+](=O)[O-])c1 ZINC000729512162
CCCCC1=N[C@@H]2Sc3c(ncnc3NC3CCCCC3)[C@H]2C2=C1CCC2 ZINC000006309855
CCn1cnc2c1CCN(C(=O)C(=O)NCCc1ccc(N)cc1)C2 ZINC000911293941
Cc1ccsc1C(=O)N1CCS[C@H]1c1ccc([N+](=O)[O-])cc1 ZINC000610210120
O=[N+]([O-])c1cnn(CCN2CCc3c(Cl)cccc3C2)c1 ZINC000096445732
CC(C)C1c2ccccc2C(C(C)C)c2ccccc21 ZINC000003156536
Cc1c(C(=O)N2CCN=C2SCc2ccc(Br)cc2)cccc1[N+](=O)[O-] ZINC000011757686
C[C@@H]1CN(C(=O)Cc2cc[nH]n2)CC[C@@H]1NC(=O)c1ccoc1 ZINC000945239817
O=[N+]([O-])c1ccc(Cl)c(OCc2nnc(C3CC3)n2C2CC2)c1 ZINC000097083551
Cc1cc(/C=N/c2ccc(C)cc2[N+](=O)[O-])c(C)n1-c1cccc(Cl)c1 ZINC000408752598
Cc1ccc(Nc2nc(-c3ccc(C(C)C)cc3)cs2)nc1 ZINC000000202142
CCS[C@@H](C)c1noc([C@@]2(C)OCCc3ccccc32)n1 ZINC000896143035
CC(N)=NC(=O)c1cn2c(n1)-c1ccc(Br)cc1OCC2 ZINC000225787325
Nc1cc(Cl)ccc1Oc1ccc(Cl)cc1Cl ZINC000006092009
C=Cc1ccccc1C=C(c1ccccc1)c1ccccc1 ZINC000002077615
C[C@H](N[C@@H](C)c1ccccc1Cl)c1cscn1 ZINC000162294075
CCCn1nnnc1/N=C/c1ccc(Cl)cc1Cl ZINC000006139063
Cc1cc(C(=O)Cn2nc(C)c([N+](=O)[O-])c2C)c(C)s1 ZINC000007828343
CCCCSc1nnc2c(n1)O[C@@H](c1sccc1C)Nc1ccc(Br)cc1-2 ZINC000002977451
Cc1nn(C)c(Cc2n[nH]c3ccc([N+](=O)[O-])cc32)c1Cl ZINC000004395573
CCN1C(=O)S/C(=C/c2cc(C)n(-c3ccc([N+](=O)[O-])cc3OC)c2C)C1=O ZINC000409101245
Cn1cnc2cc(Nc3ccc4c(c3)OC(F)(F)O4)cnc21 ZINC001205078570
Fc1ccc(NN=Cc2ccsc2Cl)cc1 ZINC000790141952
CSc1nc2sc3c(c2c2nnc(C)n21)CCCC3 ZINC000000123065
c1ccc(Nc2nnc(CSc3nc4ccccc4[nH]3)s2)cc1 ZINC000005614814
CCOc1ccc(-c2nc(-c3ccc4ncn(CC)c4c3)no2)cc1 ZINC000064759500
COC[C@]12CCCO[C@H]1CCN(c1nc(CN3CCOCC3)nc3sc(C)c(C)c31)C2 ZINC001164847959
CC(C)c1csc(CN[C@@H](C)c2nc3c(s2)CCCC3)n1 ZINC000091738387
C[C@H]1SCCN(CN2C(=O)c3ccc([N+](=O)[O-])cc3C2=O)[C@H]1C ZINC000118383356
Cc1cc(/C=N\c2cc(C)c(C)c([N+](=O)[O-])c2)c(C)n1-c1ccc(F)cc1 ZINC000408770882
C[C@@H](O)[C@H]1CN(Cc2nc(-c3ccc([N+](=O)[O-])cc3)no2)CCO1 ZINC000412097406
Cc1cccc(CNc2ccc(Oc3cccnc3)nc2)c1 ZINC000569836293
CCc1nnc(NC(=O)Cc2coc3ccc(C(C)C)cc23)s1 ZINC000006809912
[O-]c1c(Cl)cc(Cl)cc1C=NNC1=N[C@@H]2CCCC[C@H]2N1 ZINC000753934846
C[C@@H](Nc1cc2ccc(Cl)nc2cn1)c1nnc2ccccn21 ZINC001154810244
CC[C@H](Nc1nc2ccccc2s1)c1nc2ccccc2[nH]1 ZINC000301166461
CC(C)c1nc(CC(=O)Nc2ccccc2N2CCc3ccccc32)cs1 ZINC000071998482
CC(=C\c1ccccc1)/C=C1/SC(=S)N(NC(=O)c2cccc([N+](=O)[O-])c2)C1=O ZINC000032701806
CCn1cc([C@@H]2C3C(=O)CCCC3=Nc3nc(SC)nn32)cn1 ZINC000006637163
CC(C)c1nc2ccc(Br)cc2c(=O)n1N=Cc1ccc(N(C)C)cc1O ZINC000409284956
C/C(=C\C(C)(C)C)C(=O)N(C)[C@H](C)c1sc(C)nc1C ZINC000185339946
CCOc1cc(/C=C2/SC(=O)N(Cc3ccc(Cl)c(Cl)c3)C2=O)ccc1OCc1ccc([N+](=O)[O-])cc1 ZINC000214770391
Cl/C(=N/c1ccccc1)c1ccccn1 ZINC000104211707
CC(=O)N[C@H]1CN(C(=O)c2cn(C(C)(C)C)nc2C)C[C@@H]1C ZINC000966430687
Cc1nc2sccc2c(N2CCN(Cc3ccoc3)[C@H](CCO)C2)n1 ZINC000095374560
Fc1cc2c(c(F)c1)[C@H](NCc1cn3ccc(Br)cc3n1)CO2 ZINC000685620353
Fc1ccc(/N=c2\scc(-c3ccccc3Cl)n2Cc2ccc(Cl)cc2)cc1 ZINC000012559499
CCOc1ccc(/N=c2\scc(-c3ccc(Cl)cc3)n2CCc2ccc(OC)c(OC)c2)cc1 ZINC000002449666
Cc1cc(/C=N/c2ccc(C(C)C)cc2)c(C)n1-c1cccc([N+](=O)[O-])c1 ZINC000100081773
Cc1ccc(C[NH2+]Cc2ccc([O-])c([N+](=O)[O-])c2)s1 ZINC000069901124
C=CCn1cc(CN2CCn3cccc3[C@H]2C(C)C)c(C)n1 ZINC000019552331
Cc1cc(C(=O)Nc2nc3c(s2)CCCCC3)ccc1[N+](=O)[O-] ZINC000012755409
Cc1nnc(SCc2nc3ccccc3c(C)c2Cl)s1 ZINC000021334806
O=[N+]([O-])c1ccc(-c2noc(CNc3cc(F)cc(F)c3F)n2)cc1 ZINC000431096213
Cc1c(Br)cnc(Br)c1NCC(C)C ZINC001161648799
CCOc1cccc2c1O[C@H](c1ccccc1Cl)N1N=C(c3ccco3)C[C@@H]21 ZINC000012196483
C=CCN1C(=S)N(c2ccc(CC)cc2)[C@@H]2CS(=O)(=O)C[C@@H]21 ZINC000004758700
Clc1ccc(Sc2c(-c3ccccc3)nc3sc4c(n32)CCCC4)cc1 ZINC000012523818
CC(N=Nc1nn2cnnc2c2ccccc21)c1ccccc1 ZINC000006780408
CSc1cccc(/N=C/c2cc(Cl)ccc2O)c1 ZINC000005286776
CC(C)S(=O)(=O)c1ccc(C(=O)[N-]S(=O)(=O)c2cccs2)cc1 ZINC000048449618
Cc1cc(-c2noc([C@H]3C[C@@]3(C)Br)n2)cc([N+](=O)[O-])c1 ZINC000858779646
Cc1c(C(=O)NC(=S)Nc2nc3ccc(Cl)cc3s2)cccc1[N+](=O)[O-] ZINC000006825177
CC(C)CCC[C@@H](C)NC(=O)c1c(N)n(-c2ccc(N)cc2)c2nc3ccccc3nc12 ZINC000006150531
Cc1cc(/C=C2/SC(=O)N(Cc3cccc([N+](=O)[O-])c3)C2=O)c(C)n1-c1cc(C)ccn1 ZINC000006430586
CC(=O)OC(C)(C)C#CCC#CCN1CC[NH+](C)CC1 ZINC000022042207
C[C@@H](Nc1ccc2cc(Cl)ccc2n1)c1nncn1C ZINC001529118205
CC(C)[C@H]1C[C@H](C(=O)NCC#CC[NH+](C)C)CCO1 ZINC000827971962
CCn1ncc2cc(C(=O)Nc3c(C)cc(C)cc3C)c(C)nc21 ZINC000281520343
CCc1ccc(-c2nc(-c3nc(-c4ccc(OC)cc4)cs3)sc2C)cc1 ZINC000009683143
C[C@@H]1CCc2c(C(=O)Nc3cc(Cl)cc(Cl)c3)csc2C1 ZINC000000254284
Cc1nn(C)c2ncc(/C=C/c3nc(C(C)(C)C)cs3)cc12 ZINC000453022752
O=[N+]([N-]c1ccc(Cl)cc1)c1ccc(Cl)cc1 ZINC000018127919
Cc1c(Cc2noc([C@H]3CCS(=O)(=O)C3)n2)cccc1[N+](=O)[O-] ZINC000357319731
Cc1nc(-c2c[nH]c(C(=O)N(C)[C@@H]3CCC[C@@H](C)C3)c2)cs1 ZINC000033099893
CCC(CC)N1CCS/C1=N\c1ccc([N+](=O)[O-])cc1 ZINC000011919395
Cc1noc(-c2cccn3c(=O)n(Cc4noc(-c5ccccc5C)n4)nc23)n1 ZINC000077200420
Cc1c2ccccc2oc1[C@@H](C)Nc1ncncc1Cl ZINC000302614394
Cc1nn(-c2cc(Cl)ccc2Cl)c(N)c1-c1nc(C(C)(C)C)cs1 ZINC000003127530
CO[C@]1(C)C[C@@H](N(C)C(=O)N[C@H](C)Cc2c(C)noc2C)C1(C)C ZINC000096444038
C=CCN1C=CC=C/C1=C/C=C1C=CC(=NC(C)=O)C=C1 ZINC000409415920
COC(OC)[C@@H](C)Nc1ccc(Cl)cc1[N+](=O)[O-] ZINC000079614590
Fc1c(F)c(F)c(CN2CCC[C@@]23CCOC3)c(F)c1F ZINC001203371133
CCN1C(=O)/C(=C/c2ccc(N3CCOCC3)o2)SC1=Nc1ccc(Cl)cc1 ZINC000409019184
[O-]c1cc(F)cc(F)c1CN1CC(C(F)F)C1 ZINC001140585265
C[C@@H]1CC[C@H](NC(=O)c2cccc([N+](=O)[O-])c2Br)C[C@@H]1C ZINC000159123243
CC(C)OCc1ccc(NCc2ccc(Cl)o2)cc1 ZINC000531094448
C[C@H](c1ccc(Br)s1)c1nc(-c2c([N+](=O)[O-])ncn2C)no1 ZINC000445578316
Cc1ccc(/N=C/c2ccc([N+](=O)[O-])cc2)cc1C ZINC000000505536
COc1ccnc(Oc2cc(C)c([N+](=O)[O-])cc2F)n1 ZINC000302487876
Nc1n[nH]c(C2CC2)c1N=Nc1ccc(Cl)c(Cl)c1 ZINC000013122074
C[C@H](N[C@@H](C)c1ccccc1Br)c1cccnc1 ZINC000020127602
CCOC(=O)Cn1cc(/C=C2/C(=O)N(C)C(=S)N2C)c2cc(Br)ccc21 ZINC000039556734
NC(=O)C1(C(=O)N2CCN([C@H]3C[NH+]4CCC3CC4)CC2)CC1 ZINC000067758315
O=C(NCC#CCO)NC[C@@H]1CC[N@@H+]1C1CCCCCC1 ZINC000923761762
COc1cc([N+](=O)[O-])ccc1NC(=S)Nc1ccn(C)n1 ZINC000006276449
OCc1c(Br)c(Br)c(Br)c(Br)c1Br ZINC000002557059
C/C=C(\C)c1nc(-c2ccc(CSC)cc2)no1 ZINC000445215401
C#C[C@@H](Oc1cc(F)c(Br)cc1F)C(C)C ZINC001229847703
CNc1nc(-c2ccc(OC)c(NC(=O)c3ccc(Cl)c([N+](=O)[O-])c3)c2)cs1 ZINC000226092768
CCOC(=O)C(=Cc1ccc(N2CCN(Cc3ccc4c(c3)OCO4)CC2)c([N+](=O)[O-])c1)C(=O)OCC ZINC000059488828
CCCCC(=O)/N=c1\sc2cc(F)cc(F)c2n1C ZINC000100909391
Fc1ccc(-c2nc3cc(/N=C/C=C/c4ccc(Cl)cc4Cl)ccc3o2)cc1 ZINC000002756777
COc1ccc([N-]S(=O)(=O)c2cn(C)c(=O)n(C)c2=O)cc1[N+](=O)[O-] ZINC000542000497
Cc1nn(-c2ccccc2)c2nc(-c3cnn(C)c3)cc(C(F)F)c12 ZINC000002733832
CSC[C@@H](C)CNc1ccc([N+](=O)[O-])c(C)n1 ZINC000095414939
C[C@@H](NS(=O)(=O)c1cccc2ccn(C)c21)c1cccs1 ZINC001211560034
O=[N+]([O-])c1cccc2c1N[C@H](c1ccncc1)[C@@H]1CC=C[C@@H]21 ZINC000409152730
OCCNc1nc(Nc2ccc(I)cc2F)cc(-c2cccnc2)n1 ZINC000329044943
Nc1nc(N2CCCCC2)nc2c1[C@@H](c1ccc(Cl)cc1)C1=C(CCCC1=O)N2 ZINC000020635451
CCCCCOc1ccccc1Cn1c2ccc(Cl)cc2c2nc3ccccc3nc21 ZINC000006147810
Cc1c2nc(N(Cc3ccccn3)C(=O)c3ccc([N+](=O)[O-])s3)sc2ccc1Cl ZINC000010187710
CC1N=NC(=S)N1N=Cc1cc(Br)cs1 ZINC000036611428
CCCC(=O)N1c2ccc(C)cc2-c2c(=S)ssc2C1(C)C ZINC000000055093
CCn1nc(C)c(CN2CCN(Cc3ccsc3)[C@@H](CCO)C2)c1C ZINC000019782084
Cc1c[nH]c(C(=O)N2C[C@H](NC(=O)C3(C)CCC3)[C@@H](C)C2)n1 ZINC000966477920
CC[C@@H](OC1CCCC1)c1nc([C@H]2CCCS2)no1 ZINC000420483568
Cc1c(C)n(CCN2CCOCC2)c2ncn3nc(-c4cccnc4)nc3c12 ZINC000020573453
CCCc1nc(-c2noc(-c3ccc(C(C)C)cc3)n2)co1 ZINC000521316019
CC(C)(C)[C@@H]1CCC[C@H](NC(=O)[C@@H]2CCC[C@@H](C(N)=O)C2)CC1 ZINC000332306041
CC(C)CCNC(=O)/C=C/c1ccc([N+](=O)[O-])cc1 ZINC000002765379
CCOc1ccc(Oc2c([N+](=O)[O-])ncn2C)cc1 ZINC000012790690
O=C(CC1=CCCCC1)N1CCc2ncc([N+](=O)[O-])cc2C1 ZINC000095992870
CC(C)C1=CC(=Nc2ccccc2)C=C(C(C)C)C1=O ZINC000004766789
Cc1cc(Br)c(O)c(/C=N/c2cccc(Cl)c2Cl)c1 ZINC000003085106
CC(C)Cc1ccc(-c2csc(N3N=C(c4cccs4)C[C@H]3c3ccc(F)cc3)n2)cc1 ZINC000009761214
Cc1cscc1CNCc1csc(C(C)(C)C)n1 ZINC000229246760
c1csc(-c2cnc(-c3ccncc3)nc2-c2ccsc2)c1 ZINC000072342895
O=[N+]([O-])c1cc(Cl)ccc1OCc1noc(-c2cccs2)n1 ZINC000031708528
Cc1cc(C(=O)COC(=O)c2cc([N+](=O)[O-])c(C)s2)c(C)s1 ZINC000031010122
Cc1cc(C(=O)NC[C@H]2CC[C@H](c3nc(N(C)C)ncc3-c3ccncc3)CC2)sc1C ZINC000257222791
Cc1ccc(-c2nc([C@H]3CCO[C@@H](C)C3)no2)c(C(C)C)n1 ZINC000896137366
CC[C@@H]1CN(C(=O)Cc2coc3c2ccc(C)c3C)C[C@@H](C)O1 ZINC000600456369
C=CCc1cc(/C=N/c2ccc(Nc3ccccc3)cc2)cc(OCC)c1O ZINC000059248004
Cc1cccc2[nH]cc(CC(=O)Nc3nc(-c4ccsc4)ns3)c21 ZINC000109112079
Cc1ccc2cc(C)c(Nc3ccc(Br)cc3)nc2c1 ZINC000000312096
C=CCNC(=O)Cn1nc(-c2cccs2)c2sc(C)nc2c1=O ZINC000008956051
Cc1csc(N(CC(F)(F)F)C(=O)c2csc(C(C)C)n2)n1 ZINC000069437748
O=C(Nc1nc(C2CC2)cs1)N1CCc2ccc([N+](=O)[O-])cc2C1 ZINC000088348615
COc1ccc2ccccc2c1C=NN=c1[nH]c2ccccc2s1 ZINC000004133079
CC(C)CSCCCn1cnc2cc(F)c(F)cc21 ZINC000507809126
Cc1ccc(Nc2cc(-c3ccncc3)nc(NC(C)C)n2)c(Br)c1 ZINC000329014371
COc1ccccc1CNC(=O)c1nnsc1N1C[C@H]2C[C@@H](C1)c1cccc(=O)n1C2 ZINC000008694643
C=C(F)COc1ccccc1Br ZINC000096528111
Cc1sc2nc(-c3cccs3)nc(N3CCN(C(=O)C(=O)N4CCOCC4)CC3)c2c1C ZINC000009515607
CC(C)n1ncc2cc(NCc3ccsc3Cl)cnc21 ZINC000312563551
O=[N+]([O-])/C=C/c1ccc(OCc2ccc(Cl)cc2Cl)c(Cl)c1 ZINC000033658905
Cn1cnnc1Sc1ccc(C(=O)N2CC(F)C2)cc1[N+](=O)[O-] ZINC000345520457
CC(C)CC(=O)N(C)[C@@H](C)CNC(=O)OC(C)(C)C ZINC000069817349
CCCC(=O)N1CC2(C1)C[C@@H](NC(=O)[C@@H]1CC=CCC1)CO2 ZINC000965616374
Cc1ccc(Cl)cc1C(=O)Nc1nc2c(s1)CSCC2 ZINC000376107931
C[C@H]1CN([C@H]2CCc3c2cc(Cl)cc3Cl)CCCO1 ZINC000468144768
C[C@@H]1CN(c2nc(N)c([N+](=O)[O-])c(N3CCN(C)CC3)n2)C[C@H](C)O1 ZINC000005111906
Cc1nn(-c2ccccc2F)cc1CN[C@@H](c1nnc2ccccn21)C(C)C ZINC000655724298
CCN(C(=O)CC1([NH+]2CCOCC2)CCCC1)[C@H](C)C#N ZINC000598358277
C=CCn1c2nnc(SCc3csc(-c4ccc(F)cc4)n3)n2c2ccccc2c1=O ZINC000009670308
O=[N+]([O-])c1ccccc1CN1Cc2cccc(Br)c2C1 ZINC000613747147
Clc1cccc(/C=N/c2ccc(I)cc2)c1 ZINC000000268167
O=[N+]([O-])c1ccc(I)c(Cl)c1 ZINC000001730712
C=CCc1cc(C=O)ccc1OCc1ccc([N+](=O)[O-])cc1 ZINC000408856374
[O-]c1ccc(Cl)cc1Sc1cc(Cl)ccc1O ZINC000000136146
O=[N+]([O-])c1ccc(F)c(Nc2nc(Cl)cnc2Br)c1 ZINC001175735149
CC[C@@H](C)c1ccc([C@@H](C)NC(=O)c2cnn3c2nc(-c2ccc(OC)cc2)cc3C(F)F)cc1 ZINC000002108739
Cc1coc(C)c1C(=O)N(C)[C@@H](C)c1nc2ccccc2s1 ZINC000284459741
CCn1ccc(-c2nc(-c3ccc(F)c4ccccc34)no2)n1 ZINC001212538354
C[C@@H]1CN(C(=O)CSc2nc(-c3cccs3)c(-c3cccs3)[nH]2)C[C@H](C)O1 ZINC000013128348
O=S(=O)(C[C@@H]1COCCO1)N1[C@@H]2CC[C@H]1[C@H]1C[NH2+]C[C@H]12 ZINC000828388749
COc1ccc(-c2noc(CCc3nnc4ccc(Cl)nn43)n2)cc1 ZINC000071328705
Brc1ccc(C=NNc2ccccc2)s1 ZINC000006864322
Cc1ccc([C@@H]2CC(c3ccc([N+](=O)[O-])cc3)=Nc3ccccc3S2)cc1 ZINC000005890797
O=C(Nc1cc(-c2cccs2)[nH]n1)c1ccc(F)c(F)c1F ZINC000674245921
COc1ccc(/C=C2/SC(=S)N(CC(=O)Nc3c(C)n(C)n(-c4ccccc4)c3=O)C2=O)cc1OC ZINC000100305681
O/N=C/c1cccn1-c1ccc(I)cc1 ZINC000015837336
C/C(=C1/SC(=S)N(c2cccc(C)c2C)C1=O)c1cccc([N+](=O)[O-])c1 ZINC000002700416
Cn1c(=N)c(C(=O)Nc2nnc(SCc3ccccc3F)s2)cc2c1nc1ccccn1c2=O ZINC000100956245
Clc1c2ccccc2sc1Nc1ccccc1Cl ZINC000005523679
OC1(CSc2nnc(N3CCCC3)s2)CCCCC1 ZINC000181130135
CCc1ccc([C@H]2CCCN2c2nc3cccc(F)c3n2C)o1 ZINC000443519962
CCOc1ccc(Cl)cc1/C=N\c1ccc(OC)nc1 ZINC000409096754
CCc1cc2c(nc(Cl)nc2N[C@@H]2C[C@]23CCCOC3)[nH]1 ZINC001162374583
Cc1cc([N+](=O)[O-])c(Cl)cc1NC(=S)NC(=O)c1cc2ccccc2o1 ZINC000408628711
O=C1NC(=S)S/C1=C\c1coc2ccc(Cl)cc2c1=O ZINC000013540741
CC1(C)OC(C)(C)c2c1nnc(-c1ccccc1[N+](=O)[O-])[n+]2[O-] ZINC000001579338
Nc1nc(Nc2ccccc2F)nc(Nc2ccccc2)c1[N+](=O)[O-] ZINC000009009354
CCc1ccc(-c2csc(-c3nc(-c4ccc(Cl)cc4)cs3)n2)cc1 ZINC000009683033
Cc1cc(NC[C@@H]2COCCN2C)nc2c1cccc2C(C)C ZINC001169652850
COc1ncc(Nc2cc(C)nc(Br)c2)cc1F ZINC001203400839
O=C(/C=C\c1cccs1)c1ccc(-n2cccn2)cc1 ZINC000878900348
CCn1cc(C(=O)Nc2nncs2)c(=O)c2cc(Cl)ccc21 ZINC000032598228
CCOc1ccccc1NCc1ccc([C@H]2C[C@H]2C)o1 ZINC000019903882
O=C(/C=C/c1c[nH]c2ccccc12)c1ccccc1[N+](=O)[O-] ZINC000016952486
Cc1nc(S[C@@H](C)C(=O)N(C)C(C)C)sc1C ZINC000075092223
C=C(Cl)C[C@H]([NH3+])C(=O)N1CC[C@]2(CCOC2)C1 ZINC000876694741
CCc1ccc([C@@H]2Nc3c(F)cccc3[C@@H]3C=CC[C@@H]32)cc1 ZINC000409158467
CC(C)(C)C(O)=CC(=O)C(F)(F)C(F)F ZINC000102484275
Fc1ccc(-c2nnc(NCc3ccncc3)nc2-c2ccc(F)cc2)cc1 ZINC000019336515
CCCN1C(=O)/C(=C/c2ccc(-c3cc(Cl)ccc3Cl)o2)SC1=S ZINC000001144762
Clc1ccc2sc(/C=C/c3cccs3)nc2c1 ZINC000007717278
CC(C)CC(=O)Oc1cn(C[C@@H]2CCCO2)c2nc(CC(C)C)n3c4ccccc4nc3c12 ZINC000009243619
Cc1cc(Nc2ccc(C(C)C)cc2)nc(-n2cc([N+](=O)[O-])cn2)n1 ZINC000004331231
COc1ccc(/N=C/c2ccc(OC(C)=O)cc2)cc1 ZINC000000357301
OCCC(C(F)(F)F)(C(F)(F)F)C(F)(F)F ZINC000095671158
Cc1nn(C)cc1CN(C)Cc1ccc2cccc(F)c2n1 ZINC000670453654
Oc1ccc([C@@H](Nn2cnnc2)c2cc(Cl)ccc2O)c(O)c1 ZINC000006321277
C[C@@H](c1nc(-c2cccs2)no1)N1CCc2ccc([N+](=O)[O-])cc2C1 ZINC000088607122
O=[N+]([O-])c1cnc(NCC2=COCCO2)c(Br)c1 ZINC000095407615
Cn1cnnc1[C@H]1CCCN(c2nc3sccn3c2[N+](=O)[O-])C1 ZINC000046059890
C[C@H]1C[C@H](C)N(S(=O)(=O)c2cc3c(cc2[N+](=O)[O-])OCCO3)C1 ZINC000332015356
Cc1cc(C)n2nc(C(=O)NCCC34CC5CC(CC(C5)C3)C4)nc2n1 ZINC000005617528
CCc1noc([C@@H](C)[NH2+]C[C@@H]2CCN(C(=O)C#CC3CC3)C2)n1 ZINC001026835192
Cc1nn([C@@H](C)C(=O)Nn2c(C)nc3sc4c(c3c2=O)CCC4)cc1Br ZINC000002774972
COc1cc(Br)ccc1OC(=O)CCn1nc(C)c([N+](=O)[O-])c1C ZINC000288943476
CCSCCN1CCc2cc(Br)ccc2C1 ZINC000361734798
C[C@H]1c2[nH]c3ccccc3c2CCN1C(=S)NCc1cccs1 ZINC000084718147
C=CC(C)(C)CNC(=O)N[C@H]1CCC[N@H+](C)[C@@H]1C ZINC000454769297
Cc1csc(C(C)(C)NCc2csc(-c3cnn(C)c3)n2)n1 ZINC000096443402
O=C(NCc1ccc2c(c1)OCO2)c1cnc2sc(N3CCCCCC3)nn2c1=O ZINC000015732802
Cc1ccc(CN2CCC[C@@H](n3cncn3)C2)cc1[N+](=O)[O-] ZINC000179465929
CCc1cc(NC(=O)c2ccc(C)nc2C)c2cc([N+](=O)[O-])ccc2n1 ZINC000180505547
COc1ccc(C)cc1-n1c(C)cc(/C=C2/C(=N)N3N=C(SC)SC3=NC2=O)c1C ZINC000033652640
CCC[C@H]1Oc2ccc(Br)cc2[C@@H]2CC(c3cccs3)=NN21 ZINC000005469693
Cc1csc(N(C(=O)[C@H]2CCc3nnc(-c4cccc(C)c4)n3C2)C2CC2)n1 ZINC000583975257
ON=C(Cn1ccnc1)c1ccc(Cl)cc1Cl ZINC000256008458
CCCCOc1nc(SC)nc2c3c4c(c(C(C)C)nc3sc21)CCC4 ZINC000005322690
Cc1ccc(-c2cn3c4ccc([N+](=O)[O-])cc4sc3n2)c(C)c1 ZINC000000151520
CC(C)=CC(=O)N[C@@H]1C[C@H]2CC[C@@H]1N2C(=O)C(C)(C)C(C)(C)C ZINC001292031375
Cc1cc([N+](=O)[O-])c2c(c1C)[C@@H]1C=CC[C@@H]1[C@H](c1ccc(Cl)c(Cl)c1)N2 ZINC000005739787
Cc1ccn2c(c1)nc(-c1ccco1)c2Nc1ccccc1 ZINC000101316689
Cc1cc(C)n(-c2nc3cc(C)c(NC(=O)c4ccc(OC(C)C)cc4)c(C)c3s2)n1 ZINC000072228707
O=C(NCCc1cn2c(n1)SCC2)[C@@H]1CC=CCC1 ZINC000170082060
Cc1ccc(CCC(C)N=Nc2ccc(Cl)nn2)cc1 ZINC000920358409
Cc1cc2c(cc1[N+](=O)[O-])N(C(=O)c1ccc(C(C)C)cn1)CC2 ZINC000813139813
Cc1nn(CCC(=O)N2CC3(CCCCC3)[C@@H]2C(C)C)c(C)c1[N+](=O)[O-] ZINC000458193489
O=C(/C=C/c1cccc([N+](=O)[O-])c1)Oc1ccc2c(c1)OCO2 ZINC000006946508
COc1cc2c(cc1F)CN(C(=O)Cn1cc([N+](=O)[O-])cn1)CC2 ZINC000347017667
CCCSc1nnc2nc3c(nn21)c1cccc(C)c1n3CCC ZINC000004123943
Cc1nc2c(s1)[C@H](N(C)S(=O)(=O)c1cc([N+](=O)[O-])ccc1C)CCC2 ZINC000111366176
C(=C/c1ccccc1)\c1nc2cc3nc(/C=C/c4ccccc4)sc3cc2s1 ZINC000004154665
Cc1ccc(-c2nnc(CSc3nnc(-c4ccc(S(=O)(=O)N5CCOCC5)cc4)n3C)o2)cc1 ZINC000000922324
Cc1nn(C)c(N2CCn3ncc(Br)c3C2)c1[N+](=O)[O-] ZINC000853890373
COCCOc1ccc(N2C(=S)N[C@H](c3ccccn3)[C@H]2c2ccc(C)o2)cc1Cl ZINC000224038421
O=C(Cc1csc(N2CCCC2=O)n1)NCCc1ccc(Cl)cc1 ZINC000008133311
Cc1n[nH]cc1N=Cc1ccc(Cl)cc1 ZINC000016249841
CCc1cc([N+](=O)[O-])cc2nc(Cc3ccc(Cl)cc3)oc21 ZINC000073642644
COc1ccc(OC)c(S(=O)(=O)NC[C@H]2C[C@@H]3CCN2C[C@@H]3c2cc(-c3ccc(N(C)C)cc3)nn2C)c1 ZINC000008635352
Cc1cnn(C)c1NC(=O)c1cc(Cl)cc2ccc(C)nc21 ZINC001131063362
Cc1cccn2c1nc(-c1ccc3nccnc3c1)c2Nc1cccc(Cl)c1C ZINC000005248927
CCCc1ccc(C(C)N=Nc2cncc(Cl)n2)cc1 ZINC000914556632
C[C@@H]1CCCC[C@H]1c1noc(CCCC2CCOCC2)n1 ZINC000571323428
O=C(Nc1ccccc1-c1nc2ccccc2s1)c1ccc(-c2ccccc2[N+](=O)[O-])o1 ZINC000002842764
COc1ccc([C@H]2CCCC[C@H]2OS(=O)(=O)c2ccc(C)cc2)c(OC)c1OC ZINC000001736989
COc1ccc(-c2nc3ccc(C)cn3c2Nc2ccc(C)cc2)cc1 ZINC000000427569
COCCN1CCN(C(=O)c2cc(Cl)cc([N+](=O)[O-])c2)CC1=O ZINC000120978129
COc1cc(C(=O)N[C@@H]2c3cc(C)ccc3C[C@H]2C)cc([N+](=O)[O-])c1OC ZINC000503669058
CC(C)c1nnc(NC(=O)/C=C/c2ccccc2F)s1 ZINC000009497302
O=C1C(Br)=CC(=NS(=O)(=O)c2ccc(Cl)cc2)C=C1Br ZINC000000828907
O=C(NC1CC1)c1ccc(N2CCc3nccnc3C2)c([N+](=O)[O-])c1 ZINC000596537661
O=C(c1cccc(F)c1Cl)N1CCCc2ccc([N+](=O)[O-])cc21 ZINC000080391332
C=CCC1(C(=O)N[C@H](CC)CC(F)(F)F)CCC1 ZINC000359882453
O=[N+]([O-])c1ccc(Cl)cc1I ZINC000031829540
CC(C)C#CC(=O)NC1CC[NH+](C[C@H]2CCOC2)CC1 ZINC000828203091
CC(=O)c1c(C)cc(NC(=O)c2n[nH]c3c2CCCC3)cc1C ZINC001153700654
Clc1cccc(Nc2nc3nonc3nc2Nc2ccccc2I)c1Cl ZINC000003114170
O=C(/C=C/c1ccc(F)cc1[N+](=O)[O-])N1CCS(=O)(=O)CC1 ZINC000104403188
CC1=C[C@@H](O)CC(=O)Cc2nc(co2)C(=O)N2CCC=C2C(=O)O[C@H](C(C)C)[C@H](C)C=CC(=O)NCC=C1 ZINC000253917057
CCc1coc(NC(=O)CN2C(=O)COc3ccc([N+](=O)[O-])cc32)n1 ZINC000564718298
Clc1ccc(CSCCCSCc2ccc(Cl)cc2Cl)c(Cl)c1 ZINC000016385035
O=Cc1ccc(Sc2nnc(C34CC5CC(CC(C5)C3)C4)o2)c([N+](=O)[O-])c1 ZINC000408584565
CCCCOc1ccccc1NC(=O)c1ccc2c(c1[N+](=O)[O-])C(=O)c1ccccc1C2=O ZINC000008856601
C(SC[C@H]1CCCOC1)[C@@H]1CCC2(CCCCC2)O1 ZINC000527505063
C[C@@H](S)C[C@@H]1CC[C@@H](C)[C@@H](S)C1 ZINC000004775692
CC(C)N1CCc2c(C#N)c(NCc3cccnc3)n3cnnc3c2C1 ZINC000020713829
O=C(NC1CC1)c1ccc(-c2ccc([N+](=O)[O-])cc2)o1 ZINC000009743072
Cc1ccc2c(c1)C=C1C=Cc3cc(C)ccc3[C@@H]1C2 ZINC000002143268
O=S1(=O)c2ccc(-c3ccncc3)cc2[C@@H]2CN(Cc3ccc4c(c3)OCO4)C[C@@H]21 ZINC000306140222
Cc1nn(C)cc1[C@H](C)Nc1ccc(OC(F)F)c(Cl)c1 ZINC000087406812
O=C(/C=C/c1ccc(-c2ccc(Cl)cc2)o1)c1ccc(-c2ccc([N+](=O)[O-])cc2)o1 ZINC000009019317
C=C(CC)C[NH+]1CCC([C@H]2OCC[C@H]2C(N)=O)CC1 ZINC000343824567
Cc1ccc(C)c(-c2csc(Nc3cc(C)cc(C)c3)n2)c1 ZINC000000063623
N#CC1(C[C@H](O)C[NH+]2CC3(C2)CCOCC3)CCC1 ZINC000905950437
CSc1ccc2nnc(-c3ccc(Cl)cc3)n2n1 ZINC000004164257
COc1nccc(-c2nc(-c3cc(Cl)ccc3C)no2)c1N ZINC001212996132
O=[N+]([O-])c1ccc(/C=N/c2ccc3oc(-c4cc(Cl)ccc4Cl)nc3c2)s1 ZINC000001496793
CC(C)c1ccc(CN=Nc2nc3c(s2)CCCC3)cc1 ZINC000031854641
Cc1oc(C2CC2)nc1C(=O)N(C)[C@H]1CCC[C@H]1C(C)(C)C ZINC000416285474
Cc1noc([C@H](C)N(C)C(=O)[C@H]2C[C@@H](C)CC(C)(C)C2)n1 ZINC000579002764
C=C(Br)C[NH2+][C@H]1CN(C(=O)C(C)C)C[C@@H]1C ZINC001054398080
C=C[C@H](Oc1nc2sccc2[nH]1)c1ccccc1 ZINC001234854956
CC[C@@H](C)COc1ccc2cc(Br)ccc2c1 ZINC000001405401
C#Cc1cccc(NCc2ccc(Cl)s2)c1 ZINC000020034556
O=[N+]([O-])c1ccc(Sc2n[nH]c(-c3ccc(Cl)cc3)n2)c([N+](=O)[O-])c1 ZINC000033635256
Oc1cc(Cl)ccc1Oc1ccc(Cl)cc1Cl ZINC000000002216
CC(C)c1cc(C(=O)Nc2cc(-c3cccs3)[nH]n2)c2cnn(C(C)C)c2n1 ZINC000072006281
O=C(Nc1c2c(nn1-c1ccc([N+](=O)[O-])cc1)CS(=O)(=O)C2)c1cc([N+](=O)[O-])ccc1Cl ZINC000003009173
Fc1cccc(Cl)c1CCSCCc1cccnc1 ZINC000564090319
c1csc(-c2csc3nc(CN4CCOCC4)nc(NCc4cnn(-c5ccccc5)c4)c23)c1 ZINC000012700940
FC1(F)CC[C@@H](c2nc(-c3ccc(Br)o3)no2)C1 ZINC000347137301
O=C(Nc1nc(-c2ccc(F)cc2)cs1)c1ccc([N+](=O)[O-])o1 ZINC000003353712
C=CCn1c(COc2c(C)cc(C)cc2C)n[nH]c1=S ZINC000041689981
O=C(/C=C/c1ccc([N+](=O)[O-])cc1)N1CCOC2(C1)CCCCCC2 ZINC000763803858
Cc1cc(NC(=O)c2ncoc2C(C)C)c2cc([N+](=O)[O-])ccc2n1 ZINC000097142406
O=c1[nH]c2ccccc2nc1/C=C/NC(=S)Nc1cc(Cl)ccc1Cl ZINC000017223261
CC(C)(C)OC1CC(CCNC(=O)C(C)(C)C(C)(C)C)C1 ZINC000507466786
C=CCOc1ccc2ccccc2c1CNc1ccc(Cl)cc1Cl ZINC000408604815
COCc1nn2c(nnc3c2ccn(CCN2CCOCC2)c3=O)c1-c1ccc(Cl)cc1 ZINC000040396229
O=C(N[C@@H]1CCO[C@H](C2CC2)C1)c1cc(Cl)sc1Cl ZINC000122159842
Clc1ccc(Nc2cc(Cl)nc(-c3ccncc3)n2)c(Cl)c1 ZINC000329036406
COCc1ccc2ccccc2c1Nc1[nH]c(=O)nc2nc[nH]c21 ZINC001170229361
c1ccc2c(c1)nc1nc3[nH]c4ccccc4n3nc2-1 ZINC000005819328
CC(=O)Oc1cccc(/C=C2\SC(=Nc3ccc(Br)cc3)NC2=O)c1 ZINC000408762596
CC[C@@H](C)NC(=S)NC12CCC(C(F)(F)F)(CC1)CC2 ZINC000782395888
Cc1ncc(NC(=O)c2ccc([N+](=O)[O-])cc2)n1-c1nc(-c2ccc(F)cc2)cs1 ZINC000032615892
CO[C@H]1CCCCC[C@@H]1Nc1c(F)c(F)nc(F)c1F ZINC000170660331
O=C(Nc1cccc2c1C(=O)NC2=O)c1cc(-c2ccc(Cl)c(Cl)c2Cl)nc2ccccc21 ZINC000003315499
C=C(Br)CSc1nc2sc3c(c2c(N)n1)CC[C@@H](C(C)(C)C)C3 ZINC000001829380
C[C@H]1C[C@@H](CNC(=O)C23CC[NH+](CC2)C3)CN1C(=O)C#CC1CC1 ZINC001010153521
O=C(N[C@@H](NC(=S)Nc1ccccc1I)C(Cl)(Cl)Cl)c1cccc([N+](=O)[O-])c1 ZINC000001218857
O=C(NC[C@@H]1CCCO1)c1sc(=S)n2c1[nH]c(=O)c1ccc(C(=O)NCc3ccc4c(c3)OCO4)cc12 ZINC000002956597
CC(C)CO[C@@H](C)C(=O)Nc1c[nH]nc1Br ZINC000585130013
COc1ccc(-c2noc(CSc3nnc(C)n3-c3ccc(Cl)cc3)n2)cc1 ZINC000006804369
CC[C@H](C)Cc1c(C)sc2[nH]c([C@H]3C[C@H]3C)nc(=O)c12 ZINC000525713889
Clc1nc(-c2ccc(Br)cc2)nc2ccccc12 ZINC000000477448
CC(C)(C)c1ccc(/C=C/c2nc(Cc3cnccn3)no2)cc1 ZINC000683603719
CC(=O)O[C@H]1CO[C@@H]2[C@H](Oc3ccc([N+](=O)[O-])c([N+](=O)[O-])c3)CO[C@@H]21 ZINC001233708540
O=C1S/C(=C/c2ccccc2[N+](=O)[O-])C(=O)N1Cc1ccccc1Br ZINC000215047976
O=C(c1cc2cc(Cl)ccc2o1)c1ccc(Cl)s1 ZINC000011163103
Cc1ccc(-c2csc(NC(=O)c3ncccc3C)n2)s1 ZINC000426252769
Cc1csc([C@H](C)N[C@@H](C)c2cc3ccc(C)cc3o2)n1 ZINC000426054989
c1ccc(C2(c3ccccc3)C=Cc3ccccc3O2)cc1 ZINC000001704996
Cc1noc(/C=C\c2ccc(-c3cc([N+](=O)[O-])ccc3Cl)o2)c1[N+](=O)[O-] ZINC000408542714
Cc1[nH]c2c(cc(C)cc2CNC(=O)c2[nH]nc(C(C)C)c2[N+](=O)[O-])c1C ZINC000433991857
CC[C@@H](C)N(CC(=O)N1CCc2sccc2[C@@H]1COc1ccccc1F)C(=O)C1CCCC1 ZINC000096287512
c1ccc2c(c1)CCC[C@@H]2Sc1nnc(NC[C@H]2CCCO2)s1 ZINC000048273417
COc1ccc(C2=Nc3ccc(C)cc3C(c3ccc(C)cc3)=NN2)cc1 ZINC000004129967
c1coc(-c2nc(CSc3ccncc3)cs2)c1 ZINC000119323652
C[C@H](Cc1ccc(Br)cc1)c1nc(-c2c([N+](=O)[O-])ncn2C)no1 ZINC000445577964
CCOc1ccc(C2=CSC3=NCCN23)cc1[N+](=O)[O-] ZINC000000111216
O=C1NC(=S)SC1=Cc1ccc(Br)c([N+](=O)[O-])c1 ZINC000016384252
C#CCn1c2c(cc(F)cc2F)s/c1=N/C(=O)c1cnccn1 ZINC000038875749
C#CCC(C)(C)C(=O)NC[C@H]1C[N@@H+]2CCC[C@@H]2CO1 ZINC000364310936
CC(C)(C)[C@@H]1OCCC[C@H]1CNc1sc(S(C)(=O)=O)cc1[N+](=O)[O-] ZINC000301931457
Cc1nc(N2CCN(C[C@@H]3CN(C)CCO3)C[C@H]2C)ccc1[N+](=O)[O-] ZINC000371937194
CCn1cc(S(=O)(=O)N2CCO[C@@H](c3cccc(Nc4cccc(C)n4)n3)C2)c(C)n1 ZINC000257335193
CC(C)Cn1c(Cc2ccccc2)nnc1SCc1ccc([N+](=O)[O-])cc1 ZINC000409095238
CC(C)[C@@H]1N(c2ncc([N+](=O)[O-])cn2)CC12CCCC2 ZINC000408458606
COc1c(Cl)cc(Cl)cc1C=C1C(=O)NC(=S)NC1=O ZINC000409054481
O=S1(=O)CCCN1Cc1sccc1Br ZINC000043531428
Nc1cc(Cl)cc2c1-c1ccc(Cl)cc1/C2=N/O ZINC000022241179
O=C(Cc1cc(=O)[nH][n-]c1=O)NCCc1csc(-c2ncccn2)n1 ZINC000220530291
CCCN1C(=O)/C(=C\c2cc3c(cc2[N+](=O)[O-])OCO3)SC1=S ZINC000409359521
O=[N+]([O-])c1cccc(NC2=NS(=O)(=O)c3ccccc32)c1 ZINC000000062034
CC#CC[N@@H+]1CCCCC[C@@H]1CNC(=O)[C@H]1OCCO[C@H]1C ZINC000968899532
Cc1ccc(/N=C/c2cccn2C)cc1C ZINC000409091712
Cc1csc(C(=O)N[C@H](C)[C@H](C)Nc2cc(C)nc(C)n2)c1 ZINC001113029061
Fc1ccc(Nc2ncc3c(n2)CCN(Cc2cc(Br)cs2)C3)cc1 ZINC000021038977
CN1CCN(c2ncc3c(n2)CCN(Cc2ccc(Br)s2)C3)CC1 ZINC000021262268
O=[N+]([O-])c1ccc(-n2cc(Br)cn2)c(F)c1 ZINC000038074916
CC(C)c1nnc(CSCCc2ccccc2F)s1 ZINC000419547890
C=C(C)CSc1nnc(-c2ccc(F)cc2)o1 ZINC000045951921
Cc1noc(C)c1CCNc1ncc2c3nccn3c3cc(Cl)ccc3c2n1 ZINC000012143838
Cc1cc([C@H](C)NC(=O)c2ccc(S(C)(=O)=O)c([N+](=O)[O-])c2)c(C)s1 ZINC000193247306
S=C(Nc1ccccc1Br)Nc1ccccc1Br ZINC000005375216
CC(C)c1ncc(C=NN[C@@H](C)C(C)(C)C)s1 ZINC000793113680
CCc1ccc(-n2c(C)cc(/C=N\c3ccc(Cl)cc3O)c2C)cc1 ZINC000408758464
CC(=NN=c1[nH]c2ccccc2s1)c1ccccc1O ZINC000006672845
C=CC[N@@H+]1CCCC[C@H]1CNC(=O)[C@H]1CCCCO1 ZINC001024388018
CN(CCn1cc(Br)cn1)C(=O)c1cc([N+](=O)[O-])n[nH]1 ZINC000291173000
CC1=C/C(=N\OS(=O)(=O)c2ccc([N+](=O)[O-])cc2)C(C)=CC1=O ZINC000015856814
CN(C)/C=N\c1cc(Cl)c(Cl)cc1Cl ZINC000104206895
CSc1nnc(C(C)(C)C)c(=O)n1/N=C/c1ccc([N+](=O)[O-])cc1 ZINC000000093529
O=C(Nc1ccccc1-c1nc2ccccc2s1)c1ccc2ccccc2n1 ZINC000014604075
Clc1ccc(Cl)c2nc(Cl)c(Br)cc12 ZINC000095098194
C[C@H](c1ccccc1F)N(C)Cc1ncc(Cl)s1 ZINC000351995147
CN(C)N=C1CSc2sc(=S)sc2SC1 ZINC000005509079
C=C(C)CCn1nnc(-c2ccc(Cl)cc2)c1C ZINC000419002081
CC[C@@H](NC(=O)CSCc1ccc([N+](=O)[O-])cc1)c1ccc2c(c1)CCCC2 ZINC000223018508
O=C1NC(=S)NC(=O)C1=Cc1cc(Br)ccc1OCc1ccccc1Cl ZINC000059536120
COc1ccc(/C=C2/SC(=Nc3ccc([N+](=O)[O-])cc3Cl)NC2=O)c(OC)c1 ZINC000408752959
CC(C)[C@@H](NC(=O)c1cc(Cl)ccc1Cl)c1ncc[nH]1 ZINC000276675726
Cc1ccc(N=C2NC(=O)/C(=C/c3cc([N+](=O)[O-])ccc3N3CCOCC3)S2)c(C)c1 ZINC000409001691
Cc1noc([C@@]2(O)CCN(Cc3c(F)cc([N+](=O)[O-])cc3F)C2)n1 ZINC000285371402
CC1=NN(c2nc3ccccc3s2)C(=O)/C1=C/c1ccc(Cl)cc1Cl ZINC000137079312
Cc1oc(C)c(S(N)(=O)=O)c1-c1nc([C@H](c2ccc(C)cc2)C(C)C)no1 ZINC000685389208
CC[C@H](C)C(=O)N1CCC2(C1)CCN(C(=O)[C@@H](C)OC)CC2 ZINC000944363380
CC(=NNC(=S)NC1CC1)c1cc(Br)c(F)cc1[O-] ZINC000746556892
Cc1ccc(/C=N/NCc2ccc(Cl)cc2)o1 ZINC000010118780
C=CCn1c(SCc2ccc(Br)cc2F)nnc1-c1ccoc1C ZINC000009872561
c1cc([C@@H]2CCN(c3nc(CN4CCCCC4)nc4sc5c(c43)CCC5)C2)ccn1 ZINC001165040757
Cc1csc([C@H](C)NC(=O)C2(Cn3ccnc3)CC2)n1 ZINC000584899395
CCOC1(c2nc(-c3ccc(NC(C)(C)C)cn3)no2)CCCC1 ZINC000585084187
CC(C)N1C(=O)S/C(=C\c2cc(Br)c(OCc3cccc([N+](=O)[O-])c3)c(Br)c2)C1=O ZINC000409062332
COc1ccc(Cl)cc1-c1nc(SC(=Cc2cn(Cc3ccc(Cl)cc3)c3ccccc23)C(=O)[O-])n[nH]1 ZINC000408630508
CC(C)CCNC(=O)[C@@H](c1ccc(O)cc1)N(C[C@@H]1CCCO1)C(=O)Cn1nnc(-c2ccc(F)cc2)n1 ZINC000006134196
S=C1N[C@@H](c2ccccn2)[C@@H](c2cccn2-c2cccc(Cl)c2)N1C[C@@H]1CCCO1 ZINC000223301556
Cc1cnc(CCNc2nc(C)c(Br)cc2C)nc1 ZINC001162245060
O=C(OCC12CC3CC(CC(C3)C1)C2)N1CCN(c2ccc([N+](=O)[O-])cc2Cl)CC1 ZINC000020436451
C[C@@H]1C[C@@H](C)N1Cc1cc([O-])ccc1[N+](=O)[O-] ZINC000549613733
CNC(=O)CN1CC[C@@H](C)[C@H](NC(=O)c2c(C)coc2C)C1 ZINC000965985540
Cc1cnc2cc(C)c3c(nc(N=[N+]=[N-])n3C)c2n1 ZINC000022049632
O=[N+]([O-])c1ccc(Cl)c(-c2nc(-c3ccc(Br)cc3)no2)c1 ZINC000089262476
O=C(NCCc1ccc(Br)s1)c1ccc(COc2ccccc2)o1 ZINC000022994328
O=c1c2c3c(sc2ncn1/N=C/c1cc([N+](=O)[O-])ccc1[O-])CCCC3 ZINC000000826958
Cn1cnc2c1c(=O)n(CCCOc1cc(Cl)ccc1Cl)c(=O)n2C ZINC000006974727
COc1ccccc1NC(=O)CCN1C(=O)/C(=C/C(C)=C/c2ccccc2)SC1=S ZINC000011847532
O=C(C[C@H]1CCCC1(F)F)OCC[C@@H]1CC1(Cl)Cl ZINC000924334964
c1cc2c(ccnc2-c2noc([C@@H]3Cc4ccccc4S3)n2)[nH]1 ZINC000340683624
O=C1N/C(=N/c2ccccc2)S[C@@H]1Cc1ccccc1[N+](=O)[O-] ZINC000009058630
COCCC(=NC(C)(C)C)Nc1ccccc1Cl ZINC000005713439
Cc1cc(/C=N/n2cnnc2)c(C)n1-c1ccccc1Br ZINC000000316252
Cc1nc(CN2CCO[C@@H]3CCN(c4ccc5ccc([N+](=O)[O-])cc5n4)CC[C@@H]32)cs1 ZINC001164987255
C=CCc1c(C)nc(Nc2nc(C)c3cc(C)c(C)cc3n2)[nH]c1=O ZINC000009936629
COCCn1cnnc1[C@H](C)NC(=O)N1CCC(c2nc(C(C)C)no2)CC1 ZINC000426395897
CC(C)(C)c1cc(-c2ccc(Cl)cc2)n(-c2nncc(-c3ccccc3)n2)n1 ZINC000002093207
Cc1csc([C@H](C)Nc2cc(C)nc3c(F)cccc23)n1 ZINC000301672146
Cc1cnc(CN2C[C@@H](c3ccccc3C)OC[C@@H]2C)cn1 ZINC000107064329
Cc1ccc(C=NN2C(=S)N=NC2c2ccccc2C)o1 ZINC000006056299
Cc1ccc(-c2ccc([C@@H]3[C@@H](c4ccccn4)NC(=S)N3c3ccc(Sc4ccc([N+](=O)[O-])cc4)cc3)o2)c(Br)c1 ZINC000224788595
O=S1(=O)CCN(c2nnc(-c3ccc(Cl)cc3Cl)n2C[C@@H]2CSCCS2)CC1 ZINC001303127710
Cc1ccn2c(c1)nc(-c1ccc(Br)o1)c2Nc1ccccc1C ZINC000004733755
Cc1cccc(Nc2nc3ccc(C)cc3n3nnnc23)c1 ZINC000006785993
CC(C)[C@H]1CC[C@@H](C)C[C@H]1OC(=O)/N=N/C(=O)O[C@@H]1C[C@@H](C)CC[C@@H]1C(C)C ZINC000043762032
Oc1cc2c(cc1-c1nc([C@@H]3CCCCS3)no1)CCCC2 ZINC000333090257
Cc1ccc(C[C@@H](C)NC(=O)Nc2ccc(C)s2)s1 ZINC000440582661
N=C(NN=Cc1ccc2c(c1)OCO2)c1nc2ccccc2[n+]([O-])c1N ZINC000016545144
O=C1NC(=S)NC(=O)C1=CN=c1[nH]c2ccc(Br)cc2s1 ZINC000040476897
Clc1ccc(CSc2ccc(Br)cc2)cn1 ZINC000036961504
c1ccc2c(c1)CC[C@H]2Cc1nc(-c2cccnn2)no1 ZINC000091644890
Cc1cc(C)nc(NC(=O)/C=C/c2cccc([N+](=O)[O-])c2)n1 ZINC000000513863
COc1ccc(/C=C2/CCn3c2nc2ccc([N+](=O)[O-])cc2c3=O)cc1OC ZINC000096759275
C[C@@H](OC(=O)c1ccc([N+](=O)[O-])o1)C(=O)c1ccc(C(C)(C)C)cc1 ZINC000003502926
O=[N+]([O-])c1cc(/C=N/N2CCCCCC2)ccc1Cl ZINC000001730473
Fc1ccc(-c2csc(-c3ccc(-c4ccccn4)s3)n2)cc1 ZINC000000146765
O=C1NC(=S)NC(=O)C1=CC=Cc1coc2ccc(Br)cc2c1=O ZINC000002215789
c1cc2cccc(N[C@H](c3nc[nH]n3)c3cccnc3)c2s1 ZINC000340350141
CCn1c2cccc(F)c2nc1Cn1nc(C)c([N+](=O)[O-])c1C ZINC000069455364
Cc1cc(/C=N/c2cccc([N+](=O)[O-])c2)c(C)n1-c1ccc(Cl)cc1 ZINC000408737599
O=[N+]([O-])c1cc(Cl)ccc1S(=O)(=O)NCc1ccc2c(c1)CCCN2 ZINC000381384200
CCCSc1nnc(NC(=O)C23CC4CC(CC(C4)C2)C3)s1 ZINC000004086672
CC(C)c1ccc(O)c(/N=C/c2cc(Cl)ccc2O)c1 ZINC000095482082
C[C@H](SCCc1cccc(F)c1F)c1cccnc1 ZINC000558109264
CCN/C(=[NH+]\CC)S[C@@H]1CCS(=O)(=O)C1 ZINC000217376468
S=C(NCc1ccccc1Cl)Nc1cc(Cl)c(Cl)cc1Cl ZINC000001045255
O=[N+]([O-])c1cnccc1NCc1nnc(-c2ccc(F)cc2)[nH]1 ZINC000069744291
CCOc1cc(/C=C2/SC(=Nc3ccc([N+](=O)[O-])cc3Cl)NC2=O)ccc1O ZINC000408754957
CN(Cc1ccco1)Cc1cncc2c1CCN(c1ccc3cccc(F)c3n1)C2 ZINC001164910680
O=C(Nc1ccc2c[nH]nc2c1Cl)c1nccc2cc[nH]c21 ZINC001152252078
O=[N+]([O-])c1cccc(-n2cccc2[C@@H]2[C@@H](c3ccccn3)NC(=S)N2Cc2ccco2)c1 ZINC000223358591
CCCc1c(C(=O)N2CCc3ccc([N+](=O)[O-])cc3C2)[nH]c(C)c1C(C)=O ZINC000088251973
Brc1ccc(-c2nc3sccn3c2/C=N/OCc2ccccc2)cc1 ZINC000004023513
O=[N+]([O-])c1ccc(NN=Cc2c[nH]c3ccccc23)cc1 ZINC000096991571
O=Cc1ccc(Cn2cc(Br)c([N+](=O)[O-])n2)o1 ZINC000000373449
C=CCCSCCNc1ncnc2oc(C)c(C)c21 ZINC000594660193
O=C1c2ccc([N+](=O)[O-])cc2-c2ccc([N+](=O)[O-])cc21 ZINC000001580839
CC(=O)N1c2cc(C)c(C)cc2-c2c(=S)ssc2C1(C)C ZINC000000169568
Ic1ccc(Cn2c(Cc3ccncc3)nnc2N2CCSCC2)cc1 ZINC001302980373
O=[N+]([O-])c1ccc(OCc2noc(-c3c(F)cccc3F)n2)cc1 ZINC000034907096
Cc1ccc(-n2nc3c(c2NC(=O)c2cc(Cl)ccc2[N+](=O)[O-])CSC3)c(C)c1 ZINC000009404473
C=CCNc1ncnc2ccc(I)cc21 ZINC000001911094
Clc1ccc(Cl)c(CSc2nnc(C3CC3)s2)n1 ZINC000273071265
Cc1cccc(CNN=C2CCC[C@@H](c3ccnn3C)C2)c1 ZINC000790294254
c1csc(C[N@@H+]2CCOC3(CCN(c4ccc(CN5CCOCC5)cn4)CC3)C2)c1 ZINC001164694746
CC(=O)c1cc2c(cc([N+](=O)[O-])cc2[N+](=O)[O-])nc1C ZINC000006668643
C[C@H](NN=C1CCCC[C@H]1[C@H]1CCOC1)C(C)(C)C ZINC000814938590
C/C(=C\c1ccccc1)c1n(O)c2c(c3ccccc3c3ccccc23)[n+]1[O-] ZINC000006261736
Cc1ccccc1NC(=S)NN=C1CC2(CCC2)C1 ZINC000772834005
C=C[C@@H](C#N)OP1(=O)OCC(CC)(CCCC)CO1 ZINC000001653111
CC#CC[C@@H](CC)Oc1ccc(Br)c(F)n1 ZINC001229237397
O=C(Cc1ccc([N+](=O)[O-])cc1Br)NC[C@H]1Cc2ccccc2O1 ZINC000119087480
COC1C[C@H]2CC[C@@H](C1)N2c1c(C)nc(C2CC2)nc1Cl ZINC001155810650
O=[N+]([O-])c1cccc2ccc(/C=C/c3ccc(-n4cncn4)cc3)nc21 ZINC000068124588
CC(C)OC(=O)c1c(NC(=O)c2ccc([N+](=O)[O-])cc2)scc1-c1ccccc1Cl ZINC000002762561
Cc1cc(C)c(S(=O)(=O)N2CCN(Cc3nc4sc5c(c4c(=O)[nH]3)CCC5)CC2)c(C)c1 ZINC000089568864
C[C@H](/N=C/c1cccc(O)c1O)c1cccc(F)c1F ZINC000766670916
S=c1[n-]c2c(ncnc2Cl)s1 ZINC000217468998
O=C(Cn1cc([N+](=O)[O-])cn1)Nc1nc2ccccc2s1 ZINC000001067284
CC(C)Oc1nc(N2CCS(=O)(=O)C[C@@H](C)C2)ccc1[N+](=O)[O-] ZINC000573934387
Cc1ccc(-c2ccc(C(=O)NC(=S)Nc3cc([N+](=O)[O-])ccc3C)o2)cc1C ZINC000033879334
COC(=O)C[C@@H](C)SCc1ccc([N+](=O)[O-])cc1 ZINC000078811973
Cc1noc(C)c1CN1CCO[C@@H]2CN(c3nc(Cl)ccc3CN3CCCC3)C[C@H]21 ZINC001164940283
COc1ccc(-c2nc(-c3ccc(Br)cc3)cs2)cc1 ZINC000000172045
CC(=O)c1ccccc1CC[C@@H](SCC1(CC(=O)[O-])CC1)c1cccc(C=Cc2ccc3ccc(Cl)cc3n2)c1 ZINC000067665215
O=C(NCCCNc1ncc([N+](=O)[O-])s1)c1cccc(Br)c1 ZINC000195512274
Cc1nc(CC(=O)Nc2nc(-c3cccc([N+](=O)[O-])c3)cs2)c(C)s1 ZINC000120411805
O=Cc1ccc(OCc2ccc(Cl)cc2Cl)c(Cl)c1 ZINC000000305601
Brc1ccc(Cc2nc3ccccc3s2)cc1 ZINC000073638812
Cc1cc(C(=O)NCc2cc(Cl)c3c(c2)OCCCO3)c2c(=O)[nH]n(C)c2n1 ZINC000032714805
Cc1cc(NC(=O)c2cc(Cl)cc(Cl)c2[N+](=O)[O-])nnc1C ZINC000812998086
C=CCOc1ccc(Cl)cc1/C=N/NCc1c(Cl)cccc1Cl ZINC000009196806
CN(C)C(=O)CN(C)C(=O)c1csc(-c2ccc([N+](=O)[O-])cc2)n1 ZINC000050553573
O=C1NC(=S)NC(=O)C1=CNc1nc(-c2cccc(Br)c2)cs1 ZINC000017149879
c1[nH]c2ccccc2c1-c1csc(Nc2ccccc2)n1 ZINC000006831537
C=CCN1C(=O)/C(=C\c2cc([N+](=O)[O-])cc(OC)c2[O-])SC1=S ZINC000034902446
Cc1ccc(-c2csc(N=NCc3ccncc3)n2)cc1 ZINC000066103901
COc1ccc(CCCNc2cc(Cn3c(C)nc4ccccc43)nc(C)n2)cc1OC ZINC000072373281
[O-]c1c2c(Cl)csc2c(Cl)cc1Cl ZINC000228954399
CC[C@H](NC(=O)c1ccnc(-n2ccnc2)c1)C(C)C ZINC000049342581
CCc1ccc(N[C@@H]2NC(=O)/C(=C/c3cc(Cl)c(OCc4ccc([N+](=O)[O-])cc4)c(Br)c3)S2)cc1 ZINC000408785336
COCCN1CCN(C)C2(CCN(c3c(Cl)ccc4ccc(Cl)nc43)CC2)C1=O ZINC001164644095
CC(C)(C)Oc1ncc(-c2csc(Cl)c2)c(OC(C)(C)C)n1 ZINC000000334535
C=CC[C@H]1N(C(=S)NCC(C)C)CCCC1(C)C ZINC000766523907
COc1ncnc2c1N=Cc1cc([N+](=O)[O-])ccc1S2 ZINC000012323580
CO[C@@H](c1ccccc1F)[C@@H](C)Nc1sc(S(C)(=O)=O)cc1[N+](=O)[O-] ZINC000271870893
Clc1cc(Cl)c(Br)cc1Br ZINC000096171686
CN1/C(=C\c2cccc3[nH]ccc32)C(=O)c2ccccc2S1(=O)=O ZINC000009575811
O=C1Nc2ccccc2C1=NNc1ccc([N+](=O)[O-])cc1[N+](=O)[O-] ZINC000015773562
Nc1ccc(NC2(Nc3ccc(N)cc3)c3ccccc3-c3ccccc32)cc1 ZINC000004060216
COc1ccc(-c2nc(-c3ccncc3)ncc2/N=N\c2ccc(F)cc2)cc1 ZINC000100340779
CC[C@]1(C(=O)[O-])CCC[N@H+](Cc2c(Cl)n[nH]c2C2CC2)C1 ZINC001589606420
C#C[C@@](C)(CC)Nc1c(Cl)nc(Cl)nc1CC ZINC001158746545
O=[N+]([O-])c1cnn(Cc2ccc(Br)cc2)c1 ZINC000000380104
C[C@H](NC(=S)NN=C1CC[N@H+](C)[C@H](C)C1)C1CC1 ZINC000751529541
CC(C)Cn1c(SCc2ccc([N+](=O)[O-])cc2)nnc1-c1ccc(Cl)cc1Cl ZINC000003420402
Cc1cc([N+](=O)[O-])cnc1N1CCc2sc(Br)cc2C1 ZINC000610929673
Clc1ccccc1/C=N/c1ccc(Br)cc1 ZINC000000060202
Cc1ccc(-c2ccc(F)cc2)n1-c1ccc(C(C)C)cc1 ZINC000199745211
O=[N+]([O-])c1cc(/C=N/c2cccc(O)c2)ccc1Cl ZINC000003195694
Ic1nc(/N=N/c2ccccc2)[nH]c1I ZINC000018057229
CCc1nc(C)c(C(C)=NOCCC(F)(F)F)s1 ZINC000777458433
Cc1ccc(N=Cc2n[nH]nc2C(C)(C)C)c(C)c1 ZINC000005641435
C[C@@H](SCc1nc2ccccc2[nH]1)c1nc(C(C)(C)C)no1 ZINC000559910415
Clc1ccc(-c2csc(-c3ccc4c(c3)CCO4)n2)s1 ZINC000000117789
Cc1cscc1-c1noc(COC2CCC(C)CC2)n1 ZINC000563720923
CCc1c(C(=O)CN2CCN(CC(=O)N3C[C@@H](C)C[C@H](C)C3)CC2)[nH]c(C)c1C(C)=O ZINC000058202634
Cn1cccc1CNc1nc(C(C)(C)C)nc(C(C)(C)C)n1 ZINC001162704428
C=CCSc1nc(SCc2ccccc2)nc2sc3c(c21)CC(C)(C)OC3 ZINC000002369295
Clc1ccccc1CSc1nc2ccccc2c2nc(CCc3c[nH]c4ccccc34)nn21 ZINC000002968831
Clc1ccccc1CNc1cnn(-c2ccccc2)c1 ZINC000082711995
CC(C)n1cnnc1S[C@H](C)c1cccc(Cl)c1 ZINC000124857637
O=C(Nc1ccc(C2=N/C(=C\c3cc([N+](=O)[O-])c(Cl)cc3Cl)C(=O)O2)cc1)c1cncc(Br)c1 ZINC000100948020
Clc1ccc(-c2nnc(-c3ccccc3)c3conc32)cc1 ZINC000005775590
CC1=CC(=NOS(=O)(=O)c2ccc([N+](=O)[O-])cc2)C=C(C)C1=O ZINC000004754911
CC(=O)C=C(C)Nc1nc(Cl)nc2cc(C)sc21 ZINC001163733524
CN(C)C(=O)[C@@H]1CC[C@@H](CNC(=O)[C@@H]2C[N@@H+]3CCN2CCC3)O1 ZINC000372981790
O=[N+]([O-])c1ccc(C2=NN[C@H](c3ccc([N+](=O)[O-])cc3)C2)cc1 ZINC000226758855
O=C(NCc1sccc1Br)c1cc2c(c([N+](=O)[O-])c1)OCO2 ZINC000181155093
CC(C)c1cc(Br)c(Cl)c(Br)c1 ZINC000065356376
CC(C)c1ccc(/N=N/c2ccc(C(C)C)cc2)cc1 ZINC000018085907
Cc1c(C=Cc2nc(O)c([N+](=O)[O-])c(O)n2)c2ccccc2n1Cc1ccccc1F ZINC000409349774
Cc1cc(C)c([N+](=O)[O-])cc1NC(=O)C(=O)NC[C@@H]1CCC=CO1 ZINC000839519590
CC(C)c1ccc(CN2CCCn3cccc3[C@@H]2c2c(F)cccc2F)cc1 ZINC000037523379
COc1cc([N+](=O)[O-])ccc1C(=O)N1CCc2sc(-c3csc(C)n3)cc2C1 ZINC000427699280
C/C(=C/c1ccc(F)cc1)c1nc(-c2ccoc2)no1 ZINC000445465172
CCc1cnc(CSCc2cc(C)sc2C)o1 ZINC000558702762
C=CC[C@@H]1CC[C@H]([NH2+][C@H]2CCc3nnnn3CC2)C1 ZINC000651833447
CC(C)n1ncc2cc(CN3c4ccc([N+](=O)[O-])cc4C[C@@H]3C)cnc21 ZINC000728201581
CCc1nc2c(c3nc4ccccc4nc3n2CCC2=CCCCC2)c(=O)n1[C@@H](C)CC ZINC000005030667
Cc1nn(C)c2nc(C)cc(C(=O)N[C@@H](C)c3nc(CC(C)C)no3)c12 ZINC000216239513
Cc1cc(C)c(CON=Cc2ccc([N+](=O)[O-])o2)c(C)c1 ZINC000255694045
Cc1nc2ccc(-c3noc([C@H](C)c4cccnc4)n3)cc2s1 ZINC000357191490
Cc1nc(CN2CC[C@H](NC(=O)c3cn[nH]c3)[C@@H](C)C2)c(C)o1 ZINC000941851223
Cc1cc(C)c2nc(-c3ccccn3)cc(C(=O)Nc3sc(Cc4ccccc4)cc3C(N)=O)c2c1 ZINC000006429645
Nc1ccccc1SCc1cn2ccccc2n1 ZINC000000078772
C[C@H]1CN(Cc2ccc(-c3ccccc3[N+](=O)[O-])s2)CCS(=O)(=O)C1 ZINC000192065866
O=c1[nH]c(-c2ccncc2)nc2c1CN(Cc1ccc(Cl)c(Cl)c1)CC2 ZINC000072339807
O=C(c1cc(F)cc(Br)c1)N1CCc2ccc([N+](=O)[O-])cc21 ZINC000049624270
CN(C)C(=O)NCC[N@H+](C)Cc1ccc(N)cc1 ZINC001356083662
O=C(NN1C(=O)/C(=C\c2cccs2)SC1=S)C12CC3CC(CC(C3)C1)C2 ZINC000110422958
CCN1C(=O)/C(=C/c2cc3c(cc2[N+](=O)[O-])OCO3)S/C1=N/c1ccc(F)cc1 ZINC000409242136
C[Si](C)(C)C#CC=Nc1ccc(Cl)cc1Cl ZINC000252602465
CN(C)S(=O)(=O)[C@@H]1CCC[N@@H+]([C@@H]2CC[C@H](C#N)C2)C1 ZINC000339187706
O=[N+]([O-])c1cc2n[nH]c(I)c2c(F)c1 ZINC000014983877
Brc1ccc(-c2ccc(/C=N\c3ccc4c(c3)OCO4)o2)cc1 ZINC000101746931
c1[nH]c2ccccc2c1-c1nc2ccccn2c1Nc1ccccc1 ZINC000000201191
O=C1NC(=S)S/C1=C/c1cn(CCOc2ccc(Br)cc2)c2ccccc12 ZINC000022184730
Clc1ccc(CNc2cc(-c3ccncc3)nc(NC3CCCC3)n2)cc1 ZINC000329016422
CCOc1cc(C=NNc2nc3ccccc3n2CC)cc(Br)c1O ZINC000408692543
COc1ccc(/C=N/c2ccc(Cl)cc2Cl)cc1 ZINC000000273863
O=C(c1cc2cc([N+](=O)[O-])ccc2o1)N1CCc2cccc(F)c21 ZINC000491002329
O=[N+]([O-])c1cccc([C@@H]2CC(c3ccc(Br)cc3)=Nc3ccccc3S2)c1 ZINC000008398772
Cc1ccsc1/C=C/c1nc(-c2ccc(C)cc2)cs1 ZINC000005851127
CC(C)c1ccc(-c2nc(CSc3nnc(NCCc4ccccc4)s3)cs2)cc1 ZINC000023908571
O=C(Cn1cnc2cc([N+](=O)[O-])ccc2c1=O)NCc1ccc2c(c1)OCO2 ZINC000005965974
Brc1cc(CSc2nnc3sc4ccccc4n23)cs1 ZINC000048596611
O=C([O-])[C@H]1CC12CC[NH+](Cc1ccc(-c3ccc([N+](=O)[O-])cc3)o1)CC2 ZINC000833771992
CC[C@@H](C)Nc1nc(Nc2ccc(Cl)cc2Cl)cc(-c2cccnc2)n1 ZINC000328975604
O=C(NC(=S)Nc1ccccc1[N+](=O)[O-])c1ccccc1F ZINC000004663403
CC(=O)[C@@H](C)n1c(=O)c2c(nc3n2cc(C)n3-c2cc(C)ccc2C)n(C)c1=O ZINC000004370388
O=C(c1cocn1)N1CC[C@H]2[C@@H]1CCCN2C(=O)[C@@H]1CCCO1 ZINC000962942324
Cc1ccc(C=NN2C(=S)N=NC2C2CCCCC2)o1 ZINC000001288435
Cc1[nH]c2ccccc2c1C1=CCN(Cc2nnc(C3CC3)o2)CC1 ZINC000080916046
FC(F)(F)C1=C(Cl)C(F)(F)C(F)(F)C1(F)F ZINC000095707867
C=CCSc1nnc2c(n1)O[C@@H](c1ccc(OCCC)cc1)Nc1ccccc1-2 ZINC000002094462
C=C1C(Nc2ccc(C)c(C)c2)=NS(=O)(=O)C1c1cccc(Br)c1 ZINC000009251814
C=CCN1C(=O)/C(=C/c2ccc(OC)c(OC(C)=O)c2)SC1=S ZINC000015016518
Cc1c([N+](=O)[O-])c(C(=O)Sc2ccc(C)cc2)nn1C ZINC000000122929
N#Cc1cc(Cl)cc(NCCC2=CCCCC2)n1 ZINC001157948325
Cc1ccc(-c2nnc(-n3nc(N)nc3-c3ccccc3)c3ccccc32)cc1 ZINC000408721598
C#CC[N@H+]1CC[C@]2(CCN(C(=O)CC(C)(C)C)C2)C1 ZINC001041052164
CC[C@@H](C)[C@@H](C)C(=O)OCC1(C#N)CCCCC1 ZINC000780483862
CC(C)N1C(=O)C[C@@H](NC(=O)/C=C\c2ccc([N+](=O)[O-])cc2)C1=O ZINC000299737133
C=CCOc1ccc(CN=Nc2ccc([N+](=O)[O-])cn2)cc1 ZINC000408751258
CCNc1cc(Nc2cc(C)ccc2C)c([N+](=O)[O-])c2nonc21 ZINC000005024456
Cc1csc(CNc2cccc(COC[C@H]3CCCCO3)c2)n1 ZINC000095428558
C[C@H](C#N)OCC[N@@H+]1CCOCC2(CCOCC2)C1 ZINC000801938587
Clc1ccc(N=NCc2ccc(C3CCC3)cc2)nn1 ZINC000814698160
CC(C)[C@@H](C)NC(=O)c1nc(-c2ccn(Cc3cccnc3)c2)n2ccccc12 ZINC000306137069
O=C(CCC(=O)N1CCc2ccccc2C1)Nc1nc(-c2cc3cc(Br)ccc3oc2=O)cs1 ZINC000002956339
ClC1(Cl)C[C@H]1CNc1ncnc2sccc21 ZINC000013165348
Cc1ccc2nc(-c3ccccc3Br)oc2c1C ZINC000073639059
N#CCSc1nc2c(cnn2-c2ccccc2)c(SCC#N)n1 ZINC000002180940
Cc1ccccc1NC(=O)CCN1C(=S)N[C@@H](c2ccccn2)[C@@H]1c1ccc(-c2ccc(C(=O)[O-])cc2C)o1 ZINC000225695190
Clc1cc(CSc2ncco2)ccc1Br ZINC000446111038
O=[N+]([O-])c1ccc2scnc2c1Br ZINC000198873490
N#CC1(NC2CCC3(CCOCC3)CC2)CCCCC1 ZINC001173041246
c1csc(-c2cc(-c3nc([C@@H]4CCCCS4)no3)n[nH]2)c1 ZINC000273964928
O=C1C=CC(=NNc2ccc([N+](=O)[O-])c3ccccc23)C=C1 ZINC000252635962
Cc1nc(CNc2cc(Cl)ccc2Cl)sc1C ZINC000049884681
Cc1ccc(Cl)cc1N(C)C(=O)c1cc2c([nH]1)CCCC2 ZINC000452529593
[N-]=[N+]=Nc1nc(Cl)c(C=O)n1-c1ccc(Br)cc1 ZINC000069982198
C=CCNC(=O)CCc1nc(=O)c2c3c(sc2[nH]1)CCCCC3 ZINC000021882487
Cc1cc(NC(=O)c2cc3ccncc3cn2)c2cc[nH]c2n1 ZINC001153067425
C[C@H](C(=O)Nc1cc(Cl)c(Cl)cc1Cl)n1cnc2ccc([N+](=O)[O-])cc2c1=O ZINC000003260611
C=C(C)[C@@H](NC(=S)NCC(C)C)c1ccc(F)c(F)c1 ZINC000774204043
Cn1c(NCc2csc(Cl)c2Cl)nnc1C1CC1 ZINC000656778973
O=C(Nc1cnc2n[nH]cc2c1)[C@H]1CC12CCC(F)(F)CC2 ZINC001183546327
Cc1nc(CSCCc2ccc([N+](=O)[O-])cc2)no1 ZINC000195552795
Cc1sc2nc(C)nc(N(C)CC[C@H]3CCCO3)c2c1C ZINC000341479059
Cc1c(C)n(-c2ccc(C)cc2)c2ncn3nc(-c4ccc(Cl)cc4)nc3c12 ZINC000015842244
CCN1C(=S)N[C@H](c2ccccn2)[C@@H]1c1c(C)c(C)n(-c2ccccc2)c1C ZINC000222809635
CCOC(=O)c1c(C)c(C)sc1-n1c(C)cc(C=C2C(=O)N(C)C(=S)N(C)C2=O)c1C ZINC000059139633
Cc1nn(C)c(NCc2cc(Cl)cc(Br)c2)c1[N+](=O)[O-] ZINC000413518958
C#C[C@@H](NC(=O)NC[C@H]1CCCC[N@H+]1CC)C(C)C ZINC000798530904
O=C(N[C@H]1CC[C@H](NC(=O)[C@H]2CCCCO2)CC1)C(F)F ZINC000943584046
C=CCn1c(Sc2ccc3nnc(C(F)(F)F)n3n2)nnc1-c1ccoc1C ZINC000014287735
CC(=O)C1=C(C)N(C)C(=S)N[C@@H]1c1ccc(-c2cc([N+](=O)[O-])ccc2Cl)o1 ZINC000006763844
CN(Cn1nc(NC(C)(C)C)sc1=S)[C@@H]1CCc2ccccc21 ZINC000022758613
CC(=NNc1cc(Cl)cc(Cl)c1)c1cn(C)c(C)n1 ZINC000800816463
Cc1nn(CC(=O)N[C@@H]2CCC[C@@H](C)[C@@H]2C)c(C)c1[N+](=O)[O-] ZINC000008327782
O=[N+]([O-])c1cc(F)ccc1-n1cc(Br)cn1 ZINC000012396607
C[C@@H](Sc1ccc([N+](=O)[O-])cc1)C(=O)Nc1nc2c(s1)CCC2 ZINC000014021059
C=CC[C@H]1CCCCC1N=Nc1ccc(Cl)nn1 ZINC000853259432
Cc1nc(C)c(COC2CC(OC(=O)C(C)(C)C)C2)nc1C ZINC001224146231
C=CCSc1nnc2c(n1)O[C@@H](c1ccccc1OCCC)Nc1ccccc1-2 ZINC000003461978
Cc1ccc(C(=O)NN2C(=O)/C(=C/c3cc4c(cc3[N+](=O)[O-])n(C)c(=O)n4C)SC2=S)c(Cl)c1 ZINC000408531173
C#CCCCCNC(=O)NC1CCC(CC)(CC)CC1 ZINC001670478098
Cc1nc2c(ccc3nc(NC(=O)c4c(F)cccc4F)sc32)s1 ZINC000004174001
Cc1ccc(Nc2c(-c3ccc(Br)o3)nc3cc(C)ccn32)cc1 ZINC000004735109
O=[N+]([O-])c1cccc(/C=N/NCc2ccccc2Cl)c1 ZINC000008811495
CC(C)c1nccc([C@@H]2C[C@H]3CCN(c4nc(Cl)nc5c4CN(C)CC5)C[C@H]3O2)n1 ZINC001164642699
Brc1ccc(COc2cccc(C=NNc3nc4ccccc4[nH]3)c2)cc1 ZINC000009763699
c1csc(CN2CC[C@@]3(C2)CCCN(Cc2nccs2)C3)n1 ZINC000096215714
CN=c1c(N)cc(Cl)nn1-c1cccc(Cl)c1SC ZINC001250162382
Cc1cc(/C=N/c2ccc([N+](=O)[O-])cc2C)c(C)n1-c1ccc(Cl)cc1 ZINC000408737836
CC(C)[C@H]1c2cccn2-c2sc3c(c2CN1C(=O)NC1CCCC1)CCCC3 ZINC000015735648
CC(C)c1ccc(C(C)(C)NC(=O)N[C@@H]2CCO[C@H](c3ccnn3C)C2)cc1 ZINC000655455040
CC(C)c1ccoc1C(=O)Nc1nc(CN2CCC[C@@H](C)C2)cs1 ZINC000287073030
COc1nc(Cl)cnc1Nc1ccc(Cl)nc1Cl ZINC001211271651
CC(=O)NC1=NN(C(C)=O)[C@]2(S1)c1cc(C)cc(C)c1N(Cc1ccccc1OC(C)C)C2=O ZINC000009872160
CC(=O)Nc1ccn([C@@H]2CCN(C(=O)[C@H]3CC=CCC3)C2)n1 ZINC000328615782
C[C@@H]1CCc2c(sc3[nH]c(COC(=O)C(=Cc4cccs4)c4cccs4)nc(=O)c23)C1 ZINC000003300168
Cn1ccc(N2C(=O)c3cccc4c([N+](=O)[O-])ccc(c43)C2=O)n1 ZINC000000192505
O=[N+]([O-])c1ccc(S(=O)(=O)N2CCC[C@H]2C2OCCO2)s1 ZINC000907670734
CCc1nc2c(c3nc4ccccc4nc3n2Cc2ccccc2Cl)c(=O)n1[C@@H](C)CC ZINC000008836059
O=C(NC[C@H]1OCCc2ccccc21)c1ccc([N+](=O)[O-])cc1 ZINC000003656654
N#CC1(C[C@@H](O)C[NH+]2CC([C@@H]3CCOC3)C2)CCC1 ZINC000905953472
F[C@H](Oc1cncc(Cl)n1)N1CCO[C@H](c2ncn3c2cccc3Br)C1 ZINC001164417983
CN(C(=O)C12C[C@H]3C[C@@H](C1)CC(n1nc([N+](=O)[O-])nc1Br)(C3)C2)C12CC3CC(CC(C3)C1)C2 ZINC000015931489
O=C1NC(=S)NC(=O)C1=Cc1cc([N+](=O)[O-])c(Cl)cc1Cl ZINC000059597002
C[C@@H]1CO[C@@H](c2nc(-c3ccc(Br)cc3)no2)C1 ZINC000895958867
CCn1nc(C)c([N+](=O)[O-])c1Oc1cncc(Cl)c1 ZINC000192610837
c1ccc2c(c1)C[C@H]2c1nc([C@H]2CCOC3(CCCC3)C2)no1 ZINC000897191208
CC(C)NC(=S)NN=C1CCCCCCCCCCC1 ZINC000013684404
O=[N+]([O-])c1cc(F)ccc1[N-]c1cnns1 ZINC001210951383
Cc1nn(C)c2nc(N[C@H](C)c3ccns3)cc(Cl)c12 ZINC000894816201
Cc1cc(-c2nc(-c3ccc(C(F)F)nc3)no2)nn1C(C)C ZINC000664954101
FC(F)c1cc(-c2ccc(Cl)cc2)nc(NC[C@@H]2CCCO2)n1 ZINC000036614233
O=C(Cn1c(-c2cccs2)cc2cc(Cl)ccc21)NCCC1=CCCCC1 ZINC000064657711
CC(C)c1ccc(-c2noc(C(F)=C3CCC3)n2)cn1 ZINC000424360824
COC(=O)[C@@H](C)N1C(=O)/C(=C/c2cccs2)SC1=S ZINC000001277229
Cc1cc(F)c(Br)cc1NCc1cc2n(n1)CCC2 ZINC000657445375
CCc1ccc([C@@H]2Cc3[nH]c(C(=O)OCC(CC)CC)c(C)c3C(=O)C2)cc1 ZINC000004912738
CCn1c(S[C@@H](C)C(=O)N2C[C@H](C)C[C@H](C)C2)nc2scc(-c3cccs3)c2c1=O ZINC000012821347
Brc1ccc2nc(-c3ccc(-c4ccccc4)cc3)c(CN3CC[NH2+]CC3)n2c1 ZINC000022464775
CCn1nc(C)c(CNC(=O)c2c[nH]c3cccc([N+](=O)[O-])c23)n1 ZINC000819602540
Cc1[n-]n(-c2ccc([N+](=O)[O-])cc2)c(=O)c1N=Nc1ccccc1[N+](=O)[O-] ZINC000101490496
CCc1oc2ccccc2c1/C=C/c1nc(-c2cncs2)no1 ZINC000445596637
O=[N+]([O-])[C@]1(Cl)C[C@@]2(Cl)C(Cl)=C(Cl)[C@]1(Cl)C2(Cl)Cl ZINC000104355593
COc1ccc(/C=C2\SC(=Nc3ccc(C)c(Cl)c3)NC2=O)cc1[N+](=O)[O-] ZINC000408738853
CCO[C@@H](C)c1nc(Cn2cncn2)nn1-c1ccc2nc(C)sc2c1 ZINC000096138047
CCc1ccc([C@H](C)NCc2nnc(C(C)C)s2)cc1 ZINC000269114480
Cc1nc2ccccc2n1C(=O)c1ccccc1[N+](=O)[O-] ZINC000000293887
CCOC(=O)CCN1C(=O)/C(=C/c2ccc(Cl)cc2Cl)SC1=S ZINC000001215311
CC/C(C)=C\C(=O)N1CCC[C@@H]2[C@H]1CCN2Cc1cscn1 ZINC001272024695
Brc1ccc2cc(-c3noc(-c4ccnnc4)n3)ccc2c1 ZINC001212493586
Cn1cc(Br)cc1-c1nnc(N2CCO[C@@H](C(C)(C)C)C2)n1C[C@@]1(O)CCSC1 ZINC001298801859
CO[C@]1(C(=O)OC2CC(n3cc([N+](=O)[O-])cn3)C2)CCSC1 ZINC000893305703
Cc1nc(CN2CCO[C@@H]3CCN(c4nc(Cl)cc(C)c4[N+](=O)[O-])CC[C@@H]32)cs1 ZINC001164987909
CC(C)(C)c1ccc(-c2nc3cc(/N=C/C=C/c4ccc5c(c4)OCO5)ccc3o2)cc1 ZINC000001924065
COc1ccc([C@@H](C(=O)NC(C)(C)C)N(C[C@@H]2CCCO2)C(=O)Cn2nnc(-c3ccc(C)o3)n2)cc1 ZINC000012477758
O=C1/C(=C/c2ccc(I)o2)SC(=S)N1c1ccc(Cl)cc1 ZINC000001210459
C[C@@H](NCC(C)(F)F)[C@@H](C)c1nc2ccccc2s1 ZINC000559891343
Fc1ccnc(NCc2cn3ccc(Br)cc3n2)c1 ZINC001203625294
Nc1ccc(CCNC(=O)c2ccn(CCC[NH3+])n2)cc1 ZINC000911781871
Cc1ccc(C)c(OCc2nc(-c3ccc([N+](=O)[O-])cc3)no2)c1 ZINC000000099464
CNc1ccc([N+](=O)[O-])cc1-c1nc2ccccc2[nH]c1=O ZINC000008837717
CC(C)(C)n1cc2c(c1)c1cn(C(C)(C)C)cc1c1cn(C(C)(C)C)cc21 ZINC000071256554
C=CCc1c(Br)cncc1Br ZINC000034529489
CCc1ccc([C@@H](C[N+](=O)[O-])Sc2nnc(C)n2-c2cccc(C)c2)cc1 ZINC000408565211
CCOC(=O)[C@@H]1O[C@@]12C[C@@H](C)CC(C)(C)C2 ZINC000031361424
Cc1cccc(-c2nc3cc(C)cc(C)n3c2NC(C)(C)C)c1 ZINC000000320312
O=C(CCN1C(=O)/C(=C\c2cccs2)SC1=S)NCCc1c[nH]c2ccccc12 ZINC000033584834
CNC(=S)NN=Cc1ccc(-c2cc([N+](=O)[O-])ccc2Cl)o1 ZINC000013555130
Cc1ccc(-c2cc(C(F)(F)F)nn2-c2nc(-c3ccc([N+](=O)[O-])cc3)cs2)cc1 ZINC000001415735
O=c1c(Oc2ccccc2Br)coc2cc(OCc3ccc(Cl)cc3Cl)ccc12 ZINC000001939998
CCn1c(C)nc(I)c1Cl ZINC000000233375
O=C(O/N=C/c1c(-c2ccccc2)nc2sccn12)c1ccc(Cl)cc1Cl ZINC000001384872
Fc1cc(F)c(C(F)(F)C(F)(F)F)c(F)c1 ZINC000097956656
O=C(CN1C(=O)c2cccc([N+](=O)[O-])c2C1=O)NCCc1nc(=O)o[n-]1 ZINC000447632193
C[C@@H]1CCC[C@@H](NC(=O)N(C)C2CCC(F)(F)CC2)[C@H]1C ZINC000571353680
Cc1csc([C@H]2CN(C(=O)N[C@H]3COc4c(C)cccc4C3)CCO2)n1 ZINC000291392601
O=[N+]([O-])c1ccc(-n2nncc2-c2ccccc2Br)cc1 ZINC000032929419
Clc1ccc(-c2noc([C@@H]3CCCc4n[nH]cc43)n2)s1 ZINC000277889431
O=[N+]([O-])c1c(Cl)cccc1I ZINC000008729745
C=C[C@@H]1OCC[C@H]1CNC(=O)N(C)C[C@@H]1CCC[N@@H+]1C ZINC000425566675
CCC(=O)N1CC[C@@H](NC(=O)c2cccc3[nH]cnc32)[C@H](C)C1 ZINC000945079034
O=[N+]([O-])c1cc2c(c([C@@H]3OCCS3)nn2-c2ccccc2)c(SC2CCCCC2)c1 ZINC000003618312
CCCC(=O)Nc1c(C)nc2scc(CC)n2c1=O ZINC000064567012
COc1ccccc1-n1cc([C@@H](C)NC(=O)c2ccn(C(F)F)n2)cn1 ZINC000220156274
C[C@H]1CN(C(=O)CC2OCCCO2)C[C@@H]1NC(=O)C(C)(C)C ZINC000966345360
CCCCNc1nc(SC)nc2c3c4c(c(C(C)C)nc3sc21)CCC4 ZINC000005157394
Cc1ccc(C)c(S(=O)(=O)N2CC(=O)N(C)C[C@H]2C)c1[N+](=O)[O-] ZINC000790876749
CCc1c(C)sc2ncn3nc(-c4ccccc4[N+](=O)[O-])nc3c12 ZINC000002808940
Cc1nc(-c2ccccc2)sc1-c1nn2c(nnc2C(C)C)s1 ZINC000032102833
COCCCN1C(=S)N[C@@H](c2ccccn2)[C@@H]1c1cc(C)n(-c2ncccc2C)c1C ZINC000223061623
COc1ccc(Cl)cc1-c1nc(SC(=Cc2cccc(OCc3ccc(Cl)cc3)c2)C(=O)[O-])n[nH]1 ZINC000408633524
CC(N=Nc1nc(-c2ccccc2)cs1)c1ccc(Cl)cc1Cl ZINC000004980104
O=[N+]([O-])c1cc(Cl)cc(Cl)c1N1CCCN(CC(F)F)CC1 ZINC000561237076
NC(=S)N1N=C2/C(=C/c3ccc([N+](=O)[O-])cc3)CCC[C@@H]2[C@H]1c1ccc([N+](=O)[O-])cc1 ZINC000009086695
CC1(C)Cc2c3c(nc(N4CCCC4)c2CO1)sc1c3ncnc1N1CCCCC1 ZINC000020057411
Clc1nc(-c2ccccc2)nc(N2CC(c3ccccc3)C2)n1 ZINC001167062987
C[C@@H](Sc1nc2sc3c(c2c(=O)n1C[C@H]1CCCO1)CCCC3)C(N)=O ZINC000005878345
Cc1cccc(C)c1Nc1c(-c2ccco2)nc2ccc(Br)cn21 ZINC000004733871
Cc1cc(C(=O)N[C@@H]2[C@H]3CN(Cc4nnc(C)o4)C[C@H]32)cs1 ZINC000962054360
Clc1ccccc1/N=C/c1nnn(-c2ccccc2)c1-c1ccccc1 ZINC000005947941
Cc1cc(-c2cnc(C)nc2[C@H]2CCCN(CC(=O)NCc3ccc4c(c3)OCO4)C2)on1 ZINC000012128232
Cc1nnc(NC(=O)C(=O)NCCC[NH+](C)C)s1 ZINC000025559207
O=C1NC(=S)S/C1=C\c1cc(Br)ccc1O ZINC000012339022
FC(F)(F)C(F)(C(F)(F)F)C(F)(F)F ZINC000084757014
CC(C)(C)c1csc(NC2=NCCC2)n1 ZINC000002659508
Brc1ccc(/N=C(\Sc2ccccc2)c2ccccc2)cc1 ZINC000004714745
Cc1nc(C2(NC(=O)c3ccc([N+](=O)[O-])cc3)CCCC2)no1 ZINC000032901894
O=C(/C=C/c1cccc(Br)c1)c1cc(Cl)ccc1Cl ZINC000006340885
c1cc(-c2noc(C[C@H]3CCCc4ccccc43)n2)cs1 ZINC000518325825
CC[C@]1(O)CCN(S(=O)(=O)c2c(C)c(C)ccc2[N+](=O)[O-])C1 ZINC000494546705
O=C(c1sc2ccccc2c1Cl)n1ccc(-c2cccs2)n1 ZINC000000156426
c1cc(-c2cccc(-c3noc(-c4cc5ccccc5[nH]4)n3)c2)n[nH]1 ZINC000035461740
O=S(=O)(C1=CCS(=O)(=O)C1)N1CCC[C@@]2(CC[NH2+]C2)C1 ZINC000067643677
F[C@H](c1ccnc(Cl)c1)N1CCO[C@@H]2[C@@H](COCc3nccs3)CC[C@H]21 ZINC001164916576
O=C1OC(c2sc3cc([N+](=O)[O-])ccc3c2Cl)=N/C1=C/c1ccc2c(c1)OCO2 ZINC000408838148
C=CCSc1nnc2c3c4c(sc3nc(SCc3ccccc3)n12)CCC4 ZINC000002386785
O=[N+]([O-])c1ccc(Cl)c(I)c1 ZINC000001756744
Cc1ccc2c(C)cc(N3CCc4c(CN(C)C)nn(C(C)C)c4C3)nc2c1C ZINC001164650524
Cc1nc(Nc2ccc3oc(=O)n(C)c3c2)ccc1[N+](=O)[O-] ZINC000095966037
O=C(Nc1ccc(N2CCCCC2)nc1)c1c[nH]cc1-c1ccc(Cl)s1 ZINC000060581229
CC(C)Cn1c(=O)c2cc(Cl)ccc2nc1SCc1cn2ccccc2n1 ZINC000005254485
O=C1NC(=S)SC1=Cc1cccn1-c1ccc([N+](=O)[O-])cc1 ZINC000001216568
O=[N+]([O-])c1cc(Cl)cnc1Sc1ncco1 ZINC000408514845
Cc1nc(NC(=O)c2ccc(-c3ccccc3[N+](=O)[O-])o2)ccc1I ZINC000002879870
Cc1c(Cn2cc(-c3nnco3)ccc2=O)cccc1[N+](=O)[O-] ZINC000058171044
C=CCOc1c(Cl)cc(CNc2cccc([N+](=O)[O-])c2)cc1Cl ZINC000408557883
Cc1nc(C=CC(=O)Oc2ccc3c[nH]nc3c2)cs1 ZINC000075103941
Fc1cc(Br)ccc1Nc1nc2ccccc2s1 ZINC000020303624
Cc1cc(/C=N\c2ccc(Cl)c(Cl)c2)c(C)n1-c1cccc(C)c1 ZINC000408753177
Cc1[nH]nc([C@@](F)(OC(F)(F)C(F)(F)C(F)(F)F)C(F)(F)F)c1[N+](=O)[O-] ZINC000095677054
Cc1nc(CN2CCO[C@@H]3CCN(c4ncc(C)c(N5CCCC5)n4)CC[C@H]32)cs1 ZINC001164991540
CC(C)[C@@H](NC(=O)c1cccs1)C(=O)Nc1cccc(Nc2cnn(C)c2)c1 ZINC000471113542
COCCCN1C=C([O-])c2cc(S(N)(=O)=O)sc2S1(=O)=O ZINC000034499868
Cc1nc(N=Nc2ccccc2)[nH]c1N=Nc1ccccc1 ZINC000018085106
CCOc1ccc(-n2cc(-c3ccccc3)c3c2ncnc3S[C@H](C)CC(C)=O)cc1 ZINC000016757535
N[C@@H](CC1CCCCC1)c1nc(C2CCCCC2)no1 ZINC000261805238
Cc1nn(-c2ccc(F)cc2)cc1CNc1ncc([N+](=O)[O-])c(N)n1 ZINC000363087720
CCOc1ccc(CN=Nc2ncnc3scc(-c4ccc(Cl)cc4)c32)cc1 ZINC000005593035
CSc1c(Cl)c(Cl)cc(Cl)c1Cl ZINC000000394879
C=CCN(C(=O)C1CCS(=O)(=O)CC1)c1nc2c(s1)CCCC2 ZINC000495809741
Fc1cc(Br)cc(CON=CC2CC2)c1F ZINC000853736242
O=C(c1ccc(C2OCCO2)s1)c1ccc([N+](=O)[O-])cc1 ZINC000043210416
C/C(=C\C(=O)NC[C@]1(C)CC1(Cl)Cl)c1cccs1 ZINC000857277788
O=C(c1c[nH]c2cccc([N+](=O)[O-])c12)N1CCc2cc(Br)ccc2C1 ZINC000480991147
C[C@H](Sc1ccncc1)c1nc(-c2cccs2)no1 ZINC000119309509
O=C(NN1C(=O)/C(=C/c2ccc[nH]2)SC1=S)c1cccc([N+](=O)[O-])c1 ZINC000005552852
Cc1nnc(Sc2ccc(Cl)cc2[N+](=O)[O-])n1C ZINC000004841609
Nc1nc(N2CC=C(c3ccc(F)cc3)CC2)ncc1[N+](=O)[O-] ZINC000065412796
O=[N+]([O-])c1cccc(Br)c1N1CCSC1 ZINC000169725449
Cc1onc2c1c(C)nn(-c1ccc(C(C)(C)C)cc1)c2=O ZINC000000119514
Cc1ccc(Nc2c(-c3ccc(Br)o3)nc3ccc(C)cn32)cc1 ZINC000004735071
O=[N+]([O-])c1ccn(CCN2CCS(=O)(=O)C3(CCCCC3)C2)n1 ZINC000441160723
Nc1ccc(F)cc1Nc1ncc(F)cc1Br ZINC001214197801
Cc1nn(C)c(-c2nc3c4c(C)c(C(=O)N(C)C)sc4ncn3n2)c1Br ZINC000002790306
Nc1ccc(/N=N/c2ccc([N+](=O)[O-])cc2)c2ccccc12 ZINC000005422305
CCOc1ccc(CCNc2nc3c(-c4ccc(Cl)cc4)nnn3c3ccccc32)cc1OCC ZINC000009858837
S=C(NC12CC3CC(CC(C3)C1)C2)NC12CC3CC(CC(C3)C1)C2 ZINC000004955274
Fc1ccc(-c2csc(Cc3nc(Cc4ccc(Cl)cc4)no3)n2)cc1 ZINC000033298255
C=C(C)CNc1nc(-c2cccnc2)nc2sccc21 ZINC001163375735
O=c1c2ccccc2nc(/C=C/c2ccc([N+](=O)[O-])cc2)n1-c1cc(Cl)ccc1Cl ZINC000004257447
Cn1ncnc1Sc1ccc([N+](=O)[O-])cc1Br ZINC000225574463
Cc1nc(C(=O)Nc2cc([N+](=O)[O-])c(Cl)cc2C)sc1C ZINC000772275356
CC(C)CN(Cc1c(Cl)nc2sccn21)Cc1ccccn1 ZINC000055401994
CN(C)c1c(Cl)c(Cl)c(Cl)c(Cl)c1Cl ZINC000004305129
Cc1cccc([C@H](C)[S@@](=O)c2ccc(Br)cn2)c1 ZINC000177110168
O=C(CSc1nc2ccccc2s1)c1ccc(-c2ccc([N+](=O)[O-])cc2Cl)o1 ZINC000001121576
Cc1nc(C)c([C@H](C)N(C)C(=O)C2C[C@H](C)C[C@@H](C)C2)s1 ZINC000248549091
NS(=O)(=O)c1nnc([N-]S(=O)(=O)c2ccccc2[N+](=O)[O-])s1 ZINC000005579312
O=c1c2c3c(sc2ncn1/N=C/c1ccc(I)cc1)CCCC3 ZINC000059433794
Cc1cc(C)c(OCc2nc([C@H]3CCOC[C@@H]3C)no2)c(C)c1 ZINC000442681654
Fc1ccccc1C=NN1C(=S)N=NC1c1ccccc1 ZINC000006283342
O=C(Nc1ccn(-c2ccccc2)n1)c1sc(Br)cc1[N+](=O)[O-] ZINC000444856722
O=[N+]([O-])c1ccc(NN=Cc2ccc(Cl)s2)cc1 ZINC000408967459
C[C@H]1CN(C(=O)c2c[nH]c3cc([N+](=O)[O-])ccc23)CC[S@](=O)C1 ZINC000277595424
Cc1nc(C)c(C(=O)N2C[C@@H]3CC=CC[C@H]3C2)s1 ZINC000089559004
S=C1N=NC(c2ccc(Cl)cc2)N1N=CC(Br)=Cc1ccccc1 ZINC000002340259
S=C1N=NC(c2ccccc2Br)N1c1ccc(Cl)cc1 ZINC000004973840
CCc1ccc(OCc2nnc(C3CC3)o2)c([N+](=O)[O-])c1 ZINC000071908700
O=[N+]([O-])c1ccc(Sc2ccc(N3C(=S)N[C@@H](c4ccccn4)[C@H]3c3cccn3-c3ccc(Cl)cc3Cl)cc2)cc1 ZINC000224766973
CC(=O)c1c(C)[nH]c(C(=O)Nc2n[nH]c3ccc([N+](=O)[O-])cc32)c1C(C)C ZINC000122649676
O=C(NCCNc1cc(Nc2ccccn2)ncn1)c1ccc2c(c1)OCO2 ZINC000090607880
Nc1cc(C(=C(Cl)Cl)c2ccc(Cl)c(N)c2)ccc1Cl ZINC000000360235
C=C(C)COc1c(C)cc(C)cc1[N+](=O)[O-] ZINC000001697514
O=C(Cc1ccc([N+](=O)[O-])cc1Cl)N1CCc2n[nH]c(=O)cc2C1 ZINC000274820762
CC[C@@H](NC(=O)Nc1ncn(C(C)(C)C)n1)c1nnc2n1CCCCC2 ZINC000329753795
C[NH+](C)CCOCc1ncn2c1CN(c1nc(Cl)cc(Cl)c1[N+](=O)[O-])CCC2 ZINC001164999562
CCC[C@@H](C)Nc1nc2sccn2c1[N+](=O)[O-] ZINC000022160448
O=[N+]([O-])c1cccc(NC(=S)NC23CC4CC(CC(C4)C2)C3)c1 ZINC000017068117
C[C@H](c1nc(CCn2ccc3ccccc32)no1)C(C)(C)C ZINC000445201450
C[C@H](c1nc2ccccc2s1)N1CCN(c2cc(Cl)nc(N)n2)CC1 ZINC000032779178
CO[C@@H](c1nc(-c2cccc3ccccc32)no1)[C@@H]1CCOC1 ZINC000656746707
Clc1ccc(/C=C/C2SCCCS2)c(Cl)c1 ZINC000000481690
CC(C)NC(=O)OC1CN(C(=O)/C=C\c2ccc([N+](=O)[O-])cc2)C1 ZINC000493036353
Cc1noc([C@@H](CCS(C)(=O)=O)NC=C2C(=O)C=C(C)OC2=O)n1 ZINC001547203757
CC(=NN=c1[nH]c2ccccc2[nH]1)c1cccs1 ZINC000004864266
O=C(COC(=O)CN1C(=O)c2c(c(Cl)c(Cl)c(Cl)c2Cl)C1=O)Nc1ccccc1Cl ZINC000001917121
O=C(/C=C\c1cncs1)c1nc2ccccc2s1 ZINC000767720573
CCN1C(=O)C(=CNCC[NH+](CC)CC)C(=O)NC1=S ZINC000020024107
C[C@@H]1c2ccccc2CCN1c1ncc2ncnc(Cl)c2n1 ZINC001163955728
COCCSC1=N[C@H]2CS(=O)(=O)C[C@H]2N1c1ccc(C(C)C)cc1 ZINC000006719063
CC(C)=NOC(=O)Nc1c(C(C)C)cccc1C(C)C ZINC000004775533
CSc1ccc(C=NNc2ccc([N+](=O)[O-])cc2)cc1 ZINC000038198748
O=C(Nc1ncc(Br)s1)C12C[C@H]3C[C@@H](C1)CC(n1cnc([N+](=O)[O-])n1)(C3)C2 ZINC000013882216
O=C(Nc1cccc2c1CCO2)c1sc(Br)cc1[N+](=O)[O-] ZINC000477722408
CC(C)CCc1ccc(CO)n1Cc1ccc(F)cc1 ZINC000226025294
CCSc1nnc2nc3[nH]c4c(cccc4C)c3nn21 ZINC000013572211
Cc1c(S(=O)(=O)N2CCc3nc(N4CCCCC4)ncc3C2)cnn1C(F)F ZINC000035484021
CC(C)(C)c1cs/c(=N\c2ccc(Cl)cc2)n1-c1ccc(Cl)cc1 ZINC000013463957
Cc1coc(-c2ccc(C)c(NC(=O)c3cn(-c4ccc(C)cc4)nn3)c2)n1 ZINC000152936785
CC(C)c1ccc(-c2csc(NC(=O)c3cccs3)n2)cc1 ZINC000000369286
C[C@@H](O)C[N@H+](Cc1c[nH]nc1-c1ccc(Cl)cc1)Cc1ccc2c(c1)OCO2 ZINC000012116733
Cc1nn(-c2ccccc2)c(Cl)c1C=NNc1[nH]c(=O)nnc1C ZINC000010257321
O=[N+]([O-])c1ccc(-c2nc(-c3ccc(Br)o3)no2)cc1 ZINC000000112746
c1ccn2c(c1)nnc2SCCc1ccncc1 ZINC000032750966
O=[N+]([O-])c1ccc(-c2nnc(-c3ccoc3)o2)cc1 ZINC000016662512
S=C1N[C@@H](c2ccccn2)[C@H](c2cccn2Cc2ccco2)N1CCN1CCOCC1 ZINC000223134876
CCOc1cc2sc(NC(C)=O)nc2c([N+](=O)[O-])c1 ZINC000003902692
CSc1ccccc1/N=C/c1cccn1-c1ccc(Br)cc1 ZINC000059250162
O=[N+]([O-])c1ccc(Oc2ccccc2[N+](=O)[O-])nc1 ZINC000001573353
O=C([C@@H]1CC[C@@H]2CCCC[C@@H]2C1)N1CCC[C@H]1C1CCOCC1 ZINC000537497603
O=C1N=C(c2ccccc2)C(c2nc3ccccc3s2)[C@@H](c2ccccc2[N+](=O)[O-])N1 ZINC000009086879
O=[N+]([O-])c1cc2c(Cl)ncnc2cc1Br ZINC000038534256
O=C(NC(=S)Nc1ccc([N+](=O)[O-])cc1Br)c1ccccc1Cl ZINC000014009680
Cc1ccc2c(n1)OCCN2C(=O)c1ccc(F)cc1[N+](=O)[O-] ZINC000095985613
C[C@@]1(C(Cl)(Cl)Cl)C=C/C(=N/O)C(Cl)=C1 ZINC000016890089
CN(C)c1ccnc2sc3c(ncnc3SCc3ccc(Cl)cc3)c21 ZINC000020813818
CC(C)C(=O)N1CC[C@H]2CN(C(=O)C(=O)C(C)(C)C)CC[C@H]21 ZINC000945899978
Cc1cc(CN2CCO[C@@H](c3ccc(F)c(F)c3)C2)c(C)s1 ZINC000340183821
CC(C)Cc1ccc(C[C@@H](C)C=O)cc1 ZINC000005760140
N#CCCSC(=S)C1=C(N)CCCC1 ZINC000001573801
CC(C)c1nnc(N2CC[C@@]3(CCS(=O)(=O)C3)C2)n1CCc1ccc(Br)s1 ZINC001302642068
C#C[C@@H](NC(=O)NC[C@H]1C[C@H]2CC[C@@H](C1)[NH2+]2)C(C)C ZINC000891903601
COc1cc([N+](=O)[O-])cc2c1N[C@@H](C(C)C)[C@@H]1CC=C[C@H]21 ZINC000003998676
C[C@@H](c1cccc([N+](=O)[O-])c1)N(C)c1ncnc2c1cnn2C ZINC000045025368
Clc1ccc(CSc2ccc(-n3ccnc3)nn2)c(Cl)c1 ZINC000070688607
Cc1nn(-c2ccc(C)cc2C)c(Cl)c1/C=C1/C(=O)Nc2ccc(Cl)cc21 ZINC000096662874
Cc1nnc([C@@H](C)NC(=O)c2cc(Br)c(C)c([N+](=O)[O-])c2)s1 ZINC000273958401
Fc1ccc(/C(Cl)=C/C=N/N=C/C=C(\Cl)c2ccc(F)cc2)cc1 ZINC000016400074
Cc1nn(C)c(C)c1C=NN[C@H](C)c1ccc(C(C)C)cc1 ZINC000917551292
O=C1C=C([O-])C=CC1=NNc1cc(Cl)ccc1Cl ZINC000017157714
O=[N+]([O-])c1cc(Br)ncc1Br ZINC000091301607
C[C@H](c1cccs1)c1nc(-c2ccc(Cl)o2)no1 ZINC000445596502
O=C1c2ccccc2/C(=N\S(=O)(=O)c2cccs2)C=C1Cl ZINC000100823096
O=[N+]([O-])c1ccc(Oc2ccc(-c3nn[nH]n3)cc2Cl)c2ccncc21 ZINC000823645183
Cc1ccc(/C=N/NCc2c(Cl)cccc2Cl)cc1Br ZINC000009195917
O=C(NCCN1CCS(=O)(=O)CC1)c1ccc([N+](=O)[O-])cc1Cl ZINC000058161483
Brc1ccc(Nc2ccc(-n3ccnn3)cc2)nc1 ZINC001210293674
CC1(C)Cc2ccccc2CN1c1cc(C2CC2)nc(NC2CCCCC2)n1 ZINC000329069430
Cc1ccn(S(=O)(=O)c2cc(C)c(C)cc2C)n1 ZINC000019943650
CN1c2ccccc2C(C)(C)/C1=C/[P@@](=O)(Oc1ccccc1[N+](=O)[O-])c1ccccc1 ZINC000102223868
Cc1ccc(-c2nnc([C@@H](C)N3CCN(Cc4ccc(Cl)s4)CC3)o2)cc1 ZINC000096124636
Fc1ccc(CSc2nnc3ccc(-c4ccc(Br)cc4)nn32)cc1 ZINC000009829117
S=C1N[C@@H](c2ccccn2)[C@H](c2ccc(Cl)s2)N1Cc1ccncc1 ZINC000223483855
O=C(N[C@@H]1CCCOC1)c1cc([N+](=O)[O-])ccc1Sc1nc[nH]n1 ZINC000425921062
Brc1ccc(/N=C/C=C/c2ccccc2)cc1 ZINC000002147100
Cc1ccc2nsnc2c1/N=C/c1ccc(Br)cc1 ZINC000003156278
O=C(c1ccc(Cl)cc1[N+](=O)[O-])N1CCN(S(=O)(=O)c2ccc(Br)s2)CC1 ZINC000025040340
Cc1cc(C)nc(SCc2cn3ccccc3n2)n1 ZINC000000499233
Cc1csc(C2(NC(=O)c3ccn(C(C)C)c3C)CCC2)n1 ZINC000340387546
C=C(Cl)COc1cc(Cl)cnc1Br ZINC000307754250
COc1nc(C)cc(C)c1CNC(=O)Nc1cc([N+](=O)[O-])c(C)cc1C ZINC000613296337
C/C(=C/CO[C@@H]1CCCCO1)CC[C@H]1OC1(C)C ZINC000005022818
O=[N+]([O-])c1cccc2ncnc(N3CCN(Cc4ncc[nH]4)CC3)c21 ZINC000347421106
FC(F)(F)C(F)(F)CNN=Cc1cccc2ccoc21 ZINC001118894099
Cc1ccc(S(=O)(=O)NCc2ccc(Br)s2)c([N+](=O)[O-])c1 ZINC000101570905
NS(=O)(=O)C[C@@H]1CCN(c2cc3c(cc2[N+](=O)[O-])CCC(=O)N3)C1 ZINC001307222138
Cc1ccc(CNc2cccc(-c3nccs3)c2)nc1 ZINC000121814831
Cc1nn(C)c(C)c1NC(=O)c1csc2c1CCCC2 ZINC000012943531
CCc1cnc(N2CCN(c3c([N+](=O)[O-])c(C)nn3C)CC2)s1 ZINC000610281270
CCn1c2ccccc2nc1NN=Cc1cc(C)n(-c2cccc(C)c2)c1C ZINC000408692216
CC(=O)N1CCN(C(=O)c2cnn(-c3ncc(C)c(-c4ccc(F)cc4)n3)c2C)CC1 ZINC000012005224
C=C(C[NH+]1CCCC1)C(=O)Nc1cnn(C2CCOCC2)c1 ZINC001183039484
CC(=O)Nc1c2c(nn1-c1ccc([N+](=O)[O-])cc1)CSC2 ZINC000000190307
CC[C@H](C)[C@H](NC(=O)N1CCn2c3ccccc3nc21)C(=O)NC[C@@H]1CCCO1 ZINC000005484614
Cc1nc([C@@H](C)N(C)C(=O)Cn2ccnc2)c(C)s1 ZINC000220740826
O=c1c2c3c(sc2nc(N/N=C/c2ccccc2)n1C1CCCCC1)CCCC3 ZINC000004419847
Fc1cccc2c1SCC[C@H]2Nc1nc(C2CC2)ns1 ZINC000301513438
O=c1nc(SCc2ccc([N+](=O)[O-])cc2)nc2ccccn12 ZINC000004499774
CSc1ccc(C(C)=NO[C@@H]2CCCCO2)cc1F ZINC000755814284
CC(C[C@H](C)CC(C)C)=NNC(=S)Nc1ccccn1 ZINC000779783978
Clc1ccc(CSc2nnc(SCc3ccc(Cl)cc3)s2)cc1 ZINC000003161886
Cc1cc([N+](=O)[O-])cc(C(=O)N[C@H](C)c2nnnn2C2CC2)c1F ZINC000791031045
O=C1/C(=C/C=C/c2ccccc2[N+](=O)[O-])SC(=S)N1Nc1ccccc1 ZINC000001187409
O=S(=O)(c1cccc2nsnc21)N1CCN(Cc2cnn(-c3ccccc3)c2)CC1 ZINC000019101383
CCC=C(N)N=Nc1nc2ccccc2s1 ZINC000080345614
CCSC1=NC(=O)C2=c3cc(Br)ccc3=N[C@H](c3ccc(C)cc3)N2N1 ZINC000588227574
Cc1nn(C)c2ncc(NC[C@H]3CCC=CO3)cc12 ZINC000050268691
C=CCN1C(=O)/C(=C/c2ccc(SCc3ccc(Cl)cc3)o2)SC1=S ZINC000005028555
CNC(=O)c1cncc(/C=C\C(=O)Nc2nc(-c3ccc(C)c(C)c3)cs2)c1 ZINC000255840255
COC[C@H](C)c1nc(-c2ccc(CC[C@@H](C)NC(C)=O)cc2)cs1 ZINC000065495885
Cc1nnsc1CNC(=O)N[C@@H]1CC[N@@H+]2CCCC[C@@H]12 ZINC000330186962
O=[N+]([O-])c1ccc(Oc2cncc(Cl)c2)nc1 ZINC000000092967
Nc1cc(Cl)nc(Nc2ccc(Br)cc2)c1[N+](=O)[O-] ZINC000023283612
C=C1CCC(F)=CC1=Nc1ccc(-c2ccncc2)nn1 ZINC001160721077
COC(=O)C1(NC(=O)c2sc(Br)cc2[N+](=O)[O-])CCCCC1 ZINC000277898231
O=c1c2nnn(Cc3ccc(F)cc3)c2ncn1Cc1ccc(Br)cc1 ZINC000009857466
O=c1c(/C=N/c2cccc(Cl)c2)c(Nc2cccc(Cl)c2)nc2ccccn12 ZINC000001504288
CC(C)CCOc1ccc(/C=N/c2ccc(C34CC5CC(CC(C5)C3)C4)cc2)cc1 ZINC000004753864
Cc1c(C(=O)NC(=S)Nc2ccc(-c3nc4ncccc4o3)cc2)cccc1[N+](=O)[O-] ZINC000015856531
O=C(OCCn1cc([N+](=O)[O-])ccc1=O)[C@H]1CSCCS1 ZINC000761370919
COc1ccc(Cl)cc1-c1nnc(S/C(=C\c2cc(Br)c(OC)c(Br)c2)C(=O)[O-])o1 ZINC000408634240
CCn1nc(C)c(C=NN=c2[nH]c3ccccc3o2)c1C ZINC000005658774
COc1ccc(Cl)cc1CN(C)c1ncnc2ccc([N+](=O)[O-])cc21 ZINC000611700290
Clc1nc2ccc(Br)cc2c2ccccc12 ZINC000001722490
Nc1c(-c2ccc(Cl)cc2)[n+]([O-])c2ccccc2[n+]1[O-] ZINC000001616523
Nc1c(S(=O)(=O)c2ccccc2)c2nc3ccccc3nc2n1-c1ccc(Oc2ccccc2)cc1 ZINC000003282890
O=[N+]([O-])c1cc(-c2nc(C34CC5CC(CC(C5)C3)C4)cs2)ccc1Cl ZINC000020436561
CSc1ccc([N+](=O)[O-])c(C(=O)Nc2nc(-c3nccn3C)cs2)c1 ZINC000125547556
Cc1cccc(C(Br)(Br)[N+](=O)[O-])n1 ZINC000019877918
C[C@@H](NC(=O)CSC(=S)N1CCC(C)CC1)C1(C)CC1 ZINC001134512162
Cc1cc2c(c([N+](=O)[O-])c1)O[C@@H](C(Cl)(Cl)Cl)O[C@@H]2C(Cl)(Cl)Cl ZINC000071767256
Brc1ccc2c3c(cccc31)-c1nc3ccccc3nc1-2 ZINC000000285244
Clc1ccc(/N=C/c2ccc3c(c2)OCO3)cc1 ZINC000018068022
Cc1ccc([C@H](C)[C@@H](O)c2nc(-c3cccc(C)n3)no2)cc1 ZINC000896043639
Cn1nc2n(c1=O)CCN(c1c(Cl)cc([N+](=O)[O-])cc1Cl)C2 ZINC000363698222
C#CC[N@H+]1CC[C@@H](NC(=O)c2snnc2CC)C[C@@H]1C ZINC000947515369
C(=N/c1ccc2c(c1)oc1ccccc12)\c1ccc(Sc2ccccn2)o1 ZINC000013208233
CCn1c(=O)[nH]c(=O)c2c1NC1=C(C(=O)CCC1)[C@@H]2c1cccs1 ZINC000006938371
Clc1ccccc1Cn1c2ccccc2nc1-c1cccs1 ZINC000000099229
FC(F)=C(F)C(F)(F)C(F)(F)C(F)(F)F ZINC000100424145
Cc1sc2ncnc(Nc3cc(Cl)ccc3Cl)c2c1C ZINC000000060348
C[C@H]1C[C@H](C(=O)Nc2c[nH]nc2-c2nccs2)C[C@@H](C)C1 ZINC000446584093
C=C[C@@](C)(O)C(=O)NC[C@H]1CCCC[N@@H+]1C1CC1 ZINC000614028851
Nc1cc(F)c(Br)cc1Nc1cc([N+](=O)[O-])ccc1F ZINC001175737974
O=c1nc(CSc2nccs2)[nH]c2scc(-c3ccccc3Cl)c21 ZINC000052913998
O=[N+]([O-])c1ccc(COc2c(Br)cc(Br)cc2CNc2ccc(Cl)c(Cl)c2)cc1 ZINC000409204050
C=CCn1c(-c2ccc(Br)cc2)c(C)s/c1=N\c1ccc(OC)cc1 ZINC000002088074
CC(C)/N=C(/c1ccccc1)n1c(=S)nc(-c2ccccc2)n(C(C)C)c1=S ZINC000000954625
Cc1ccc([N+](=O)[O-])cc1-c1ccc(/C=C2/C(=N)N3C(=NC2=O)SN=C3S(=O)(=O)C(C)C)o1 ZINC000041083744
CCCCC[C@@](C)(O)C#C[C@@](C)(O)CCCCC ZINC000017300725
CC[C@H](C)OCc1c(I)cnn1C(F)F ZINC000408716544
C=CCSc1nc2sc3c(c2c(=O)n1-c1ccc(C)cc1)CC(C)(C)SC3 ZINC000001786477
C[C@H](NN=Cc1cnc(C2CCC2)s1)C(C)(C)C ZINC000793116069
O=[N+]([O-])c1ccc([O-])cc1CN1CCC12CCC2 ZINC000611273900
Brc1ccsc1-c1nc(-c2cccs2)no1 ZINC000518853811
CC(N=Nc1cc(Cl)ccn1)c1ccc2c(c1)COC2 ZINC000777913078
O=C1C=C/C(=N\S(=O)(=O)c2ccc(Cl)cc2)c2ccccc21 ZINC000000207194
O=C(Nc1nc(-c2ccc(Br)cc2)cs1)c1cc(Cl)ccn1 ZINC000024093759
Cn1cc(Cl)c(COC(=O)C(C)(C)n2cc([N+](=O)[O-])cn2)n1 ZINC000842446725
CC(C)c1n[nH]c(C(=O)N(C)Cc2csc3ccccc23)c1[N+](=O)[O-] ZINC000433825448
CCc1nnc(Sc2ccc([N+](=O)[O-])cc2F)n1C ZINC000069351667
Cc1ccc(-c2nc(-c3nnc(-c4ccc(C)cc4)s3)c(N3CCOCC3)o2)cc1 ZINC000041154370
C#CC[C@H](CC)Oc1cc2n[nH]cc2c(Br)c1 ZINC001230962557
c1cnn([C@@H]2CCCC[C@H]2Nc2nc3ccccc3s2)c1 ZINC000301436273
Cc1[nH]c2ccccc2c1CN=Nc1c(Cl)cc(Cl)cc1Cl ZINC000004923564
C[C@@H]1C[C@H](C)N1C(=O)Cc1csc(-c2ccc(Cl)cc2)n1 ZINC000526932719
Cc1cc(C)n2nc(C(=O)O[C@@H](C)C(=O)c3ccc(C)c(C)c3)nc2n1 ZINC000006057168
Cc1nnc(Sc2ccc(S(=O)(=O)N3CCCC3)cc2[N+](=O)[O-])n1C ZINC000013041743
O=[N+]([O-])c1cccc(CN2CCC(F)(F)CC2)c1Br ZINC000405184331
O=C(Nc1cc(Cl)cc([N+](=O)[O-])c1[O-])[C@]12C[NH2+]C[C@H]1COC2 ZINC000593905960
O=C(c1ccccc1Cl)N1C(=O)/C(=C\c2ccc3c(c2)OCO3)SC1=S ZINC000408720063
C=CCn1c(-c2cc(C)oc2C)cn2cc(C(=O)NCC)nc2c1=O ZINC000072429304
Cc1cc(C)c2c(N)c(-c3nnc(SCc4ccccc4)n3Cc3ccccc3)sc2n1 ZINC000008636989
CC(C)CCc1ccc2c(N)c(C#N)sc2n1 ZINC000059367440
CC(C)(C)n1cc(CN[C@H]2CCOc3c(Cl)cccc32)cn1 ZINC000140356115
Nc1ccc(-c2noc([C@H]3C[C@@H]3c3cc(F)ccc3F)n2)cc1[N+](=O)[O-] ZINC000581915609
C=CCn1c(SCc2cc3ccc(C)cc3nc2Cl)nnc1-c1ccoc1C ZINC000006586278
Clc1ccc(COc2ccccc2CNc2nc[nH]n2)c(Cl)c1 ZINC000018173135
Brc1ccc(-c2cn3nc4c5ccccc5c5ccccc5c4nc3n2)cc1 ZINC000002366360
COc1ccc(CSCc2cc(=O)n3c(C)csc3n2)cc1[N+](=O)[O-] ZINC000105622717
Cc1cc(C=C2C(=O)[N-]C(=S)N(c3cccc(C)c3C)C2=O)c(C)n1-c1cc[nH+]cc1 ZINC000033334428
O=[N+]([O-])c1cccc2ccc(C=Cc3ccc(-c4nn[nH]n4)cc3F)nc21 ZINC000823647221
CCc1ccc(-c2noc(-c3ccc(CS(=O)(=O)c4ccc(C)cc4)o3)n2)cc1 ZINC000049001748
COCCN1C(=O)C(=CNc2ncnc3sc(C)c(C)c32)C(=O)NC1=S ZINC000103093542
CN(C(=O)NCCc1c[nH]c2ccc(Cl)cc12)[C@H]1CCCc2c1cnn2C ZINC000159250032
O=c1c([N+](=O)[O-])cc2c(n1Cc1csc(C3CCCC3)n1)CCCC2 ZINC000581310257
Cn1c2ccc([N+](=O)[O-])cc2nc1-c1cnn(-c2ccc(Cl)cc2)c1 ZINC000513858371
O=C(NC(=S)Nc1nc2c(ccc(Cl)c2Cl)s1)c1cccc([N+](=O)[O-])c1 ZINC000017095288
Cc1ccc(C)c(/N=C\c2cccn2C)c1 ZINC000409099726
Cc1cc(-n2cccc2[C@@H]2[C@@H](c3ccccn3)NC(=S)N2CC(C)C)ccc1Cl ZINC000222934272
O=C(Nc1ccc2oc(-c3ccccc3Cl)nc2c1)c1cc([N+](=O)[O-])ccc1Cl ZINC000027519633
C[C@@H](c1ncc(C(C)(C)C)o1)N1CC2(CCCC2)OC(C)(C)C1 ZINC000190965040
CC(C)[C@@H]1C[C@H](NC(=O)c2c(F)c(F)c(Br)c(F)c2F)CCO1 ZINC000613240382
Cc1c2ccccc2oc1-c1nnc2sc(COc3ccc(C)cc3)nn21 ZINC000096194309
C[C@@H]1SCCN(Cc2nnc(-c3ccco3)o2)[C@@H]1c1ccccc1 ZINC000096411494
Cc1ccc(Sc2nc(N)nc3nc[nH]c32)cc1 ZINC000071289278
Cc1cnn(C[C@H]2CN(c3c4c(ccc3[N+](=O)[O-])NCC4)CCO2)c1 ZINC000275195342
Clc1ccc(-c2csc3ncnc(NCCc4nnc5ccccn54)c23)cc1 ZINC000009112215
O=[N+]([O-])c1cc(F)c(F)c(F)c1Br ZINC000021981686
Cc1ccc(NC(=S)NC2(C(C)C)CCCC2)cc1Cl ZINC000225852740
Cc1cccc(C)c1NC(=O)CCCSc1nnc2sc3ccccc3n12 ZINC000002644136
Cc1ccc(-n2nc3c(c2NC(=O)c2ccc(Cl)c([N+](=O)[O-])c2)CSC3)c(C)c1 ZINC000009404477
Clc1ccc(-c2csc(N=NCc3cc(Cl)ccc3Cl)n2)c(Cl)c1 ZINC000006149921
FC(F)(F)C(F)(F)C(F)(F)N/N=C\c1cccs1 ZINC000409044626
ClC(Cl)=C1C(=C(Cl)Cl)C(Cl)=C1Cl ZINC000002173318
N#C[C@@H](N)c1cccc(Cl)c1Cl ZINC000019473979
CCC(=O)N[C@H]1COC2(CN(C(=O)c3coc(C4CC4)n3)C2)C1 ZINC000965593379
C#CCOc1c(Br)cc(/C=C2\SC(=O)N(C)C2=O)cc1Br ZINC000408816871
CC(=CC(C)C)N=Nc1ccc([N+](=O)[O-])cc1 ZINC000004587802
C[C@@H](c1ccccc1O)N(C)C(=O)c1csc(-c2ccc(Cl)s2)n1 ZINC000089909752
CC#CCN(C)C(=O)NCCC[N@H+]1C[C@@H](C)O[C@@H](C)C1 ZINC000457564660
O=C(/C=C/c1ccc2c(c1)OCO2)Nc1ncc([N+](=O)[O-])s1 ZINC000004141220
Cc1cc(CNc2cc(C)c(Br)c(C)n2)nn1C ZINC001118006606
CCc1nc2c(s1)C(=NNC1CCCCC1)CCC2 ZINC000786042609
O=C(Nc1cnn(-c2ccccc2F)c1)c1ccc([N+](=O)[O-])o1 ZINC000119029713
COc1cc(C)cc(-c2nc(Cc3csc(C)n3)no2)c1C ZINC000866852458
CSc1cc(Cl)cnc1N1CCc2c(CN(C)Cc3ccco3)cncc2C1 ZINC001164909049
O=C([O-])/C=C/c1cc(Cl)cc([N+](=O)[O-])c1 ZINC000083324719
Clc1ccccc1COc1c(Cl)cccc1Cl ZINC000000391464
O=[N+]([O-])c1ccc([O-])cc1OC1CC=CC1 ZINC001225489633
Cc1ccc(-c2nn(Cn3ccc([N+](=O)[O-])n3)c(-c3ccc(C)c(C)c3)c2Cl)cc1C ZINC000017099785
Fc1cc(Cl)ccc1CNCc1ccc2c(n1)CCCC2 ZINC000444007129
O=[N+]([O-])c1ccc2nc(/C=C/c3ccc(Cl)cc3)oc2c1 ZINC000226249776
C[NH+](C)CC#CCNC(=O)C1(C)C(C)(C)C1(C)C ZINC000827972007
C[C@@H](C(=O)N1CCN(c2ccc([N+](=O)[O-])nc2)CC1)c1cncnc1 ZINC000600816251
Cc1cc(Oc2ncc(I)cn2)c(F)cc1[N+](=O)[O-] ZINC000123661155
Cc1ncnc(N[C@H]2CC(C)(C)Cc3nc(C(C)(C)C)ncc32)c1C ZINC000091965629
Fc1ccccc1[C@@H]1Nc2c(Cl)cccc2[C@@H]2C=CC[C@@H]21 ZINC000409169536
O=[S@](CCO)[C@@H]1CCc2c1cc(Cl)cc2Cl ZINC000097046679
CC(=O)c1c[n-]c2c(cccc2[N+](=O)[O-])c1=O ZINC000079106844
Cn1ncc2cc3c(cccc3Nc3ccc(Cl)cc3)nc21 ZINC000001617007
CNC(=O)[C@@H]1CN(c2nnc(-c3ccc(Cl)cc3Cl)n2Cc2cnc(C)s2)CCO1 ZINC001299135221
CCN1CCN(c2ncnc3c4c5c(c(-c6ccccc6)nc4sc32)CCC5)CC1 ZINC000005888788
COc1ccc(C2=N/C(=C\c3ccc(-c4ccc([N+](=O)[O-])cc4)o3)C(=O)O2)cc1 ZINC000008179140
COc1ccc(N2CCN([C@@H](c3nnnn3C(C)(C)C)c3ccc(Cl)cc3)CC2)cc1 ZINC000013503973
N#CC1(CNC(=O)N[C@@H]2CC[N@@H+]3CCC[C@@H]3C2)CC1 ZINC000619526693
COc1cc(N2C(=S)N[C@@H](c3ccccn3)[C@@H]2c2cccn2-c2cccc(C(=O)[O-])c2)ccc1NC(=O)C(C)(C)C ZINC000225110647
Cc1sc2ncnc(SCc3ccc(Cl)cc3)c2c1C ZINC000000303191
Cc1cccc(C(=O)N[C@@H](C)c2nc3c(s2)CCCC3)c1[N+](=O)[O-] ZINC000071893392
Cc1cc(=O)n(CCCC(C)(C)C)cc1[N+](=O)[O-] ZINC000225436872
C=CCc1c(C)nc(Nc2nc(C)c3cc(C)cc(C)c3n2)[nH]c1=O ZINC000009936632
Cc1nn(-c2ccc(Cl)cc2)c2sc(C(=O)OCc3ccc([N+](=O)[O-])cc3)cc12 ZINC000003294615
CC(C)CCNC(=O)c1ccnc(-n2ccnc2)c1 ZINC000048244787
CCCSc1nc2c3c(sc2c(N2CCCC2)n1)C[C@@](C)(CC)OC3 ZINC000024545223
CCc1nc2sc([C@@H](c3ccc([N+](=O)[O-])cc3)[NH+]3C[C@@H](C)C[C@H](C)C3)c([O-])n2n1 ZINC000036104835
Oc1ccc(C(c2ccc(O)cc2)C(F)(F)C(F)(F)C(F)(F)C(F)F)cc1 ZINC000003167826
CSc1cccc(NC(=O)N[C@H]2CCN(C(=O)C=C(C)C)[C@@H]2C(=O)N[C@@H](Cc2cccs2)C(N)=O)c1 ZINC000004200965
O=C(CN1CCCCC1)Nc1nnc(-c2ccc([N+](=O)[O-])cc2)s1 ZINC000019818018
C[N@@H+]1CCC[C@@H]1[C@@H]1COCCN1C(=O)c1cccc([O-])c1[N+](=O)[O-] ZINC000597696172
O=C(Nc1nc(-c2ccc3c(c2)OCO3)cs1)c1ccc(Cl)cc1[N+](=O)[O-] ZINC000069068377
Cc1cc(=O)[nH]c([C@H](C)Sc2ncc(C(C)C)n2C(C)C)n1 ZINC000120878571
Fc1ccccc1N=C1NN=C(c2ccc(Cl)s2)CS1 ZINC000012797673
Cc1ccc(/N=C/c2cn(-c3ccccc3)nc2-c2ccc(F)cc2)cc1 ZINC000001225536
Cc1nn([C@H]2CCS(=O)(=O)C2)c(C)c1CN(C)C(=O)c1ccc2c(c1)NC(=O)CCS2 ZINC000014200540
Cc1cn2nc(Oc3ccccc3[N+](=O)[O-])sc2n1 ZINC000044648539
C#CCC[N@H+]1C[C@@H]2C[C@H]1CN2C(=O)[C@@H](C)C(C)(C)C ZINC001032476298
CC[NH+]=C(NC[C@@H]1CCCCO1)N1CC[C@@H](COC)C1 ZINC000262488777
c1nc([C@H]2CCCN2Cc2ccc3c(c2)OCO3)c2ccc(-c3cccnc3)cn12 ZINC000306128532
C[C@@H]1C[C@@H](Nc2ccc3nc(C(F)F)sc3c2)[C@H](C)O1 ZINC000449320994
C[C@@H]1C[C@H](C)[C@@H](c2nc(-c3ccc(OC(C)(C)C)cc3)no2)O1 ZINC000563652376
CCN1C(=O)[C@@H]([C@@H]2SC(C)=C(C)N2CC)SC1=S ZINC000004502228
C(=N/c1ccc(C23CC4CC(CC(C4)C2)C3)cc1)\c1cccc2ccccc12 ZINC000020242117
CC(C)Cc1ccc(CC(=O)N(C)[C@@H](C)c2ccncc2)cc1 ZINC000299262938
CS(=O)(=O)c1cc(-c2nc(-c3ccc([N+](=O)[O-])s3)no2)ccc1Cl ZINC000445472460
Nc1c(-c2nc(-c3cccc(Br)c3)cs2)nnn1-c1ccc(F)cc1 ZINC000064664289
O=[N+]([O-])c1ccc2c(c1)oc1ccc(S(=O)(=O)NC[C@@H]3C[C@H]4CC[C@@H]3C4)cc12 ZINC000006668236
Cc1cc(C(=O)Nc2c3c(nn2C)CCC3)c2cnn(C(C)C)c2n1 ZINC000329222060
O=C(Nc1nc(-c2cccs2)cs1)C1c2ccccc2Oc2ccccc21 ZINC000002761735
Clc1ccc(-c2csc(-c3ccc(Cl)cc3)n2)cc1 ZINC000000144793
Cc1[nH]c2ccc(CNc3ncc(C)c(N)n3)cc2c1C ZINC000071751937
C=CCNC(=O)NC(=O)[C@H](C)[NH2+][C@@H]1CCC[C@H](C)[C@H]1C ZINC000073887060
O=[N+]([O-])c1ccc(-c2c[nH]nc2I)cc1 ZINC000675075674
c1csc(-c2nnc(Oc3ccccc3)c3ccccc32)c1 ZINC000000351534
Cc1c(Sc2ccccc2[N+](=O)[O-])c2ccccn2c1C(=O)c1cccc([N+](=O)[O-])c1 ZINC000089534485
CC(=NN=c1[nH]c2ccccc2s1)c1cccs1 ZINC000013142566
O=[N+]([O-])c1c(N2CCOCC2)ncnc1N1CCC[C@@]2(CCOC2)C1 ZINC000598632243
CNC(=O)[C@@]12CCC3(CC[NH2+]CC3)[C@@H]1CN(S(C)(=O)=O)C2 ZINC000096143717
Cc1csc(Sc2ccc(C(=O)N3CC[C@@H](C)C3)cc2[N+](=O)[O-])n1 ZINC000504916200
Cc1nc(-c2ccncc2)nc(N2C[C@@H]3CC=CC[C@@H]3C2)c1C ZINC000078372039
CCc1ccc([C@@H](C)NCc2ccc3ccccc3n2)o1 ZINC000531955799
C=CCN(C(=O)c1csc2c1CCCC2)C(C)C ZINC000915147747
Cc1ccc(C)c(NN=Cc2c(C3CCC3)cnn2C)c1 ZINC000853275384
COC1(c2noc(/C=C\c3ccc(Cl)s3)n2)CCCC1 ZINC000460809123
O=[N+]([O-])c1cccc2cncc(Br)c21 ZINC000001704695
CCOc1ccc(C(C)N=Nc2nc(-c3ccc(Cl)cc3Cl)cs2)cc1 ZINC000006439583
Cc1cc(C(=O)Nc2ccc([N+](=O)[O-])cn2)ccc1[N+](=O)[O-] ZINC000003894509
Cn1cnc([N+](=O)[O-])c1-c1noc(C(C)(C)c2ccc(Br)cc2)n1 ZINC000445585530
O=C(N[C@H](Nc1nc2ccccc2s1)C(Cl)(Cl)Cl)c1cccs1 ZINC000002374343
Cc1cc(C=NNc2ccccc2)c(C)n1-c1ccccn1 ZINC000409250272
S=C1N[C@@H](c2ccccn2)[C@@H](c2ccc(Cl)s2)N1c1ccccc1 ZINC000224152877
Nc1ccc(CCNC(=O)C2=CN3CCS(=O)(=O)N=C3C=C2)cc1 ZINC000237959965
C=CCN(CC=C)Cn1nc(-c2ccncc2)n(-c2cccc(Cl)c2C)c1=S ZINC000003224531
Cc1cc(=O)c(C(=O)N=c2nc[nH]n2C(C)(C)C)nn1-c1ccccc1[N+](=O)[O-] ZINC000328595016
CCCCCCCCNC(=O)[C@@H]1C[C@H]2CC[C@@H]1C2 ZINC000097941752
Cc1nc(Cn2c(=O)ccc3c2CCN([C@H](F)Oc2cccc(Cl)n2)CC3)cs1 ZINC001164949895
CCCn1c(=N)c(C(=O)NCc2cccnc2)cc2c1nc1ccccn1c2=O ZINC000100627792
CC1=CC(=NSc2ccc([N+](=O)[O-])cc2)C=C(C)C1=O ZINC000026787366
C#CCN1CCC[C@H]([NH2+][C@@H]2CC[C@@H](C)SC2)C1 ZINC000886209330
CCOc1c(Cl)cc(/C=C2/SC(=O)N(CCOC)C2=O)cc1Cl ZINC000409143040
c1ccn(Cc2ncn3c2CN(Cc2ccsc2)CCC3)c1 ZINC001204037498
O=Cc1ccc(-c2ccc([N+](=O)[O-])cc2[N+](=O)[O-])o1 ZINC000001737283
Cc1ccc([C@@H]2C[N@H+](CC(=O)N3C[C@H](C)C[C@@H](C)C3)C[C@H]2c2csnn2)cc1 ZINC000019211946
Cc1ccc(S(=O)(=O)Oc2c(Br)cc(Br)cc2C=C2C(=O)NC(=S)NC2=O)cc1 ZINC000409044280
Cc1cc2[nH]c(C(=O)Nc3ncsc3C(C)C)cc2c(C)c1 ZINC000583232430
CC#CC[C@H](CC)Oc1ccc2cccc(F)c2n1 ZINC001228745324
COc1ccc(CCNC(=S)N(CCN2CCOCC2)Cc2cc3ccc(C)c(C)c3[nH]c2=O)cc1OC ZINC000000931903
C=CC[C@@H]1C=CC[C@@H](CC=C)N1C(=O)C(F)(F)F ZINC000000588131
O=[N+]([O-])c1ccc2[nH]c(=S)n(C=C(c3ccc(Cl)cc3Cl)S(=O)(=O)Cc3ccc(Cl)cc3Cl)c2c1 ZINC000001637320
O=C(N[C@@H]1CCCCC12CCCC2)[C@H]1CCOC2(CCC2)C1 ZINC000891084431
Cc1cc(N[C@@H]2CCC[C@H]3OCC[C@H]32)nc(C2CC2)n1 ZINC000230125180
C#CC[NH+]1CCC2(C[C@H]2NC(=O)C2(F)CCCC2)CC1 ZINC001016698206
CCCC(C)N=Nc1nnc2c3cccc(C)c3[nH]c2n1 ZINC000015016286
Clc1ccc(-c2nc(-c3ccccc3Cl)cs2)cc1 ZINC000000073592
COc1cccc(-c2cnc(-c3ccncc3)nc2C2CCN(C(=O)/C=C/c3cccs3)CC2)c1 ZINC000012245728
FC1(F)CCCC[C@@H]1c1nc(-c2ccsc2Cl)no1 ZINC000420503025
COc1ccc(CN2C[C@H](c3cc(C)ccc3C)OC[C@H]2C)nn1 ZINC000283284185
N=C1N(c2ccccc2)C(=S)/C(=N/c2ccccc2)N1c1ccccc1 ZINC000102918427
Fc1cc(Br)cc(F)c1OC(F)F ZINC000066309408
Cc1ccc2nc(-c3ccc(/N=C\c4ccc([N+](=O)[O-])cc4)cc3)sc2c1 ZINC000018142038
Brc1cccc(CSc2cccs2)c1 ZINC000049601248
CC(=O)N1CCC2(CN(C(=O)c3cn(C(C)(C)C)nn3)C2)CC1 ZINC000944813075
O=C(CCc1ccc2c(c1)CCO2)Nc1nc2c(s1)CCCCCC2 ZINC001125362385
C=CCN(CC=C)C(=O)[C@@]1(C)CC1(Br)Br ZINC000002770721
COc1ccc(C)cc1-n1c(C)cc(/C=C2/C(=N)N3N=C(C(C)C)SC3=NC2=O)c1C ZINC000041083243
O=C(Nc1nc(-c2cc(Cl)sc2Cl)cs1)c1ccc(Cl)s1 ZINC000003241600
O=C1N[C@@H](c2ccc([N+](=O)[O-])s2)Nc2ccccc21 ZINC000000094305
C[C@@H](Nc1ccc(Cl)cc1[N+](=O)[O-])c1nc[nH]n1 ZINC000231676914
Brc1ccccc1OCc1nc(-c2ccsc2)no1 ZINC000007478037
N#CCC1(CNC(=O)N[C@H]2CC[N@@H+]3CCC[C@@H]3C2)CC1 ZINC000370195971
C=S(C)(=NCC[C@@H](CCC(C)C)[C@H]1CCOC(C)(C)C1)c1ccc(C)cc1 ZINC000026961361
Cc1ccc([C@@H](Nc2cc(C)ccn2)c2ccc3ccc(C)nc3c2O)s1 ZINC000005533966
O=[N+]([O-])c1c2nsnc2c(Cl)c([N+](=O)[O-])c1Cl ZINC000004893858
O=C(Nc1nc(-c2ccc(Br)cc2)cs1)c1ccccc1[N+](=O)[O-] ZINC000000841600
Cc1cccc(C)c1C(=O)Nc1ncc(-c2cccnc2)s1 ZINC000561027725
C/C=C(\C)c1nc(-c2ccc(OC(F)(F)F)cc2)no1 ZINC000445186593
Cc1noc(C)c1CN1CCO[C@H]2[C@H](OCC3CCCC3)CC[C@@H]21 ZINC000096041614
O=C(/C=C/c1ccccc1[N+](=O)[O-])Nc1ccccc1OC(F)F ZINC000009447897
CC[C@@H](C)c1ccc2oc(-c3ccc(Cl)c(NC(=O)c4ccc([N+](=O)[O-])o4)c3)nc2c1 ZINC000001108911
C[C@@H](NC(=O)c1ccccc1[N+](=O)[O-])c1nc(C(C)(C)C)cs1 ZINC000071882913
C[C@H](Oc1cc(Br)cnc1Cl)c1ncccn1 ZINC001226105185
O=C(/C=C/Sc1nc2ccccc2s1)c1ccccc1 ZINC000000174189
Cc1nc(C(C)(C)NS(=O)(=O)c2cc([N+](=O)[O-])c(C)s2)sc1C ZINC000124184186
CS(=O)(=O)c1cc(C(=O)NCCc2nc(=O)o[n-]2)cc([N+](=O)[O-])c1 ZINC000447635402
C[C@H](CNc1ncc(Cl)cc1[N+](=O)[O-])Cn1ccnc1 ZINC000269407949
Cc1sc(NC(=O)c2ccccc2[N+](=O)[O-])c(C(N)=O)c1C ZINC000000064914
CC(N=Nc1nc(-c2ccc(Cl)cc2)cs1)c1ccc(-c2ccccc2)cc1 ZINC000004474621
Cn1c(CN2CCOCC2)nnc1SCc1ccc(I)cc1 ZINC000409200596
Cc1cc(Nc2cc(Cl)cc(Cl)c2)n2ncnc2n1 ZINC000000189123
C[C@H](CC(F)(F)F)c1nc(CCC(C)(C)C)no1 ZINC000420507530
Cc1nc(-c2nn[n-]n2)c(N=NC2CC3CCCc4cccc2c43)o1 ZINC000826323050
CNC(=O)c1cnc(/C=C/c2ccc([N+](=O)[O-])s2)s1 ZINC000097082221
c1cnn(-c2ccnc(-c3noc(C4=CCCCCC4)n3)c2)c1 ZINC000656041260
CC(C)N1CCN(c2sc(S(C)(=O)=O)cc2[N+](=O)[O-])CC1 ZINC000129122477
C=CCSc1nc2ccc(/N=C\c3ccc([N+](=O)[O-])cc3)cc2s1 ZINC000100478852
O=C([N-]c1c[nH+]ccc1-n1cccn1)c1sc(Br)cc1[N+](=O)[O-] ZINC000446034451
O=Cc1cc(Br)cc(Br)c1Oc1ccc([N+](=O)[O-])cc1[N+](=O)[O-] ZINC000035657281
O=[N+]([O-])c1ccc(OCCC[C@@H]2CCCO2)c([N+](=O)[O-])c1 ZINC000045070190
Cc1ccccc1/C=C1\SC(=S)N(C(C)(C)C)C1=O ZINC000005371119
O=C1c2oc3ccccc3c(=O)c2[C@H](c2ccc([N+](=O)[O-])cc2)N1c1ccc(Cl)cn1 ZINC000009158275
Cc1nc2sccn2c1C=NNc1cc(C)cc(C)c1 ZINC000916346539
Cc1sc(NC(=O)Cn2ccc(=O)c([N+](=O)[O-])c2)c(C)c1C ZINC000089532593
O=C(Nc1ccccc1I)C12C[C@H]3C[C@@H](C1)CC(n1cnc(Br)n1)(C3)C2 ZINC000000689011
O=C1CCCN1c1ccc(NCc2ncc(-c3cccs3)o2)cc1 ZINC000072911209
COc1ccc(-c2nc3cc(/N=C/c4ccc(Br)cc4)ccc3o2)cc1 ZINC000000711200
C=CC(C)(C)CC(=O)N[C@@H]1CCSC2(CCC2)C1 ZINC000834712109
C=CCSC1=N[C@@H](c2ccccc2)N2C(SCC=C)=N[C@@H](c3ccccc3)N12 ZINC000002269535
CCc1nnc2sc(C(C)(c3ccccc3)c3ccccc3)nn12 ZINC000221532040
Cc1nc2n(c1C)CCN(c1ncc([N+](=O)[O-])cc1-c1nn[nH]n1)C2 ZINC000737490775
CC(C)Oc1ccc(C=NNc2ccc([N+](=O)[O-])cc2)cc1 ZINC000408910390
Cc1ccc(C)c(Nc2nc(-c3ccncc3)cs2)c1 ZINC000000613175
c1ccc(CSc2nccc(-c3nc4ccccc4s3)n2)cc1 ZINC000000108719
COc1cc(Cl)c(-n2c(C)cc(/C=C3/C(=N)N4C(=NC3=O)SN=C4S(C)(=O)=O)c2C)c(OC)c1 ZINC000097964522
CC(C)CCn1cc(C#C[Si](C)(C)C)cn1 ZINC000216571673
Cc1nc(CNC(=O)C23C[C@H]4C[C@@H](C2)CC(n2cncn2)(C4)C3)cs1 ZINC000670444395
C/C=C/c1ccc(OCCOCCOc2cc(Cl)ccc2Cl)c(OC)c1 ZINC000002984315
COc1cc(OC)cc(-c2nc(SC(=Cc3cc(Cl)ccc3OCc3ccc(Cl)c(Cl)c3)C(=O)[O-])n[nH]2)c1 ZINC000408631590
Cc1cc(C)nc(N=C(NC(=S)Nc2ccccc2)Nc2ccc(C)c(Cl)c2)n1 ZINC000009371057
O=C(/C=C/c1cccs1)c1ccc(Cl)c(Cl)c1 ZINC000007741889
Cc1cc(C(c2cc(C)c(C)c([N+](=O)[O-])c2)C(Cl)(Cl)Cl)cc([N+](=O)[O-])c1C ZINC000003129727
Cn1nccc1CNc1c(Br)cc(F)c(F)c1F ZINC001161876261
CNc1nc([C@H]2CCCN(C(=O)c3c(C)onc3C(C)C)C2)nc2c1CN(C(C)=O)CC2 ZINC000019710478
CC(C)[C@@H](c1nc(-c2ccc(F)cn2)no1)c1ccccc1 ZINC000460629435
Fc1ccc2ncc3c(-c4ccc(Br)cc4)nn(-c4ccc(Cl)cc4)c3c2c1 ZINC000009676111
Cc1csc(CNC(=O)Cc2c(C)nn(-c3nc(C)cc(C)n3)c2C)n1 ZINC000024683587
Cc1cc(NC(=O)c2cn(C)nn2)n(-c2ccc([N+](=O)[O-])cc2)n1 ZINC000340783570
Clc1ccccc1Nc1nc(Cl)nc2c1cnn2-c1ccccc1 ZINC000001718476
Cc1ccc2nc(-c3ccc(/N=C/c4ccc(OCCC(C)C)cc4)cc3)sc2c1 ZINC000004753933
Cc1ccc(NC(=O)c2ccc(-n3ccnc3)c([N+](=O)[O-])c2)nc1 ZINC000008746415
Cc1cc([C@H](C)NC(=O)c2cc3cc(C)ccc3o2)c(C)o1 ZINC000346468247
CC(C)c1ccc(-n2c(=O)c3ccccc3nc2SCc2ccc([N+](=O)[O-])cc2)cc1 ZINC000003285820
Cc1ccc(-c2noc(C[C@@H]3OCc4ccccc43)n2)nc1C ZINC000656030681
O=C1NC(=S)SC1=Cc1cccc(OCc2ccc(Cl)cc2Cl)c1 ZINC000003011928
COC(=O)c1c(C)[nH]c(C(=O)N(C)[C@@H](C)C(C)(C)C)c1C ZINC000030422244
Cc1nn(C)c(Cl)c1C=NNc1ccccc1 ZINC000004280905
Cc1c2ccccc2oc1[C@@H](C)N[C@H](C)c1csnn1 ZINC000398453259
CC(C)c1c(Cl)ncnc1N=NC1CC(C(F)F)C1 ZINC000797403877
N#Cc1ccc(-c2noc(-c3nc(Br)ccc3[O-])n2)nc1 ZINC001213052055
Brc1ccc(Br)c(-c2nc3ccccc3[nH]2)c1 ZINC000005387693
CCN1CCN(c2nc3c(s2)CN(Cc2scnc2C)CC3)CC1 ZINC000169751824
C#CCC[N@H+]1C[C@@H]2CC[C@H](NC(=O)c3ccn4nnnc4c3)C[C@@H]2C1 ZINC000980166079
C[C@H](CC(=O)OCCCCC(C)(C)C#N)C(F)(F)F ZINC000860324529
Cc1nc(C2CCCC2)sc1C(=O)O[C@@H]1CCOC1 ZINC000096442030
C#CCn1c2c(cccc2F)s/c1=N\C(=O)c1snnc1C ZINC000100875968
CCc1ccc(/C=N/c2cc([N+](=O)[O-])ccc2N)cc1 ZINC000101109674
CC1=CC(=C2NC(=S)SC2=O)C=C(C)N1CC(C)C ZINC000036633735
O=C(CCCN1C(=O)/C(=C\c2cccs2)SC1=S)Nc1cc(Cl)ccc1O ZINC000002454567
Cc1occc1-c1nnc(SCCCC(C)C)o1 ZINC000428079261
Fc1cncc(/C=C\c2nc([C@H]3CCOC4(CCC4)C3)no2)c1 ZINC000897102592
Cc1ocnc1-c1noc(/C=C/c2c(Cl)cccc2Cl)n1 ZINC000569552784
Cc1cc(/C=N\c2ccc([N+](=O)[O-])cc2)cc(C)c1O ZINC000106087162
Clc1ccc(OCc2nnc3n2N=C(c2ccc(Br)cc2)CS3)cc1 ZINC000005888744
Cc1nn([C@@H]2CCS(=O)(=O)C2)c2nc(C3CC3)cc(C(=O)Nc3cccc([N+](=O)[O-])c3)c12 ZINC000012760172
COc1cc(Nc2nc(Cl)c(Cl)cc2N)c(OC)cn1 ZINC001210308486
Cc1ncc(CNc2cc(C(F)(F)C(F)(F)F)ncc2[N+](=O)[O-])o1 ZINC000413424003
O=[N+]([O-])c1ccc([C@@H]2[C@@H]3CC=C[C@@H]3c3cc(F)cc4c3N2C[C@@H]2CC=C[C@@H]42)cc1 ZINC000169617631
CC(N=Nc1nn2cnnc2c2ccccc21)c1ccc(Cl)s1 ZINC000006780405
Brc1cccc(Nc2nc3ccccc3s2)c1 ZINC000020303611
Cc1[nH]c(=S)sc1CC(=O)NCc1nc2ccccc2s1 ZINC000032845329
Cc1cc(/C=N\c2cccc3cnccc32)c(C)n1-c1ccc(Cl)cc1 ZINC000013633464
N=c1oc2ccc(Br)cc2cc1-c1nc2ccccc2s1 ZINC000005605091
Cc1sc2[nH]c([C@@H](C)SC3CCC3)nc(=O)c2c1C ZINC000450992857
O=C(NC[C@H]1CCCO1)c1cc2cc(Cl)ccc2o/c1=N\c1cc(F)cc(F)c1 ZINC000067292944
C#CCC[N@H+]1CCC[C@@H]1CNC(=O)[C@H]1CCc2nc[nH]c2C1 ZINC001028249903
Cc1ccc(-n2c(SCc3ccc([N+](=O)[O-])cc3)nnc2-c2ccccc2Cl)cc1 ZINC000001875482
