# Supplementary material for: Building shape-focused pharmacophore models for effective docking screening
Source: J Cheminform. 2024 Aug 9;16:97. doi: 10.1186/s13321-024-00857-6 (PMC11312248; doi:10.1186/s13321-024-00857-6)
Supplement: Supplementary file 2 — Additional file2 [file 13321_2024_857_MOESM2_ESM.zip › supplementary_files/ar/input_noldlim.mol2]

@<TRIPOS>MOLECULE
Merged fragments
916
SMALL
USER_CHARGES

@<TRIPOS>ATOM
1 C1 29.4124 -0.6988 4.9065 C.3 1 LIG -0.213
2 C2 28.7732 0.0154 3.6958 C.3 1 LIG 0.277
3 O1 29.7677 0.0132 2.6826 O.3 1 LIG -0.649
4 C3 27.5446 -0.7885 3.1840 C.3 1 LIG -0.067
5 S1 26.1320 -1.0560 4.3147 S.3 1 LIG -0.283
6 C4 25.1865 0.4400 4.3854 C.ar 1 LIG 0.040
7 C5 24.2202 0.7295 3.4182 C.ar 1 LIG -0.134
8 C6 23.4408 1.8802 3.5343 C.ar 1 LIG -0.096
9 C7 23.6231 2.7500 4.6110 C.ar 1 LIG 0.071
10 Cl1 22.6064 4.1428 4.7419 Cl 1 LIG -0.126
11 C8 24.6114 2.4761 5.5662 C.ar 1 LIG 0.092
12 Cl2 24.8653 3.5201 6.9216 Cl 1 LIG -0.121
13 C9 25.3957 1.3272 5.4431 C.ar 1 LIG -0.094
14 C10 28.3971 1.4568 4.0551 C.ar 1 LIG 0.055
15 C11 28.8303 2.2871 5.0796 C.ar 1 LIG -0.484
16 C12 28.0554 3.4908 5.0464 C.ar 1 LIG 0.288
17 C13 27.9982 4.6443 5.8374 C.ar 1 LIG -0.281
18 C14 27.0668 5.6377 5.5346 C.ar 1 LIG 0.092
19 Cl3 27.0220 7.0225 6.5733 Cl 1 LIG -0.136
20 C15 26.1961 5.5114 4.4360 C.ar 1 LIG -0.106
21 C16 25.1623 6.6030 4.1266 C.3 1 LIG 0.467
22 F1 24.9923 6.7973 2.8167 F 1 LIG -0.172
23 F2 23.9789 6.2647 4.6402 F 1 LIG -0.172
24 F3 25.5499 7.7626 4.6594 F 1 LIG -0.172
25 C17 26.2540 4.3766 3.6122 C.ar 1 LIG -0.192
26 C18 27.1755 3.3795 3.9404 C.ar 1 LIG 0.087
27 N1 27.4271 2.1535 3.3644 N.pl3 1 LIG -0.175
28 H1 30.6216 0.1660 3.0940 H 1 LIG 0.438
29 H2 26.9565 1.7514 2.5664 H 1 LIG 0.288
30 C19 28.5824 -0.0631 5.8742 C.3 1 LIG -0.149
31 C20 28.3814 0.0474 4.3301 C.3 1 LIG -0.048
32 C21 29.0844 1.3089 3.7674 C.3 1 LIG -0.118
33 C22 28.4450 2.6094 4.3159 C.3 1 LIG -0.121
34 C23 26.8961 2.6776 4.0950 C.3 1 LIG -0.069
35 C24 26.1674 1.3428 4.4977 C.3 1 LIG -0.066
36 C25 24.6830 1.3972 4.0608 C.3 1 LIG -0.126
37 C26 23.9698 2.6428 4.6152 C.3 1 LIG -0.124
38 C27 24.7075 3.9412 4.2062 C.3 1 LIG -0.074
39 C28 23.9067 5.2094 4.6120 C.3 1 LIG -0.193
40 C29 24.6348 6.5221 4.2755 C.2 1 LIG 0.426
41 O2 24.0676 7.4679 3.7323 O.2 1 LIG -0.456
42 C30 26.1303 6.5503 4.6203 C.3 1 LIG -0.198
43 C31 26.8323 5.2582 4.1491 C.3 1 LIG -0.118
44 C32 26.1950 3.9518 4.7117 C.3 1 LIG -0.020
45 C33 26.2732 3.9496 6.2705 C.3 1 LIG -0.164
46 C34 26.9057 0.1287 3.8744 C.3 1 LIG -0.090
47 C35 26.3485 -1.2887 4.0584 C.3 1 LIG -0.125
48 C36 27.5551 -2.2088 3.7848 C.3 1 LIG -0.150
49 C37 28.7892 -1.2874 3.6584 C.3 1 LIG 0.163
50 O3 30.0203 -1.8758 4.0324 O.3 1 LIG -0.646
51 H3 30.7147 -1.2211 3.9290 H 1 LIG 0.420
52 C38 28.9956 -0.5400 5.6341 C.3 1 LIG -0.149
53 C39 28.7842 -0.4735 4.0886 C.3 1 LIG -0.047
54 C40 29.3087 0.8634 3.5079 C.3 1 LIG -0.118
55 C41 28.5098 2.0692 4.0599 C.3 1 LIG -0.121
56 C42 26.9580 1.9300 3.8800 C.3 1 LIG -0.063
57 C43 26.4119 0.5112 4.2499 C.3 1 LIG -0.066
58 C44 24.9412 0.3410 3.7951 C.3 1 LIG -0.088
59 C45 24.1114 1.5602 4.1547 C.2 1 LIG -0.177
60 C46 24.6077 2.7652 4.5046 C.2 1 LIG -0.098
61 C47 23.7300 3.8904 5.0638 C.3 1 LIG -0.049
62 C48 24.0677 4.0649 6.5817 C.3 1 LIG -0.082
63 C49 25.5453 3.8373 6.8993 C.2 1 LIG -0.163
64 C50 26.4468 3.4070 5.9923 C.2 1 LIG -0.165
65 C51 26.1226 3.1049 4.5166 C.3 1 LIG 0.044
66 C52 26.3199 4.4074 3.6765 C.3 1 LIG -0.111
67 C53 25.4079 5.5895 4.0709 C.3 1 LIG -0.135
68 C54 23.9322 5.1614 4.1937 C.3 1 LIG 0.176
69 O4 23.1280 6.2388 4.6327 O.3 1 LIG -0.653
70 C55 27.3121 -0.5940 3.6339 C.3 1 LIG -0.091
71 C56 26.9505 -2.0726 3.8275 C.3 1 LIG -0.125
72 C57 28.2706 -2.8248 3.5646 C.3 1 LIG -0.150
73 C58 29.3700 -1.7476 3.4317 C.3 1 LIG 0.162
74 O5 30.6678 -2.1610 3.8147 O.3 1 LIG -0.646
75 H4 22.6538 5.9638 5.4208 H 1 LIG 0.416
76 H5 31.2274 -1.3840 3.8819 H 1 LIG 0.419
77 C59 23.7668 6.9302 3.9573 C.2 1 LIG -0.232
78 C60 24.5596 5.9955 4.5100 C.2 1 LIG -0.067
79 C61 24.0529 4.6637 4.7928 C.2 1 LIG -0.146
80 C62 24.8122 3.6090 5.1626 C.2 1 LIG -0.085
81 C63 24.1841 2.2637 5.5338 C.3 1 LIG -0.094
82 C64 24.8423 1.1425 4.7220 C.3 1 LIG -0.125
83 C65 26.3568 1.0858 4.9896 C.3 1 LIG -0.065
84 C66 27.0336 -0.0844 4.2247 C.3 1 LIG -0.089
85 C67 26.5178 -1.5196 4.3896 C.3 1 LIG -0.125
86 C68 27.6964 -2.4004 3.9283 C.3 1 LIG -0.150
87 C69 28.8981 -1.4509 3.7199 C.3 1 LIG 0.162
88 O6 30.1696 -2.0375 3.9219 O.3 1 LIG -0.646
89 C70 28.5520 -0.1634 4.5083 C.3 1 LIG -0.048
90 C71 28.9233 -0.3577 6.0122 C.3 1 LIG -0.149
91 C72 29.1725 1.1417 3.9462 C.3 1 LIG -0.117
92 C73 28.5678 2.3928 4.6319 C.3 1 LIG -0.122
93 C74 27.0042 2.4429 4.5496 C.3 1 LIG -0.070
94 C75 26.3648 3.6997 5.2640 C.3 1 LIG 0.010
95 C76 26.7354 3.7766 6.7701 C.3 1 LIG -0.161
96 C77 26.8527 5.0059 4.5417 C.3 1 LIG -0.122
97 C78 26.0189 6.2689 4.8429 C.3 1 LIG -0.095
98 H6 30.8372 -1.3524 3.8422 H 1 LIG 0.419
99 C79 29.1641 -0.7969 2.3111 C.3 1 LIG -0.204
100 C80 28.7333 -1.0617 3.7794 C.3 1 LIG 0.214
101 O7 29.8928 -1.6649 4.3319 O.3 1 LIG -0.654
102 C81 27.5042 -2.0152 3.8440 C.3 1 LIG -0.166
103 C82 26.2572 -1.1534 4.1449 C.3 1 LIG -0.123
104 C83 26.7601 0.2895 4.0416 C.3 1 LIG -0.093
105 C84 25.9582 1.4496 4.6921 C.3 1 LIG -0.039
106 C85 24.5014 1.5262 4.1920 C.3 1 LIG -0.128
107 C86 23.7788 2.7394 4.7848 C.3 1 LIG -0.105
108 C87 24.5518 4.0182 4.4743 C.2 1 LIG 0.011
109 C88 23.8582 5.1722 4.3325 C.2 1 LIG -0.241
110 C89 24.4608 6.4678 4.0691 C.2 1 LIG 0.436
111 O8 23.7995 7.4479 3.7324 O.2 1 LIG -0.460
112 C90 25.9490 6.5557 4.4143 C.3 1 LIG -0.202
113 C91 26.7426 5.2965 3.9918 C.3 1 LIG -0.079
114 C92 26.0222 3.9682 4.3100 C.2 1 LIG -0.093
115 C93 26.7026 2.7862 4.4121 C.2 1 LIG -0.033
116 C94 28.1575 2.7075 4.1887 C.2 1 LIG -0.155
117 C95 28.8700 1.5622 4.2175 C.2 1 LIG -0.126
118 C96 28.2320 0.2109 4.5359 C.3 1 LIG 0.006
119 C97 28.3551 0.0250 6.0814 C.3 1 LIG -0.151
120 H7 30.6482 -1.1054 4.1373 H 1 LIG 0.423
121 F4 24.6278 7.6407 5.4094 F 1 LIG -0.174
122 C98 25.3112 6.8764 4.5553 C.3 1 LIG 0.467
123 F5 25.2337 7.4385 3.3476 F 1 LIG -0.174
124 F6 26.5894 6.8596 4.9322 F 1 LIG -0.174
125 C99 24.7799 5.4439 4.5397 C.ar 1 LIG -0.101
126 C100 23.4689 5.1659 4.9481 C.ar 1 LIG -0.071
127 C101 22.9826 3.8582 4.9314 C.ar 1 LIG -0.130
128 C102 23.8004 2.8125 4.5059 C.ar 1 LIG -0.078
129 C103 25.1120 3.0771 4.0971 C.ar 1 LIG -0.009
130 C104 25.5982 4.3898 4.1153 C.ar 1 LIG -0.058
131 N2 25.9419 2.0298 3.6675 N.am 1 LIG 0.002
132 C105 25.4553 0.8506 3.1939 C.2 1 LIG 0.377
133 O9 24.2742 0.5354 3.0384 O.2 1 LIG -0.491
134 C106 26.6355 -0.0419 2.8333 C.3 1 LIG -0.056
135 C107 27.8631 0.7862 3.1869 C.3 1 LIG -0.056
136 C108 28.8648 0.0465 4.1327 C.3 1 LIG -0.077
137 C109 29.2146 -1.3222 3.4921 C.3 1 LIG -0.128
138 C110 27.9660 -2.1647 3.1317 C.3 1 LIG -0.128
139 C111 26.6300 -1.4619 3.4881 C.3 1 LIG -0.077
140 C112 26.3534 -1.5814 5.0154 C.3 1 LIG -0.120
141 C113 27.0079 -0.5137 5.9208 C.3 1 LIG -0.128
142 C114 28.4801 -0.1457 5.6288 C.3 1 LIG -0.120
143 C115 27.2997 2.0951 3.7242 C.2 1 LIG 0.377
144 O10 27.9895 3.0421 4.1065 O.2 1 LIG -0.491
145 C116 28.6724 -0.3845 5.7682 C.3 1 LIG -0.149
146 C117 28.5830 -0.2705 4.2137 C.3 1 LIG -0.048
147 C118 28.9953 1.1436 3.7334 C.3 1 LIG -0.118
148 C119 28.0101 2.2243 4.2445 C.3 1 LIG -0.121
149 C120 26.5108 1.9202 3.8966 C.3 1 LIG -0.070
150 C121 26.1078 0.4341 4.1933 C.3 1 LIG -0.066
151 C122 24.7018 0.0906 3.6457 C.3 1 LIG -0.089
152 C123 23.7252 1.2434 3.8034 C.2 1 LIG -0.180
153 C124 24.0344 2.5039 4.1729 C.2 1 LIG -0.104
154 C125 22.9366 3.5672 4.3307 C.3 1 LIG -0.158
155 C126 23.4650 4.8525 5.0185 C.3 1 LIG 0.259
156 C127 24.6782 5.4353 4.2694 C.3 1 LIG -0.197
157 C128 25.6809 4.3514 3.8158 C.3 1 LIG -0.119
158 C129 25.4857 2.9588 4.4944 C.3 1 LIG 0.016
159 C130 25.6659 3.0918 6.0454 C.3 1 LIG -0.190
160 C131 24.4304 3.5389 6.8597 C.3 1 LIG 0.198
161 O11 23.7668 4.7189 6.4118 O.3 1 LIG -0.455
162 C132 27.1788 -0.5351 3.6239 C.3 1 LIG -0.091
163 C133 26.9751 -2.0519 3.7322 C.3 1 LIG -0.125
164 C134 28.3904 -2.6380 3.5587 C.3 1 LIG -0.150
165 C135 29.3652 -1.4391 3.5646 C.3 1 LIG 0.163
166 O12 30.6642 -1.7236 4.0478 O.3 1 LIG -0.646
167 H8 31.2714 -1.0708 3.6926 H 1 LIG 0.419
168 F7 24.6683 7.7321 5.5180 F 1 LIG -0.174
169 C136 25.3406 6.9757 4.6483 C.3 1 LIG 0.467
170 F8 25.2669 7.5464 3.4463 F 1 LIG -0.174
171 F9 26.6198 6.9515 5.0271 F 1 LIG -0.174
172 C137 24.7557 5.5667 4.5648 C.ar 1 LIG -0.101
173 C138 23.4293 5.3232 4.9449 C.ar 1 LIG -0.071
174 C139 22.8950 4.0363 4.8722 C.ar 1 LIG -0.130
175 C140 23.6797 2.9772 4.4183 C.ar 1 LIG -0.076
176 C141 25.0051 3.2077 4.0343 C.ar 1 LIG -0.010
177 C142 25.5394 4.4998 4.1077 C.ar 1 LIG -0.058
178 N3 25.8023 2.1474 3.5758 N.am 1 LIG 0.004
179 C143 25.2774 1.0192 3.0237 C.2 1 LIG 0.381
180 O13 24.0897 0.7741 2.8051 O.2 1 LIG -0.488
181 C144 26.4245 0.0801 2.6650 C.3 1 LIG -0.062
182 C145 27.6890 0.8400 3.1055 C.3 1 LIG -0.062
183 C146 28.5509 -0.0345 4.0964 C.3 1 LIG -0.028
184 C147 27.6107 -0.4617 5.2375 C.2 1 LIG -0.181
185 C148 26.5046 -1.1267 4.8519 C.2 1 LIG -0.181
186 C149 26.3670 -1.3472 3.3348 C.3 1 LIG -0.028
187 C150 27.6673 -2.0801 2.8325 C.3 1 LIG -0.170
188 C151 28.6845 -2.7499 3.7501 C.3 1 LIG -0.133
189 C152 28.9279 -1.3224 3.2721 C.3 1 LIG -0.170
190 C153 27.1597 2.1507 3.6784 C.2 1 LIG 0.381
191 O14 27.8759 3.0502 4.1219 O.2 1 LIG -0.488
192 O15 30.6657 -2.3510 4.0310 O.3 1 LIG -0.614
193 C154 29.6209 -2.2653 3.0815 C.3 1 LIG 0.128
194 C155 29.5213 -0.8581 2.4540 C.3 1 LIG 0.017
195 C156 28.5003 1.4810 2.7051 C.3 1 LIG 0.011
196 C157 27.8784 2.4664 3.7181 C.3 1 LIG 0.007
197 C158 28.3099 3.8357 5.8084 C.3 1 LIG 0.040
198 C159 27.7222 3.1318 7.0443 C.3 1 LIG -0.192
199 C160 26.2600 3.5651 7.3319 C.3 1 LIG -0.002
200 N4 25.3629 3.5833 6.1567 N.pl3 1 LIG -0.530
201 C161 25.1027 4.8342 5.5485 C.ar 1 LIG 0.230
202 C162 25.9649 5.9405 5.7016 C.ar 1 LIG -0.176
203 C163 25.7460 7.1425 5.0321 C.ar 1 LIG -0.099
204 C164 24.6688 7.2670 4.1640 C.ar 1 LIG -0.125
205 C165 23.8252 6.1818 3.9562 C.ar 1 LIG -0.067
206 C166 24.0553 4.9679 4.6090 C.ar 1 LIG -0.000
207 S2 22.9285 3.6522 4.3179 S.3 1 LIG -0.192
208 C167 24.0227 2.2983 4.5555 C.ar 1 LIG 0.028
209 C168 23.7638 1.1199 3.8534 C.ar 1 LIG -0.080
210 C169 24.5790 0.0061 4.0148 C.ar 1 LIG -0.075
211 C170 25.6640 0.0563 4.8905 C.ar 1 LIG -0.076
212 C171 25.9022 1.2332 5.6076 C.ar 1 LIG -0.116
213 C172 25.0711 2.3657 5.4993 C.ar 1 LIG 0.221
214 C173 26.5915 -1.1434 5.0775 C.3 1 LIG 0.468
215 F10 26.8386 -1.7072 3.8945 F 1 LIG -0.167
216 F11 27.7469 -0.7354 5.6034 F 1 LIG -0.167
217 F12 26.0716 -2.0729 5.8814 F 1 LIG -0.167
218 C174 29.3383 1.5068 5.5515 C.3 1 LIG 0.007
219 C175 29.9609 0.5207 4.5398 C.3 1 LIG 0.011
220 H9 31.0492 -1.4776 4.1474 H 1 LIG 0.470
221 N5 28.9289 0.1852 3.4365 N.4 1 LIG -0.467
222 N6 28.9105 2.8053 4.8212 N.4 1 LIG -0.461
223 C176 29.5917 -3.3200 3.1320 C.3 1 LIG -0.241
224 C177 29.4610 -1.9588 3.8077 C.2 1 LIG 0.431
225 O16 30.3669 -1.5267 4.5205 O.2 1 LIG -0.461
226 C178 28.1347 -1.1935 3.5942 C.3 1 LIG -0.147
227 C179 26.8680 -2.0548 3.8517 C.3 1 LIG -0.127
228 C180 25.7845 -1.0688 4.3327 C.3 1 LIG -0.129
229 C181 26.4521 0.3103 4.2267 C.3 1 LIG -0.092
230 C182 25.8864 1.5120 5.0325 C.3 1 LIG -0.067
231 C183 24.3796 1.7217 4.7729 C.3 1 LIG -0.127
232 C184 23.8262 2.9151 5.5678 C.3 1 LIG -0.104
233 C185 24.6074 4.1701 5.1763 C.2 1 LIG -0.034
234 C186 23.9929 5.2497 4.6357 C.2 1 LIG -0.230
235 C187 24.6659 6.4694 4.1896 C.2 1 LIG 0.442
236 O17 24.0675 7.4394 3.7290 O.2 1 LIG -0.456
237 C188 26.1175 6.4192 4.3328 C.2 1 LIG -0.223
238 C189 26.7849 5.3745 4.8617 C.2 1 LIG -0.101
239 C190 26.1456 4.0853 5.4047 C.3 1 LIG 0.014
240 C191 26.4310 4.0561 6.9296 C.3 1 LIG -0.159
241 C192 26.6781 2.8104 4.6500 C.3 1 LIG -0.065
242 C193 28.2220 2.5941 4.7736 C.3 1 LIG -0.123
243 C194 28.7142 1.3264 4.0316 C.3 1 LIG -0.119
244 C195 27.9554 0.0586 4.5054 C.3 1 LIG -0.020
245 C196 28.2675 -0.2502 6.0090 C.3 1 LIG -0.161
246 C197 26.4670 -2.8282 4.7265 C.3 1 LIG -0.025
247 N7 27.2069 -1.6095 4.3847 N.am 1 LIG -0.366
248 C198 26.5550 -0.2961 4.6657 C.3 1 LIG 0.077
249 C199 25.5043 0.0306 3.5751 C.3 1 LIG -0.149
250 C200 24.8890 1.4163 3.7714 C.3 1 LIG -0.125
251 C201 25.9568 2.5308 3.8063 C.3 1 LIG -0.071
252 C202 25.2653 3.9373 3.8530 C.3 1 LIG -0.078
253 C203 24.1620 4.1414 4.9175 C.3 1 LIG -0.130
254 C204 24.1232 5.6428 5.2321 C.3 1 LIG -0.154
255 C205 25.2826 6.2710 4.4470 C.3 1 LIG 0.162
256 O18 25.8306 7.4388 5.0284 O.3 1 LIG -0.647
257 C206 26.2533 5.1159 4.0914 C.3 1 LIG -0.045
258 C207 27.0674 5.4490 2.8152 C.3 1 LIG -0.165
259 C208 27.1991 4.8035 5.2895 C.3 1 LIG -0.110
260 C209 27.9191 3.4575 5.1338 C.3 1 LIG -0.124
261 C210 26.9143 2.2756 5.0107 C.3 1 LIG -0.064
262 C211 27.6115 0.8585 4.9415 C.3 1 LIG -0.016
263 C212 28.3236 0.5764 6.2955 C.3 1 LIG -0.167
264 C213 28.6680 0.7379 3.8411 C.2 1 LIG -0.102
265 C214 28.9471 -0.4414 3.2614 C.2 1 LIG -0.215
266 C215 28.3754 -1.7027 3.6755 C.2 1 LIG 0.500
267 O19 28.9586 -2.7604 3.4326 O.2 1 LIG -0.528
268 H10 26.7489 7.2666 5.2490 H 1 LIG 0.420
269 O20 27.9325 2.9597 4.0378 O.2 1 LIG -0.480
270 C216 27.1827 2.0481 3.6862 C.2 1 LIG 0.385
271 C217 27.6259 0.7096 3.1371 C.3 1 LIG -0.038
272 C218 28.4548 -0.2751 4.0112 C.3 1 LIG -0.116
273 C219 28.0141 -0.3198 5.4971 C.3 1 LIG -0.133
274 C220 26.6143 -0.9626 5.4006 C.3 1 LIG -0.172
275 C221 26.4651 -1.2590 3.8809 C.3 1 LIG -0.038
276 C222 27.8983 -1.6100 3.4928 C.3 1 LIG -0.165
277 N8 26.3694 0.0262 3.1553 N.am 1 LIG -0.078
278 C223 25.2975 0.8235 3.2776 C.2 1 LIG 0.394
279 O21 24.1134 0.5152 3.1317 O.2 1 LIG -0.503
280 N9 25.8231 2.0203 3.6732 N.am 1 LIG -0.035
281 C224 25.0311 3.1024 4.0865 C.ar 1 LIG -0.004
282 C225 25.5792 4.3897 4.1440 C.ar 1 LIG -0.057
283 C226 24.7972 5.4759 4.5573 C.ar 1 LIG -0.102
284 C227 25.3978 6.8792 4.6238 C.3 1 LIG 0.467
285 F13 24.7776 7.6340 5.5328 F 1 LIG -0.174
286 F14 26.6943 6.8394 4.9373 F 1 LIG -0.174
287 F15 25.2687 7.4614 3.4320 F 1 LIG -0.174
288 C228 23.4590 5.2563 4.9098 C.ar 1 LIG -0.071
289 C229 22.9113 3.9745 4.8531 C.ar 1 LIG -0.130
290 C230 23.6943 2.8965 4.4433 C.ar 1 LIG -0.077
291 O22 25.6534 1.1583 1.9785 O.2 1 LIG -0.484
292 C231 26.6958 1.0923 2.6321 C.2 1 LIG 0.381
293 C232 27.6439 -0.0995 2.6124 C.3 1 LIG -0.060
294 C233 28.7870 0.3076 3.5498 C.3 1 LIG -0.060
295 C234 28.9908 -0.7637 4.6829 C.3 1 LIG -0.058
296 C235 27.6651 -0.9557 5.4968 C.3 1 LIG -0.132
297 C236 26.4951 -1.3715 4.5381 C.3 1 LIG -0.132
298 C237 27.0118 -1.4678 3.0615 C.3 1 LIG -0.058
299 C238 28.1814 -2.4601 3.1304 C.2 1 LIG -0.181
300 C239 29.1891 -2.1015 3.9560 C.2 1 LIG -0.181
301 C240 28.4025 1.7000 4.0327 C.2 1 LIG 0.381
302 O23 29.0871 2.3809 4.7984 O.2 1 LIG -0.484
303 N10 27.2228 2.0458 3.4481 N.am 1 LIG -0.018
304 C241 26.5857 3.2795 3.6892 C.ar 1 LIG 0.051
305 C242 25.2069 3.3677 4.0585 C.ar 1 LIG -0.017
306 C243 24.4073 2.1953 4.2024 C.ar 1 LIG -0.105
307 C244 23.0705 2.2752 4.5590 C.ar 1 LIG -0.114
308 C245 22.4863 3.5082 4.7827 C.ar 1 LIG -0.104
309 C246 23.2274 4.6765 4.6543 C.ar 1 LIG -0.117
310 C247 24.6139 4.6622 4.2897 C.ar 1 LIG 0.074
311 C248 25.4384 5.8518 4.1425 C.ar 1 LIG -0.224
312 C249 26.7815 5.6785 3.7783 C.ar 1 LIG -0.061
313 C250 27.3428 4.4357 3.5571 C.ar 1 LIG -0.115
314 N11 24.9648 7.2578 4.3507 N.pl3 1 LIG 0.675
315 O24 25.7472 8.1969 4.3316 O.co2 1 LIG -0.368
316 O25 23.7657 7.4489 4.5408 O.co2 1 LIG -0.368
317 C251 25.5319 8.0393 4.5364 C.3 1 LIG -0.129
318 N12 25.0708 6.6619 4.4839 N.pl3 1 LIG 0.212
319 C252 23.7670 6.2521 4.3327 C.ar 1 LIG -0.324
320 C253 23.7266 4.8675 4.3316 C.ar 1 LIG -0.185
321 C254 25.0366 4.4051 4.5056 C.ar 1 LIG -0.080
322 C255 25.8481 5.5314 4.6179 C.ar 1 LIG -0.126
323 C256 27.3675 5.4911 4.7621 C.3 1 LIG -0.138
324 C257 27.9497 4.1842 4.1413 C.3 1 LIG -0.115
325 C258 27.0433 2.9767 4.3876 C.ar 1 LIG -0.318
326 C259 25.6702 3.0921 4.5628 C.ar 1 LIG 0.052
327 N13 25.1177 1.8362 4.7334 N.pl3 1 LIG -0.015
328 C260 23.6997 1.5441 4.8999 C.3 1 LIG -0.097
329 C261 26.1179 0.8813 4.6199 C.ar 1 LIG 0.049
330 C262 26.0654 -0.5188 4.6789 C.ar 1 LIG -0.212
331 C263 27.2675 -1.2114 4.5361 C.ar 1 LIG -0.257
332 C264 28.4773 -0.5517 4.3385 C.ar 1 LIG 0.188
333 O26 29.6292 -1.2795 4.2029 O.3 1 LIG -0.602
334 C265 28.5328 0.8389 4.2740 C.ar 1 LIG -0.329
335 C266 27.3473 1.5782 4.4143 C.ar 1 LIG 0.317
336 H11 30.3960 -0.7330 4.0172 H 1 LIG 0.442
337 C267 23.4682 6.1268 4.4173 C.3 1 LIG -0.068
338 N14 24.8554 5.6557 4.6419 N.am 1 LIG -0.122
339 C268 25.6914 6.6356 5.1339 C.2 1 LIG 0.437
340 O27 25.3541 7.8011 5.3626 O.2 1 LIG -0.526
341 C269 27.1625 6.2376 5.3861 C.3 1 LIG -0.157
342 C270 27.4340 4.7300 5.3669 C.3 1 LIG -0.128
343 C271 26.7005 3.9847 4.2317 C.3 1 LIG -0.013
344 C272 27.1410 4.5078 2.8316 C.3 1 LIG -0.163
345 C273 26.9526 2.4310 4.3910 C.3 1 LIG -0.065
346 C274 28.3911 2.0081 3.9776 C.3 1 LIG -0.125
347 C275 28.6439 0.5146 4.2217 C.3 1 LIG -0.109
348 C276 27.6487 -0.3951 3.4405 C.3 1 LIG -0.045
349 C277 27.9532 -0.3740 1.9209 C.3 1 LIG -0.164
350 C278 27.6874 -1.8432 3.9923 C.3 1 LIG 0.161
351 O28 28.9537 -2.4486 4.1723 O.3 1 LIG -0.647
352 C279 26.7841 -1.8620 5.2318 C.3 1 LIG -0.154
353 C280 25.8675 -0.6378 5.1070 C.3 1 LIG -0.130
354 C281 26.1778 0.0191 3.7409 C.3 1 LIG -0.078
355 C282 25.9179 1.5618 3.6164 C.3 1 LIG -0.070
356 C283 24.4627 1.8918 4.0354 C.3 1 LIG -0.075
357 C284 24.2428 3.3636 4.3282 C.2 1 LIG -0.256
358 C285 25.2009 4.3187 4.4238 C.2 1 LIG -0.012
359 H12 29.1530 -2.9743 3.3942 H 1 LIG 0.420
360 C286 22.2899 4.2779 4.4595 C.3 1 LIG -0.182
361 C287 23.6169 4.9918 4.3075 C.2 1 LIG 0.009
362 C288 24.8625 4.3640 4.1603 C.2 1 LIG -0.045
363 S3 26.1702 5.5147 4.0871 S.3 1 LIG -0.030
364 C289 25.0737 6.8318 4.2971 C.2 1 LIG -0.002
365 C290 23.7665 6.3843 4.4133 C.2 1 LIG -0.053
366 C291 25.5680 8.1966 4.3414 C.1 1 LIG 0.282
367 N15 25.9613 9.2844 4.3764 N.1 1 LIG -0.420
368 C292 25.1793 2.9106 4.0287 C.ar 1 LIG -0.041
369 C293 24.1617 2.0022 3.7351 C.ar 1 LIG -0.068
370 C294 24.4472 0.6469 3.6112 C.ar 1 LIG -0.187
371 C295 25.7552 0.1889 3.7720 C.ar 1 LIG 0.216
372 N16 25.9851 -1.1946 3.7170 N.pl3 1 LIG -0.552
373 C296 27.0499 -1.7910 4.5361 C.3 1 LIG 0.036
374 C297 26.6606 -1.6890 6.0322 C.3 1 LIG -0.181
375 C298 27.2135 -3.2465 4.0319 C.3 1 LIG -0.181
376 C299 28.3600 -0.9808 4.2775 C.2 1 LIG 0.445
377 O29 29.4429 -1.5509 4.1114 O.2 1 LIG -0.448
378 C300 28.2647 0.5813 4.2546 C.3 1 LIG -0.022
379 C301 28.8567 1.0698 5.6043 C.3 1 LIG -0.163
380 C302 29.0759 1.0740 3.0260 C.3 1 LIG -0.163
381 C303 26.8051 1.0694 4.0954 C.ar 1 LIG -0.122
382 C304 26.4831 2.4328 4.2047 C.ar 1 LIG -0.066
383 H13 25.1857 -1.8004 3.5987 H 1 LIG 0.280
384 C305 29.8175 -2.9634 3.4322 C.3 1 LIG 0.138
385 O30 29.9478 -1.8634 4.3265 O.3 1 LIG -0.366
386 C306 29.0689 -0.8028 4.2188 C.ar 1 LIG 0.161
387 C307 28.4159 -0.4274 3.0417 C.ar 1 LIG -0.203
388 C308 27.5524 0.6623 3.0365 C.ar 1 LIG -0.087
389 C309 27.2971 1.4217 4.1908 C.ar 1 LIG -0.109
390 C310 27.9511 1.0300 5.3898 C.ar 1 LIG -0.039
391 C311 27.6950 1.7337 6.7286 C.3 1 LIG -0.082
392 C312 26.8713 3.0337 6.6465 C.3 1 LIG -0.105
393 C313 25.8160 2.8524 5.5675 C.2 1 LIG -0.016
394 C314 24.5066 2.7095 5.8824 C.2 1 LIG -0.237
395 C315 23.4684 2.3478 4.9317 C.2 1 LIG 0.440
396 O31 22.2758 2.3596 5.2293 O.2 1 LIG -0.463
397 C316 23.9758 1.8093 3.5919 C.3 1 LIG -0.199
398 C317 25.1952 2.6229 3.1237 C.3 1 LIG -0.116
399 C318 26.3999 2.6907 4.1338 C.3 1 LIG 0.063
400 C319 27.2841 3.9360 3.7676 C.3 1 LIG -0.070
401 C320 26.6801 5.3090 4.0676 C.ar 1 LIG -0.083
402 C321 27.3070 6.1641 4.9796 C.ar 1 LIG -0.125
403 C322 26.7572 7.4124 5.2581 C.ar 1 LIG -0.128
404 C323 25.5754 7.8005 4.6309 C.ar 1 LIG -0.128
405 C324 24.9371 6.9502 3.7308 C.ar 1 LIG -0.128
406 C325 25.4874 5.7020 3.4520 C.ar 1 LIG -0.125
407 C326 28.8221 -0.0653 5.3729 C.ar 1 LIG -0.155
408 C327 29.3517 2.0393 4.9690 C.3 1 LIG -0.131
409 C328 28.1505 1.1639 4.6672 C.2 1 LIG -0.035
410 C329 26.8631 1.4721 4.3954 C.2 1 LIG -0.075
411 C330 26.0839 0.2762 4.1200 C.2 1 LIG 0.503
412 O32 24.9179 0.1895 3.7316 O.2 1 LIG -0.501
413 N17 26.9205 -0.7326 4.4211 N.am 1 LIG -0.367
414 C331 26.6991 -2.0830 3.9064 C.3 1 LIG 0.020
415 C332 28.1447 -2.5325 3.6381 C.3 1 LIG -0.172
416 C333 29.0326 -1.2880 3.7229 C.3 1 LIG 0.198
417 O33 30.3668 -1.5603 4.0978 O.3 1 LIG -0.639
418 C334 28.2812 -0.3285 4.6503 C.3 1 LIG 0.004
419 C335 26.3091 2.8434 4.2421 C.ar 1 LIG -0.037
420 C336 27.1226 3.8079 3.6388 C.ar 1 LIG -0.106
421 C337 26.6693 5.1046 3.4322 C.ar 1 LIG -0.094
422 C338 25.3827 5.4712 3.8237 C.ar 1 LIG -0.092
423 C339 24.9548 6.8442 3.5716 C.1 1 LIG 0.395
424 N18 24.6160 7.9327 3.3717 N.1 1 LIG -0.417
425 C340 24.5458 4.5249 4.4441 C.ar 1 LIG 0.101
426 Cl4 22.9324 4.9665 4.9315 Cl 1 LIG -0.136
427 C341 25.0120 3.2122 4.6669 C.ar 1 LIG -0.053
428 C342 24.1217 2.2141 5.4131 C.3 1 LIG -0.130
429 H14 30.8542 -0.7332 4.1132 H 1 LIG 0.429
430 N19 21.4461 5.1647 4.5332 N.1 1 LIG -0.422
431 C343 22.3296 4.4200 4.5955 C.1 1 LIG 0.395
432 C344 23.4452 3.4801 4.6751 C.ar 1 LIG -0.084
433 C345 23.1567 2.1122 4.6320 C.ar 1 LIG -0.091
434 C346 24.1801 1.1702 4.7017 C.ar 1 LIG -0.106
435 C347 25.5124 1.5832 4.8171 C.ar 1 LIG 0.018
436 N20 26.5542 0.6300 4.8880 N.am 1 LIG -0.020
437 C348 27.8612 0.9389 4.7070 C.2 1 LIG 0.400
438 O34 28.3614 2.0376 4.4592 O.2 1 LIG -0.485
439 C349 28.6330 -0.3546 4.8469 C.3 1 LIG -0.079
440 C350 29.2837 -0.9246 3.5564 C.3 1 LIG 0.164
441 O35 29.6616 -0.0344 2.5223 O.3 1 LIG -0.638
442 C351 28.3830 -2.0704 3.1038 C.3 1 LIG -0.179
443 C352 27.6850 -2.5268 4.3854 C.3 1 LIG -0.076
444 N21 27.5642 -1.2740 5.1393 N.am 1 LIG -0.066
445 C353 26.3474 -0.6921 5.1539 C.2 1 LIG 0.393
446 O36 25.2682 -1.2527 5.3629 O.2 1 LIG -0.509
447 C354 25.7999 2.9538 4.8616 C.ar 1 LIG -0.101
448 C355 24.7832 3.9130 4.7910 C.ar 1 LIG 0.011
449 C356 25.1657 5.3484 4.8401 C.ar 1 LIG -0.058
450 C357 26.0857 5.7972 5.7923 C.ar 1 LIG -0.106
451 C358 26.4474 7.1409 5.8387 C.ar 1 LIG -0.130
452 C359 25.8867 8.0372 4.9317 C.ar 1 LIG -0.119
453 C360 24.9680 7.6009 3.9799 C.ar 1 LIG -0.130
454 C361 24.6077 6.2567 3.9352 C.ar 1 LIG -0.106
455 H15 30.5732 0.2316 2.6643 H 1 LIG 0.432
456 O37 28.0330 6.4441 5.0424 O.3 1 LIG -0.598
457 C362 27.6682 5.1242 5.0522 C.ar 1 LIG 0.210
458 C363 27.7658 4.3818 6.2203 C.ar 1 LIG -0.226
459 C364 27.3860 3.0439 6.2195 C.ar 1 LIG -0.077
460 C365 26.8963 2.4041 5.0664 C.ar 1 LIG -0.103
461 C366 26.8319 3.1675 3.8673 C.ar 1 LIG -0.037
462 C367 26.4325 2.5517 2.5246 C.3 1 LIG -0.081
463 C368 25.7468 1.1893 2.6648 C.3 1 LIG -0.125
464 C369 26.4991 0.3205 3.6882 C.3 1 LIG -0.079
465 C370 26.0580 -1.1709 3.6309 C.3 1 LIG -0.151
466 C371 26.8924 -2.0941 4.5616 C.3 1 LIG 0.304
467 O38 26.2938 -3.3742 4.6099 O.3 1 LIG -0.639
468 C372 26.9390 -1.4925 5.9936 C.3 1 LIG -0.115
469 C373 27.2997 0.0167 6.0223 C.3 1 LIG -0.123
470 C374 26.3851 0.9345 5.1364 C.3 1 LIG 0.043
471 C375 24.8923 0.9019 5.6418 C.3 1 LIG -0.074
472 C376 24.0487 2.1426 5.3426 C.ar 1 LIG -0.081
473 C377 23.1158 2.1301 4.3008 C.ar 1 LIG -0.123
474 C378 22.3546 3.2644 4.0318 C.ar 1 LIG -0.131
475 C379 22.5312 4.4129 4.8000 C.ar 1 LIG -0.132
476 C380 23.4660 4.4390 5.8322 C.ar 1 LIG -0.131
477 C381 24.2280 3.3053 6.1001 C.ar 1 LIG -0.123
478 C382 28.2653 -2.2739 4.0321 C.1 1 LIG -0.137
479 C383 29.4009 -2.4313 3.6104 C.1 1 LIG -0.098
480 Cl5 30.9411 -2.6435 3.0394 Cl 1 LIG 0.061
481 C384 27.2069 4.5165 3.8900 C.ar 1 LIG -0.166
482 H16 27.7875 6.8917 4.2296 H 1 LIG 0.446
483 H17 26.3066 -3.6820 5.5189 H 1 LIG 0.427
484 O39 25.7820 1.3687 2.1256 O.2 1 LIG -0.486
485 C385 26.7819 1.3431 2.8456 C.2 1 LIG 0.378
486 C386 27.7456 0.1637 2.9336 C.3 1 LIG -0.054
487 C387 28.8230 0.6279 3.9199 C.3 1 LIG -0.054
488 C388 29.0377 -0.3473 5.1330 C.3 1 LIG -0.057
489 C389 29.8030 -1.6564 4.7962 C.3 1 LIG -0.115
490 C390 29.4403 -2.3077 3.4321 C.3 1 LIG -0.127
491 C391 27.9320 -2.4605 3.0882 C.3 1 LIG -0.115
492 C392 27.0635 -1.1954 3.3296 C.3 1 LIG -0.057
493 C393 26.7206 -1.1398 4.8169 C.2 1 LIG -0.177
494 C394 27.6651 -0.7345 5.6797 C.2 1 LIG -0.177
495 C395 28.3872 2.0345 4.3194 C.2 1 LIG 0.378
496 O40 29.0129 2.7600 5.0948 O.2 1 LIG -0.486
497 N22 27.2391 2.3351 3.6556 N.am 1 LIG -0.011
498 C396 26.5677 3.5649 3.8101 C.ar 1 LIG 0.051
499 C397 25.1671 3.6368 4.0922 C.ar 1 LIG -0.017
500 C398 24.3824 2.4534 4.2317 C.ar 1 LIG -0.105
501 C399 23.0253 2.5179 4.5037 C.ar 1 LIG -0.115
502 C400 22.4052 3.7457 4.6454 C.ar 1 LIG -0.105
503 C401 23.1304 4.9240 4.5181 C.ar 1 LIG -0.117
504 C402 24.5364 4.9259 4.2383 C.ar 1 LIG 0.074
505 C403 25.3453 6.1265 4.0963 C.ar 1 LIG -0.225
506 C404 26.7111 5.9690 3.8198 C.ar 1 LIG -0.061
507 C405 27.3091 4.7313 3.6799 C.ar 1 LIG -0.114
508 N23 24.8328 7.5284 4.2230 N.pl3 1 LIG 0.676
509 O41 25.5664 8.4886 4.0370 O.co2 1 LIG -0.369
510 O42 23.6514 7.6948 4.5177 O.co2 1 LIG -0.369
511 C406 26.7659 -2.4874 4.6310 C.3 1 LIG 0.135
512 O43 26.1455 -1.2124 4.5049 O.3 1 LIG -0.359
513 C407 26.9069 -0.0672 4.6521 C.ar 1 LIG 0.111
514 C408 26.5044 1.0543 5.3973 C.ar 1 LIG -0.117
515 C409 27.3165 2.1940 5.5038 C.ar 1 LIG -0.076
516 C410 26.8881 3.4299 6.3160 C.3 1 LIG -0.070
517 C411 25.8702 4.4310 5.6731 C.3 1 LIG -0.040
518 C412 24.4116 3.9115 5.6470 C.2 1 LIG -0.104
519 C413 24.0181 2.6502 5.9143 C.2 1 LIG -0.225
520 C414 23.4110 4.9922 5.2541 C.3 1 LIG -0.099
521 C415 23.7547 5.5258 3.8505 C.3 1 LIG -0.129
522 C416 25.2204 5.9961 3.7295 C.3 1 LIG 0.041
523 Br1 25.3405 7.6864 4.8009 Br 1 LIG -0.236
524 C417 26.2748 4.9456 4.2344 C.3 1 LIG -0.017
525 C418 27.6695 5.6289 4.2753 C.3 1 LIG -0.172
526 C419 26.2965 3.7646 3.2241 C.3 1 LIG -0.172
527 C420 28.5630 2.1924 4.8576 C.ar 1 LIG 0.211
528 O44 29.4057 3.2729 4.9345 O.3 1 LIG -0.593
529 C421 28.9720 1.0837 4.1189 C.ar 1 LIG -0.188
530 C422 28.1512 -0.0369 4.0146 C.ar 1 LIG 0.028
531 Br2 28.7533 -1.5277 2.9900 Br 1 LIG -0.106
532 H18 29.5336 3.7076 4.0884 H 1 LIG 0.450
533 C423 30.2118 -2.5579 3.7583 C.3 1 LIG -0.202
534 C424 29.4036 -1.3907 3.1423 C.3 1 LIG 0.261
535 O45 30.1633 -0.9110 2.0375 O.3 1 LIG -0.668
536 C425 28.0559 -1.9237 2.5685 C.3 1 LIG -0.065
537 S4 26.6723 -2.2781 3.7139 S.3 1 LIG -0.291
538 C426 25.9596 -0.7452 4.2313 C.ar 1 LIG 0.031
539 C427 25.1540 -0.0061 3.3661 C.ar 1 LIG -0.110
540 C428 24.5638 1.1729 3.8144 C.ar 1 LIG -0.113
541 C429 24.7752 1.6320 5.1182 C.ar 1 LIG 0.285
542 C430 25.6087 0.8871 5.9658 C.ar 1 LIG -0.113
543 C431 26.2006 -0.2930 5.5261 C.ar 1 LIG -0.110
544 N24 24.1489 2.8091 5.5314 N.2 1 LIG -0.311
545 C432 23.3319 3.6015 5.0650 C.1 1 LIG 0.087
546 S5 22.2744 4.5379 4.3369 S.2 1 LIG -0.144
547 C433 29.1666 -0.2620 4.1893 C.2 1 LIG 0.496
548 O46 29.4599 -0.4911 5.3637 O.2 1 LIG -0.513
549 N25 28.5930 0.8892 3.7631 N.am 1 LIG -0.376
550 C434 28.1588 2.0161 4.4887 C.ar 1 LIG 0.048
551 C435 28.4012 1.9803 5.8614 C.ar 1 LIG -0.098
552 C436 28.0386 3.0505 6.6732 C.ar 1 LIG -0.095
553 C437 27.4236 4.1809 6.1284 C.ar 1 LIG -0.049
554 C438 27.0672 5.2617 7.0441 C.1 1 LIG 0.377
555 N26 26.7851 6.1183 7.7691 N.1 1 LIG -0.392
556 C439 27.1683 4.2424 4.7401 C.ar 1 LIG -0.060
557 C440 27.5412 3.1516 3.9382 C.ar 1 LIG -0.084
558 C441 26.4981 5.4634 4.0822 C.3 1 LIG 0.465
559 F16 25.1706 5.4650 4.2204 F 1 LIG -0.168
560 F17 26.9623 6.5845 4.6353 F 1 LIG -0.168
561 F18 26.7636 5.4881 2.7759 F 1 LIG -0.168
562 H19 30.9285 -0.4396 2.3758 H 1 LIG 0.446
563 H20 28.4138 0.9420 2.7706 H 1 LIG 0.319
564 O47 25.5670 1.4393 1.8935 O.2 1 LIG -0.483
565 C442 26.5912 1.3485 2.5727 C.2 1 LIG 0.382
566 C443 27.5404 0.1554 2.5341 C.3 1 LIG -0.061
567 C444 28.6616 0.5301 3.5202 C.3 1 LIG -0.061
568 C445 28.8403 -0.5899 4.6170 C.3 1 LIG -0.028
569 C446 27.4556 -0.8090 5.2517 C.2 1 LIG -0.181
570 C447 26.4738 -1.1364 4.3894 C.2 1 LIG -0.181
571 C448 26.9020 -1.2366 2.9145 C.3 1 LIG -0.028
572 C449 28.0934 -2.2632 2.8264 C.3 1 LIG -0.171
573 C450 28.4849 -3.2233 3.9448 C.3 1 LIG -0.132
574 C451 29.2122 -1.8897 3.8087 C.3 1 LIG -0.171
575 C452 28.2590 1.9057 4.0423 C.2 1 LIG 0.382
576 O48 28.9204 2.5592 4.8506 O.2 1 LIG -0.483
577 N27 27.0938 2.2709 3.4393 N.am 1 LIG -0.014
578 C453 26.4531 3.4996 3.7007 C.ar 1 LIG 0.050
579 C454 25.0634 3.5799 4.0308 C.ar 1 LIG -0.017
580 C455 24.2572 2.4057 4.1119 C.ar 1 LIG -0.106
581 C456 22.9105 2.4779 4.4300 C.ar 1 LIG -0.114
582 C457 22.3218 3.7044 4.6763 C.ar 1 LIG -0.105
583 C458 23.0686 4.8740 4.6094 C.ar 1 LIG -0.117
584 C459 24.4657 4.8677 4.2866 C.ar 1 LIG 0.074
585 C460 25.2962 6.0592 4.2040 C.ar 1 LIG -0.224
586 C461 26.6494 5.8943 3.8744 C.ar 1 LIG -0.062
587 C462 27.2155 4.6578 3.6293 C.ar 1 LIG -0.114
588 N28 24.8187 7.4588 4.4453 N.pl3 1 LIG 0.675
589 O49 25.5747 8.4128 4.3311 O.co2 1 LIG -0.369
590 O50 23.6434 7.6295 4.7612 O.co2 1 LIG -0.369
591 C463 26.1665 -3.3427 4.9330 C.3 1 LIG -0.174
592 C464 26.4699 -1.8394 5.0361 C.3 1 LIG -0.125
593 C465 26.7294 -1.1370 3.6783 C.3 1 LIG -0.018
594 C466 27.8420 -1.8042 2.8374 C.3 1 LIG -0.135
595 C467 29.2500 -1.4711 3.3652 C.3 1 LIG 0.012
596 N29 29.4533 -0.0228 3.4120 N.pl3 1 LIG -0.565
597 C468 28.3835 0.8234 3.7661 C.ar 1 LIG 0.300
598 C469 28.6787 2.1613 4.0307 C.ar 1 LIG -0.457
599 C470 27.6603 3.0471 4.3718 C.ar 1 LIG 0.426
600 C471 26.3296 2.6071 4.4639 C.ar 1 LIG 0.023
601 C472 26.0516 1.2562 4.2201 C.ar 1 LIG -0.156
602 C473 27.0614 0.3428 3.8895 C.ar 1 LIG -0.179
603 C474 25.2988 3.6287 4.8287 C.ar 1 LIG -0.103
604 C475 25.7062 4.9073 5.0479 C.ar 1 LIG -0.309
605 C476 27.0820 5.3711 4.9552 C.ar 1 LIG 0.801
606 O51 27.4320 6.5311 5.1563 O.2 1 LIG -0.644
607 N30 27.9605 4.3959 4.6224 N.pl3 1 LIG -0.614
608 C477 23.8299 3.2006 4.9429 C.3 1 LIG 0.499
609 F19 23.5116 2.2922 4.0185 F 1 LIG -0.170
610 F20 23.6031 2.6640 6.1425 F 1 LIG -0.170
611 F21 23.0327 4.2563 4.7745 F 1 LIG -0.170
612 H21 30.3986 0.2671 3.6176 H 1 LIG 0.283
613 H22 28.9207 4.6980 4.5521 H 1 LIG 0.368
614 C478 23.4707 6.1459 4.3410 C.3 1 LIG -0.033
615 N31 24.8515 5.6542 4.4574 N.am 1 LIG -0.353
616 C479 25.0807 4.2496 4.0070 C.3 1 LIG 0.074
617 C480 24.3986 3.2376 4.9655 C.3 1 LIG -0.146
618 C481 24.6771 1.7865 4.5646 C.3 1 LIG -0.125
619 C482 26.1886 1.4784 4.4651 C.3 1 LIG -0.073
620 C483 26.3925 -0.0502 4.1704 C.3 1 LIG -0.081
621 C484 26.2425 -0.9088 5.4489 C.3 1 LIG -0.133
622 C485 27.6591 -1.1994 5.9661 C.3 1 LIG -0.154
623 C486 28.6238 -0.6610 4.9004 C.3 1 LIG 0.162
624 O52 29.8481 -1.3630 4.8003 O.3 1 LIG -0.646
625 C487 27.7873 -0.4737 3.6074 C.3 1 LIG -0.042
626 C488 27.6674 -1.8167 2.8321 C.3 1 LIG -0.153
627 C489 28.3897 0.5747 2.6334 C.3 1 LIG -0.119
628 C490 28.2676 2.0185 3.1320 C.3 1 LIG -0.118
629 C491 26.7882 2.4084 3.3670 C.3 1 LIG -0.068
630 C492 26.5872 3.9470 3.6905 C.3 1 LIG -0.029
631 C493 27.0337 4.7630 2.4362 C.3 1 LIG -0.168
632 C494 27.3432 4.3947 4.9630 C.3 1 LIG -0.123
633 C495 27.2240 5.9050 5.2029 C.3 1 LIG -0.152
634 C496 25.7803 6.4543 5.0794 C.2 1 LIG 0.470
635 O53 25.5238 7.5829 5.5035 O.2 1 LIG -0.537
636 H23 30.5150 -0.7649 4.4552 H 1 LIG 0.420
637 C497 24.0663 3.6112 6.7052 C.3 1 LIG -0.220
638 C498 24.0754 3.8327 5.1792 C.3 1 LIG 0.329
639 C499 22.8356 3.2725 4.4528 C.3 1 LIG -0.220
640 O54 23.9640 5.2739 5.0214 O.3 1 LIG -0.299
641 C500 24.9709 6.0424 4.4058 C.2 1 LIG 0.180
642 S6 24.8724 7.6865 4.2396 S.2 1 LIG -0.323
643 N32 26.0632 5.3982 3.9288 N.pl3 1 LIG -0.115
644 C501 26.2991 4.0359 3.9795 C.ar 1 LIG 0.028
645 C502 27.4725 3.5185 3.4310 C.ar 1 LIG -0.164
646 C503 27.7143 2.1475 3.4787 C.ar 1 LIG -0.072
647 C504 26.7888 1.2827 4.0739 C.ar 1 LIG -0.051
648 C505 25.6167 1.8237 4.6191 C.ar 1 LIG -0.062
649 C506 25.3520 3.2001 4.5809 C.ar 1 LIG -0.152
650 C507 27.0466 -0.1907 4.1282 C.2 1 LIG -0.038
651 C508 26.1689 -1.1347 4.6635 C.2 1 LIG -0.145
652 S7 26.7599 -2.7610 4.5735 S.3 1 LIG -0.031
653 C509 28.2119 -2.2069 3.8118 C.2 1 LIG 0.004
654 C510 28.2081 -0.8263 3.6476 C.2 1 LIG -0.043
655 C511 29.2450 -3.1543 3.4319 C.1 1 LIG 0.278
656 N33 30.0678 -3.9093 3.1288 N.1 1 LIG -0.411
657 H24 26.7346 6.0188 3.5004 H 1 LIG 0.246
658 C512 24.0867 3.5489 7.0037 C.3 1 LIG -0.197
659 C513 24.7811 3.5120 5.6186 C.3 1 LIG 0.016
660 C514 23.8384 4.2209 4.6115 C.3 1 LIG -0.197
661 N34 26.1002 4.0849 5.6470 N.am 1 LIG -0.073
662 C515 26.3844 5.5048 5.8920 C.3 1 LIG -0.065
663 C516 26.8887 6.2706 4.6535 C.3 1 LIG -0.152
664 C517 25.8662 6.2487 3.5007 C.3 1 LIG -0.131
665 C518 24.6260 7.1317 3.7309 C.3 1 LIG 0.124
666 O55 24.9672 8.5029 3.7326 O.3 1 LIG -0.659
667 C519 27.0640 3.1858 5.3614 C.2 1 LIG 0.385
668 O56 28.2812 3.3868 5.3677 O.2 1 LIG -0.518
669 N35 26.4217 2.0210 5.0459 N.am 1 LIG -0.019
670 C520 25.0731 2.0982 5.1709 C.2 1 LIG 0.381
671 O57 24.2320 1.2163 4.9801 O.2 1 LIG -0.484
672 C521 27.0941 0.8446 4.6423 C.ar 1 LIG 0.022
673 C522 28.4218 0.9019 4.1986 C.ar 1 LIG -0.095
674 C523 29.0831 -0.2601 3.8048 C.ar 1 LIG -0.089
675 C524 28.4316 -1.4968 3.8492 C.ar 1 LIG -0.061
676 C525 29.1630 -2.6865 3.4305 C.1 1 LIG 0.385
677 N36 29.7432 -3.6311 3.0981 N.1 1 LIG -0.402
678 C526 27.0995 -1.5633 4.2931 C.ar 1 LIG -0.010
679 I1 26.0220 -3.3636 4.4040 I 1 LIG -0.043
680 C527 26.4420 -0.3955 4.6840 C.ar 1 LIG -0.079
681 H25 25.0039 8.8101 2.8237 H 1 LIG 0.423
682 C528 27.8834 -0.5593 6.8166 C.3 1 LIG -0.023
683 N37 27.8980 -0.8616 5.3876 N.am 1 LIG -0.392
684 C529 29.1695 -0.7094 4.5931 C.3 1 LIG 0.132
685 C530 29.3314 -2.0701 3.8830 C.2 1 LIG -0.197
686 C531 28.2579 -2.4583 3.1611 C.2 1 LIG -0.155
687 C532 27.0722 -1.4784 3.2058 C.3 1 LIG -0.086
688 C533 27.6554 -0.1254 2.6222 C.3 1 LIG -0.061
689 C534 28.8646 0.3366 3.4477 C.3 1 LIG -0.117
690 C535 28.4873 1.7388 3.9148 C.2 1 LIG 0.386
691 O58 29.2000 2.4435 4.6313 O.2 1 LIG -0.481
692 N38 27.2768 2.0586 3.3793 N.am 1 LIG -0.007
693 C536 26.7152 1.0769 2.6209 C.2 1 LIG 0.379
694 O59 25.6480 1.1200 2.0071 O.2 1 LIG -0.467
695 C537 26.6438 3.2952 3.6114 C.ar 1 LIG 0.042
696 C538 25.2761 3.3757 4.0301 C.ar 1 LIG -0.016
697 C539 24.4715 2.2176 4.2390 C.ar 1 LIG -0.108
698 C540 23.1430 2.3286 4.6296 C.ar 1 LIG -0.113
699 C541 22.5703 3.5770 4.8207 C.ar 1 LIG -0.105
700 C542 23.3193 4.7330 4.6320 C.ar 1 LIG -0.115
701 C543 24.6892 4.6679 4.2437 C.ar 1 LIG 0.073
702 C544 25.4892 5.8405 4.0471 C.ar 1 LIG -0.222
703 C545 26.8131 5.7077 3.6274 C.ar 1 LIG -0.061
704 C546 27.3820 4.4618 3.4145 C.ar 1 LIG -0.109
705 N39 24.9615 7.1977 4.2794 N.pl3 1 LIG 0.674
706 O60 25.7472 8.0713 4.6326 O.co2 1 LIG -0.367
707 O61 23.7670 7.3882 4.0745 O.co2 1 LIG -0.367
708 C547 26.7481 -1.2322 4.7222 C.2 1 LIG 0.475
709 O62 25.6250 -1.3546 5.2112 O.2 1 LIG -0.491
710 C548 22.8685 3.2072 5.1619 C.3 1 LIG -0.136
711 C549 24.0878 4.0419 4.7744 C.2 1 LIG 0.006
712 C550 23.9780 5.3829 4.7568 C.2 1 LIG -0.190
713 C551 25.0968 6.3663 4.3933 C.3 1 LIG 0.170
714 C552 24.6724 7.1434 3.1322 C.3 1 LIG -0.181
715 C553 25.4023 7.2358 5.6282 C.3 1 LIG -0.181
716 N40 26.3411 5.6462 4.0561 N.pl3 1 LIG -0.646
717 C554 26.4688 4.2425 4.0707 C.ar 1 LIG 0.274
718 C555 27.7041 3.6955 3.7297 C.ar 1 LIG -0.197
719 C556 27.8840 2.3166 3.7282 C.ar 1 LIG -0.065
720 C557 26.8333 1.4560 4.0673 C.ar 1 LIG -0.089
721 C558 25.5951 2.0224 4.4084 C.ar 1 LIG -0.060
722 C559 25.3871 3.4132 4.4177 C.ar 1 LIG -0.147
723 C560 27.0290 -0.0377 4.0654 C.2 1 LIG -0.023
724 C561 26.0695 -0.9783 4.4536 C.2 1 LIG -0.151
725 S8 26.6045 -2.6217 4.3366 S.3 1 LIG -0.043
726 C562 28.1441 -2.0913 3.7585 C.2 1 LIG -0.004
727 C563 28.2086 -0.7055 3.6718 C.2 1 LIG -0.041
728 C564 29.1750 -3.0606 3.4322 C.1 1 LIG 0.282
729 N41 29.9962 -3.8331 3.1717 N.1 1 LIG -0.421
730 H26 27.1218 6.2357 3.8059 H 1 LIG 0.309
731 C565 22.5663 4.1751 4.8944 C.3 1 LIG -0.196
732 C566 24.0907 4.0795 5.0672 C.3 1 LIG 0.261
733 C567 24.5636 3.4737 6.4089 C.3 1 LIG -0.195
734 C568 25.9233 4.1393 6.6082 C.3 1 LIG -0.195
735 C569 26.0417 5.0356 5.3538 C.3 1 LIG 0.261
736 C570 26.8994 6.2986 5.5317 C.3 1 LIG -0.196
737 O63 24.6646 5.3706 5.2314 O.3 1 LIG -0.444
738 C571 26.2054 4.3140 3.9873 C.3 1 LIG -0.108
739 C572 24.8739 3.6605 3.7923 C.3 1 LIG -0.108
740 C573 25.1798 2.1728 3.6731 C.2 1 LIG 0.380
741 O64 24.3294 1.3019 3.4828 O.2 1 LIG -0.480
742 N42 26.5264 2.0112 3.7749 N.am 1 LIG -0.002
743 C574 27.2115 3.1700 3.9691 C.2 1 LIG 0.380
744 O65 28.4298 3.3146 4.0800 O.2 1 LIG -0.480
745 C575 27.1521 0.7582 3.7020 C.ar 1 LIG -0.026
746 C576 28.5108 0.6547 3.3848 C.ar 1 LIG -0.012
747 N43 29.1559 -0.5362 3.3032 N.ar 1 LIG -0.151
748 C577 28.4437 -1.6690 3.5417 C.ar 1 LIG 0.147
749 C578 29.2180 -2.8983 3.4315 C.1 1 LIG 0.264
750 N44 29.8329 -3.8750 3.3435 N.1 1 LIG -0.385
751 C579 27.0759 -1.6532 3.8668 C.ar 1 LIG 0.060
752 Cl6 26.1668 -3.0966 4.1720 Cl 1 LIG -0.104
753 C580 26.4301 -0.4165 3.9454 C.ar 1 LIG -0.066
754 C581 28.3705 0.2268 2.9369 C.3 1 LIG -0.142
755 N45 27.5562 -0.6981 3.7306 N.pl3 1 LIG 0.240
756 C582 27.8168 -2.0463 3.9376 C.ar 1 LIG -0.125
757 C583 29.0091 -2.7158 3.4318 C.1 1 LIG 0.281
758 N46 29.9552 -3.2471 3.0307 N.1 1 LIG -0.426
759 C584 26.7743 -2.5769 4.6772 C.ar 1 LIG -0.146
760 C585 25.8653 -1.5543 4.9224 C.ar 1 LIG -0.193
761 C586 26.3512 -0.3857 4.3490 C.ar 1 LIG -0.157
762 C587 25.7153 0.9659 4.3686 C.ar 1 LIG -0.043
763 C588 24.3209 1.1193 4.3366 C.ar 1 LIG -0.110
764 C589 23.7460 2.3922 4.3339 C.ar 1 LIG 0.142
765 F22 22.4004 2.5294 4.3049 F 1 LIG -0.178
766 C590 24.5796 3.5097 4.3552 C.ar 1 LIG 0.021
767 N47 24.2482 4.8557 4.3502 N.am 1 LIG -0.311
768 C591 25.3247 5.6652 4.3629 C.2 1 LIG 0.447
769 O66 25.3231 6.8958 4.3579 O.2 1 LIG -0.493
770 C592 26.5700 4.7496 4.3895 C.3 1 LIG -0.017
771 C593 27.4249 5.0389 3.1331 C.3 1 LIG -0.153
772 C594 27.3670 5.0420 5.6825 C.3 1 LIG -0.153
773 C595 25.9546 3.3774 4.3780 C.ar 1 LIG -0.119
774 C596 26.5313 2.1054 4.3823 C.ar 1 LIG -0.064
775 H27 23.2993 5.2003 4.3342 H 1 LIG 0.302
776 C597 23.7667 3.8700 6.4371 C.3 1 LIG -0.220
777 C598 23.6887 3.9919 4.9003 C.3 1 LIG 0.302
778 C599 22.6258 3.0793 4.2515 C.3 1 LIG -0.220
779 O67 23.2147 5.3399 4.6320 O.3 1 LIG -0.298
780 C600 24.0584 6.3806 4.3195 C.2 1 LIG 0.584
781 O68 23.6100 7.5238 4.3369 O.2 1 LIG -0.502
782 N48 25.3549 6.0490 3.9587 N.am 1 LIG -0.352
783 C601 25.8722 4.7660 3.8827 C.ar 1 LIG 0.106
784 C602 27.1582 4.5654 3.3838 C.ar 1 LIG -0.179
785 C603 27.6763 3.2748 3.3065 C.ar 1 LIG -0.067
786 C604 26.9243 2.1731 3.7328 C.ar 1 LIG -0.078
787 C605 25.6357 2.4025 4.2355 C.ar 1 LIG -0.058
788 C606 25.0846 3.6899 4.3077 C.ar 1 LIG -0.169
789 C607 27.4801 0.7923 3.6582 C.ar 1 LIG -0.044
790 C608 28.7878 0.5672 3.2054 C.ar 1 LIG -0.090
791 C609 29.3076 -0.7249 3.1303 C.ar 1 LIG -0.162
792 C610 28.5269 -1.8157 3.5089 C.ar 1 LIG 0.188
793 F23 29.0408 -3.0652 3.4316 F 1 LIG -0.167
794 C611 27.2227 -1.6107 3.9639 C.ar 1 LIG 0.026
795 Cl7 26.2379 -2.9482 4.4399 Cl 1 LIG -0.127
796 C612 26.7075 -0.3154 4.0361 C.ar 1 LIG -0.085
797 H28 25.9403 6.8315 3.7053 H 1 LIG 0.263
798 C613 23.8245 4.0690 6.4431 C.3 1 LIG -0.220
799 C614 23.7711 4.0456 4.9008 C.3 1 LIG 0.302
800 C615 22.5646 3.2726 4.3256 C.3 1 LIG -0.220
801 O69 23.5389 5.4219 4.4933 O.3 1 LIG -0.298
802 C616 24.5419 6.2545 4.0552 C.2 1 LIG 0.584
803 O70 24.2990 7.4528 3.9393 O.2 1 LIG -0.502
804 N49 25.7523 5.6623 3.7318 N.am 1 LIG -0.352
805 C617 26.0424 4.3105 3.8164 C.ar 1 LIG 0.106
806 C618 27.2680 3.8355 3.3543 C.ar 1 LIG -0.179
807 C619 27.5617 2.4770 3.4399 C.ar 1 LIG -0.066
808 C620 26.6408 1.5766 3.9931 C.ar 1 LIG -0.065
809 C621 25.4157 2.0825 4.4553 C.ar 1 LIG -0.057
810 C622 25.0913 3.4438 4.3650 C.ar 1 LIG -0.169
811 C623 26.9556 0.1079 4.0911 C.2 1 LIG -0.034
812 C624 26.1264 -0.8539 4.6757 C.2 1 LIG -0.147
813 S9 26.7679 -2.4618 4.6257 S.3 1 LIG -0.034
814 C625 28.1795 -1.8858 3.8118 C.2 1 LIG 0.002
815 C626 28.1274 -0.5118 3.6066 C.2 1 LIG -0.042
816 C627 29.2313 -2.8126 3.4323 C.1 1 LIG 0.279
817 N50 30.0690 -3.5515 3.1303 N.1 1 LIG -0.413
818 H29 26.4553 6.2946 3.3782 H 1 LIG 0.263
819 C628 22.2672 3.9117 4.6320 C.3 1 LIG -0.196
820 C629 23.7836 3.9112 4.8830 C.3 1 LIG 0.261
821 C630 24.2253 3.3120 6.2380 C.3 1 LIG -0.195
822 C631 25.5257 4.0613 6.5198 C.3 1 LIG -0.195
823 C632 25.6493 4.9872 5.2878 C.3 1 LIG 0.261
824 C633 26.4094 6.3008 5.5315 C.3 1 LIG -0.196
825 O71 24.2613 5.2336 5.0981 O.3 1 LIG -0.445
826 C634 25.9311 4.3046 3.9203 C.3 1 LIG -0.109
827 C635 24.6581 3.5695 3.6444 C.3 1 LIG -0.109
828 C636 25.0677 2.1075 3.5172 C.2 1 LIG 0.382
829 O72 24.2873 1.1873 3.2682 O.2 1 LIG -0.482
830 N51 26.4154 2.0324 3.6860 N.am 1 LIG -0.009
831 C637 27.0105 3.2297 3.9365 C.2 1 LIG 0.382
832 O73 28.2091 3.4523 4.1145 O.2 1 LIG -0.482
833 C638 27.1261 0.8243 3.6254 C.ar 1 LIG 0.017
834 C639 28.4942 0.8297 3.3383 C.ar 1 LIG -0.097
835 C640 29.1971 -0.3727 3.2786 C.ar 1 LIG -0.088
836 C641 28.5434 -1.5893 3.5047 C.ar 1 LIG -0.060
837 C642 29.3193 -2.8214 3.4320 C.1 1 LIG 0.384
838 N52 29.9348 -3.7996 3.3743 N.1 1 LIG -0.399
839 C643 27.1669 -1.5952 3.7942 C.ar 1 LIG -0.010
840 I2 26.0844 -3.3602 4.1513 I 1 LIG -0.040
841 C644 26.4668 -0.3882 3.8524 C.ar 1 LIG -0.080
842 O74 21.5135 4.9465 4.8107 O.2 1 LIG -0.648
843 C645 22.6188 4.4338 4.6553 C.ar 1 LIG 0.795
844 C646 23.8766 5.1517 4.7913 C.ar 1 LIG -0.289
845 C647 25.1092 4.6096 4.6008 C.ar 1 LIG -0.120
846 C648 26.3977 5.4253 4.7663 C.3 1 LIG 0.500
847 F24 27.0661 5.0140 5.8447 F 1 LIG -0.170
848 F25 27.1671 5.2835 3.6880 F 1 LIG -0.170
849 F26 26.1376 6.7256 4.9186 F 1 LIG -0.170
850 C649 25.2007 3.1624 4.2262 C.ar 1 LIG 0.107
851 C650 26.4030 2.4784 3.9914 C.ar 1 LIG -0.263
852 C651 26.4093 1.1116 3.6688 C.ar 1 LIG 0.273
853 N53 27.6080 0.3909 3.4520 N.pl3 1 LIG -0.771
854 C652 27.6684 -0.6489 2.4173 C.3 1 LIG 0.163
855 C653 27.4921 -2.0854 2.9499 C.3 1 LIG -0.172
856 C654 26.4806 -2.3545 4.0347 C.3 1 LIG -0.187
857 C655 27.9634 -2.4654 4.3317 C.3 1 LIG -0.187
858 C656 28.8251 1.1867 3.6437 C.3 1 LIG 0.163
859 C657 29.2709 1.3034 5.1152 C.3 1 LIG -0.172
860 C658 28.8684 0.2377 6.1011 C.3 1 LIG -0.187
861 C659 28.2655 1.6297 6.1901 C.3 1 LIG -0.187
862 C660 25.1851 0.4351 3.5826 C.ar 1 LIG -0.123
863 C661 23.9808 1.1012 3.7968 C.ar 1 LIG -0.350
864 C662 23.9881 2.4570 4.1155 C.ar 1 LIG 0.337
865 N54 22.7740 3.1285 4.3324 N.pl3 1 LIG -0.606
866 H30 21.9124 2.6116 4.2390 H 1 LIG 0.366
867 F27 23.6689 5.2311 4.0420 F 1 LIG -0.178
868 C663 23.2868 4.1345 4.6952 C.3 1 LIG 0.484
869 F28 21.9544 4.1327 4.7139 F 1 LIG -0.178
870 F29 23.6836 3.0860 3.9740 F 1 LIG -0.178
871 C664 23.9045 4.1169 6.1099 C.3 1 LIG -0.074
872 N55 25.3735 4.1448 6.1686 N.pl3 1 LIG -0.284
873 C665 26.0264 5.4309 6.4514 C.3 1 LIG -0.074
874 C666 26.4518 6.2582 5.2186 C.3 1 LIG 0.484
875 F30 25.4007 6.9041 4.7157 F 1 LIG -0.178
876 F31 27.3666 7.1759 5.5322 F 1 LIG -0.178
877 F32 26.9540 5.5046 4.2411 F 1 LIG -0.178
878 C667 26.1187 3.0072 5.9105 C.2 1 LIG 0.160
879 C668 25.5150 1.8355 5.6037 C.2 1 LIG -0.271
880 C669 26.2709 0.5242 5.3355 C.3 1 LIG 0.012
881 C670 27.6600 0.5274 6.1025 C.3 1 LIG 0.177
882 N56 28.5574 -0.5421 5.6257 N.am 1 LIG -0.564
883 C671 28.5969 -0.9939 4.3529 C.2 1 LIG 0.508
884 O75 29.3692 -1.8882 4.0164 O.2 1 LIG -0.504
885 C672 27.6082 -0.4315 3.4632 C.2 1 LIG -0.140
886 C673 26.4771 0.2040 3.8426 C.2 1 LIG -0.129
887 C674 25.4164 0.6512 2.8287 C.3 1 LIG 0.521
888 F33 24.2018 0.5414 3.3676 F 1 LIG -0.168
889 F34 25.6227 1.9222 2.4837 F 1 LIG -0.168
890 F35 25.4496 -0.0923 1.7209 F 1 LIG -0.168
891 C675 28.3104 1.9095 6.0834 C.2 1 LIG -0.162
892 C676 27.5707 3.0297 6.0174 C.2 1 LIG -0.157
893 H31 29.2394 -0.9121 6.2718 H 1 LIG 0.306
894 C677 26.4845 -2.7617 4.4635 C.3 1 LIG -0.168
895 C678 27.7111 -1.8467 4.3123 C.3 1 LIG -0.159
896 C679 27.7936 -1.1093 2.9536 C.3 1 LIG 0.034
897 C680 28.9423 -0.0654 2.8746 C.3 1 LIG -0.134
898 C681 28.7108 1.2088 3.7317 C.3 1 LIG -0.087
899 C682 27.2836 1.7391 3.5764 C.2 1 LIG -0.111
900 C683 26.9793 3.0418 3.7518 C.2 1 LIG -0.139
901 C684 25.5415 3.5727 3.7211 C.3 1 LIG -0.030
902 C685 24.4986 2.4367 4.1035 C.3 1 LIG 0.221
903 N57 24.3270 2.3412 5.5681 N.am 1 LIG -0.567
904 C686 24.4071 3.3878 6.4199 C.2 1 LIG 0.508
905 O76 24.2762 3.2384 7.6321 O.2 1 LIG -0.514
906 C687 24.7456 4.6535 5.8132 C.2 1 LIG -0.122
907 C688 25.3302 4.8065 4.6050 C.2 1 LIG -0.143
908 C689 25.7380 6.1699 4.0413 C.3 1 LIG 0.522
909 F36 26.4678 5.9976 2.9394 F 1 LIG -0.172
910 F37 24.6745 6.9146 3.7317 F 1 LIG -0.172
911 F38 26.4692 6.8330 4.9366 F 1 LIG -0.172
912 C690 24.9273 1.0938 3.5191 C.2 1 LIG -0.335
913 C691 26.2155 0.7932 3.2631 C.2 1 LIG 0.179
914 N58 26.5470 -0.4028 2.6736 N.pl3 1 LIG -0.405
915 H32 24.0558 1.4486 5.9538 H 1 LIG 0.306
916 H33 25.9292 -0.8591 2.0183 H 1 LIG 0.277
