# Supplementary material for: Building shape-focused pharmacophore models for effective docking screening
Source: J Cheminform. 2024 Aug 9;16:97. doi: 10.1186/s13321-024-00857-6 (PMC11312248; doi:10.1186/s13321-024-00857-6)
Supplement: Supplementary file 2 — Additional file2 [file 13321_2024_857_MOESM2_ESM.zip › supplementary_files/neu/training_set.smi]

CC[C@@H](CC1CCCCC1)O[C@@H]1C=C(C(=O)[O-])C[C@H]([NH3+])[C@H]1NC(C)=O CHEMBL430814
COC(=O)[C@@H]1C[C@H](C(=O)[O-])O[C@H]1[C@H](CC(C)C)NC(C)=O CHEMBL183817
CC(=O)N[C@@H](CC(C)C)[C@@H]1O[C@@H](C(=O)[O-])C[C@H]1C1=CN=CN1 CHEMBL182628
C/C=C\[C@@H]1C[C@H](C(=O)[O-])[NH2+][C@H]1[C@@H](NC(C)=O)[C@@H](O)CCC CHEMBL253410
CCC(CC)[C@H](NC(C)=O)[C@H]1[C@H](NC(N)=[NH2+])C[C@H](C(=O)[O-])[C@H]1O CHEMBL139367
CC(=O)N[C@H]1[C@H](OC2CCCCC2)C=C(C(=O)[O-])C[C@@H]1[NH3+] CHEMBL51955
CC(=O)N[C@H]1[C@H](OCCCC2=CC=C(C3=CC=CC=C3)C=C2)C=C(C(=O)[O-])C[C@@H]1[NH3+] CHEMBL81083
C=CC[C@H](O)[C@H](NC(C)=O)[C@@H]1[NH2+][C@@H](C(=O)[O-])C[C@H]1/C=C\C CHEMBL253625
CC(=O)N[C@@H](CC(C)C)[C@@H]1[NH2+][C@@H](C(=O)[O-])C[C@H]1C1=NOC=C1 CHEMBL365976
CC(=O)N[C@H]1[C@H](OC2=CC=CC=C2)C=C(C(=O)[O-])C[C@@H]1[NH3+] CHEMBL298659
CC(=O)N[C@H]1[C@H](N(C)C2CCCCC2)C=C(C(=O)[O-])C[C@@H]1[NH3+] CHEMBL320788
CCC1CCN([C@@H]2C=C(C(=O)[O-])C[C@H]([NH3+])[C@H]2NC(C)=O)CC1 CHEMBL25333
C=CC[C@H](OC)[C@H](NC(C)=O)[C@@H]1[NH2+][C@@H](C(=O)[O-])C[C@H]1/C=C\C CHEMBL254884
CC(=O)N[C@H]1[C@H](N2CCCC2)C=C(C(=O)[O-])C[C@@H]1[NH3+] CHEMBL280383
CC(=O)N[C@H]1[C@H](N2CCC(C)CC2)C=C(C(=O)[O-])C[C@@H]1[NH3+] CHEMBL25495
CC(=O)N[C@@H](CC(C)C)[C@@H]1[NH2+][C@@H](C(=O)[O-])C[C@H]1C1=NNC=C1 CHEMBL362993
CCC1(CC)CN([C@@H]2C=C(C(=O)[O-])C[C@H]([NH3+])[C@H]2NC(C)=O)C1 CHEMBL22349
CCCN(CCC1=CC=CC(O)=C1)C(=O)[C@@H]1OC(C(=O)[O-])=C[C@H]([NH3+])[C@H]1NC(C)=O CHEMBL167253
CC(=O)N[C@H]1[C@H](OCC2=CC=CC=C2)C=C(C(=O)[O-])C[C@@H]1[NH3+] CHEMBL310217
CCC(CC)NC1=CC(C(=O)[O-])=CC=C1N1C(=O)CCC1(CO)CO CHEMBL307189
CCCN(CCC1=CC=CC=C1)C(=O)[C@@H]1OC(C(=O)[O-])=C[C@H]([NH3+])[C@H]1NC(=O)CC CHEMBL349042
CC(=O)N[C@H]1[C@H]([NH+]2C3CCC2CCC3)C=C(C(=O)[O-])C[C@@H]1[NH3+] CHEMBL22808
CC(=O)NC1=CC=C(C(=O)[O-])C=C1NC(N)=[NH2+] CHEMBL55440
CC(=O)N[C@@H](CC(C)C)[C@@H]1[NH2+][C@@H](C(=O)[O-])C[C@H]1C1=CC=NO1 CHEMBL190819
C=CC[C@H](CC)O[C@@H]1C=C(C(=O)[O-])C[C@H]([NH3+])[C@H]1NC(C)=O CHEMBL311288
CC(=O)N[C@@H](CC(C)C)[C@@H]1[NH2+][C@@H](C(=O)[O-])C[C@H]1C1=NC=CS1 CHEMBL373336
CCC1CCC(CC)N1C(=O)[C@@H]1OC(C(=O)[O-])=C[C@H]([NH3+])[C@H]1NC(C)=O CHEMBL168147
CCCN(CCCC1=CC=CC=C1)C(=O)[C@@H]1OC(C(=O)[O-])=C[C@H]([NH3+])[C@H]1NC(C)=O CHEMBL352694
CCCN(CCC1=CC=CC=C1)C(=O)[C@@H]1OC(C(=O)[O-])=C[C@H]([NH3+])[C@H]1NC(C)=O CHEMBL73669
CC(=O)N[C@H]1[C@H](OC2CCCC2)C=C(C(=O)[O-])C[C@@H]1[NH3+] CHEMBL54479
CC(=O)N[C@H]1[C@H]([N@@H+](C)C2CCCCC2)C=C(C(=O)[O-])C[C@@H]1N CHEMBL320788
CCN(CC1=CC=CC=C1)C(=O)C(NC(C)=O)[C@H]1CC(C(=O)[O-])C[C@@H]1NC(N)=[NH2+] CHEMBL56700
CC(=O)NC(C(=O)N1CCCCC1C)[C@H]1CC(C(=O)[O-])C[C@@H]1NC(N)=[NH2+] CHEMBL294700
CC(=O)NC(C(=O)N1CCOCC1)[C@H]1CC(C(=O)[O-])C[C@@H]1NC(N)=[NH2+] CHEMBL292853
C/C=C\[C@@H]1C[C@H](C(=O)[O-])[NH2+][C@H]1[C@@H](NC(C)=O)[C@H]1CC=CCO1 CHEMBL254885
C/C=C\[C@@H]1C[C@H](C(=O)[O-])[NH2+][C@H]1[C@@H](NC(C)=O)[C@@H]1CCC=CCO1 CHEMBL251786
CC(=O)NC(C(=O)N1CCCCCC1)[C@H]1CC(C(=O)[O-])C[C@@H]1NC(N)=[NH2+] CHEMBL293591
CC(=O)NC(C(=O)N1CCSCC1)[C@H]1CC(C(=O)[O-])C[C@@H]1NC(N)=[NH2+] CHEMBL411601
CCCCC(NC(C)=O)[C@@H]1CC(C(=O)[O-])C[C@H]1NC(N)=[NH2+] CHEMBL119140
CC(=O)N[C@@H](CC(C)C)[C@@H]1O[C@@H](C(=O)[O-])C[C@H]1C1=CNC=N1 CHEMBL182628
CCCN(CCC)C(=O)[C@@H]1OC(C(=O)[O-])=C[C@H]([NH3+])[C@H]1NC(=O)C(F)(F)F CHEMBL350298
CC(=O)N[C@H]1[C@H](N2CCC2)C=C(C(=O)[O-])C[C@@H]1[NH3+] CHEMBL406252
CC(=O)N[C@H]1[C@H]([N@H+](C)C2CCCCC2)C=C(C(=O)[O-])C[C@@H]1[NH3+] CHEMBL320788
CCCC1CCCCN1C(=O)C(NC(C)=O)[C@H]1CC(C(=O)[O-])C[C@@H]1NC(N)=[NH2+] CHEMBL301233
CC(=O)N[C@H]1[C@H]([NH+]2CCC(C)CC2)C=C(C(=O)[O-])C[C@@H]1[NH3+] CHEMBL25495
CCCN(CCC1=CC=CC=C1)C(=O)[C@@H]1OC(C(=O)[O-])=C[C@H]([NH3+])[C@H]1NC(=O)C1CC1 CHEMBL350474
CC(=O)N[C@H]1[C@H](C(=O)N2C(C)CCN2C)OC(C(=O)[O-])=C[C@@H]1[NH3+] CHEMBL1161504
CC(=O)N[C@H]1[C@H](N2CCOCC2)C=C(C(=O)[O-])C[C@@H]1[NH3+] CHEMBL22803
CCCC1CC[NH+]([C@@H]2C=C(C(=O)[O-])C[C@H]([NH3+])[C@H]2NC(C)=O)CC1 CHEMBL22943
CC(=O)N[C@H]1[C@H]([N@@H+](C)C2CCCCC2)C=C(C(=O)[O-])C[C@@H]1[NH3+] CHEMBL320788
CCC1CC[NH+]([C@@H]2C=C(C(=O)[O-])C[C@H]([NH3+])[C@H]2NC(C)=O)CC1 CHEMBL25333
CCCC1CCN([C@@H]2C=C(C(=O)[O-])C[C@H]([NH3+])[C@H]2NC(C)=O)CC1 CHEMBL22943
CCN(CC)C(=O)[C@@H]1OC(C(O)O)=C[C@H](NC(N)=[NH2+])[C@H]1NC(C)=O CHEMBL344548
C=CC[C@@H](CC)O[C@@H]1C=C(C(=O)[O-])C[C@H]([NH3+])[C@H]1NC(C)=O CHEMBL81777
CC(=O)N[C@H]1[C@H]([NH+]2CCCC2)C=C(C(=O)[O-])C[C@@H]1[NH3+] CHEMBL280383
CCN(CCC1=CC=CC=C1)C(=O)[C@@H]1OC(C(=O)[O-])=C[C@H]([NH3+])[C@H]1NC(C)=O CHEMBL317571
CC[C@H](CCC1=CC=CC=C1)O[C@@H]1C=C(C(=O)[O-])C[C@H]([NH3+])[C@H]1NC(C)=O CHEMBL79499
CCOC(=O)C1=C[C@@H](OC(CC)CC)[C@H](NC(C)=O)[C@@H]([NH3+])C1 CHEMBL1229
C=C[C@H](OC)[C@H](NC(C)=O)[C@@H]1[NH2+][C@@H](C(=O)[O-])C[C@H]1/C=C\C CHEMBL254679
CC(=O)N[C@H]1[C@H]([NH+]2CCCCCC2)C=C(C(=O)[O-])C[C@@H]1[NH3+] CHEMBL278852
CC(=O)N[C@H]1[C@H]([N@H+](C)CCC2=CC=CC=C2)C=C(C(=O)[O-])C[C@@H]1[NH3+] CHEMBL113191
CCC(CC)O[C@H]1C=C(C(=O)[O-])C[C@H](NC(N)=[NH2+])[C@@H]1NC(C)=O CHEMBL81717
C/C=C\[C@@H]1C[C@H](C(=O)[O-])[NH2+][C@H]1[C@@H](NC(C)=O)[C@@H](O)CC CHEMBL253839
CC(=O)N[C@H]1[C@H](N2CCCCC[C@@H]2CO)C=C(C(=O)[O-])C[C@@H]1[NH3+] CHEMBL25549
CC(=O)N[C@H]1[C@H](C(=O)N2C(C)CCC2C)OC(C(=O)[O-])=C[C@@H]1[NH3+] CHEMBL163966
CC(=O)NC(C(=O)N1CCC1)[C@H]1CC(C(=O)[O-])C[C@@H]1NC(N)=[NH2+] CHEMBL294427
CCN(CC)C(=O)[C@@H]1OC(C(O)O)=C[C@H]([NH3+])[C@H]1NC(C)=O CHEMBL1161284
CC(=O)N[C@H]1[C@H](N(C)CCC2=CC=CC=C2)C=C(C(=O)[O-])C[C@@H]1[NH3+] CHEMBL113191
CC(=O)N[C@H]1[C@H]([N@H+](C)C2CCCCC2)C=C(C(=O)[O-])C[C@@H]1N CHEMBL320788
C=C[C@H](O)[C@H](NC(C)=O)[C@@H]1[NH2+][C@@H](C(=O)[O-])C[C@H]1/C=C\C CHEMBL399060
CC(=O)N[C@H]1[C@H]([N@@H+](C)CCC2=CC=CC=C2)C=C(C(=O)[O-])C[C@@H]1[NH3+] CHEMBL113191
C/C=C\[C@@H]1C[C@H](C(=O)[O-])[NH2+][C@H]1[C@@H](NC(C)=O)[C@@](C)(CCC)OC CHEMBL400553
CCC(CC)C(NC(C)=O)[C@H]1[C@H](NC(N)=[NH2+])C[C@H](C(=O)[O-])[C@@H]1O CHEMBL332608
C/C=C\[C@@H]1C[C@H](C(=O)[O-])[NH2+][C@H]1[C@@H](NC(C)=O)[C@](C)(O)CCC CHEMBL251787
CC(=O)N[C@H]1[C@H]([NH+]2CCCCCCC2)C=C(C(=O)[O-])C[C@@H]1[NH3+] CHEMBL22350
CC(=O)N[C@H]1[C@H]([NH+]2CCCCCCCC2)C=C(C(=O)[O-])C[C@@H]1[NH3+] CHEMBL423292
CC(=O)NC(C(=O)N1CCCC1)[C@H]1CC(C(=O)[O-])C[C@@H]1NC(N)=[NH2+] CHEMBL441790
Cn1nnc(CN2C(=O)N[C@H](C[NH+](C)C)C2=O)n1 ZINC001335213204
CNC(=O)NC(=O)C[N@@H+]1C[C@@H](C)[C@H](CCNC(=O)CNC(N)=O)C1 ZINC001102655263
N#CCNC(=O)CN1C[C@H]2CS(=O)(=O)C[C@]2(C#N)C1 ZINC001198072299
CS(=O)(=O)CCOCCNS(=O)(=O)c1ccc(C#N)c(F)c1 ZINC000293261204
CS(=O)(=O)O[C@@H]1CO[C@@H]2[C@@H](OS(C)(=O)=O)CO[C@H]12 ZINC000104053889
C=CCN1C(=O)CO[C@@H]2CN(S(=O)(=O)c3cn(C)cn3)C[C@H]21 ZINC000096081590
N#CCNC(=O)CN1CC(O)(CNC(=O)CN2CCNC(=O)C2)C1 ZINC001278895762
CNC(=O)NCC(=O)N1C[C@H]([NH2+]CCn2cncn2)[C@@H](C)C1 ZINC001381098632
C[C@@H]1C[N@H+](CCO)CCN1CCN1C(=O)CNC1=O ZINC001327535841
C[C@@H]1C[N@H+](CC(=O)NCC#N)C[C@H]1CCNC(=O)Cn1nccn1 ZINC001103035357
CO[C@@H]1C[N@H+](CC2CN(S(C)(=O)=O)C2)C[C@H]1O ZINC001333064885
O=C(CCNS(=O)(=O)c1ccc(Cl)nc1)OCC(=O)N1CCNC1=O ZINC000024112216
CNC(=O)CCCN(C)C(=O)C(=O)NCCS(=O)(=O)NC ZINC001328780177
[N-]=[N+]=NCc1cn([C@H]2C[C@H](O)[C@@H](CO)O2)c(=O)[nH]c1=O ZINC000006090951
N#CCNC(=O)C[NH2+]C1CC(CNC(=O)c2ccn3nnnc3c2)C1 ZINC001100558811
N#CCCCN1CCC(NS(=O)(=O)[N-]CC(F)(F)F)CC1 ZINC000361845366
CS(=O)(=O)N(c1ccc(OCCNC2=[NH+]CCCN2)cc1)S(C)(=O)=O ZINC000262483090
Cc1ncc(S(N)(=O)=O)cc1C(=O)NCC[N@H+](C)CCO ZINC001364833891
Cn1nccc1NS(=O)(=O)CCCS(=O)(=O)N1CC(O)(CC#N)C1 ZINC000349464326
O=c1ccc2cc(C[C@@H]3O[C@H](CO)[C@@H](O)[C@H](O)[C@H]3O)c(O)cc2o1 ZINC000390822454
O=C1[C@@H]2[C@H]3[C@@H]([C@@H]2C(=O)N1CCO)[C@H]1C=C[C@@H]3[C@H]2C(=O)N(CCO)C(=O)[C@H]21 ZINC000244734863
C#CCCS(=O)(=O)NCCCN1CCNC(=O)C1 ZINC000289295668
NC(=O)C(=O)N1CC[C@@](O)(CNC(=O)CCCS(N)(=O)=O)C1 ZINC001040729464
CNC(=O)NC(=O)CN(C)CCN(C)C(=O)CS(C)(=O)=O ZINC001379026413
CC#CCNCc1cn(CC(=O)N2CCN(CC(=O)N(C)C)CC2)nn1 ZINC000640855507
CON(C)S(=O)(=O)c1cc([N+](=O)[O-])ccc1N1CCN2C(=O)C(=O)NC[C@@H]2C1 ZINC000768532654
O=C(Cn1cnnn1)NCCNc1cc[nH]c(=O)c1[N+](=O)[O-] ZINC001093506513
Cc1nc([N+](=O)[O-])cn1CCC(=O)N1CCN(CCS(N)(=O)=O)CC1 ZINC000467313037
CC(C)[C@@H]1C(=O)NCCN1S(=O)(=O)N1CC[NH2+]CC1 ZINC000923605360
C[C@@H]1C[N@H+](CC(=O)NCC#N)C[C@H]1CNC(=O)C(=O)NCC1CC1 ZINC001102486454
CNC(=O)NCC(=O)NC[C@@]1(O)CCN(C(=O)Cn2ncnn2)C1 ZINC001040091773
N[C@@H]1NCN(c2cc([N+](=O)[O-])cc(Cl)[n+]2[O-])[C@@H]2NCN[C@@H]21 ZINC001162437662
COCCN1C(=O)[C@@H]2[C@@H](c3ccc(O)c(OC)c3)NN(C)[C@@H]2C1=O ZINC000019171963
COc1ccc(S(=O)(=O)N(c2ccc(N)cc2)[C@@H]2CS(=O)(=O)C[C@@H]2O)cc1 ZINC000575424551
Nc1ncc(Br)cc1S(=O)(=O)NCCC(=O)N1CCN(c2ncccn2)CC1 ZINC000020487624
O=C(C(=O)N1CC[C@@H]2COC(=O)N[C@H]2C1)N1CC[C@@H]2C[NH2+]C[C@@H]21 ZINC001329428410
C[C@@H](C(=O)NC/C=C\CNC(=O)Cn1ncnn1)n1cncn1 ZINC001357742919
CS(=O)(=O)C1(CNC(=O)NCC(=O)NCC#N)CC1 ZINC001227972000
NS(=O)(=O)c1cc(C(=O)N[C@@H]2CN(C(=O)C#CC3CC3)C[C@@H]2O)co1 ZINC000968295930
C[C@@H](C#N)CN(C)S(=O)(=O)N1CCN(S(N)(=O)=O)CC1 ZINC000337090669
N#C[C@@H]1CN(S(=O)(=O)NCCS(=O)(=O)NCC2CCC2)CCO1 ZINC000410156567
N#Cc1ccc(NS(=O)(=O)CCCS(=O)(=O)N2C[C@H](O)[C@@H](O)C2)nc1 ZINC000600769651
Cn1cc(S(=O)(=O)N2CCN(S(=O)(=O)c3cnn(C)c3)CC2)cn1 ZINC000002803302
C#CCCN1CC2(C1)CN(C(=O)[C@@H]1CNC(=O)N1)CCO2 ZINC001053403087
Cc1cnc2nc(C(=O)N(C)CC[NH2+][C@H](C)C(N)=O)nn2c1 ZINC001400060250
C#CCN1CCN(C(=O)CN2CCN(c3cnn(C)c3)C(=O)C2)CC1 ZINC000490779007
NC(=O)CN1CC[C@@](O)(CNC(=O)C#CC2CC2)C1 ZINC001500674601
C#C[C@@]1(O)[C@H](O)[C@@H](CO)O[C@H]1n1ccc2c1ncnc2N ZINC000066259783
N#CC[C@@]1(O)CCN(C(=O)c2cn(CC(N)=O)nn2)C1 ZINC001418179910
NC(=O)CN1CCN(S(=O)(=O)c2ccc(S(N)(=O)=O)cc2)CC1 ZINC000036351100
N#Cc1cc(C(=O)N2CC[C@H]([NH2+]CC(=O)N3CCNC(=O)C3)C2)c[nH]1 ZINC001018737600
Cc1nc(C#N)c(N2CCN(C(=O)CN3CC[C@@H](S(N)(=O)=O)C3)CC2)o1 ZINC000538962381
C[C@@H](C#N)N(C)S(=O)(=O)CCCS(=O)(=O)N[C@@H]1CCN(C)C1=O ZINC000349551618
O=c1[nH]c(=O)n([C@@H]2C[C@@H](O)[C@@H](CO)O2)cc1C=CBr ZINC000026647807
CNS(=O)(=O)CC(=O)NC[C@@H]1CN(CC#N)C[C@H]1C ZINC001102582096
N#CCNS(=O)(=O)CCCS(=O)(=O)N[C@@H]1CCCCNC1=O ZINC000349610965
CNC(=O)C[NH2+]C[C@@H](C)N(C)C(=O)C[C@@H]1CCS(=O)(=O)C1 ZINC001392090628
C#CCNC(=O)C[N@@H+](CCO)C1CCN(C(=O)Cn2ccnc2)CC1 ZINC001098581762
CN(CCC#N)S(=O)(=O)N1C[C@@H](O)C[C@]1(C)CO ZINC001414310335
C[C@H]1[C@H](Nc2cc([N+](=O)[O-])cc(Br)[n+]2[O-])C(=O)N1S(=O)(=O)[O-] ZINC001167861470
C#CCCN1CCN(C(=O)CNS(=O)(=O)c2cn(C)cn2)CC1 ZINC000268066964
C#CCN1CC2(CN(Cc3cnnn3C)C2)OCC1=O ZINC001274130161
C#CCCn1nnnc1N1CCN2C(=O)NC(=O)[C@@H]2C1 ZINC001352492595
COCCOCCOCCS(=O)(=O)N1C[C@H]2CS(=O)(=O)C[C@@]2(C#N)C1 ZINC001309914715
CCS(=O)(=O)N1CCN(CCOC)[C@@H]2CS(=O)(=O)C[C@@H]21 ZINC000091737131
CN(CC#N)CCOCCNC(=O)C1(C(N)=O)CC1 ZINC001277521451
C#CCNS(=O)(=O)CCCS(=O)(=O)N1CCn2nccc21 ZINC000491404705
O=C1CCNCCNC(=O)CCNCCN1 ZINC000015443890
C[C@@H](C#N)C(=O)N(C)CCNC(=O)CCn1cnnn1 ZINC001373634834
Cn1cc(CN2C[C@@H]3COC[C@H](C2)N3S(=O)(=O)CCCF)cc1C#N ZINC001279813660
C[C@@H](C#N)N(C)S(=O)(=O)CCCCS(=O)(=O)N(C)CCCF ZINC000903661819
O=C(NCC1CN(C(=O)c2ccn3nnnc3c2)C1)[C@@H]1C[C@H]1[N+](=O)[O-] ZINC001001798674
C#CCN(C(=O)Cn1ncnn1)[C@H]1CCS(=O)(=O)C1 ZINC001346051067
C#CCNS(=O)(=O)N1CCN(C(=O)NCCS(=O)(=O)CC(F)(F)F)CC1 ZINC001683684284
C=CCn1c(N2CCN3C(=O)C(=O)NC[C@@H]3C2)nnc1[C@@]1(OC)CCOC1 ZINC001339541786
NC(=O)NCC(=O)N1CC[C@@](O)(CNC(=O)CCn2cnnn2)C1 ZINC001040686562
O=C(NCCCn1cncn1)C(=O)N1C[C@@H]2CC[NH2+]C[C@@H]2C1 ZINC001353133223
Cn1cnc(S(=O)(=O)NCC(=O)NCCC#N)c1 ZINC000356055840
C#CC1(O)CCN(S(=O)(=O)c2cnnn2C)CC1 ZINC001339836090
C=CCSCCNC(=O)C(=O)N1CCN(C(=O)Cn2cnnn2)CC1 ZINC000286425460
CNC(=O)NCCC(=O)NCCC[N@H+](C)[C@@H](C)C(=O)NC(=O)NC ZINC001265839719
C[C@H](C#N)C(=O)NC1(CNC(=O)CS(C)(=O)=O)CC1 ZINC001393556956
C#CC[N@@H+](CCO)C1CCN(C(=O)CCCS(N)(=O)=O)CC1 ZINC001098464788
N#CCC1(O)CN(S(=O)(=O)c2ccc(S(N)(=O)=O)cc2)C1 ZINC000527136716
O=C(N1CCN(c2nc[nH]n2)CC1)N1CCS(=O)(=O)CC1 ZINC001365458280
CN(CCN1CCCS1(=O)=O)S(=O)(=O)c1nn(C)cc1[N+](=O)[O-] ZINC000599247160
CN(C)C(=O)Cn1cnc([N-]S(=O)(=O)c2ccc(N3CCCS3(=O)=O)cc2)n1 ZINC000437329718
COC(=O)CN(CC#N)C(=O)CNS(=O)(=O)CCOC(C)C ZINC000357454400
CCN(CC)S(=O)(=O)CCCS(=O)(=O)Nc1ccc(C#N)cn1 ZINC000349577570
CN1CCN(S(=O)(=O)N2CCN(c3cc(C#N)ncn3)CC2)CC1 ZINC000579548070
NS(=O)(=O)c1ccc(Br)c(C(=O)NCCN2CC[NH2+]CC2)c1 ZINC000238085394
C#CCNC(=O)[C@@H](C)[NH2+]CCNC(=O)CN1CCCS1(=O)=O ZINC001128823764
C[C@@H](C#N)CNS(=O)(=O)CCS(=O)(=O)N(C)C ZINC001434557170
CC(C)[C@@H](C#N)N1CCN(C(=O)CN2CCN(S(N)(=O)=O)CC2)CC1 ZINC000512456673
C[C@@H](CO)N1CCCN(S(=O)(=O)N2CCO[C@@H](C#N)C2)CC1 ZINC000337174043
CCN(CCC#N)S(=O)(=O)N1CCC[C@@H](CN(C)S(C)(=O)=O)C1 ZINC000509170114
C#CCCN1CC(CCO)(NC(=O)Cn2cncn2)C1 ZINC001282546279
CNS(=O)(=O)c1cccc(S(=O)(=O)NCCN2CCN(S(C)(=O)=O)CC2)c1 ZINC000064597555
Cc1cc(N2CCN(C)CC2)nc(C2CN(S(C)(=O)=O)C2)n1 ZINC000072364715
CNS(=O)(=O)CC(=O)N1C[C@@H](CNCC#N)[C@H](C)C1 ZINC001106994008
C[C@@H]1CN(CCS(=O)(=O)c2cccc(C#N)c2)[C@H](C)CN1CCO ZINC001307852225
Cc1nc(C#N)c(N2CCN(C(=O)CN3CCN(C(=O)CO)CC3)CC2)o1 ZINC000503191771
COC(=O)[C@@]1(O)CCN(S(=O)(=O)N(C)CCC#N)C1 ZINC001365728440
C#CCN1CCN(C(=O)Cn2cnc3ccc(S(N)(=O)=O)cc3c2=O)CC1 ZINC001307397001
NC(=O)C[NH2+]C[C@@H]1CN(C(=O)CCn2cccn2)CCCO1 ZINC001199887497
CN(C)C(=O)C[NH2+]C[C@H]1CN(C(=O)Cc2ccn(C)n2)CCO1 ZINC001380909548
CN(C)S(=O)(=O)N1CCCN(c2cc(C#N)cnn2)CC1 ZINC000596236818
COc1cc(OC)c(-c2noc(-c3cc([O-])[nH]c(=O)c3)n2)cn1 ZINC001212566287
O=c1[nH]cc(S(=O)(=O)NCc2ccncc2)c(=O)[nH]1 ZINC000223283024
O=C(Cn1ccnc1)NCC1(NC(=O)Cn2nccn2)CC1 ZINC001393720991
O=C(CN1CSCC1=O)OCC(=O)N1CCN(S(=O)(=O)c2ccc(Cl)cc2)CC1 ZINC000021462188
C#CCSCCNC(=O)N1CCN(CCS(N)(=O)=O)CC1 ZINC000282271287
C[C@@H](C#N)C(=O)N(C)C[C@@H](O)CNC(=O)Cn1cncn1 ZINC001384256841
NC(=O)c1cc(S(=O)(=O)N2CCCC2)ccc1OCC(=O)N1CCN(c2ncccn2)CC1 ZINC000009883690
COc1cc(C)nc(N2CCN(C(=O)c3nc(=O)[nH][n-]3)CC2)n1 ZINC000069660437
C#CCOCCC(=O)NCC1(O)CN(C(=O)C23CC[NH+](CC2)C3)C1 ZINC001043032745
Cn1cnc([N+](=O)[O-])c1N1CC(S(N)(=O)=O)C1 ZINC001458428838
Cc1ncc(C[NH2+]CCN(C)C(=O)CN2C(=O)CNC2=O)cn1 ZINC001317660470
NS(=O)(=O)c1ccc(N2CCN(S(N)(=O)=O)CC2)c([N+](=O)[O-])c1 ZINC000298112490
COCCN1CCN(CC(=O)N2CCN(S(C)(=O)=O)CC2)CC1 ZINC000069774236
COCCN(CCC#N)C(=O)CN1CCN(S(C)(=O)=O)CC1 ZINC000610987669
COCCN(CCC#N)S(=O)(=O)N1CCN(CCS(N)(=O)=O)CC1 ZINC000410142284
O=C(NCC1(NC(=O)[C@H]2CCNC(=O)C2)CC1)[C@H]1COC(=O)N1 ZINC001378763892
C#CCNS(=O)(=O)N1CCN(CCNS(=O)(=O)c2cnn(C)c2)CC1 ZINC000761038781
CC(C)OCCOC[C@H](O)CN(C)S(=O)(=O)N(C)[C@H](C)CC#N ZINC000510254481
O=S1(=O)C[C@@H]2N[C@@H]3CS(=O)(=O)C[C@@H]3N[C@@H]2C1 ZINC000217416057
CN(C)c1ccc(S(=O)(=O)[N-]N2CC(=O)N(C)C2=O)cc1 ZINC000276936972
N#Cc1cc(C(=O)N2C[C@@H](NC(=O)c3nccnc3N)[C@@H](O)C2)c[nH]1 ZINC000961951653
CN(C)S(=O)(=O)CCCS(=O)(=O)NCCn1cc([N+](=O)[O-])cn1 ZINC000276656363
Cc1c([N+](=O)[O-])cccc1S(=O)(=O)NCCN1CCN(S(C)(=O)=O)CC1 ZINC000139314651
Cc1nc(C(=O)NCCNC(=O)Cn2ncn(C)c2=O)co1 ZINC001348848979
N#CCCCS(=O)(=O)NCCN1C(=O)CNC1=O ZINC001318513049
N#Cc1c[nH]c(C(=O)N2C[C@@H](NC(=O)Cn3ncnn3)[C@@H](O)C2)c1 ZINC000963834791
O=S1(=O)C[C@H](N2CCN(CCc3cn[nH]c3)CC2)[C@H](O)C1 ZINC001364657315
C#CCNS(=O)(=O)N1CCN(C[C@@H]2CCCS2(=O)=O)CC1 ZINC000930119895
CCNS(=O)(=O)[C@@H]1CCN(S(=O)(=O)N2CCO[C@@H](C#N)C2)C1 ZINC000409498376
C[NH2+]C[C@H](O)CN(C)C(=O)C1(n2cnnn2)CC1 ZINC001342267336
CN1C(=O)C(C(N)=NOCc2nc(N)nc(N)n2)=C(N)C12CCCC2 ZINC000148761699
C#CCN1CCN(C(=O)CN2CC=C[C@H]2CO)CC1 ZINC000880486071
COC(=O)CS(=O)(=O)NCC(=O)NCC(=O)NCC(N)=O ZINC001259033309
COCc1nc(=NC(=O)Cn2cc(C(=O)OC)cn2)s[n-]1 ZINC000599752286
N#CC1(CNC(=O)NCCOCCS(N)(=O)=O)CC1 ZINC001330704026
CS(=O)(=O)CC(=O)NC1(CNC(=O)Cn2cnnn2)CC1 ZINC001378628761
CN(CC#N)S(=O)(=O)CCCS(=O)(=O)N1CCC(=O)N(C)CC1 ZINC000595961574
Cn1nc2c(cc1=O)CN(C(=O)Cn1cnc(C#N)n1)CC2 ZINC001465519390
CN(CC(=O)N1CCN(C)CC1)S(=O)(=O)N1CCO[C@@H](C#N)C1 ZINC000919312307
O=C(NC[C@@]1(O)CCS(=O)(=O)C1)[C@H]1CCCS1(=O)=O ZINC001362691225
Cc1nnc(CC(=O)NC[C@@H](O)C[NH2+]Cc2cc(C)n(C)n2)[nH]1 ZINC001374602854
COc1c(C(=O)NCCC[NH2+]CC(=O)NC(N)=O)[nH]c(=O)[nH]c1=O ZINC001171071952
COCCN(CC#N)C(=O)Cn1ncn(C)c1=O ZINC001335984685
CS(=O)(=O)NCCNS(=O)(=O)c1ccc(S(=O)(=O)NCC#N)cc1 ZINC000574466357
N#Cc1ccccc1S(=O)(=O)N1CCN2C(=O)C(=O)NC[C@@H]2C1 ZINC000269888281
C#CCNS(=O)(=O)N1CCN(CCC(=O)N2CCN(C)CC2)CC1 ZINC000801526066
C=CCNC(=O)NC(=O)COC(=O)c1ccc(-n2cnnn2)cc1 ZINC000003445745
C#CCNS(=O)(=O)N1CCN(S(=O)(=O)c2ccccn2)CC1 ZINC000872515568
NC(=O)CN1CC[C@@](O)(CNC(=O)CCCn2ccnc2)C1 ZINC001376121815
O=C1NCCC[C@@H]1N1CCN([C@@H]2CS(=O)(=O)C[C@@H]2O)CC1 ZINC001363221625
N#C[C@]12CN(C(=O)Cn3ncnn3)C[C@H]1CS(=O)(=O)C2 ZINC001412318200
CN1CCN(S(=O)(=O)N2CCN(c3ncncc3C#N)CC2)CC1 ZINC000573319633
Cn1c2cc([N+](=O)[O-])c(N3CCN4C(=O)C(=O)NC[C@@H]4C3)cc2n(C)c1=O ZINC000585707015
O=C(COCC(F)F)NCC1(NC(=O)Cn2cnnn2)CC1 ZINC001378956758
CN(CCCNC(=O)N1C[C@H]2CS(=O)(=O)C[C@@]2(C#N)C1)S(C)(=O)=O ZINC001230896334
N#CC[C@@]1(O)CCN(C(=O)CCNC(=O)CO)C1 ZINC001557186530
CCc1nnc(N2CCNC(=O)C2)n1C[C@@]1(O)CC[N@H+](C)C1 ZINC001401464142
C#CCNC(=O)C[N@H+]1C[C@@H]2CN(C(=O)[C@@H]3CN(C)CCO3)C[C@]2(C)C1 ZINC001101187596
N#CCCCS(=O)(=O)N1CCN(S(N)(=O)=O)CC1 ZINC000357740293
COCCNC(=O)CNS(=O)(=O)N(C)CCC#N ZINC000348293392
COc1ccc(S(=O)(=O)N(C)[C@@H]2CS(=O)(=O)C[C@@H]2O)cc1 ZINC000575425547
C[C@@H](CC#N)N(C)C(=O)C(=O)NCC(=O)N(C)C ZINC001343319005
Cc1c(C#N)c(=O)n(CCC2OCCO2)c(=O)n1CCO ZINC001412931249
[NH3+]CC(=O)NCC(=O)NCC(=O)NCC(=O)N1Cc2nccn2C[C@@H](Cn2cccn2)C1 ZINC001159799675
N#CCNC(=O)CNC(=O)NCC[C@]1(O)CCCOC1 ZINC001329779067
CCn1cc(S(=O)(=O)NCCN2C(=O)CNC2=O)c([N+](=O)[O-])n1 ZINC000339047743
NC(=O)NC(=O)C[NH2+]CCNC(=O)C1(NC(N)=O)CCCCC1 ZINC001134738415
COCCN(CCC#N)S(=O)(=O)N1CCS(=O)(=O)CC1 ZINC000337101369
NC(=O)NC1(C(=O)NCC2(O)CN(C(=O)Cn3ncnn3)C2)CC1 ZINC001042647700
CNC(=O)NCC(=O)NCC[NH2+][C@@H](C)C(=O)NC(=O)NC(C)C ZINC001128799967
CCc1ccc([N+](=O)[O-])cc1S(=O)(=O)N1CCN(CCS(N)(=O)=O)CC1 ZINC000443475803
CN(C)S(=O)(=O)c1cccc(S(=O)(=O)N(CCC#N)CCC#N)c1 ZINC000265643186
C[C@@H](C#N)C(=O)NC1(CCO)CN(CCn2cncn2)C1 ZINC001378274564
N#Cc1ccc(S(=O)(=O)N2C[C@@H](O)[C@@H](O)C2)o1 ZINC001323265123
N#CCn1nc2n(c1=O)CCN(S(=O)(=O)c1c[nH]cn1)CC2 ZINC000169790122
C[C@@H](CNC(=O)Cn1cnnn1)CNC(=O)[C@@H](C)C#N ZINC001451489389
Cn1nnc(C(=O)NCC2(O)CN(C(=O)C3(NC(N)=O)CC3)C2)n1 ZINC001044927541
Cc1c[nH]c(CC(N)=O)c1C(=O)NCCC[NH2+]CC(=O)NC(N)=O ZINC001167102887
CSCCNC(=S)NN=Cc1c(N)n(C)c(=O)n(C)c1=O ZINC000769598139
N#Cc1ncn(CCNC(=O)NCCS(=O)(=O)N2CCSCC2)n1 ZINC000573589459
Cc1n[nH]c(C)c1S(=O)(=O)N1CCC(N=NC2=NC(=O)C(=O)N2)CC1 ZINC000765590790
N#CC1(CNS(=O)(=O)[C@@H]2COC[C@H]2O)CCOCC1 ZINC001464810014
CNC(=O)NC(=O)[C@@H](C)[NH2+]CCNC(=O)CNS(=O)(=O)NC ZINC001131836946
Cc1nonc1CNS(=O)(=O)c1cn(C)c(=O)[nH]c1=O ZINC001364932822
CN1C(=O)C(=O)N(CN2CC[NH+](CC(C)(C)O)CC2)C1=O ZINC001318714668
Cn1cc(S(=O)(=O)N[C@@H]2C[C@H](O)C2(C)C)c(=O)[nH]c1=O ZINC001363988376
N#CCNCCNC(=O)Cn1cnc(C(N)=O)n1 ZINC001127648449
Cn1cc(N2CC[C@H](N3C(=O)[C@H]4C[C@@H](O)CN4C3=O)C2=O)cn1 ZINC001335211836
CN(CCS(=O)(=O)N1CCN2C(=O)C(=O)NC[C@@H]2C1)S(=O)(=O)c1ccc(F)cc1 ZINC000427796784
COCC#CC[N@@H+]1C[C@@H]2CN(C(=O)CN3CCNC(=O)C3)C[C@]2(C)C1 ZINC001101320765
NC(=O)[C@@H]1CC[C@H](CNC(=O)C(=O)NCC23CC(C2)C[NH2+]3)O1 ZINC001330525560
COc1n[nH]c([N-]S(=O)(=O)c2cc(C(N)=O)n(C)c2)n1 ZINC000158947178
CC(C)(O)CC(=O)N1C[C@@H]([NH2+]CC(=O)NCC#N)[C@@H](n2ccnn2)C1 ZINC001129791457
C#CCC[NH2+]Cc1cn(C2CN(C(=O)C3CS(=O)(=O)C3)C2)nn1 ZINC001105249559
C#CCC[N@H+]1C[C@H]2OCCN(C(=O)CN3C(=O)CN(C)C3=O)[C@H]2C1 ZINC001083268438
C[S@@](=N)(=O)N1CCN(Cc2cc(Cl)c(F)cc2[O-])CC1 ZINC000877790087
O=S(=O)(NCCN1CCCS1(=O)=O)[C@@H]1CCC[NH2+]C1 ZINC000721702154
N#CCN1C[C@@H]2CN(C(=O)[C@@H]3CNC(=O)N3)C[C@@H]2C1 ZINC001049018220
CCS(=O)(=O)N1C[C@@H]2CN(Cc3cnn(C)c3)CCO[C@@H]2C1 ZINC000096108117
CN(CCC#N)S(=O)(=O)NCCNS(=O)(=O)N(C)CCC#N ZINC000603556297
N#Cc1ccc(CS(=O)(=O)CC(=O)N2CCN(C(=O)Cn3cnnn3)CC2)cc1 ZINC000515595317
C#CCNC(=O)C[N@H+]1C[C@@H]2CN(C(=O)[C@@H]3CN(C)C(=O)N3)C[C@]2(C)C1 ZINC001101321899
COCC1(O)CN(S(=O)(=O)c2nn(C)cc2[N+](=O)[O-])C1 ZINC000599319816
O=C([C@H]1CCC(=O)N1)N1CCO[C@]2(CCS(=O)(=O)C2)C1 ZINC001363131031
Cc1n[nH]cc1S(=O)(=O)N1CC(S(=O)(=O)N2CCNCC2)C1 ZINC000585137124
COC(C)(C)CS(=O)(=O)[N-]N=c1[nH]c2ccncc2s1 ZINC000872384928
C#Cc1cncc(C(=O)N2C[C@@H]([NH2+]CC(N)=O)[C@@H](n3ccnn3)C2)c1 ZINC001070271054
N#Cc1cc(C(=O)N2C[C@@H](NC(=O)Cn3cncn3)[C@@H](O)C2)c[nH]1 ZINC000970749262
C#CCN(C(=O)CN(C)S(=O)(=O)CC)[C@@H]1CCS(=O)(=O)C1 ZINC000490739417
CNS(=O)(=O)c1ccc(S(=O)(=O)N2CC[C@@H](N3CC[NH2+]CC3)C2)cc1 ZINC000261894996
Nc1[nH]c(=O)[nH]c(=O)c1C(c1ccccc1)c1c(N)[nH]c(=O)[nH]c1=O ZINC000004603661
Cn1c(N2CCS(=O)(=O)C(C)(C)C2)c(C#N)c(=O)n(C)c1=O ZINC000268249622
C[C@@]1(C2CC[NH+](CCNS(C)(=O)=O)CC2)NC(=O)NC1=O ZINC001322423176
CCS(=O)(=O)c1nnc(S(=O)(=O)CC)nn1 ZINC000090475824
COCCCNC(=O)CN(C)C(=O)Cn1cc(Br)c(=O)[nH]c1=O ZINC000066943723
COCCn1cc(CNC(=O)c2cnnn2C)c(=O)[nH]c1=O ZINC001362805181
CN(CC(=O)N1CCN(c2cnn(C)c2)C(=O)C1)S(=O)(=O)c1cccc([N+](=O)[O-])c1 ZINC000426859398
C[C@H](C(=O)N(C)C)S(=O)(=O)N1CCN(CC#N)CC1 ZINC000192019630
C#CC[N@H+](C)CCCNC(=O)N1CCN(C(=O)Cn2cnnn2)CC1 ZINC000297530651
N#C[C@@H]1CN(S(=O)(=O)N[C@@H]2CCC[C@H]2O)CCO1 ZINC000566494111
CN(C)S(=O)(=O)C1(CNC(=O)C(=O)N2CC[NH2+]CC2)CC1 ZINC001332347180
C[C@@H](CC#N)N(C)S(=O)(=O)NCc1nnn(C)n1 ZINC000337788842
N#Cc1ccc(N2CCN3C(=O)C(=O)NC[C@@H]3C2)nn1 ZINC001253934819
C#CCC[N@H+]1C[C@@H](O)[C@H](NC(=O)c2n[nH]c(=O)[n-]c2=O)C1 ZINC001077310804
Cn1nnc(CNC(=O)CNS(=O)(=O)c2ccc(C#N)cc2)n1 ZINC000356052649
CC(C)(C)NS(=O)(=O)CC(=O)NCC#CCNC(=O)CS(=O)(=O)NC(C)(C)C ZINC000681340298
Cc1cn([C@@H]2O[C@H](CO)[C@@H](O)[C@@H]2O)c(=S)[nH]c1=O ZINC000003838861
CCN(CCC#N)S(=O)(=O)N1CCN(CCS(N)(=O)=O)CC1 ZINC000410142935
CNC(=O)NCC(=O)N1CC(O)(CNC(=O)Cn2ncnn2)C1 ZINC001043178058
C#CCNC(=O)CC(=O)N1CC(O)(CNC(=O)CNC(=O)NC)C1 ZINC001043410239
N#CCN1CCO[C@@]2(CCN(C(=O)[C@H]3COC(=O)N3)C2)C1 ZINC000972364009
C#CC[N@@H+]1C[C@H]2CN(C(=O)CN3CCS(=O)(=O)CC3)C[C@H]2C1 ZINC001049212121
C#CCOCCC(=O)N1CC(CCO)(NC(=O)c2cc(-c3nn[nH]n3)c[nH]2)C1 ZINC001588360504
C#CC[N@@H+](CCO)C1CCN(C(=O)CNC(=O)Cn2cncn2)CC1 ZINC001098572328
O=C(CN1C(=O)CSC1=S)NCCN1CC2(COC2)C1 ZINC001144848141
O=C1NC(=O)[C@@]2(CCCN(S(=O)(=O)[C@H]3CCOC3)C2)N1 ZINC001339457890
Cc1cnc([N-]S(=O)(=O)CCCS(=O)(=O)N2CCN(CC#N)CC2)o1 ZINC000348357009
Cc1ncc(S(=O)(=O)N2C[C@@H](O)[C@@H](O)C2)cc1C#N ZINC000312043378
O=C(Cn1cnnn1)NCC1(O)CN(CCC(F)(F)F)C1 ZINC001380570928
CNS(=O)(=O)NC1CCN(CCC[NH+]2CCC(NS(=O)(=O)NC)CC2)CC1 ZINC000463216771
NS(=O)(=O)CCN1CCN(C(=O)C/N=C2/NS(=O)(=O)c3ccccc32)CC1 ZINC000748372757
Cn1cc(CN2CCn3c(CNS(C)(=O)=O)nnc3C2)cn1 ZINC000096058914
C#CCCN1CCN([C@H]2CS(=O)(=O)C[C@H]2O)CC1 ZINC001319636117
C#CCNC(=O)CN1CCN(S(=O)(=O)CCn2cccn2)CC1 ZINC000866731595
C[C@@H]1CN(S(=O)(=O)CCCS(=O)(=O)NCC#N)C[C@H]1CO ZINC000349523726
C=CCCCN(C)C(=O)C(=O)N1CCN(C(=O)Cn2cnnn2)CC1 ZINC000297681145
C[C@@]1(C#N)CCN(C(=O)C(=O)N2CCN(C(=O)Cn3cnnn3)CC2)C1 ZINC000595134959
CCS(=O)(=O)NCCS(=O)(=O)N1CCN(C2CC2)[C@@H](C#N)C1 ZINC000370381961
O=C(Cn1cc(CO)nn1)N1C[C@@H](O)[C@H](N2CCC(F)(F)CC2)C1 ZINC000257246732
C[C@@H]1CN(S(=O)(=O)CCCS(=O)(=O)N(C)CC#N)CC(=O)N1C ZINC000349508825
C#CCNS(=O)(=O)N1CCN(C(=O)NCCNS(=O)(=O)c2cccs2)CC1 ZINC001224514703
C#CCC[C@@H](O)CNS(=O)(=O)CCCS(=O)(=O)N(C)C ZINC000798486202
O[C@@H]1[C@@H](n2cncn2)[C@@H]2OC[C@@H](O2)[C@H]1[NH2+]Cc1cncnc1 ZINC000952844787
CN1C(=O)CN(CC(=O)N2CCN(CCC#N)CC2)C1=O ZINC000602198749
C#CCNC(=O)CN1CCN(C(=O)CC(=O)N(C)C)CC1 ZINC001113412372
N#Cc1ccc(C(=O)NCc2cn(C3CN(C(=O)C(N)=O)C3)nn2)[nH]1 ZINC000994726670
N#Cc1ccnc(NS(=O)(=O)CCCS(=O)(=O)N[C@@H]2COC[C@H]2O)c1 ZINC000349532538
CCS(=O)(=O)CCNC(=O)Cn1cnc(C#N)n1 ZINC001412498299
CN(C[C@H](O)C[NH2+]CCO)C(=O)CN1CCCS1(=O)=O ZINC001332520382
COCC(COC)S(=O)(=O)O[C@H]1CNOC1 ZINC000882185686
NS(=O)(=O)c1cnn(CC(=O)N2CCn3cnnc3C2)c1 ZINC001362069024
Cn1cc([N+](=O)[O-])c(S(=O)(=O)[N-]CCOCCC[NH3+])n1 ZINC000599110212
CS(=O)(=O)NCCCNS(=O)(=O)c1ccc2c(c1)OCCO2 ZINC000012936947
Cc1cc(N(CC(=O)N2CCN(C=O)CC2)S(C)(=O)=O)ccc1Br ZINC000010284163
CN(C)S(=O)(=O)N1CCN(S(=O)(=O)c2ccc(S(N)(=O)=O)cc2)CC1 ZINC000045798743
O=C(c1cc(S(=O)(=O)N2CCNC(=O)C2)c[nH]1)N1CCNC(=O)C1 ZINC000012933824
Cc1cccc(CO[C@H]2CO[C@@]3(CCN(S(=O)(=O)CC#N)C3)C2)n1 ZINC001192959241
N#Cc1ccc(C(=O)N2CCOC3(CN(CC(=O)NCc4cn[nH]n4)C3)C2)[nH]1 ZINC001577712646
CNC(=O)NCC(=O)NC[C@@H](C)C[NH2+][C@H](C)c1nnnn1C ZINC001374033684
O=C1C[C@H]2CC[C@@H](CN1)N2S(=O)(=O)c1cccc([N+](=O)[O-])c1-c1nnn[n-]1 ZINC000826479978
C#CCC[NH2+]CCN(C)C(=O)Cn1c(=O)[n-][nH]c1=O ZINC001481308429
COCCCS(=O)(=O)N1CCN(c2cc([N+](=O)[O-])cc(S(N)(=O)=O)c2)CC1 ZINC000432067452
CS(=O)(=O)N1CCC2(CC1)NC(=O)NC2=O ZINC000046799780
O=C(NN1CCS(=O)(=O)CC1)c1[nH]ncc1[N+](=O)[O-] ZINC001331807746
[NH3+][C@@H]1[C@@H](O)[C@H](O)[C@@H](COS(=O)(=O)[O-])O[C@@H]1O ZINC000013543969
C[N@@H+]1C[C@@H]2CN(C(=O)CN3C(=O)CNC3=O)C[C@]2(C)C1 ZINC001334024748
C#CCN1C[C@]2(CCN(C(=O)[C@@H]3CC(=O)N3)C2)OCC1=O ZINC001270825316
Cc1cc(S(=O)(=O)NCC[NH2+]Cc2cn(C)c(=O)n(C)c2=O)c(C)s1 ZINC000178942832
CNC(=O)NC(=O)C[NH2+]CCCNC(=O)C(C)(C)NC(=O)NC ZINC001176897619
O=S1(=O)C[C@@H]2O[C@H]3CS(=O)(=O)C[C@@H]3O[C@H]2C1 ZINC000012379020
O=S1(=O)CC[C@@H](CNC(=S)OCCOCCOCCO)C1 ZINC000217419214
CN(C(=O)Cc1nnc[nH]1)[C@H]1CN(C(=O)c2c[nH]c(C#N)c2)C[C@@H]1O ZINC000958971223
C#CCNC(=O)CC(=O)NCCC[NH2+]Cc1n[nH]c(=O)[n-]1 ZINC001156847679
O=C1OC[C@@]23CC(=O)[C@@](O)(c4oc(CO)cc(=O)c4O)[C@@H](C[C@H]12)O3 ZINC000005639796
CNC(=O)NCC(=O)N[C@@H](C)[C@@H](C)NC(=O)CC[NH+](C)C ZINC001369701684
C[C@@H](CNC(=O)C(=O)N(CCC#N)CCC[NH+](C)C)S(N)(=O)=O ZINC000438751591
C[C@H]([NH2+]C[C@H](O)CN(C)C(=O)c1nnn(C)n1)C(=O)N(C)C ZINC001369468262
COC(=O)[C@@]1(OC)CCN(C(=O)C(=O)N2CCN(C)CC2)C1 ZINC001328856003
NS(=O)(=O)c1ccc(CCNC=C2C(=O)NC(=S)NC2=O)cc1 ZINC000060862081
O=C1NC(=O)[C@@]2(CCC[N@H+](CCn3cncn3)C2)N1 ZINC001321406835
NC(=O)CN1CCN(CC#CCN2CCN(CC(N)=O)C(=O)C2)CC1=O ZINC000625466503
C#CCCN1CCO[C@@]2(CCN(C(=O)Cn3cnc(C(N)=O)n3)C2)C1 ZINC000972393577
Cn1cnc(S(=O)(=O)NCC(=O)N(CC#N)CC#N)c1 ZINC000446954033
C#CCN(CC#C)CCS(=O)(=O)CCC(N)=O ZINC001319044109
CCN1CCN(S(=O)(=O)CCN2CCOC2=O)CC1=O ZINC001364840085
C#CC[NH+]1CCC(C(=O)N(C)C2CN(C(=O)Cn3ncnn3)C2)CC1 ZINC000954500887
C[C@@H]1NC(=O)[C@@](O)(C(F)(F)F)NC1=O ZINC000002601205
O=c1[nH]cc(S(=O)(=O)NCc2ccccn2)c(=O)[nH]1 ZINC000032554067
CN(CCC#N)S(=O)(=O)N1C[C@H](CCO)[C@H](CO)C1 ZINC001424917300
CN1CCN(S(=O)(=O)c2ccc(-n3cnc(C#N)n3)nc2)CC1 ZINC000014272198
CN(CCC#N)S(=O)(=O)N1CCN(c2nccn(C)c2=O)CC1 ZINC000342317665
C=C(CNS(=O)(=O)c1cn(C)cn1)CNS(=O)(=O)c1cn(C)cn1 ZINC000660127811
N#Cc1ccc(S(=O)(=O)[N-]C(=O)c2ccc(S(=O)(=O)N3CCNC(=O)C3)cc2)cc1 ZINC000916178352
C#CCNC(=O)CN1CCN(S(=O)(=O)N(C)C[C@@H](C)C#N)CC1 ZINC000800046610
CS(=O)(=O)NCCNc1ncc([N+](=O)[O-])c(N)n1 ZINC000298735143
COCC(=O)N1CCN(S(=O)(=O)c2cnn(C)c2)[C@H]2CS(=O)(=O)C[C@H]21 ZINC000095513025
NC(=O)COC1CC[NH+](C[C@H]2CNCCO2)CC1 ZINC001327562597
CN(C)c1nc(N)nc(C(=O)N2CC3(C2)CCNC(=O)O3)n1 ZINC001363650316
C#Cc1cccc(NC(=O)C[NH2+]CCNC(=O)Cn2cnnn2)c1 ZINC001123312811
N#CCSCC(=O)NCC1(NC(=O)C(N)=O)CCC1 ZINC001062580550
Cn1cnc2c(ccn2[C@@H]2O[C@@H](CO)[C@@H](O)[C@@H]2O)c1=N ZINC000004775782
N#Cc1ncc(N2CC3(C2)CC(=O)NCCN3)nc1C#N ZINC001364219893
C#CCOCCC(=O)N1CC(O)(CNC(=O)C23CC[NH+](CC2)C3)C1 ZINC001044027258
Cn1cc(CN2C[C@@H]3COC[C@H](C2)N3C(=O)CCS(N)(=O)=O)cc1C#N ZINC001273581126
N#CCNCCCNC(=O)C1CC2(C1)NC(=O)NC2=O ZINC001168128826
CN(CCO)S(=O)(=O)CCCS(=O)(=O)N1CCSC[C@@H]1C#N ZINC000349543502
C#CCN1CC(N2CCN(C(=O)Cn3nccn3)CC2)C1 ZINC000941424693
C#CCOCCN1CCN(S(=O)(=O)N2CCN(C)CC2)CC1 ZINC000851725389
C#CCNC(=O)[C@@H](C)[N@@H+]1C[C@@H](C)[C@H](CCNC(=O)CNC(N)=O)C1 ZINC001102655707
C[C@@H](C#N)N(C)S(=O)(=O)CCCS(=O)(=O)N1CC(C)(O)C1 ZINC000349466922
Cn1c2[nH]c(CN3CCN(C(=O)CC#N)CC3)nc2c(=O)n(C)c1=O ZINC000580657807
N[C@@H]1NCN(c2cc([N+](=O)[O-])ccn2)[C@@H]2NCN[C@@H]21 ZINC001162434708
N#CC[C@@]1(O)CCN(C(=O)Cn2cnc(C(N)=O)n2)C1 ZINC001363464851
CNS(=O)(=O)c1c[nH]c(=O)[nH]c1=O ZINC000033327106
C#CCNS(=O)(=O)N1CCN(Cc2nc(N(C)C)no2)CC1 ZINC000799146608
CN(C(=O)c1cc(C#N)c[nH]1)[C@H]1CN(C(=O)c2ncn(C)n2)C[C@@H]1O ZINC000958799768
C#CCNC(=O)CN1CCN(C(=O)C(=O)c2cc(S(N)(=O)=O)cn2C)CC1 ZINC001118762476
CCN(C[C@@H](C)C#N)S(=O)(=O)N1CCN(S(=O)(=O)N2CCN(C)CC2)CC1 ZINC000409580016
N#CCC(=O)N1CCN(CC(=O)N2CCN([C@@H]3CCS(=O)(=O)C3)CC2)CC1 ZINC001349765944
N#CC1(NS(=O)(=O)c2ccccc2S(=O)(=O)N2C[C@H](O)[C@@H](O)C2)CC1 ZINC000600759104
CN(CC[N@H+](C)CCO)c1[n-]c(=O)n(C)c(=O)c1C#N ZINC001364224219
C[N@@H+]1CCN(C(=O)CCCS(N)(=O)=O)C[C@@]12CCNC(=O)CC2 ZINC000091914913
O=C1COc2ccc(S(=O)(=O)NCCS(=O)(=O)NC3CC3)cc2N1 ZINC000026842561
C#CC1(O)CCN(S(=O)(=O)CC2CN(S(C)(=O)=O)C2)CC1 ZINC000907301248
C[C@@H](C#N)C(=O)NC1(CNC(=O)Cn2cnnn2)CCC1 ZINC001062499678
N#Cc1ncn(CCNC(=O)CN2CCC(=O)NC2=O)n1 ZINC001412089559
C[NH+](C)CC(=O)N1CCN(C[C@@H](O)Cn2cc([N+](=O)[O-])cn2)CC1 ZINC000173520954
C#CCC[N@H+]1C[C@H]2OCCN(C(=O)Cn3cnc(C(N)=O)n3)[C@H]2C1 ZINC001083087356
CN(C)C1=c2c(=O)n(C)c(=O)n(C)c2=N[C@@H]2C=CC=CN12 ZINC000031771773
CC1(O)CN(S(=O)(=O)CCCCS(=O)(=O)NCC#N)C1 ZINC000349621799
CN(CCCNS(C)(=O)=O)S(C)(=O)=O ZINC000036393270
CC#CCN(C)S(=O)(=O)CCCS(=O)(=O)[N-]c1cc(OC)ncn1 ZINC000348354741
CCOCCC[NH2+]C[C@@H]1CN(C(=O)Cn2cncn2)C[C@H]1C ZINC001106959928
COCCN1[C@@H]2CN(C)C[C@@H]2OCCS1(=O)=O ZINC001534645844
C#CCOC[C@H](O)CN1CCN(c2cccc(S(C)(=O)=O)c2)CC1 ZINC001251857752
CCOCC(=O)NC1(CNC(=O)CS(=O)(=O)NC)CC1 ZINC001389842580
C[C@H](O)C[N@@H+]1CCN(CCCn2c(=O)c3c(ncn3C)n(C)c2=O)C[C@@H]1C ZINC000247780048
CO[C@H](C)C[NH2+]CC[C@@H]1CN(C(=O)Cn2cncn2)C[C@H]1C ZINC001104984654
C=CCN1C(=O)C(=O)N(CC(=O)N2CCN(CCn3cncn3)CC2)C1=O ZINC000487558460
Cc1cccc([N+](=O)[O-])c1S(=O)(=O)NCCN1CCN(S(C)(=O)=O)CC1 ZINC000139316670
N#CC1(NC(=O)CN2CC[C@](O)(C(N)=O)C2)CCC1 ZINC001324505412
[NH3+]CC(=O)NCC(=O)NCCNC(=O)c1c(F)cccc1F ZINC001326798396
CN(C)C(=O)COC1CN(S(=O)(=O)N2CCO[C@@H](C#N)C2)C1 ZINC000336933451
C[N@@H+]1CCN(C(=O)c2c[nH]c(=O)[nH]c2=O)C[C@@]12CCNC(=O)CC2 ZINC000091935009
C#CCNc1nc(N2C[C@@H]3C[C@]3(O)C2)nc(N2C[C@@H]3C[C@]3(O)C2)n1 ZINC000882934027
Cc1c([N-]S(=O)(=O)CCCS(=O)(=O)N2CC[C@@](F)(C#N)C2)nnn1C ZINC000348344842
CNC(=O)CN1C[C@@H](CNC(=O)c2cn(C)c(=O)[nH]c2=O)[C@H](O)C1 ZINC000958665792
C#CCNS(=O)(=O)N1CCN(S(=O)(=O)CCNS(=O)(=O)CC)CC1 ZINC001464369819
CC[N@H+](C)C[C@H](O)CN1CC(O)(c2ncnn2C)C1 ZINC001334101263
O=[N+]([O-])c1ccc(Cl)cc1S(=O)(=O)NCCS(=O)(=O)Nc1ccccn1 ZINC000072314012
C#CC[NH+]1CCC(C(=O)N2CC(N(C)C(=O)Cn3ncnn3)C2)CC1 ZINC000954353249
Cc1cn([C@@H]2C[C@@H](O)[C@H](O)[C@H](C)O2)c(=O)[nH]c1=O ZINC000005700880
C#CCNS(=O)(=O)N1CCN(CCn2ccc([N+](=O)[O-])n2)CC1 ZINC000761030695
[NH3+]CC(=O)NCC(=O)NCC(=O)NCC(=O)N1CCc2nnc(Cn3cccc3)n2CC1 ZINC001159103203
N#C[C@@H]1CN(C(=O)Cn2cc(S(N)(=O)=O)cn2)CCN1C1CC1 ZINC000732679245
CC(C)[C@@H](C#N)N1CCN(C(=O)CN2CCN(CCS(N)(=O)=O)CC2)CC1 ZINC000537048036
O=C(NCCCn1cncn1)C(=O)NCCCN1CC[NH2+]CC1 ZINC001330034965
O=S(=O)(NCCN1CCCS1(=O)=O)[C@@H]1COC[C@H]1O ZINC001365029824
COc1ccc(OC)c(S(=O)(=O)N2CCN(CN3C(=O)N[C@@](C)(C4CC4)C3=O)CC2)c1 ZINC000023730968
C#CCN1CCC[C@H]1C(=O)N1CC[C@H]([NH2+]CCN2C(=O)CNC2=O)C1 ZINC001018985930
O=C1CN(Cc2ccc(F)c(F)c2[O-])CCN1CC(F)(F)F ZINC000877518479
COCC#CCN(C)CCNC(=O)CS(C)(=O)=O ZINC001317440988
C#CCN1C[C@@H](O)[C@H](NC(=O)Cn2cnnn2)C1 ZINC001076723363
O=C([C@@H]1CCS(=O)(=O)C1)N1CCO[C@H](Cn2ccnn2)C1 ZINC001362684307
NC(=O)[C@@H]1CCC2(CN(C(=O)CCCN3C(=O)CSC3=S)C2)O1 ZINC001273204415
C#CCn1c(CC[NH3+])nc2c1c(=O)n(C)c(=O)n2C ZINC000006188074
N#CCNC(=O)C[NH2+]C1CC(CNC(=O)CC2CS(=O)(=O)C2)C1 ZINC001100466023
CNS(=O)(=O)CCNC(=O)CN(C)S(=O)(=O)c1ccc(C#N)cc1 ZINC000440170312
C#CCN1CCN(S(=O)(=O)CC2CN(S(C)(=O)=O)C2)CC1 ZINC000907074721
CN(C)C(=O)C[NH2+]CCN(C)C(=O)Cn1ccc(=O)[nH]c1=O ZINC001266764407
COC(=O)NCC(=O)NCC1(NC(=O)Cn2cncn2)CC1 ZINC001378669348
O=S(=O)([N-]c1ccc(O)c(F)c1)c1cccc2nonc21 ZINC001260440823
CCN(CCS(C)(=O)=O)S(=O)(=O)N1CCO[C@@H](C#N)C1 ZINC000800089964
O=c1[nH]c(N2C(=S)N[C@@H]3CS(=O)(=O)C[C@@H]32)nc2[nH]cnc21 ZINC000575422495
C=CCS(=O)(=O)NCCS(=O)(=O)N(C)C ZINC000711162656
CN(C(=O)[C@@H]1COC(=O)N1)[C@H]1CN(C(=O)c2c[nH]c(C#N)c2)C[C@@H]1O ZINC000958836397
C#CCN(CC#N)S(=O)(=O)CCCS(=O)(=O)N1CCNC(=O)C[C@@H]1C ZINC000848960774
CN(C(=O)c1c[nH]c(C#N)c1)[C@H]1CN(C(=O)[C@@H]2COC(=O)N2)C[C@@H]1O ZINC000958828435
C#CCN(C(=O)CN1CCN(S(C)(=O)=O)CC1)[C@@H]1CCS(=O)(=O)C1 ZINC000759427623
O=C(c1nc2n(n1)CCCN2)N1CC[C@H]2OCC(=O)N[C@@H]2C1 ZINC001362677623
COCCS(=O)(=O)N(CC#N)CC(=O)OC ZINC000352876436
COCCN1CCN(S(=O)(=O)c2cn(C)cn2)[C@H]2CS(=O)(=O)C[C@H]21 ZINC000091326260
CO[C@@H]1CN(C(=O)[C@@H]2CNC(=O)N2)C[C@H]1NC(=O)c1c[nH]c(C#N)c1 ZINC000941587954
[O-]c1c(Br)cccc1CN1CCn2nncc2C1 ZINC000848922804
CN1C(=O)C(=CNNc2ncncc2Cl)C(=O)N(C)C1=O ZINC000780144389
O=C1CCCN1CCNS(=O)(=O)c1ccc2c(c1)NC(=O)CO2 ZINC000012187959
CN(C)C(=O)CCNS(=O)(=O)CCS(=O)(=O)N(C)C ZINC001364758788
C#CCC[NH2+]Cc1cn(C2CN(C(=O)CS(C)(=O)=O)C2)nn1 ZINC001105176507
N#Cc1c[n-]c(=O)n(CC(=O)N2CC[NH2+]CC2)c1=O ZINC001345781776
Cn1cc(S(=O)(=O)NCCN2CCNC2=O)c(=O)[nH]c1=O ZINC001364965442
C[C@@H](C#N)C(=O)N(C)C[C@H](O)CNC(=O)Cn1nccn1 ZINC001425851031
O=S(=O)(c1ccc(OC[C@@H](O)CN2CCN(c3ccccc3O)CC2)cc1)N1CCOCC1 ZINC000025329430
NC(=O)NCC(=O)NCC1(O)CN(C(=O)CN2CCNC(=O)C2)C1 ZINC001041387573
NS(=O)(=O)N1CCN(C(=O)c2ccc([N+](=O)[O-])[nH]2)CC1 ZINC000040380838
C#CCN1CCN(C(=O)CN2CCO[C@@H](Cn3ccnn3)C2)CC1 ZINC000878984830
C#CCCCCNC(=O)C(=O)N1CCN(S(=O)(=O)N2CCN(C)CC2)CC1 ZINC001346482169
N#C[C@@H]1CSCCN1S(=O)(=O)CCCS(=O)(=O)N1C[C@H](O)[C@@H](O)C1 ZINC000600766118
C#CCNC(=O)CN1CCN(C(=O)Cn2ccnc2)CC1 ZINC000491659104
COCCN(CCC#N)S(=O)(=O)N1CCN(S(=O)(=O)N(C)C)CC1 ZINC000619707098
C#CCNS(=O)(=O)c1cccc(C(=O)NCc2nnc3n2CCNC3=O)c1 ZINC001633314163
Cc1ccnc(CNC(=O)Cn2cc(S(N)(=O)=O)cn2)n1 ZINC001363102320
C=CCN1CC[C@@H]([NH2+]C[C@@H]2CN(C(=O)Cn3ncnn3)CCO2)C1=O ZINC001051618439
O=C(Cn1cc([N+](=O)[O-])cn1)OCC(=O)N1CCNC(=O)C1 ZINC000913301599
O=C(CN1C(=O)c2cccc([N+](=O)[O-])c2C1=O)NCCN1CCS(=O)(=O)CC1 ZINC000524491178
C#CCNS(=O)(=O)N1CCN(S(=O)(=O)CCCF)CC1 ZINC000872515353
N#CCNC(=O)CNC(=O)N1CCN(S(=O)(=O)c2ccc3c(c2)CC(=O)N3)CC1 ZINC000511902187
COC[C@](C)(C#N)NC(=O)CN1C(=O)C(=O)N(C)C1=O ZINC001334172698
C[NH2+]CCNC(=O)C(=O)N(C)Cc1nc(C)no1 ZINC001346513534
CNC(=S)N1CCN(c2nc3c([nH]2)n(C)c(=O)n(C)c3=O)CC1 ZINC000004818418
C#CCN1CCN(C(=O)CN2CCN(S(=O)(=O)CC)CC2)CC1 ZINC000081669278
N#Cc1ccc(N2CCN(S(N)(=O)=O)CC2)nn1 ZINC000767197025
Cc1[nH]c(=O)[nH]c(=O)c1C=NN1CCN(C)CC1 ZINC000000543354
CN(CCCNC(=O)Cn1cncn1)Cc1nc(=O)n(C)[nH]1 ZINC001316864401
NC(=N[N+](=O)[O-])NC=C1C(=O)NC(=S)NC1=O ZINC000003067023
COC(=O)CN(CC#N)CC(=O)NCCCN(C)S(C)(=O)=O ZINC000348526140
Cc1cc(=O)[nH]c([C@@H]2CN(S(=O)(=O)c3cn[nH]c3)CCO2)n1 ZINC000257259667
CS(=O)(=O)N1CCN(C(=O)CSc2nc(N)cc(N)[nH+]2)CC1 ZINC000009338751
CN(C(=O)c1ccc(C#N)[nH]1)[C@H]1CN(C(=O)c2cnnn2C)C[C@@H]1O ZINC000958826731
Cc1nn(C)c(N2CCN(S(=O)(=O)CCS(=O)(=O)N(C)C)CC2)c1C#N ZINC001211536592
CNC(=O)NC(=O)c1cn(C)c(=O)[nH]c1=O ZINC000000334796
N#Cc1ccc(S(=O)(=O)N2CCN(CCS(N)(=O)=O)CC2)cn1 ZINC000443473540
C#CCOCCOC(=O)CN1CCS(=O)(=O)CC1 ZINC000853891597
C[C@@H]1C(=O)N(N=Cc2cn(C)c(=O)n(C)c2=O)C(=O)N1C ZINC000857216776
N#CC1(CS(=O)(=O)N2CC(CO)(CO)C2)CC1 ZINC001475680229
O=CN1CCN(C[C@@H](O)CN2CCN([C@@H]3CCS(=O)(=O)C3)CC2)CC1 ZINC000072406229
Nc1ccnc(NC(CO)(CO)CO)c1[N+](=O)[O-] ZINC000311106533
C#CCC[NH2+]Cc1cn(C2CN(C(=O)C[C@@H]3NC(=O)NC3=O)C2)nn1 ZINC001105262388
CNS(=O)(=O)N1CCN(S(=O)(=O)N(C)CCC#N)CC1 ZINC000340050460
O=C(C(=O)N1CCn2cnnc2C1)N1C[C@@H]2C[C@H]1C[S@]2=O ZINC001346267263
CN(C)S(=O)(=O)n1ccnc1C=NNCCO ZINC001261236616
CN1C(=O)N(C)[C@@H]2NC(=N[N+](=O)[O-])N[C@@H]21 ZINC000013511974
C#CCOCCC(=O)OCC(=O)N1CCN(CC(=O)N(C)C)CC1 ZINC000756304367
O=C(c1nc2ncc(CCO)cn2n1)N1CC2(C1)CNC(=O)O2 ZINC001363417528
N#C[C@@]12CN(C(=O)[C@H]3COC(=O)N3)C[C@H]1CS(=O)(=O)C2 ZINC001411562026
C[C@@H](O)C[N@H+](C)C[C@H](O)CN(C)C(=O)c1cn(C)c(=O)[nH]1 ZINC001382467453
Cn1ncc(Cl)c1S(=O)(=O)[N-]c1cccc(S(=O)(=O)N2CCNC(=O)C2)c1 ZINC000485397345
C#CCCNS(=O)(=O)CCCS(=O)(=O)[N-]c1onc(C)c1C ZINC000848966636
CNC(=S)NN=Cc1c(N)n(C)c(=O)n(C)c1=O ZINC000749806812
CNC(=O)NCC(=O)N1C[C@@H](C)[C@H](CC[NH2+]CC(=O)NCC#N)C1 ZINC001104264243
CN(C)S(=O)(=O)NCC[NH2+][C@@H]1CCCS(=O)(=O)CC1 ZINC001330622158
CN(C)C1CN(S(=O)(=O)CCCS(=O)(=O)N(C)CC#N)C1 ZINC000349494491
N#C[C@@H]1CN(S(=O)(=O)NC2(CCO)CC2)CCO1 ZINC000431575817
N#Cc1cn(CCO)c(=O)n(C[C@H]2CCC(=O)O2)c1=O ZINC001364287857
CN1CC[C@@H]1CNS(=O)(=O)N1CCO[C@@H](C#N)C1 ZINC000921413826
Cn1cncc1CNS(=O)(=O)N1CCO[C@@H](C#N)C1 ZINC000349785792
COCC#CCN1CCCN(C(=O)Cn2ncnn2)CC1 ZINC001195865454
O=C1CCN(c2nccc(N3CCN[C@H]4CS(=O)(=O)C[C@H]43)n2)CCN1 ZINC000077486537
N#CC1CN(S(=O)(=O)N2CCO[C@@H](C#N)C2)C1 ZINC000590088630
OCCN1CCN(c2ccnc(N3CCN(CCO)CC3)n2)CC1 ZINC000031937817
O=C1NC(=O)[C@@]2(CCC[N@H+](CCN3CCCS3(=O)=O)C2)N1 ZINC001339474217
CN(C)S(=O)(=O)c1ccc(OCCN2CCN3C(=O)C(=O)NC[C@@H]3C2)cc1 ZINC000267458042
C#CCCN1CCN(CC(=O)N2CCN(CC(=O)N(C)C)CC2)CC1 ZINC000776592760
NC(=O)CN(CC(N)=O)S(=O)(=O)C[C@@H]1CC2(CCC2)CO1 ZINC001363760170
COc1ccc(Cn2[n-]nnc2=NCc2ncn(C)n2)cc1 ZINC000631188507
N#Cc1nccc(N2CCN(CC(N)=O)C(=O)C2)n1 ZINC000568533007
C#CCNS(=O)(=O)N1CCN(C[C@@H](O)Cn2cccn2)CC1 ZINC000761037901
C#CC[NH2+][C@@H]1CN(C(=O)Cn2ncn(C)c2=O)C[C@H]1c1cncn1C ZINC001070661762
CN(C(=O)c1ccc(C#N)[nH]1)[C@H]1CN(C(=O)[C@@H]2CNC(=O)N2)C[C@@H]1O ZINC000958827061
CN(CC(=O)NCCN1C(=O)CNC1=O)S(=O)(=O)c1ccc(C#N)cc1 ZINC000499968734
COCC#CC[N@@H+]1C[C@@H]2CN(C(=O)CN3C(=O)CNC3=O)C[C@]2(C)C1 ZINC001101454299
O=C1N[C@@H](CCO)C(=O)N[C@@H]1CCO ZINC000012362064
N#CC[C@]1(O)CCN(CC(=O)N2CCNC2=O)C1 ZINC001261458085
[NH3+]Cc1nnnn1CCN1C(=O)NC2(CCCC2)C1=O ZINC001345780516
O=C1CC[C@@H](C[N@@H+]2CC[C@@H]3OCC(=O)N[C@H]3C2)N1 ZINC001329595267
O=c1ccn([C@@H]2O[C@@H](CO)[C@@H](O)C2(F)F)c(=O)[nH]1 ZINC000034187836
CS(=O)(=O)CCCS(=O)(=O)NCCS(=O)(=O)c1ccc([N+](=O)[O-])cc1 ZINC000517785393
O=[N+]([O-])c1cnn(CCNS(=O)(=O)CCNS(=O)(=O)c2ccccc2)c1 ZINC000427808183
N#CC1CN(C(=O)CN2CCS(=O)(=O)CC2)C1 ZINC000590489578
CN(C)[S@@](C)(=O)=NS(=O)(=O)NCC#CCO ZINC001333145085
O=S1(=O)CC[C@@H](CNC(=S)NCCO)C1 ZINC000040169070
COCCS(=O)(=O)CC(=O)NCC#CCN(C)C ZINC000913516952
C#CCC[N@@H+]1C[C@H](O)[C@@H](N(C)C(=O)CN2C(=O)NC(C)(C)C2=O)C1 ZINC001047618952
CN(CCNC(=O)CN(C)S(C)(=O)=O)Cc1nncn1C ZINC001366533503
CNC(=O)NC(=O)C[NH2+]CCCNC(=O)CC[C@@H]1NC(=O)NC1=O ZINC001175584889
CNC(=O)NC(=O)[C@H](C)[NH2+]CCN(C)C(=O)Cn1ncnn1 ZINC001377576352
CN(C)C(=O)CN1CCN(C(=O)CN2CCN(C(=O)CC#N)CC2)CC1 ZINC000574098358
NC(=O)c1[nH]nc2c1CN(C(=O)c1cc(O)c(O)c(O)c1)CC2 ZINC001269724689
C=CCNC(=O)Cn1c(Cc2ccccn2)nnc1N1CCN2C(=O)C(=O)NC[C@@H]2C1 ZINC001301505792
C=CC[NH2+][C@@H]1CN(C(=O)C2CS(=O)(=O)C2)C[C@@H]1n1ccnn1 ZINC001070201293
O=C(COc1ccc(S(=O)(=O)N2CCCC2)cc1)NCCSc1nc[nH]n1 ZINC000222638867
COCCCNC(=O)CN(C)C(=O)c1cc(S(N)(=O)=O)cc([N+](=O)[O-])c1C ZINC000522852679
C=CCNC(=O)NC(C)(C)C(=O)NCC[NH2+]CC(=O)NC(N)=O ZINC001152398541
C#CCNS(=O)(=O)N1CCN(Cc2cnon2)CC1 ZINC001328394078
C#CCNS(=O)(=O)N1CCN(CCn2cnc3c2c(=O)n(C)c(=O)n3C)CC1 ZINC000761033073
CS(=O)(=O)CCN1CCN(S(=O)(=O)c2ccc(S(N)(=O)=O)cc2)CC1 ZINC000052685742
Nc1nc2c(c(=O)[nH]1)n(CCO)c[n+]2[C@@H]1O[C@@H](CO)[C@@H](O)[C@H]1O ZINC000034713954
C#C[C@@H](CO)NS(=O)(=O)N(CCC#N)CCOC ZINC001211984625
CS(=O)(=O)N1CCN(S(=O)(=O)N2CCN(CC#N)CC2)CC1 ZINC000443472067
COc1cnc([N-]S(=O)(=O)CCCS(=O)(=O)N2CC(C)(C#N)C2)nc1 ZINC000348338096
Cn1cc(C[N@@H+]2C[C@@H](O)[C@@H](CNC(=O)c3n[nH]c(=O)[n-]c3=O)C2)cn1 ZINC000958223555
Cn1nnnc1CC[N@@H+]1C[C@@H]2C(=O)NC(=O)[C@@H]2C1 ZINC001349646270
CN1C[C@@H](NS(=O)(=O)CCCS(=O)(=O)NC2(C#N)CC2)CC1=O ZINC000349619742
O=C1CNC(=O)N1CCCN1CCN(S(=O)(=O)c2ccccc2[N+](=O)[O-])CC1 ZINC000108219978
N#CCNC(=O)C[NH2+][C@@H]1CN(C(=O)c2cc[nH]c2)C[C@@H]1n1ccnn1 ZINC001129871636
CN(C)S(=O)(=O)N1CC(NS(=O)(=O)N2CCO[C@@H](C#N)C2)C1 ZINC000599501363
COc1ccc(N2CCN(CCCNS(=O)(=O)CC#N)CC2)cc1 ZINC001192988210
COC[C@@H](O)CN1CC[NH2+]CCN(C[C@H](O)COC)CC1 ZINC001339912833
Cc1c(CNC(=O)C(=O)N(C)CCS(C)(=O)=O)cnn1C ZINC001328754466
CN1C(=O)C(=O)N(CC(=O)OCCn2cc([N+](=O)[O-])cn2)C1=O ZINC000748123529
C#CCN1C[C@@H]2C[C@H]1CN2C(=O)CN1CC(=O)NC1=O ZINC001032688700
N#CCN1CC(N2CCN(C(=O)Cn3nccn3)CC2)C1 ZINC000941423981
O=c1[nH]nc2n1CCN(C[C@@H](O)Cn1cc([N+](=O)[O-])cn1)C2 ZINC000358805257
O=C(NCCC[NH2+]CCn1cncn1)C1(C(F)(F)F)CC1 ZINC001167245790
Cn1cc(N2CCN(S(=O)(=O)CCCS(=O)(=O)NCC#N)CC2)cn1 ZINC000349510246
COC[C@](C)(CC(=O)OC)NCCS(=O)(=O)c1ccc(C#N)cc1 ZINC000440549479
N#C[C@@H]1CN(S(=O)(=O)N2CC[C@@H](N3CCOC3=O)C2)CCO1 ZINC000849438254
CC#CCS(=O)(=O)[N-]C(=O)c1ccc(OC)c(OC)c1OC ZINC000791111765
C[C@@]1(C#N)CCN(C(=O)C(=O)N2CCN(S(C)(=O)=O)CC2)C1 ZINC000595123517
C#CCNS(=O)(=O)N1CCN(S(=O)(=O)c2ccc(S(=O)(=O)NC)cc2)CC1 ZINC001663864388
CNS(=O)(=O)CCNS(=O)(=O)N(C)[C@@H](C)CC#N ZINC000337760956
C=CCNC(=O)C[N@H+]1C[C@@H]2CN(C(=O)Cn3cnnn3)C[C@]2(C)C1 ZINC001101118471
COC(=O)CN(CC#N)C(=O)CCn1cnnn1 ZINC001354154543
C[NH+](C)C[C@@H](O)CN1CCN(c2ncc(C#N)c(N)n2)CC1 ZINC000670437289
CNC(=O)NC(=O)C[NH2+]CCCNC(=O)C[C@@H]1NC(=O)NC1=O ZINC001160167815
C#CCOCCN(C)C(=O)Cn1ncn(C)c1=O ZINC001264014756
Cc1nc[nH]c1CN1CCN(S(=O)(=O)N(C)C)[C@H]2CS(=O)(=O)C[C@H]21 ZINC000077389363
Cc1nc([C@@H]2CN(S(=O)(=O)c3cn[nH]c3)CCO2)cc(=O)[nH]1 ZINC000257283804
Cn1c(N2CC[C@](C)(O)C2)c(C#N)c(=O)n(C)c1=O ZINC000301493370
C#CCNC(=O)CC(=O)NCCNCc1nc(CC)no1 ZINC001125998370
CNS(=O)(=O)c1ccc(N2CCN(CCS(N)(=O)=O)CC2)c([N+](=O)[O-])c1 ZINC000462945951
CC[C@@](C)(C#N)O[C@@H]1O[C@H](CO)[C@@H](O)[C@H](O)[C@H]1O ZINC000005923622
CN1C[C@@]2(F)CN(Cc3c([O-])cc(F)cc3F)C[C@@]2(F)C1=O ZINC001272617460
Nc1nc(N2CCC[C@@]3(C2)NC(=O)NC3=O)ncc1[N+](=O)[O-] ZINC000432935965
O=C1[C@@H]2[C@H]3CC[C@H](O3)[C@H]2C(=O)N1[C@@H]1CCC(=O)NC1=O ZINC000005217602
C[NH+](C)CCCN(CCC#N)C(=O)Cn1cc(-c2nnn[n-]2)c(=O)[nH]c1=O ZINC001578990783
Cn1nncc1S(=O)(=O)N1C[C@@H]2CS(=O)(=O)C[C@@H]2C1 ZINC001365743284
C=CCCS(=O)(=O)N1CCN2[C@@H](CNS2(=O)=O)C1 ZINC000921953006
O=C(NCC[C@H]1CNCCS1(=O)=O)NCC1=CC[NH2+]CC1 ZINC001335556424
CC(C)(C#N)NS(=O)(=O)CCCS(=O)(=O)N1CC(S(C)(=O)=O)C1 ZINC000565229772
CN(C(=O)c1cc(C#N)c[nH]1)[C@H]1CN(C(=O)[C@@H]2CCNC2=O)C[C@@H]1O ZINC000958802323
CN(CC#N)S(=O)(=O)CCCS(=O)(=O)N[C@H]1[C@@H]2COC[C@@H]21 ZINC000349581097
O=C(CN1C(=O)CSC1=S)N1CC(N2CC(F)C2)C1 ZINC001144840914
C#CCNS(=O)(=O)CCCCS(=O)(=O)NCC#C ZINC000866413103
Cn1cc(CCC(=O)NCC2(NC(=O)c3nnc[nH]3)CC2)nn1 ZINC001393719789
C#CCCS(=O)(=O)N1CCN(S(=O)(=O)NC)CC1 ZINC000808312372
CC(C)(O)[C@H](O)CN1CCN([C@H]2CS(=O)(=O)C[C@H]2O)CC1 ZINC001364372103
C#CCOCCC(=O)NCC1(NC(=O)C(N)=O)CCC1 ZINC001063039828
Cn1ccc(S(=O)(=O)NCC(=O)NCC#N)n1 ZINC001326002585
CO[C@]1(C(=O)NCC(=O)N2CCCO2)CCS(=O)(=O)C1 ZINC001362841242
COC1[C@H](O)[C@H](O)C(OC)[C@@H](O)[C@H]1O ZINC000004100817
O=c1ccc([N+](=O)[O-])cn1CCN1C[C@@H](O)[C@@H](O)C1 ZINC000090551491
C#CCNC(=O)C[N@H+]1C[C@@H]2CN(C(=O)Cn3nccn3)C[C@]2(C)C1 ZINC001101250798
Cn1cc(S(=O)(=O)N2CCn3cnnc3C2)c(=O)[nH]c1=O ZINC001364797490
CC(C)[C@@H]1C(=O)NCCN1S(=O)(=O)CCCS(=O)(=O)N(C)CC#N ZINC000349516415
C#CCNC(=O)CC(=O)NCC[NH2+]CC(=O)Nc1nnc(C)s1 ZINC001125982314
N#Cc1c[nH]c(C(=O)N2C[C@@H](NC(=O)C3CS(=O)(=O)C3)[C@@H](O)C2)c1 ZINC000963943248
CC[C@@H](C(=O)N(C)C[C@@H](C)NC(=O)Cn1ncnn1)[NH+](C)C ZINC001370630671
CN(C)C(=O)C[NH2+][C@@H]1CN(C(=O)C(N)=O)C[C@H]1c1cnn(C)c1 ZINC001316673027
COc1ccc(S(=O)(=O)[N-]c2cccc(N(C)C)c2)cn1 ZINC001195724950
N#CCNS(=O)(=O)CCCS(=O)(=O)N1CCS(=O)(=O)[C@@H]2CCC[C@@H]21 ZINC000349453978
O=CNCCN(C=O)CCNS(=O)(=O)[C@@H]1CCS(=O)(=O)C1 ZINC000217401274
Cc1nnc(CN2CCN(Cc3ccc(F)c(F)c3[O-])CC2)[nH]1 ZINC000895263775
CC1(C)NC(=O)N(CCN2CCC[C@@]3(C2)NC(=O)NC3=O)C1=O ZINC001320991531
C#CC[NH2+][C@@H]1CN(C(=O)C2CC(=O)NC(=O)C2)C[C@H]1c1cncn1C ZINC001070702255
CC(CO)(CO)CNS(=O)(=O)N1CCO[C@@H](C#N)C1 ZINC001364848890
CN1C(=O)[C@@H]2C[C@@H](O)CN2C2(CN(C3CC[NH+](C)CC3)C2)C1=O ZINC000225385700
CN1CCN(S(=O)(=O)N2CCN(C(=O)CON)CC2)CC1 ZINC001341345677
COc1cc(/C=N\NC(N)=S)cc(/C=N/NC(N)=S)c1O ZINC000035191171
COC(=O)NCC(=O)NCCNCc1c([N+](=O)[O-])ncn1C ZINC001124181411
C[C@@H](C#N)C(=O)N1C[C@@H]([NH2+]CC(=O)N2CCNC(=O)C2)C(C)(C)C1 ZINC000995582935
CCS(=O)(=O)CCN1C[C@@]2(F)CN(S(=O)(=O)CC#N)C[C@@]2(F)C1=O ZINC001278835786
O=C1NC[C@@H]2CN(c3ccc(-c4nn[nH]n4)cc3[N+](=O)[O-])CCN2C1=O ZINC000823547716
O=C(NCCNS(=O)(=O)c1ccc([N+](=O)[O-])cc1)NCc1nnc2n1CCC2 ZINC000604401258
Cn1c2ncn(CCOc3ccc(S(N)(=O)=O)cc3)c2c(=O)n(C)c1=O ZINC000021240976
Nc1c2n[nH]c([C@@H]3O[C@@H](CO)[C@@H](O)[C@@H]3O)c2nc[n+]1[O-] ZINC000004830852
Cn1cc(C(=O)CNC(=O)Cn2cnc(C#N)n2)cn1 ZINC001434402991
CS(=O)(=O)N1CC2(C1)[C@@H](COc1ncccn1)CCS2(=O)=O ZINC000247533459
CNS(=O)(=O)CC(=O)N[C@H](C)C[NH2+]CC(=O)NC(C)(C)C ZINC001374847529
C=CCS(=O)(=O)CCn1c([C@@H]2CCC(=O)N2)nnc1N1CCNC(=O)C1 ZINC001359332043
C=CCn1c(=O)n(CC=C)c(=O)n(CN2CCN(C)C(=O)C2)c1=O ZINC000844731218
Cn1cc(S(=O)(=O)N2CC(S(=O)(=O)N3CCNCC3)C2)cn1 ZINC000864094027
C#CCNC(=O)CN1CCN(C(=O)Cc2nnn(C(C)(C)C)n2)CC1 ZINC000825966916
Cn1cc(CCC(=O)NCCCNC(=O)Cn2cncn2)nn1 ZINC001350248277
COCC1(S(=O)(=O)[N-]N=c2[nH]c3ccncc3s2)CC1 ZINC000882769342
CN(CC#N)S(=O)(=O)CCCS(=O)(=O)N[C@@H]1CC[C@H]1O ZINC000349540876
C=CCNC(=O)C(C#N)=c1sc(=Cc2cnn(C)c2)c(=O)n1CC(=O)N(C)C ZINC000918730200
NS(=O)(=O)N1CCN(Cc2ccc(C#CCO)s2)CC1 ZINC000215819793
N#Cc1cccc(Oc2ccc(NC(=O)C(=O)NCCOCCO)cn2)c1 ZINC000609949659
COCCN1C(=O)C(=CNCCCN2CCCC2=O)C(=O)NC1=S ZINC000060861212
C#CCOCCNS(=O)(=O)CCNS(=O)(=O)CC ZINC000784452069
CN(C(=O)c1ccc(C#N)[nH]1)[C@H]1CN(C(=O)c2cnn(C)n2)C[C@@H]1O ZINC000958826782
Cc1ccc(S(C)(=O)=O)cc1S(=O)(=O)N1CCN(CCS(N)(=O)=O)CC1 ZINC000078869624
O=c1nc(N2CCSCC2)ccn1[C@@H]1O[C@@H](CO)[C@@H](O)[C@@H]1O ZINC000005496900
O=C(Cn1cncn1)NC1(CCO)CN(Cc2ncccn2)C1 ZINC001378352161
C[C@@H](C[NH2+]CC(N)=O)N(C)C(=O)Cc1nc2ncccn2n1 ZINC001392134235
COc1cccc(C(=O)N2CCN(S(=O)(=O)N3CCN(C)CC3)CC2)c1[N+](=O)[O-] ZINC000443947668
O=C1NC[C@H](CN2C(=O)N[C@@]3(CCC[NH2+]C3)C2=O)O1 ZINC001326805785
COCC[N@@H+]1CCO[C@H]2CN(c3ccc(OC)nn3)CC[C@H]2C1 ZINC001164849777
C[C@@H]([NH2+]C[C@@]1(C)CCN(C(=O)Cn2ncnn2)C1)C(=O)N(C)C ZINC001368187520
C#CC[NH2+][C@@H]1CN(C(=O)CN2CN=NC2=O)C[C@H]1c1cncn1C ZINC001070639876
O=CN(CCN(C=O)[C@@H]1CCS(=O)(=O)C1)[C@@H]1CCS(=O)(=O)C1 ZINC000217392526
CCC(C)(C)C(=O)N1CC[C@@H](n2cc(C[NH2+]C[C@@H](C)O)nn2)C1 ZINC001098711472
C#CCCN1CC(N2CCN(C(=O)C3CS(=O)(=O)C3)CC2)C1 ZINC000941421813
N#Cc1cccnc1N1CCN(C(=O)C(=O)N2CCNC(=O)C2)CC1 ZINC000297906470
CNS(=O)(=O)N1CCN(S(=O)(=O)N(C)C[C@@H](C)C#N)CC1 ZINC000344817740
C#CCCS(=O)(=O)[N-]C(=O)CCc1c(C)nc2ncnn2c1C ZINC000791110262
N#CCCN1CCN(C(=O)Cc2nc(N)n[nH]2)CC1 ZINC001180246139
NC(=O)NCC(=O)NCC1(O)CN(C(=O)[C@@H]2CCS(=O)(=O)C2)C1 ZINC001041388196
NS(=O)(=O)N1CCN(C/C=C/CN2CCN(S(N)(=O)=O)CC2)CC1 ZINC000052487592
NS(=O)(=O)c1ccc(N2CCN3C(=O)C(=O)NC[C@@H]3C2)cc1[N+](=O)[O-] ZINC000589112900
CC(C)[C@@](C)(C#N)NC(=O)COC(=O)CCC[C@@]1(C)NC(=O)NC1=O ZINC000801431021
N#C[C@H]1CN(S(=O)(=O)N2CCOC[C@H](O)C2)CCO1 ZINC000566808149
N#C[C@H]1CN(S(=O)(=O)NC[C@H]2C[C@H](O)C2)CCO1 ZINC001364039180
C#CCN1CC2(C1)CN(C(=O)Cn1nccn1)CCO2 ZINC001053272931
O=c1ccc2cc(O[C@@H]3O[C@@H](CO)[C@@H](O)[C@@H](O)[C@@H]3O)c(O)cc2o1 ZINC000003894278
C#CCCN1CCO[C@@]2(CCN(C(=O)CN3CCNC(=O)C3)C2)C1 ZINC000972497624
C#CCC[NH2+]Cc1cn(C2CN(C(=O)CN3CCNC(=O)C3)C2)nn1 ZINC001105299196
C#CCNS(=O)(=O)N1CCN(C(=O)NCc2ccc(S(=O)(=O)NC)s2)CC1 ZINC001681981684
CCC(C)(C)n1nnnc1N1CCN2C(=O)C(=O)NC[C@@H]2C1 ZINC001340343231
N#Cc1sccc1S(=O)(=O)N1CCN2C(=O)C(=O)NC[C@@H]2C1 ZINC000593564758
O=C(C[C@H]1C[NH2+]CCO1)NCCCN1C(=O)CNC1=O ZINC001326014164
CS(=O)(=O)N1C[C@H]2CS(=O)(=O)C[C@@]2(C#N)C1 ZINC001309914424
CNS(=O)(=O)CC(=O)N1C[C@H]2C[N@H+](CC#CCOC)C[C@@]2(C)C1 ZINC001101465369
N#C[C@H]1CSCCN1C(=O)CN1CCNC(=O)C1 ZINC000901321551
O=C([C@@H]1CNC(=O)N1)N1CC[C@H]2C[N@@H+](Cc3n[nH]c(=O)[n-]3)C[C@H]2CC1 ZINC000946746579
COCC1(O)CN(C(=O)Cn2cc(S(N)(=O)=O)cn2)C1 ZINC001363071013
O=C(CN1C(=O)CSC1=S)NCCCc1c[nH][nH]c1=O ZINC001144848560
COC(=O)[C@H]([N-]S(=O)(=O)c1ccc(C#N)cc1)c1ccn(C)n1 ZINC000345721020
CC1=[N+]([O-])[C@@]2(N)CCc3c(no[n+]3[O-])[C@@]2(O)C1 ZINC000019320485
NC(=O)[C@@H]1CNCCN1C(=O)CCS(=O)(=O)c1ccc(F)cc1 ZINC000257292691
CNC(=O)[C@@H]1CC(=O)N(C2CN(c3ncc(C#N)cc3F)C2)C1 ZINC000685940464
COCCN(CCC#N)S(=O)(=O)N1CCn2c(nn(C)c2=O)C1 ZINC000369114429
CS(=O)(=O)Nc1ccc([N-]S(=O)(=O)c2ccoc2)cc1 ZINC000795291262
C[C@@H]1C(=O)N(C)CCN1S(=O)(=O)CCCS(=O)(=O)N(C)CC#N ZINC000349505366
N#C[C@@]12CN(C(=O)Cn3cnnn3)C[C@H]1CS(=O)(=O)C2 ZINC001472035439
Nc1nc(N2CC[C@@H](S(N)(=O)=O)C2)ncc1[N+](=O)[O-] ZINC000351841475
CN(CCS(N)(=O)=O)Cc1nnc2c(=O)n(C)ccn12 ZINC001364789318
CNS(=O)(=O)CCNc1ccc(S(=O)(=O)N2CCN(C)CC2)cc1[N+](=O)[O-] ZINC000438892883
CN(C(=O)c1c[nH]c(C#N)c1)[C@H]1CN(C(=O)c2cnn(C)n2)C[C@@H]1O ZINC000958828416
CN1C(=O)C(=CNC(C)(CO)CO)C(=O)N(C)C1=S ZINC000005686042
CN1CCN(S(=O)(=O)N2CCN(C(=O)CSCC#N)CC2)CC1 ZINC000408043516
Cc1nc(N2CCNC(=O)C2)nc(N2CCNC(=O)C2)c1[N+](=O)[O-] ZINC000095446208
Cc1c[nH]nc1C(=O)NCCCNC(=O)Cn1ncn(C)c1=O ZINC001350003831
O=C(Cn1cnnn1)NC1(CCO)CN(C(=O)C(F)F)C1 ZINC001383139841
CN(C)S(=O)(=O)N(CC#N)CC(=O)N1CCN(CC(=O)NC(C)(C)C)CC1 ZINC001117673514
COCCCS(=O)(=O)N1CCN(C(=O)NCCC(=O)N2CCN(C)CC2)CC1 ZINC000432554703
CC[NH2+]CC1(O)CCN(C(=O)CN(C)S(C)(=O)=O)CC1 ZINC001393771715
Cn1cc([C@@H]2CN(c3c(C#N)c(=O)n(C)c(=O)n3C)C[C@H]2CO)cn1 ZINC000333047583
C[C@@H]1C(=O)NCCN1S(=O)(=O)N1CCO[C@@H](C#N)C1 ZINC000337084053
C#CCNC(=O)C[N@H+]1C[C@@H]2CN(C(=O)CN3CN=NC3=O)C[C@]2(C)C1 ZINC001101200177
N#CCN1C[C@@H]2C[C@H]1CN2C(=O)CN1CC(=O)NC1=O ZINC001032689053
CS(=O)(=O)c1cc(C(=O)NCC[NH2+]CC(=O)NCC#N)co1 ZINC001127705405
NS(=O)(=O)c1ccc(OCC(=O)N2CCNC(=O)C2)c([N+](=O)[O-])c1 ZINC000298105417
C#CCC[N@H+]1CC[C@@H](N2CCN(C(=O)CN3CC(=O)NC3=O)CC2)C1 ZINC001046072203
N#C[C@@H]1CNCCN1C(=O)c1snnc1CO ZINC001196355347
C#CCNC(=O)C[N@@H+]1CC[C@@]2(CNC(=O)[C@@H]3CNC(=O)N3)CCC[C@@H]12 ZINC001107522844
C#CCNC(=O)[C@@H](C)OC(=O)C(=O)c1cc(S(N)(=O)=O)cn1C ZINC000803863393
NC(=O)NCCC(=O)NC[C@@]1(O)CCN(C(=O)Cn2ncnn2)C1 ZINC001039701700
CC#CCCN1CCN(S(=O)(=O)N2CCN(C)CC2)CC1 ZINC000155098555
CC1=C(CO[C@@H]2O[C@H](CO)[C@@H](O)[C@H](O)[C@H]2O)C(C)(C)CC[C@@H]1O ZINC000514288219
N#Cc1cc(C(=O)NCCOCCS(N)(=O)=O)c[nH]1 ZINC001327077219
CN(C(=O)Cn1cncn1)[C@H]1CN(C(=O)c2c[nH]c(C#N)c2)C[C@@H]1O ZINC000958967466
Cc1cc(C(=O)NCC[NH2+]CCn2cc(Cl)cn2)cnn1 ZINC001126274887
COCCN(CCO)S(=O)(=O)CCn1nc(C)oc1=O ZINC001365666070
Cn1ccnc1-c1nn(CCNC(=O)CNS(C)(=O)=O)cc1-c1ccc(F)cc1 ZINC000019291549
CS(=O)(=O)N1CCO[C@@]2(C1)COCCN(Cc1ccncc1)C2 ZINC000096229449
COc1ccc(S(=O)(=O)N2CCN(CCN3CCCS3(=O)=O)CC2)cc1[N+](=O)[O-] ZINC000448161720
[O-]c1c(CN2CCN(c3cncnc3)CC2)ccc(F)c1F ZINC001233078872
C#CC[N@H+]1C[C@H](O)[C@@H](CNC(=O)c2n[nH]c(=O)[n-]c2=O)C1 ZINC000958223907
CNS(=O)(=O)c1ccccc1S(=O)(=O)NCCC#N ZINC000241371324
O=C1CN(Cc2cc(Br)c(F)cc2[O-])CCCN1 ZINC001144299519
N#Cc1cccc(S(=O)(=O)NCC(=O)Nc2ccn(CCC(N)=O)n2)c1 ZINC000555031993
C[C@@H]1CC(=N[N-]S(=O)(=O)c2cn(C)c(=O)n(C)c2=O)CC[N@@H+]1C ZINC000771897420
CC1(C)CN(S(=O)(=O)NCCNS(=O)(=O)c2ccccc2[N+](=O)[O-])CCO1 ZINC000537434158
Cn1cc(S(=O)(=O)NC[C@](C)(O)C2CC2)c(=O)[nH]c1=O ZINC001364779784
N#CCC1CN(C(=O)c2n[nH]c3c2CCN(C(=O)CCS(N)(=O)=O)C3)C1 ZINC001274512929
O=C(C(=O)N1CCn2ncnc2C1)N1CC[C@@H]2CC[C@@H](O)[C@@H]21 ZINC001348235909
C[C@H](O)CCCN1CCN([C@H]2CS(=O)(=O)C[C@@H]2O)CC1 ZINC001363776347
N#Cc1c(O)cc(CC(=O)NCCN2C(=O)C=CC2=O)c(O)c1C#N ZINC000022057099
CC[NH+]1CCN(c2nc3c(c(=O)[nH]c(=O)n3C)n2C[C@@H](C)O)CC1 ZINC000004318059
C[C@@H]1O[C@@H](OCC[NH2+][C@@H]2CC[C@@H](C[N+](=O)[O-])C2)[C@@H](O)[C@H](O)[C@@H]1O ZINC001169009898
C[C@]1(C#N)CN(C(=O)CN2CCNCC2=O)CCO1 ZINC001122366340
COc1ccc(S(=O)(=O)N2CCN(C[C@@H](O)CO)CC2)cc1OC ZINC000012997720
O=C(C(=O)N1CCC2=C(CCC(=O)N2)C1)N1C[C@@H]2C[C@H]1C[NH2+]2 ZINC001330566805
CC(C)N(CCN(C)C(=O)[C@H](C)C#N)C(=O)c1c[nH]c(-c2nn[nH]n2)c1 ZINC001573561356
NS(=O)(=O)CCNc1nccc(-c2nn[nH]n2)c1[N+](=O)[O-] ZINC000822894827
C#CCNC(=O)CC(=O)NCC[NH2+]CC(=O)N(C)CC(F)(F)F ZINC001125997591
CCN1CC[NH+](CCCCNC(=O)N2CCN(S(C)(=O)=O)CC2)CC1 ZINC000046754807
COC[C@@H](O)CN1C[C@@H]2CS(=O)(=O)C[C@@]2(C#N)C1 ZINC000933113747
C#CC[NH2+][C@@H]1CN(C(=O)CN2CCCNC2=O)C[C@@H]1n1ccnn1 ZINC001070226253
C#CCCCC(=O)NC[C@H]1CN(C(=O)CC(N)=O)C[C@@H]1O ZINC001081442200
N#Cc1cc(C(=O)N2C[C@@H](NC(=O)C3CS(=O)(=O)C3)[C@@H](O)C2)c[nH]1 ZINC000963944970
CNS(=O)(=O)CCNS(=O)(=O)N(C)CCC#N ZINC000439103088
N#Cc1cn(CCO)c(=O)n(CN2CCCCC2=O)c1=O ZINC001364286328
C#CCNC(=O)C[N@H+]1C[C@@H]2CN(C(=O)Cn3cncn3)C[C@]2(C)C1 ZINC001101454693
N#CCNS(=O)(=O)c1cccc(S(=O)(=O)N2CCCNC(=O)C2)c1 ZINC000848953835
NC(=O)c1ncn2c1nc(-c1ccco1)cc2C(=O)NCCN1CC[NH2+]CC1 ZINC000237777508
CN(C)S(=O)(=O)CCNC(=O)CNS(=O)(=O)c1ccc(C#N)cc1 ZINC000291482326
COCCN(CC[NH+](C)C)C(=O)Cn1cc(Br)c(=O)[nH]c1=O ZINC000104555795
Cc1nc(S(=O)(=O)NCC(=O)N2CCN(C(=O)CC#N)CC2)cn1C ZINC000570291544
CN1CCN(S(=O)(=O)N2CCN(Cn3cccc(C#N)c3=O)CC2)CC1 ZINC000758203724
C=CCNC(=O)NC(=O)C[NH2+]CCNC(=O)Cc1cnn(C)c1C ZINC001129048091
O=S(=O)(N=S1(=O)CCCC1)[N-]Cc1c(O)cccc1F ZINC000921451690
N#C[C@]12CN([C@@H]3CCC(=O)NC3=O)C[C@H]1CS(=O)(=O)C2 ZINC001460878971
CC#CCN(C)C[C@@H](O)CN(C)C(=O)CS(C)(=O)=O ZINC001278849672
O=C1N[C@@]2(CCOC2)C(=O)N1CCN1CCCS1(=O)=O ZINC001343030462
O=C1[C@@H]([NH2+]C[C@@H](O)Cn2cc([N+](=O)[O-])cn2)CCCN1CCO ZINC000571284304
CS(=O)(=O)NCCOC(=O)CNS(=O)(=O)c1ccc(C#N)cc1 ZINC000730598704
Cc1nc(=NS(=O)(=O)c2nn(C)cc2[N+](=O)[O-])n(C)[nH]1 ZINC001329209508
CN(CC#N)S(=O)(=O)CCCCS(=O)(=O)N1CC2(C1)CNC(=O)O2 ZINC001327250673
Cc1cc(C#N)cc(C(=O)N2CN[C@H](N)[C@H]3NCN[C@@H]32)c1 ZINC001195448011
O=C(NCCn1cccn1)C(=O)NCCn1cc([N+](=O)[O-])cn1 ZINC001322342527
Cn1c(=O)[nH]c2c1c(=O)n(C)c(=O)n2C ZINC000100034211
O=C(Cn1ccnc1)NCC1(NC(=O)[C@@H]2CCC(=O)N2)CC1 ZINC001389886781
C[C@@]1(O)C[C@H](O)CN(C(=O)CC[NH3+])C[C@H]1n1cnc2c1ncnc2N ZINC000257235508
O=C(NCCCN1CCN(c2ncccn2)CC1)NCCN1C(=O)CNC1=O ZINC000264937173
N#Cc1ccc(C(=O)N[C@@H]2CN(C(=O)C3CS(=O)(=O)C3)C[C@@H]2O)[nH]1 ZINC000962340949
CN([C@@H]1COC[C@H]1O)S(=O)(=O)CCCS(=O)(=O)NC(C)(C)C#N ZINC000573104051
COCCN(CCC#N)S(=O)(=O)NCCN1C(=O)CNC1=O ZINC000337083612
CC(C)(C)NC(=O)NC(=O)C[NH2+]CCCNC(=O)[C@@H]1CNC(=O)N1 ZINC001165476599
C[C@H](C#N)S(=O)(=O)N1CCC[C@@]2(CN(CCn3ccnc3)CCO2)C1 ZINC001280300272
N#Cc1ccc(S(=O)(=O)[N-]c2ccn(CCC(N)=O)n2)c(F)c1 ZINC000158178258
N#CCNC(=O)CNC(=O)NCCCn1cncn1 ZINC001330436779
CN(C)S(=O)(=O)C1(CNC(=O)N2C[C@H]3CS(=O)(=O)C[C@@]3(C#N)C2)CC1 ZINC001471361471
CC1=C(S(N)(=O)=O)CS(=O)(=O)C1 ZINC000001082398
CSC[C@@H](CCO)NC(=O)[C@H](C)NC(=O)Cn1cnnn1 ZINC001362470693
[O-]c1c(Br)cccc1CN1CCc2nn[nH]c2C1 ZINC000827884985
CCN1CC2(C1)C(=O)N(Cc1ccc(C)o1)C(=O)[C@@H]1C[C@@H](O)CN12 ZINC000225440651
Cc1nc(C)c(CC(=O)OCC(=O)NCCCN(C)S(C)(=O)=O)c(=O)[nH]1 ZINC000051170022
CN1CCN([C@@H]2CN(S(=O)(=O)c3cccs3)C[C@H]2O)CC1 ZINC000257268142
COCCS(=O)(=O)CC(=O)NCCN(C)CC#N ZINC001267202479
CN(C)S(=O)(=O)N1C[C@@H]2CN(Cc3cnn(C)c3)CCO[C@@H]2C1 ZINC000096110918
C=CCC[NH2+]Cc1cn(C2CN(C(=O)CN3CCNC(=O)C3)C2)nn1 ZINC001105299191
COCCS(=O)(=O)[N-]C(=O)CN(C)C(=O)OC(C)(C)C ZINC000491527137
CN(C)S(=O)(=O)NCC(=O)N(C)CCN(C)CC#N ZINC001496796598
C[C@@H]1N(N2C(=O)CS(=O)(=O)[C@@H]2C)C(=O)CS1(=O)=O ZINC000001591199
C[C@@H]1CN(S(=O)(=O)CCCCS(=O)(=O)NCC#N)CC(=O)N1C ZINC000349600554
N#Cc1ccc(S(=O)(=O)[N-]C(=O)c2cccc(S(=O)(=O)N3CCNC(=O)C3)c2)cc1 ZINC000916774115
N#Cc1cnnc(N2CCN(CC(N)=O)C(=O)C2)c1 ZINC001328039943
C#CC[NH+]1CCC(C(=O)NC[C@@H]2CCN2C(=O)Cn2cnnn2)CC1 ZINC000950429148
C#CCNC(=O)CC(=O)NCC[C@@H]1C[N@@H+](CC(=O)NCC#N)C[C@H]1C ZINC001102886662
CN(C)S(=O)(=O)N(CC#N)Cc1cnnn1C ZINC001323880025
[O-]c1c(Cl)cc(F)cc1CN1CCn2cnc(CO)c2C1 ZINC001235508451
C#CC[NH+]1CCC(C(=O)N2CC3(C2)CCN(C(=O)C(N)=O)C3)CC1 ZINC001019101805
C#C[C@@H](C)NC(=O)NCCOCCS(N)(=O)=O ZINC000854139179
OCCN1CN(CCO)CN(CCO)C1 ZINC000019319196
C#CCNS(=O)(=O)N1CCN(C(=O)Cc2cc(C)n[nH]2)CC1 ZINC000831565272
C#CC[NH2+]CC[C@@H]1CN(C(=O)[C@@H]2CS(=O)(=O)CC(=O)N2)C[C@H]1C ZINC001104440419
C#C[C@@H](C)N(C)S(=O)(=O)CCCS(=O)(=O)N=c1nc(C)[nH]n1C ZINC000848961307
C#CCNC(=O)C[N@H+]1C[C@@H]2CN(C(=O)[C@@H]3CNC(=O)N3)C[C@]2(C)C1 ZINC001101343966
CN(C(=O)c1cc(C#N)c[nH]1)[C@H]1CN(C(=O)c2nc[nH]n2)C[C@@H]1O ZINC000958799235
C#C[C@@H](CO)NS(=O)(=O)N=[S@](C)(=O)N(C)C ZINC000882233568
N#CCCCN1CC2(CN(C(=O)CN3CCS(=O)(=O)CC3)C2)OCC1=O ZINC001270497761
C#CCNS(=O)(=O)N1CCN(C(=O)c2cc3c(=O)[nH]c(C)cn3n2)CC1 ZINC001471451258
C#CCNC(=O)CN1CCN(S(=O)(=O)c2cnc3c(c2)c(=O)[nH]c(=O)n3C)CC1 ZINC000728589888
C[C@]1(C[NH2+]CC(=O)NC(N)=O)CCN(C(=O)Cn2ccnc2)C1 ZINC001380442599
CC(C)(C#N)NS(=O)(=O)CCCS(=O)(=O)N1CC[C@@H](O)C1 ZINC000594637190
C#CCNS(=O)(=O)N1CCN(C(=O)NCCn2ccnc2)CC1 ZINC000891554930
N#CCCNC(=O)Cn1nc(-n2cncn2)ccc1=O ZINC000040119268
O=C(C[NH2+]CCNC(=O)Cn1ncnn1)NCC#Cc1ccccc1 ZINC001127438399
O=c1[nH]c2ncn(C[C@@H](O)CO)c2c(=O)[nH]1 ZINC000003882072
CS(=O)(=O)CCN1CCC(NS(=O)(=O)N2CCO[C@@H](C#N)C2)CC1 ZINC001309159323
O=C(Cn1ncnn1)N1CC(CCO)(NC(=O)c2ccc[nH]2)C1 ZINC001383134336
C[NH+]1CCC(C#N)(NC(=O)CN2CCN(S(C)(=O)=O)CC2)CC1 ZINC000531588033
C#CCNC(=O)[C@@H](C)[NH2+]CCNC(=O)c1nc2ncc(C)cn2n1 ZINC001130077030
C[C@@H]1Oc2ccc(S(=O)(=O)[N-]c3nn[nH]n3)cc2NC1=O ZINC000071538935
CC(C)S(=O)(=O)[C@@H]1CS(=O)(=O)C[C@@H]1O ZINC000016034429
CNC(=O)NC(=O)C[NH2+]CC1(CCNC(=O)CNC(N)=O)CC1 ZINC001163343531
C[C@H](C[NH2+]CCF)N(C)C(=O)CN1C(=O)C(=O)N(C)C1=O ZINC001319539005
CCN(CC(=O)OC)S(=O)(=O)CCS(=O)(=O)N(C)C ZINC001364798969
CN([C@@H]1CCN2CCO[C@H]1C2)S(=O)(=O)N1CCN(C)CC1 ZINC001365407476
C[C@@H](C#N)NS(=O)(=O)CCCS(=O)(=O)N(C)[C@@H]1COC[C@H]1O ZINC000349453818
N#Cc1cc(F)c(S(=O)(=O)[N-]CC[C@@]2(O)CCOC2)c(F)c1 ZINC000593636422
NC(=O)c1ncn(CC(=O)N2CC(O)(CNC(=O)c3nnc[nH]3)C2)n1 ZINC001044783266
N#C[C@@H]1CN(S(=O)(=O)NCCn2cncn2)CCO1 ZINC001423671124
N#Cc1ccc(NCCN2CCCC2=O)nc1NCCN1CCCC1=O ZINC000570973259
O=C(CN1CC(=O)NC1=O)NC1CC(C[NH2+]Cc2n[nH]c(=O)[n-]2)C1 ZINC000962430014
C#CCNC(=O)CC(=O)NCC[NH2+][C@@H](C)C(=O)NC(=O)NC(C)C ZINC001125999194
C#CCC[N@H+](C)CCNC(=O)Cn1c(=O)[n-][nH]c1=O ZINC001492830932
CN1CCN(S(=O)(=O)c2ccc(N3CCN(S(C)(=O)=O)CC3)c([N+](=O)[O-])c2)CC1 ZINC000016738409
N#Cc1nccc(NCCNC(=O)c2cn[nH]n2)n1 ZINC001094242807
C=CCCCS(=O)(=O)N(CC(N)=O)CC(N)=O ZINC000293291517
CNC(=O)NC(=O)[C@H](C)[NH2+]C/C=C\CNC(=O)Cn1cncn1 ZINC001321376341
Cn1nnc2cc(C(=O)N3CCNCC[NH2+]CC3)cnc21 ZINC001344973438
C=CCNC(=O)NC(=O)C[NH2+]CCNC(=O)Cn1cccc(C)c1=O ZINC001127181438
CCn1cc(CNS(=O)(=O)c2ccc(F)c(C#N)c2)c(=O)[nH]c1=O ZINC001309968820
C#CC[N@H+]1C[C@@H]2CN(C(=O)CNS(=O)(=O)N(C)C)C[C@]2(C)C1 ZINC001101377605
C#CCn1cc(CNC(=O)CS(=O)(=O)NC)cn1 ZINC001322366193
CN(C(=O)[C@@H]1CCC(=O)N1)[C@H]1CN(C(=O)c2cc(C#N)c[nH]2)C[C@@H]1O ZINC000958907800
C#CCN(CC#N)C(=O)c1cnn(C[C@@H](O)CO)c1 ZINC001334389612
CN1C(=O)CN(Cc2nc(N3CC[NH2+]CC3)no2)C1=O ZINC001348447706
C#CCN(C)S(=O)(=O)CCCCS(=O)(=O)N=c1nc(C)[nH]n1C ZINC000848968684
Cn1cc([N+](=O)[O-])c(S(=O)(=O)N2CC(=O)N(C)C2)n1 ZINC000599271934
C[C@H]1CN(C(=O)Cn2ncnn2)C[C@H]1C[NH2+]CCn1cncn1 ZINC001325507378
Cn1ncc2c1ncn(CC(=O)NCc1ccnc(N3CC[NH+](C)CC3)c1)c2=O ZINC000048335677
N#C[C@@H]1CN(S(=O)(=O)NCCS(=O)(=O)CC2CC2)CCO1 ZINC000800081984
CN(C(=O)c1ccc(C#N)[nH]1)[C@H]1CN(C(=O)Cn2ncnn2)C[C@@H]1O ZINC000958826864
O=C(Cn1cnc([N+](=O)[O-])n1)N1CCN(Cc2nc[nH]n2)CC1 ZINC001349645424
[O-]C(=[NH+]CCn1cncn1)N1CCN(c2cnccn2)CC1 ZINC000328752521
N#CCNC(=O)C[NH2+][C@@H]1C[C@H]2C[C@@H](C1)N(C(=O)C1(C(N)=O)CC1)C2 ZINC001108751152
CN(C)C1CN(S(=O)(=O)CCCS(=O)(=O)NC2(C#N)CC2)C1 ZINC000349498931
CN(C)C(=O)CN(C)CCNC(=O)CNS(=O)(=O)N(C)C ZINC001366566882
Cn1c[n+]([C@@H]2O[C@H](CO)[C@@H](O)[C@H]2O)c2nc(N)[nH]c(=S)c21 ZINC000033753218
COCCN(CCC#N)S(=O)(=O)N1CCN2C(=O)C(=O)NC[C@@H]2C1 ZINC000370221841
CN1C(=O)C(=CNCCN2CC[NH2+]CC2)C(=O)N(C)C1=O ZINC000019362528
CNS(=O)(=O)N1CCN(S(=O)(=O)CCCC#N)CC1 ZINC000225829527
[NH3+]CC(=O)NCC(=O)NCC(=O)NCC(=O)N1CCN(c2nccnc2Cl)CC1 ZINC001157877669
Nc1nc(N2CC[C@@H](O)[C@@H](O)C2)ncc1[N+](=O)[O-] ZINC001472854372
C#CCOCCNC(=O)C(=O)N1CC[C@@]2(O)C[C@H]2C1 ZINC001328009565
C#CCN1CCO[C@@]2(CCN(C(=O)CCn3cc[nH]c(=O)c3=O)C2)C1 ZINC000972596161
O=S(=O)([C@@H]1CCS(=O)(=O)C1)N1CCN[C@@H]1O ZINC000217370732
C[NH+]1CCN(c2cc(CNC(=O)CNS(=O)(=O)c3c[nH]c(C(N)=O)c3)ccn2)CC1 ZINC000468403953
N#Cc1ncccc1S(=O)(=O)N[C@@H]1COC[C@H]1O ZINC000323104801
NS(=O)(=O)N1CCN(C(=O)Cn2cc([N+](=O)[O-])cn2)CC1 ZINC000264642549
N#CCNS(=O)(=O)CCCS(=O)(=O)N1CC[C@@H]2CC[C@@H](O)[C@@H]21 ZINC000600768748
O=C(C(=O)N1C[C@@H]2CC[NH2+]C[C@@H]2C1)N1CC[C@](F)(CO)C1 ZINC001333610131
COCC1(O)CCN(C(=O)CN2CCS(=O)(=O)CC2)CC1 ZINC001362808784
O=C(C#CC1CC1)N1CC2(C1)CN(C(=O)[C@@H]1COC(=O)N1)CCO2 ZINC000965375461
CN1C(=O)C(=O)N(CC(=O)OCc2ncnn2CCF)C1=O ZINC001339998127
Cc1cc(CN2Cc3ncn(C)c3C[C@@H]2CNS(C)(=O)=O)[nH]n1 ZINC000585094839
O=C(Cn1ncnn1)NCCNC(=O)[C@H]1CCS(=O)(=O)C1 ZINC001349064950
CN(C)C(=O)CN1C[C@H]2CCN(S(=O)(=O)CC#N)CC[C@H]2S1(=O)=O ZINC001192959149
C#CCOCCNC(=O)C(=O)N(C)Cc1cn(C)nn1 ZINC001347535753
N#Cc1ccc(C(=O)N[C@@H]2CN(C(=O)[C@@H]3COC(=O)N3)C[C@@H]2O)[nH]1 ZINC000962328248
N#CCN1CC(O)(CNC(=O)CCCS(N)(=O)=O)C1 ZINC001484292297
CC#CCN(C)c1nnnn1CCNS(C)(=O)=O ZINC001335386881
O=C(CCn1cccn1)NC[C@H](O)CNC(=O)Cn1ccnc1 ZINC001389071937
N#Cc1cc(F)c(S(=O)(=O)[N-]c2ccn(CC(N)=O)n2)c(F)c1 ZINC000341403388
C#CCNS(=O)(=O)CCCS(=O)(=O)N1CCS(=O)(=O)C[C@@H]1C1CC1 ZINC000848966980
O=[N+]([O-])c1cc(Cl)cc(CN2CC[C@H](O)[C@@H](F)C2)c1[O-] ZINC000898193988
CN(C)S(=O)(=O)N(C)CC(=O)NCC(=O)NCC#N ZINC001328727863
N#CCNS(=O)(=O)CCCS(=O)(=O)N1CCN2C(=O)CC[C@@H]2C1 ZINC000349517159
CC#CCn1nnnc1N1CCN(CCOC)C(=O)C1 ZINC001120247680
C#CCNC(=O)[C@@H](C)OC(=O)CCS(=O)(=O)NC ZINC000767104599
C#CCN1CCC[C@H]1C(=O)N1C[C@@H]2C[C@H]1CN2C(=O)Cn1cnnn1 ZINC000936341141
CN(Cc1ncccn1)C[C@@H](O)CN(C)C(=O)Cn1cnnn1 ZINC001369499242
CC(C)(CNS(=O)(=O)c1ccc(S(N)(=O)=O)cc1)NS(C)(=O)=O ZINC000068940517
CN1CCN(S(=O)(=O)N2CCN(Cn3cc([N+](=O)[O-])cn3)CC2)CC1 ZINC000915209550
C#CCC[N@H+]1C[C@H]2OCCN(C(=O)C3CC4(C3)NC(=O)NC4=O)[C@H]2C1 ZINC001083221025
N#Cc1cc(C(=O)N2CC(N3CCN(C(=O)CC(N)=O)CC3)C2)c[nH]1 ZINC000967190160
C=CCN1CC(=O)N(CCN2C(=O)CNC2=O)C1=O ZINC001321950635
CNS(=O)(=O)N1CCN(C(=O)/C=N/OC)CC1 ZINC000293832668
N#Cc1ccnc(N2CCN(C(=O)c3ccc(=O)[nH]n3)CC2)c1 ZINC000030936110
COc1ccc(/C=C2/C(=O)[N-]N(c3ccccc3)C2=O)cc1O ZINC000033315190
NS(=O)(=O)N1CCN(C(=O)CN2CCN(c3ncccn3)CC2)CC1 ZINC000095359258
C=CCCOCCNC(=O)C(=O)N1CCN(C(=O)Cn2cnnn2)CC1 ZINC000289346853
O=C(CCn1cncn1)NCC1(O)CCS(=O)(=O)CC1 ZINC001362435638
C#CCNS(=O)(=O)N1CCN(Cc2coc(S(N)(=O)=O)c2)CC1 ZINC000851873917
N#CC1(NC(=O)[C@@H]2CS(=O)(=O)CC(=O)N2)CCC1 ZINC001534501091
Cn1c2ncn([C@@H]3C=C[C@@H](O)CO3)c2c(=O)n(C)c1=O ZINC000004878287
O=C1CCCN1CCCN1C(=O)[C@@H]2C[C@@H](O)CN2C2(C[NH2+]C2)C1=O ZINC000225395150
O=C(Cn1cnnn1)NCC[C@@H]1CSCC[NH2+]1 ZINC001341988540
O=S(=O)(NC1CC1)c1ccc(S(=O)(=O)N2CCC3(CC2)OCCO3)cc1 ZINC000001330348
NS(=O)(=O)N1CCN(S(=O)(=O)c2cccnc2[N+](=O)[O-])CC1 ZINC000525689998
C#CCNS(=O)(=O)N1CCN(S(=O)(=O)c2cn(C)c(Cl)n2)CC1 ZINC001464366559
C[S@](=O)C1(CNC(=O)NC[C@]2(O)CCS(=O)(=O)C2)CC1 ZINC001365581827
C[NH+](C)CCCN(C(=O)Cn1cc(C#N)c(=O)[n-]c1=O)[C@@H]1CCS(=O)(=O)C1 ZINC001149108881
CCN(C(=O)C[NH2+]C[C@@H]1CN(C)CCO1)[C@@H]1CCS(=O)(=O)C1 ZINC000069564993
N#Cc1cc(C(=O)N[C@@H]2CN(C(=O)CCc3cn[nH]n3)C[C@@H]2O)c[nH]1 ZINC000962392972
O=C1NC(=O)c2cc(S(=O)(=O)N(CCO)CCO)cc3cccc1c32 ZINC000001120566
N#CCNC(=O)CNC(=O)CCC(=O)Nc1ccc2[nH]c(=O)[nH]c2n1 ZINC000344177876
CN(C)S(=O)(=O)N1CC2(C1)CCCN(Cc1cc(C#N)n(C)c1)C2 ZINC001279567651
CO[C@@H]1COC[C@@H]1[NH2+]CC1CN(S(C)(=O)=O)C1 ZINC001333068764
N#C[C@@H]1CN(S(=O)(=O)N2CC[C@@H]3[C@@H]2CCC[N@H+]3CCO)CCO1 ZINC000908013320
CNS(=O)(=O)c1ccc(N2CCN(S(=O)(=O)CCCOC)CC2)c([N+](=O)[O-])c1 ZINC000432047482
CN1C(=O)[C@@H]2C[C@@H](O)CN2C2(C[NH+](C3CCOCC3)C2)C1=O ZINC000225381381
O=C1NCC2(CN(Cc3cc(Cl)cc([N+](=O)[O-])c3[O-])C2)O1 ZINC000817417510
CC(C)OCCS(=O)(=O)NCC(=O)N[C@@H](C#N)CO ZINC001334437244
N#Cc1ccc(NS(=O)(=O)CCCS(=O)(=O)N2CCNC(=O)C2)nc1 ZINC000349536309
C[C@@H]1C[C@@H](O)CN1S(=O)(=O)CCCS(=O)(=O)N(C)CC#N ZINC000349468160
N#CCCN1CCN(C(=O)C(=O)N2CC[N@@H+]3C[C@H](O)C[C@H]3C2)CC1 ZINC000601501602
NS(=O)(=O)C[C@H]1CC[N@H+](C[C@@H](O)C2(O)CCC2)C1 ZINC001414030685
C[NH+](C)CCNC(=O)Cn1cc(NC(=O)C(=O)N2CCN(CC(F)(F)F)C(=O)C2)cn1 ZINC000508673089
Cc1nc(C)c(CC(=O)OCC(=O)N2CCN(CC(=O)N(C)C)CC2)c(=O)[nH]1 ZINC000046414132
N#C[C@@H]1CN(S(=O)(=O)NCCS(=O)(=O)N2CCN(c3ccccn3)CC2)CCO1 ZINC000409596714
C[C@@H](C[S@@](C)=O)N(C)S(=O)(=O)c1cn(C)c(=O)[nH]c1=O ZINC001363982744
N#CCN1CCC2(CC1)CN(C(=O)CN1C(=O)CNC1=O)CCO2 ZINC000949241825
O=C(NCCN1CCCC1=O)C(=O)N1CCNCC[NH2+]CC1 ZINC001335242030
Cc1nc(N)cc([C@@H]2CN(S(=O)(=O)c3cn(C)cn3)CCO2)n1 ZINC000072387869
Cn1c(-c2cn[nH]c2)nnc1N1CCN2C(=O)C(=O)NC[C@H]2C1 ZINC001341326774
CN(CCC#N)C(=O)CCN1CCN(CC(N)=O)C(=O)C1 ZINC001364719327
CO[C@]1(CNC(=O)NCCC(=O)N(C)C)CCS(=O)(=O)C1 ZINC001365094386
CCS(=O)(=O)N(C)CC(=O)N[C@@]1(C)CCS(=O)(=O)C1 ZINC001361304449
O=C(c1cnccn1)N1CCn2c(CN3CCCC3=O)nnc2C1 ZINC000096058905
NC(=O)C(=O)N1CCN(c2ncc([N+](=O)[O-])c(N)n2)CC1 ZINC001055999490
NS(=O)(=O)C1CN(CCn2cc([N+](=O)[O-])cn2)C1 ZINC001307833657
OC[C@@H]1O[C@@H](n2cnc3cncnc32)[C@@H](O)[C@@H]1O ZINC000004758250
O=C1N=c2ccccc2=C1NN1C(=O)CC(=O)CC1=S ZINC000005731569
N#Cc1ccc(C(=O)N2CC(N3CCN(C(=O)C(N)=O)CC3)C2)[nH]1 ZINC000967250549
CS(=O)(=O)C[C@@H](O)C[NH2+]C[C@H](O)C(F)(F)F ZINC001336307342
COCCOCCN(CCO)S(=O)(=O)N1CCO[C@@H](C#N)C1 ZINC000599393284
C#CCN(C)C(=O)C(=O)N1CCN(S(=O)(=O)CCOC(C)C)CC1 ZINC000297767640
N#CCN1CCN(S(=O)(=O)c2cccc(-n3cnnn3)c2)CC1 ZINC000065625939
C#CCN1CCOC2(CCN(C(=O)CN3CC(=O)NC3=O)CC2)C1 ZINC000949496062
N#CCNC(=O)CNC(=O)CNS(=O)(=O)c1cccc(C#N)c1 ZINC000581102040
C#CCNS(=O)(=O)N1CCN(C(=O)c2cnn3c2OCCC3)CC1 ZINC000831574968
N#CCNCC1(CCNC(=O)CN2CC(=O)NC2=O)CC1 ZINC001167468865
C#CCCS(=O)(=O)N1CC[C@H](S(N)(=O)=O)C1 ZINC000711190963
CN([C@@H]1CCS(=O)(=O)C1)S(=O)(=O)CCS(C)(=O)=O ZINC001363930942
CS(=O)(=O)OCCN1CCN(S(C)(=O)=O)CC1 ZINC000020458710
CN1CCN(CC(=O)N2CCN(CCC#N)CC2)CC1=O ZINC000602204410
Cc1cc2nc3c(=O)[n-]c(=O)nc-3n(CC[NH+](CCO)CCO)c2cc1C ZINC000043214974
N#CC1(CS(=O)(=O)NCCn2cnnn2)CC1 ZINC000845951969
NC(=O)NCCC(=O)N1CC(O)(CNC(=O)Cn2ncnn2)C1 ZINC001043178705
C#CCCN1CCN(S(=O)(=O)N2CCN(S(C)(=O)=O)CC2)CC1 ZINC000754316600
C#CCC[N@H+]1C[C@@H]2CN(C(=O)CNS(=O)(=O)NC)C[C@]2(C)C1 ZINC001101313673
C[C@@H]1CN(S(=O)(=O)CCCS(=O)(=O)N(C)CC#N)C[C@@H]1O ZINC000349522624
CCS(=O)(=O)N(C)CC(=O)N[C@]1(C)CC[N@H+](CCO)C1 ZINC001375849564
CN(C)S(=O)(=O)N1C[C@@H]2CN(S(C)(=O)=O)CCO[C@@H]2C1 ZINC000096206819
CNC(=O)CCN(C)C(=O)C(=O)NCCNS(C)(=O)=O ZINC001323235501
CNS(=O)(=O)CC(=O)NCCC1(CNCC#N)CC1 ZINC001168204875
Cn1cnnc1S(=O)(=O)N1CC[C@@](O)(CC#N)C1 ZINC001434578319
Nc1cn([C@@H]2O[C@H](CO)[C@@H](O)[C@@H]2O)c(=O)[nH]c1=O ZINC000013154275
CNS(=O)(=O)CC(=O)NCCN(C)[C@H](C)c1nnc(C)[nH]1 ZINC001390868118
N#C[C@]12CN(CCN3CCNC3=O)C[C@H]1CS(=O)(=O)C2 ZINC001363318055
CC#CCN(C)S(=O)(=O)CCCS(=O)(=O)[N-]c1nc2ccccn2n1 ZINC000349462018
[O-]c1c(CN2CCN(c3cccnn3)CC2)ccc(F)c1F ZINC000876665361
CN(C)S(=O)(=O)N1CCN(CN2C(=O)C(=O)N(C)C2=O)CC1 ZINC000040501202
COC(=O)CN(CC#N)C(=O)Cn1cccnc1=O ZINC000348799460
Cn1ncnc1COc1ccc(S(=O)(=O)NCCN2CC[NH2+]CC2)cc1 ZINC000262752712
COC[C@H]1C[C@@H](O)C[N@@H+]1CCN1C(=O)CNC1=O ZINC001327225299
O=C(CN1CC(=O)NC1=O)N1CC[C@@]2(C1)CCCN(CCO)C2=O ZINC000091468703
CC#CC[NH2+]CCNC(=O)CCc1n[nH]c(=O)[n-]c1=O ZINC001130756800
C#CCOCCC(=O)N1CC(CCO)(NC(=O)c2ccc(-c3nn[nH]n3)[nH]2)C1 ZINC001588359970
C[C@@H]1CN(C[C@@H](O)Cn2cc([N+](=O)[O-])cn2)CC(=O)N1 ZINC001194541981
COCCN(CC#N)C(=O)CCNS(C)(=O)=O ZINC001450838927
O=C(Cn1ncnn1)NC/C=C/CNC(=O)c1cncnc1 ZINC001357749937
N#Cc1ncccc1S(=O)(=O)N1CCN(S(N)(=O)=O)CC1 ZINC000236303972
N#Cc1c[nH]c(C(=O)N2CC[C@@H]([NH2+]CC(=O)N3CCNC(=O)C3)C2)c1 ZINC000968340968
C=CCN1C(=O)C(=O)N(CC(=O)NCCS(=O)(=O)CC=C)C1=O ZINC000783547297
N#Cc1cnc(NCCNC(=O)CNC(N)=O)cn1 ZINC001093500871
N#Cc1ccc(S(=O)(=O)CCN2C[C@@H](O)[C@@H](O)C2)nc1 ZINC000289449410
O=C1N[C@@H]2CS(=O)(=O)C[C@@H]2N1[C@@H]1CCS(=O)(=O)C1 ZINC000216181898
C#CCN(C(=O)CCn1cnnn1)[C@@H]1CCS(=O)(=O)C1 ZINC001356022329
CNS(=O)(=O)CCC(=O)NCC1(O)CN(CC#N)C1 ZINC001325213462
C#CCOCCN1CCN2C(=O)C(=O)NC[C@@H]2C1 ZINC000851813367
CN(C(=O)c1c[nH]c(C#N)c1)[C@H]1CN(C(=O)[C@@H]2CCNC2=O)C[C@@H]1O ZINC000958828345
N#Cc1ccc(C(=O)N2CC3(C2)CN(C(=O)CC(N)=O)CCO3)[nH]1 ZINC000965338557
Cc1csc([N-]S(=O)(=O)CCCS(=O)(=O)N2CC(O)(CC#N)C2)n1 ZINC000349457908
O=C1CCCN1CCCN1C(=O)[C@@H]2C[C@@H](O)CN2C2(CN(Cc3ccccc3Cl)C2)C1=O ZINC000225393311
NC(=O)c1[nH]nc2c1CN(C(=O)c1cc(O)c(O)c(O)c1)C2 ZINC001269724656
CN(C(=O)[C@@H]1CNC(=O)N1)[C@H]1CN(C(=O)c2ccc(C#N)[nH]2)C[C@@H]1O ZINC000958941799
C[C@@]1(CSc2ccccc2C(=O)N2CCN(CC(=O)N3CCCC3)CC2)NC(=O)NC1=O ZINC000012792081
C#Cc1cncc(C(=O)N[C@@H]2CN(C(=O)Cn3nccn3)C[C@@H]2O)c1 ZINC000970414630
CS(=O)(=O)CCS(=O)(=O)NCCCN1CCOC1=O ZINC001318715882
NC(=O)C[NH2+]C[C@H]1CN(C(=O)c2cnn3cccnc23)CCO1 ZINC001368510553
C[C@@H](C#N)CN(C)S(=O)(=O)N1CCN2C(=O)C(=O)NC[C@@H]2C1 ZINC000281745541
CC1(C)OC[C@@H](CNC(=O)C(=O)N[C@H]2CC[NH2+]C2)O1 ZINC001327510598
Cn1cnc(S(=O)(=O)N[C@@H]2CC[C@@H](N3CCNC(=O)C3)[C@@H]2O)c1 ZINC000257253720
CC(C)NS(=O)(=O)NCCNS(=O)(=O)N(C)CCC#N ZINC000428402167
Cn1c(Cl)ncc1S(=O)(=O)N1CC(S(N)(=O)=O)C1 ZINC001364862869
COc1cc(CCNS(=O)(=O)N2CCS(=O)(=O)CC2)c([N+](=O)[O-])cc1OC ZINC000500335311
O=C(CN1CCNC(=O)C1)N1C[C@H]2C[NH2+]C[C@H]2C1 ZINC001340921528
CN(CCO)c1nccc(N2CCN[C@H]3CS(=O)(=O)C[C@H]32)n1 ZINC000077517705
Cc1ncc([N+](=O)[O-])n1CCN1CCN(CC(N)=O)C(=O)C1 ZINC001171025730
C[C@@H]1[C@@H](C)S(=O)(=O)CCN1S(=O)(=O)CCCS(=O)(=O)NCC#N ZINC000349501536
CS[C@@H](C)C(=O)NC[C@@H](O)CNC(=O)Cn1cncn1 ZINC001389070852
N#CCNS(=O)(=O)CCCS(=O)(=O)N1CC(O)(C(F)F)C1 ZINC000349466473
N#Cc1ccc(S(=O)(=O)N(CCO)CCO)nc1 ZINC001423853120
N#Cc1c[nH]c(C(=O)N2CC(N3CCN(C(=O)C(N)=O)CC3)C2)c1 ZINC000967248079
Cc1nnc([C@]23COC[C@H]2CN(S(=O)(=O)c2cn(C)cn2)C3)o1 ZINC000096110107
O=C(Cn1cnc([N+](=O)[O-])n1)N1CC[C@@]2(CNC(=O)C2)C1 ZINC001459699646
C[C@@H](O)CN1CCN(c2c(C#N)c(=O)n(C)c(=O)n2C)CC1 ZINC000069631564
COc1nc(N2CC[C@@H](NS(=O)(=O)N(C)C)[C@H](O)C2)ncc1F ZINC000299776010
N#CCNC(=O)CN1CC(CNC(=O)[C@]23C[C@H]2COC3)C1 ZINC001268828821
Cc1noc(CN(C)C(=O)C(=O)NC[C@@H]2C[NH2+]CCO2)n1 ZINC001326807059
C[C@@H]1CN(C(=O)CCS(=O)(=O)N(C)C)C[C@@H]1[NH2+]CC(N)=O ZINC001393739558
O=C(NCC1([NH2+]CCn2cncn2)CCCC1)[C@@H]1CNC(=O)N1 ZINC001392014502
N#Cc1ncn(CC(=O)NCCS(=O)(=O)N2CCSCC2)n1 ZINC000426626731
CS(=O)(=O)N1CCN(CCNS(=O)(=O)c2ccc(C#N)nc2)CC1 ZINC000608780834
COC(=O)CCN1C(=O)N[C@@H]2NC(=O)N[C@@H]21 ZINC000002487387
N#CCN1CCN(C(=O)CCCC(F)(F)F)[C@@H]2CS(=O)(=O)C[C@@H]21 ZINC001108483563
CN(C(=O)c1c[nH]c(C#N)c1)[C@H]1CN(C(=O)c2cnnn2C)C[C@@H]1O ZINC000958828338
CC1(C)CN(CCN2C(=O)CNC2=O)CC[N@@H+]1CCO ZINC001325985790
COCCNC(=O)CN(C)S(=O)(=O)N(C)C ZINC000225961764
O=C1NC(=S)NC(=O)C1=CNNc1ncncc1F ZINC000794185134
COc1ccc([N+](=O)[O-])cc1S(=O)(=O)N1CCN(S(=O)(=O)N(C)C)CC1 ZINC000603555685
CCc1ncc(S(=O)(=O)NCCc2nc(=O)o[n-]2)s1 ZINC000567970601
O=C(NCC#CCO)NC[C@]1(O)CCS(=O)(=O)C1 ZINC001479161756
NS(=O)(=O)c1ccc([N+](=O)[O-])cc1N1C[C@@H](O)[C@@H](O)C1 ZINC000433803408
OCCCNc1nc(NCCN2CCOCC2)cc(C(F)(F)F)n1 ZINC000329053323
C#CCN1C[C@H]2OCCN(C(=O)C3CS(=O)(=O)C3)[C@H]2C1 ZINC001083092628
CS(=O)(=O)NCCCNS(C)(=O)=O ZINC000006249181
CN1CCN(C)CCN(S(=O)(=O)N2CCO[C@@H](C#N)C2)CC1 ZINC000907788762
CCN1C(=O)[C@@H]2CN(Cc3nc(N)nc(N)n3)CCN2C1=O ZINC001334731174
C#CCN1CCN(C(=O)C(=O)c2cc(S(N)(=O)=O)cn2C)CC1 ZINC000827519706
C#CCNS(=O)(=O)N1CCN(c2ncnc3c2ncn3C)CC1 ZINC000872633552
COCCN(C)N=Cc1c(N)n(C)c(=O)n(C)c1=O ZINC001327843617
C#CCN1CC2(CN(S(N)(=O)=O)C2)OCC1=O ZINC001275938204
C#CCNC(=O)CN1CCN(CC(=O)N2CCN(CC(=O)NC(C)(C)C)CC2)CC1 ZINC000728570595
C[C@@H]1CN(C(=O)C(=O)c2cc(S(N)(=O)=O)cn2C)C[C@@H]1O ZINC001347742266
N#CCNC(=O)C[NH2+]C1CC2(CC(NC(=O)[C@@H]3CNC(=O)N3)C2)C1 ZINC001121654832
Cn1cccc1C(=O)NC(=O)COC(=O)CNC(=O)CNC(=O)c1ccc(Cl)cc1Cl ZINC000012543064
C#CCN1CCN(S(=O)(=O)CCCS(=O)(=O)NCC#N)CC1 ZINC000491622179
C#CCSCCNS(=O)(=O)N1CCN(S(C)(=O)=O)CC1 ZINC000754320598
C#CCCCCC(=O)N1CC(O)(CNC(=O)CC(N)=O)C1 ZINC001042214005
N#CCN1CCN(CC#N)CCN(CC#N)CCN(CC#N)CC1 ZINC000019365543
N#CCN(CC#N)S(=O)(=O)c1cccc(S(=O)(=O)N2CCNC(=O)C2)c1 ZINC000571701528
C=CCn1c(=O)[nH]nc1S(=O)(=O)C[C@@H](O)CO ZINC001322263979
C#C[C@@H](C)N(C)S(=O)(=O)CCCS(=O)(=O)N(C)c1cccc(C)n1 ZINC000848961074
N#Cc1ncn(CCNC(=O)C(=O)Nc2ccc(Br)cn2)n1 ZINC001326858348
COc1ccc(O)c(CN2CCN3[C@@H](CNS3(=O)=O)C2)c1 ZINC000897278854
N#C[C@@H]1CN(S(=O)(=O)N2CCN(S(N)(=O)=O)CC2)CCO1 ZINC000337094060
C#CCNS(=O)(=O)N1CCN(CC(=O)NC(=O)NC(C)(C)C)CC1 ZINC000761036781
N#CCN1CCN(S(=O)(=O)CCCS(=O)(=O)N2CCN(CC#N)CC2)CC1 ZINC000470250221
CNS(=O)(=O)c1ccc(N2CCN(S(=O)(=O)N(C)C)CC2)c([N+](=O)[O-])c1 ZINC000603552407
Cn1cnc2c1c(=O)n(CCC[NH+]1CCC(N3CCNC3=O)CC1)c(=O)n2C ZINC000053283870
NC(=O)NCC(=O)NC1CC2(C1)CC([NH2+]CC(=O)NC(N)=O)C2 ZINC001120599349
COCCN(CCC#N)S(=O)(=O)N1CC(S(C)(=O)=O)C1 ZINC000452072886
N#Cc1ccc(S(=O)(=O)N2CCN(CCS(N)(=O)=O)CC2)o1 ZINC000344508669
CN(C)[C@@H]1CS(=O)(=O)[C@@H]1C1CS(=O)(=O)C1 ZINC000031716418
C#CCN1C[C@]2(CC1=O)COCCN(S(=O)(=O)CCC(F)(F)F)C2 ZINC001279201061
C#Cc1ccc(C(=O)N2CC(N3CCN(C(=O)C(N)=O)CC3)C2)nc1 ZINC000967256081
C[C@H](C#N)CN(C)S(=O)(=O)NCC(C)(CO)CO ZINC001475321930
C[N@@H+]1CCCN(CCCNC(=O)Cn2ncnn2)CC1 ZINC001346508577
C#CCCS(=O)(=O)NC1C(C)(C)C(NS(=O)(=O)CCC#C)C1(C)C ZINC000808300213
CS(=O)(=O)N1CCN(S(=O)(=O)N2CCN(C3CC3)[C@@H](C#N)C2)CC1 ZINC000370312169
N=C(NN=c1c(=O)c2ccccc2c1=O)c1nonc1N ZINC000006476342
COCCNC(=O)CN1CCN(C(=O)C(=O)N2CC[C@@](O)(CC#N)C2)CC1 ZINC001118190304
C#CCN(CCN1C(=O)CNC1=O)[C@@H]1CCS(=O)(=O)C1 ZINC001319379371
CN(C(=O)[C@]1(C)CCN(C)C1=O)N1CCS(=O)(=O)CC1 ZINC001349236125
CN(C)S(=O)(=O)N1CC(Nc2ccc3ncc([N+](=O)[O-])n3n2)C1 ZINC000599182997
COc1ccc(OC)c([C@H](O)CNS(=O)(=O)N(C)C[C@H](C)C#N)c1 ZINC000800057339
CS(=O)(=O)CCCN1CCN(C(=O)CNC(=O)CNC(=O)CNC(=O)C[NH3+])CC1 ZINC001160585701
NS(=O)(=O)c1ccc(N2CCN3C(=O)NC(=O)[C@@H]3C2)c([N+](=O)[O-])c1 ZINC000485191683
CN(C)C(=O)Cn1nc2n(c1=O)CCN(CCC(=O)N(C)CCC#N)C2 ZINC000467286090
OCCN1CCOCCOCCN(CCO)CC[NH+](CCO)CC1 ZINC000019228135
Cc1ccc(-n2nnnc2CN2CCN(S(=O)(=O)N(C)C)CC2)cc1 ZINC000021149896
C#CCCCCC(=O)N1CC(O)(CNC(=O)C(N)=O)C1 ZINC001045518385
N#Cc1ccc(S(=O)(=O)NCC(=O)NCCCN2CCNC(=O)C2)cc1 ZINC000291173832
C#CCN1CCN(S(=O)(=O)CCCS(=O)(=O)N[C@@H](C)C#N)CC1 ZINC000848962640
COC(=O)CN(CC#N)S(=O)(=O)CCCN1CC[NH+](C)CC1 ZINC000601350993
NC(=O)C1(C(=O)NCC2(NC(=O)[C@@H]3CCC(=O)N3)CC2)CC1 ZINC001358688914
CC1(C)C[C@@H](O)CN(C(=O)[C@@H]2CS(=O)(=O)CC(=O)N2)C1 ZINC001362797616
[NH3+]C[C@H]1O[C@@H](CO)[C@@H](O)[C@H]1N1CCN(c2ccccn2)CC1 ZINC000020465592
N#Cc1cc(CNC(=O)Cn2cnc(C(N)=O)n2)ccn1 ZINC001362823958
C#CCNC(=O)C[NH2+]CCNC(=O)[C@@H](C)NC(=O)CC(F)(F)F ZINC001127966554
N#Cc1ccc(N2CCN3[C@H](CNS3(=O)=O)C2)nn1 ZINC001472884795
C[C@@H](C#N)S(=O)(=O)N1CCN(S(=O)(=O)N2CCN(C)CC2)CC1 ZINC000510790219
C#CC[NH2+][C@@H]1CN(C(=O)C2CC(=O)NC(=O)C2)C[C@@H]1n1ccnn1 ZINC001070295233
Cn1cc(S(=O)(=O)NCc2nnc3n2CCNC3=O)cn1 ZINC001365456407
C[C@@H](C#N)C(=O)N1C[C@H](O)[C@@H](N(C)C(=O)c2cccn3nnnc23)C1 ZINC000958854871
C#CCCN(CCOC)C(=O)Cn1c(=O)c2c(ncn2C)n(C)c1=O ZINC000856385645
Cn1cc(-c2nnn3c2CO[C@@H](CNS(=O)(=O)C2CC2)C3)cn1 ZINC000096069290
COc1ccc(CN2CC3(C2)NC(=O)NC3=O)c(O)c1OC ZINC001184301219
Nc1nn([C@@H]2O[C@@H](CO)[C@@H](O)[C@@H]2O)c2ncccc12 ZINC000003852652
CC[C@](C)(C#N)NC(=O)[C@@H](C)NC(=O)Cn1cnnn1 ZINC001542735091
O=C1CO[C@H]2CN(S(=O)(=O)c3cccnc3)C[C@@H]2N1 ZINC000257302515
O=C(CN1C(=O)CSC1=S)NCCOCCN1C(=O)C=CC1=O ZINC001144853059
CN1CCN(S(=O)(=O)NCC[C@]2(O)CCCOC2)CC1 ZINC001363989353
COCC#CC[NH2+]C[C@@H]1CN(C(=O)Cn2ncn(C)c2=O)C[C@H]1C ZINC001106346579
CC#CCN1C[C@@H]2C[C@H]1CN2C(=O)Cn1cnnn1 ZINC001032269433
NC(=O)CNC(=S)NN=C1CCO[C@@]12CCOC2 ZINC000901188928
CNC(=O)CNC(=S)NN=Cc1cnc2cnc(Br)cn12 ZINC000746373127
COCCCN(C)C(=O)C(=O)NCCS(=O)(=O)NC(C)C ZINC001326010032
C[C@H](O)CC[NH+]1CCN(CCS(N)(=O)=O)CC1 ZINC001327537593
Cc1cc(=O)[nH]c([C@@H]2CN(S(=O)(=O)c3cn(C)cn3)CCO2)n1 ZINC000257321880
Cn1ccc([N-]S(=O)(=O)c2ccc3[nH]c(=O)c(=O)[nH]c3c2)n1 ZINC000023371883
CN(C)S(=O)(=O)NCC[C@@H]1CN(c2cnn(C)c(=O)c2)CCO1 ZINC000077524095
O=C1C=C[C@@H]2NN=N[C@@H]2N1[C@@H]1O[C@H](CO)[C@@H](O)[C@@H]1O ZINC000245241220
C#CCN(CC#C)c1nnc(Cc2nn[nH]n2)n1C ZINC001338270875
C#CCCNS(=O)(=O)CCCS(=O)(=O)N=c1nc[nH]n1C ZINC000848966646
Nc1ccn([C@@H]2O[C@H](CO)[C@@H](O)/C2=C/F)c(=O)n1 ZINC000013889190
C#CCN1CC(N2CCN(C(=O)[C@@H]3CCS(=O)(=O)C3)CC2)C1 ZINC000941479977
CCCNS(=O)(=O)c1ccc([N+](=O)[O-])cc1N1CCN2C(=O)C(=O)NC[C@@H]2C1 ZINC000590586578
C#CC[N@H+]1CC[C@@]2(C1)CN(C(=O)CN1CCNC(=O)C1)C[C@@H](C)O2 ZINC001071199342
CN(C(=O)Cn1cncn1)[C@H]1CN(C(=O)c2ccc(C#N)[nH]2)C[C@@H]1O ZINC000958967461
CNS(=O)(=O)NCC(=O)NCCCN(C)CC#N ZINC001490228012
COc1cccc(N2CCN(S(=O)(=O)c3ccc(S(N)(=O)=O)cc3)CC2)c1 ZINC000000922817
C#CC[NH2+][C@@H]1CN(C(=O)c2ccc(C(N)=O)[nH]2)C[C@@H]1n1ccnn1 ZINC001070276636
CNC(=O)CN1CC(CCO)(NC(=O)c2cnn(C)c2C)C1 ZINC001394143095
CN(C)S(=O)(=O)N(C)CC(=O)N(CC#N)CC#N ZINC001326443340
NNc1ccncc1S(=O)(=O)N1CCNCC1 ZINC000072210665
N#C[C@@H]1CN(S(=O)(=O)N[C@@H]2C=C[C@H](CO)C2)CCO1 ZINC001321690869
O=C(Cn1cc([N+](=O)[O-])cn1)N1CC2(C1)NC(=O)NC2=O ZINC001457162216
C#CC[N@@H+](CCO)C1CCN(C(=O)CN(C)S(C)(=O)=O)CC1 ZINC001098384139
CN(C)c1ncc(C=NNC2=NC(=O)C(=O)N2)cn1 ZINC001347634260
CS(=O)(=O)c1nc2[nH]c(=O)[nH]c2c(S(C)(=O)=O)n1 ZINC000001621847
N#Cc1cncnc1N1CCN2[C@@H](CNS2(=O)=O)C1 ZINC001365239277
Nc1nc(NC[C@@H]2CS(=O)(=O)CCO2)ncc1[N+](=O)[O-] ZINC000351502399
CCS(=O)(=O)NCCS(=O)(=O)N1CC[C@@](O)(CC#N)C1 ZINC000592076988
CC(C)NS(=O)(=O)NCCNc1ccc(S(=O)(=O)N2CCN(C)CC2)cn1 ZINC000428664847
O=S(=O)([N-]c1ccc(O)cc1O)c1ccc2c(c1)OCCO2 ZINC001259338974
C#CCNS(=O)(=O)N1CCN(Cc2cnc(CC)n2S(=O)(=O)N(C)C)CC1 ZINC001660574252
CC(C)NS(=O)(=O)NCCNS(=O)(=O)c1ccc2[nH]c(=O)c(=O)[nH]c2c1 ZINC000428423143
Cc1ccc([N+](=O)[O-])cc1S(=O)(=O)N1CCN(CCCS(N)(=O)=O)CC1 ZINC000609193221
CC#CC[N@H+](CCO)C1CCN(C(=O)CN2C(=O)CNC2=O)CC1 ZINC001098556110
CC1(C)CN(S(=O)(=O)N2CCO[C@@H](C#N)C2)CCN1CCO ZINC000619713969
N#Cc1c[nH]c(C(=O)N[C@H]2C[C@@H](NC(=O)CN3C(=O)CNC3=O)C2)c1 ZINC000973995546
CN(C(=O)c1cc(C#N)c[nH]1)[C@H]1CN(C(=O)Cn2cncn2)C[C@@H]1O ZINC000958802129
CCS(=O)(=O)NCC[N@@H+]1C[C@@H](C)[C@H](CS(N)(=O)=O)C1 ZINC001365332939
N#Cc1ccc(C(=O)NC[C@@H]2CCN2C(=O)CN2C(=O)CNC2=O)[nH]1 ZINC000949452856
CN(C)S(=O)(=O)N1CC[C@@]2(CCCN2S(C)(=O)=O)[C@@H](O)C1 ZINC000257281488
C#CCN1CC2(C1)C[C@@H](NC(=O)Cn1ncnn1)CO2 ZINC001053803544
Cn1[nH]cnc1=NS(=O)(=O)CCCS(=O)(=O)N1CC[C@@](F)(C#N)C1 ZINC000348336356
NC(=O)CCN1CCN(S(=O)(=O)c2ccc3c(c2)OCCO3)CC1 ZINC000040162304
Cn1cc([N+](=O)[O-])c(S(=O)(=O)N2C[C@@H]3C(=O)N(C)C(=O)[C@@H]3C2)n1 ZINC001193711260
C#CCNS(=O)(=O)N1CCN(S(=O)(=O)c2cncc(F)c2)CC1 ZINC000872515487
CC(C)[C@H]([NH3+])C(=O)N[C@@H](C)C(=O)N[C@@H](CC(=O)N(C[C@@H](O)CO)C(C)(C)C)C(=O)CF ZINC001158015658
C[C@@H](C#N)C(=O)NCCCNC(=O)Cn1cnnn1 ZINC001349679619
Cc1cc([N+](=O)[O-])ccc1S(=O)(=O)N1CCN(S(=O)(=O)N2CCN(C)CC2)CC1 ZINC000030338572
Cc1nnc(CCNC(=O)C=Cc2cn(C)c(=O)n(C)c2=O)[nH]1 ZINC001318313382
C[C@@H]1C(=O)N(C)CN1S(=O)(=O)CCCCS(=O)(=O)NCC#N ZINC000349627994
CN(C)[S@](C)(=O)=NS(=O)(=O)NCC1(O)CCOCC1 ZINC001363847657
C#CCC[C@@H](O)CNS(=O)(=O)c1cnnn1C ZINC000798488565
CNC(=O)NC(=O)[C@@H](C)[N@H+]1C[C@@H](CNC(=O)CNC(N)=O)[C@H](C)C1 ZINC001101711820
O=c1[nH]c(CN2CCN(S(=O)(=O)CCn3cnc4ccccc4c3=O)CC2)nc2ccccc21 ZINC000024527903
C#CCNS(=O)(=O)N1CCN(C(=O)NCCS(=O)(=O)NC(C)(C)C)CC1 ZINC001563780307
C[C@H]1CN(C(=O)Cn2ncnn2)C[C@@H]1C[NH2+]CC(=O)N1CCC1 ZINC001380672471
N#Cc1ccc(NS(=O)(=O)CCCS(=O)(=O)N[C@@H]2COC[C@H]2O)nc1 ZINC000349534025
N#CCN1C[C@@H](CNC(=O)c2coc(S(N)(=O)=O)c2)[C@H](O)C1 ZINC000958182946
Cc1ccc(N2C(=O)[N-]C(=O)C(=CNNCCO)C2=O)cc1 ZINC000006922879
C#CCN1CCN(c2nnc(CN3CCCC3=O)n2CCS(=O)(=O)NC)CC1 ZINC001286484496
COC(=O)CSc1nn2c([n-]1)nc(CC(=O)OC)cc2=O ZINC000018077412
CO[C@@H]1O[C@@H](COS(=O)(=O)c2ccc(C)cc2)[C@@H](O)[C@H](O)[C@@H]1O ZINC000004530854
CC#CC[N@@H+]1C[C@@H](O)[C@@H](CNC(=O)c2nc(C)n(-c3nc[nH]n3)n2)C1 ZINC000958296418
C=CC[C@@H]1NC(=O)N(CCN2CCNC(=O)C2)C1=O ZINC001119623616
C#CCOC[C@@H](O)CN1CCN2C(=O)COC[C@@H]2C1 ZINC001251855472
CNC(=O)CCCC(=O)NCc1nc(CS(C)(=O)=O)n[nH]1 ZINC001362983002
O=C(NCC1([NH2+][C@H]2CCNC2=O)CC1)[C@H]1CCS(=O)(=O)C1 ZINC001380102094
CN1CCN(C(=O)CNC(=O)Cn2cnc(C#N)n2)CC1 ZINC001413812791
Cc1nn(CCS(=O)(=O)N2CC[N@@H+]3CC[C@H]2C3)c(=O)o1 ZINC000916009352
CNS(=O)(=O)CCNC(=O)C(=O)Nc1ccn(-c2cccc(F)c2C#N)n1 ZINC000443788679
CC1(C)C[C@@]2(CCO1)NNC(=O)[C@@H]1C(=O)NNC(=O)[C@@H]12 ZINC000005024943
C#CC[NH2+][C@@H]1CN(C(=O)CN2CCC(=O)NC2=O)C[C@@H]1n1ccnn1 ZINC001070308470
C=CCS(=O)(=O)CCn1c(CN2CCCC2=O)nnc1N1CCNC(=O)C1 ZINC001359334326
N#Cc1ccc(C(=O)N2C[C@@H](NC(=O)CN3CN=NC3=O)[C@@H](O)C2)[nH]1 ZINC000962412330
COc1ccc(C[NH2+]CCNC(=O)c2c(Cl)cnn2C)nn1 ZINC001127454013
N#C[C@@]12CN(C(=O)Cc3nnc[nH]3)C[C@H]1CS(=O)(=O)C2 ZINC001364238860
N#Cc1cc(C(=O)N[C@@H]2CN(C(=O)[C@@H]3CCS(=O)(=O)C3)C[C@@H]2O)c[nH]1 ZINC000962393657
C#CCC[N@@H+]1C[C@H](O)[C@@H](N(C)C(=O)CN2C(=O)C(=O)N(C)C2=O)C1 ZINC001047551237
CNS(=O)(=O)c1ccc(S(=O)(=O)NC[C@@]2(COC)CCC[NH2+]2)cc1 ZINC000261795157
C#C[C@@H](C)NS(=O)(=O)CCCCS(N)(=O)=O ZINC001309459098
N#Cc1ccc(NCCNC(=O)N2CCN(CCS(N)(=O)=O)CC2)nc1 ZINC000799883289
CN(C(=O)c1c[nH]c(C#N)c1)C1CN(C(=O)CN2CCNC(=O)C2)C1 ZINC000954105646
COC1(C(=O)N2CCN(S(=O)(=O)CCOC(C)C)CC2)CC[NH2+]CC1 ZINC000262654271
CN(C(=O)c1c[nH]c(C#N)c1)[C@H]1CN(C(=O)c2ncn(C)n2)C[C@@H]1O ZINC000958828622
CC(C)N1CC2(C1)C(=O)N(C)C(=O)[C@@H]1C[C@@H](O)CN12 ZINC000225381480
CS(=O)(=O)N1CCC2(CC1)CN(CCn1cccn1)C(=O)CO2 ZINC000096201414
C#CCNS(=O)(=O)N1CCN(S(=O)(=O)N2CCOC(C)(C)C2)CC1 ZINC000872515597
CN(C)S(=O)(=O)NC1C(C)(C)C(NS(=O)(=O)N(C)C)C1(C)C ZINC000075109584
N#CCNC(=O)C[NH2+][C@@H]1CN(C(=O)c2cn[nH]c2)C[C@@H]1n1ccnn1 ZINC001129608462
NC(=N[N+](=O)[O-])N(N)CCN(N)C(N)=N[N+](=O)[O-] ZINC000038807895
O=C([C@@H]1C[C@H]1[N+](=O)[O-])N1CC2(C1)CS(=O)(=O)C2 ZINC000910708384
CN(C(=O)Cn1cnnn1)[C@H]1CN(C(=O)c2ccc(C#N)[nH]2)C[C@@H]1O ZINC000958481484
CN(C1(C#N)CCC1)S(=O)(=O)CCCS(=O)(=O)N[C@@H]1COC[C@H]1O ZINC000349531962
C=CCn1c(SCC(=O)c2c(N)n(C)c(=O)n(C)c2=O)n[nH]c1=O ZINC000268282421
N#CCCNC(=O)COC(=O)CN1CCCNC1=O ZINC001317834752
CNC(=O)C[NH2+]C[C@@H]1CN(C(=O)CCn2ccnc2)CCO1 ZINC001380914985
Cn1cc(N2C[C@@]3(COCCN(S(C)(=O)=O)C3)OCC2=O)cn1 ZINC000096078353
O=S1(=O)C[C@@H](O)[C@H](n2cnnc2)C1 ZINC000065373100
O=[N+]([O-])c1cc[n+]([O-])c(NC(CO)(CO)CO)c1F ZINC001167923712
CNS(=O)(=O)CCNC(=O)CSCC#N ZINC001320577035
CO[C@@H](C(=O)[N-]S(=O)(=O)CC1(C#N)CCCC1)c1cnn(C)c1 ZINC000798850314
C[C@@H]1C[N@H+](CC(=O)NCC#N)C[C@H]1CNC(=O)[C@]1(C)CCC(=O)N1 ZINC001102343689
COCCN1CN(S(=O)(=O)CCN2CCOC2=O)CC1=O ZINC001363866734
C#CCNS(=O)(=O)N1CCN(S(=O)(=O)N2CCC3(CC2)OCCO3)CC1 ZINC001663863819
C#CCN1CCN(S(=O)(=O)c2cnn(CC(=O)OC)c2)CC1 ZINC000491209623
C[C@@]1(C(=O)NC/C=C/CNC(=O)Cn2ncnn2)CCOC1 ZINC001357859103
Cn1nnnc1CCN1CCN(CCS(N)(=O)=O)CC1 ZINC001364657487
Cn1cc([N+](=O)[O-])c(S(=O)(=O)N2CCNC(=O)C2)n1 ZINC001334955993
C#CC[NH2+]C[C@@H](O)CNC(=O)CCCn1c(=O)[n-][nH]c1=O ZINC001497013506
COCC#CC[N@@H+]1C[C@@H]2CN(C(=O)CN3CC(=O)NC3=O)C[C@]2(C)C1 ZINC001101395012
NC(=O)NCC(=O)NC1CC[NH+](CCNC(=O)C#CC2CC2)CC1 ZINC001055574017
Cc1nn(C)c(C(=O)N2CC(S(=O)(=O)N3CCNCC3)C2)c1[N+](=O)[O-] ZINC000592342885
CN(CCC#N)C(=O)Cn1c(Cl)nc2c1c(=O)n(C)c(=O)n2C ZINC000008075511
CN(C(=O)c1c[nH]c(C#N)c1)[C@H]1CN(C(=O)Cn2ncnn2)C[C@@H]1O ZINC000958828341
CCN(CC)S(=O)(=O)N1CCN(S(=O)(=O)N2CCO[C@@H](C#N)C2)CC1 ZINC000800001799
O[C@@H]1COCO[C@@H]1[C@@H]1OCOC[C@@H]1O ZINC000018213452
O=C1CNC(=O)N1CCNS(=O)(=O)c1ccc([N+](=O)[O-])cn1 ZINC000593543979
C#CCN1CCN(C(=O)CN2CCN(S(=O)(=O)N3CCN(C)CC3)CC2)CC1 ZINC000748817896
N#CCC1CN(C(=O)[C@@]23C[C@@H]2CN(C(=O)CN2CCS(=O)(=O)CC2)C3)C1 ZINC001273463886
CCn1cc(S(=O)(=O)N2CCN(S(N)(=O)=O)CC2)c([N+](=O)[O-])n1 ZINC000611107204
N#CCSCC(=O)NC[C@]1(O)CCN(CC(N)=O)C1 ZINC001278759622
C#CCN1CC2(CN(C(=O)c3ncnn3C)C2)OCC1=O ZINC001268823741
CCN(CC)S(=O)(=O)[C@@H]1CS(=O)(=O)C[C@@H]1O ZINC000003066151
CN(C[C@@H]1CCN1C(=O)[C@H]1CC[N@H+](C)C1)C(=O)Cn1ncnn1 ZINC001396472614
Nc1nc2c(ccn2[C@@H]2O[C@H](CO)[C@@H](O)[C@H]2O)c(=O)[nH]1 ZINC000005425329
C#CCCN1CCN(C(=O)CCn2cnc3c2c(=O)n(C)c(=O)n3C)CC1 ZINC000299359081
C#CCO[N-]C(=O)CSCCOc1ccc(S(N)(=O)=O)cc1 ZINC000855603326
C#CCOCCNC(=O)NCC1(S(N)(=O)=O)CC1 ZINC001312364334
C#CCNC(=O)CN1CCN(S(=O)(=O)N2CCOC(C)(C)C2)CC1 ZINC000776858475
C#CCCn1nnnc1N1CCN(CCOC)C(=O)C1 ZINC001344495669
CN1CCN(C=C2C(=O)CNC2=O)CC1 ZINC000006145154
NS(=O)(=O)c1cccc(N2CCN3C(=O)NC(=O)[C@@H]3C2)c1[N+](=O)[O-] ZINC000544705013
C#CC[NH+]1CCC2(CC1)CN(C(=O)CN1CCNC(=O)C1)CCO2 ZINC000949153682
N#Cc1cn(CC(=O)NCCC(=O)N2CCN(c3ccc(F)cc3)CC2)c(=O)[n-]c1=O ZINC001441711196
CN1CCN(S(=O)(=O)N2CCN(C(=O)CCCCCC[NH3+])CC2)CC1 ZINC000262111935
N#C[C@H]1CN(S(=O)(=O)N2CC(CO)(CO)C2)CCO1 ZINC001364063415
C[C@@H]1CC(=O)NCCN1S(=O)(=O)c1cccc([N+](=O)[O-])c1-c1nnn[n-]1 ZINC000824865030
C#CCOCCNC(=O)C(=O)NCCCC(=O)N(C)C ZINC001117390318
N#CCCN1CCN(C(=O)C(=O)N2CC[C@@H](N3CC[NH2+]CC3)C2)CC1 ZINC000601596698
CN(C)S(=O)(=O)N1CCN(C(=O)c2ccnc(N)c2[N+](=O)[O-])CC1 ZINC000594229079
O=C(C#CC1CC1)N1CC2(C1)CN(C(=O)[C@@H]1CNC(=O)N1)CCO2 ZINC000965467012
CC1(C)C(=O)NCCN1S(=O)(=O)CCCS(=O)(=O)NC1(C#N)CC1 ZINC000349527731
N#Cc1ccc(N2CCN(CC(N)=O)C(=O)C2)nn1 ZINC001330670573
N#C[C@@]12CN(C(=O)[C@@H]3CCC(=O)N3)C[C@H]1CS(=O)(=O)C2 ZINC001362973449
O=C(Cn1cnnn1)NCC1CN(C(=O)[C@@H]2CC2(F)F)C1 ZINC001387838049
O=C(Cc1nc[nH]n1)NC1(CNC(=O)Cn2cncn2)CC1 ZINC001393853930
COCC(=O)N(C)CC(=O)NCCCN(C)C(=O)C(N)=O ZINC001351577268
NS(=O)(=O)N1CCN(C(=O)CCC/N=C2/NS(=O)(=O)c3ccccc32)CC1 ZINC000732067776
COCCN1CCN(Cc2cc(=O)[nH]c(=O)[nH]2)[C@H]2CS(=O)(=O)C[C@H]21 ZINC000091747024
C#CCCN1CC(N2CCN(C(=O)CN3CCNC(=O)C3)CC2)C1 ZINC000941513899
C#CC1(O)CN(C[C@@H](O)CC2(O)CCOCC2)C1 ZINC000934453847
N#CCN1CC(N2CCN(C(=O)CN3CCC(=O)NC3=O)CC2)C1 ZINC000941632995
CS(C)(=O)=NS(=O)(=O)CCNS(=O)(=O)NC1CC1 ZINC001365738962
C#CC[C@H]1NC(=O)N([C@H]2CCN(S(C)(=O)=O)C2)C1=O ZINC001328638825
O=C(C[NH2+]C[C@H](O)CNC(=O)c1cnns1)N1CCCC1 ZINC001374586643
C=CCN1C[C@@]2(CC1=O)COCCN(S(=O)(=O)c1ccncc1)C2 ZINC001278802896
O=C(Cn1ncnn1)N1CC[NH+](C[C@@H]2CCNC(=O)CC2)CC1 ZINC001364949588
Cn1cnc(S(=O)(=O)N2C[C@H]3C[C@@H](C2)N(Cc2[nH]ccc2C#N)C3)c1 ZINC001279692199
CN(C)/C=N/c1ncnc2c1ncn2[C@@H]1O[C@H](CO)[C@@H](O)[C@@H]1O ZINC000005957173
NC(=O)CN1CCN(Cc2cc3c(cc2O)OCO3)CC1=O ZINC000839170587
N#CCOc1ccc(CC(=O)Nc2nc(C#N)c(-c3nn[nH]n3)[n-]2)cc1 ZINC000737696304
C#CCC[N@H+]1C[C@@H]2CCN(C(=O)CN3C(=O)C(=O)N(C)C3=O)[C@@H]2C1 ZINC001076319257
O=C(C#CC1CC1)N1CCO[C@@H]2CN(C(=O)Cn3cnnn3)C[C@@H]21 ZINC000960361485
Cn1ccc(CCC(=O)NCCNC(=O)c2nnn(C)n2)n1 ZINC001349143193
CN(CCCNc1c(C#N)c(=O)n(C)c(=O)n1C)S(C)(=O)=O ZINC000042109083
N#CC[C@@]1(O)CCN(C(=O)NCCCS(N)(=O)=O)C1 ZINC001470655773
CN(C)C(=O)[C@@H]1CC(=O)N(C2CN(c3nccn4nnnc34)C2)C1 ZINC000685941515
CN(C(=O)Cn1cncn1)[C@H]1CN(C(=O)c2cc(C#N)c[nH]2)C[C@@H]1O ZINC000958966368
CC[N@@H+]1CCO[C@@]2(CCN(C(=O)CS(=O)(=O)NC)C2)C1 ZINC001381842097
O=S(=O)(c1ccc2nnn(OCCO)c2c1)N1CCOCC1 ZINC000095395402
O=C(CCc1cn[nH]n1)NC[C@H](O)CNC(=O)Cn1cccn1 ZINC001389065290
CN1CN(S(=O)(=O)CCCS(=O)(=O)[N-]c2ncccc2C#N)CC1=O ZINC000349464417
NS(=O)(=O)c1ccc(N2CCN3C(=O)C(=O)NC[C@@H]3C2)c([N+](=O)[O-])c1 ZINC000268510947
O=c1[nH]c(=O)n([C@@H]2O[C@H](CO)[C@@H](F)[C@H]2O)cc1Br ZINC000167263623
NS(=O)(=O)N1CCN(S(=O)(=O)c2ncccc2[N+](=O)[O-])CC1 ZINC000849374994
CNC(=O)[C@@H](C)[NH2+]CC1(NC(=O)Cn2cnnn2)CCCC1 ZINC001373835651
Cn1c(=O)[n-]c(NC[C@](C)(O)C[NH+](C)C)c(C#N)c1=O ZINC001421089239
COCC#CCN1CCN(S(=O)(=O)N2CCN(C)CC2)CC1 ZINC000677133185
N#Cc1cccc(S(=O)(=O)NCC(=O)NCCCS(N)(=O)=O)c1 ZINC000518842907
O=C1NC[C@@H]2CN(c3nnnn3CC3CCC3)CCN2C1=O ZINC001332524316
C#CCOCCNC(=O)NC[C@@]1(O)CCS(=O)(=O)C1 ZINC001230803735
Cc1ccc(S(=O)(=O)N=C2C=C(NC=O)C(=O)C(NC=O)=C2)cc1 ZINC000111918212
CNS(=O)(=O)CCCNC(=O)CNS(=O)(=O)c1cccc(C#N)c1 ZINC000600839052
Cn1cc(C#N)c(=O)n(CC(=O)NCCC#N)c1=O ZINC000913611137
N#CCN1CCn2ncc(CNC(=O)C(N)=O)c2C1 ZINC001128484918
Cc1c(/C=N/N=C2/NC(=O)CS2)c(=O)n(C)c(=O)n1C ZINC000006472761
COCC[N@@H+]1C[C@@H]2CN(C(=O)CCCCC(N)=O)C[C@]2(C)C1 ZINC001101423035
N#Cc1cc(C(=O)N[C@@H]2CN(C(=O)CCc3nnc[nH]3)C[C@@H]2O)c[nH]1 ZINC000962387325
COC[C@@](C)(O)CNC(=O)NCCOCCS(N)(=O)=O ZINC001330103276
C[C@@H](Cn1cncn1)[NH2+]C[C@]1(O)CCS(=O)(=O)C1 ZINC001413211792
O=C(NCC1C[NH+](C[C@@H](O)Cn2cccn2)C1)c1n[nH]c(=O)[n-]c1=O ZINC001031815875
C#CCN1CCC[C@@H](NS(=O)(=O)CC2CN(S(C)(=O)=O)C2)C1 ZINC000907396525
C#CCN1C[C@@H](NC(=O)Cn2ncnn2)[C@H](OC)C1 ZINC001081673071
C#CCNS(=O)(=O)N1CCN(S(=O)(=O)c2cccc(S(=O)(=O)NC)c2)CC1 ZINC001475620789
CN(C)C(=O)CCN1CCN(C(=O)C(=O)N2CCN(CCC#N)CC2)CC1 ZINC000601469740
CN(CCn1cccn1)C(=O)C(=O)NCCCS(C)(=O)=O ZINC001345255333
COCn1nccc1S(=O)(=O)N1C[C@@H](CO)[C@H](CO)C1 ZINC001364007655
O=C1COc2ccc(S(=O)(=O)NC[C@@H]3COCCO3)cc2N1 ZINC000012187945
COc1cncc(S(=O)(=O)[N-]c2ccc(O)c(OC)c2)c1 ZINC000799125417
N#Cc1ccc(C(=O)NC[C@@H]2C[N@@H+](CCN3CCNC3=O)C[C@@H]2O)[nH]1 ZINC000957987803
CO[C@@H]1CN(S(=O)(=O)CCCS(=O)(=O)NCC#N)C[C@H]1O ZINC000349466448
COCCN(CCC#N)S(=O)(=O)N1CCS(=O)(=NS(C)(=O)=O)CC1 ZINC000820724183
CCn1nc(C)c(C(=O)NC(C)(C)CNS(N)(=O)=O)n1 ZINC001363824251
CS(=O)(=O)[C@@H]1CS(=O)(=O)C[C@@H]1O ZINC000001042084
C[C@@H](C#N)NS(=O)(=O)c1cn(C)c(=O)n(C)c1=O ZINC000040362696
N#C[C@@H]1CN(S(=O)(=O)N2CCN(S(=O)(=O)C3CC3)CC2)CCO1 ZINC000528468211
COCc1cc(N(C)CCN(C)C(=O)C[N@H+](C)C(C)C)ncn1 ZINC001105415567
N#CCCN(CCN1CCOCC1)S(=O)(=O)N1CCS(=O)(=O)CC1 ZINC000500061649
CNS(=O)(=O)c1cccc(S(=O)(=O)N2CC[C@@H](NS(C)(=O)=O)C2)c1 ZINC000265270055
N#Cc1ccc(S(=O)(=O)CCN2CCN3C(=O)C(=O)NC[C@@H]3C2)nc1 ZINC000290205423
C[C@@H]1C(=O)N(N=Cc2nc3c(c(=O)[nH]c(=O)n3C)n2C)C(=O)N1C ZINC000857218044
Cn1cc(N2CCN(C(=O)C(=O)Nc3cnn(CC(=O)NCC[NH+](C)C)c3)CC2)cn1 ZINC000491443398
C#CCNS(=O)(=O)N1CCN(S(=O)(=O)c2cnn(CC(F)F)c2)CC1 ZINC001213521892
Cn1ncc(C#N)c1N1CCN(S(=O)(=O)N2CCN(C)CC2)CC1 ZINC000596074019
N#CCNS(=O)(=O)CCCS(=O)(=O)N1CC(O)(C2CC2)C1 ZINC000349514932
Cn1nnnc1CNCCNC(=O)c1ccc(C#N)[nH]1 ZINC001125776848
CC1(C)O[C@@H]2[C@@H](CO)O[C@H](n3ccc(=O)[nH]c3=O)[C@@H]2O1 ZINC000004159863
C#CCOCCn1nnnc1N1CN(C)C(=O)[C@@H]1C ZINC001336016395
CN1C(=O)N(C)C(=O)C(C)(NS(=O)(=O)c2ccc(N)cc2)C1=O ZINC000001705176
CN(CC1C[NH+](C)C1)C(=O)C(=O)N1CC[C@@](F)(CO)C1 ZINC001333451827
NC(=O)[C@@]1(O)CCN(c2ccc(N)c([N+](=O)[O-])n2)C1 ZINC000311617965
COCCn1cc(S(=O)(=O)NC[C@@H](N2CC[NH2+]CC2)C(F)(F)F)cn1 ZINC000261841738
Cn1cnc(S(=O)(=O)NCC(=O)OCC(=O)NC2(C#N)CCC2)c1 ZINC000784233277
CS(=O)(=O)C1S(=O)(=O)OCCOS1(=O)=O ZINC000073404532
O=C(NCCN1CCCC1=O)C(=O)NCC1=CC[NH2+]CC1 ZINC001326602392
Cc1cn([C@@H]2O[C@H](CO)[C@@H](O)[C@@]2(C)O)c(=O)[nH]c1=O ZINC000034039913
NC(=O)NC(=O)NCCNC(=O)NC(N)=O ZINC000005612423
CN1CCN(S(=O)(=O)c2ccc(SCCN3C(=O)c4ccccc4S3(=O)=O)nc2)CC1 ZINC000017179903
NC(=O)NCC(=O)NCC[NH2+]CC(=O)NC(=O)NCC(F)(F)F ZINC001123258124
CS(C)(=O)=NS(=O)(=O)CCNC(=O)Cn1ncnn1 ZINC001361762778
N#Cc1ccccc1CN1CCN(CCO)[C@@H]2CS(=O)(=O)C[C@@H]21 ZINC000095356093
Cn1cnc(S(=O)(=O)N2CCN3[C@@H](CNS3(=O)=O)C2)c1 ZINC001364977423
Cc1ccn(CCNc2c(=O)c(=O)c2N2CCN(CCC#N)CC2)n1 ZINC000101693236
CCc1nnc(C2CC[NH+](CCn3cnc4c3c(=O)n(C)c(=O)n4C)CC2)[nH]1 ZINC000190649475
NS(=O)(=O)CCC[N@@H+]1CCC[C@@]2(C1)NC(=O)NC2=O ZINC001320963903
CN(C)S(=O)(=O)N1C[C@@H](O)[C@H](NS(C)(=O)=O)C1 ZINC000257253570
C#CCNS(=O)(=O)N1CCN(C(=O)CCNC(=O)C=C)CC1 ZINC000831565266
CNS(=O)(=O)c1c(C)[nH]c(=O)[nH]c1=O ZINC000001748134
Cc1nnc(CN2CCN(C(=O)c3cc(C#N)c[nH]3)C[C@@H](O)C2)[nH]1 ZINC000097797251
C#CCNC(=O)CCN1C[C@@H]2CS(=O)(=O)C[C@@]2(C#N)C1 ZINC000933115966
CN(C)S(=O)(=O)CCC(=O)NCC(=O)NCC#N ZINC001322594556
CNC(=O)CC(=O)N1CC(O)(CNC(=O)CS(=O)(=O)NC)C1 ZINC001043156096
COC(=O)c1cc([N-]S(=O)(=O)c2cc(C)ccn2)ccc1O ZINC001197999832
O=C(C(=O)N1CC=C[C@@H]1CO)N1C[C@@H]2CS(=O)(=O)C[C@@H]2C1 ZINC001336467939
C#CC[NH2+][C@@H]1CN(C(=O)[C@@H]2CS(=O)(=O)CC(=O)N2)CC1(C)C ZINC000996074066
COCC#CC(=O)NC[C@@]1(OC)CCS(=O)(=O)C1 ZINC001334438617
CN(C)C(=O)C[NH2+]C[C@H](O)CN(C)C(=O)c1c[nH]c(=O)n1C ZINC001394753830
[O-]c1c(F)ccc(F)c1CN1CC2(CN(Cc3cn[nH]c3)C2)C1 ZINC001275362202
CN(Cc1nncn1C)Cc1cccc(Br)c1[O-] ZINC000310942929
Cc1cnc([N-]S(=O)(=O)CCCS(=O)(=O)N2CC(O)(CC#N)C2)o1 ZINC000348358028
N#Cc1ncn(CC(=O)N2CCN(Cc3ccccn3)CC2)n1 ZINC000332260633
C#CCN(CC#C)C(=O)CNS(=O)(=O)[C@@H]1CCS(=O)(=O)C1 ZINC000491545618
CCN(CC#N)S(=O)(=O)CCCS(=O)(=O)N1CCN2C(=O)N=NC2C1 ZINC000349491579
CN(C(=O)c1cn(C)nn1)[C@H]1CN(C(=O)c2ccc(C#N)[nH]2)C[C@@H]1O ZINC000958838325
C#CCNC(=O)CC(=O)NCC[NH2+][C@@H](C)C(=O)NCC(F)(F)F ZINC001125997546
Cn1cnnc1S(=O)(=O)N1CCN(CC[S@](C)=O)CC1 ZINC001365138230
C#CCNC(=O)C[NH2+]C[C@@H]1CN(C(=O)Cn2ncn(C)c2=O)C[C@H]1C ZINC001106346610
O=C1NC[C@@H]2CN(CC#CCN3CCN4C(=O)NC[C@@H]4C3)CCN12 ZINC000276315918
C#CCNS(=O)(=O)N1CCN(CCS(=O)(=O)C(C)C)CC1 ZINC000761029973
Cc1cn(C)nc1C(=O)N(C)[C@@H](C)CNC(=O)Cn1cnnn1 ZINC001380620197
CC1(C)CN(S(=O)(=O)N2CCO[C@@H](C#N)C2)CCS1(=O)=O ZINC000619711783
Cn1nncc1C1(O)CN(C(=O)CCCS(N)(=O)=O)C1 ZINC001364599259
O=CNC([C@@H]1CCS(=O)(=O)C1)[C@@H]1CCS(=O)(=O)C1 ZINC000217408126
CN(C)C(=O)c1cn(C2CN(S(=O)(=O)c3cn(C)cn3)C2)nn1 ZINC000575551014
OC[C@@H]1O[C@@H](n2ccc3c2[nH]cnc3=NO)[C@@H](O)[C@@H]1O ZINC000005049022
CN(CC#N)S(=O)(=O)CCCS(=O)(=O)N1CCN2C(=O)OC[C@@H]2C1 ZINC000848958955
C[C@@](C#N)(NC(=O)CN1CCO[C@@H](Cn2cncn2)C1)C1CC1 ZINC000229552278
Cc1sc([N-]S(=O)(=O)C(F)(F)F)c(C(N)=O)c1C ZINC001252281085
C#CCCS(=O)(=O)NC[C@@]1(O)CCS(=O)(=O)C1 ZINC001261580384
N#Cc1cn(C2CC2)c(=O)n(CCN2C(=O)CNC2=O)c1=O ZINC000040501983
C#CCNS(=O)(=O)N1CCN(C[C@@H](O)c2ccc(-c3nn[nH]n3)cc2)CC1 ZINC000823850285
NC(=O)C(=O)NCC1C[NH+](CCN2CCNC2=O)C1 ZINC001318150321
COCCS(=O)(=O)CC(=O)NCCc1c(C)[nH][nH]c1=O ZINC001361926963
CC(C)(C#N)C(=O)N1CCN(S(N)(=O)=O)CC1 ZINC000110684496
NC(=O)C(=O)N1CC(O)(CNC(=O)c2cccn3c(=O)[nH]nc23)C1 ZINC001043981843
O=C1CCC(=O)N1CN(CCN1CCOC1=O)CN1C(=O)CCC1=O ZINC000019848783
N#CCN1CC(N2CCN(C(=O)[C@@H]3CCC4N=NC(=O)N4C3)CC2)C1 ZINC000941462801
O=[N+]([O-])c1ccc(S(=O)(=O)N2CCN(CCN3CCCS3(=O)=O)CC2)cc1 ZINC000533315535
C#CCCN1CCN(C(=O)CNS(=O)(=O)c2c[nH]c(C(N)=O)c2)CC1 ZINC000266791888
NC(=O)c1c2c(sc1[N-]S(=O)(=O)C(F)F)CCCC2 ZINC001259950498
CC(C)[C@@H]1C(=O)NCCN1S(=O)(=O)c1cccc([N+](=O)[O-])c1-c1nnn[n-]1 ZINC000824214323
CNC(=O)NC(=O)C[NH2+]C/C=C/CNC(=O)Cc1ccn(C)n1 ZINC001321058358
C#CCNC(=O)CN1CCN(C(=O)CNS(=O)(=O)N(C)C)CC1 ZINC000825975908
NC(=O)c1[nH]nc2c1CN(C(=O)CCCN1C(=O)CSC1=S)C2 ZINC001273201206
Cn1c(NCc2ccc(S(N)(=O)=O)cc2)c(C#N)c(=O)n(C)c1=O ZINC000014206390
CS(=O)(=O)N1CCCN(S(C)(=O)=O)COC1 ZINC000001611172
Cc1nnc(CC(=O)N(C)CCNC(=O)[C@@H]2COC(=O)N2)[nH]1 ZINC001387713187
C#CCNC(=O)C[NH2+]C1(CNC(=O)Cn2cnnn2)CCCCC1 ZINC001115400894
Cn1c(=O)c(C#N)c(N2CCC[C@@H](c3nc(=O)[nH][nH]3)C2)n(C)c1=O ZINC000285778847
CS(=O)(=O)N1CCN(CC(=O)N2CCN(CCC#N)CC2)CC1 ZINC000602205265
CNC(=O)NC(=O)[C@@H](C)[NH2+]CCNC(=O)c1cnc2[nH]c(=O)[nH]c2c1 ZINC001130618122
Cc1noc(CCNC(=O)C(=O)N2CCn3nc(C)nc3C2)n1 ZINC001322229113
O=C(CN1C(=O)c2cccc([N+](=O)[O-])c2C1=O)NCCn1ncnn1 ZINC000433919721
N#CCCn1ncc2c1ncnc2N1CCN(S(N)(=O)=O)CC1 ZINC000065575206
C[N@@H+]1CCN(C(=O)Cc2c[nH]c(=O)[nH]c2=O)C[C@@]12CCNC(=O)CC2 ZINC000092107606
N#CCC1(O)CN(C(=O)CN2CCCNC2=O)C1 ZINC000527004075
C#CCNS(=O)(=O)N1CCN(CCCN2C(=O)NC(C)(C)C2=O)CC1 ZINC000761039403
N#Cc1cc(C(=O)NCC[NH2+]CC(=O)NCC(=O)N2CCCC2)c[nH]1 ZINC001125978808
N#Cc1ccc(S(=O)(=O)CCN2CCN3C(=O)NC(=O)[C@@H]3C2)nc1 ZINC000343693638
N#Cc1cncc(S(=O)(=O)N2CCN(S(N)(=O)=O)CC2)c1 ZINC000336849194
C#CCOCCC(=O)N1CCN2[C@H](CNS2(=O)=O)C1 ZINC000886187293
CNS(=O)(=O)CCNS(=O)(=O)CCCC#N ZINC000439101632
N#Cc1cccc(S(=O)(=O)CCN2CCN3C(=O)C(=O)NC[C@@H]3C2)c1 ZINC000371101126
C#CCNS(=O)(=O)N1CCN(Cc2nc3c([nH]2)n(C)c(=O)n(C)c3=O)CC1 ZINC000772281643
O=C(CN1CCNC(=O)CC1)N1CCN(S(=O)(=O)c2ccc([N+](=O)[O-])cc2)CC1 ZINC000488278133
CC(C)(C#N)NS(=O)(=O)CCCS(=O)(=O)N[C@H]1CSC1(C)C ZINC000570651871
C[C@@H]1C(=O)N(CC[NH+](C)C)CN1C(=O)CCCS(N)(=O)=O ZINC001362821842
O=C(C#CC1CC1)NCC[NH2+]CC(=O)NC[C@@H]1CCS(=O)(=O)C1 ZINC001126904335
CNS(=O)(=O)CCn1c(C)nnc1N1CCS(=O)CC1 ZINC001381848709
O=C([C@@H]1C[C@H]1[N+](=O)[O-])N1CCC2(CC1)NC(=O)NC2=O ZINC001141325952
C=CC[NH2+]CCNC(=O)Cn1[n-]cc2c(=O)ncnc1-2 ZINC001135465961
C[C@@H]1SCC[C@@H]1NS(=O)(=O)CCCS(=O)(=O)NC1(C#N)CC1 ZINC000349536252
C#CCN(CC#CC)C(=O)C(=O)NCCNS(C)(=O)=O ZINC001341882358
C=CCCNC(=S)N1CC2(C1)CCN(S(=O)(=O)c1cn(C)cn1)C2 ZINC001279935928
CC[C@@H]1CN(S(=O)(=O)CCCS(=O)(=O)NCC#N)C[C@@H]1O ZINC000349454990
Cn1cc(CNC(=O)NCC(=O)NCC#N)cn1 ZINC001261095361
C[C@@H](C#N)C(=O)N1C[C@H](O)[C@@H](N(C)C(=O)CN2C(=O)CNC2=O)C1 ZINC000958969602
CN(c1ccn(C)n1)S(=O)(=O)CCCS(=O)(=O)N1CC(O)(CC#N)C1 ZINC000349463872
O=S1(=O)CC[C@@H](NC(=S)NCCNC(=S)N[C@@H]2CCS(=O)(=O)C2)C1 ZINC000008682492
C[C@@H]([NH2+]C[C@H](C)N(C)C(=O)CCn1cnnn1)C(=O)N(C)C ZINC001367400192
C#CCNS(=O)(=O)N1CCN(S(=O)(=O)CCCS(=O)(=O)C(F)(F)F)CC1 ZINC001464366522
C[C@@H]1C(=O)N(C)CN1S(=O)(=O)CCCS(=O)(=O)N(CC#N)CC#N ZINC000349499895
Cc1cn([C@@H]2CN(S(=O)(=O)N(C)C)CC[C@@]2(C)O)c(=O)[nH]c1=O ZINC000257262546
Cc1nc(S(=O)(=O)NCCC(=O)NCCNS(=O)(=O)NC(C)C)cn1C ZINC000430473691
N=C1NC(=O)[C@@H]2N=CN(COCCO)[C@@H]2N1 ZINC000003956917
C=CCN1C[C@@]2(CC1=O)COCCN(S(=O)(=O)c1cnn(CC)c1)C2 ZINC001279198710
C#CCn1c(=O)c(=Cc2cnn(C)c2)sc1=C(C#N)C(=O)NCCCOC ZINC000758079173
CS(=O)(=O)CC[C@@H]1NC(=O)NC1=O ZINC000004218922
CNS(=O)(=O)NCC(=O)NC[C@@H]1C[N@H+](CC#CCOC)C[C@H]1C ZINC001102189631
CN(C)S(=O)(=O)CC(=O)NCCCN(C)CC#N ZINC001479810519
C#CCCN1CCO[C@@]2(CCN(C(=O)CN3CC(=O)NC3=O)C2)C1 ZINC000972600952
CNS(=O)(=O)CCC(=O)N1CCN(CC#N)CC1 ZINC001112846364
COC(=O)c1[nH]c(=O)[nH]c(=O)c1OC ZINC000098179607
CC(NCCNC(=O)c1nc(N)n[nH]1)=C1C(=O)NC(=O)SC1=O ZINC000101152015
CN(CCOCCO)C(=O)C(=O)N1CC[C@@](O)(CC#N)C1 ZINC001329452059
Cc1c(C(=O)NCCCN(C)S(C)(=O)=O)cc(S(N)(=O)=O)cc1[N+](=O)[O-] ZINC000610422174
CNC(=O)NCC(=O)NCCN(C)Cc1nc(N(C)C)no1 ZINC001371992805
C[C@@H](C#N)C(=O)N1C[C@H](O)[C@@H](N(C)C(=O)c2ccn3nnnc3c2)C1 ZINC000958912310
C#CCN1CCN(C(=O)CN2CCS(=O)(=NS(C)(=O)=O)CC2)CC1 ZINC000846916183
Cn1nc2c(c1CN1CCN3C(=O)C(=O)NC[C@@H]3C1)COCC2 ZINC001335421450
C#CCCNS(=O)(=O)CCCS(=O)(=O)N=c1nc(C)[nH]n1C ZINC000848965121
CS(=O)(=O)CS(=O)(=O)N1CCC(=O)[C@H](C#N)C1 ZINC001260588475
CS(=O)(=O)CCN1CCN(C(=O)c2cc(C#N)c[nH]2)CC1 ZINC000215844363
C#CCN1CC[C@@H]2CN(C(=O)Cn3cnnn3)[C@@H]2C1 ZINC001084177587
CC(=O)NC(=N)NN=CC(C)=NNC(=N)NC(C)=O ZINC000104059321
CN(Cc1cnn(C)c1)C(=O)CN1CCNCC[NH2+]CC1 ZINC001332335574
C#CCN(CC#C)CC(=O)N1CCN([C@@H]2CCS(=O)(=O)C2)CC1 ZINC000174527226
N#CCNCC1(O)CCN(C(=O)Cn2cncn2)CC1 ZINC001328217833
C#CCN([C@@H]1CCS(=O)(=O)C1)S(=O)(=O)CC1CN(S(C)(=O)=O)C1 ZINC001474858867
Nc1ncnc2c1nc(Br)n2[C@@H]1O[C@@H](CO)[C@@H](O)[C@@H]1O ZINC000004000497
Cn1c2ncn(C[C@@H](O)CO)c2c(=O)n(CCC[NH+](C)C)c1=O ZINC000000485559
CN(C)S(=O)(=O)CCS(=O)(=O)N1CC(C#N)C1 ZINC000882220967
COc1ccc(C)cc1S(=O)(=O)N[C@@H]1CS(=O)(=O)C[C@@H]1O ZINC000575424264
N#CCNCCNC(=O)C(=O)NCC(F)(F)F ZINC001135914159
N#CCNCC1(CCNC(=O)CN2C(=O)CNC2=O)CC1 ZINC001168032369
COc1ccc(F)cc1S(=O)(=O)N(C)CC(=O)NCCSc1n[nH]c(C)n1 ZINC000226068813
C[C@@H]1C[N@H+](CC(=O)NCC#N)C[C@H]1CCNC(=O)Cn1ncnn1 ZINC001102995002
C#CCOCCNS(=O)(=O)N1CCO[C@H](C#N)C1 ZINC000800108155
COCCNS(=O)(=O)c1ccc2c(c1)C(=O)c1cc(S(=O)(=O)NCCOC)ccc1-2 ZINC000002284346
NS(=O)(=O)CCN1CCN(S(=O)(=O)c2c(Cl)cccc2[N+](=O)[O-])CC1 ZINC000443471273
COC1(OC)CC[N@H+](CC2CN(S(C)(=O)=O)C2)C[C@@H]1O ZINC001336202187
O=[N+]([O-])c1cccnc1S(=O)(=O)N1C[C@@H](O)[C@@H](O)C1 ZINC001118439646
Cn1cc([N+](=O)[O-])c(S(=O)(=O)N2CCN(S(N)(=O)=O)CC2)n1 ZINC000858983775
N#CCS(=O)(=O)N1CCOC[C@@]2(CC(=O)N(CCN3CCOCC3)C2)C1 ZINC001278835468
COC1CN(S(=O)(=O)CCCS(=O)(=O)N[C@@H](C)C#N)C1 ZINC000349502769
C#CC[N@H+]1CC[C@@]2(C1)CN(C(=O)Cn1ncn(C)c1=O)C[C@@H](C)O2 ZINC001071183922
CC(C)C1(O)CN(S(=O)(=O)CCCS(=O)(=O)NCC#N)C1 ZINC000349481014
CCn1cc(CNC(=O)Cn2nc(C)oc2=O)c(=O)[nH]c1=O ZINC001363322498
O=C1N[C@@]2(CCOC2)C(=O)N1C[C@@H](O)Cn1cc([N+](=O)[O-])cn1 ZINC001253641849
Cc1nnsc1C(=O)NC/C=C/C[NH2+]CC(=O)NC(N)=O ZINC001320966871
N#C[C@@H]1CN(C(=O)C(=O)N2CC=C[C@@H]2CO)CCO1 ZINC001356360018
CC1(c2n[nH]cc2C(N)=O)CCN(S(=O)(=O)c2cn[nH]c2)CC1 ZINC000257266552
C#CCN([C@@H]1CCS(=O)(=O)C1)S(=O)(=O)N1CCN(S(C)(=O)=O)CC1 ZINC000748675371
CN(C)S(=O)(=O)CCC(=O)NCC#CCNC(=O)CCS(=O)(=O)N(C)C ZINC000681340750
Cn1nnc(C(=O)NC2(CCO)CN(C(=O)CCCF)C2)n1 ZINC001395205140
NS(=O)(=O)c1cccc(N2CCN3C(=O)C(=O)NC[C@@H]3C2)c1[N+](=O)[O-] ZINC000498625071
N#CCCN1CCN(C(=O)CN2CCNCC2=O)CC1 ZINC000601852236
NC(=O)CNCc1cn(C2CN(C(=O)c3cnns3)C2)nn1 ZINC001105174146
NC(=O)c1cc([N+](=O)[O-])cnc1N1CCN(C(=O)Cn2cnnn2)CC1 ZINC000608973005
CN1CCN(S(=O)(=O)CCCCS(=O)(=O)NCC#N)CC1 ZINC000349581621
CN(CCCNC(=O)CN1CCN(c2cnn(C)c2)C(=O)C1)S(C)(=O)=O ZINC000267371367
C#CCNS(=O)(=O)CCNS(=O)(=O)CC ZINC000267997415
Cn1cnc(S(=O)(=O)N2CC[C@@H](Oc3nccnc3C#N)C2)c1 ZINC000225805301
NC(=N[N+](=O)[O-])N(CO)N(CO)C(N)=N[N+](=O)[O-] ZINC000016136368
C[N+](C)(C)CCOC(=O)CN(S(C)(=O)=O)S(C)(=O)=O ZINC000005535194
O=C(C#CC1CC1)NCCNC(=O)[C@@H]1CCC(=O)N1 ZINC001292714705
O[C@@H]1[C@H]2OC3(CCCCC3)O[C@H]2[C@@H](O)[C@@H](O)[C@@H]1O ZINC000005494835
O=C(Cn1ncnn1)NC1(CNC(=O)[C@@H]2C[C@@]23CCOC3)CC1 ZINC001393840252
Cn1cc(S(=O)(=O)[N-]c2ccc(O)cc2C(F)(F)F)cn1 ZINC001259826735
Cn1c(NC2CC(NS(C)(=O)=O)C2)c(C#N)c(=O)n(C)c1=O ZINC000619746034
CC(C)NS(=O)(=O)[C@@H]1CCN(S(=O)(=O)N2CCO[C@@H](C#N)C2)C1 ZINC000409488361
C#CCNC(=O)CN1CCN(CCn2cncn2)CC1 ZINC001329867917
C#CCNC(=O)CN(C)CCNC(=O)Cn1ncnn1 ZINC001317446004
O=C(NCCN1C(=O)CNC1=O)C(=O)N1CCc2c[nH]nc2C1 ZINC001324637726
NS(=O)(=O)c1c([N+](=O)[O-])cccc1N1C[C@@H](O)[C@@H](O)C1 ZINC000611193430
N#C[C@@H]1CN(S(=O)(=O)N2CCNC(=O)C2)CCO1 ZINC000336888689
CN(C[C@H](O)C[NH2+]CCO)C(=O)c1ccc(-n2cnnn2)cn1 ZINC001332547177
CN(C)S(=O)(=O)N1CCN(C(=O)c2c[nH]nc2[N+](=O)[O-])CC1 ZINC000619785771
[O-]c1c(CN2CCN(c3nccnn3)CC2)ccc(F)c1F ZINC000877649717
N#Cc1ncn(CCNC(=O)NCCNS(=O)(=O)c2cccnc2)n1 ZINC000558157903
C#CC[N@H+]1C[C@@H](C)[C@H](CCNC(=O)[C@@H]2CS(=O)(=O)CC(=O)N2)C1 ZINC001103257470
CC1(C)NC(=O)N(CCn2cc(S(=O)(=O)N3CCCC3)ccc2=O)C1=O ZINC000028013148
C#CCN1C[C@H]2OCCN(C(=O)Cn3nccn3)[C@H]2C1 ZINC001083094765
CO[C@@H]1CN(C(=O)c2ccc(C#N)[nH]2)C[C@H]1NC(=O)c1nnn(C)n1 ZINC000945273321
C#CCNS(=O)(=O)N1CCN(S(=O)(=O)c2cc3c(cc2OC)NC(=O)CO3)CC1 ZINC001656642202
O=C(NC/C=C/C[NH2+]CCN1CCNC1=O)[C@H]1CCCC(=O)N1 ZINC001321114007
C#CCN1CCN(C(=O)C2(n3cnnn3)CC2)CC1 ZINC000827519368
CS(=O)(=O)N1CCN(CC(=O)N2CCN(C(=O)CC#N)CC2)CC1 ZINC000570409895
Cn1cc(CN2CCO[C@H]3CN(C(=O)CCS(N)(=O)=O)C[C@@H]32)cc1C#N ZINC001273580766
C#CC[C@H]1NC(=O)N(CCNS(=O)(=O)N(C)C)C1=O ZINC000925369027
N#CCC1(O)CN(S(=O)(=O)CCCS(=O)(=O)N2CC(O)(CC#N)C2)C1 ZINC000443222780
COC(=O)CCN(C)S(=O)(=O)N1CCN(C(=O)CC#N)CC1 ZINC000594470454
N#CCN1CCN(C(=O)CN2CCCS2(=O)=O)CC1 ZINC000408248887
N#Cc1cccc(N2CCN(C(=O)C(=O)N3CCN(CC(N)=O)C(=O)C3)CC2)n1 ZINC000410802665
O=C1[C@@H]2C=C[C@@H]([C@H]3C=C[C@@H]2N(CCO)C3=O)N1CCO ZINC000045027584
CNS(=O)(=O)CC(=O)N1CC[C@](O)(CC#N)C1 ZINC001328569624
C[C@H](C#N)OCCN1CCN(S(N)(=O)=O)CC1 ZINC000801920796
O=C1CNCC(=O)NCCNCCN1 ZINC000068604505
N#Cc1cccc(C(=O)NCCS(N)(=O)=O)n1 ZINC001335662301
NS(=O)(=O)c1cc([N+](=O)[O-])cc(N2CCN3C(=O)C(=O)NC[C@@H]3C2)c1 ZINC000378169628
O=C(c1ccc([N+](=O)[O-])[nH]1)N1CCN2[C@@H](CNS2(=O)=O)C1 ZINC001303993650
C#CCN(CC)c1nnc([C@@H](C)NS(C)(=O)=O)n1CCNS(C)(=O)=O ZINC001300602620
CN(C1CS(=O)(=O)C1)S(=O)(=O)CCN1CCOC1=O ZINC001364976768
C[C@@H](C[NH2+][C@@H](C)C(N)=O)N(C)C(=O)CN1CCN(C)C(=O)C1 ZINC001401223446
NS(=O)(=O)c1ccc(S(=O)(=O)NCCS(=O)(=O)NC2CC2)cc1 ZINC000026842399
CN1CCN(S(=O)(=O)N2CCN(Cn3nccc3[N+](=O)[O-])CC2)CC1 ZINC000917431543
C#CCNS(=O)(=O)N1CCN(C(=O)c2cnccc2-c2nn[nH]n2)CC1 ZINC001588354362
CN(C)C(=S)NN[C@@H]1OC[C@H](O)[C@@H](O)[C@@H]1O ZINC000408723537
CNc1c(=O)c(=O)c1N1CCN(C=O)CC1 ZINC000101690246
NC(=O)NCC(=O)NCC1(O)CN(C(=O)CC2CS(=O)(=O)C2)C1 ZINC001041387829
C#CCN1CCN(C(=O)CN2CCN([C@@]3(C(=O)OC)CCOC3)CC2)CC1 ZINC001118830058
C#CCNS(=O)(=O)N1CCN(S(=O)(=O)N=S(=O)(CC)CC)CC1 ZINC001665178793
NC(=O)C12CCC(CC1)N2C(=O)[C@@H]1C[NH2+]CCO1 ZINC001341939565
C#CCNC(=O)CN1CCCN(S(=O)(=O)CCCCS(N)(=O)=O)CC1 ZINC001667520706
CN(C)c1ccc(/C=C/C(=O)N2CN[C@H](N)[C@@H]3NCN[C@@H]32)cc1 ZINC001180130532
Nc1nc2c(ncn2[C@H]2O[C@@H](CO)C[C@H]2O)c(=O)[nH]1 ZINC000004543940
C#CC[NH2+][C@@H]1CN(C(=O)CN2CCN(C)C(=O)C2)C[C@@H]1n1ccnn1 ZINC001070221995
C#CCNS(=O)(=O)CCCS(=O)(=O)N(C)[C@@]1(C#N)CCOC1 ZINC000491384404
CN(C)S(=O)(=O)CCNC(=[NH2+])N1CCN(c2ncccn2)CC1 ZINC000262316403
C#CCNC(=O)CN1CCN(C(=O)CN(C)S(=O)(=O)N(C)C)CC1 ZINC000845433118
C[C@@H](O)CN(CCO)S(=O)(=O)N1CCO[C@H](C#N)C1 ZINC000349786987
C#CCN1CC(CCO)(NC(=O)Cc2nc[nH]n2)C1 ZINC001329707748
CN1CCN([C@H]2CCN(S(=O)(=O)c3cn[nH]c3)CC[C@@H]2O)CC1 ZINC000257290501
CN(C(=O)c1c[nH]c(C#N)c1)[C@H]1CN(C(=O)[C@@H]2CCC(=O)N2)C[C@@H]1O ZINC000958828673
C[C@@H](C#N)NS(=O)(=O)CCCS(=O)(=O)N(C)C1CC(O)C1 ZINC000349503879
CNS(=O)(=O)CCNC(=O)NC[C@@H]1CCS(=O)(=O)C1 ZINC001365094075
CN([C@@]1(C#N)CCOC1)S(=O)(=O)CCCS(=O)(=O)N1CCN(C)CC1 ZINC000349534580
N#Cc1ccnc(N2CCN(CC(=O)N3CCNC(=O)C3)CC2)c1 ZINC000029446642
N#CCC1(O)CN(Cc2cc(=O)n3nc(N)[nH]c3n2)C1 ZINC001459990038
C#CCCS(=O)(=O)[N-]C(=O)Cc1csc(N2CCCC2=O)n1 ZINC000798202989
C#CCN1CCN(c2nccnc2N2CCN(CC#C)CC2)CC1 ZINC000097379700
CN(C)c1ncc2c(n1)[C@@]1(CCN(S(=O)(=O)N(C)C)C1)COC2 ZINC000096244058
CCS(=O)(=O)N1CCO[C@@]2(C1)COCCN(c1ncccn1)C2 ZINC000096049862
O=C(Cn1cccnc1=O)NCCc1cc(O)c(O)cc1O ZINC001141958315
O=C(c1cc([N+](=O)[O-])c[nH]c1=O)N1CC(S(=O)(=O)N2CCNCC2)C1 ZINC000566067437
O=C(NCCNS(=O)(=O)c1ccc([N+](=O)[O-])cc1)N1CCCS(=O)(=O)CC1 ZINC000504122640
Cc1nocc1S(=O)(=O)NCc1nnc2n1CCNC2=O ZINC001364913972
CCN(C[C@H](C)C#N)S(=O)(=O)N1C[C@H](O)[C@@H](CO)C1 ZINC000515671523
C#CCN1C[C@H](O)[C@@H](N(C)C(=O)Cc2nnc[nH]2)C1 ZINC001047589118
CN(C)[S@@](C)(=O)=NS(=O)(=O)N1CC(O)(CC#N)C1 ZINC001363879641
Cc1cnc(N2C[C@@H]3[C@H](C2)OCCN3S(=O)(=O)N(C)C)nc1 ZINC000096248726
C[C@@]1(NC(=O)c2[nH]c(=O)[nH]c(=O)c2N)CC[NH2+]C1 ZINC001327945448
N#CC1(NS(=O)(=O)CCCS(=O)(=O)N[C@@H]2CCCCNC2=O)CC1 ZINC000349616410
CN(C)c1nc2c(c(=O)[nH]1)CCN(C(=O)CCCS(N)(=O)=O)C2 ZINC000072137201
C#CCNC(=O)CN1CCN(C(=O)CN2CCS(=O)(=O)CC2)CC1 ZINC000728533843
COCC(=O)NCCC(=O)N1CC(O)(CNC(=O)CNC(N)=O)C1 ZINC001041388487
N#CCN1CC(N2CCN(C(=O)[C@@H]3CCS(=O)(=O)C3)CC2)C1 ZINC000941481406
CCn1cc(S(=O)(=O)NCCS(=O)(=O)N(C)C)c([N+](=O)[O-])n1 ZINC000572530025
Cn1cc(S(=O)(=O)N2CCN(CC(N)=O)CC2)cc1C(N)=O ZINC000071877720
O=C(CCc1cn[nH]c1)NC1(CNC(=O)Cn2cnnn2)CC1 ZINC001389768664
Cc1nn(C)c(N2CCN(S(N)(=O)=O)CC2)c1[N+](=O)[O-] ZINC000265145935
CC(C)NS(=O)(=O)N1CCN(S(=O)(=O)N2CCO[C@@H](C#N)C2)CC1 ZINC001211937163
N#C[C@@H]1CN(S(=O)(=O)N2CCN(C[C@@H]3CCCS3(=O)=O)CC2)CCO1 ZINC001309767962
Cn1cnc2c1c(=O)n(CC(=O)N1CCN(CC#N)CC1)c(=O)n2C ZINC000299567402
CO[C@@]1(C(=O)NCCc2nnc(C)[nH]2)CCS(=O)(=O)C1 ZINC001362237774
CNS(=O)(=O)c1cc(C(=O)N2CCN(S(=O)(=O)c3cc(OC)ccc3OC)CC2)n(C)c1 ZINC000027135670
Cn1[nH]cnc1=NS(=O)(=O)CCCS(=O)(=O)N1CCN(CC#N)CC1 ZINC000348344905
N#CCN1CCN(CCCNC(=O)Cc2nc[nH]n2)CC1 ZINC001479923980
C[C@H](NS(=O)(=O)N=[S@@](C)(=O)N(C)C)c1nnnn1C ZINC001364154422
CC1(C)C[C@H](S(=O)(=O)NC2CCN(S(C)(=O)=O)CC2)CO1 ZINC000624834033
C#CCCCC(=O)NCC1(O)CN(Cc2nnn(C)n2)C1 ZINC001500824004
CCS(=O)(=O)NCCCNS(=O)(=O)N1CCO[C@@H](C#N)C1 ZINC000336909699
CNC(=O)NC(=O)COC(=O)CCNS(=O)(=O)c1ccc(Cl)nc1 ZINC000014154079
CN1C(=O)C(=CN(CCO)CCO)C(=O)N(C)C1=O ZINC000012139072
CNS(=O)(=O)CCC(=O)N(C)CCN(C)CC#N ZINC001482596144
COC(=O)NCC(=O)NCCNc1ncc([N+](=O)[O-])c(N)n1 ZINC001093491082
Cn1c(=O)[nH]c(=O)c2cc(S(=O)(=O)[N-]c3ccc4c(c3)CN(CC(N)=O)CC4)cnc21 ZINC000432946392
C#CCOCCNC(=O)C(=O)N1CCn2nc(C)nc2C1 ZINC001323027736
COCCNC(=O)CCn1c(=O)[nH]c2cc(OC)c(OC)cc2c1=O ZINC000003906627
COC(=O)Cn1cc(CCN2C(=O)N[C@]3(CCOC3)C2=O)nn1 ZINC001319592917
CCS(=O)(=O)NCCS(=O)(=O)N(CC#N)CC(=O)OC ZINC000447197384
COCC(COC)N1CCN(c2c(C#N)c(=O)n(C)c(=O)n2C)CC1 ZINC000583641372
O=S(=O)([N-]c1cccc(O)c1O)c1ccc2nsnc2c1 ZINC001186261291
Cn1cnc(S(=O)(=O)N2CC(c3nn(C)c4nccnc34)C2)c1 ZINC000257208803
N#Cc1ccc(NS(=O)(=O)CCCS(=O)(=O)NCCO)nc1 ZINC000349605144
N#Cc1ccc(NS(=O)(=O)CCCS(=O)(=O)N[C@@H]2CC[C@H]2O)nc1 ZINC000349532691
C[C@H](C#N)C(=O)NCCNC(=O)CS(=O)(=O)N(C)C ZINC001293043278
N#Cc1ccc(N2CCN(C(=O)C(=O)N3CCN(CC(N)=O)C(=O)C3)CC2)nc1 ZINC000459918563
C#CCNS(=O)(=O)N1CCN(S(=O)(=O)c2cc(OC)ns2)CC1 ZINC001656641935
C#CCN1CCC[C@H]1C(=O)N1CC[C@@](O)(C(N)=O)C1 ZINC000803165730
N#Cc1ccc(CN2CCN(CCO)[C@@H]3CS(=O)(=O)C[C@@H]32)cc1 ZINC000095383346
CN(C)c1nc(N)nc(CN2C(=O)N[C@@]3(CCC[NH2+]C3)C2=O)n1 ZINC001326052977
CCN(C)C(=O)C[NH2+][C@@H]1CN(C(=O)Cn2cnnn2)C[C@@H]1C ZINC001368711197
CCN(CC)S(=O)(=O)c1ccc(=O)n(CC(=O)NCCNS(=O)(=O)CC)c1 ZINC000031223931
COc1cc([N-]S(=O)(=O)c2cnc3n2CCC3)ccc1O ZINC000797820442
N#C[C@H]1C[C@H]1C(=O)N1CCN2[C@H](CNS2(=O)=O)C1 ZINC001362966766
O=C(Cn1ncnn1)NC[C@H](O)C[NH2+]Cc1cncc(F)c1 ZINC001379215218
NC(=O)c1cnc2n1CCN(C(=O)c1ccc(O)c(O)c1O)C2 ZINC001269722660
C#CCN1CCN(C(=O)CN2CCN(C[C@@H]3CCCS3(=O)=O)CC2)CC1 ZINC000931221784
CS(=O)(=O)n1cc2c(n1)CN(S(=O)(=O)CC#N)C2 ZINC001192965608
CCN(CC)S(=O)(=O)CCNS(=O)(=O)N1CCO[C@@H](C#N)C1 ZINC000410117750
C#CCN(CC#CC)S(=O)(=O)N1CCN(S(C)(=O)=O)CC1 ZINC000490800983
C[C@H](C#N)S(=O)(=O)NCCOCCOCCO ZINC001193169196
CNC(=O)NCC(=O)N1CCN(CCC#N)CC1 ZINC000602206181
NS(=O)(=O)c1cc([N+](=O)[O-])ccc1N1C[C@@H](O)[C@@H](O)C1 ZINC000762541465
NS(=O)(=O)CCCC(=O)NCCc1cc(O)c(O)cc1O ZINC001144595864
O=c1ccc([N+](=O)[O-])cn1CCN1CCN2[C@@H](CNS2(=O)=O)C1 ZINC001198058546
O=C(NC[C@@H](CO)[NH2+]C/C=C/Cl)c1n[nH]c(=O)[n-]c1=O ZINC001369346422
COC(=O)CN(CC#N)C(=O)Cn1ccc(=O)[nH]c1=O ZINC001323067004
C#CC[NH2+][C@@H]1CN(C(=O)CNS(=O)(=O)NC)C[C@H]1C(F)(F)F ZINC001112137148
COc1cc(C#N)ccc1OS(=O)(=O)CCCS(=O)(=O)N(C)C ZINC000274344867
CNC(=S)NNc1nc(C)cc(=O)n1N ZINC000001407743
CN(C(=O)[C@@H]1CCC(=O)N1)[C@H]1CN(C(=O)c2ccc(C#N)[nH]2)C[C@@H]1O ZINC000958906236
N#CC1(NC(=O)CN2CCS(=O)(=O)CC2)CC1 ZINC001339344378
C#CCNC(=O)CC(=O)NCC1(O)CN(C(=O)CCC[NH+](C)C)C1 ZINC001042673971
C=CCN1C(=O)C(=O)N(CC(=O)N2CCN(Cc3nc[nH]n3)CC2)C1=O ZINC000652902457
O=S1(=O)C[C@@H]2[NH2+]CCN(Cc3nc[nH]n3)[C@@H]2C1 ZINC001332335328
C[C@@H]1CN(S(=O)(=O)c2ccc(S(=O)(=O)NCC#N)cc2)CC(=O)N1 ZINC000567061244
Cc1nc(SCCNC(=O)CN(C)S(=O)(=O)N(C)C)n[nH]1 ZINC000225960014
C#CCCN1CCN(S(=O)(=O)C2CN(C(=O)C(N)=O)C2)CC1 ZINC000961063458
Cc1cc(NC(=O)CN2CCN(C(=O)C(=O)NCCCC[NH+]3CCN(C)CC3)CC2)no1 ZINC000583253254
O=CN1CCN(C(=O)CN2C(=O)c3ccccc3S2(=O)=O)CC1 ZINC000003303084
CN1CN(S(=O)(=O)CCCS(=O)(=O)NC(C)(C)C#N)CC1=O ZINC000572423740
Cc1nn(C)cc1S(=O)(=O)N[C@@H]1CC[C@@H](N2CCNC(=O)C2)[C@@H]1O ZINC000257208561
COC(=O)C1(O)CN(C(=O)c2c([N+](=O)[O-])c(C)nn2C)C1 ZINC001306887372
NS(=O)(=O)CCN1CCN(S(=O)(=O)c2ccc([N+](=O)[O-])cc2Cl)CC1 ZINC000469304407
C#CCN(CC)c1nnnn1CCNS(C)(=O)=O ZINC001334486239
C#CCNS(=O)(=O)N1CCN(S(=O)(=O)N=S2(=O)CCCC2)CC1 ZINC001464365482
C#CCOC[C@H](O)CN1CC(N2CCNC(=O)C2)C1 ZINC001251851712
C#CCN(CCNS(=O)(=O)c1cnn(C)c1)[C@@H]1CCS(=O)(=O)C1 ZINC000744397171
C#CCCN1CC(N2CCN(C(=O)c3cn(C)c(=O)[nH]c3=O)CC2)C1 ZINC000941664920
N#CCN1CCN(C(=O)Cn2c3ccc(S(N)(=O)=O)cc3oc2=O)CC1 ZINC000465141201
C#CCn1c(=O)c(=Cc2cnn3c2CCC3)sc1=C(C#N)C(=O)NCCOC ZINC000853467083
N#C[C@@H]1CN(C(=O)CN2CCS(=O)(=O)CC2)CCN1C1CC1 ZINC000732648825
C#CCN(CC#N)S(=O)(=O)CCCS(=O)(=O)N1CC(=O)N[C@@H](C)C1 ZINC000848959520
Cn1[nH]cnc1=NS(=O)(=O)c1cccc(S(=O)(=O)N[C@@H]2CC[C@H]2O)c1 ZINC000582856834
C#CC[N@H+]1C[C@@H]2CN(C(=O)CNC(=O)Cn3cncn3)C[C@]2(C)C1 ZINC001101473406
N#Cc1ccc([C@H](OC(=O)[C@@H]2CC23CCS(=O)(=O)CC3)C(N)=O)cc1 ZINC001320942311
NC1=CCN(C(=O)[C@@H]2CC(=O)N([C@@H]3CCS(=O)(=O)C3)C2)N1 ZINC001362925176
NC(=O)NCC(=O)NCC1([NH2+]CC(=O)NC(N)=O)CCCCC1 ZINC001115398972
N#C[C@@H]1CN(S(=O)(=O)NCCS(=O)(=O)NC[C@@H]2CCCCO2)CCO1 ZINC000410135737
C[C@@H]1CN(C(=O)C(=O)NCCn2cncn2)C[C@]2(CCOC2)O1 ZINC001324362643
CC(C)NC(=O)NC(=O)[C@@H](C)[NH2+]CCCNC(=O)CNC(N)=O ZINC001154466610
CN(C)S(=O)(=O)c1ccc(S(=O)(=O)NCCN2CC[NH+](C)CC2)cc1 ZINC000022912975
Cc1cc(=O)c(C(=O)N2CCN3[C@H](CNS3(=O)=O)C2)c[nH]1 ZINC001362969595
C#CCNC(=O)C[NH2+]C[C@@H]1CN(C(=O)CS(=O)(=O)NC)C[C@H]1C ZINC001106994995
CNS(=O)(=O)NC1CCN(S(=O)(=O)c2cc(F)c(OC)c([N+](=O)[O-])c2)CC1 ZINC000431584909
N#CCN(CC#N)C(=O)CN1CCS(=O)(=O)CC1 ZINC001318141252
COc1cc([N+](=O)[O-])ccc1S(=O)(=O)NCCN1CCN(S(C)(=O)=O)CC1 ZINC000604430140
Cn1ccnc1CNS(=O)(=O)N1CCO[C@@H](C#N)C1 ZINC000800102977
CNC(=O)[C@@H](C)[NH2+]C1(CNC(=O)C2CS(=O)(=O)C2)CC1 ZINC001392902727
Cn1cnc(CCCNS(=O)(=O)C[C@@H]2CN(C)CCO2)n1 ZINC001329362250
CN([C@@]1(C#N)CCOC1)S(=O)(=O)CCCS(=O)(=O)N[C@H]1[C@@H]2COC[C@@H]21 ZINC000349573277
C#CCN1CCN(C(=O)Cn2cnc(S(=O)(=O)N(C)C)c2)CC1 ZINC000905092312
C#CCNS(=O)(=O)N1CCN(C(=O)NCc2nc3ncccn3n2)CC1 ZINC001312885731
CS(=O)(=O)CCS(=O)(=O)O[C@H]1CNOC1 ZINC001327274543
O=C(CCc1nnc[nH]1)NCC1(O)CN(Cc2csnn2)C1 ZINC001380583414
N#CCC1CN(C(=O)[C@@H]2COCCC23CN(C(=O)CCS(N)(=O)=O)C3)C1 ZINC001274512667
O=S(=O)([N-]c1cccc2c1CCO2)c1cccc2nonc21 ZINC000794607252
C[C@@H](NC(=O)C[NH2+]C[C@H](C)NC(=O)C(F)F)C(=O)N(C)C ZINC001374856837
C=CCNC(=O)CNC(=O)Cn1cnc(C(N)=O)n1 ZINC001466426151
Cc1c(O)c2c([nH]c1=O)n(C)c(=O)n(C)c2=O ZINC000075260600
C#CCNC(=O)CC(=O)NCC1(O)CN(C(=O)C23CC[NH+](CC2)C3)C1 ZINC001042674236
COC[C@@H](O)C[NH2+]CC12COCCN1CCOC2 ZINC001338564573
CNC(=O)NC(=O)C[NH2+]CCNC(=O)c1ccc2[nH]c(=O)[nH]c2n1 ZINC001132923948
O=c1ccc2nn[nH]c2n1[C@@H]1O[C@@H](CO)[C@@H](O)[C@@H]1O ZINC000003852535
CCS(=O)(=O)NCCCNS(=O)(=O)c1ccc(S(N)(=O)=O)cc1 ZINC000051162485
C#CCNC(=O)CN1CCN(C(=O)Cn2ncnn2)CC1 ZINC001112857371
CN(C)S(=O)(=O)c1cccc([N-]S(=O)(=O)c2cccc(S(N)(=O)=O)c2)c1N ZINC000430974877
Cn1ccnc1CCN1CCN(CCO)[C@@H]2CS(=O)(=O)C[C@@H]21 ZINC000095379533
C#CCNS(=O)(=O)N1CCN(C[C@H](O)CO)CC1 ZINC000930118673
Cc1no[n+]([O-])c1COc1ccc(C=Nn2[n-]nnc2=N)cc1 ZINC000886012620
N#Cc1nccnc1O[C@@H]1CCN(C(=O)N2CCNC2=O)C1 ZINC000225804193
C=CCN1C[C@@]2(CC1=O)COCCN(Cc1c(N)ncnc1Cl)C2 ZINC001275579455
N#C[C@H]1CN(S(=O)(=O)N[C@@H]2COC[C@@H]2O)CCO1 ZINC001434585341
O=c1[nH]c2c(nc(Br)n2[C@@H]2O[C@@H](CO)[C@@H](O)[C@@H]2O)c(=O)[nH]1 ZINC000004786926
C#CCN(CC#N)S(=O)(=O)CCCS(=O)(=O)N1C[C@H](O)[C@@H](O)C1 ZINC000863624104
O=C([C@@H]1C[C@H]1[N+](=O)[O-])N1CCN2[C@@H](CNS2(=O)=O)C1 ZINC001156620914
C#CCC[N@@H+](CCO)C1CCN(C(=O)Cn2cnc(C(N)=O)n2)CC1 ZINC001098371019
C#CCN1C(=O)COCC12CN(Cc1cn[nH]n1)C2 ZINC001272569809
O=C1[C@@H]2C[C@@H](O)CN2C(=O)[C@H]2CNCCN12 ZINC000014533583
O=C1NC(=O)N2CCN(C[C@@H](O)Cn3cc([N+](=O)[O-])cn3)C[C@@H]12 ZINC001319676592
C#CCNC(=O)CN1CCN(C(=O)c2cccn3c(=O)[nH]nc23)CC1 ZINC000491072720
COCCOCC(=O)N[C@]1(C)CCN(C(=O)CC(N)=O)C1 ZINC001299515081
N#CCS(=O)(=O)NC[C@@H]1CCS(=O)(=O)C1 ZINC000050602926
NS(=O)(=O)c1ccc(S(=O)(=O)[N-]c2cn[nH]c2)cc1 ZINC000535617054
C#CCNC(=O)CN1CCN(CC(=O)N2CCN(CC#C)CC2)CC1 ZINC000491286817
C#CCN1CCN(CC(=O)N2CCN([C@@H](C#N)C(C)C)CC2)CC1 ZINC000089268697
Cn1cnc(C(=O)N[C@@H]2CN(C(=O)c3c[nH]c(C#N)c3)C[C@@H]2O)n1 ZINC000962710987
CN(C)S(=O)(=O)CCNC(=O)NCC(=O)NCC#N ZINC001324661331
Cn1c2nc([N+](=O)[O-])n(CCO)c2c(=O)[nH]c1=O ZINC001459312527
C#CCNC(=O)CC(=O)NCC[NH2+]CCN1C(=O)NC(C)(C)C1=O ZINC001125998754
Cc1nc(=NS(=O)(=O)CCCCS(=O)(=O)N2CC(C#N)C2)n(C)[nH]1 ZINC000349605704
O=S(=O)([N-]c1ccc(O)cc1O)c1cccc(Cl)n1 ZINC001198188693
COc1c(=O)[nH]c(=O)[nH]c1C(=O)N1CCS(=O)(=O)CC1 ZINC001362209092
C#CC1(O)CN(CC(=O)N2CCN([C@@H]3CCS(=O)(=O)C3)CC2)C1 ZINC000934441100
CNS(=O)(=O)c1ccc(OC)cc1[N-]S(=O)(=O)c1ccc2[nH]c(=O)c(=O)[nH]c2c1 ZINC000464431245
N#Cc1cn(CCO)c(=O)n(CCC2OCCO2)c1=O ZINC001364281356
Cn1cc([C@@H]2[C@@H](C(=O)N3CC[C@](C)(O)C3)[C@@H](O)C(=O)N2C)cn1 ZINC001362839682
C#CCC[N@@H+]1C[C@H]2CN(C(=O)[C@@H]3CS(=O)(=O)CC(=O)N3)C[C@H]2C1 ZINC001048955081
C#CCN(CCc1nnnn1C)[C@H]1CCS(=O)(=O)C1 ZINC001336769561
CN(C(=O)c1ccc(C#N)[nH]1)[C@H]1CN(C(=O)[C@@H]2CCNC2=O)C[C@@H]1O ZINC000958826892
COCCN1CCC[C@@](O)(CN2CCn3nc(C#N)cc3C2)C1=O ZINC000067643405
N#Cc1cccc(S(=O)(=O)N(CC(N)=O)c2cn[nH]c2)c1 ZINC000069817188
COC(=O)/C=c1/s/c(=C(/C#N)C(C)=O)[nH]c1=O ZINC000016661282
Cn1cnc(S(=O)(=O)N2C[C@@H]3NC(=O)CO[C@H]3C2)c1 ZINC000257310935
N#C[C@@H]1CN(C(=O)C(=O)NCCCn2cncn2)CCO1 ZINC001329971513
COc1nn(C)cc1C(=O)NCCN(C)C(=O)Cc1nnc[nH]1 ZINC001397995096
[NH3+]CC(=O)NCC(=O)NCC(=O)NCC(=O)N1CCN(c2nccc3occc32)CC1 ZINC001160589380
CC[C@@]1(C)NC(=O)N(NS(=O)(=O)N2CCO[C@@H](C#N)C2)C1=O ZINC000808309942
C#CCNS(=O)(=O)N1CCN(CCCO)CC1 ZINC000761037966
CN(Cc1ccc(N2CCN(C)CC2)cc1S(C)(=O)=O)C[C@@H](O)CO ZINC001237087476
Cc1nn(C)c(C(=O)N2CCN(S(N)(=O)=O)CC2)c1[N+](=O)[O-] ZINC000347273082
Cc1ncc([N+](=O)[O-])n1CCN1CCN2C(=O)C(=O)NC[C@@H]2C1 ZINC001559634986
[NH3+]CCCC(=O)N1C[C@@H](O)[C@H](n2cc(F)c(=O)[nH]c2=O)C1 ZINC000257246438
Cc1nsc(N(C)CCN(C)C(=O)c2n[nH]c(=O)[n-]c2=O)c1C#N ZINC001105613046
O=C1NC(=O)[C@@H]2CN(S(=O)(=O)c3ncccc3[N+](=O)[O-])C[C@H]12 ZINC001261579976
OC[C@H]1O[C@@H](Oc2c[nH]c3cccc(Cl)c23)[C@H](O)[C@@H](O)[C@H]1O ZINC000044168022
N#Cc1c[nH]c(C(=O)NC[C@@H]2CCN2C(=O)CN2CC(=O)NC2=O)c1 ZINC000949283160
COCCNC(=O)NC(=O)CN(C)Cc1nc2sccc2c(=O)[nH]1 ZINC000057373732
O=C(C#CC1CC1)N1CCO[C@@H]2CN(C(=O)[C@@H]3CNC(=O)N3)C[C@@H]21 ZINC000960360621
O=C(C(=O)N1CCNCC[NH2+]CC1)N1CC=CCC1 ZINC001354245363
O=C([C@@H]1CC(=O)NC(=O)N1)N1CC2(C1)CC(=O)Nc1nccn12 ZINC001365145423
C#CCNS(=O)(=O)N1CCN(CCn2cc([N+](=O)[O-])ccc2=O)CC1 ZINC000761713175
CN(C)S(=O)(=O)CCN1CCN(S(=O)(=O)c2ccc([N+](=O)[O-])cc2)CC1 ZINC000509294215
CNS(=O)(=O)c1cc([N-]S(=O)(=O)c2cnc3c(c2)c(=O)[nH]c(=O)n3C)ccc1F ZINC000507561853
CN(C(=O)[C@@H]1CCC(=O)N1)[C@H]1CN(C(=O)c2c[nH]c(C#N)c2)C[C@@H]1O ZINC000958907973
CON=CC(=O)N1CCN(CCS(N)(=O)=O)CC1 ZINC000809700612
C#CCN1CCN(C(=O)Cn2cc(S(=O)(=O)N(C)C)cn2)CC1 ZINC000490800361
C#CCNC(=O)COC(=O)CN(C)S(=O)(=O)N(C)C ZINC000845197590
Cn1cc([N+](=O)[O-])c(S(=O)(=O)N2CCC[C@@H](N3CCNCC3=O)C2)n1 ZINC000599101935
NC(=O)CN1CCN(c2ccc([N+](=O)[O-])c(N3CCN(CC(N)=O)CC3)n2)CC1 ZINC000477835624
NC(=N[N+](=O)[O-])NCCCCCCNC(N)=N[N+](=O)[O-] ZINC000031923414
CN(C(=O)C1CS(=O)(=O)C1)[C@H]1CN(CC#N)C[C@@H]1O ZINC001047394570
O=C1CC2(CCOCC2)[N@H+](C[C@@H](O)CO)CCN1 ZINC001336187489
CCS(=O)(=O)CCNC(=O)C(=O)NCCc1ccnn1C ZINC001324341455
O=c1[n-]c(=O)c(SCn2nnc3ccccc3c2=O)n[nH]1 ZINC000003225638
O=C1NC[C@@H]2CN(Cc3cc4c(cc3O)OCO4)CCN2C1=O ZINC000271279149
N#Cc1ccc(C(=O)N[C@@H]2CN(C(=O)CCc3cn[nH]n3)C[C@@H]2O)[nH]1 ZINC000962347515
C#CCNS(=O)(=O)N1CCN(CC(=O)N(CCC#N)CCC#N)CC1 ZINC000761030385
Cn1cc(/C=C\C(=O)N2CCNCC[NH2+]CC2)c(=O)n(C)c1=O ZINC001355028314
CC1(C)C[C@@]1(C#N)NS(=O)(=O)CCCS(=O)(=O)N[C@H]1CCNC1=O ZINC000595962405
C[C@]1(NC(=O)[C@@H]2CNCCS2(=O)=O)CC[NH2+]C1 ZINC001340673746
COC[C@@H](C(N)=O)N(C)C(=O)[C@@]1(OC)CCS(=O)(=O)C1 ZINC001362500077
N#Cc1cc(C(=O)NC[C@@H]2C[N@@H+](CCN3CCNC3=O)C[C@@H]2O)c[nH]1 ZINC000957979635
CC[C@@H]1CN(S(=O)(=O)c2cn(C)c(=O)[nH]c2=O)C[C@H]1O ZINC001365698047
CN(C)S(=O)(=O)N1CC2(CN(Cc3cc(F)c(C#N)c(F)c3)C2)C1 ZINC001279311996
CN(CCC#N)S(=O)(=O)NCC(=O)N=S(C)(C)=O ZINC001365423224
C#CCNS(=O)(=O)N1CCN(C(=O)c2nnn(-c3cnn(C)c3)c2C)CC1 ZINC001175515329
C#CCNS(=O)(=O)N1CCN(S(=O)(=O)c2ccc(S(C)(=O)=O)cc2)CC1 ZINC001561868860
CS(=O)(=O)CC[C@@H]1NC(=O)N(CN2CCN(c3ncccn3)CC2)C1=O ZINC000012979395
CN(CC#N)S(=O)(=O)CCCS(=O)(=O)N1CC(O)(C(F)F)C1 ZINC000349460293
CCn1cc(CNS(=O)(=O)c2cn(C)c(=O)[nH]c2=O)nn1 ZINC001365720586
CN(C)S(=O)(=O)N[C@@H]1CCN(Cc2cc(C#N)n(C)c2)C[C@H]1O ZINC000299793215
Nc1nc(N2CCN(C(=O)Cc3nnc[nH]3)CC2)ncc1[N+](=O)[O-] ZINC001055899398
N#Cc1ccc(C(=O)NC[C@@H]2CN(C(=O)Cn3ncnn3)CCO2)[nH]1 ZINC000944551719
NC(=O)C1(O)CC[NH+](CCCS(N)(=O)=O)CC1 ZINC001307763007
N#Cc1ccc(S(=O)(=O)CCN2CCN(CCS(N)(=O)=O)CC2)nc1 ZINC001324133678
CCCNC(=O)C(C#N)=c1sc(=Cc2c(C)cnn2C)c(=O)n1CC(N)=O ZINC000551921556
C=CCn1c(=O)n(CC=C)c(=O)n(CCN2CCCS2(=O)=O)c1=O ZINC000547627775
COc1cc([N-]S(=O)(=O)c2cn(C)c(Cl)n2)ccc1O ZINC000797820324
CCS(=O)(=O)NCCCNS(=O)(=O)c1cccc(S(N)(=O)=O)c1 ZINC000065267850
CN(CC#N)S(=O)(=O)CCCCS(=O)(=O)N1CC[C@H](O)C1 ZINC000349586888
C#CC1(O)CN(S(=O)(=O)[C@H]2CC(=O)N(C3CC3)C2)C1 ZINC000908230290
C[C@@H](C#N)N(C)S(=O)(=O)CCCS(=O)(=O)N1CC(=O)N[C@@H](C)C1 ZINC000349498474
CN(CC#N)S(=O)(=O)CCCS(=O)(=O)N[C@@H]1COC[C@H]1O ZINC000349534369
NC(=O)CCC(=O)N1CCN([C@@H]2CC[NH2+]C2)CC1 ZINC001340162226
CN(C(=O)CN1CC(=O)NC1=O)[C@H]1CN(CC#N)C[C@@H]1O ZINC001047567663
O=C(NC/C=C\Cl)C(=O)N1CCNCC[NH2+]CC1 ZINC001338369377
C=CCNC(=O)C(C#N)=c1sc(=Cc2cnn3c2CCC3)c(=O)n1CC(N)=O ZINC001261654052
Cc1c([N+](=O)[O-])cccc1S(=O)(=O)N1CCN(S(=O)(=O)N2CCN(C)CC2)CC1 ZINC000030338595
NS(=O)(=O)c1cnn(CC(=O)OCCn2cc([N+](=O)[O-])ccc2=O)c1 ZINC000761391582
CN1CCN(CC#N)C(=O)C12CCN(S(=O)(=O)C1CC1)CC2 ZINC000096230116
CCN(CC)S(=O)(=O)N1CCN(C(=O)Cn2cnc(C#N)n2)CC1 ZINC000027723876
NC(=O)CSCC(=O)NCC1(O)CCS(=O)(=O)CC1 ZINC001362808765
C#CCO[C@@H](C)C(=O)NCC[NH2+]Cc1n[nH]c(=O)[n-]1 ZINC001127046235
C#CCNC(=O)CN1CCN(C(=O)CCc2nc3c([nH]2)n(C)c(=O)[nH]c3=O)CC1 ZINC001325010294
C#CC[N@@H+](C)CCCNC(=O)NCC(=O)[N-]OC ZINC000922630636
C[C@H](CNC(=O)CCn1cccn1)N(C)C(=O)Cn1cnnn1 ZINC001369777504
C#CCOCCC(=O)N(C)CCNC(=O)Cn1ncnn1 ZINC001355618875
Cc1cc([N-]S(=O)(=O)c2cnn(CC(F)F)c2)ccc1O ZINC000276543409
C#CCCN1CCN(S(=O)(=O)c2cn(C)c(=O)[nH]c2=O)CC1 ZINC000866598735
C#CC[NH2+][C@@H]1CN(C(=O)C(C)(C)NC(=O)NC)C[C@@H]1n1ccnn1 ZINC001130140027
O=C(C[NH2+]C1(CO)CCOCC1)N(C[C@@H]1CCCO1)[C@@H]1CCS(=O)(=O)C1 ZINC000069248490
CS(=O)(=O)C1CCN(S(=O)(=O)[C@@H]2COC[C@H]2O)CC1 ZINC001365680368
CNS(=O)(=O)N1CCN(C[C@@H](O)Cn2cc([N+](=O)[O-])cn2)CC1 ZINC000347721974
C=CCNC(=O)NC(=O)C[NH2+]CCNC(=O)CN1CN=NC1=O ZINC001126026714
C#CCCN(CCOC)C(=O)C(=O)N1CCN(c2nccn(C)c2=O)CC1 ZINC000850709724
CCn1cc(S(=O)(=O)NCCNS(C)(=O)=O)c([N+](=O)[O-])n1 ZINC000339038764
O=C(NC/C=C\CNC(=O)[C@H]1COC(=O)N1)[C@H]1CNC(=O)N1 ZINC001357781274
C#CCC[N@H+]1C[C@H]2OCCN(C(=O)CN3CC(=O)N(C)C3=O)[C@H]2C1 ZINC001083246886
CS(=O)(=O)N1CCN(S(C)(=O)=O)[C@H](C#N)C1 ZINC000601968605
N#CCN(C1CC1)S(=O)(=O)CCCS(=O)(=O)N1CCNC(=O)C1 ZINC000349542856
O=C(Cn1ncnn1)N1CC[C@@](O)(CNC(=O)[C@@H]2CNC(=O)N2)C1 ZINC001040723034
COCCN(CCC#N)S(=O)(=O)N1CC[C@@]2(CNC(=O)C2)C1 ZINC000252484801
CCS(=O)(=O)NCCNS(=O)(=O)c1cccc(S(=O)(=O)NC)c1 ZINC000263660308
CC(=O)N1CCN(S(=O)(=O)[N-]C(=O)CCc2c(C)nc3c(C#N)cnn3c2C)CC1 ZINC000813949272
C[C@@H]1C[C@@H](NS(=O)(=O)N2CCO[C@@H](C#N)C2)C(=O)N1c1cnn(C)c1 ZINC000619711128
COCCN1CCN(C[C@@H](O)Cn2cc([N+](=O)[O-])cn2)CC1=O ZINC000271105295
C[C@@H](CC#N)N(C)S(=O)(=O)N1CCN(S(N)(=O)=O)CC1 ZINC000337969682
COCCNC(=O)C(C#N)=c1sc(=Cc2ccc(C)cn2)c(=O)n1CC(=O)N(C)C ZINC000610769044
N#Cc1ncn(CCNC(=O)C2=CC=CN3CCS(=O)(=O)N=C23)n1 ZINC000804619737
O=C1COc2ccc(NS(=O)(=O)c3c[nH]c(=O)[nH]c3=O)cc2N1 ZINC000028284322
O=C1O[C@H]2C[C@@H]1N(Cc1c([O-])cc(Br)cc1F)C2 ZINC001233030105
N#CCN1CC(O)(CNC(=O)CCn2ccnc2)C1 ZINC001484287401
CN(Cc1ncccn1)C(=O)c1n[nH]c2c1CCN(C(=O)CCS)C2 ZINC001269883359
C#CCN([C@H]1CCS(=O)(=O)C1)S(=O)(=O)C1COC1 ZINC000491750747
N#Cc1ccc(S(=O)(=O)NCC(=O)NCCCS(N)(=O)=O)cc1 ZINC000289744154
CN(CC#N)S(=O)(=O)CCCS(=O)(=O)N1CCN(C)CC1 ZINC000349536749
Cn1cnc(CNS(=O)(=O)N2CCO[C@@H](C#N)C2)c1 ZINC001364977456
Cn1cnc(S(=O)(=O)[N-]c2cccc(S(=O)(=O)N3CCNC(=O)C3)c2)c1Cl ZINC000032631867
O=C1NC[C@@H]2CN(S(=O)(=O)c3csc([N+](=O)[O-])c3)CCN2C1=O ZINC000768857864
CN([C@@H]1CCC[C@H]1O)S(=O)(=O)CCCS(=O)(=O)NCC#N ZINC000349530466
CC#CC[NH2+]C[C@@H](O)CN(C)C(=O)Cn1c(=O)[n-][nH]c1=O ZINC001507545736
O=C(CNS(=O)(=O)c1ccc(Cl)cc1)OCC(=O)N1CCNC1=O ZINC000024912765
CCS(=O)(=O)N1CCN(S(=O)(=O)N2CCO[C@@H](C#N)C2)[C@H](C)C1 ZINC000561564281
CN(C(=O)c1ccc(C#N)[nH]1)[C@H]1CN(C(=O)[C@@H]2COCCO2)C[C@@H]1O ZINC000958826546
C#CCCS(=O)(=O)[N-]C(=O)c1cc(S(C)(=O)=O)cc(C)c1C ZINC000810779195
O=C([C@@H]1CCC(=O)N1)N1CC[C@H]([NH2+]C[C@H](O)Cn2cccn2)C1 ZINC001389819066
CS(=O)(=O)CCS(=O)(=O)N[C@H]1CCCS(=O)(=O)C1 ZINC001363968060
COc1ccc(C[NH2+]C[C@@H](O)CNC(=O)c2ncn(C)n2)nn1 ZINC001367591590
CNS(=O)(=O)c1ccc(S(=O)(=O)[N-]c2cnn(CC(=O)NCCOC)c2)cc1C ZINC000475795180
C#CCN1CC(O)(CNC(=O)CCCC(=O)NC)C1 ZINC001484268222
C[N@@H+]1CCC[C@](O)(CC(=O)NC[C@@]2(O)CCS(=O)(=O)C2)C1 ZINC001362456974
C#CC[NH+]1CCC2(CC1)CN(C(=O)Cn1ncn(C)c1=O)CCO2 ZINC000949129502
Cc1cn([C@H]2CCN(S(=O)(=O)N(C)C)C[C@]2(C)O)c(=O)[nH]c1=O ZINC000257230660
C#CCNC(=O)C[N@H+]1C[C@@H]2CN(C(=O)CN(C)C(C)=O)C[C@]2(C)C1 ZINC001101133187
C#CC[NH2+][C@@H]1CN(C(=O)[C@@H]2CCCS2(=O)=O)C[C@@H]1n1ccnn1 ZINC001070332859
CN([C@@H]1CCN(S(C)(=O)=O)C1)S(=O)(=O)N1CCO[C@@H](C#N)C1 ZINC000490108679
C[C@@H](C(=O)NC(N)=O)[N@@H+]1C[C@@H](C)[C@H](CCNC(=O)CNC(N)=O)C1 ZINC001102655382
CCNS(=O)(=O)CCNC(=O)CCNS(=O)(=O)c1cn(C)c(C)n1 ZINC000068460556
COC(=O)CN(CC#N)C(=O)CNS(=O)(=O)c1cnn(C)c1 ZINC000348805114
COC(=O)CN(CC#N)C(=O)CN1C(=O)C(=O)N(C)C1=O ZINC000348797659
CO[C@@H]1CS(=O)(=O)[C@H]2CN(S(=O)(=O)N3CCO[C@@H](C#N)C3)C[C@H]21 ZINC000594884185
CS(=O)(=O)N1CCN(CC(=O)NCCC#N)CC1 ZINC000337338606
C#CCN1CCN(Cn2nnn(C3CC3)c2=O)CC1 ZINC000491350341
C[C@@H]1C[N@H+](CC(=O)NCC#N)C[C@H]1CNC(=O)[C@@]1(C)CCNC1=O ZINC001102359394
C#CCC[NH2+]Cc1cn(C2CN(C(=O)CN3C(=O)CCC3=O)C2)nn1 ZINC001105371684
C#CCN1CCN(C(=O)CN2CCN3C(=O)C(=O)NC[C@@H]3C2)CC1 ZINC000490853929
O=C(N[C@]12C[C@H]1COC21CCC1)[C@@H]1CS(=O)(=O)CC(=O)N1 ZINC001361690596
C#CCN1CCC[C@H]1C(=O)N1C[C@@H](NC(=O)c2c[nH]c(-c3nn[nH]n3)c2)[C@@H](O)C1 ZINC001588351542
COc1ccc(OCCCNS(=O)(=O)N2CCO[C@H](C#N)C2)cc1 ZINC000409569055
CC[C@@H](C#N)N(C)S(=O)(=O)CCCS(=O)(=O)N1C[C@H](O)[C@@H](O)C1 ZINC000600768170
N#C[C@@H]1CN(S(=O)(=O)N[C@@H]2CCC[N@@H+](CCCO)C2)CCO1 ZINC000578338504
C[C@@H](C#N)C(=O)N(C)[C@@H](C)CNC(=O)Cn1ncnn1 ZINC001411561343
C[C@@]1(C(=O)NCCCN2C(=O)CNC2=O)C[NH2+]CCO1 ZINC001330609841
O=c1[nH]cc(S(=O)(=O)[N-]c2cccc([N+](=O)[O-])c2)c(=O)[nH]1 ZINC000010188263
Cn1cnc(S(=O)(=O)NCC(=O)NCCn2cc([N+](=O)[O-])cn2)c1 ZINC000269110335
CCc1nc(C#N)cc(NC2CCN(S(N)(=O)=O)CC2)n1 ZINC000585117958
CC(C)(C)NC(=O)NC(=O)C[NH2+]CCCNC(=O)CNC(N)=O ZINC001154463878
C#CCNC(=O)CC(=O)NC[C@]1(C)CN(CC#N)CCO1 ZINC001107884139
C#CCN1CC(O)(CNC(=O)CCc2cn[nH]n2)C1 ZINC001325273117
CCS(=O)(=O)NCCS(=O)(=O)N1CCN(c2ccc([N+](=O)[O-])nc2)CC1 ZINC000531529707
C#CCN1CC(O)(CNC(=O)Cn2ncnn2)C1 ZINC001271282111
Cn1cc(C[NH2+]C[C@@](C)(NC(=O)[C@@H]2CNC(=O)N2)C2CC2)nn1 ZINC001373886602
O=C(NCCCS(=O)(=O)N1CCN(c2ccc(F)cc2)CC1)c1ccc(=O)[nH]c1 ZINC000011796294
C#CCOCCNS(=O)(=O)N1CCN(S(C)(=O)=O)CC1 ZINC000784454183
CN(C)S(=O)(=O)N(CC#N)CC(=O)NCC(=O)NC(C)(C)C ZINC000352042426
C=CCN(CC(=O)NC(N)=O)CC(=O)NC(N)=O ZINC000047549883
C#CCn1cc(CNC(=O)CNS(=O)(=O)c2cn(C)cn2)cn1 ZINC000819538365
C[C@@H]1CN(S(=O)(=O)N2CCO[C@@H](C#N)C2)CCN1S(C)(=O)=O ZINC000594854644
CNC(=O)C[NH2+]C1(CNC(=O)Cc2nc3ncccn3n2)CC1 ZINC001380172167
CN(CC(=O)[N-]S(=O)(=O)CC1(C#N)CCC1)C(=O)OC(C)(C)C ZINC000495467917
C#CCNC(=O)C[NH2+]C1CC(CNC(=O)CC[C@@H]2NC(=O)NC2=O)C1 ZINC001100958774
CNC(=O)C1(C(=O)NCC2(O)CN(Cc3nnc(C)[nH]3)C2)CC1 ZINC001325286273
N#C[C@@H]1CN(S(=O)(=O)NCCC(=O)N2CCN(c3ncccn3)CC2)CCO1 ZINC000410090280
O=C(CN1CCNC(=O)C1)N1CC[C@@H]2C[NH2+]C[C@@H]21 ZINC001341688686
CSc1cc(O)ccc1[N-]S(=O)(=O)c1cnc(C)n1C ZINC000863407420
Cn1cc([N+](=O)[O-])c(S(=O)(=O)N2CCN(S(C)(=O)=O)CC2)n1 ZINC000599208460
C#CCNS(=O)(=O)N1CCN(C(=O)NCCn2cccn2)CC1 ZINC000893015268
C#CCN1CCN(C(=O)CN2CCN3[C@@H](CNS3(=O)=O)C2)CC1 ZINC000933105824
Cn1cc(/C=C2\C(=O)[N-]N(c3ccccc3)C2=O)c(C(F)F)n1 ZINC000812242162
N#Cc1c[nH]c(C(=O)N[C@@H]2CN(C(=O)Cn3cncn3)C[C@@H]2O)c1 ZINC000962133972
N#C[C@@H]1CN(C(=O)C(=O)N2CC(S(=O)(=O)N3CCNCC3)C2)CCO1 ZINC000423614580
C#CCNS(=O)(=O)N1CCN(C(=O)NCCCN2C(=O)CNC2=O)CC1 ZINC001221875492
COCCN(C)C[C@@H](O)CN1C[C@@H]2CS(=O)(=O)C[C@]2(C#N)C1 ZINC000932959761
C=CCN(CCS(N)(=O)=O)[C@@H]1CCS(=O)(=O)C1 ZINC001319384923
O=C1[N-]N(c2ccccc2)C(=O)/C1=C/c1ccc2c(c1)OCCO2 ZINC000033863977
C[C@@H](C#N)NS(=O)(=O)CCCS(=O)(=O)N[C@H]1CCC(C)(C)C1 ZINC000349575622
COC(=O)CC[C@@H]([NH3+])C(=O)N(C)CC(=O)N(C)C ZINC001341328873
COc1ccc(C(=O)N2CN[C@H](N)[C@H]3NCN[C@@H]32)c(OC)n1 ZINC001190253381
C#C[C@@H](C)NS(=O)(=O)CCCS(=O)(=O)NCC#N ZINC000848964747
C[C@@H](C#N)CN(C)S(=O)(=O)N1CCN(S(=O)(=O)N=S(C)(C)=O)CC1 ZINC001190304145
C#CCNC(=O)CN1CCO[C@@H](Cn2ccnn2)C1 ZINC000878989065
Cn1c2ncc(=O)[nH]c2c(=O)n(C)c1=O ZINC000000402058
Cn1cnnc1S(=O)(=O)C1CN(C(=O)c2cccc(C#N)c2)C1 ZINC000252527764
O=c1[nH]c(=O)n([C@@H]2C[C@@H](O)[C@@H](CO)O2)cc1I ZINC000027654519
N#CC[C@@]1(O)CCN(C(=O)CCn2cc[nH]c(=O)c2=O)C1 ZINC001349457118
O=C(NCCn1cncn1)N1CCNCC[NH2+]CC1 ZINC001335459446
C#CCN1CCO[C@@]2(CCN(C(=O)Cn3ncnn3)C2)C1 ZINC000972380693
Cc1c(S(=O)(=O)N2CCN3C(=O)NC(=O)[C@@H]3C2)cnn1C ZINC001324110622
O=S(=O)([N-]c1cccc(O)c1O)c1cccc2nsnc21 ZINC001260387728
N#Cc1ccc(F)c(CS(=O)(=O)NCCc2nc(=O)o[n-]2)c1 ZINC000439192627
C[C@@H](C#N)C(=O)N(C)C[C@H](C)NC(=O)Cn1cnnn1 ZINC001405165178
O=[N+]([O-])CCN1CCS(=O)(=O)C[C@@H]1CCO ZINC001473815107
C#CCCN1CCN(CC(=O)N2CCN([C@@H]3CCS(=O)(=O)C3)CC2)CC1 ZINC001116479134
CN1CCN(S(=O)(=O)N2CCN(C[C@@H](O)Cn3cc([N+](=O)[O-])cn3)CC2)CC1 ZINC000441205205
CCN(CCC#N)S(=O)(=O)N1C[C@H](CO)[C@H](CO)C1 ZINC001464324675
O=S(=O)(N[C@@H]1CS(=O)(=O)C[C@@H]1O)c1cccc2cccnc21 ZINC000575426130
Cn1ncnc1C1(O)CN(C(=O)C(=O)N2CCC(F)(F)C2)C1 ZINC001353051078
N#CCN1C[C@H]2CC[C@@H](C1)N2C(=O)Cn1ncnn1 ZINC001017555608
CCS(=O)(=O)N(C)CC(=O)N1C[C@@H]2C[N@@H+](CCO)C[C@@H]2C1 ZINC001368362797
C#CCCCNC(=O)C(=O)N1CCN(C(=O)Cn2cnnn2)CC1 ZINC000806911707
COCC[C@@](C)(C#N)NC(=O)Cn1cnc(C(N)=O)n1 ZINC001128703579
COC[C@@H]1C(=O)NCC12CCN(S(=O)(=O)c1cn(C)cn1)CC2 ZINC000096206685
CCn1c2ccc(S(=O)(=O)N(C)C)cc2n(CC#N)c(=O)c1=O ZINC000022341300
Cn1nccc1S(=O)(=O)NCCCn1cc(CO)nn1 ZINC001324530366
N#CCCNC(=O)CN1CC[C@H](S(N)(=O)=O)C1 ZINC001320000486
C#CCN(C(=O)Cn1nnc(N)n1)C1CSC1 ZINC001347180853
Cn1nnnc1CC[N@@H+]1CC[C@@]2(CNC(=O)C2)C1 ZINC001330655719
C#CCNC(=O)CN1CCN(C(=O)c2nc3n(n2)CCCN3)CC1 ZINC000825976351
N#Cc1cncc(CNC(=O)Cn2cnc(C(N)=O)n2)c1 ZINC001363591629
N#Cc1cn(CCO)c(=O)n(CC[C@@H]2CCNC2=O)c1=O ZINC001413924836
N#Cc1cnc(N2CCN(C(=O)CC(N)=O)[C@@H]3CS(=O)(=O)C[C@@H]32)cn1 ZINC001054785221
COc1ccc(N2CCN(CCNS(N)(=O)=O)CC2)cc1 ZINC000263998952
CCN(CC#N)S(=O)(=O)CCCS(=O)(=O)N1CC[C@@H](O)C1 ZINC000349528777
Cc1cccc(N2C(=O)[N-]C(=O)C(=CNCCN3CC[NH2+]CC3)C2=O)c1 ZINC000020025770
C[C@@H]1C(=O)NCCN1S(=O)(=O)CCCCS(=O)(=O)NC1(C#N)CC1 ZINC000349584157
N#Cc1cccc(S(=O)(=O)NCC(=O)NCCN2CCNC(=O)C2)c1 ZINC000572449216
O=CN([C@@H]1CCS(=O)(=O)C1)[C@@H]1CCS(=O)(=O)C1 ZINC000217409084
C#CCNS(=O)(=O)N1CCN([C@@H]2CCN(c3cnn(C)c3)C2=O)CC1 ZINC000761037301
C[C@H](CN(C)C(=O)Cn1cncn1)NC(=O)Cn1cnnn1 ZINC001382248855
C[C@H](CN(C)C(=O)[C@]1(C)CCCS1(=O)=O)[NH2+]CC(N)=O ZINC001403614310
C#CC1(O)CN(S(=O)(=O)c2cn(C)c(=O)[nH]c2=O)C1 ZINC001475758445
O=C1NCC[C@H]1CC[N@@H+]1CCN2C(=O)C(=O)NC[C@@H]2C1 ZINC001324345308
C[C@@H](NS(=O)(=O)c1cccc(C#N)c1)C(=O)N(C)[C@H](C)C(C)(C)O ZINC000296969521
N#CCNC(=O)CN1C[C@H]2OCCN(C(=O)c3ccc(F)s3)[C@H]2C1 ZINC001219064394
C#CC[N@@H+](CCO)C1CCN(C(=O)Cn2ccc(=O)[nH]c2=O)CC1 ZINC001098421753
N#CCN1CC(O)(CNC(=O)CCCn2cncn2)C1 ZINC001484303566
C[C@@H](C#N)N(C)S(=O)(=O)CCCS(=O)(=O)N1CCNC(=O)[C@@H]1C ZINC000349528266
CNS(=O)(=O)N1CCN(S(=O)(=O)c2cncc(C#N)c2)CC1 ZINC000352913575
C#CCNS(=O)(=O)CCCS(=O)(=O)N=c1nc(C)[nH]n1CC ZINC000491705367
O=S(=O)(C[C@@H]1CCCS(=O)(=O)C1)NCC#CCO ZINC001463983267
CNC(=O)CNC(=S)NN=Cc1ccc(S(N)(=O)=O)cc1 ZINC000811642491
CN1CCN(S(=O)(=O)N2CCN(c3cccc(S(C)(=O)=O)c3[N+](=O)[O-])CC2)CC1 ZINC000497558604
CS(=O)(=O)C=C(NN)C(=CS(C)(=O)=O)NN ZINC000017142141
N#Cc1cn(CCO)c(=O)n(CC(=O)C(F)F)c1=O ZINC001364280075
N#Cc1ccc(S(=O)(=O)NCC(=O)NCCn2cnnn2)cc1 ZINC000845806775
C[C@@H]1CS(=O)(=O)CCN1S(=O)(=O)CCCS(=O)(=O)NC1(C#N)CC1 ZINC000349457443
OCCNC(=S)C(=S)NCCO ZINC000004486327
CNC(=O)CC(=O)NCCNC(=O)c1cc(C#N)c[nH]1 ZINC001292616059
[O-]c1c(F)cc(F)cc1CN1CCN(c2ncc(F)cn2)CC1 ZINC000894463734
COCC(=O)N(C)CC(=O)NC[C@@]1(OC)CCS(=O)(=O)C1 ZINC001361659214
C#CCNC(=O)C[NH2+]CCNC(=O)c1cc(=O)[nH]c2ncn(C)c21 ZINC001129199546
Cn1cnc(S(=O)(=O)NC[C@@]2(O)CCN(c3cnccn3)C2)c1 ZINC000257245553
CN(C)S(=O)(=O)NCC(=O)N1C[C@H]2C[N@H+](C)C[C@@]2(C)C1 ZINC001363679196
C#CCCCCC(=O)N1CCO[C@@H]2CN(C[C@H]3CCS(=O)(=O)C3)C[C@@H]21 ZINC001217669779
N#CC1CN(S(=O)(=O)CCCS(=O)(=O)N2CCCn3ncnc32)C1 ZINC000349494403
Nc1nc(N2CCN(S(N)(=O)=O)CC2)cc([C@H]2C[C@@H](O)C2)[nH+]1 ZINC000240517172
N#CCCOCCN1CCN2[C@@H](CNS2(=O)=O)C1 ZINC001342117002
CN1C[C@@H](NS(=O)(=O)CCCS(=O)(=O)NC(C)(C)C#N)CC1=O ZINC000577389069
Cn1cnc(CNS(=O)(=O)c2cn(C)c(=O)n(C)c2=O)c1 ZINC001365006104
C#CCNS(=O)(=O)N1CCN(C(=O)NCCCS(=O)(=O)NC)CC1 ZINC001684572919
N#CC1(CNS(=O)(=O)CCCS(=O)(=O)[N-]c2nc[nH]n2)CCCC1 ZINC000348375717
O=C1NC[C@@H]2CN(S(=O)(=O)c3ncccc3[N+](=O)[O-])CCN2C1=O ZINC000594764295
C#CCNC(=O)CC(=O)NC[C@@H]1C[N@@H+](CC(=O)NCC#N)C[C@H]1C ZINC001101887308
O=C1CCS(=O)(=O)N1c1ccc(S(=O)(=O)NC[C@@H](c2ccco2)N2CCOCC2)cc1 ZINC000019818965
CN(CC#N)S(=O)(=O)CCCS(=O)(=O)N[C@@]1(C)CCOC1=O ZINC000848963184
Cc1nc2n(n1)C[C@@H](NS(=O)(=O)CCCS(=O)(=O)N(C)CC#N)CC2 ZINC000349572513
CCN(C)S(=O)(=O)N1C[C@H]2[C@@H](C1)[C@H](OC)CS2(=O)=O ZINC001365722229
COc1ccc(S(C)(=O)=O)cc1S(=O)(=O)N1CCO[C@@H](C#N)C1 ZINC001256675323
N#Cc1ccc(OC[C@@H](O)CN2CCN3C(=O)C(=O)NC[C@@H]3C2)cc1 ZINC000267460195
C#CCNS(=O)(=O)N1CCN(S(=O)(=O)c2cc(C(=O)NC)n(C)c2)CC1 ZINC001663863977
COCCN(CCC#N)S(=O)(=O)N1CCN2C(=O)N(C)C(=O)[C@@H]2C1 ZINC000367140620
CN1C(=O)[C@H]2C[N@H+](C[C@@H]3CCC(=O)N3)C[C@H]2C1=O ZINC001330695003
C#CCCCn1c([C@@H]2CCC(=O)N2)nnc1N1CCN2C(=O)C(=O)NC[C@@H]2C1 ZINC001358928060
O=C(Cn1cc([N+](=O)[O-])cc(F)c1=O)N1CCNC(=O)C1 ZINC000567860277
C=CCN(CC=C)S(=O)(=O)c1cnc2c(c1)c(=O)[nH]c(=O)n2C ZINC000069383149
NC(=O)NCC(=O)NCC1(O)CN(C(=O)C2(NC(N)=O)CC2)C1 ZINC001041382615
C#CCNC(=O)[C@@H](C)[N@@H+]1C[C@@H]2CN(C(=O)CNC(=O)NC)C[C@]2(C)C1 ZINC001101259814
Cn1nc(C(=O)NCCn2cnc(C#N)n2)ccc1=O ZINC001433473987
C[C@@H]1C(=O)N(C)CCN1S(=O)(=O)CCCCS(=O)(=O)NCC#N ZINC000349605727
Cn1cnc(CN2CC[C@@]3(CCCN3S(C)(=O)=O)[C@@H](O)C2)c1 ZINC000257300334
CCN(CCn1cccn1)S(=O)(=O)c1cn(C)c(=O)n(C)c1=O ZINC000952964896
N#Cc1ccc(C(=O)NC[C@@H]2CN(C(=O)[C@@H]3CNC(=O)N3)CCO2)[nH]1 ZINC000944551378
N#CC1(NS(=O)(=O)CCCS(=O)(=O)N2CCNC(=O)C2)CC1 ZINC000349533821
Nc1[nH]c(=O)[nH]c(=O)c1C(c1ccc(F)cc1)c1c(N)[nH]c(=O)[nH]c1=O ZINC000040156596
C#CCNS(=O)(=O)N1CCN(CCCS(=O)(=O)N(C)C)CC1 ZINC000761022594
Cc1cc([N-]S(=O)(=O)c2ncn(C)c2Cl)ccc1O ZINC000148428576
Cn1cnc([N+](=O)[O-])c1CN1CCN(S(N)(=O)=O)CC1 ZINC000355929824
C[C@@]1(c2cccc(-n3cnnn3)c2)NC(=O)N(CC(=O)N2CCNC2=O)C1=O ZINC000009477769
NC(=N[N+](=O)[O-])NCCN1CCNC1=N[N+](=O)[O-] ZINC000004619366
O=C(CNC(=O)[C@@H]1CCC(=O)N1)NCCCS ZINC001187524336
CN(CC(=O)N1CCN(CCC#N)CC1)S(C)(=O)=O ZINC000602207362
N#Cc1ccc(N2CCN(C(=O)CC(N)=O)[C@@H]3CS(=O)(=O)C[C@@H]32)nc1 ZINC001054785234
CN(C)[S@@](C)(=O)=NS(=O)(=O)N(C)CCOCCO ZINC001331912358
CN1CCN(S(=O)(=O)CCCS(=O)(=O)NC2(C#N)CC2)CC1 ZINC000349533378
C#CCC[C@H](O)CNC(=O)CSCc1cc(=O)n2ccsc2n1 ZINC000799071716
CN(C)C(=O)CO[C@@H](C(=O)N(C)C)[C@@H](OCC(=O)N(C)C)C(=O)N(C)C ZINC000005495756
COCCNC(=O)C(C#N)=c1sc(=Cc2c(C)cnn2C)c(=O)n1C ZINC000505659099
N#CCN1CCS(=O)(=O)[C@@H](CCNC(=O)c2c[nH]c(-c3nn[nH]n3)c2)C1 ZINC001592678108
C#CCN(C)CC(=O)c1c(N)n(CCOC)c(=O)[nH]c1=O ZINC001460054816
C#CC[NH+]1CCC(C(=O)N2CCN(CCS(N)(=O)=O)CC2)CC1 ZINC000490739700
O[C@H](C[NH2+]C[C@H]1COCCO1)C[C@@]1(O)CCOC1 ZINC001336134893
CN1CCN(S(=O)(=O)CCCS(=O)(=O)NCC#N)CC1=O ZINC000349489445
Cc1ccc(S(=O)(=O)NCCNS(=O)(=O)c2ccc3[nH]c(=O)oc3c2)cc1 ZINC000223026748
O=C1NC(=S)N(C2CC2)C(=O)C1=CNCCO ZINC000005829742
Cn1cc(C[NH2+][C@@H]2[C@H]3CO[C@H](O3)[C@H](n3cncn3)[C@H]2O)cn1 ZINC001534640222
Cc1nc(S(=O)(=O)NCC(=O)N(C)CCNC(=O)N(C)C)cn1C ZINC000330667607
C#C[C@@H](NS(=O)(=O)[C@@H]1COC[C@H]1O)[C@H]1CCCO1 ZINC000914390487
NC(=O)CN1CC(CCO)(NC(=O)Cc2ccc(F)cn2)C1 ZINC001381655108
CN(C)C(=O)CCN1CCN(C(=O)NCCn2cnc(C#N)n2)CC1 ZINC000357812464
Cn1ncc([N+](=O)[O-])c1N1CCN(CCS(N)(=O)=O)CC1 ZINC001559115827
Cn1c2nc(Cl)n(CCN3C(=O)CNC3=O)c2c(=O)n(C)c1=O ZINC000031679411
CC1(C)NC(=O)N(CCC(=O)OCC(=O)NC(=O)NCc2ccco2)C1=O ZINC000022162023
C=CCN1C(=O)C(=O)N(CC(=O)N2C[C@H]3CS(=O)(=O)C[C@@]3(C#N)C2)C1=O ZINC001134645488
C#CCNS(=O)(=O)N1CCN(CC[S@@](C)=O)CC1 ZINC000828103330
N#Cc1ccc(NS(=O)(=O)CCCS(=O)(=O)N2CC[C@@H](O)C2)nc1 ZINC000349526912
COc1ccc(S(=O)(=O)N2CCN(S(=O)(=O)C3COC3)CC2)cc1[N+](=O)[O-] ZINC000493382382
O=C1CN(C[C@@H](O)Cn2cc([N+](=O)[O-])cn2)CCN1 ZINC000174655001
C=CCNC(=O)Cn1c(-c2ccccn2)nnc1N1CCN2C(=O)C(=O)NC[C@@H]2C1 ZINC001286785896
C=CCNC(=O)CN1CCN(C(=O)C(=O)NCCCn2cccn2)CC1 ZINC000559665015
CN(CC(=O)NCC[N@H+](C)CCO)c1ncnc2nc[nH]c21 ZINC001364834321
C#CCN(C)c1nnnn1CCS(=O)(=O)NCC ZINC001335685566
CN(CC#N)S(=O)(=O)CCCCS(=O)(=O)N1CCCC1 ZINC000253423044
N#CCC(=O)N1CCN(Cc2cn(CC(N)=O)nn2)CC1 ZINC001423294837
C#CCNS(=O)(=O)N1CCN(C(=O)c2cc3ncccn3n2)CC1 ZINC000831574200
C[C@@H](C#N)N(C)S(=O)(=O)CCCS(=O)(=O)N(C)[C@@H]1COC[C@H]1O ZINC000349454905
CNC(=O)C[NH2+]CCNC(=O)C[C@]1(C)CCS(=O)(=O)N1 ZINC001149103939
CN(C)c1nc(N)nc(CN2C[C@@H]3CS(=O)(=O)C[C@@H]3C2)n1 ZINC001364813735
C#CC[NH+]1CCC(C(=O)N2CCN(C3CN(CC(N)=O)C3)CC2)CC1 ZINC000941676862
N#CCCS(=O)(=O)[N-]C(=O)CC1(Cn2cnnn2)CCCCC1 ZINC000845559866
O=C1[N-]N(c2ccccc2)C(=O)/C1=C/c1cn(C2CCC2)nn1 ZINC000849244878
CN(C)C(=O)CN(C)C[C@@H](O)CN(C)C(=O)Cn1ccnc1 ZINC001394794984
N#Cc1c[nH]c(C(=O)N2C[C@@H](NC(=O)CC3CS(=O)(=O)C3)[C@@H](O)C2)c1 ZINC000968507295
CN(CCn1cc([N+](=O)[O-])ccc1=O)CCS(N)(=O)=O ZINC001175870336
N#CCCCCS(=O)(=O)N1CC[C@@](O)(C(N)=O)C1 ZINC001320878197
C#Cc1cn([C@@H]2C[C@@H](O)[C@H](CO)O2)c(=O)[nH]c1=O ZINC000000004235
Cn1nncc1S(=O)(=O)N1CC(C[NH+](C)C)C1 ZINC001331937997
C#CCNS(=O)(=O)N1CCN(CC(=O)NC(=O)NCC(F)(F)F)CC1 ZINC000761030726
N#Cc1ccnc(NS(=O)(=O)CCCS(=O)(=O)NCCO)c1 ZINC000349598330
O=C(CN1CCNCC1=O)NCCn1cc([N+](=O)[O-])cn1 ZINC000567819158
O=C1CNC(=O)N1CCCN1CCN(S(=O)(=O)c2cccc([N+](=O)[O-])c2)CC1 ZINC000108219316
O=C1CCCN1CCCN(CCS(=O)(=O)N1CCNCC1)S(=O)(=O)c1ccc(Cl)cc1 ZINC000015868795
O=C1CN(CC2(O)CCS(=O)(=O)CC2)C2(COC2)CN1 ZINC001364492482
C=CCN1CCN(CN2CCN(S(=O)(=O)N3CCN(C)CC3)CC2)C1=O ZINC000839962546
N#Cc1cccc(C(=O)N2CCN(S(N)(=O)=O)CC2)n1 ZINC000810421365
Cn1c(N)c(C=NN2CCCC2=O)c(=O)n(C)c1=O ZINC001116444837
O=c1ccn([C@@H]2O[C@H](CO)[C@@H](O)[C@@H]2F)c(=O)[nH]1 ZINC000017174165
C#C[C@@H](CO)NS(=O)(=O)c1cccc(-n2cnnn2)c1 ZINC001463779938
Nc1ncnc2c1ncn2[C@@H]1C[C@H](CO)[C@@H](O)[C@H]1O ZINC000003832327
C#CCNS(=O)(=O)N1CCN(C(=O)NCc2nnn(C(C)(C)C)n2)CC1 ZINC001230441920
N#C[C@@H]1CN(S(=O)(=O)NCCN2CC=CC2)CCO1 ZINC001321232205
C#CCNS(=O)(=O)N1CCN(C(=O)CNCC(F)(F)F)CC1 ZINC000831561312
Cn1ccc([C@@H]2NC(=O)N(CCNS(=O)(=O)c3cccc([N+](=O)[O-])c3)C2=O)n1 ZINC000431061831
NS(=O)(=O)CCN1CCN(c2ncc([N+](=O)[O-])cn2)CC1 ZINC000354568380
NC(=O)C1(C(=O)N2CCN(CCO)[C@@H]3CS(=O)(=O)C[C@@H]32)CC1 ZINC000095364466
C#CCCNC(=O)N1CCN(CCS(N)(=O)=O)CC1 ZINC000282201236
C#CCC[NH2+]Cc1cn(C2CN(C(=O)[C@@H]3CC(=O)NC(=O)N3)C2)nn1 ZINC001105337170
C[C@@H]([NH2+]C1CN(S(=O)(=O)N(C)C)C1)[C@H](C)O ZINC001335383210
C#CCNC(=O)CN1CCN(CCNC(=O)c2c[nH]c(-c3nn[nH]n3)c2)CC1 ZINC001588354434
N#Cc1nccc(N2CCN3C(=O)C(=O)NC[C@@H]3C2)n1 ZINC001324629076
C[C@@H]1C[C@@H](O)CN1S(=O)(=O)CCCS(=O)(=O)NCC#N ZINC000349464400
C[C@@H]1C[N@H+](CC(=O)NCC#N)C[C@H]1CNC(=O)CCn1cnnn1 ZINC001102479267
CCCNC(=O)C(C#N)=c1sc(=Cc2ccnn2C)c(=O)n1CC(=O)N(C)C ZINC000604270537
C[NH+]=C(NCc1nncn1C)N1CCN(c2cnn(C)c2)C(=O)C1 ZINC000261753555
CN(C)S(=O)(=O)c1ccc(S(=O)(=O)[N-]c2cccc(S(N)(=O)=O)c2N)cc1 ZINC000477340414
C#CCN(C)C(=O)C(=O)c1cc(S(N)(=O)=O)cn1C ZINC001261738659
CN(C(=O)[C@@H]1COC(=O)N1)[C@H]1CN(C(=O)c2cc(C#N)c[nH]2)C[C@@H]1O ZINC000958836721
CN1C(=O)[N-]C(=O)C(=CNCCN2CC[NH2+]CC2)C1=O ZINC000019950262
C#CCCS(=O)(=O)N1CCN(C(=O)CO)CC1 ZINC000791423144
N#CCCN(CCC#N)C(=O)CN1CCCN(S(N)(=O)=O)CC1 ZINC000369144132
O=S(=O)([C@@H]1CCOC1)N1CCC(O)(COCCO)CC1 ZINC001350080628
C#CCOCCC(=O)N1CC(O)(CNC(=O)CC(N)=O)C1 ZINC001042222783
CN(C)S(=O)(=O)CCCS(=O)(=O)N1CCN(c2ccc([N+](=O)[O-])nc2)CC1 ZINC000574266779
COCC1(CNS(=O)(=O)c2cnc3c(c2)c(=O)[nH]c(=O)n3C)CC[NH2+]CC1 ZINC000262035803
Cc1nnc(CC(=O)NCCNC(=O)Cc2nnc(C)o2)[nH]1 ZINC001348903194
C=CCS(=O)(=O)CCNS(=O)(=O)c1cnc2onc(C3CC3)c2c1 ZINC000841512853
CS(=O)(=O)N1CN(S(C)(=O)=O)[C@@H]2NC(=O)N([N+](=O)[O-])[C@@H]21 ZINC000104755423
NC(=O)CN1CCN(C(=O)C#Cc2ccc3c(c2)OCO3)CC1=O ZINC000837971100
COCC(=O)N(C)CC(=O)OCC(=O)NCCC#N ZINC001253694391
COc1ccc(S(=O)(=O)N2CCN(S(=O)(=O)N(C)C)CC2)c([N+](=O)[O-])c1 ZINC000603555648
NC(=O)CC(=O)NCC1(O)CN(C(=O)CCCS(N)(=O)=O)C1 ZINC001042219840
CN(CCCNC(=O)Cc1nc[nH]n1)C(=O)CCn1cnnn1 ZINC001351929239
C#CC(C)(C)NC(=O)[C@@H]1CS(=O)(=O)CC(=O)N1 ZINC000932754996
C#CCN1CCN(C(=O)CN2CCN(S(C)(=O)=O)CC2)CC1 ZINC000490780726
C#CCN(CCS(=O)(=O)NC)[C@@H]1CCS(=O)(=O)C1 ZINC000856729769
Cn1cc(C#N)cc1C(=O)N1CCN(S(N)(=O)=O)CC1 ZINC000081730192
C[C@@H](C#N)CN(C)S(=O)(=O)NCCNS(=O)(=O)N(C)C[C@@H](C)C#N ZINC000558564650
CN(CC#N)S(=O)(=O)CCCS(=O)(=O)N1C[C@@H](O)C2(CC2)C1 ZINC000349494703
NC(=O)C[NH2+]C[C@H]1CCN(C(=O)Cn2ccnc2)C1 ZINC001317356877
CN(CCCNS(=O)(=O)N1CCO[C@@H](C#N)C1)S(C)(=O)=O ZINC000619707206
CN1CNc2c(c(=O)n(C)c(=O)n2C)C1 ZINC000000104907
COCCN1C(=O)/C(=C/N2CCN(S(=O)(=O)c3ccc(Cl)cc3)CC2)C(=O)NC1=S ZINC000009705286
C=CC[NH2+][C@@H]1CN(C(=O)CN2CC(=O)NC2=O)C[C@@H]1n1ccnn1 ZINC001070297710
N#CCCNC(=O)NCCOCCS(N)(=O)=O ZINC001227415262
COc1ccc(N)cc1S(=O)(=O)[N-]c1ccc(O)c(F)c1 ZINC001174737447
CC#CCN1CC(N2CCN(C(=O)CCn3ncn(C)c3=O)CC2)C1 ZINC000941498770
O=C(CO)N1CCN(C(=O)Cn2cc([N+](=O)[O-])cn2)CC1 ZINC000345082111
Cc1nn(C)cc1S(=O)(=O)N1C[C@@H](O)[C@H](N2CCN(C)CC2)C1 ZINC000257230715
CCn1cc(S(=O)(=O)N(C)[C@@H]2COC[C@@H](OC)[C@H]2OC)cn1 ZINC000585291217
C#CCO[C@@H](C)C(=O)NCCCNC(=O)Cn1cnnn1 ZINC001522832726
COC(=O)[C@@H](N)CC(=O)N1CCN(CCC#N)CC1 ZINC001160483220
CN(CCC#N)S(=O)(=O)NC[C@H]1CN2CCN1CC2 ZINC000446930779
C#CCNC(=O)CN1CCN(C(=O)CNS(=O)(=O)c2cn(C)cn2)CC1 ZINC000756097766
CN(CC[NH+](C)C)C(=O)C(=O)NCCCN(C)S(C)(=O)=O ZINC001328136248
O=C1[N-]OC[C@H]1Nc1ncnc(N2CC[NH2+]CC2)c1[N+](=O)[O-] ZINC001156690571
NC(=S)c1ncn([C@@H]2O[C@@H](CO)[C@@H](O)[C@@H]2O)c1N ZINC000005012831
C[NH2+]CCOCC[N-]S(=O)(=O)c1nn(C)cc1[N+](=O)[O-] ZINC000599107213
C#CCNS(=O)(=O)N1CCN(S(=O)(=O)c2c(C)nn(C)c2C)CC1 ZINC001464362750
C#CCN(CC#N)S(=O)(=O)CCCS(=O)(=O)N(CC#C)CC#N ZINC000282589868
C#CC[NH+]1CCC2(CC1)CN(C(=O)Cn1cnc(C(N)=O)n1)CCO2 ZINC000949098733
CNC(=O)CN1CC[C@](C)(NC(=O)CN(C)C(=O)COC)C1 ZINC001380351138
CCS(=O)(=O)NCCCNS(=O)(=O)c1ccc2[nH]c(=O)[nH]c(=O)c2c1 ZINC000060270126
CC(C)(C#N)NS(=O)(=O)CCCS(=O)(=O)N1CC(N2CCNC2=O)C1 ZINC000594636027
N#Cc1c[nH]c(C(=O)NC[C@@H]2C[N@@H+](CCN3CCNC3=O)C[C@@H]2O)c1 ZINC000957956629
C#CCN(CC#N)C(=O)CCn1cc(S(N)(=O)=O)cn1 ZINC001344549017
C#Cc1cncc(C(=O)NCCNC(=O)c2nnn(C)n2)c1 ZINC001522794257
O=S1(=O)CC[C@@H](CNC(=S)N(CCO)CCO)C1 ZINC000040166963
CNS(=O)(=O)N1CCN(c2c([N+](=O)[O-])ncn2C)CC1 ZINC000284973806
C#CCNS(=O)(=O)c1cn(C)c(=O)n(C)c1=O ZINC000008777097
C#CCNC(=O)COC(=O)CCNS(=O)(=O)c1cn(C)c(C)n1 ZINC000750618419
O=C1CN(Cc2cc(Cl)cc([N+](=O)[O-])c2[O-])CN1C1CC1 ZINC000280526886
O=C(C#CC1CC1)N1CC2(C1)CC[C@@H](CNC(=O)[C@@H]1CNC(=O)N1)O2 ZINC000965583769
N#Cc1ncn(CC(=O)NCCN2C(=O)CNC2=O)n1 ZINC001136728129
N#C[C@@]1(F)CCN(C(=O)C(=O)N2CCCNC(=O)C2)C1 ZINC001329738940
CN1CCN(S(=O)(=O)N2CCN(c3ncc([N+](=O)[O-])cn3)CC2)CC1 ZINC000545445690
CN1C(=O)N(CCO)[C@@H]2NC(=O)N[C@@H]21 ZINC000002115084
C#CCN(CC(=O)N[C@]12C[C@H]1COC2)CC(=O)N[C@]12C[C@H]1COC2 ZINC000923352292
Cn1cc([C@H]2CN(C(=O)CN3C(=O)CN(C)C3=O)CCN2)cn1 ZINC001333425314
COCCN1C(=O)CO[C@H]2CN(S(=O)(=O)c3cn[nH]c3)C[C@@H]21 ZINC000257294516
CN1C(=O)C(=O)N(CN2CCO[C@H](C#N)C2)C1=O ZINC001322539936
CN(CCC#N)S(=O)(=O)N1CC(S(N)(=O)=O)C1 ZINC001364879816
N#CCN1CCN(S(=O)(=O)C2CN(C(=O)CC(N)=O)C2)CC1 ZINC000961062868
CN(C)S(=O)(=O)c1cccc([N-]S(=O)(=O)c2ccccc2S(N)(=O)=O)c1N ZINC000430988229
N#Cc1c[nH]c(C(=O)N2C[C@@H](NC(=O)CN3CN=NC3=O)[C@@H](O)C2)c1 ZINC000962412798
N#Cc1ccc(C(=O)N2C[C@@H](NC(=O)c3nccnc3N)[C@@H](O)C2)[nH]1 ZINC000961952230
CN(C)S(=O)(=O)C[C@@H]1CN(c2ccc(C#N)cn2)C[C@H]1O ZINC001529178058
COC(=O)/C=c1/[nH]c2nnc(C)n2c1=O ZINC000100417967
CN1CCN(S(=O)(=O)N2CCN(CC[N+](=O)[O-])CC2)CC1 ZINC000791054202
Nc1nc(N2CCN(S(N)(=O)=O)CC2)ncc1[N+](=O)[O-] ZINC000263939567
O=C(Cn1cncn1)NCC1(NC(=O)C2=COCCO2)CC1 ZINC001393849181
COC(=O)[C@@]1(O)CCN(CC#CCN2CC[C@](O)(C(=O)OC)C2)C1 ZINC000880566740
C[C@@H]1CN(S(=O)(=O)N2CCO[C@@H](C#N)C2)C[C@@H]1O ZINC000336955977
N#CCN1CCN(C(=O)CCCS(N)(=O)=O)CC1 ZINC001113281940
CNC(=O)NCC(=O)NCC[NH2+]CC(=O)NCC(=O)NC(C)(C)C ZINC001128789548
C#CCN(C)C[C@H](O)CN(C)C(=O)CS(C)(=O)=O ZINC001278850040
NC(=O)C(=O)N1CC(O)(CNC(=O)CNC(=O)Cn2cncn2)C1 ZINC001043419142
N#Cc1c[nH]c2nc(NC(CO)(CO)CO)ncc12 ZINC001157152923
O=C1NCC[C@@H]1CC[N@@H+]1C[C@@H]2C(=O)NC(=O)[C@@H]2C1 ZINC001329018833
C#CCCCS(=O)(=O)N1CCN(S(=O)(=O)[C@@H]2CCS(=O)(=O)C2)CC1 ZINC000804958591
C[C@@H](C#N)N(C)S(=O)(=O)CCCCS(=O)(=O)N1CCNC(=O)C1 ZINC000349593624
C#CCNS(=O)(=O)c1cccc(C(=O)NCC(=O)NCC#N)c1 ZINC000491690417
CNC(=O)NCCC(=O)NC1(CNC(=O)Cn2cncn2)CC1 ZINC001393854202
N#CC1(NC(=O)c2nnc3n2CCN(C(=O)CCS(N)(=O)=O)C3)CCC1 ZINC001274513005
Cn1cc(S(=O)(=O)N[C@@]2(C)CCS(=O)(=O)C2)c(=O)n(C)c1=O ZINC000024345326
C=CCC[NH2+]Cc1cn(C2CN(C(=O)CN3CC(=O)NC3=O)C2)nn1 ZINC001105344153
Cc1cc([N-]S(=O)(=O)c2cn(C)c(Cl)n2)ccc1O ZINC000776747668
CNC(=O)NC(=O)C[NH2+]CCN(C)C(=O)[C@H](C)S(C)(=O)=O ZINC001266743728
C[C@]12CN(C(=O)Cn3nnc(N)n3)C[C@@]1(C)CS(=O)(=O)C2 ZINC001363334074
COc1c[nH]c(C(=O)N2CCN(S(=O)(=O)N(C)C)CC2)cc1=O ZINC000604418568
Cc1cc([N-]S(=O)(=O)CCCS(=O)(=O)N2CC(O)(CC#N)C2)no1 ZINC000349460375
Cn1ncnc1C1(O)CCN(S(=O)(=O)c2cccc(CC#N)c2)CC1 ZINC001309815063
O=S(=O)(c1nc[nH]n1)N1CCNCC1 ZINC000095464572
Cn1[nH]cnc1=NC(=O)C(=O)N1CC[C@@]2(C1)CCCC[NH2+]2 ZINC001333642928
C#Cc1cncc(C(=O)N2C[C@@H](NC(=O)Cn3cnnn3)[C@@H](O)C2)c1 ZINC000961441421
C#CCN(CC)S(=O)(=O)CCCS(=O)(=O)N=c1nc(C)[nH]n1C ZINC000848959590
CN(C)C(=O)[C@@H]1CC(=O)N(C2CN(c3nccnc3C#N)C2)C1 ZINC000685940613
CNS(=O)(=O)c1ccc(S(=O)(=O)NC[C@@]2(COC)CCC[NH2+]2)cc1C ZINC000262335054
CN(CC#N)CCN(C)C(=O)Cn1cnc(C(N)=O)n1 ZINC001496707972
N#CCCNC(=O)CN1CCN(S(=O)(=O)[C@@H]2CCS(=O)(=O)C2)CC1 ZINC001319375126
Cn1c2nc3n(c2c(=O)[nH]c1=O)CCN3 ZINC000011693099
CN(C)S(=O)(=O)N=C1C=CC(=NS(=O)(=O)N(C)C)C=C1 ZINC000000434497
C#CCN1CC2(CN(C(=O)c3ncon3)C2)OCC1=O ZINC001271983192
CC(C)NS(=O)(=O)NCCNS(=O)(=O)N(C)C[C@@H](C)C#N ZINC000337148758
O=C(c1n[nH]cc1[N+](=O)[O-])N1CC(S(=O)(=O)N2CCNCC2)C1 ZINC000576988277
CNS(=O)(=O)c1ccc(S(=O)(=O)N2CC[C@@H](NS(C)(=O)=O)C2)cc1 ZINC000265346011
CN(CCC#N)S(=O)(=O)N1CCN(S(=O)(=O)N=S(C)(C)=O)CC1 ZINC000859180465
NNC1=N[C@H]2CS(=O)(=O)C[C@@H]2S1 ZINC000005613089
COCCNS(=O)(=O)c1ccc(OCC(=O)NCCSc2n[nH]c(C)n2)c(Cl)c1 ZINC000222834918
C[NH+](C)C[C@]1(O)CCCN(Cc2cc(=O)n3nc(N)[nH]c3n2)C1 ZINC001363262051
Cc1nc(S(=O)(=O)NCC(=O)N(C)CC#N)cn1C ZINC000330449896
Cc1[nH]c(=O)[nH]c(=O)c1N(CCO)CCO ZINC000000315925
Cc1nc(S(=O)(=O)NCCNS(=O)(=O)c2ccc([N+](=O)[O-])cc2)cn1C ZINC000608913001
NC1=NC(=O)C(=NNc2ccc(S(N)(=O)=O)cc2)C(=O)N1 ZINC000018113635
CN1CCN(S(=O)(=O)CCCS(=O)(=O)NCC#N)C(C)(C)C1=O ZINC000349477530
CC1(C)CN(C(=O)CCCS(N)(=O)=O)CC[N@@H+]1CCO ZINC001362498595
CNC(=O)NCC(=O)NCC[C@@H]1C[N@H+](CC(=O)NCC#N)C[C@H]1C ZINC001103058641
CS(=O)(=O)N1CCN(CC#CCN2CCN(S(C)(=O)=O)CC2)CC1 ZINC000530471284
C#CCOCCC(=O)N1CCN(S(=O)(=O)N2CCN(C)CC2)CC1 ZINC000755490020
C#CC[NH2+]CCNC(=O)CCc1n[nH]c(=O)[n-]c1=O ZINC001130752264
Cn1cnnc1Cn1ccc(=O)[nH]c1=O ZINC000167294652
N#CC1(CS(=O)(=O)N[C@@H]2CS(=O)(=O)C[C@H]2O)CC1 ZINC001364052726
N#CCN(C1CC1)S(=O)(=O)CCCS(=O)(=O)N1CCOC[C@@H](O)C1 ZINC000349453726
N#CCCCN1C(=O)COCC12CN(C(=O)CN1CCS(=O)(=O)CC1)C2 ZINC001270497599
COc1nccnc1NNC=C1C(=O)NC(=S)NC1=O ZINC000763364168
O=S(=O)([N-]c1ccc(O)c(Br)c1)c1ncc[nH]1 ZINC001190721584
CNC(=O)NCC(=O)NC[C@@H]1C[N@H+](CC(=O)NC(=O)NC)C[C@H]1C ZINC001102023978
COCC[N@H+](C)CCNC(=O)C(=O)N1CCN(CCC#N)CC1 ZINC000602242742
CNC(=O)NCC(=O)NCC[NH2+]CC(=O)NC(=O)NC(C)(C)C ZINC001128794809
O=CN1CCN(S(=O)(=O)c2c[nH]ccc2=O)CC1 ZINC000072210672
O=C1NC(=O)[C@H]2[C@H]1[C@H]1[C@@H]2[C@@H]2C=C[C@H]1[C@H]1C(=O)NC(=O)[C@@H]12 ZINC000005430538
C[NH2+]C[C@H](C)NC(=O)C(=O)NCc1cn(C)nc1OC ZINC001335793607
CS(=O)(=O)CCN1CCNC(=O)C1 ZINC000048343724
C#CC[N@H+](CC)CCNC(=O)c1n[nH]c(=O)[n-]c1=O ZINC001317481117
CNC(=O)NCC(=O)NCC1(O)CN(C(=O)c2nnn(C)n2)C1 ZINC001043415335
CN1CCO[C@H](CS(=O)(=O)NC[C@H](O)Cn2ccnn2)C1 ZINC001363945320
N#Cc1ccnnc1N1CCN(CCS(N)(=O)=O)CC1 ZINC001364180339
CS(=O)(=O)O[C@@H]1CS(=O)(=O)C[C@H]1OS(C)(=O)=O ZINC000100838176
CCCNC(=O)CNC(=O)C(=O)N=c1ccnc2n(C)[nH]cc1-2 ZINC001326742202
CCN1CCN(S(=O)(=O)c2cnc3c(c2)c(=O)[nH]c(=O)n3C)CC1=O ZINC000273509568
C#CC1(O)CN(S(=O)(=O)C[C@@H](COC)OC)C1 ZINC000908230328
N#Cc1ccc(CS(=O)(=O)CC(=O)N2CCN3[C@@H](CNS3(=O)=O)C2)cc1 ZINC001303993753
CS(=O)(=O)NCCC(=O)NCCCNCC#N ZINC001159189767
O[C@H](C[NH2+][C@@H]1COC[C@H]1O)COC1CCOCC1 ZINC001349324082
COCCNC(=O)CNC(=O)CNS(=O)(=O)c1ccc(C#N)cc1 ZINC000017321726
Cc1nn(C)c(N2CCN(CC(=O)N3CCN(CC(=O)N(C)C)CC3)CC2)c1C#N ZINC000472149279
C[C@@H](C#N)NS(=O)(=O)CCCS(=O)(=O)N[C@H]1CCCC1(C)C ZINC000349551878
CC1(C)C[C@]1(C#N)NS(=O)(=O)CCCS(=O)(=O)N1C[C@@H](O)[C@H](CO)C1 ZINC000349511757
CN1CC(=O)N(Cc2nc(N3CC[NH2+]CC3)no2)C1=O ZINC001325895981
NC(=O)c1ncn(CC(=O)NC2CC(C[NH2+]Cc3n[nH]c(=O)[n-]3)C2)n1 ZINC000961856416
COc1cc(NCCNS(=O)(=O)N2CCO[C@H](C#N)C2)cc(OC)c1 ZINC000409577655
N#CCN1CC2(C1)CN(C(=O)CN1CN=NC1=O)CCO2 ZINC001053227752
N#CCNC1(CNC(=O)Cn2cnc(C(N)=O)n2)CCC1 ZINC001326821566
Cn1c(=O)c2ncc(=O)[nH]c2n(C)c1=O ZINC000008672839
N#CC[C@@H](O)CN1CCN2[C@@H](CNS2(=O)=O)C1 ZINC001460838777
Nc1ccc(-c2cn([C@@H]3O[C@H](CO)[C@@H](O)[C@H]3O)c(=O)nc2N)cc1 ZINC000005571753
N#CCN1CC(O)(CNC(=O)CCCCC(N)=O)C1 ZINC001484305073
CNC(=O)NCC(=O)N(C)CCNC(=O)CCS(C)(=O)=O ZINC001386975839
N#Cc1ccc(S(=O)(=O)CCN2CCN(C(=O)CO)CC2)nc1 ZINC000343697877
CC#CCN(C)S(=O)(=O)CCCS(=O)(=O)[N-]c1ccc(OC)nn1 ZINC000349465016
CCS(=O)(=O)N1CCN(CC#CCN2CCN(S(=O)(=O)CC)CC2)CC1 ZINC000581716901
N#C[C@@H]1CN(S(=O)(=O)N2CC[C@@H](S(=O)(=O)N3CCCC3)C2)CCO1 ZINC000409482868
CNC(=O)NCC(=O)NCC1([NH2+]CC(=O)NCC#N)CCCCC1 ZINC001115563456
COC[C@@]1(CNS(=O)(=O)c2cccc(S(=O)(=O)N(C)C)c2)CCC[NH2+]1 ZINC000262395376
N#CCC1CN(C(=O)c2cnc3n2CCN(C(=O)CCS(N)(=O)=O)C3)C1 ZINC001274519007
CN(C(=O)c1cc(C#N)c[nH]1)[C@H]1CN(C(=O)c2nnn(C)n2)C[C@@H]1O ZINC000958802420
C#CCNC(=O)CN1CCN(S(=O)(=O)c2cccc(-n3cnnn3)c2)CC1 ZINC000728589918
C[C@@H](C#N)N(C)S(=O)(=O)CCCS(=O)(=O)N1CC(N2CC[C@@H](O)C2)C1 ZINC000349475089
OCCNc1nc(NCCN2CCOCC2)cc(-c2ccccn2)n1 ZINC000329061816
O=C(NCCCn1cncn1)C(=O)NC[C@H]1COCC[NH2+]1 ZINC001328980385
CNS(=O)(=O)CCNC(=O)CN1C(=O)c2cccc([N+](=O)[O-])c2C1=O ZINC000275922032
Nc1nc(NCCS(N)(=O)=O)ncc1[N+](=O)[O-] ZINC000341820754
Cn1cc(N2CCN(S(=O)(=O)N3CCO[C@@H](C#N)C3)CC2=O)cn1 ZINC000409520184
CNS(=O)(=O)NCC(=O)NCCNc1ncc(C)cc1[N+](=O)[O-] ZINC001094007550
COC(=O)Cn1ncc([N-]S(=O)(=O)c2cnn(C)c2)c1C ZINC000355893832
C[C@@H]1CN(S(=O)(=O)CCCCS(=O)(=O)N(C)CC#N)CC(=O)N1 ZINC000349605044
CNS(=O)(=O)c1ccc(S(=O)(=O)NCCn2cc([N+](=O)[O-])cn2)cc1C ZINC000480801225
Cc1ccc(F)c(C(=O)NCCC[NH2+]CCN2CCNC2=O)c1 ZINC001167320282
CNS(=O)(=O)CC(=O)NCCN(C)C(=O)[C@@H](C)C#N ZINC001387752773
N#CCNC(=O)CNC(=O)CNS(=O)(=O)c1c[nH]c2ncccc12 ZINC000553426233
CNC(=O)NCC(=O)NCCC(=O)N1CCN(C)CC1 ZINC000330551566
CC(=O)/N=c1/sc(S(N)(=O)=O)nn1C ZINC000100019188
COc1cncc([N-]S(=O)(=O)CCCS(=O)(=O)N2CC(C)(C#N)C2)n1 ZINC000348356485
N#CCN(CC#N)C(=O)CCN1CCO[C@@H](Cn2cccn2)C1 ZINC000069452795
C[C@@H](CC(=O)[N-]S(=O)(=O)CCC#N)n1cc(Br)cn1 ZINC000842794435
CCS(=O)(=O)N(C)CC(=O)N(CC#N)CC(=O)OC ZINC000487042115
N#CCNS(=O)(=O)c1cccc(S(=O)(=O)N2CCN3C(=O)NC[C@@H]3C2)c1 ZINC000565231981
N#CCNC(=O)CNC(=O)N1CCN(C(=O)N2CC[NH2+]CC2)CC1 ZINC000599925175
COC[C@@H](C(=O)OC)N1C[C@@]2(F)CN(S(=O)(=O)CC#N)C[C@@]2(F)C1=O ZINC001278835018
C#Cc1cn([C@@H]2O[C@H](CO)[C@@H](O)[C@@H]2O)c(=O)[nH]c1=O ZINC000003794607
CN(C(=O)c1cc(C#N)c[nH]1)C1CN(C(=O)CN2CCNC(=O)C2)C1 ZINC000953994211
O=[N+]([O-])c1cc[n+]([O-])c(N[C@@H]2C[C@H](CO)[C@@H](O)[C@H]2O)c1F ZINC001168042137
CC#CCN(C)c1nnnn1CCN1C(=O)CNC1=O ZINC001344494502
N=C1N=CCC(NN=c2[n-]cnc(N)c2[N+](=O)[O-])=C1[N+](=O)[O-] ZINC000027795827
N#C[C@@H]1CN(S(=O)(=O)NCc2ccccc2S(N)(=O)=O)CCO1 ZINC000576181575
Cn1c2ncc(S(=O)(=O)N3CCN(CC#N)CC3)cc2c(=O)[nH]c1=O ZINC000609196766
NS(=O)(=O)N1CCN(C(=O)CCNS(=O)(=O)c2ccc(F)cc2)CC1 ZINC000264635164
Cc1ncc(S(=O)(=O)N2CCN(CCS(N)(=O)=O)CC2)cc1C#N ZINC000489543601
C#C[C@@H](C)NS(=O)(=O)CCCCS(=O)(=O)Nc1ccc(C)cn1 ZINC000848967807
CN1CC[NH+](C[C@@]2(O)CCN(C(=O)CCn3cnnn3)C2)CC1 ZINC000257267289
CN(CC#N)S(=O)(=O)CCCS(=O)(=O)NC1COCCOC1 ZINC000594638568
NNS(=O)(=O)c1ccc(-c2ccc(S(=O)(=O)NN)cc2)cc1 ZINC000006536347
CCS(=O)(=O)N1CCCn2c(=O)cc(Cn3cncn3)nc2C1 ZINC000096197604
C=CCCCC(=O)NC1(CCO)CN(C(=O)C(N)=O)C1 ZINC001280562140
C#CCCn1nnnc1N1CCS(=O)(=O)CC1 ZINC001334349239
CN(C(=O)Cn1ccnc1)[C@H]1CN(CC#N)C[C@@H]1O ZINC001047647637
COC(=O)C1(O)CN(C(=O)CN2CCS(=O)(=O)CC2)C1 ZINC001363208502
O=C(C[C@H]1CNCCS1(=O)=O)N[C@H]1CC[NH2+]C1 ZINC001340735046
Nc1ccnc(C(=O)N2CC[N@@H+]3C[C@H](O)C[C@H]3C2)n1 ZINC001348545571
COc1ccc(S(=O)(=O)N2CCN(CCS(N)(=O)=O)CC2)cc1[N+](=O)[O-] ZINC000530774853
N#Cc1c[nH]nc1[N-]S(=O)(=O)c1ccccc1Cn1cncn1 ZINC000351637460
CO[C@@H]1CS(=O)(=O)[C@H]2CN(S(=O)(=O)N(C)CCC#N)C[C@H]21 ZINC000594883422
N#C[C@@]1(F)CCN(C(=O)[C@@H]2CS(=O)(=O)CC(=O)N2)C1 ZINC001361509492
CO[C@@H](C(=O)[N-]S(=O)(=O)c1ccc(C#N)cc1)c1cnn(C)c1 ZINC000798813566
CN(CCC#N)S(=O)(=O)NCCN1CCNC1=O ZINC001365738274
N#C[C@@H]1CN(S(=O)(=O)N2CCN(CC(F)(F)CO)CC2)CCO1 ZINC000919564759
O=S(=O)(CCC(F)(F)F)N[C@@H]1C[C@H](CO)[C@@H](O)[C@H]1O ZINC001259875335
N#Cc1cc(C(=O)NC[C@@H]2CN(CC(N)=O)C[C@H]2O)c[nH]1 ZINC000957979607
Cn1ccnc1CN1CC(CCO)(NC(=O)Cn2ncnn2)C1 ZINC001381653647
CC(C)[C@@H](C#N)N1CCN(C(=O)c2ccc(S(N)(=O)=O)cc2F)CC1 ZINC001143457259
Cc1nnc(CN(C)CCN(C)C(=O)CN2C(=O)CNC2=O)[nH]1 ZINC001320080569
O=C(Cn1cnnn1)N[C@H](CO)CNC(=O)c1cc(F)c[nH]1 ZINC001395768718
COCCCS(=O)(=O)N1CCN(C(=O)C(=O)N=c2nc(C(C)(C)C)[n-]s2)CC1 ZINC000431495050
N#C[C@@H]1CN(S(=O)(=O)N2CC[C@@H]3NC(=O)OC[C@H]3C2)CCO1 ZINC000497110209
CC(C)(C)n1cc(/C=C2\C(=O)[N-]N(c3ccccc3)C2=O)nn1 ZINC000790216146
O=C1N[C@@H](CO)C(=O)N1CCNS(=O)(=O)c1cccs1 ZINC001350943715
CN(CC#CCN(C)CCN1CCCS1(=O)=O)CCN1CCCS1(=O)=O ZINC000671241377
N#Cc1ccc(OC[C@@H](O)CN2CCN(CCO)CC2)cc1 ZINC000022876231
C#CCOCCC(=O)NC[C@@]1(O)CCN(C(=O)c2cc(-c3nn[nH]n3)c[nH]2)C1 ZINC001588361465
N#CCCN1CCN(C(=O)C(=O)N2CCN([C@@H]3CC[NH2+]C3)CC2)CC1 ZINC000601591398
O=C(NCCCC[NH+]1CCN(CCO)CC1)N1CCN(C(=O)C(=O)N2CCCC2)CC1 ZINC000512843159
C[C@@H](CC#N)N(C)S(=O)(=O)N1CCN(S(=O)(=O)N2CCN(C)CC2)CC1 ZINC000509409936
COC(=O)C[C@@H]1CS(=O)(=O)CCN1S(=O)(=O)N1CCO[C@@H](C#N)C1 ZINC001213349232
COC[C@@H]1CNCCN1S(=O)(=O)N(C)CCC#N ZINC000903602035
N#Cc1ncn(CCNS(=O)(=O)C2COC2)n1 ZINC001321892539
C[C@@H]1C[N@H+](CCO)[C@@H](C)CN1CCNS(C)(=O)=O ZINC001364445237
CN(C(=O)c1cc(C#N)c[nH]1)[C@H]1CN(C(=O)Cn2cnnn2)C[C@@H]1O ZINC000958799046
CN(C)C(=O)N1CCN(C(=O)C(=O)N2CC[C@@](C)(O)C2)CC1 ZINC001326232318
C=CCN1CC[C@@H]([NH2+]C[C@@H]2CN(C(=O)Cc3nnc[nH]3)CCO2)C1=O ZINC001051896294
O=C1NC[C@@H]2CN(c3ccc4ncc([N+](=O)[O-])n4n3)CCN2C1=O ZINC000369451999
CN(C)C(=O)CNC(=S)N(CC[NH+](C)C)CC(=O)N(C)C ZINC001350006397
C#CC[NH2+][C@@H]1CN(C(=O)c2c[nH]c(C(N)=O)c2)C[C@@H]1n1ccnn1 ZINC001070327119
NC(=O)NCC(=O)NCCCNc1ncc([N+](=O)[O-])c(N)n1 ZINC001094297913
COC[C@H]1C[C@@H](O)C[N@@H+]1CCCS(N)(=O)=O ZINC001332538427
O=C(c1cc([N+](=O)[O-])n[nH]1)N1CC(S(=O)(=O)N2CCNCC2)C1 ZINC000424048399
NS(=O)(=O)N1CCN(CC#CCN2CCN(S(N)(=O)=O)CC2)CC1 ZINC000472593430
N#CCNC(=O)C[NH2+]C1CC(CNC(=O)[C@@H]2CCc3nncn3C2)C1 ZINC001101020022
CN1CCC([NH2+][C@@H]2[C@H]3CO[C@H](O3)[C@H](n3cncn3)[C@H]2O)CC1 ZINC000952844774
N#Cc1c[nH]c(C(=O)N[C@@H]2CN(C(=O)Cn3ncnn3)C[C@@H]2O)c1 ZINC000962116482
O=C(C#CC1CC1)N1CC(S(=O)(=O)N2CCN(Cc3cn[nH]n3)CC2)C1 ZINC001577743167
C[C@@H](C#N)C(=O)NC[C@H](C)N(C)C(=O)c1nnn(C)n1 ZINC001404488279
C[C@H](NC(=O)Cn1cnnn1)C(=O)N1C[C@H]2C[N@H+](C)C[C@@]2(C)C1 ZINC001363767667
CN1CCN(C[C@@]2(O)CCN(S(=O)(=O)c3cn[nH]c3)C2)CC1 ZINC000257335975
C#CC[NH2+][C@@H]1CN(C(=O)Cn2ncn(C)c2=O)C[C@H]1c1cnn(C)c1 ZINC001086985489
C[NH+]1CCN(C2=C3C(=O)[N-]ON3[C@@H]([N+](=O)[O-])C=C2)CC1 ZINC000216155214
CS(C)(=O)=NS(=O)(=O)N1CCN(CC(=O)NCCC#N)CC1 ZINC000846967909
O=C1N[C@@H]2C[C@@H](n3ccc(=O)[nH]c3=O)[C@@H](O)[C@@H]2O1 ZINC000257234144
N#C[C@@H]1CN(S(=O)(=O)NCCn2cc([N+](=O)[O-])cn2)CCO1 ZINC000336948354
C#CCNS(=O)(=O)CCCCS(=O)(=O)N=c1nc(C)[nH]n1C ZINC000848967895
O=C(C(=O)N1CCS(=O)(=O)CC1)N1CCC[C@@]12CC[NH2+]C2 ZINC001345181778
C#CCNC(=O)CCN1CCN(S(N)(=O)=O)CC1 ZINC000293163494
C#CCNC(=O)CN1CCN(S(=O)(=O)c2c(C)cnn2C)CC1 ZINC000795823676
C#CCNC(=O)C[NH2+]C1CC2(CC(NC(=O)Cn3cnnn3)C2)C1 ZINC001120586741
C#CCN1CCN(C(=O)CN2CCN(S(=O)(=O)CCCOC)CC2)CC1 ZINC000770254931
C#CCNS(=O)(=O)N1CCN(S(=O)(=O)C[C@@H](C)COC)CC1 ZINC000872515723
N#CCSCC(=O)NCC1(O)CN(C(=O)c2cc(-c3nn[nH]n3)c[nH]2)C1 ZINC001592678954
CC(C)[NH2+]Cc1cc(=O)[nH]c(CNC(=O)Cn2ncnn2)n1 ZINC001375606214
O=[N+]([O-])c1ncccc1S(=O)(=O)N(CCO)CCO ZINC001116465571
C[C@H](O)CN1CCN(S(=O)(=O)CCN2CCOC2=O)CC1 ZINC001365702361
Cc1ncc(C(=O)NC[C@H](O)C[NH2+]CCn2cncn2)n1C ZINC001320263755
O=C1C=C(NNC2=NC(=O)C(=O)N2)[C@H]2CCCCN12 ZINC000799483171
N#C[C@@H]1CN(S(=O)(=O)NC/C=C/CO)CCO1 ZINC001350016803
C[C@@H](C#N)CN(C)S(=O)(=O)N(CCO)CCO ZINC000332438116
Cn1[n-]nnc1=NC1CCN(c2ccc(OC(F)F)cc2)CC1 ZINC000730804919
CC1=C[C@H]2O[C@@H]3[C@H](O)[C@@H](O)[C@@](C)([C@@]34CO4)[C@@]2(CO)C[C@@H]1O ZINC000027641890
CN(C)S(=O)(=O)CCCS(=O)(=O)N1CC[C@@](O)(CC#N)C1 ZINC000592078389
CN1CC[C@@H](NS(=O)(=O)CCCS(=O)(=O)NC2(C#N)CC2)C1=O ZINC000349560133
N#Cc1cc(C(=O)N2C[C@@H](NC(=O)Cn3cnnn3)[C@@H](O)C2)c[nH]1 ZINC000961440377
O=C1N=C(NN=Cc2cnc3cnccn23)NC1=O ZINC001319874128
O=C(C(=O)N1CCC[C@@]12CCOC2=O)N1C[C@@H]2C[C@H]1C[NH2+]2 ZINC001329944809
Cn1c(N)c(C=NN2CN=NC2=O)c(=O)n(C)c1=O ZINC001323350440
CC[NH2+]Cc1cc(=O)[nH]c(CNC(=O)c2c(C)[nH]nc2Cl)n1 ZINC001087257160
COC[C@H]1c2nnn(C)c2CCN1S(=O)(=O)c1ccc(F)c(C#N)c1 ZINC001259415060
COC(=O)c1ncsc1S(=O)(=O)[N-]CCC(=O)N(C)C ZINC000134684486
Cn1c2[nH]c(N)cc(=O)c2c(=O)n(C)c1=O ZINC000018163127
NC(=O)CNC(=S)NCCS(=O)(=O)CC(F)(F)F ZINC001333143452
COc1ccc(C)cc1S(=O)(=O)N(C)[C@@H]1CS(=O)(=O)C[C@@H]1O ZINC000575420505
CCn1cc(S(=O)(=O)[N-]c2n[nH]c(C)c2C#N)c([N+](=O)[O-])n1 ZINC000351699327
NC(=O)NC(=O)C[NH2+]CCNC(=O)CNC(=O)NCc1ccco1 ZINC001152260310
CC1(C)CNC(=O)CN1S(=O)(=O)CCCS(=O)(=O)N(CC#N)CC#N ZINC000349507149
Cc1ccc(S(=O)(=O)N2CCN(CCS(N)(=O)=O)CC2)o1 ZINC000330650680
Cc1cc(C(=O)N2CCN(S(=O)(=O)c3c(C)[nH]c(=O)[nH]c3=O)CC2)[nH]n1 ZINC000020532909
C#CCNS(=O)(=O)c1cccc(C(=O)NCCNc2ccn(C)n2)c1 ZINC000816631260
CCCS(=O)(=O)N[C@H]1CO[C@@H](CN2CCC(F)(F)C2)[C@@H]1O ZINC000514289051
C=CCn1c(Cc2c(C)n[nH]c2C)nnc1N1CCS(=O)(=O)CC1 ZINC001121686661
CC1(C)NC(=O)CCC1N=NC1=NC(=O)C(=O)N1 ZINC000793035535
NS(=O)(=O)N1CCN(C2CC2)CC1 ZINC000126359020
CNC(=O)Cn1cc(NC(=O)C[NH2+]CCNC(=O)C#CC2CC2)cn1 ZINC001126875811
C[C@@H](CO)CNS(=O)(=O)c1c[nH]c2nc(=O)[n-]c(=O)c-2c1 ZINC000269763681
C[C@@H]1CN(C)C(=O)CN1S(=O)(=O)CCCS(=O)(=O)NC1(C#N)CC1 ZINC000349478921
CCNC(=O)C[N@@H+]1CC[C@@]2(CCN(C(=O)Cn3ncnn3)C2)C1 ZINC001392982987
C#CCCCn1nnnc1N1C[C@@H]2C(=O)NC(=O)[C@@H]2C1 ZINC001334648991
CN1C(=S)N[C@@H]2CS(=O)(=O)C[C@@H]21 ZINC000005248220
N[C@@H]1NCN(c2c(Cl)[n+]([O-])ccc2[N+](=O)[O-])[C@@H]2NCN[C@@H]21 ZINC001162438026
Cc1cc(C(=O)N(C)[C@H](C)CNC(=O)Cn2cnnn2)[nH]n1 ZINC001395039116
NC(=O)NC(=O)C[NH2+]CCCNC(=O)C1CC2(C1)NC(=O)NC2=O ZINC001168128294
C[C@@H](C#N)C(=O)N1C[C@H](O)[C@@H](N(C)C(=O)c2ccc3nnnn3c2)C1 ZINC000958889539
Cn1cnnc1N1CCN(C(=O)C(=O)N2CC[C@](C)(O)C2)CC1 ZINC001326824359
CCS(=O)(=O)N1CCN(S(=O)(=O)c2nn(C)cc2[N+](=O)[O-])CC1 ZINC000858927794
N#Cc1cn(CCO)c(=O)n(C[C@@H]2CNC(=O)O2)c1=O ZINC001473058832
O=C1CCCN1[C@@H]1CCN(S(=O)(=O)[C@@H]2COC[C@H]2O)C1 ZINC001364824091
Cn1cnn(CC(=O)NCCCN2CC[NH+](C)CC2)c1=O ZINC001341604145
CN(C)S(=O)(=O)C[C@@H]1CN(C(=O)COc2ccc(-n3cnnn3)cc2)C[C@@H]1O ZINC001529114690
CC#CC[NH2+]C[C@@H]1CN(C(=O)[C@@H]2CS(=O)(=O)CC(=O)N2)C[C@H]1C ZINC001106462257
CNS(=O)(=O)CCNC(=O)C[C@@]1(C)CCS(=O)(=O)N1 ZINC001362351222
O=C1[N-]C(=O)C(=CNCCN2CC[NH2+]CC2)C(=O)N1 ZINC000100163189
CC1(C)O[C@@H]2O[C@@H]3[C@@H](O)[C@@H](O)O[C@H]3[C@@H]2O1 ZINC000025626227
NC(=O)[C@@H]1CN(c2cc(N)c([N+](=O)[O-])cn2)CCN1 ZINC001166724777
NS(=O)(=O)N1CCN(C(=O)CCCn2c(=O)oc3cc([N+](=O)[O-])ccc32)CC1 ZINC000523243201
N#CCN(CC#N)S(=O)(=O)CCCS(=O)(=O)N1CCCNC(=O)C1 ZINC000848959837
C#CCNS(=O)(=O)N1CCN(S(=O)(=O)c2ccc3[nH]c(=O)cnc3c2)CC1 ZINC001475620777
Cn1cnc(S(=O)(=O)N2CCO[C@H]3CN(S(=O)(=O)CC#N)C[C@@H]32)c1 ZINC001280298307
CN1C(=O)C(=CNCCNC=C2C(=O)N(C)C(=O)N(C)C2=O)C(=O)N(C)C1=O ZINC000002255660
CN(C[C@@H](O)C[NH2+]Cc1n[nH]c(=O)[n-]1)C(=O)Cn1cccn1 ZINC001394730076
C=Cn1cc(C=c2sc(=C(C#N)C(=O)N3CCCC3)n(CC(N)=O)c2=O)cn1 ZINC000772315057
N#CCN1CC(CNC(=O)CCCS(N)(=O)=O)C1 ZINC001268866896
CCn1cc(C#N)c(=O)n(CCNS(=O)(=O)c2cnn(C)c2)c1=O ZINC000463256044
O=c1ccn([C@@H]2C[C@@H](O)[C@H](O)[C@H](CO)O2)c(=O)[nH]1 ZINC000004918798
O=S(=O)([N-]CC(F)(F)F)N1CCN(CCCO)CC1 ZINC000192027699
Cn1cnc(S(=O)(=O)[N-]c2ccc(S(N)(=O)=O)cc2)c1 ZINC000009761524
N#CCNC(=O)C[NH2+]C1CC2(CC(NC(=O)Cn3ncnn3)C2)C1 ZINC001121116996
N#Cc1ncn(CC(=O)N2CCS(=O)(=O)CCO2)n1 ZINC001363973709
O=C1CNC(=O)N1CCCN1CCN2C(=O)C(=O)NC[C@@H]2C1 ZINC001319395690
CCN(CCC#N)S(=O)(=O)N1CCN(S(=O)(=O)N2CCN(C)CC2)CC1 ZINC000409582028
C[C@@H](C#N)NS(=O)(=O)CCCS(=O)(=O)N1CC(S(C)(=O)=O)C1 ZINC000349461132
N#C[C@@H]1CN(S(=O)(=O)NCCN2C(=O)NC3(CCCC3)C2=O)CCO1 ZINC000409513773
NS(=O)(=O)NC1CN(c2ccc([N+](=O)[O-])nc2)C1 ZINC001472853780
C#CCNS(=O)(=O)N1CCN(C(=O)CCNC(=O)C2N=CC=CC2=O)CC1 ZINC001471450544
C#CCN1CCN(C(=O)CS(=O)(=O)CC(=O)N2CCN(CC#C)CC2)CC1 ZINC000847490070
C#CCNS(=O)(=O)N1CCN(C(=O)c2ccccc2-n2cnnn2)CC1 ZINC001471451479
Nc1ncccc1CN1CCN(CCO)[C@@H]2CS(=O)(=O)C[C@@H]21 ZINC000095386980
NS(=O)(=O)c1ccc(N2CCN(C[C@@H](O)CO)CC2)cc1 ZINC001363202851
C[C@@H]1[C@@H](C)S(=O)(=O)CCN1S(=O)(=O)N1CCO[C@@H](C#N)C1 ZINC000337093626
C[C@@H]1C[C@@]2(CC(C)(C)C1)NC(=O)N(CC(=O)OCC(=O)NCCN1C(=O)CSC1=O)C2=O ZINC000013127637
C#CC[C@@H](CO)NS(=O)(=O)CCCCS(N)(=O)=O ZINC001464039498
CC(C)(C)OC(=O)N1CCN(C(=O)CCCS(N)(=O)=O)C[C@H]1C#N ZINC001144590254
N#CCCN(CCC#N)C(=O)CN1C[C@H](O)[C@@H](O)C1 ZINC000236573034
N#Cc1ncn(CCNC(=O)CSCC(N)=O)n1 ZINC001140192729
Cn1cnc(S(=O)(=O)N2CCC23CN(Cc2cc(C#N)n(C)c2)C3)c1 ZINC001279568403
CN(C)S(=O)(=O)CCCS(=O)(=O)N1CCN(C(=O)CC#N)CC1 ZINC000570827828
CN(CCCNC(=O)c1cnn(C)c1N)C(=O)Cn1cncn1 ZINC001351402184
COC(=O)CN(CC#N)C(=O)CC1CS(=O)(=O)C1 ZINC001523088686
COCCCS(=O)(=O)NC[C@]1(O)CCS(=O)(=O)C1 ZINC001329370227
OCCNc1nc(NCCN2CCOCC2)cc(-c2ccncc2)n1 ZINC000329058978
O=c1[nH]cnc2c1CN(S(=O)(=O)[C@@H]1COC[C@H]1O)CC2 ZINC001364058772
CCn1cc(S(=O)(=O)NCCN2CC[NH2+]CC2)c([N+](=O)[O-])n1 ZINC000353212708
C#CCNS(=O)(=O)N1CCN(C(=O)CNS(=O)(=O)c2ccc(C#N)cc2)CC1 ZINC001455119716
CC1(C)CC(C(=O)NCC[NH2+]C[C@H]2CCCS(=O)(=O)C2)C1 ZINC001126607589
NS(=O)(=O)c1ccc(S(=O)(=O)NCCN2CCCS2(=O)=O)cc1 ZINC000060925009
CCS(=O)(=O)CCN1C[C@@]2(CC1=O)COCCN(CCCCC#N)C2 ZINC001276954550
O=C(NCCn1cncn1)C(=O)N1CC[C@](O)(C(F)(F)F)C1 ZINC001322496086
NC(=O)C(=O)NC1(CCO)CN(C(=O)Cc2cncs2)C1 ZINC001334679261
C#CCNC(=O)[C@@H](C)OC(=O)CNS(=O)(=O)c1cn(C)c(C)n1 ZINC000727005439
CO[C@@H]1CN(C(=O)c2cc(C#N)c[nH]2)C[C@H]1NC(=O)c1nnn(C)n1 ZINC000945274915
C#CCCS(=O)(=O)N1CCN2C(=O)NC(=O)[C@H]2C1 ZINC000808305612
C#CCSCCNC(=O)CNS(=O)(=O)c1c[nH]c(C(N)=O)c1 ZINC000266916985
O=C([C@@H]1CCS(=O)(=O)C1)N1CCN(C[C@@H](O)Cn2cccn2)CC1 ZINC000051502340
N#CCSCC(=O)NCCNC(=O)CCNC(N)=O ZINC001282915802
CC(C)[N@@H+](C)CC(=O)NC[C@@H](C)N(C)C(=O)Cn1ncnn1 ZINC001369858621
C#CCN1CC2(C1)CC[C@H](CNC(=O)[C@H]1CNC(=O)N1)O2 ZINC001053655291
CN(C)c1nc(N)nc(CN2CCN(S(=O)(=O)N3CCCC3)CC2)n1 ZINC000058169116
C[C@@H](CC#N)N(C)S(=O)(=O)N1CCN(S(=O)(=O)N(C)C)CC1 ZINC000619749144
CCS(=O)(=O)N(C)CC(=O)NCCN(C)C(=O)CN(C)S(=O)(=O)CC ZINC000438366930
O=C(Cn1cnnn1)N1CCN(C(=O)c2cc([N+](=O)[O-])c[nH]2)CC1 ZINC000340127464
CC(C)(CO)N1C(=O)N[C@@H]2NC(=O)N[C@@H]21 ZINC000000203991
C#C[C@@]1(O)[C@@H](O)[C@@H](n2ccc(=O)[nH]c2=O)O[C@H]1CO ZINC000005828032
C#CCN(CC#C)c1nnc([C@@H]2CCC(=O)N2)n1C[C@@]1(O)CCS(=O)(=O)C1 ZINC001358977420
Cn1nc(S(N)(=O)=O)s/c1=N/S(=O)(=O)C(F)(F)F ZINC000053219668
CN(C)C(=O)CN1CC2(C1)CN(S(=O)(=O)CC#N)C2 ZINC001278256454
Cn1cc([N+](=O)[O-])c(S(=O)(=O)N2C[C@@H](O)[C@@H](O)C2)n1 ZINC001118874024
COc1cc(/C=C/CO)cc(OC)c1O[C@@H]1O[C@H](CO)[C@@H](O)[C@H](O)[C@H]1O ZINC000003779261
O=S1(=O)NC[C@@H]2CN(C[C@H](O)C[C@@]3(O)CCOC3)CCN21 ZINC001364501458
C[C@@H]1CN(C)C(=O)CN1S(=O)(=O)CCCS(=O)(=O)N(C)CC#N ZINC000349474530
Cn1nncc1C[NH2+]C/C=C\CNC(=O)CN1C(=O)CNC1=O ZINC001321376981
C#CC[NH2+][C@@H]1CN(C(=O)CN2CCNC(=O)C2)C[C@H]1c1cn(C)cn1 ZINC001070521910
Cn1cc(S(=O)(=O)N[C@H]2C(=O)OCC2(C)C)c(=O)[nH]c1=O ZINC001364883373
CS(=O)(=O)CC[C@@H]1NC(=O)N(CCN2C(=O)c3ccccc3C2=O)C1=O ZINC000016544064
COC1CN(S(=O)(=O)CCCS(=O)(=O)N(C)[C@@]2(C#N)CCOC2)C1 ZINC000349495900
O=CN(CN1C(=O)CCC1=O)CN1C(=O)CCC1=O ZINC000005480294
CC1(Cn2c(=O)c(C#N)cn(CCO)c2=O)COC1 ZINC000603353263
C[C@@H]1CN(S(=O)(=O)CCCS(=O)(=O)NC2(C#N)CC2)CC(=O)N1C ZINC000349500598
O=C([C@@H]1C[C@H]1[N+](=O)[O-])N1CCN(C(=O)N2CCN(CCO)CC2)CC1 ZINC000985828496
Nc1cc(N)[nH+]c(SCC(=O)NCCc2ccc(S(N)(=O)=O)cc2)n1 ZINC000104768824
COCCNC(=O)C(C#N)=c1sc(=Cc2ccc(C)cc2)c(=O)n1CC(N)=O ZINC000524281121
C[C@@H](C#N)CN(C)S(=O)(=O)N1CCN(CCS(N)(=O)=O)CC1 ZINC000410141370
CCN(CCC#N)S(=O)(=O)N1CC(CO)(CO)C1 ZINC001364967620
C#CCCN1CCN(S(=O)(=O)C2CN(C(=O)CC(N)=O)C2)CC1 ZINC000961067959
CN(C)S(=O)(=O)N1C[C@@H]2COC[C@H](C1)N2Cc1ccc(C#N)s1 ZINC001278927737
C#CCN(CC#N)S(=O)(=O)c1ccc(S(=O)(=O)N(C)CC=C)cc1 ZINC000848940968
COCC1(O)CN(S(=O)(=O)N2CCO[C@@H](C#N)C2)C1 ZINC000576412189
O=C(CCOS(=O)(=O)CF)N1CCN(C(=O)CCOS(=O)(=O)CF)CC1 ZINC000073316669
C[C@H](C#N)CN(C)S(=O)(=O)NN1CC(=O)N(C)C1=O ZINC001321691035
N#CC1(NS(=O)(=O)c2cccc(S(=O)(=O)N3C[C@H](O)[C@@H](O)C3)c2)CC1 ZINC000600759905
COc1cc(C)cc(CN2CCN3C(=O)C(=O)NC[C@@H]3C2)c1O ZINC000894083789
CN(C)S(=O)(=O)CCS(=O)(=O)NCCc1nnc[nH]1 ZINC001365131981
C[NH+]1CCN(Cc2cn(C[C@H](O)CO)nn2)CC1 ZINC001329232841
C#CCNS(=O)(=O)N1CCN(CCC(=O)NN2C(=O)NC3(CCCCC3)C2=O)CC1 ZINC001192975203
CC#CCN(C)S(=O)(=O)CCCS(=O)(=O)Nc1cc(C#N)ccn1 ZINC000349465001
CN(c1cnccn1)S(=O)(=O)CCCS(=O)(=O)N1CC(O)(CC#N)C1 ZINC000349463758
NC(=O)NC(=O)CN1CCCC2(CN(C(=O)c3nc[nH]n3)C2)C1 ZINC001369153381
C#CCNC(=O)CN1CCN(S(=O)(=O)c2cc(C(=O)N(C)C)n(C)c2)CC1 ZINC000774764208
O=C(C(=O)N1CC[N@@H+]2C[C@H](O)C[C@H]2C1)N1CC[C@@]2(O)C[C@H]2C1 ZINC001327394976
C#CCOC[C@@H](O)CN1CCOC[C@@]2(CN(c3cnn(C)c3)C(=O)CO2)C1 ZINC001251843507
C#CC[N@H+]1CCC2(CN(C(=O)CN3CCS(=O)(=O)CC3)C2)C1 ZINC001073425423
Nc1nc(N2CC[C@H]3OCC(=O)N[C@@H]3C2)ncc1[N+](=O)[O-] ZINC000366608166
C#CCN1CC2(C1)C[C@@H](NC(=O)Cn1cncn1)CO2 ZINC001054001194
CN(C)C(=O)CN1CCN(c2ncnc3c2cnn3CCC#N)CC1 ZINC000097200162
NC(=O)C(=O)NCCCNc1ncc([N+](=O)[O-])c(N)n1 ZINC001094741863
NS(=O)(=O)CCCOC(=O)C1=CN2CCS(=O)(=O)N=C2C=C1 ZINC000071914294
CC(C)[C@@H](C#N)N1CCN(C(=O)C[N@@H+]2CC[C@@](O)(C(N)=O)C2)CC1 ZINC000357650250
C[NH+](C)CCCNC=C1C(=O)NC(=S)NC1=O ZINC000100792911
CCN(CC)S(=O)(=O)N1CCN(Cc2nc(N)nc(N)n2)CC1 ZINC000035982584
O=C1NC(=O)[C@@H](Cc2cn(CCO)nn2)N1 ZINC000098210272
Cn1nnc(CNCCNC(=O)c2ccc(C#N)[nH]2)n1 ZINC001125775780
C#CCNS(=O)(=O)N1CCN(S(=O)(=O)CCCS(C)(=O)=O)CC1 ZINC001665750059
O=S1(=O)C[C@@H]2NCCN(c3ccnc(N4CCOCC4)n3)[C@@H]2C1 ZINC000077407923
C#CCNC(=S)NCc1nnc2n1CCNC2=O ZINC001339319850
CN1C(=O)[C@H]2CN(c3ncc(C#N)c(N)n3)C[C@H]2C1=O ZINC000670452973
CN(Cc1ccn(C)n1)C[C@H](O)CN(C)C(=O)Cn1cncn1 ZINC001382480290
O=C(C(=O)N1C[C@H]2CC[C@@H](C1)[NH2+]2)N1CC[C@@H]2NC(=O)OC[C@H]2C1 ZINC001329562887
Nc1ncnc2c1ncn2[C@@H]1O[C@@H](CO)[C@@H](F)[C@@H]1O ZINC000005337353
Nc1nnnn1-c1cccc(C(=O)N2CC(NC3COC3)C2)c1 ZINC001365051166
CCN(CCC#N)S(=O)(=O)NCCN=c1ncnc2n(C)[n-]c(Br)c1-2 ZINC000800048178
C#CCNC(=O)CN1CCN(S(=O)(=O)c2ccc(-n3cnnn3)cc2)CC1 ZINC000728589953
CN(C)S(=O)(=O)N(C)CC(=O)NCCCn1cncn1 ZINC001329382543
CN(C(=O)c1cc(C#N)c[nH]1)[C@H]1CN(C(=O)c2cnn(C)n2)C[C@@H]1O ZINC000958799403
C#CCN(CC#N)S(=O)(=O)CCCS(=O)(=O)N1CCC2(C1)OCCO2 ZINC000848959319
C[C@@H](C#N)C(=O)N(C)CCN(C)C(=O)c1nnn(C)n1 ZINC001410023937
CC#CCN(C)S(=O)(=O)CCCS(=O)(=O)N=c1nc(C)[nH]n1C ZINC000349465352
O=C(CN1C(=O)CSC1=S)NCCCN1CCS(=O)(=O)CC1 ZINC001144853014
C[NH+](C)CCN1c2ccccc2C(=NNC2=NC(=O)C(=O)N2)C1=O ZINC000807980392
Cc1ccc(S(=O)(=O)N2CCN(S(=O)(=O)N3CCN(C)CC3)CC2)cc1[N+](=O)[O-] ZINC000024684177
C[C@H](C(=O)N(C)C)[N@@H+]1CC[C@@](C)(NC(=O)Cn2ncnn2)C1 ZINC001393107682
C#CC[C@@H]1NC(=O)N(CCCN2C(=O)CNC2=O)C1=O ZINC001325695781
C#CCOCNC(=S)N1CCN(C(=S)NCOCC#C)CC1 ZINC000003642772
N#CCNC(=O)C[NH2+]C1CC2(CC(NC(=O)[C@@H]3COC(=O)N3)C2)C1 ZINC001121033437
C#CCN1CC(N2CCN(C(=O)Cn3ncnn3)CC2)C1 ZINC000941408345
O=C(c1ccn2nnnc2c1)N1CCN2[C@@H](CNS2(=O)=O)C1 ZINC001363642563
Cn1ncc(C=NN2CCN(C)CC2)c1S(N)(=O)=O ZINC001337762868
CCn1ncc(S(=O)(=O)N2C[C@@H]3OCC(=O)N(C)[C@H]3C2)c1C ZINC000257268183
C[C@@H](C#N)N(C)S(=O)(=O)CCCS(=O)(=O)N1CC[C@@H](O)C1 ZINC000349527809
C#CCCCCC(=O)N1CCO[C@@H]2CN(CCCS(=O)(=O)CC)C[C@@H]21 ZINC001217683865
O=C(Cn1cnnn1)N1CCN(C(=O)c2cc([N+](=O)[O-])n[nH]2)CC1 ZINC000352639088
C=CCNC(=O)NC(=O)C[NH2+]CCNC(=O)c1ccc(C(N)=O)[nH]1 ZINC001133951333
N#CCN1CC(O)(CNC(=O)c2cnn3c2OCCC3)C1 ZINC001500875213
CCN([C@@H]1CCS(=O)(=O)C1)S(=O)(=O)c1cc(N2CCCCS2(=O)=O)ccc1OC ZINC000012016139
C[NH+](C)CC1CN(C(=O)Cn2cc(C#N)c(=O)[n-]c2=O)C1 ZINC001449803133
N#CC1(NS(=O)(=O)CCCS(=O)(=O)N2C[C@H](O)[C@@H](O)C2)CCCCC1 ZINC000600769686
CC(C)NS(=O)(=O)NCCNS(=O)(=O)N1CCN(S(C)(=O)=O)CC1 ZINC000428411703
N#CCNC(=O)C[NH2+]C1CC(CNC(=O)[C@@H]2CCCS2(=O)=O)C1 ZINC001101008354
C#CCNC(=O)C[N@H+]1C[C@@H](C)[C@H](CCNC(=O)CCn2cnnn2)C1 ZINC001103569665
O=C(CCNC(=O)c1[nH]nc2c1C[NH2+]CC2)N1CCN(c2ccccn2)CC1 ZINC000188750549
C[C@H](C#N)C(=O)NC1(C(N)=O)CCS(=O)(=O)CC1 ZINC001363185271
CN1C(=O)C(=O)N(CC(=O)NCCn2cc([N+](=O)[O-])cn2)C1=O ZINC000493028332
CC(C)OCCS(=O)(=O)N1CCN(CCC(=O)N2CC[NH2+]CC2)CC1 ZINC000262264609
C#CCNS(=O)(=O)N1CCN(CCOc2ccc(S(N)(=O)=O)cc2)CC1 ZINC000761023295
O=C1NC[C@H]2C[N@H+](CC3(O)CCOCC3)CCN2C1=O ZINC001340377218
C[C@@H](C#N)C(=O)N(C)C[C@@H](O)CN(C)CC(=O)N(C)C ZINC001423507393
CNS(=O)(=O)NCC(=O)NCCN(C)CC(=O)N(C)C ZINC001390791653
CN(CCC#N)S(=O)(=O)N1CCN(CCS(N)(=O)=O)CC1 ZINC000348053438
C[C@@H]1C[N@H+](CC(=O)NCC#N)C[C@H]1CNC(=O)Cn1ncn(C)c1=O ZINC001102108216
N#C[C@@H]1CN(S(=O)(=O)CCN2CCOC2=O)CCO1 ZINC001364800272
COC[C@@H]1NC(=O)N(Cc2ccc(N3CCS(=O)(=O)CC3)cc2)C1=O ZINC000849359258
Cc1cc(C#N)nc(N2CCN(C(=O)C(N)=O)CC2)n1 ZINC001055999591
CN(C(=O)Cc1nnc[nH]1)[C@H]1CN(C(=O)c2ccc(C#N)[nH]2)C[C@@H]1O ZINC000958972606
O=C(CC[C@@H]1NC(=O)NC1=O)NCCNS(=O)(=O)c1cccc(Cl)c1 ZINC000029086813
CN(C(=O)c1c[nH]c(C#N)c1)[C@H]1CN(C(=O)[C@@H]2COCCO2)C[C@@H]1O ZINC000958828321
CN(C)C(=O)CN1CCN(C(=O)COC(=O)C2=CC(=O)CS2)CC1 ZINC000732354349
N#CCN1CCN(C(=O)CS(=O)(=O)CC(=O)N2CCN(CC#N)CC2)CC1 ZINC001329897000
O=C(Cn1cnnn1)NC[C@H](CO)NC(=O)Cn1cccn1 ZINC001370653558
Cc1nn(C)cc1S(=O)(=O)NCCc1ccc(S(N)(=O)=O)cc1 ZINC000011923786
COCCN(CCC#N)S(=O)(=O)N1CC[N@@H+]2C[C@H](O)C[C@H]2C1 ZINC000594478324
O=C(Cn1ncnn1)NC1(CNC(=O)c2ncccn2)CC1 ZINC001379051325
CCN(C[C@@H](C)C#N)S(=O)(=O)NCCN1CCN(S(C)(=O)=O)CC1 ZINC000619708033
C#CCSCCNC(=O)C(=O)NCC[S@@](C)=O ZINC001346156973
C#CCN(C)CCCNC(=O)C1(OC)CS(=O)(=O)C1 ZINC000820688705
Cn1cc(N2CCN(C(=O)C(=O)N3CCN(C)[C@@H](C#N)C3)CC2)cn1 ZINC000297855390
C[C@@H](C#N)CN(C)S(=O)(=O)NCCN=c1ncnc2n(C)[n-]c(Br)c1-2 ZINC000800046886
N#Cc1ccc(S(=O)(=O)CC[NH2+]CCN2C(=O)CNC2=O)nc1 ZINC000583079937
CN(CCn1cccn1)S(=O)(=O)c1cn(C)c(=O)n(C)c1=O ZINC000111356812
O=S(=O)(CCO)c1nc(F)c(Cl)c(S(=O)(=O)CCO)c1F ZINC000013726879
C#CC[NH2+][C@@H]1CN(C(=O)CCN2C(=O)CCC2=O)C[C@@H]1n1ccnn1 ZINC001070228189
CNS(=O)(=O)CC(=O)NC[C@@H](C)N(C)C(=O)CCOC ZINC001395091654
C#CC[N@H+](C)CCCN1C(=O)[C@@H]2C[C@H](N3C(=O)CNC3=O)CN2C1=O ZINC000925315448
N#Cc1cncc(S(=O)(=O)[N-]C(=O)c2cccc(S(=O)(=O)N3CCNC(=O)C3)c2)c1 ZINC000813981047
COC[C@@]1(CC(N)=O)CN(Cc2c(C)nn(C)c2OC)CCO1 ZINC000585279181
N#Cc1ccnc(NS(=O)(=O)CCCS(=O)(=O)N2C[C@H](O)[C@@H](O)C2)c1 ZINC000600765465
CN1C(=O)C(=CNNc2ccc(S(N)(=O)=O)cn2)C(=O)N(C)C1=O ZINC000914868018
C#CCNS(=O)(=O)N1CCN(S(=O)(=O)CC2CN(S(C)(=O)=O)C2)CC1 ZINC001309802410
C=C(CNS(=O)(=O)c1ccnn1C)CNS(=O)(=O)c1ccnn1C ZINC000660128064
C#CCN(CC#N)S(=O)(=O)CCCS(=O)(=O)N1CCNC(=O)C1(C)C ZINC000848959404
NS(=O)(=O)c1cc(CN2C(=O)N[C@@H](CO)C2=O)ccc1F ZINC001335244751
CCN(CCS(C)(=O)=O)S(=O)(=O)N1CC[NH2+]CC1 ZINC000689194297
C#CCNS(=O)(=O)N1CCN(S(=O)(=O)CCCS(=O)(=O)N(C)C)CC1 ZINC001475620985
C#CCNC(=O)NCC[C@@H]1CNCCS1(=O)=O ZINC000905003372
Cc1noc(CN2CCN(S(=O)(=O)N3CCN(C)CC3)CC2)n1 ZINC000051768586
Cc1conc1[N-]S(=O)(=O)CCCS(=O)(=O)N1CC(O)(CC#N)C1 ZINC000349459323
N#CCNC(=O)CNC(=O)CCCn1cncn1 ZINC001297546304
Cn1cc(S(=O)(=O)NCC(=O)NCC(=O)Nc2ccc3[nH]c(=O)[nH]c3c2)cn1 ZINC000047078979
CCC(C)(C)NC(=O)[C@H](C)[NH2+]CCNC(=O)[C@H](C)n1cncn1 ZINC001125956030
CC(C)N(C)C(=O)C[NH2+][C@@H]1CN(C(=O)Cn2cnnn2)C[C@@H]1C ZINC001381100364
C#CC[N@@H+](C)CCCNS(=O)(=O)c1cn(C)c(=O)n(C)c1=O ZINC000293817644
CN(CC#N)S(=O)(=O)CCCS(=O)(=O)N[C@H]1C[C@@](C)(O)C1 ZINC000349537923
CS(=O)(=O)CCS(=O)(=O)NCCN1CCNC1=S ZINC001309971353
CN(C(C)(C)C#N)S(=O)(=O)CCCS(=O)(=O)N1CCNC(=O)C1 ZINC000349534431
O=C(Cn1ncnn1)NC[C@]1(O)CCN(Cc2cncs2)C1 ZINC001380536740
Cc1cn(-c2ccc(C#N)cn2)nc1NC(=O)C(=O)N1CCNC(=O)C1 ZINC000460570855
O=C1CCc2cc(S(=O)(=O)NCCS(=O)(=O)NC3CC3)ccc2N1 ZINC000040086251
N#Cc1ccc(S(=O)(=O)N2CC3(C2)NC(=O)NC3=O)o1 ZINC001195978217
[NH2+]=C(NCCN1C(=O)CNC1=O)N1CCN(c2ncccn2)CC1 ZINC000262529983
COCCC[NH2+]C[C@@H]1CN(C(=O)[C@@H]2CN(C)C(=O)N2)CCO1 ZINC001327019402
N#Cc1cc(S(N)(=O)=O)ccc1N1CCN2C(=O)C(=O)NC[C@@H]2C1 ZINC000768533564
C[N+](C)(C)C[C@@H](CC#N)Oc1[nH]c(=O)[nH]c(=O)c1N=C1C(=O)[N-]C(=O)NC1=O ZINC001227472261
O=c1[nH]c2ccc3[nH]c(=O)c(=O)c(=O)c3c2c(=O)c1=O ZINC000005582647
O=S1(=O)C[C@H](O)[C@@H](N2CCN(CC[NH+]3CCCC3)CC2)C1 ZINC001363775853
C#CCN(CC#N)S(=O)(=O)CCCS(=O)(=O)N1CCn2ncnc2C1 ZINC000848959155
CC1(C)C[C@@]1(C#N)NS(=O)(=O)CCCS(=O)(=O)N[C@@H]1COC[C@H]1O ZINC000349536267
N#Cc1ccc(N2CCN3C(=O)C(=O)NC[C@H]3C2)nc1N ZINC000565492835
CS(=O)(=O)CC(=O)NCC[NH2+]Cc1ccc2cc[nH]c2c1 ZINC001124367311
CC[NH+](CC)CCNC(=O)Cc1nc2c(c(=O)[nH]c(=O)n2C)n1C ZINC000001854651
C#CCNc1ncnc2c1ncn2[C@@H]1O[C@@H](CO)[C@@H](O)[C@@H]1O ZINC000005215327
Cc1c(CC(=O)NCCNC(=O)c2nnn(C)n2)cnn1C ZINC001349147527
N#CCC1(O)CN(S(=O)(=O)CCCS(=O)(=O)N2CCn3nccc32)C1 ZINC000581260996
C#CCC[NH2+]Cc1cn(C2CN(C(=O)CC(=O)NCC#C)C2)nn1 ZINC001105219741
Cn1cc(S(=O)(=O)NCCN2CC(O)(CC#N)C2)cn1 ZINC001363775898
CCOCCN1CCN(S(=O)(=O)c2ccc3[nH]c(=O)c(=O)[nH]c3c2)CC1 ZINC000009959723
N#Cc1ccc(C(=O)N2CCO[C@@H](CNC(=O)[C@@H]3CNC(=O)N3)C2)[nH]1 ZINC000944748694
C#CCN(C)c1nnnn1CCNS(C)(=O)=O ZINC001354325800
C[C@H](C#N)C(=O)NC[C@H](C)N(C)C(=O)Cn1cnnn1 ZINC001395158234
O=C(CN1C(=O)CNC1=O)N1CCN(c2ncnc3nc[nH]c32)CC1 ZINC000216108515
Cc1nn(C)c(N2CCN(C(=O)CNS(=O)(=O)c3cn(C)cn3)CC2)c1C#N ZINC000530469002
CN(C)C(=O)Cn1ccc([N-]S(=O)(=O)c2ccc(C#N)s2)n1 ZINC000435489484
O=C1N[C@H]2C[C@@](CO)(O1)[C@H](O)[C@@H](O)[C@@H]2O ZINC000247800814
C#CCn1cc(CNC(=O)Cn2nnc(N)n2)cn1 ZINC001467725945
C#CCNC(=O)[C@@H](C)[N@@H+]1C[C@@H]2CN(C(=O)Cn3ncnn3)C[C@]2(C)C1 ZINC001101240683
C#CC[C@@H]1NC(=O)N(CCN2CCNC2=O)C1=O ZINC001119624368
C#CC[NH2+][C@@H]1CN(C(=O)c2cn(CC(N)=O)nn2)C[C@H]1C(F)(F)F ZINC001099345685
C=CCN1C(=O)C(=CNCCN2CC[NH2+]CC2)C(=O)NC1=S ZINC000019996283
CS(=O)(=O)c1ccc(S(=O)(=O)NCCCN2CC[NH2+]CC2)cc1F ZINC000262748781
Cn1ccc([C@@H]2NC(=O)N(CCNS(=O)(=O)c3ccccc3[N+](=O)[O-])C2=O)n1 ZINC000431234804
Cc1ncc(C(=O)NC[C@@H](O)CNC(=O)Cn2cncn2)[nH]1 ZINC001392029312
C#CCOCCC(=O)N(C)[C@H]1CN(C(=O)COC)C[C@@H]1O ZINC001048845065
N#Cc1cc(C(=O)N[C@@H]2CN(C(=O)[C@@H]3CNC(=O)N3)C[C@@H]2O)c[nH]1 ZINC000962388770
Cn1cc(CN2CCN(CC(N)=O)C(=O)C2)c([N+](=O)[O-])n1 ZINC001195029531
CN(CC(C)(CO)CO)S(=O)(=O)c1nn(C)cc1[N+](=O)[O-] ZINC000599270554
CN1C(=O)N(C)C(=O)C(O)(C2(O)C(=O)N(C)C(=O)N(C)C2=O)C1=O ZINC000001709821
CN(C(=O)[C@@H]1CNC(=O)N1)[C@H]1CN(C(=O)c2cc(C#N)c[nH]2)C[C@@H]1O ZINC000958942858
COC(=O)Cn1cc(S(=O)(=O)N2CCN(C(=O)CC#N)CC2)cn1 ZINC000580903221
N#Cc1c[nH]c(C(=O)N[C@@H]2CN(C(=O)CCc3cn[nH]n3)C[C@@H]2O)c1 ZINC000962132454
N#CCCN(CCC#N)C(=O)CSc1nc2c(nc(N)[nH]c2=O)[nH]1 ZINC000020157062
C#CCCCS(=O)(=O)NCc1nnc2n1CCNC2=O ZINC001309811022
CN(C)S(=O)(=O)CCCN1C(=O)N[C@@]2(CCOC2)C1=O ZINC001319592900
N#Cc1cc(C(=O)N[C@@H]2CN(C(=O)[C@@H]3COC(=O)N3)C[C@@H]2O)c[nH]1 ZINC000962387329
O=[N+]([O-])c1cc2c(cc1S(=O)(=O)NCCN1CCCS1(=O)=O)OCCO2 ZINC000476959653
CCN(C)C(=O)C[NH2+][C@H]1CN(C(=O)Cn2ncnn2)C[C@H]1C ZINC001368654977
C#CCNC(=O)CN1CCN(C(=O)Cc2ccc(S(N)(=O)=O)s2)CC1 ZINC000728534176
C[NH+]1CCN(CCCS(=O)(=O)NCCn2cc(C#N)c(=O)[n-]c2=O)CC1 ZINC001664544650
COCCN(CCC#N)C(=O)Cn1ncn(C)c1=O ZINC000611513618
COC(=O)C(C)(C)n1ccc([N-]S(=O)(=O)c2cncc(C#N)c2)n1 ZINC000594696047
O=C(Cn1cnnn1)N1CC2(C1)CCN(C(=O)[C@@H]1C[C@H]1[N+](=O)[O-])C2 ZINC001018761944
Cc1c(C(=O)N(C)[C@H]2CN(CC#N)C[C@@H]2O)nnn1C ZINC001047335130
C#CCNC(=O)CN1CCN(C(=O)CNS(=O)(=O)c2c[nH]c3ncccc23)CC1 ZINC000796122735
COCCOc1cc([N+](=O)[O-])c(C(=O)N2CCN(S(N)(=O)=O)CC2)cc1OC ZINC000518399148
C#CCN(CC#N)S(=O)(=O)c1ccccc1S(=O)(=O)N1C[C@H](O)[C@@H](O)C1 ZINC000863602074
N#C[C@H]1CN(S(=O)(=O)N2CCC[C@H](O)C2)CCO1 ZINC000337089361
N#CCC1(O)CN(S(=O)(=O)CCCS(=O)(=O)Nc2ccnnc2)C1 ZINC000349462015
CS(=O)(=O)Nc1ccc(S(=O)(=O)NCc2ccc(S(N)(=O)=O)cc2)cc1 ZINC000020768728
C[C@@H](CC#N)N(C)S(=O)(=O)N1C[C@H](CO)[C@H](CO)C1 ZINC001364909007
C#CCCNC(=O)CS(=O)(=O)CC(=O)NCCC#C ZINC001346457998
C#CCNS(=O)(=O)N1CCN(S(=O)(=O)CCN2CCOC2=O)CC1 ZINC001309801016
C#CC[NH2+][C@@H]1CN(C(=O)[C@@H]2CCS(=O)(=O)N2)C[C@@H]1n1ccnn1 ZINC001070329514
COC1(OC)CC[N@H+](CCCS(N)(=O)=O)C[C@H]1O ZINC001308037020
CNC(=O)CCCNC(=O)C(=O)N(C)CCNS(C)(=O)=O ZINC001345202738
O=C1C[C@@H](C[N@@H+]2CC[C@@H]3OCC(=O)N[C@H]3C2)CN1 ZINC001347120720
Cc1nn(CC[NH+](C)C)c(C)c1S(=O)(=O)NCC(=O)NCC#N ZINC000352539601
N#CC1(CS(=O)(=O)N2CCN(CCS(N)(=O)=O)CC2)CC1 ZINC000361570802
O=C(Cn1ncnn1)N1CC(CNC(=O)[C@@H]2C[C@H]2[N+](=O)[O-])C1 ZINC001001809769
COC[C@H](O)Cn1c(=O)c(C#N)c(C)n(C)c1=O ZINC000601964278
COCCNS(=O)(=O)c1c[nH]c(C(=O)NCCS(=O)(=O)NC(C)C)c1 ZINC000266854462
O=c1[nH]cc(S(=O)(=O)NC2CC2)c(=O)[nH]1 ZINC000033327113
CN(C(C)(C)C#N)S(=O)(=O)CCCS(=O)(=O)N[C@H]1CCNC1=O ZINC000595962712
O=C(N[C@H]1CC[NH2+]C1)C(=O)N1CCc2n[nH]c(=O)cc2C1 ZINC001327484799
Cn1cc([C@H]2CN(C(=O)CN3C(=O)CNC3=O)CCN2)cn1 ZINC001339699647
C#CC[NH2+][C@@H]1CN(C(=O)CN2C(=O)CN(C)C2=O)C[C@@H]1n1ccnn1 ZINC001070323131
CNC(=O)CNC(=S)NN=C(C)CS(C)(=O)=O ZINC001338925027
CC(C)OCCS(=O)(=O)NCC(=O)N1C[C@H]2CS(=O)(=O)C[C@@]2(C#N)C1 ZINC001304270664
O=C(CN1C(=O)CSC1=S)N1CCN(CCF)CC1 ZINC001144844682
CN(C)C(=O)CNC(=O)C(=O)N1CC[C@](C)(C#N)C1 ZINC000595208908
CNC(=O)Cc1noc(CNCCNC(=O)[C@H](C)C#N)n1 ZINC001124903480
CN(C)c1ccc(CN2CCN3C(=O)C(=O)NC[C@@H]3C2)cc1 ZINC000091865742
C#CCN(CC#N)S(=O)(=O)CCCS(=O)(=O)N1CCNC(=O)C1 ZINC000848961792
O=c1c2cc3c(=O)n(CCCO)c(=O)c3cc2c(=O)n1CCCO ZINC000002365034
O=C1N=NC(CNS(=O)(=O)[C@@H]2COC[C@H]2O)N1C1CC1 ZINC001364929270
CS(=O)(=O)NCCNC(=O)C(=O)NCCCCC#N ZINC001322495200
Cn1c(N2CCN(S(N)(=O)=O)CC2)c(C#N)c(=O)n(C)c1=O ZINC000298107500
C#CCNS(=O)(=O)N1CCN(CC(=O)NCCCN2CCCC2=O)CC1 ZINC000761024893
COCCNC(=O)C(C#N)=c1sc(=Cc2ccn(C)c2)c(=O)n1CC(=O)N(C)C ZINC000763459524
O=C1CN(CCCNS(=O)(=O)c2cc3c(cc2[N+](=O)[O-])OCCO3)CCN1 ZINC000510807425
CNC(=O)NC(=O)C[NH2+]CCNC(=O)c1[nH]c(=O)[nH]c(=O)c1OC ZINC001147700131
C#CCN1C[C@@H]2C[C@H]1CN2C(=O)CN1CCCS1(=O)=O ZINC001032434842
O=C(C#CC1CC1)N1CC2(C1)CN(C(=O)CN1CN=NC1=O)CCO2 ZINC000965361363
CS(=O)(=O)N1CCN(CCNS(=O)(=O)c2ccc3[nH]c(=O)[nH]c3c2)CC1 ZINC000065970926
N#C[C@@H]1CN(S(=O)(=O)N2CCN(c3nccnn3)CC2)CCO1 ZINC000599380125
C#CC[N@H+]1CC[C@@]2(C1)CN(C(=O)CN1C(=O)CNC1=O)C[C@@H](C)O2 ZINC001071238122
N#C[C@@H]1CN(S(=O)(=O)NCc2ccc(S(N)(=O)=O)cc2)CCO1 ZINC000409528153
CN(C)S(=O)(=O)NCCNC(=O)c1nc2ncccn2n1 ZINC001329312466
COCC#CC[NH2+]C1CC(CNC(=O)CNC(=O)Cn2cncn2)C1 ZINC001101030202
CN(C)/C=[NH+]/C[C@@H](O)Cn1cnc2c1c(=O)n(C)c(=O)n2C ZINC000006995605
COC(=O)CN(CC#N)C(=O)CN1CCCNC1=O ZINC000609991904
COC(=O)Cn1ccc([N-]S(=O)(=O)c2c(C)cnn2C)n1 ZINC000285278385
C#CCCN1CC(N2CCN(C(=O)CN3CC(=O)N(C)C3=O)CC2)C1 ZINC000941638372
CN(C)S(=O)(=O)N(CC#N)Cc1nnn(C)n1 ZINC001343482639
Nc1ncnc2c([C@@H]3O[C@@H](CO)[C@@H](O)[C@@H]3O)c[nH]c21 ZINC000005486613
C#CCNS(=O)(=O)N1CCN(S(=O)(=O)c2cccc(-n3cnnn3)c2)CC1 ZINC001213522855
N#CCN1C[C@@H]2C[C@H]1CN2C(=O)CN1CCNC(=O)C1 ZINC001032560502
CNS(=O)(=O)c1ccc(S(=O)(=O)N2CCN([C@@H]3CC[NH2+]C3)CC2)cc1 ZINC000262124544
C#CCN(C(=O)Cn1cncn1)[C@@H]1CCS(=O)(=O)C1 ZINC001318531651
N#Cc1ccnc(N2CCN(C(=O)C(=O)N3CCNC(=O)C3)CC2)c1 ZINC000297904758
CN(Cc1ccccc1S(N)(=O)=O)S(=O)(=O)c1c[nH]c2nc(=O)[n-]c(=O)c-2c1 ZINC000431636158
CNS(=O)(=O)c1ccc(S(=O)(=O)N2CCN(c3cnccn3)CC2)cc1 ZINC000028057426
O=C(CCCN1C(=O)CNC1=O)N1CCN(S(=O)(=O)c2cccc([N+](=O)[O-])c2)CC1 ZINC000497139934
N#CCNS(=O)(=O)c1ccc(S(=O)(=O)N2CCNC(=O)C2)cc1 ZINC000521646193
O=C(C[NH2+]CCCNC(=O)C1(C(F)(F)F)CC1)NCC1CC1 ZINC001167238341
CS(=O)(=O)N1CCS(=O)(=O)[C@@H]2CCN(CC3CC3)CC[C@@H]21 ZINC000096251591
C=CC[NH2+]CCN(CCO)C(=O)Cn1c(=O)[n-][nH]c1=O ZINC001501508842
CC1(C)NC(=O)N(C[C@@H](O)CN2CCN([C@@H]3CCS(=O)(=O)C3)CC2)C1=O ZINC000071282923
[O-][n+]1onc2c1CC[C@@H]1N(O)CC[C@@]21O ZINC000004591608
O=C(Cn1cnnn1)N1C[C@@H]2C[N@H+](CCCO)CC[C@@H]2C1 ZINC001087879360
C#C[C@@H](C)NS(=O)(=O)CCCS(=O)(=O)N=c1nc(C)[nH]n1C ZINC000848965686
NC(=O)C1(NCC[N+](=O)[O-])CCS(=O)(=O)CC1 ZINC001175552605
COCC[N@H+](C)CCCNC(=O)Cn1cc(Br)c(=O)[nH]c1=O ZINC000120688586
N#Cc1ccc(N2CCN(S(=O)(=O)N3CCOCC3)CC2)nc1 ZINC000029531316
O=C1NC[C@@H]2CN(CCn3ccc([N+](=O)[O-])n3)CCN2C1=O ZINC000152793318
O=S1(=O)C[C@H](N2CCN(CCn3cccn3)CC2)[C@H](O)C1 ZINC001363785932
C#CCN(CC(=O)N1CCC2(C1)OCCO2)CC(=O)N1CCC2(C1)OCCO2 ZINC000874353139
CN1C(=O)C(=CNCCN2CC[NH2+]CC2)C(=O)NC1=S ZINC000019948918
CC1(C)NC(=O)N(CCCn2c(=O)c(C#N)cn(C3CC3)c2=O)C1=O ZINC000040515573
CN(C[C@@H](O)C[NH2+]Cc1cncn1C)C(=O)c1cn(C)nn1 ZINC001369459621
O=C(NCC12CC(C1)C[NH2+]2)C(=O)N[C@@H]1CCS(=O)(=O)C1 ZINC001352988716
N#C[C@H](CO)NC(=O)CS[C@H]1CCS(=O)(=O)C1 ZINC001140739673
N#Cc1ccnc(N2CCN(CC(=O)N3CCNC3=O)CC2)c1 ZINC000029445690
O=C(CO)NCCC(=O)NCCS(=O)(=O)C(F)(F)F ZINC001362657188
C#CCN1CCN(S(=O)(=O)CCCS(=O)(=O)NC2(C#N)CC2)CC1 ZINC000848962666
Cc1nc(C(=O)N2CC(O)(c3ncnn3C)C2)c(=O)[nH]c1C ZINC001364620892
C[C@@H]1O[C@@H](n2cnc3c2nc[nH]c3=O)[C@@H](O)[C@@H](O)[C@@H]1O ZINC000016926920
N#Cc1ccc(S(=O)(=O)N2CC(CO)(CO)C2)nc1 ZINC001365459872
C[C@@H](C#N)S(=O)(=O)N1CCN2C(=O)COC[C@@H]2C1 ZINC001193137201
O=C1CNC(=O)N1[C@@H]1CCS(=O)(=O)C1 ZINC000036365591
NC(=O)CC(=O)NCC1(O)CN(C(=O)CN2CCNC(=O)C2)C1 ZINC001042224065
COCCCS(=O)(=O)N1CCN(C(=O)Cn2cnc(C#N)n2)CC1 ZINC000432708258
[NH3+]CCCCn1cc(CN2CCNC(=O)C2)nn1 ZINC001335185043
C=CCCC(=O)N1CCN(c2ccc(C#N)nn2)[C@H]2CS(=O)(=O)C[C@H]21 ZINC001092781469
CC#CCN1C[C@@H]2C[C@H]1CN2C(=O)[C@H]1CNC(=O)N1 ZINC001032597493
CNS(=O)(=O)CCNS(=O)(=O)C[C@@H]1CN(C)CCO1 ZINC001364853595
CNS(=O)(=O)NC1CCN(c2ccc(S(=O)(=O)NC)cc2[N+](=O)[O-])CC1 ZINC000439130506
CCS(=O)(=O)NCC(=O)NCCN(C)Cc1cnn(C)n1 ZINC001377167970
COCCn1cc(CNC(=O)CNC(=O)OC)c(=O)[nH]c1=O ZINC001363226331
C[C@@]1(c2ccc(F)cc2)NC(=O)N(CC(=O)NCCN2CC[NH2+]CC2)C1=O ZINC000262114795
N#Cc1cccc(S(=O)(=O)N[C@@H]2CS(=O)(=O)C[C@@H]2O)c1 ZINC000575421096
O=CN(CCOCCO)[C@@H]1CCS(=O)(=O)C1 ZINC000217393929
C#CCN(CC#CC)C(=O)C(=O)NCCS(=O)(=O)NC ZINC001324546559
Cn1ccc(CC(=O)NCCCNC(=O)Cn2nccn2)n1 ZINC001350018141
CCN(CCC#N)S(=O)(=O)N1CC(S(N)(=O)=O)C1 ZINC001363992234
N#C[C@@]1(F)CCN(C(=O)CNS(=O)(=O)c2c[nH]c(C(N)=O)c2)C1 ZINC000615825466
Cc1c[nH]c(CC(N)=O)c1C(=O)NCCC[NH2+]C/C=C/Cl ZINC001167103097
COc1c(F)cc(S(=O)(=O)NCCNS(=O)(=O)NC(C)C)cc1[N+](=O)[O-] ZINC000428417812
C#CCNC(=O)CC(=O)NCC1(NC(=O)C(N)=O)CCC1 ZINC001062829275
CCN(CC#N)S(=O)(=O)CCCS(=O)(=O)N1C[C@@H]2C(=O)NC(=O)[C@@H]2C1 ZINC000349530807
NS(=O)(=O)C1(C(=O)N2CCN(c3nc[nH]n3)CC2)CC1 ZINC001363462927
CO[C@@H]1COC[C@@H]1[NH2+]CC1(O)CCS(=O)(=O)CC1 ZINC001413009913
CNC(=O)Cn1cc(NC(=O)C[NH2+]CCNC(=O)[C@@H](C)C#N)cn1 ZINC001124894795
O=S(=O)(C[C@@H]1CCCO1)[N-]N=c1[nH]c2ccncc2s1 ZINC000872385059
Nc1ncn([C@@H]2O[C@@H](CO)[C@@H](O)[C@@H]2O)c2nc(Br)nc1-2 ZINC000004964032
Cc1ccc(S(=O)(=O)NNC=C2C(=O)NC(=S)NC2=O)cc1[N+](=O)[O-] ZINC000028967236
COc1cc(OC)c(O[C@@H]2O[C@H](CO)[C@@H](O)[C@H](O)[C@H]2O)c(OC)c1 ZINC000087493005
C#CCNC(=O)C[NH2+]CC[C@@H]1CN(C(=O)Cn2cnnn2)C[C@H]1C ZINC001103866899
CN(C)C(=O)CN1CCN(C(=O)CN2CCN(CCC#N)CC2)CC1 ZINC000611174528
C[C@H](C#N)C(=O)N(C)CCCNC(=O)Cn1ncnn1 ZINC001523419164
C#CCCN(CCOC)C(=O)C(=O)N1CCN(C(=O)Cn2cnnn2)CC1 ZINC000850710045
CNS(=O)(=O)CCC(=O)N(C)CCNC(=O)C(F)F ZINC001397850545
CN(C)C(=O)CN1C[C@H]2C[C@@H](C1)N2S(=O)(=O)CC#N ZINC001278255661
C#CCN1CC2(CN(Cc3cn[nH]n3)C2)OCC1=O ZINC001272568396
C#CCNS(=O)(=O)N1CCN(CC(=O)N2CCN(CC#C)CC2)CC1 ZINC000761023394
COCCCN1C(=O)[C@@H]2[C@H](C1=O)[C@@H]([C@@H](C)O)N[C@]21C(=O)Nc2ccc(Cl)cc21 ZINC000013692653
Cn1ncc(CNCc2cc(Br)cc(F)c2[O-])n1 ZINC000715711000
O=C1[C@H]2[C@H](C(=O)N1CO)[C@@H]1[C@H]2[C@H]2C=C[C@@H]1[C@H]1C(=O)N(CO)C(=O)[C@@H]12 ZINC000005520102
CNC(=O)NC(=O)C[NH2+][C@H]1CN(C(=O)Cn2cnnn2)C[C@H]1C ZINC001368723315
N#Cc1cccc(S(=O)(=O)NCC(=O)N2CCN3[C@@H](CNS3(=O)=O)C2)c1 ZINC001306899419
N#Cc1nc(NC(CO)(CO)CO)cc2nc[nH]c21 ZINC001167923879
C#CCCNS(=O)(=O)CCCS(=O)(=O)Nc1c(C)ccnc1C ZINC000848964572
CCN(CC)S(=O)(=O)N1CCN(Cc2cc3c(cc2C)n(C)c(=O)n3C)CC1 ZINC000019715861
Nc1ncnc2c1ccn2[C@@H]1O[C@@H](CO)[C@@H](O)[C@@H]1O ZINC000003873958
C[C@H](NC(N)=O)C(=O)NCC[NH2+]CC(=O)NCC(=O)NC(C)(C)C ZINC001126204755
C#CCN1CC(O)(CNC(=O)[C@@H]2COC(=O)N2)C1 ZINC001484270971
CN(C)c1nc(N)nc(COC(=O)c2cc(S(N)(=O)=O)cn2C)n1 ZINC000009316014
O=C1[N-]OC[C@H]1Nc1ncc([N+](=O)[O-])c(C2C[NH2+]C2)n1 ZINC001156702547
C[C@@H](C#N)N(C)S(=O)(=O)CCCCS(=O)(=O)N1CCOC[C@@H](O)C1 ZINC000349609009
O=C(C[C@@H]1NC(=O)NC1=O)NC1CC(C[NH2+]Cc2n[nH]c(=O)[n-]2)C1 ZINC000961941500
CNS(=O)(=O)CC(=O)N1CC2(C1)CCN(CC#N)C2 ZINC001148783745
CO[C@@H]1COC[C@@H]1NS(=O)(=O)N1CCO[C@@H](C#N)C1 ZINC001363948267
CN1CCN(S(=O)(=O)c2ccc(N3CC[C@@H](S(N)(=O)=O)C3)c([N+](=O)[O-])c2)CC1 ZINC000484625099
C#CCN(CC#N)S(=O)(=O)c1cccc(S(=O)(=O)N[C@@H]2COC[C@H]2O)c1 ZINC000848955258
CN1C(=O)c2ccc(S(=O)(=O)[N-]C(=O)CCCCC#N)cc2C1=O ZINC000847690110
Cc1nnc(N2CC[C@]3(CNC(=O)C3)C2)n1Cc1nnn(C)n1 ZINC001381623073
O=c1[nH]c(=O)n([C@@H]2O[C@H](CO)[C@@H](O)[C@@H]2F)cc1I ZINC000004216113
CC#CCN(C)c1ncnc2c1ncn2[C@@H]1O[C@H](CO)[C@@H](O)[C@@H]1O ZINC000338830450
NC(=O)c1ncn(CC(=O)NC2CN(C(=O)[C@@H]3CNC(=O)N3)C2)n1 ZINC000992374219
CO[C@@H]1CS(=O)(=O)C[C@@H]1NS(=O)(=O)N1CCO[C@@H](C#N)C1 ZINC000594823501
N#C[C@H]1CN(S(=O)(=O)NCCN2CCC2)CCO1 ZINC000548757786
CC(C)S(=O)(=O)NN=Cc1cn(C)c(=O)n(C)c1=O ZINC000749744571
NC(=O)C12CCC(CC1)N2C(=O)CN1CC[NH2+]CC1 ZINC001341938929
C#CCCCCNC(=O)C(=O)NCCNS(C)(=O)=O ZINC001117315663
C#CCN(CC#N)C(=O)[C@@H]1CS(=O)(=O)CC(=O)N1 ZINC001518674865
NS(=O)(=O)C1CC[NH+](C[C@H](O)C[C@]2(O)CCOC2)CC1 ZINC001364381270
N#CCN1CCN(C(=O)COCC(=O)N2CCN(CC#N)CC2)CC1 ZINC000353633954
NS(=O)(=O)c1ccc2[nH]c(=O)c(=O)[nH]c2c1 ZINC000013582034
C[C@@H](C#N)CNS(=O)(=O)c1cn(C)c(=O)[nH]c1=O ZINC001363953395
C#CC[NH2+][C@@H]1CN(C(=O)c2n[nH]c(=O)[n-]c2=O)C[C@@H]1C ZINC001054862706
CN(C(=O)Cn1ncnn1)C1CN(C(=O)C2(C[NH+](C)C)CC2)C1 ZINC001394005805
O=C(CN1CCCS1(=O)=O)NC[C@@]1(O)CCN(CCF)C1 ZINC001393247522
C#CCNC(=O)CN1CCN(C(=O)CCc2nc3c(cnn3C)c(=O)[nH]2)CC1 ZINC001345629412
N#Cc1c([N+](=O)[O-])cccc1S(=O)(=O)N1CCN(S(N)(=O)=O)CC1 ZINC000443071661
C#CC1(O)CN(C(=O)c2ccnc3c(C(N)=O)cnn32)C1 ZINC001456810460
C#CCC[NH2+]Cc1cn(C2CN(C(=O)CN3CCOCC3=O)C2)nn1 ZINC001105259497
N#CCNC(=O)CN1CC(CNC(=O)c2cn[nH]c2)C1 ZINC001318106512
C[C@@H](C#N)C(=O)N1C[C@H](O)[C@@H](N(C)C(=O)CN2CCNC(=O)C2)C1 ZINC000958910250
O=C1CN(S(=O)(=O)C[C@@H]2CCCS(=O)(=O)C2)CCCN1 ZINC001364914661
O=C(C#CC1CC1)N1C[C@@H]2C[C@H]1CN2C(=O)CN1C(=O)CNC1=O ZINC000937136430
C#CC1(O)CN(CCN2C(=O)NC(C)(C)C2=O)C1 ZINC000934445334
Cn1nnc(CNC(=O)C(=O)N2CCC[C@](C)(C#N)C2)n1 ZINC001329080344
CN(C)S(=O)(=O)N(CC#N)CC(=O)NCCCN(C)S(C)(=O)=O ZINC000519785805
NNS(=O)(=O)c1cccc(S(=O)(=O)c2cccc(S(=O)(=O)NN)c2)c1 ZINC000031302774
NS(=O)(=O)c1cccc(S(N)(=O)=O)c1 ZINC000002165129
CNS(=O)(=O)c1cccc([N-]S(=O)(=O)c2cnc3c(c2)c(=O)[nH]c(=O)n3C)c1 ZINC000485012088
CCS(=O)(=O)c1c[nH]c(=O)c(C(=O)N2CCN(CCC#N)CC2)c1 ZINC001302596845
N#CCC1(O)CN(S(=O)(=O)CCCS(=O)(=O)Nc2cn[nH]c2)C1 ZINC000349450950
NS(=O)(=O)c1ccc(N2C[C@@H]3C(=O)NC(=O)[C@@H]3C2)c([N+](=O)[O-])c1 ZINC000598633423
O=C(NCCN1C(=O)CNC1=O)NCc1c(O)cccc1F ZINC001221874514
CN(CCNC(=O)Cn1cncn1)CCN(C)S(C)(=O)=O ZINC001372219551
C#CCNC(=O)CN1CCN(C(=O)N2CCS(=O)(=O)CC2)CC1 ZINC000788618149
CC#CCN(C)S(=O)(=O)CCCS(=O)(=O)[N-]c1cncc(OC)n1 ZINC000348341886
CNS(=O)(=O)NCC(=O)N[C@@]1(C#N)CC1(C)C ZINC000427899096
O=C(Cn1cnnn1)NC[C@@]1(O)CCN(C(=O)CCCF)C1 ZINC001390418714
Cc1nc(Cn2[n-]nnc2=N)n(-c2ccc3c(c2)OCO3)n1 ZINC000952872062
N#CCC1(O)CN(C[C@@H](O)C[C@@]2(O)CCOC2)C1 ZINC001262168332
CCS(=O)(=O)N1CCN(S(=O)(=O)[C@@H]2CCS(=O)(=O)C2)CC1 ZINC000048310494
CS(=O)(=O)OC[C@@H]1NC(=O)[C@H](COS(C)(=O)=O)NC1=O ZINC000001559217
CN(CC#N)S(=O)(=O)CCCS(=O)(=O)N1CCN2C(=O)NC[C@@H]2C1 ZINC000349485712
C[C@@H](CC#N)N(C)S(=O)(=O)NCCn1cnnn1 ZINC000845949855
O=C1CS(=O)(=O)CN1N1CS(=O)(=O)CC1=O ZINC000001591197
C=CCNC(=O)CN1CCN(C(=O)C(=O)NCCNc2ncccc2C#N)CC1 ZINC000787754105
N#C[C@@]12CN(C(=O)CCO)C[C@@H]1CS(=O)(=O)C2 ZINC001334748766
C#Cc1ccc(C(=O)N2CC3(C2)CN(C(=O)C(N)=O)CCO3)cn1 ZINC000965464999
C#CCNS(=O)(=O)N1CCN(c2nc(C)nc(N(C)C)n2)CC1 ZINC000872633481
NC(=O)C1(n2cc(CN3CC[NH2+]CC3)nn2)CC1 ZINC001335447249
C#CCNS(=O)(=O)N1CCN(S(=O)(=O)N(C)CC(C)C)CC1 ZINC000872515631
O=C1CCCN1CCCN1C(=O)[C@@H]2C[C@@H](O)CN2C2(CN(Cc3c[nH]c4ccccc34)C2)C1=O ZINC000225394055
CCN(CC#N)S(=O)(=O)CCCS(=O)(=O)N1CC[C@H]2CCC[C@@H]21 ZINC000349524388
O=c1[nH]cc(F)c(=O)n1[C@@H]1O[C@@H](CO)[C@@H](O)[C@@H]1O ZINC000005012330
O=C1CNC(=O)N1CCCN1CCN(S(=O)(=O)c2ccc([N+](=O)[O-])cc2)CC1 ZINC000513701937
N=c1nc(N)n(-c2ccc(S(N)(=O)=O)cc2)c(N)n1 ZINC000004366711
O=C(C[NH2+]CCCNC(=O)[C@@H]1C[C@H]1[N+](=O)[O-])N1CCNC(=O)C1 ZINC001157767076
CN(CC(C)(C)CNC(=O)Cn1cncn1)C(=O)CC(N)=O ZINC001334032644
O=C1NC[C@@H]2CN(S(=O)(=O)c3cccc([N+](=O)[O-])c3)CCN2C1=O ZINC000274026006
CO[C@]1(C(=O)NCC2(CC(N)=O)CC2)CCS(=O)(=O)C1 ZINC001361749324
O=C([C@@H]1C[C@H]1[N+](=O)[O-])N1[C@@H]2CC[C@H]1CN(C(=O)C1CS(=O)(=O)C1)C2 ZINC000969003520
CNC(=O)NCC(=O)NCC1(O)CN(C(=O)CCn2cnnn2)C1 ZINC001043411252
CC(C)(CNC(=O)N[C@@]1(C)CCNC1=O)NS(C)(=O)=O ZINC001365103793
C#CCN(CC#N)S(=O)(=O)CCCS(=O)(=O)N1CCNC(=O)[C@@H]1C ZINC000848959918
C#CCNC(=O)CC(=O)N1CC(O)(CNC(=O)C[NH+]2CCCC2)C1 ZINC001043123405
Cc1nnc(CN2CC(O)(CNC(=O)Cc3ccn(C)n3)C2)[nH]1 ZINC001376176422
COC1(C(=O)N2CC[C@@](O)(CC#N)C2)CS(=O)(=O)C1 ZINC001434123687
N#CCN1C[C@@H](CNC(=O)C2CC3(C2)CS(=O)(=O)C3)[C@H](O)C1 ZINC000958179937
N#Cc1cccc(NS(=O)(=O)CCCS(=O)(=O)N2C[C@H](O)[C@@H](O)C2)n1 ZINC000600765590
CCN(CCC#N)S(=O)(=O)N1CCN(S(=O)(=O)NC)CC1 ZINC000344806048
C#CCNC(=O)CN(C)CCNC(=O)CNC(=O)OC ZINC001266260988
Cn1nncc1S(=O)(=O)N1CCN(CC[S@](C)=O)CC1 ZINC001365131612
CN1C(=O)C(=CNCC[NH+](C)C)C(=O)NC1=S ZINC000019994883
CN(CC#N)S(=O)(=O)c1ccc(S(=O)(=O)N2CCNC(=O)C2)cc1 ZINC000563426181
C[NH2+]CCCN(C)C(=O)[C@H]1CNCCS1(=O)=O ZINC001340347294
C#C[C@@H](CC)NS(=O)(=O)CCCS(=O)(=O)N=c1nc[nH]n1C ZINC000491413908
O=C(C#CC1CC1)N1CC2(C1)C[C@@H](NC(=O)Cn1cnnn1)CO2 ZINC000965609779
C#CCC[NH2+]Cc1cn(C2CN(C(=O)[C@@H]3CN(C)C(=O)N3)C2)nn1 ZINC001105297970
COc1cc(/C=C/CO)ccc1O[C@H]1O[C@H](CO)[C@@H](O)[C@H](O)[C@H]1O ZINC000038822226
C#CCN(CC#N)S(=O)(=O)c1ccc(S(=O)(=O)N(C)CC(N)=O)cc1 ZINC000848638581
C#CCNC(=O)CN1CCCN(C(=O)c2nc3ncc(CCO)cn3n2)CC1 ZINC001136632923
Cn1cc([N+](=O)[O-])c(S(=O)(=O)N2C[C@@H]3CS(=O)(=O)C[C@@H]3C2)n1 ZINC001309910906
C[C@@]1(O)CN(C(=O)CCn2ccnc2)CC[C@H]1n1ccc(=O)[nH]c1=O ZINC000257321936
CN(CCC[NH+](C)C)CCNS(=O)(=O)N1CCO[C@@H](C#N)C1 ZINC000594820336
C#CCOCCN(C)C(=O)C1(S(N)(=O)=O)CC1 ZINC001347681551
C#CCNC(=O)C[N@H+]1C[C@@H]2CN(C(=O)CC(=O)N(C)C)C[C@]2(C)C1 ZINC001101385902
CN(C)c1nc2c(c(N(C)C)n1)CCN(C(=O)CCCS(N)(=O)=O)C2 ZINC000071498857
C#CCNc1nc(N[C@@H]2CNC(=O)C2)nc(N[C@@H]2CNC(=O)C2)n1 ZINC000491096652
C#CC[N@H+]1CC[C@@H](N2CCN(C(=O)C3CS(=O)(=O)C3)CC2)C1 ZINC001046034951
OCCN(/C=C/c1nnnn1-c1ccc(I)cc1)CCO ZINC000016429773
N#CCN1CCC[C@](CO)(NC(=O)Cn2ncnn2)C1 ZINC001501324172
CCCCn1c(N)c(N(CC)CC(=O)N2CCN(CC(=O)N(C)C)CC2)c(=O)[nH]c1=O ZINC000021388551
C[C@H](C#N)C(=O)N(C)[C@@H](C)CNC(=O)c1nnn(C)n1 ZINC001450058028
O=S(=O)(CCNS(=O)(=O)[C@@H]1COC[C@H]1O)CC1CC1 ZINC001364821933
NS(=O)(=O)[C@@H]1CCN(C(=O)C/N=C2/NS(=O)(=O)c3ccccc32)C1 ZINC000732662139
Cc1nnc(CC(=O)NC[C@@H]2C[N@@H+](CC(=O)NCC#N)C[C@H]2C)[nH]1 ZINC001101957638
COc1ccc(S(=O)(=O)N(C)CC(=O)NCCSc2n[nH]c(C)n2)cc1C ZINC000226044947
O=C(CCCn1cncn1)N1CC(O)(CNC(=O)[C@@H]2C[C@H]2[N+](=O)[O-])C1 ZINC001042976852
C[C@@H](CNC(=O)Cn1ncnn1)N(C)C(=O)[C@H](C)n1cncn1 ZINC001382998710
CC1(C)C[C@@]1(C#N)NS(=O)(=O)CCCS(=O)(=O)N1CCNC(=O)C1 ZINC000349534527
CN1CCN(S(=O)(=O)N2CCN(c3cc(C#N)cnn3)CC2)CC1 ZINC000596073117
Cc1nc(CC[NH2+]CCNC(=O)Cc2cnn(C)c2)cs1 ZINC001124620715
C#CCN1CCN(C(=O)CN2CCN(S(=O)(=O)NC)CC2)CC1 ZINC000491802015
N#CC[C@@]1(O)CCN(CCN2C(=O)CNC2=O)C1 ZINC001326019170
Cn1nnnc1CNC(=O)CNS(=O)(=O)c1ccc(C#N)cc1 ZINC000355908676
C#CCNC(=O)CN1CCN(S(=O)(=O)N(C)CCC#N)CC1 ZINC000728589883
C[C@@](C[NH2+]C[C@H]1CCS(=O)(=O)C1)(NC(=O)C(N)=O)C1CC1 ZINC001318712158
C#CCNS(=O)(=O)N1CCN(C[C@@H](O)CC2(O)CCC2)CC1 ZINC000859215723
CCn1c2ccc(S(=O)(=O)N(C)C)cc2nc1CN1CCN([C@@H]2CCS(=O)(=O)C2)CC1 ZINC000022799895
N#Cc1nccnc1N1CCN2C(=O)C(=O)NC[C@@H]2C1 ZINC001322629496
O=C(C#CC1CC1)N1CC2(C1)CN(C(=O)Cn1cnnn1)CCO2 ZINC000965296343
Cc1nc([N+](=O)[O-])cn1CC(=O)OCC(=O)N1CCNC(=O)C1 ZINC000744652590
C#CCN(CC(=O)OC(C)(C)C)C(=O)C(=O)NCC(=O)N(C)C ZINC000850608742
NS(=O)(=O)CCCOC(=O)C/N=C1/NS(=O)(=O)c2ccccc21 ZINC000744495660
C#CCN(CC#C)CC(=O)NCCCN(C)S(C)(=O)=O ZINC000174529064
NC(=O)[C@]1(O)CC[N@H+](C[C@H](O)Cn2cccn2)C1 ZINC001322030600
N#C[C@H]1CN(S(=O)(=O)NCC2OCCCO2)CCO1 ZINC001413320876
O=C(Cn1cnc([N+](=O)[O-])n1)N1CCN(CC(F)(F)CO)CC1 ZINC001143940233
COC1(OC)CCN(C(=O)CN2CCN(C)CC2)C[C@@H]1O ZINC001355293483
Cc1cc(C)c(S(=O)(=O)N2CCCO[C@@H]2CNC(=O)C(=O)NCCCn2ccnc2)c(C)c1 ZINC000008684637
C=C(Cl)CN1C[C@@H]2CN(C(=O)CCCN3C(=O)CNC3=O)C[C@]2(C)C1 ZINC001101456265
C[C@@H](C#N)C(=O)N1C[C@@H](C[NH2+]CC(=O)N2CCNC(=O)C2)[C@H](C)C1 ZINC001105946297
C#CCOCCC(=O)NC[C@@]1(O)CCN(C(=O)c2c[nH]c(-c3nn[nH]n3)c2)C1 ZINC001573287442
O=C1NCCCC[C@@H]1NS(=O)(=O)c1cccc([N+](=O)[O-])c1-c1nnn[n-]1 ZINC000826482952
CC1(C)NC(=O)N(CC[NH+]2CCC3(CC2)NC(=O)NC3=O)C1=O ZINC001319645107
Cn1cc(N2CCN(C(=O)C(=O)Nc3cnn(CC(=O)NCC[NH+](C)C)c3)CC2=O)cn1 ZINC000491579519
C#CCNS(=O)(=O)N1CCN(C(=O)Cc2cnn(C)c2C)CC1 ZINC000831574420
C#CCNC(=O)CC(=O)NCCNC(=O)c1cnns1 ZINC001282928028
CC1(C)[C@@H](O)C[C@@H]1NS(=O)(=O)CCCS(=O)(=O)NCC#N ZINC000349544077
N#CCNC[C@@H]1CC[C@H](c2n[nH]c(CNC(=O)[C@H]3CC[C@@H](C(N)=O)O3)n2)O1 ZINC001130809139
C#CCN1CC[C@](C)(NC(=O)CS(=O)(=O)NC)C1 ZINC001484072654
C#CCN1CCN(C(=O)CN2C[C@@H]3CS(=O)(=O)C[C@@H]3C2)CC1 ZINC000933728247
C#CCNC(=O)C[N@@H+](CCO)C1CCN(C(=O)Cn2nccn2)CC1 ZINC001098379259
O=C(Cn1cnnn1)N1CCC[C@@](CO)([NH2+]CCCF)C1 ZINC001327547351
CNC(=O)NC(=O)[C@@H](C)[NH2+]CCCNC(=O)C[C@@H](C)NC(N)=O ZINC001157960366
O=C(Cn1cnnn1)N1CCN(C(=O)c2ccc([N+](=O)[O-])[nH]2)CC1 ZINC000263907188
C#CCNC(=O)CN1CCN(C(=O)c2cccn3nnnc23)CC1 ZINC000896150156
C[C@@H]1C[N@H+](CC(=O)NCC#N)C[C@H]1CCNC(=O)[C@@H]1CCC(=O)N1 ZINC001103658107
C#CCSCCNC(=O)Cn1cnc(C(N)=O)n1 ZINC000845590256
COCCN1Cc2nc3c(c(=O)[nH]c(=O)n3C)n2CC1=O ZINC000096306546
CC(C)(C)O[C@@H]1O[C@H](CO)[C@@H](O)[C@H](O)[C@H]1O ZINC000095495906
C#CCCS(=O)(=O)[N-]C(=O)[C@@H](C)N1C(=O)c2ccc(C)cc2C1=O ZINC000810782128
C#CCNC(=O)C[NH+]1CC(CNC(=O)c2nnc[n-]2)C1 ZINC001318161360
C#C[C@H](C)NS(=O)(=O)N1CCN(S(C)(=O)=O)CC1 ZINC000770361331
C#CCCCC(=O)NCCN1CCN(C(=O)C(N)=O)CC1 ZINC001524075671
NC(=O)C[NH+]1CCC(C2(NC(=O)c3n[nH]c(=O)[n-]c3=O)CC2)CC1 ZINC001000201887
C#CCN1CCN(C(=O)Cn2ncc([N+](=O)[O-])n2)CC1 ZINC000863374936
C#CCNC(=O)CNS(=O)(=O)c1cn(C)cn1 ZINC000069118191
Cc1cc(C#N)nc(N2CCN3C(=O)C(=O)NC[C@H]3C2)n1 ZINC000408414381
C[NH+](C)C[C@@]1(O)CCCN(C(=O)CN2CCN(CCO)CC2)CC1 ZINC000257230399
N#Cc1ccc(CS(=O)(=O)CC(=O)NCCSCCCO)cc1 ZINC000268479182
CN(Cc1nnc2n1CCNC2=O)C[C@H]1CCS(=O)(=O)C1 ZINC001364802893
Cn1c(Cn2c(=O)c(C#N)c3n(c2=O)CCC3)cc(=O)n(C)c1=O ZINC000040479313
C#CCSCC(=O)N1CCN([C@@H]2CS(=O)(=O)C[C@@H]2O)CC1 ZINC000896032148
N#Cc1cc(C(=O)N[C@@H]2CN(C(=O)Cn3cnnn3)C[C@@H]2O)c[nH]1 ZINC000962387365
C=CCN([C@@H]1CCS(=O)(=O)C1)S(=O)(=O)N1CCN(S(C)(=O)=O)CC1 ZINC000443468827
OC[C@@H]1O[C@H](n2cnc3c2NCn2ccnc2-3)C[C@H]1O ZINC000215748585
COc1cc(C#N)nc(N2C[C@H]3CCN(S(=O)(=O)N(C)C)C[C@@H]3C2)c1 ZINC001166222832
Cc1ccc([N-]S(=O)(=O)c2cn(C)c(=O)n(C)c2=O)nc1 ZINC000095348600
Cc1cc(C)c(CNc2c(C#N)c(=O)n(C)c(=O)n2C)c(=O)[nH]1 ZINC000072305679
NC(=O)NCC(=O)NCC1(Nc2ncc([N+](=O)[O-])c(N)n2)CC1 ZINC001110043296
CCS(=O)(=O)NCC(=O)N1CCN(CCC#N)CC1 ZINC000602206200
O=C(NCCS(=O)(=O)N1CCN(c2ncccn2)CC1)c1ccco1 ZINC000012445016
N#Cc1ccc(S(=O)(=O)CCN2CCCN(S(N)(=O)=O)CC2)nc1 ZINC000377571430
Cn1ccc([N-]S(=O)(=O)c2ccc(S(N)(=O)=O)cc2)n1 ZINC000009335960
N#C[C@@H]1CN(S(=O)(=O)NC2COCCOC2)CCO1 ZINC000589923386
Cn1cnnc1[C@@H]1CCN(S(=O)(=O)[C@@H]2COC[C@H]2O)C1 ZINC001365455410
COC[C@H]1C[C@@H](O)CN1C(=O)C(=O)N1CCn2nc(C)nc2C1 ZINC001332673364
Cc1[nH]c(=O)[nH]c(=O)c1S(=O)(=O)Nc1ccc2c(c1)OCCO2 ZINC000223284533
CC(C)[C@@H]1CCN1S(=O)(=O)CCCS(=O)(=O)N(C)[C@@H](C)C#N ZINC000349452721
N#Cc1ccc(S(=O)(=O)N2CC3(CCN3CCn3ccnc3)C2)cc1 ZINC001280183649
COc1cc(O)ccc1[N-]S(=O)(=O)c1cc(N)ccc1OC ZINC001213097305
C[C@@H]1[C@@H](C)[S@@](=O)CCN1S(=O)(=O)CCCS(=O)(=O)NCC#N ZINC000349486029
N#Cc1ncn(CCNC(=O)NCCC(N)=O)n1 ZINC001312660483
N#Cc1ccc(S(=O)(=O)NCCc2nc(=O)o[n-]2)cc1Cl ZINC000347414142
O=S(=O)(c1ccccc1)N1C[C@@H](O)[C@](O)(C[NH2+]CCO)C1 ZINC000585291618
C#CCNS(=O)(=O)N1CCN(Cc2nc[nH]n2)CC1 ZINC001327556079
CC1(C)CNC(=O)CN1S(=O)(=O)CCCS(=O)(=O)NC1(C#N)CC1 ZINC000349491932
Cn1cc(S(=O)(=O)NCC(=O)NCCn2cc([N+](=O)[O-])cn2)cn1 ZINC000427574579
C[C@@H](C#N)NS(=O)(=O)CCCS(=O)(=O)N1CC2(C1)CN(C)C(=O)O2 ZINC000848957229
C#CCOCCC(=O)N1CC[C@@](O)(CNC(=O)c2cc(-c3nn[nH]n3)c[nH]2)C1 ZINC001588359860
C=CC[NH2+][C@@H]1CN(C(=O)CN2C(=O)CNC2=O)C[C@@H]1n1ccnn1 ZINC001070322973
N#C[C@@]12CN(CCN3CCCS3(=O)=O)C[C@H]1CS(=O)(=O)C2 ZINC000933113178
C#CCC[N@H+]1CC[C@@H](N2CCN(C(=O)Cn3ncn(C)c3=O)CC2)C1 ZINC001046041930
O=S(=O)(CCO)CC[C@@H](O)S(=O)(=O)CCO ZINC000055167260
Cc1nc(=NS(=O)(=O)CCCS(=O)(=O)NCC2(C#N)CC2)n(C)[nH]1 ZINC000349573593
Cc1ccc(S(=O)(=O)N(C)CC(=O)N2CCN(C=O)CC2)cc1 ZINC000000514426
C#CCN(CC#C)CC(=O)N1CCN(C(=O)CN(CC#C)CC#C)CC1 ZINC000157096378
C#CCC[NH2+]Cc1cn([C@@H]2CCN(C(=O)[C@@H]3CNC(=O)N3)C2)nn1 ZINC001098705169
C#CCNC(=O)C[NH2+]CC1(CCNC(=O)c2n[nH]c(=O)[n-]c2=O)CC1 ZINC001165993310
CN1CCN(c2ccncc2S(=O)(=O)N2CCN(C)CC2)CC1 ZINC000001563152
C#CC[C@H]1NC(=O)N(CCOCCS(C)(=O)=O)C1=O ZINC001332912906
Cc1nc(CN2CCN(C(=O)Cc3c[nH]c(=O)[nH]c3=O)CC2)no1 ZINC000222403407
CN(CCN(C)S(=O)(=O)CCCC#N)c1ccc(S(N)(=O)=O)cc1 ZINC000295878098
[N-]=[N+]=NC[C@@H]1O[C@@H](n2cnc3c2nc(N)[nH]c3=O)[C@@H](O)[C@@H]1O ZINC000005030606
CN(CC#N)S(=O)(=O)CCCS(=O)(=O)N1CCN2C(=O)N=NC2C1 ZINC000349493566
N#CCNS(=O)(=O)CCCS(=O)(=O)N1CCN(c2cnccn2)CC1 ZINC000349516048
CC(C)Oc1cc(NCCn2[n-]c(=O)ccc2=O)nc(N)n1 ZINC000065372019
C[C@@H](C#N)C(=O)NC[C@H](CO)NC(=O)CSCC#N ZINC001337814719
N#Cc1cncc(N2CCN(C(=O)CC(N)=O)[C@@H]3CS(=O)(=O)C[C@@H]32)n1 ZINC001054785459
C#CCN(C)S(=O)(=O)CC1CN(S(C)(=O)=O)C1 ZINC001336198773
C#CCN1C[C@@]2(F)CN(S(N)(=O)=O)C[C@@]2(F)C1=O ZINC001275938680
Cc1nc2c(c(=O)[nH]1)CCN(C(=O)Cc1c[nH]c(=O)n(C)c1=O)CC2 ZINC000216393900
C=CCNC(=O)NC(=O)C[NH2+]CCNC(=O)Cc1cn(C)nc1C ZINC001129597580
C#CCOCCNS(=O)(=O)c1cn(C)c(=O)[nH]c1=O ZINC001475131295
C[S@@](=N)(=O)N1CCN(Cc2cn(CC(N)=O)nn2)CC1 ZINC001365613448
CN(C(=O)c1ccc(C#N)[nH]1)[C@H]1CN(C(=O)Cn2cnnn2)C[C@@H]1O ZINC000958826084
N#Cc1cccc(S(=O)(=O)N2CCN3C(=O)C(=O)NC[C@@H]3C2)c1 ZINC000268657849
CN(C(=O)c1cc(C#N)c[nH]1)C1CN(C(=O)CN2C(=O)CNC2=O)C1 ZINC000953998373
C#CCN1CCC[C@H]1C(=O)NC[C@@H]1CCN(C(=O)Cn2ncnn2)C1 ZINC000982795147
C#CCCN(CCOC)C(=O)C(=O)N1CCN([C@@]2(C(=O)OC)CCOC2)CC1 ZINC001335033478
C[C@@H](C#N)N(C)S(=O)(=O)CCCS(=O)(=O)NC1COCCOC1 ZINC000594638583
C#CCNS(=O)(=O)N1CCN(C(=O)Cn2cc(C)cn2)CC1 ZINC000831556869
C#CCN1CCN(C(=O)CN2CCC(OC)(OC)[C@@H](O)C2)CC1 ZINC000931639953
Cn1cnc(S(=O)(=O)N2C[C@H]3OCC(=O)N(CC4CC4)[C@@H]3C2)c1 ZINC000096246344
C#CCNS(=O)(=O)N1CCN(Cc2nnnn2CC(F)(F)F)CC1 ZINC000759399075
C=CCS(=O)(=O)CCNC(=O)C(=O)N1CCN(c2ncc(F)cn2)CC1 ZINC001117587062
CC[N@H+](CCCNC(=O)CNC(=O)NC)[C@@H](C)C(=O)NC(=O)NC ZINC001265116483
CNC(=O)CCCC(=O)NC[C@@H](O)CNC(=O)[C@@H](C)C#N ZINC001376595470
CN1C(=O)N(C)[C@@H]2[C@@H]1NNC(=S)N2C ZINC000000085749
C#CCNS(=O)(=O)c1cccc(C(=O)NCCN2CCNC(=O)C2)c1 ZINC000781210431
CN(C)S(=O)(=O)C1(CNS(=O)(=O)c2nncn2C)CC1 ZINC001365738002
O=C(CN1C(=O)CSC1=S)N1CC2(C1)CN(C1COC1)C(=O)CO2 ZINC001270045590
O=C1NC[C@@H]2CN(S(=O)(=O)c3ccc([N+](=O)[O-])s3)CCN2C1=O ZINC000378177349
O=C1CC[C@@H](C[N@@H+]2CCC[C@@]3(C2)NC(=O)NC3=O)N1 ZINC001327223215
N#Cc1ccc(S(=O)(=O)N2CCN(CC(=O)N3CCNC(=O)C3)CC2)cc1 ZINC000025173998
C#CCN(CC#CC)C(=O)C(=O)N1CCN(S(=O)(=O)CCCOC)CC1 ZINC001325274807
Cc1noc([C@@H]2OCC[C@@H]2NS(=O)(=O)[C@@H]2COC[C@H]2O)n1 ZINC001364896477
C[C@@H](C#N)N(C)S(=O)(=O)CCCS(=O)(=O)N1CCN2C(=O)N=NC2C1 ZINC000349496704
CN(C(=O)c1c[nH]c(C#N)c1)[C@H]1CN(C(=O)c2nnn(C)n2)C[C@@H]1O ZINC000958828574
Cc1nnc(CNC[C@@H](O)CNC(=O)Cc2cnn(C)c2C)[nH]1 ZINC001392385711
C[C@@H](C#N)C(=O)NCC[NH2+]CC(=O)NC[C@@H]1CCS(=O)(=O)C1 ZINC001124888977
Cc1c(C(=O)N[C@@H]2CN(C(=O)c3ccc(C#N)[nH]3)C[C@@H]2O)nnn1C ZINC000962026220
NC(=S)N/N=C1/C[C@H](NNC(N)=S)[C@H]2CO[C@@H]1O2 ZINC000004694201
CCN1CCN(S(=O)(=O)CCCS(=O)(=O)NCC#N)CC1=O ZINC000349473174
CN(C(=O)CN1C(=O)CNC1=O)C1CN(C(=O)c2cc(C#N)c[nH]2)C1 ZINC000955380966
N#CC1(NS(=O)(=O)CCCS(=O)(=O)N2CCOC[C@@H](O)C2)CC1 ZINC000349462257
COc1ccc(S(=O)(=O)N2CCN(S(=O)(=O)c3ccc(S(N)(=O)=O)cc3)CC2)cc1 ZINC000015358161
C[C@@H](C#N)CN(C)S(=O)(=O)N1CCN(S(=O)(=O)N(C)C)CC1 ZINC000619707091
CO[C@@H]1CN(S(=O)(=O)CCCS(=O)(=O)NC(C)(C)C#N)C[C@H]1O ZINC000516194530
NC(=O)C(=O)NCCC1=CCN(c2ncnc3nc[nH]c32)CC1 ZINC001089862538
CCS(=O)(=O)N(C)C1CCN(S(=O)(=O)CCCCC#N)CC1 ZINC000518843698
Cn1cc(CNS(=O)(=O)N2CCO[C@@H](C#N)C2)cn1 ZINC000336922899
COc1ccc(CN(C)S(=O)(=O)c2cn(C)c(=O)n(C)c2=O)cc1 ZINC000015365810
COCCn1c(N2CCN(C)CC2)nc2c1c(=O)n(C)c(=O)n2C ZINC000004957417
C#CC1(O)CCN(C(=O)[C@@H]2CC(=O)NC(=O)N2)CC1 ZINC000708134547
N#CCNC(=O)CNC(=O)N[C@@H]1CC12CC(O)C2 ZINC001248537271
C#CCN1C[C@H](O)[C@@H](N(C)C(=O)[C@H](C)n2cncn2)C1 ZINC001047354851
N#Cc1ccc(N2CCN(C(=O)C(=O)NCCCN3C(=O)CNC3=O)CC2)nc1 ZINC001328698812
N#Cc1ccc(NCCNC(=O)CCc2ccc(S(N)(=O)=O)cc2)nc1 ZINC000914858963
N#Cc1cccc(S(=O)(=O)NCC(=O)OCCN2C(=O)CNC2=O)c1 ZINC000795328430
C#CCNC(=O)CN1CCN(C(=O)CS[C@@H]2CCS(=O)(=O)C2)CC1 ZINC000728534982
C#CCNS(=O)(=O)N1CCN(Cc2nnc(C)[nH]2)CC1 ZINC000794450487
Cn1cc(S(=O)(=O)N2CCSC[C@@H]2C#N)c(=O)n(C)c1=O ZINC000408099479
C#CCCCC(=O)N(C)CCCN(C)C(=O)c1ccc(-c2nn[nH]n2)[nH]1 ZINC001573285364
O=C(NCCn1ccnc1)C(=O)NCCn1cc([N+](=O)[O-])cn1 ZINC001340225637
O=S(=O)(NC[C@@]1(COc2cnccn2)C[C@@H](O)[C@@H](O)C1)c1ccc(Cl)cc1 ZINC000107430571
CCS(=O)(CC)=NS(=O)(=O)N(C)CCS(N)(=O)=O ZINC001365455935
C[C@@H]1C[N@H+](CC(=O)NCC#N)C[C@H]1CCNC(=O)C1(C(N)=O)CC1 ZINC001103388137
CNC(=O)NCCC(=O)[C@@H](C#N)C(=O)NCCOC ZINC001343388258
CN(C(=O)[C@@H]1COC(=O)N1)[C@H]1CN(C(=O)c2ccc(C#N)[nH]2)C[C@@H]1O ZINC000958836955
CN(C(=O)c1cc(C#N)c[nH]1)[C@H]1CN(C(=O)[C@@H]2CNC(=O)N2)C[C@@H]1O ZINC000958798489
CNC(=O)NCC(=O)NCCN(C)C(=O)[C@@H](C)C#N ZINC001496136529
Cn1c(=O)[n-]c(NC[C@H](O)C[NH+](C)C)c(C#N)c1=O ZINC001184785534
COCCN1C(=O)CC[C@@H]2[C@H]1CCN2S(=O)(=O)c1cn(C)cn1 ZINC000096186238
O=C1OC[C@@H]2CN(Cc3cc(Cl)c(F)cc3[O-])CCN12 ZINC000816515174
CN(C)C(=O)CN1C[C@@H]2CS(=O)(=O)C[C@@]2(C#N)C1 ZINC000933115312
C#CC[N@@H+](C)CCCNC(=O)CNS(=O)(=O)c1cn(C)cn1 ZINC000293941468
[NH3+]Cc1nc(=O)[n-]n1-c1cc([N+](=O)[O-])cc[n+]1[O-] ZINC001157933103
C#CCOCCC(=O)NCC1(O)CN(CCCO)C1 ZINC001484272162
C[C@@]1(C2CCN(c3ncc(C#N)c(N)n3)CC2)NC(=O)NC1=O ZINC000067742284
C[S@](=N)(=O)N1CCN(S(=O)(=O)[C@@H]2COC[C@H]2O)CC1 ZINC001364049990
COc1ccc(Cl)cc1S(=O)(=O)N(C)CC(=O)NCCSc1nc[nH]n1 ZINC000226065861
N#Cc1cc(C(=O)N2CCN3[C@H](CNS3(=O)=O)C2)c[nH]1 ZINC001362966763
C#CCN(C(=O)CNS(=O)(=O)CCOC(C)C)[C@@H]1CCS(=O)(=O)C1 ZINC000747915174
C#CCN(CC(=O)N1CCNC1=O)[C@@H]1CCS(=O)(=O)C1 ZINC000490842137
COC(=O)c1cn([C@H]2CS(=O)(=O)C[C@H]2O)cc2c(=O)[nH]nc1-2 ZINC000263588256
CNC(=O)NC(=O)CN1CC(CCO)(NC(=O)[C@H]2CC23CC3)C1 ZINC001394159011
CS(=O)(=O)CCC(=O)N1CC[C@H]([NH2+]CCn2cncn2)C1 ZINC001376902904
N#CC[C@]1(O)CCN(C(=O)CCCS(N)(=O)=O)C1 ZINC001418178518
CN([C@@H]1COC[C@H]1O)S(=O)(=O)CCCS(=O)(=O)NCC#N ZINC000349465143
C#CCCCS(=O)(=O)NCCCN1C(=O)NC2(CCCCC2)C1=O ZINC000376275242
O=C(Cn1cnnn1)NCC=CCNC(=O)c1cccc(=O)[nH]1 ZINC001357555470
C#CCN(CC#N)C(=O)CCn1cnc2c1c(=O)n(C)c(=O)n2C ZINC000281042763
Cc1c(CC(=O)NCC2(O)CN(CC#N)C2)cnn1C ZINC001500848411
C[C@@H](C#N)N(C)S(=O)(=O)CCCS(=O)(=O)N[C@@H]1COC[C@H]1O ZINC000349539376
O=C(Cn1ccnc1)NCC1CN(C(=O)[C@H]2CNC(=O)N2)C1 ZINC001389792398
COCC[N@H+](C)CCNC(=O)C(=O)N1CC[C@@](C)(O)C1 ZINC001322003495
O=S(=O)([N-]c1cccc(O)c1O)c1cccnc1Cl ZINC001184867319
CNS(=O)(=O)CCNc1ncc([N+](=O)[O-])c(N)n1 ZINC000276045583
NS(=O)(=O)[C@@H]1CCC[N@H+](C[C@@H](O)C2(O)CCOCC2)C1 ZINC001365285287
N#CCCC[C@@H]([NH3+])C(=O)N1CC(S(=O)(=O)N2CCNCC2)C1 ZINC000424188203
C[C@@]1(O)CCN(C(=O)C(=O)N2C[C@@H]3C[C@H]2C[NH2+]3)C1 ZINC001329504127
N#CCNS(=O)(=O)CCCS(=O)(=O)N[C@@H]1CCCOC1 ZINC000349592497
C[C@@H]1C(=O)N(C)CCN1S(=O)(=O)CCCS(=O)(=O)NC1(C#N)CC1 ZINC000349499436
N#Cc1cc(C(=O)N2CCN(C(=O)Cn3cnnn3)CC2)ccn1 ZINC000355538142
C#CCNC(=O)COC(=O)CNS(=O)(=O)c1ccccc1-c1nn[nH]n1 ZINC001588354057
C#CCCN1CCN(C(=O)C2(S(N)(=O)=O)CC2)CC1 ZINC000845364182
CN1CCN(C(=O)Cn2cc([N-]S(=O)(=O)c3ccc4[nH]c(=O)[nH]c(=O)c4c3)cn2)CC1 ZINC000462393241
C#CCN(CC#N)S(=O)(=O)CCCS(=O)(=O)N1C[C@@H]2C[C@H]1C[S@@]2=O ZINC000848956861
Cc1nnc(CC(=O)NCCN(C)C(=O)[C@]2(C)CNC(=O)C2)[nH]1 ZINC001386873628
C[C@@H](CNC(=O)[C@H](C)S(C)(=O)=O)N(C)CC(=O)N(C)C ZINC001381537755
CN1C(=O)C[C@@H](NS(=O)(=O)c2ccc(C#N)cn2)C1=O ZINC001475289186
CC#CCn1nnnc1N1CCN(S(=O)(=O)NC)CC1 ZINC001352509660
C[C@@H](C#N)C(=O)N1C[C@H](O)[C@@H](N(C)C(=O)c2cn(C)c(=O)[nH]c2=O)C1 ZINC000958849100
C#CCC[N@H+]1C[C@H]2OCCN(C(=O)CN3CCN(C)C(=O)C3)[C@H]2C1 ZINC001083124720
C[C@@H](C#N)NS(=O)(=O)CCCS(=O)(=O)N1CCN2C(=O)OC[C@@H]2C1 ZINC000848959033
CN(CC#N)S(=O)(=O)CCCS(=O)(=O)N1CC(N2CC[C@@H](O)C2)C1 ZINC000349470360
CON=CC(=O)N1CCN(S(=O)(=O)N2CCN(C)CC2)CC1 ZINC000773778465
C#CCN(CC(=O)N(CC(N)=O)CC(N)=O)C(=O)OC(C)(C)C ZINC000825597547
CN(CC(=O)N1CCN(S(N)(=O)=O)CC1)S(=O)(=O)c1ccc(C#N)cc1 ZINC000517669790
C#CCCN1CCN(C(=O)Cn2c(=O)c3c(ncn3C)n(C)c2=O)CC1 ZINC000064443493
C#CCN1CCC[C@H]1C(=O)N1C[C@@H]([NH2+]CCO)[C@@H](n2ccnn2)C1 ZINC001070211645
COCCNC(=O)CNS(=O)(=O)c1ccc(C#N)cn1 ZINC001462696611
C#CCNS(=O)(=O)N1CCN(C(=O)CCn2ccnc2)CC1 ZINC000831561026
N#C[C@@H]1CN(S(=O)(=O)NC[C@@H]2COCO2)CCO1 ZINC001424198904
O=c1c2cc3c(=O)n(CO)c(=O)c3cc2c(=O)n1CO ZINC000001586853
COc1ccc(N2CCN(S(=O)(=O)[C@@H]3COC[C@H]3O)CC2)c(OC)c1 ZINC000919051851
CNS(=O)(=O)CCC(=O)OCC(=O)NCCC#N ZINC001320874374
Cn1c(=O)[nH]cc(C(=O)N2CC(O)(CNC(=O)c3nnc[nH]3)C2)c1=O ZINC001044788558
NC(=O)CCS(=O)(=O)CCC(N)=O ZINC000002484659
CS(=O)(=O)NCCNS(=O)(=O)c1cc(S(C)(=O)=O)ccc1Cl ZINC000027972777
CN(CC#N)S(=O)(=O)CCCS(=O)(=O)N1CC(O)(CC#N)C1 ZINC000349454353
Cc1ccc(S(=O)(=O)NCC(=O)NCCN2CCNC2=O)c(C)c1 ZINC000055393204
CO[C@@H]1CN(S(=O)(=O)CCCS(=O)(=O)NC2(C#N)CC2)C[C@H]1O ZINC000349469229
C=CCN(CCC#N)S(=O)(=O)c1c[nH]c2nc(=O)[n-]c(=O)c-2c1 ZINC000490103097
NC(=O)NCC(=O)N1CC[C@@](O)(CNC(=O)Cn2ncnn2)C1 ZINC001039802304
CCS(=O)(=O)NCCNC(=O)CNS(=O)(=O)c1cccc(C#N)c1 ZINC000589299778
C#CC(=O)NCCC(=O)N1CCN(C(=O)C#C)CC1 ZINC001334232728
O=C1NC(=O)N2CCN(CC#CCN3CCN4C(=O)NC(=O)[C@@H]4C3)C[C@@H]12 ZINC000514723260
NS(=O)(=O)c1cccc(N2CCN(S(N)(=O)=O)CC2)c1[N+](=O)[O-] ZINC000272441316
CN1CCN(c2nc3c(nc(N)[nH]c3=O)[nH]2)CC1 ZINC000002292863
Cc1c(S(=O)(=O)NCCNS(=O)(=O)c2cccc([N+](=O)[O-])c2)cnn1C ZINC000489119597
CN(CC#N)S(=O)(=O)CCCS(=O)(=O)N1CC2(C1)CN(C)C(=O)O2 ZINC000848957789
C#CC1(O)CN(Cc2nccn2S(=O)(=O)N(C)C)C1 ZINC000898144520
CN1CC2(CN(S(=O)(=O)CCCCS(=O)(=O)NCC#N)C2)OC1=O ZINC001333041389
C#CCNS(=O)(=O)N1CCN(C(=O)CN2CCS(=O)(=O)CC2)CC1 ZINC001471451501
CC(C)C#CC(=O)NCC[NH2+]CC(=O)NC[C@@H]1CCS(=O)(=O)C1 ZINC001126834202
Cn1cc(C(=O)N2CCN(CC#N)CC2)c(=O)[nH]c1=O ZINC000957639409
Cc1nccn1[C@@H]1CC[C@@H](NS(=O)(=O)c2cn(C)cn2)[C@H]1O ZINC000257274002
CC(C)(O)CC(=O)N1CC[C@](C)(NC(=O)Cn2cnnn2)C1 ZINC001390186945
COCCn1cnnc1CN(C)S(=O)(=O)c1cn(C)c(=O)n(C)c1=O ZINC000952972507
C#CCCS(=O)(=O)N1CC2(C1)C[C@@H](O)CNC2=O ZINC001475685412
CNC(=O)NC(=O)[C@H](C)[NH2+]C[C@H](O)CN(C)C(=O)C(C)(F)F ZINC001379741140
O=C1CN(c2nc(N3CCNC(=O)C3)c([N+](=O)[O-])s2)CCN1 ZINC000344432741
O=[N+]([O-])c1cc(S(=O)(=O)NCCn2cnnc2)ccc1[O-] ZINC000381344207
O=C([C@@H]1C[C@H]1[N+](=O)[O-])N1CC(S(=O)(=O)N2CCN(CCF)CC2)C1 ZINC000961066426
CCn1cc(S(=O)(=O)N(CCO)CCO)c([N+](=O)[O-])n1 ZINC001337203973
N#Cc1c([N+](=O)[O-])cccc1S(=O)(=O)N1CCN2C(=O)C(=O)NC[C@@H]2C1 ZINC000443487430
Cn1cc(S(=O)(=O)NCCCC#N)c(=O)n(C)c1=O ZINC000054138465
CCn1cc(S(=O)(=O)N2CCN3C(=O)C(=O)NC[C@@H]3C2)c([N+](=O)[O-])n1 ZINC000611107218
O=C(Cn1cnnn1)N1CC[C@@](O)(CNC(=O)[C@@H]2CNC(=O)N2)C1 ZINC001040726197
COc1ccc(S(=O)(=O)N=C2NCN(CCN(C)C)CN2)cc1 ZINC000040387121
C#CC[NH2+][C@@H]1CN(C(=O)CN2CC(=O)NC2=O)C[C@H]1c1cnn(C)c1 ZINC001087002366
CCS(=O)(=O)N1CCN(C(=O)CN(C)C)[C@@H]2CS(=O)(=O)C[C@@H]21 ZINC000082157630
Cc1cnc([N-]S(=O)(=O)CCCS(=O)(=O)N2CC(O)(CC#N)C2)s1 ZINC000349452769
CNS(=O)(=O)c1ccc(CNS(=O)(=O)c2c[nH]c3nc(=O)[n-]c(=O)c-3c2)s1 ZINC000437207754
C#CCN(CC#N)S(=O)(=O)CCCS(=O)(=O)N1CCn2cnnc2C1 ZINC001327249736
NS(=O)(=O)N1CCC[N@H+](C[C@@H](O)Cn2cc([N+](=O)[O-])cn2)CC1 ZINC000377888858
Cn1cc(S(=O)(=O)N2CCN(C(=O)CC#N)CC2)cc1C(N)=O ZINC000564766020
C#CC[N@H+]1CC[C@@H](N2CCN(C(=O)Cn3cnc(C(N)=O)n3)CC2)C1 ZINC001046033643
CN(CCO)S(=O)(=O)CCCS(=O)(=O)Nc1ccc(C#N)cn1 ZINC000349532642
Cc1c(C(=O)NCCN2CCS(=O)(=O)CC2)cc(S(N)(=O)=O)cc1[N+](=O)[O-] ZINC000468059797
OC[C@@H]1C[N@H+](C[C@@H](O)C2(O)CCOCC2)C[C@@H]1O ZINC001307828799
Cn1nnc2cc(/C=C3/C(=O)[N-]N(c4ccccc4)C3=O)ccc21 ZINC000751032278
Nc1cc(N2CCN3C(=O)C(=O)NC[C@@H]3C2)cc(CO)c1[N+](=O)[O-] ZINC000611525726
Nc1nc2c(ncn2[C@@H]2O[C@H](CO)[C@@H](F)[C@H]2O)c(=O)[nH]1 ZINC000006585355
C#CCC[NH2+]C[C@@H](C)NC(=O)Cn1c(=O)[n-][nH]c1=O ZINC001497970973
C#CC[NH2+][C@@H]1CN(C(=O)CN2CCNC(=O)C2)C[C@@H]1n1ccnn1 ZINC001070250145
C#CCNS(=O)(=O)N1CCN(CCCS(=O)(=O)NC)CC1 ZINC000761031115
C#CCN(CC#N)S(=O)(=O)CCCS(=O)(=O)N1CCN(C)C(=O)C1 ZINC000848958798
NC(=O)[C@@]1(NC(=O)[C@@H]2CC23CCS(=O)(=O)CC3)CCOC1 ZINC001362965710
C[C@@H]1OC[C@H]2O[C@@H](O)[C@H](O)[C@@H](O)[C@@H]2O1 ZINC000006031663
O=C(CN1C(=O)CNC1=O)NC1CC(C[NH2+]Cc2n[nH]c(=O)[n-]2)C1 ZINC000962660832
CC(C)CNC(=O)NC(=O)[C@@H](C)[NH2+]CCNC(=O)CNC(N)=O ZINC001123258898
C#CCN1CC(N2CCN(C(=O)C3CC4(C3)NC(=O)NC4=O)CC2)C1 ZINC000941604124
C[C@@]1(O)C[C@H](NS(=O)(=O)N2CCO[C@H](C#N)C2)C1 ZINC000580214484
C#CCNC(=O)C[N@@H+]1CC[C@@]2(CNC(=O)CNC(N)=O)CCC[C@@H]12 ZINC001107277476
CO[C@@H]1CN(Cc2cc(Cl)cc([N+](=O)[O-])c2[O-])C[C@H]1O ZINC000825016522
CCN(CC#N)S(=O)(=O)CCCS(=O)(=O)N1CCNC(=O)C1 ZINC000349535281
O=S(=O)(NC1CCN(S(=O)(=O)[N-]CC(F)(F)F)CC1)c1cnc2n1CCC2 ZINC000445707625
N#Cc1ccc(CN2CCN(C(=O)Cn3cnnn3)CC2)cc1 ZINC000065564205
O=C1[N-]C(=O)N(c2cccc3ccccc32)C(=O)C1=CNC(CO)(CO)CO ZINC000006198216
CN([C@@H]1CCS(=O)(=O)C1)S(=O)(=O)[C@@H]1CCS(=O)(=O)C1 ZINC000004305204
N#Cc1ccc(S(=O)(=O)NCC(=O)NCCN2C(=O)CNC2=O)cc1 ZINC000555034304
CCCCS(=O)(=O)N1C[C@@H]2c3nc(N4CCCC4)ncc3CS(=O)(=O)[C@@H]2C1 ZINC000096251965
O=C(C[C@H]1CNCCS1(=O)=O)NCC[NH2+]C1CC1 ZINC001335311376
Nc1nnc(CC(=O)N2CCN(S(N)(=O)=O)CC2)s1 ZINC001363306331
O=C(Cn1cnnn1)N1CC[C@H]([NH2+]C[C@H](O)Cn2cccn2)C1 ZINC001366090881
COc1ccc(S(C)(=O)=O)cc1S(=O)(=O)NCCN1CC[NH2+]CC1 ZINC000262049093
Cc1[nH]c(=O)[nH]c(=O)c1S(=O)(=O)N=C1NCCS1 ZINC000004568948
CCS(=O)(=O)N(C)CCCNC(=O)CNS(=O)(=O)c1cnn(C)c1 ZINC000047110258
CC#CCN(CCNC(=O)Cn1ncnn1)CCOC ZINC001284656317
C#CCNC=C1C(=O)NC(=S)N(CCOC)C1=O ZINC000105490313
C#CCCCS(=O)(=O)N1CCN(S(=O)(=O)N2CCN(C)CC2)CC1 ZINC000791420945
O=C(NCCn1ccnc1)C(=O)N1CC[C@]2(CNC(=O)C2)C1 ZINC001327312765
CS(=O)(=O)c1ccc(-n2cnc(C#N)n2)c(S(C)(=O)=O)c1 ZINC000057991199
C=CCNC(=O)NC(=O)C[NH2+]C1(CNC(=O)C(N)=O)CCCCC1 ZINC001115705169
CC(C)OCCS(=O)(=O)N1CCN(S(=O)(=O)N2CCO[C@@H](C#N)C2)CC1 ZINC000410150814
C#CCC[N@H+]1CC[C@@H](n2cc(CNC(=O)[C@@H]3CNC(=O)N3)nn2)C1 ZINC001000015791
C#CCCN1CC(N2CCN(C(=O)CN3C(=O)CNC3=O)CC2)C1 ZINC000941660845
O=S(=O)([N-]c1ccc(O)c(Cl)c1)c1cnc2n1CCC2 ZINC000783532183
CN(C[C@H](O)C[N@H+](C)CCO)C(=O)c1cccn2nnnc12 ZINC001369500910
CN(C)S(=O)(=O)CCCS(=O)(=O)N[C@@H]1CCC[C@@H]1CNS(C)(=O)=O ZINC000409816635
N#C[C@@H]1CN(S(=O)(=O)NCCCN2CCNC(=O)C2)CCO1 ZINC000336953643
Cn1c2ncc(S(=O)(=O)NCC#N)cc2c(=O)[nH]c1=O ZINC000359487404
N#Cc1ncccc1S(=O)(=O)N1CCN(CCS(N)(=O)=O)CC1 ZINC000428398728
COc1ccc(S(=O)(=O)N2CCN(S(=O)(=O)N(C)C)CC2)cc1[N+](=O)[O-] ZINC000502365094
OC[C@@H]1C[N@H+](C[C@@H](O)CC2(O)CCOCC2)CC[C@@H]1O ZINC001413999233
C#CCNC(=O)C[N@@H+]1CC[C@@]2(CNC(=O)Cn3cnnn3)CCC[C@@H]12 ZINC001107279656
C#CCCn1nnnc1N1CCN(S(=O)(=O)NC)CC1 ZINC001337413072
CCN(CC)S(=O)(=O)CCNS(=O)(=O)c1ccc(C#N)c(F)c1 ZINC000489188065
C[C@@H](O)C(=O)N1C[C@@H]2CS(=O)(=O)C[C@@]2(C#N)C1 ZINC000886207064
N#Cc1ccnc(N[C@@H]2C[C@H](CO)[C@@H](O)[C@H]2O)n1 ZINC001168041325
NC(=O)C(=O)N1CCN(c2cc[nH]c(=O)c2[N+](=O)[O-])CC1 ZINC001055999534
CN1CC[C@@H](C(=O)N2C[C@@H]3C[C@H]2CN3CC#N)S1(=O)=O ZINC001032676642
O=C(Cn1cnnn1)N1CC[C@](O)(CNC(=O)C(F)F)C1 ZINC001380087012
C#CC[N@@H+](C)CCCNC(=O)C(=O)Nc1ccn(CC(=O)N(C)C)n1 ZINC001117718032
O=S1(=O)CCCN1CCN1CCCC[C@@H]1[C@H]1CCC[NH2+]1 ZINC000695085486
COc1ccc(O)c(CN2CCN3C(=O)C(=O)NC[C@H]3C2)c1 ZINC000271819137
Cc1cc2[nH]c(=O)c(C(=O)NC[C@@H]3CN(CC#N)C[C@@H]3O)cn2n1 ZINC000958485925
O=c1[nH]c2c(ccn2[C@H]2C[C@H](O)[C@@H](CO)O2)c(=O)[nH]1 ZINC000036460934
O=C(Cn1ncnn1)NCC[NH2+]CCCc1ccccc1Cl ZINC001127437494
O=CN(CCO[C@@H]1CCS(=O)(=O)C1)[C@@H]1CCS(=O)(=O)C1 ZINC000217395170
C#CCNS(=O)(=O)c1cccc(C(=O)N2CCN(C(=O)Cn3cnnn3)CC2)c1 ZINC000917512715
N#C[C@@H]1CNCCN1C(=O)C1=CN2NC=CC=C2N1 ZINC001149435633
CC(C)(CNS(=O)(=O)N=S(C)(C)=O)CS(N)(=O)=O ZINC001364019209
CC#CCN(C)S(=O)(=O)CCCS(=O)(=O)[N-]c1ncc(OC)cn1 ZINC000348353464
C[C@@H](C#N)NS(=O)(=O)CCCS(=O)(=O)N1CC[C@@]2(CNC(=O)C2)C1 ZINC000349453750
N#CCNC(=O)C[NH2+]C1(CNC(=O)[C@@H]2CNC(=O)N2)CCCCC1 ZINC001115699927
C#CC[NH2+][C@@H]1CN(C(=O)[C@@H]2CCS(=O)(=O)C2)C[C@@H]1n1ccnn1 ZINC001070229326
C[C@@H]1OCC[C@@H]1S(=O)(=O)N1CC2(C1)C[C@H](O)CNC2=O ZINC001365738099
CO[C@@H]1O[C@@H](CO)[C@H](O)[C@@H](O)[C@@H]1OS(=O)(=O)c1ccc(C)cc1 ZINC000257346639
C#CCC[NH2+]CCN(CCO)C(=O)c1n[nH]c(=O)[n-]c1=O ZINC001326053797
NC(=O)[C@@]1(NC(=O)C[C@H]2C[NH2+]CCO2)CCOC1 ZINC001326828115
COCCCCC[N@@H+]1CCO[C@@](C)(CNC(=O)COC)C1 ZINC001107659739
C#CCNC(=O)CN1CCN(C(=O)CN2CCCC3(CC3)S2(=O)=O)CC1 ZINC001346832446
O=C1CN(S(=O)(=O)c2cccc([N+](=O)[O-])c2-c2nnn[n-]2)CCN1C1CC1 ZINC000823535827
CNC(=O)NCC(=O)N1CC(O)(CNC(=O)Cn2cnnn2)C1 ZINC001041408214
O=C(CCc1cn[nH]n1)NC[C@@H]1CCN1C(=O)Cn1nccn1 ZINC001378567996
O=C1NCC[C@@H]1CC[N@@H+]1CCN2C(=O)NC(=O)[C@H]2C1 ZINC001329001139
CNC(=O)CNS(=O)(=O)c1ccc(C#N)nc1 ZINC000165712260
N#Cc1ccc(CS(=O)(=O)CC(=O)N2CCN(S(N)(=O)=O)CC2)cc1 ZINC000264707938
CCS(=O)(=O)CC(=O)NCCn1cnc(C#N)n1 ZINC001411379963
NS(=O)(=O)CC[N@@H+]1CC[C@@H](C2OCCO2)C1 ZINC001333238583
C#CCSCCNC(=O)N1CCN(C(=O)Cn2cnnn2)CC1 ZINC000740487629
COCCNC(=O)C(C#N)=c1sc(=Cc2cc(F)cc(F)c2)c(=O)n1CC(N)=O ZINC000533693305
C#CCNS(=O)(=O)N1CCN(S(=O)(=O)c2cnc(OC)s2)CC1 ZINC001309801388
C#CCC[N@@H+]1C[C@@H](O)[C@@H](CNC(=O)c2nc(C)n(-c3nc[nH]n3)n2)C1 ZINC000958297794
CNS(=O)(=O)NCC(=O)NCCCNCC#N ZINC001163291138
CNS(=O)(=O)CCNC(=O)NCCC(=O)N1CCN(C)CC1 ZINC000331260660
N#Cc1cncc(NCCNC(=O)CN2CN=NC2=O)n1 ZINC001093558640
CNC(=O)NCC(=O)NC[C@H]1C[C@@H](NC(=O)[C@]23C[C@H]2COC3)C1 ZINC001396533426
N#Cc1ccncc1N1CCN(C(=O)C(=O)N2CCNC(=O)C2)CC1 ZINC000577833633
C=CCNC(=O)C(C#N)=c1sc(=Cc2cnn(C=C)c2)c(=O)n1CC(N)=O ZINC000772317289
CNC(=O)C[NH2+]C[C@@H](C)CNC(=O)C[C@@H]1CCS(=O)(=O)C1 ZINC001374042857
NC(=O)NC1(C(=O)N2CC(O)(CNC(=O)Cn3cnnn3)C2)CC1 ZINC001041402986
C[C@H](C#N)N(C)S(=O)(=O)CCCCS(=O)(=O)N1CCC=C(F)C1 ZINC000349609092
C[C@@H]1CN=C(C(O)(C2=NC[C@@H](C)N2)C2=NC[C@H](C)N2)N1 ZINC000068604475
CCS(=O)(=O)CCN1CC[C@H]2CN(Cc3cc(C#N)n(C)c3)C[C@H]21 ZINC001280073228
C#CCN1CCN(C(=O)CN2CCN(CC(=O)N3CCN(CC#C)CC3)CC2)CC1 ZINC000748809607
C[C@@H]1CN(c2c(C#N)c(=O)n(C)c(=O)n2C)CC[S@]1=O ZINC000352246097
C#CCCN1CCN(C(=O)Cn2cc(S(N)(=O)=O)cn2)CC1 ZINC000299508644
C#CCn1c(=O)c(=Cc2c(C)cnn2C)sc1=C(C#N)C(=O)NCCOC ZINC000795198567
C#CC[N@@H+]1C[C@H]2CN(C(=O)Cn3ncn4nccc4c3=O)C[C@H]2C1 ZINC001049099533
Cn1cnc(S(=O)(=O)N2C[C@H]3CN(c4ncccn4)C[C@H]3C2)c1 ZINC000096063683
C#CCNC(=O)CC(=O)NCC[NH2+]CC1CCS(=O)(=O)CC1 ZINC001125982381
CNS(=O)(=O)CCNS(=O)(=O)c1cc(S(C)(=O)=O)ccc1OC ZINC000040678015
C[C@@H]1CN(S(=O)(=O)CCCCS(=O)(=O)NC2(C#N)CC2)CC(=O)N1 ZINC000349600607
O=C1NCCN1CCN1CCS(=O)(=O)CC1 ZINC000020421607
CN(C)C=N[n+]1cnn(CCCS(=O)(=O)[O-])c1 ZINC000252679228
O=C1[C@H]2CNCCN2C(=O)[C@@H]2CSCN12 ZINC000014732702
C#CCNC(=O)CN1CCN(CCC(=O)N2CCN(c3ncccn3)CC2)CC1 ZINC000728571112
NS(=O)(=O)c1c([N+](=O)[O-])cccc1N1CCN2C(=O)C(=O)NC[C@@H]2C1 ZINC000532021907
C#CCN1CCN(c2nnc(CN3CCCC3=O)n2CCNS(C)(=O)=O)CC1 ZINC001300706679
COC(=O)COCC(=O)N1CCN(CC#N)CC1 ZINC000597272897
N#CC1(CS(=O)(=O)N2CCN(S(=O)(=O)NCc3cn[nH]n3)CC2)CC1 ZINC001577706492
C#CCNC(=O)CN1CC(O)(CNC(=O)CCS(=O)(=O)NC)C1 ZINC001278864466
Cn1ccc(NC(=O)CNC(=O)CNS(=O)(=O)c2ccc(C#N)cc2)n1 ZINC000591713896
COCCN(CCC#N)S(=O)(=O)c1cn(C)c(=O)n(C)c1=O ZINC000316450229
Cc1c(C(=O)NC[C@@H](O)C[NH2+]Cc2cncn2C)nnn1C ZINC001367579119
C#CC[NH2+][C@@H]1CN(C(=O)CN2CN=NC2=O)C[C@H]1c1cnn(C)c1 ZINC001086976500
N#CCNS(=O)(=O)CCCS(=O)(=O)N1CCN(c2cccnn2)CC1 ZINC000349523841
O=C(C#CC1CC1)NCc1cn(C2CN(CC(=O)NCc3cn[nH]n3)C2)nn1 ZINC001577745780
C#CCNC(=O)CN1CC(CNC(=O)Cn2ncnn2)C1 ZINC001481625844
COC[C@@](C)(C#N)NC(=O)Cn1c(=O)c2c(ncn2C)n(C)c1=O ZINC000353444267
C=CCn1c(=O)n(CC=C)c(=O)n(CN2CCS(=O)(=O)CC2)c1=O ZINC000728711635
O=c1[nH]c2ccccc2n1CCCN1CCN(c2ccc(S(=O)(=O)N3CCOCC3)cn2)CC1 ZINC000021392108
C[NH2+]CCNC(=O)C(=O)NCCc1cc(C)n(C)n1 ZINC001336648194
C=CCC[C@@H](O)CN1C[C@@]2(F)C(=O)N(Cc3ncccn3)C[C@@]2(F)C1 ZINC001277790085
C=CCNC(=O)NC(=O)C[NH2+]CCNC(=O)Cn1c(=O)[n-][nH]c1=O ZINC001149141697
Cn1c(N2CCN(S(C)(=O)=O)CC2)c(C#N)c(=O)n(C)c1=O ZINC000044893371
OC[C@H]1C2OC([C@@H]1CO)[C@H](CO)[C@H]2CO ZINC000003843455
C#CCNC(=O)CN1CCN(C(=O)CCNS(=O)(=O)c2cn(C)c(C)n2)CC1 ZINC000728530777
C#CCNC(=O)CCNCC(=O)N=S(C)(C)=O ZINC001335515926
C#CC[NH+]1CCC(C(=O)N(C)C2CN(C(=O)Cn3cnnn3)C2)CC1 ZINC000954499901
Cn1cnc(C(=O)NCC2(NCc3nnn(C)n3)CCC2)n1 ZINC001368466515
C=CCNC(=O)CNC(=O)Cn1cc(Br)c(=O)[nH]c1=O ZINC000181704506
Cc1cc(C)c(C[NH2+]CCNC(=O)CS(C)(=O)=O)c(C)c1 ZINC001124356309
N#Cc1ncn(CC(=O)N2CC[C@@]3(CNC(=O)C3)C2)n1 ZINC001362762382
N#Cc1cc(C(=O)N2CCN([C@@H]3CCN(C(=O)C(N)=O)C3)CC2)c[nH]1 ZINC000956593269
CNc1cc(N2CC[C@@](O)(CNC(=O)Cn3ccnc3)C2)ncn1 ZINC000257285563
N#Cc1c[nH]c(C(=O)N[C@@H]2CN(C(=O)Cn3cnnn3)C[C@@H]2O)c1 ZINC000962139872
CCS(=O)(=O)NCCS(=O)(=O)N1CCN(C(=O)CC#N)CC1 ZINC000579859253
N#Cc1cc(C(=O)N[C@@H]2CN(C(=O)Cn3ncnn3)C[C@@H]2O)c[nH]1 ZINC000962389359
N#Cc1ccc(NCCNC(=O)[C@H]2CNC(=O)N2)nn1 ZINC001094104268
C[C@H](C(=O)N[C@](C)(C#N)CN(C)C)[C@H](C)C(=O)N[C@](C)(C#N)CN(C)C ZINC000522005873
O=C(C#CC1CC1)N1CCO[C@@H]2CN(C(=O)[C@@H]3COC(=O)N3)C[C@@H]21 ZINC000960365836
O=C(Cn1cc([N+](=O)[O-])cn1)N1CCN2[C@@H](CNS2(=O)=O)C1 ZINC001156620270
N#Cc1ccc(C(=O)NC[C@@H]2CN(C(=O)[C@@H]3COC(=O)N3)CCO2)[nH]1 ZINC000944556221
CN(C(=O)Cn1cnnn1)[C@H]1CN(C(=O)c2c[nH]c(C#N)c2)C[C@@H]1O ZINC000958481074
O=C(NCCS(=O)(=O)N1CCN(C(=O)c2ccc[nH]c2=O)CC1)c1ccc[nH]c1=O ZINC000040156116
CN(CC#N)S(=O)(=O)c1cccc(S(=O)(=O)N2C[C@H](O)[C@@H](O)C2)c1 ZINC000600760069
C#CCN1CCN(C(=O)CN2CCN(c3nncn3C)CC2)CC1 ZINC000847040526
C[C@@H](OC(=O)c1cc(S(N)(=O)=O)cn1C)C(=O)N1CCNC1=O ZINC000012600482
C[NH+](C)CCN1CCN(S(=O)(=O)N2CCO[C@@H](C#N)C2)CC1=O ZINC000593625865
Cn1cc(CC(=O)NCc2nc(CS(C)(=O)=O)n[nH]2)cn1 ZINC001364281409
NC(=O)NCCC(=O)NC[C@@]1(O)CCN(C(=O)Cn2cnnn2)C1 ZINC001039698498
N#Cc1cc(C(=O)N2C[C@@H]([NH2+]CC(N)=O)[C@@H](n3ccnn3)C2)c[nH]1 ZINC001070180929
N#CCC1(O)CN(C(=O)c2cnn(C[C@@H](O)CO)c2)C1 ZINC001447921278
Cc1noc(CN(C)C(=O)C(=O)NCCCN2CC[NH2+]CC2)n1 ZINC001329122044
N#C[C@@]1(F)CCN(S(=O)(=O)CCCCS(=O)(=O)[N-]c2nc[nH]n2)C1 ZINC000348465895
C#CCCS(=O)(=O)N(CCO)CCOCCO ZINC000849399789
CN(CCC[NH2+]Cc1cnn(C)c1)C(=O)CN1C(=O)CNC1=O ZINC001322826503
N#Cc1ccc(S(=O)(=O)NCC(=O)NN2CCS(=O)(=O)CC2)cc1 ZINC000862738637
CC(C)(C#N)NS(=O)(=O)CCCS(=O)(=O)N1CC(C)(O)C1 ZINC000565231483
CNC(=O)NC(=O)CN1CCC[C@@](O)(Cn2ccnn2)C1 ZINC000330531246
N#Cc1ccc(N2CCN(C(=O)C(=O)N3CCNC(=O)C3)CC2)nc1 ZINC000297862398
C#C[C@H](C)NS(=O)(=O)CCCS(=O)(=O)[N-]c1onc(C)c1C ZINC000848965718
O=C(Cn1ncnn1)N1CC2(C1)CCN(C(=O)[C@@H]1C[C@H]1[N+](=O)[O-])C2 ZINC001019048764
O[C@H](C[NH2+]CCn1cncn1)C1(O)CCOCC1 ZINC001336294214
CN(CC#N)S(=O)(=O)CCCS(=O)(=O)N(C)C1CC(O)C1 ZINC000349490884
Nc1ccn([C@H]2O[C@@H](CO)[C@@H](O)C2(F)F)c(=O)n1 ZINC000001612235
Nc1ncnc2c1ncn2[C@@H]1C=C(CO)[C@@H](O)[C@@H]1O ZINC000005390389
C[NH2+]CCOCCN(C)C(=O)C(=O)N1CC[C@](O)(C(F)F)C1 ZINC001331779830
CC#CCN1C[C@@H]2C[C@H]1CN2C(=O)CN1CC(=O)NC1=O ZINC001032686811
COc1ccc([C@@]2(CO)O[C@@H](CO)[C@@H](O)[C@@H]2O)cc1 ZINC000001686602
CC(C)S(=O)(=O)NN=Cc1c(=O)n(C)c(=O)n(C)c1N(C)C ZINC000807967823
OC[C@@H]1O[C@@H](Oc2c[nH]c3cc(Cl)ccc23)[C@H](O)[C@H](O)[C@H]1O ZINC000002583761
C#CCNC(=O)CN(C)[C@H](C)CNC(=O)CNC(=O)NC ZINC001275843505
Cc1nc([C@@H]2CN(S(=O)(=O)c3cn(C)cn3)CCO2)cc(=O)[nH]1 ZINC000257298815
CN(C)C(=O)[C@@H]1CC(=O)N(C2CN(c3ccnc(C#N)n3)C2)C1 ZINC000685941031
C#CCN1CCC[C@H]1C(=O)N1CCCN(C(=O)Cn2ncnn2)CC1 ZINC000941144153
O=C(Cn1cncn1)NCC1CN(C(=O)Cn2ncnn2)C1 ZINC001374912131
COCCNC(=S)NNC(N)=S ZINC000003340654
C#CCN(CC#N)S(=O)(=O)CCCS(=O)(=O)N1CC(C)(O)C1 ZINC000491795782
CN(CC#N)S(=O)(=O)CCCS(=O)(=O)N(C)[C@@H]1CCNC1=O ZINC000349463242
N#CCNC(=O)C[N@@H+](CCO)C1CCN(C(=O)c2nc[nH]n2)CC1 ZINC001098505787
COC(=O)[C@](C)(CO)NS(=O)(=O)N(C)CCC#N ZINC001365713703
C#CCNS(=O)(=O)N1CCN(CCN2C(=O)NC3(CCCC3)C2=O)CC1 ZINC000761036827
CN(CC#N)CCN(C)C(=O)CN1CCN(C)C(=O)C1 ZINC001320019844
C#CCOCCC(=O)NC1(CCO)CN(CCO)C1 ZINC001329656960
C#CCNC(=O)CC(=O)NC[C@H]1CN(CC#N)CCCO1 ZINC001149589180
NC(=O)NC(=O)C[NH2+]C1CC2(CC(NC(=O)[C@@H]3CNC(=O)N3)C2)C1 ZINC001121653786
CN([C@@]1(C#N)CCOC1)S(=O)(=O)CCCS(=O)(=O)N[C@@H]1CC[C@H]1O ZINC000349533867
Cc1[nH]c(=O)[nH]c(=O)c1S(=O)(=O)NC1CC1 ZINC000000093092
Cn1ccc(CN=Nc2ccc(S(=O)(=O)N3CCN(C)CC3)cn2)c1 ZINC000749853918
CN(C)C(=O)CN1CCN(C(=O)CN2CC[C@@](O)(CC#N)C2)CC1 ZINC000592147739
C#CCN(C(=O)C(=O)c1cc(S(N)(=O)=O)cn1C)[C@@H]1CCS(=O)(=O)C1 ZINC001136355007
N#Cc1ccc(S(=O)(=O)N[C@@]2(C(N)=O)CCOC2)nc1 ZINC001364871484
O=C1[C@@H]2CS(=O)(=O)CCN2C(=O)N1CCNS(=O)(=O)c1ccccc1[N+](=O)[O-] ZINC000484431637
O=C(NC[C@@H]1CCS(=O)(=O)C1)OCCOCCOCCO ZINC000217419370
N#CCNC(=O)CN1C[C@@H](NC(=O)CN2CCNC(=O)C2)[C@@H](O)C1 ZINC001220119707
CC(C)(C)CC(=O)N1CSC[C@@H]1C(=O)[N-]S(=O)(=O)CCC#N ZINC000835410888
O=C(C[C@@H]1CCC(=O)N1)NC1(CNC(=O)[C@@H]2CCC(=O)N2)CC1 ZINC001393759985
C#CCOCCn1nnnc1N1CCCS(=O)(=O)CC1 ZINC001334943111
CSCCNS(=O)(=O)c1cnc2c(c1)c(=O)[nH]c(=O)n2C ZINC000609133881
Cc1noc([C@]23COC[C@H]2CN(S(=O)(=O)c2cn(C)cn2)C3)n1 ZINC000096110042
O=C(C(=O)N1CCNC(=O)CC1)N1C[C@@H]2C[C@H]1C[NH2+]2 ZINC001329562627
Cc1ccc(S(=O)(=O)N(C)c2c(N)n(C)c(=O)n(C)c2=O)cc1 ZINC000001736870
N#Cc1c(NC(=N)SCCS(=O)(=O)[O-])ncc2c1CCC[NH2+]C2 ZINC001157321923
O=C(C(=O)N1CC[C@@H](O)[C@H](F)C1)N1C[C@@H]2C[C@H]1C[S@]2=O ZINC001336436669
Cn1cc(S(=O)(=O)N2CCN(CC#N)CC2)c(=O)n(C)c1=O ZINC000316720361
Cc1nc2c(=O)[nH]c(=O)n(C)c2[nH]c1=O ZINC000016958222
COc1ccnc(N2CCN(C(=O)c3cn(C)c(=O)[nH]c3=O)CC2)n1 ZINC000215022886
C#CCOCCC(=O)N(C)CCN(C)CC(N)=O ZINC001268238182
C[NH2+][C@@H](C(=O)N1CCN(S(=O)(=O)c2c(C)noc2C)CC1)c1cnn(C)c1 ZINC000262053595
O=c1ncc(F)c(N(CCO)CCO)[nH]1 ZINC000003683855
C#CCC[N@@H+](CCO)C1CCN(C(=O)CN2C(=O)CNC2=O)CC1 ZINC001098556447
N#CCNS(=O)(=O)CCCS(=O)(=O)N1CC(F)(F)C[C@@H]1CO ZINC000594636223
COCCN1CCN(S(=O)(=O)c2nn(C)cc2[N+](=O)[O-])CC1=O ZINC000599273843
CN(C[C@@H]1COCCO1)C(=O)C(=O)NC[C@@H]1C[NH2+]CCCO1 ZINC001347074680
N#CCNC(=O)CN1C[C@H]2OCCN(C(=O)c3ccc(Cl)s3)[C@H]2C1 ZINC001219017113
C[C@@H](C#N)CN(C)S(=O)(=O)NC1CN(S(=O)(=O)N(C)C)C1 ZINC000599501059
CCS(=O)(=O)NCCS(=O)(=O)NCCC#N ZINC000332524436
C[C@H]1CN(Cc2cc(Cl)cc([N+](=O)[O-])c2[O-])CC(=O)N1C ZINC000282269285
COCCCN1C(=O)[C@@H]2[C@H](C1=O)[C@@H]([C@@H](C)O)N[C@@]21C(=O)Nc2c1cc(C)cc2C ZINC000035375551
N#Cc1cnc(NCCCNC(=O)[C@@H]2CNC(=O)N2)cn1 ZINC001094751742
O=C(NC1(c2nnn[n-]2)CC1)c1cnc2sccn2c1=O ZINC000357062003
C#CCN(CC(=O)N(C)CC(=O)NC)CC(=O)N(C)CC(=O)NC ZINC000914867021
C#CCN1C[C@H]2OCCN(C(=O)Cn3cnnn3)[C@H]2C1 ZINC001082995305
CS(=O)(=O)N1CCN(S(=O)(=O)N2CC[C@@](F)(C#N)C2)CC1 ZINC000615544654
O=C(C#CC1CC[NH2+]CC1)N1CCN(C(=O)C(=O)NC2CC2)CC1 ZINC000852816592
O=S1(=O)C[C@H]2CN(C[C@H]3C[NH2+]CCO3)C[C@H]2C1 ZINC001336092800
CN(C)S(=O)(=O)NCCNc1ncncc1C#N ZINC000570838639
Cc1nc(S(=O)(=O)NCCC(=O)OCC(=O)NCCC#N)cn1C ZINC000750619721
CON(C)C(=O)CN1C[C@@H]2CS(=O)(=O)C[C@]2(C#N)C1 ZINC000932965688
CNC(=O)NCCC(=O)NCC1(O)CN(C(=O)Cn2ncnn2)C1 ZINC001042899645
O=C1NCCn2c(CNS(=O)(=O)[C@@H]3COC[C@H]3O)nnc21 ZINC001364069149
Cc1ncoc1C[NH2+]CCN(CCO)C(=O)c1nnn(C)n1 ZINC001326075066
C[C@@H](CC#N)N(C)S(=O)(=O)NCCN1CCN(S(C)(=O)=O)CC1 ZINC000619749371
CNS(=O)(=O)[C@@H]1CCS(=O)(=O)C1 ZINC000004110793
Clc1cc(C=NNC2=NCCN2)ccc1OCCN1CCOCC1 ZINC000841660138
C#CCC[NH2+]Cc1cn(C2CN(C(=O)C3CC(=O)NC(=O)C3)C2)nn1 ZINC001105340821
Cn1cc([N+](=O)[O-])c(S(=O)(=O)N2CCS(=O)(=O)CC2)n1 ZINC001118869433
N#CCCCNC(=O)C(=O)NCCn1cncn1 ZINC001324362174
C#CCNS(=O)(=O)N1CCN(S(=O)(=O)c2nc[nH]c2Br)CC1 ZINC001464362023
C#CCNC(=O)C[N@@H+](CCO)C1CCN(C(=O)Cn2cncn2)CC1 ZINC001098555457
Nc1ncc2c(n1)CCCC2=NNC1=NC(=O)C(=O)N1 ZINC001324475483
COCC1=CCN(C(=O)C(=O)N2CCNCC[NH2+]CC2)CC1 ZINC001350966729
Cn1cnc(S(=O)(=O)N2C[C@H]3CN(S(=O)(=O)CC#N)C[C@@H](C2)O3)c1 ZINC001280298326
CNC(=O)NC(=O)[C@@H](C)[NH2+]CC1(CCNC(=O)CNC(N)=O)CC1 ZINC001163349215
NS(=O)(=O)c1ccc2c(c1)C(=NNC1=NC(=O)C(=O)N1)CCC2 ZINC000811645759
NC(=O)C(=O)NCCC1=CCN(C(=O)CCn2cncn2)CC1 ZINC001340449446
CC(C)(C)n1nnc(CNS(=O)(=O)N2CCO[C@@H](C#N)C2)n1 ZINC000594476140
C=CCCn1cc(CN2CCN(CC(N)=O)C(=O)C2)nn1 ZINC000653760152
N#Cc1cccc(NS(=O)(=O)CCCS(=O)(=O)N[C@@H]2COC[C@H]2O)n1 ZINC000349538271
C=C(CNS(=O)(=O)N(C)CCC#N)CNS(=O)(=O)N(C)CCC#N ZINC000595393511
C#C[C@@H](C)NS(=O)(=O)CCCCS(=O)(=O)Nc1cc(C)nn1C ZINC000848968473
CN1CCN(c2nccc(N3CCN[C@H]4CS(=O)(=O)C[C@H]43)n2)CC1 ZINC000077542014
N#CCNC(=O)CN[C@@H]1CN(C(=O)C[C@H]2CCCO2)C[C@H]1C(F)(F)F ZINC001112051693
C[C@@H](CNC(=O)CCn1cncn1)N(C)C(=O)Cn1ncnn1 ZINC001369786048
O=C(NC[C@H]1COCCO1)C(=O)NCC12CC(C1)C[NH2+]2 ZINC001329838923
O=S1(=O)NC[C@@H]2CN(C[C@@H]3CC[NH2+]C3)CCN21 ZINC001332815229
NS(=O)(=O)CCNC(=O)NCc1noc2c1COCC2 ZINC001364352779
CCNS(=O)(=O)N1C[C@H]2CS(=O)(=O)C[C@@]2(C#N)C1 ZINC001424795691
C#CCN1C[C@@]2(F)CN(Cc3cnc(Cl)nc3NC)C[C@@]2(F)C1=O ZINC001276191760
O=C(COc1ccsn1)N1CCN2[C@@H](CNS2(=O)=O)C1 ZINC001364955620
CN(CC#N)S(=O)(=O)c1ccc(S(=O)(=O)N(CCO)CCO)cc1 ZINC000515311029
COc1cnc([N-]S(=O)(=O)CCCCS(=O)(=O)N2CC(C#N)C2)nc1 ZINC000348472206
S=C1NCCNC(=S)NCCOCCN1 ZINC000003897365
COCCN(CCC#N)S(=O)(=O)N1C[C@@H](O)C(C)(C)C1 ZINC000252527801
CN(C)S(=O)(=O)C[C@@H]1CN(c2cc(C#N)ccn2)C[C@H]1O ZINC001529178838
N#CCCN1CCN(C(=O)C(=O)NCCCN2CC[NH2+]CC2)CC1 ZINC000884676662
CN(C)S(=O)(=O)NCCS(=O)(=O)N=S(C)(C)=O ZINC001364965193
NC(=S)NN=C1c2n[nH]nc2C(=NNC(N)=S)c2n[nH]nc21 ZINC000003087693
C#CC[N@H+]1C[C@@H]2CN(C(=O)[C@@H](C)NC(=O)Cn3cnnn3)C[C@]2(C)C1 ZINC001101426459
COCCN(CCC#N)S(=O)(=O)N1CCN(CC(=O)N(C)C)CC1 ZINC000619705976
N#C[C@@H]1CN(S(=O)(=O)NCCN2CCN(c3ncccn3)CC2)CCO1 ZINC000409570066
CN1CCN(CC(=O)NCC[NH+]2CC=CC2)CC1=O ZINC001320636900
Cc1nc([C@@H]2COCCN2S(=O)(=O)c2cn(C)cn2)cc(=O)[nH]1 ZINC000257201545
CNS(=O)(=O)c1ccc(S(=O)(=O)NCCNS(=O)(=O)NC(C)C)cc1 ZINC000428373011
NS(=O)(=O)C1CC[NH+](C[C@@H]2CNC(=O)C2)CC1 ZINC001307644212
NS(=O)(=O)N1CCN(CCn2cc([N+](=O)[O-])ccc2=O)CC1 ZINC000270548058
C#CCNS(=O)(=O)N1CCN(CC(=O)N2CCNC2=O)CC1 ZINC000761033206
CO[C@@H]1CN(C(=O)c2c[nH]c(C#N)c2)C[C@H]1NC(=O)c1nnn(C)n1 ZINC000945273312
Cc1nnc2n1C[C@H](C(=O)N(C)C)N(C(=O)Cc1nnc[nH]1)C2 ZINC001363064807
CCS(=O)(=O)CC(=O)NCC1(S(=O)(=O)N(C)C)CC1 ZINC001361759457
CS(=O)(=O)N(CC(=O)N1CCN(C=O)CC1)c1ccc(Br)cc1 ZINC000013668716
C[C@@H](C#N)C(=O)N1CC(N(C)C(=O)Cn2cnnn2)C1 ZINC000953680750
C[C@@]1(O)C[C@H](NS(=O)(=O)CC2CN(S(C)(=O)=O)C2)C1 ZINC001365421456
C#CCOCCC(=O)N1CCN(C/C=C\Cl)[C@H]2CS(=O)(=O)C[C@H]21 ZINC001108474612
CCCNC(=O)C(C#N)=c1sc(=Cc2cnn(C)c2)c(=O)n1CC(=O)N(C)C ZINC000918729445
COCCN1CCN(Cc2cc(F)cc(Cl)c2[O-])CC1 ZINC001237800177
NC(=O)CN1CC(=C2C(=O)CN(CC(N)=O)C2=O)CC1=O ZINC000005566535
C[C@@H]1CC[C@H](NS(=O)(=O)CCCS(=O)(=O)N(C)CC#N)C[C@@H]1C ZINC000349550657
CN(CCC#N)S(=O)(=O)NN1CCCNC1=O ZINC001320600065
C[C@@H]([NH2+]CCNC(=O)CNC(N)=O)C(=O)NC(=O)NC(C)(C)C ZINC001123236240
CN(C(=O)CN1CCNC(=O)C1)C1CN(C(=O)c2cc(C#N)c[nH]2)C1 ZINC000954957697
N#CCNC(=O)C[NH2+]C1CC(CNC(=O)c2n[nH]c(=O)[n-]c2=O)C1 ZINC001100480250
CC#CC[N@H+](CCO)C1CCN(C(=O)Cn2ncn(C)c2=O)CC1 ZINC001098413519
C=CCn1nnnc1N1CCN2C(=O)C(=O)NC[C@H]2C1 ZINC001340209370
Cn1c2ncn(CCN3C(=O)NC(C)(C)C3=O)c2c(=O)n(C)c1=O ZINC000028009314
Cn1cc(C#N)c([N-]S(=O)(=O)CCCS(=O)(=O)N2C[C@@H](F)[C@@H](F)C2)n1 ZINC000349460188
COC[C@@H](CNS(=O)(=O)N1CCO[C@@H](C#N)C1)OC ZINC000336885159
O=C(c1ccc[nH]c1=O)N1CCNC(=O)C1 ZINC000023421186
Cc1ccc(S(C)(=O)=O)cc1S(=O)(=O)NCCCN1CC[NH2+]CC1 ZINC000262757603
CS(=O)(=O)OCCOCCOS(C)(=O)=O ZINC000072399704
C=CCN(C)S(=O)(=O)CCCS(=O)(=O)N=c1nc[nH]n1C ZINC000349530289
CON=CC(=O)N1CCN(S(=O)(=O)N(C)C)CC1 ZINC000809601341
CCN(CC#N)S(=O)(=O)CCCS(=O)(=O)N1C[C@H](O)[C@@H](O)C1 ZINC000600768365
CN(C[C@@H](O)C[NH2+]Cc1ccnn1C)C(=O)c1ncn(C)n1 ZINC001369461288
COCC#CC[NH2+]CCCNC(=O)c1n[nH]c(=O)[n-]c1=O ZINC001161863709
C=CCn1c(=O)n(CC=C)c(=O)n(CN2CCO[C@@H](C#N)C2)c1=O ZINC000106064921
C#CCC[N@@H+]1C[C@H](O)[C@@H](N(C)C(=O)c2nc(C)n(-c3nc[nH]n3)n2)C1 ZINC001047478259
COc1cc(C#N)ccc1S(=O)(=O)[N-]C(=O)/C=C/c1ccncn1 ZINC000492665590
CN([C@@]1(C#N)CCOC1)S(=O)(=O)CCCS(=O)(=O)N1CC(=O)N(C)C1 ZINC000349467397
NS(=O)(=O)N1CCN(C(=O)c2c[nH]c(=O)c([N+](=O)[O-])c2)CC1 ZINC000362106309
CO[C@@H]1CN(S(=O)(=O)N2CCO[C@@H](C#N)C2)CCO1 ZINC000599286235
C#CCN1C(=O)COCC12CN(C[C@H]1CCC(=O)N1)C2 ZINC001272525447
N#Cc1cccc(S(=O)(=O)N[C@H]2CO[C@@H](CN3CCC(F)(F)CC3)[C@@H]2O)c1 ZINC000514288810
CN(C)c1nc(N)nc(CN2C(=O)N[C@]3(CCOC3)C2=O)n1 ZINC001335767648
O=C(c1cc(-n2cnnn2)ccc1O)N1CCN2CCNC(=O)[C@@H]2C1 ZINC000065466887
O=C(C#CC1CC1)N1CC(N2CCN(C(=O)Cn3ncnn3)CC2)C1 ZINC000967215797
Cc1c([N+](=O)[O-])cc[n+]([O-])c1N1CN[C@H](N)[C@@H]2NCN[C@@H]21 ZINC001162439532
C#CCN1CCC[C@H]1C(=O)N1C[C@@H]([NH2+]CC(N)=O)[C@@H](n2ccnn2)C1 ZINC001070211622
CC1(C)C[C@@]1(C#N)NS(=O)(=O)CCCCS(=O)(=O)N1C[C@H](O)[C@@H](O)C1 ZINC000600769213
NC(=O)CN1CCN(C(=O)c2c[nH]nc2[N+](=O)[O-])CC1 ZINC000547758984
CS(=O)(=O)N1CCN(CCO)CC1 ZINC000033369568
N#CCNC(=O)CN[C@@H]1CN(C(=O)CCC(F)F)C[C@H]1C(F)(F)F ZINC001112131975
O=C1NC[C@@H]2CN(c3ncc([N+](=O)[O-])cn3)CCN2C1=O ZINC000346370196
Cc1cc(N(C)C)ccc1CNS(=O)(=O)c1cn(C)c(=O)n(C)c1=O ZINC000115592840
CNC(=O)[C@@]1(C)CCN(S(=O)(=O)CCCS(=O)(=O)N[C@@H](C)C#N)C1 ZINC000349504859
C#CCNC(=O)C[NH2+]C[C@@H]1CN(C(=O)C2(C(=O)NC)CC2)C[C@H]1C ZINC001106760068
C[C@@H](C#N)CN(C)S(=O)(=O)N1CCN(S(=O)(=O)N2CCN(C)CC2)CC1 ZINC000409581352
NS(=O)(=O)CC[N@@H+]1CC[C@@H]2NC(=O)CC[C@H]2C1 ZINC001328429961
CN1C(=O)c2ccc(S(=O)(=O)N3CCN(CC#N)CC3)cc2C1=O ZINC000065625822
C#CCNS(=O)(=O)CCCCS(N)(=O)=O ZINC001462697914
C#CC[NH+]1CCC2(CC1)CN(C(=O)c1cn(CC(N)=O)nn1)CCO2 ZINC000949250846
Cc1cc(C#N)nc(N2CC(N3C[C@@H](C(=O)N(C)C)CC3=O)C2)n1 ZINC000685941202
CCOc1ccnc(N2CCCN(Cc3n[nH]c(=O)[n-]3)CC2)n1 ZINC000091594705
Cn1cc(-c2noc([C@@H](N)CCS(C)(=O)=O)n2)c(=O)[nH]c1=O ZINC000409443449
COCC(=O)N(C)CC(=O)N(CC#N)CC(=O)OC ZINC000340141590
COC(=O)CN(CC#N)C(=O)c1nc2n(n1)CCCN2 ZINC001347526859
N#CCNC(=O)C[NH2+]C1CC2(CC(NC(=O)Cn3cncn3)C2)C1 ZINC001122156670
Cc1cnn(CC(=O)NC[C@H](O)CNCc2nnc(C)[nH]2)c1 ZINC001367588716
Cn1cc(C(N)=O)c(NCC(=O)NCCC#N)n1 ZINC001320145464
Cn1c(NCCCS(C)(=O)=O)c(C#N)c(=O)n(C)c1=O ZINC000049057343
CN1CCN(S(=O)(=O)N2CCN(C(=O)CCn3cccn3)CC2)CC1 ZINC000298430816
CN(C)S(=O)(=O)N1CCN(C(=O)c2c([N+](=O)[O-])cnn2C)CC1 ZINC001261747097
O=C(CN1CCN(c2ncccn2)CC1)N1CC[C@@]2(CC(=O)NC2=O)C1 ZINC000082156210
CN(CCC#N)S(=O)(=O)NCCn1cnccc1=O ZINC001424505162
CN(C1(C#N)CCC1)S(=O)(=O)CCCS(=O)(=O)N1CCNC(=O)C1 ZINC000349538238
O=S(=O)(NCc1ccc(N2CCS(=O)(=O)CC2)cc1)C1COC1 ZINC000755085338
C=CCNC(=O)NC(=O)C[NH2+]CCNC(=O)c1cccn2nnnc12 ZINC001128199067
C#CCC[N@H+]1C[C@@H](NC(=O)CN2CCNC(=O)C2)[C@@H](n2ccnn2)C1 ZINC001069995647
COC[C@@H]1C[NH2+]CCN1C(=O)C(=O)N1CC[C@@](F)(CO)C1 ZINC001336294228
C[C@@H]1C(=O)NCCN1S(=O)(=O)CCCCS(=O)(=O)N(C)CC#N ZINC000349588669
NS(=O)(=O)CCCCS(=O)(=O)NCCn1cnnc1 ZINC001309521268
N#Cc1c2c(cn(CN3CCN(CC(N)=O)C(=O)C3)c1=O)CCC2 ZINC000840159504
C(#CCN1CCN(Cc2nc[nH]n2)CC1)CN1CCN(Cc2nc[nH]n2)CC1 ZINC000639722389
Cc1ccc(NC(=O)COC(=O)CNS(=O)(=O)c2ccc([C@@]3(C)NC(=O)NC3=O)cc2)cc1C ZINC000012632506
O=C(Cn1cc([N+](=O)[O-])cn1)N1CC(S(=O)(=O)N2CCNCC2)C1 ZINC000424048710
CN1CCN(S(=O)(=O)N2CCN(c3cncc(C#N)n3)CC2)CC1 ZINC000420587100
C#CCNc1nc(N[C@H]2CCNC2=O)nc(N[C@H]2CCNC2=O)n1 ZINC000853744789
NS(=O)(=O)[C@@H]1CCCN(Cc2nnc3c(=O)[nH]ccn23)C1 ZINC001364387387
O=C(Cn1ccc(=O)[nH]c1=O)NCCNS(=O)(=O)c1cccc(Cl)c1 ZINC000025731009
N#CCS(=O)(=O)N1CC[C@]2(CCN(Cc3cccc(C#N)c3)C2=O)C1 ZINC001278834619
O=C1N=NC2CN(CC#CCN3CCN4C(=O)N=NC4C3)CCN12 ZINC000341905694
N#C[C@@]1(F)CCN(C(=O)Cn2cnc(C(N)=O)n2)C1 ZINC001327220153
Cn1cc([C@@H]2[C@@H](C(=O)NCc3cn[nH]n3)[C@@H](O)C(=O)N2C)cn1 ZINC001362073891
C#CCCN1CC(N2CCN(C(=O)Cn3cnc(C(N)=O)n3)CC2)C1 ZINC000941414745
CCN(CC)S(=O)(=O)c1ccc(S(=O)(=O)N2CCN(S(=O)(=O)CC)CC2)cc1 ZINC000001357817
CS(=O)(=O)CCS(=O)(=O)NCCNS(=O)(=O)c1cccc([N+](=O)[O-])c1 ZINC000742283427
CN(C)S(=O)(=O)NCC(=O)NCCNc1ccc(C#N)cn1 ZINC000821460399
C=CCC[N@H+]1C[C@H]2OCCN(C(=O)Cn3cnc(C(N)=O)n3)[C@H]2C1 ZINC001083087472
CN(C)S(=O)(=O)c1cccc(S(=O)(=O)N[C@@]2(C)CCS(=O)(=O)C2)c1 ZINC000024369589
NS(=O)(=O)c1ccc(CC(=O)Nc2ccc(N3CCNC(=O)C3)nc2)s1 ZINC000027268711
Cn1cc(S(=O)(=O)NCC(=O)N2CCN(CC#N)CC2)cn1 ZINC000330922069
CN(CCNS(C)(=O)=O)CCN1C(=O)NC(C)(C)C1=O ZINC001318462873
CCn1nccc1C=c1sc(=C(C#N)C(=O)N2CCCC2)n(CC(N)=O)c1=O ZINC000532800284
CN(C)c1noc(C[N-]S(=O)(=O)c2c(F)cc(C#N)cc2F)n1 ZINC000189037814
CNS(=O)(=O)CCNS(=O)(=O)c1cccnc1[N+](=O)[O-] ZINC000525880577
CC1(C)C(=O)NCCN1S(=O)(=O)c1cccc([N+](=O)[O-])c1-c1nnn[n-]1 ZINC000824784062
C#CC[NH2+][C@@H]1CN(C(=O)[C@@H]2CC(=O)NC(=O)N2)C[C@@H]1n1ccnn1 ZINC001070285653
C#CCN(CC#N)S(=O)(=O)CCCS(=O)(=O)N1CCN(C)C(=O)[C@@H]1C ZINC000848961428
CCn1cc(S(=O)(=O)[N-]c2ncc(C#N)s2)c([N+](=O)[O-])n1 ZINC000611029259
N#Cc1ccc(S(=O)(=O)CCNC(CO)CO)nc1 ZINC000563143175
N#Cc1cn(CCN2CCCS2(=O)=O)c2ccc([N+](=O)[O-])cc2c1=O ZINC001116668295
CN(C(=O)Cn1ncnn1)[C@H]1CN(C(=O)c2c[nH]c(C#N)c2)C[C@@H]1O ZINC000958853650
CN1CCN(S(=O)(=O)N2CCN(c3nccc(C#N)n3)CC2)CC1 ZINC000296196604
O=c1c2cc3c(cc2c(=O)n1C[C@@H]1CO1)c(=O)n(C[C@@H]1CO1)c3=O ZINC000000158301
O=C(C#CC1CC1)N1CC2(C1)CN(C(=O)Cn1ncnn1)CCO2 ZINC000965384743
CN(C(=O)c1cn(C)nn1)[C@H]1CN(C(=O)c2cc(C#N)c[nH]2)C[C@@H]1O ZINC000958837556
C#CC[NH+]1CCC2(CC1)CN(C(=O)CN1C(=O)CNC1=O)CCO2 ZINC000949241498
C#CCN1CCN(C(=O)C[N@H+]2C[C@@H](C)[C@H](CS(N)(=O)=O)C2)CC1 ZINC000933700941
CN(CC[NH+](C)C)C(=O)Cn1cc(C#N)c(=O)[n-]c1=O ZINC001445071739
CN(C)S(=O)(=O)CCNC(=O)C(=O)Nc1nn(C(C)(C)C)cc1C#N ZINC000567973673
N#CCSCC(=O)N1CCN(S(=O)(=O)[C@@H]2CCS(=O)(=O)C2)CC1 ZINC001318002717
Cc1cnc2nc(C(=O)NCCCc3n[nH]c(=O)[n-]3)nn2c1 ZINC000621894434
COC(=O)[C@@]1(N2CCN(S(=O)(=O)N3CCO[C@@H](C#N)C3)CC2)CCOC1 ZINC001331356032
Cc1nn(C)c(-n2cccn2)c1C(=O)[N-]S(=O)(=O)CCCC#N ZINC000778706146
O[C@H](C[NH2+]CCn1ccnn1)C1(O)CCOCC1 ZINC001346151620
N#Cc1cccc(NS(=O)(=O)CCCS(=O)(=O)N2CCNC(=O)C2)n1 ZINC000349532165
N#CCNC(=O)C[NH2+]C1CC2(CC(NC(=O)C3(C(N)=O)CC3)C2)C1 ZINC001121667870
C#CCN(C)S(=O)(=O)CCCS(=O)(=O)NCC#N ZINC000491496257
C[C@@H]1CN(C(=O)CCS(=O)(=O)N(C)C)C[C@@H]1[NH2+]CCO ZINC001368667975
C#CC[N@@H+]1C[C@@H](O)[C@@H](CNC(=O)c2cn3nc(C)cc3[nH]c2=O)C1 ZINC000958486053
N#CCC1CN(C(=O)C2=NO[C@@H]3CN(C(=O)CCCS(N)(=O)=O)C[C@H]23)C1 ZINC001271348882
C#CCNS(=O)(=O)N1CCN(S(=O)(=O)c2cn(CC)c(C)n2)CC1 ZINC001656637944
NC(=O)NCC(=O)NCC1(O)CN(C(=O)CN2CC(=O)NC2=O)C1 ZINC001041384506
C#CC1(O)CCN(S(=O)(=O)N2CCO[C@H](C#N)C2)CC1 ZINC001332764695
C#CCNC(=O)[C@@H](C)[N@@H+]1C[C@@H]2CN(C(=O)Cn3cnnn3)C[C@]2(C)C1 ZINC001101119324
Cc1nn(C)c(C)c1C(=O)C(=O)OCC(=O)N1CCN(S(=O)(=O)c2ccc(C)cc2)CC1 ZINC000012749361
[NH3+]CCC(=O)N1C[C@H](O)[C@@H](n2cc(Cl)c(=O)[nH]c2=O)C1 ZINC000257226552
CS(=O)(=O)c1ccc(N2CCN(CCCS(N)(=O)=O)CC2)c([N+](=O)[O-])c1 ZINC000533354699
N#C[C@@]12CN(CCC(=O)N3CC[NH2+]CC3)C[C@@H]1CS(=O)(=O)C2 ZINC000923529271
Cn1cc([N+](=O)[O-])c(S(=O)(=O)N2CC(CO)(CO)C2)n1 ZINC001561925534
Cc1nnc(CN2CCN(c3c(C#N)c(=O)n(C)c(=O)n3C)CC2)[nH]1 ZINC000341912477
Cn1nnn(CCN2C(=O)c3ccccc3S2(=O)=O)c1=O ZINC001364312406
Cc1[nH]c(=O)[nH]c(=O)c1NS(C)(=O)=O ZINC000003667987
Cc1nc([C@@H]2COCCN2S(=O)(=O)[C@@H]2COC[C@H]2O)no1 ZINC001364044685
C[C@H](CN(C)C(=O)Cc1nc2ncccn2n1)[NH2+]CC(N)=O ZINC001382165374
C[NH2+]CCCNC(=O)[C@@]1(OC)CCS(=O)(=O)C1 ZINC001349807395
COCC#CCN1C[C@@H]2CN(C(=O)CCCS(C)(=O)=O)C[C@]2(C)C1 ZINC001101390876
C#CCNS(=O)(=O)N1CCN(C(=O)c2cc(S(C)(=O)=O)c(OC)cc2N)CC1 ZINC001650848917
COC[C@@](C)(C#N)NC(=O)CN(C)S(C)(=O)=O ZINC001319404053
[NH3+]CC(=O)NCC(=O)NCC(=O)NCC(=O)N1CCc2onc(Cn3cccn3)c2C1 ZINC001160128080
C[C@@]1(c2cccc(-n3cnnn3)c2)NC(=O)N(CC(=O)c2c[nH]c(C(=O)N3CCCC3)c2)C1=O ZINC000008718679
C#CCN(CC#N)S(=O)(=O)CCCS(=O)(=O)N1CC2(C1)CNC(=O)O2 ZINC000848957834
Cn1nnc(CNS(=O)(=O)c2ccc(S(=O)(=O)NCC#N)cc2)n1 ZINC000572179484
C#C[C@@H](C)NS(=O)(=O)CCCCS(=O)(=O)Nc1ccc(F)cn1 ZINC000848968404
O=CN1[C@H](O)[C@@H](O)N(C=O)[C@@H](O)[C@H]1O ZINC000004566055
O=C(NCc1nnc2n1CCNC2=O)c1c(F)ccc(O)c1O ZINC001184205423
Cn1cc([N+](=O)[O-])c(S(=O)(=O)N2CCN(Cc3nc[nH]n3)CC2)n1 ZINC000599342084
CCc1nn(C)cc1S(=O)(=O)[N-]c1ccc(O)c(OC)c1 ZINC000882722655
N#CC1(NS(=O)(=O)CCCS(=O)(=O)N2CC(=O)N(C3CC3)C2)CC1 ZINC000349455584
C[NH+](C)CC(=O)N1CCN(S(=O)(=O)c2cnn(CC(F)(F)F)c2)CC1 ZINC000186289939
CN(C(=O)c1ccc(C#N)[nH]1)[C@H]1CN(C(=O)Cc2nnc[nH]2)C[C@@H]1O ZINC000958826913
CN1N=C(N)C(=NNc2ccc(S(N)(=O)=O)cc2)C1=O ZINC000016949027
CNS(=O)(=O)CCNC(=O)Cn1cc([N+](=O)[O-])cn1 ZINC000440161565
O=C1NC[C@H](O)CC12CN(S(=O)(=O)C[C@H]1CCCOC1)C2 ZINC001364032543
CN(C(=O)[C@H]1CN(C)C(=O)N1)[C@H]1CN(CC#N)C[C@@H]1O ZINC001047487225
Cc1nc(S(=O)(=O)NCC(=O)NCCn2cc([N+](=O)[O-])cn2)cn1C ZINC000492898850
NOCC(=O)NC[C@@H](N1CC[NH2+]CC1)C(F)(F)F ZINC001341768947
COC(=O)CN(CC(=O)OC)S(=O)(=O)c1nn(C)cc1[N+](=O)[O-] ZINC000599230415
C#CCNS(=O)(=O)N1CCN(Cc2nnc(S(C)(=O)=O)s2)CC1 ZINC001321807017
C#CCC[N@@H+](CCO)C1CCN(C(=O)CN2CCNC(=O)C2)CC1 ZINC001098447641
COC1CN(S(=O)(=O)CCCS(=O)(=O)N(C)CC#N)C1 ZINC000349501375
N#Cc1cccn(CC(=O)N2CCNC(=O)C2)c1=O ZINC000330940740
C#CCN1CCN(C(=O)C[NH+]2CCC3(CC2)C[C@@H](O)CNC3=O)CC1 ZINC000932839493
O=C(OCCCOC(=O)C1(CO)COC1)C1(CO)COC1 ZINC001339775497
CNC(=O)CC(=O)NCCNC(=O)CSCC#N ZINC001292519258
COC[C@]1(C(=O)OC)CCCCN1CC(=O)N(CCC#N)CCC#N ZINC001307956787
C#CCNC(=O)[C@@H](C)[NH2+]CCNC(=O)Cc1nnn(C(C)(C)C)n1 ZINC001128047283
CC1(C)CN(S(=O)(=O)CCCS(=O)(=O)NCC#N)C[C@@H]1O ZINC000349464407
CC1(C)C(=O)NCCN1S(=O)(=O)CCCCS(=O)(=O)NCC#N ZINC000349593313
CN1CCN(S(=O)(=O)N2CCN(c3ccnc(C#N)n3)CC2)CC1 ZINC000566866856
CNC(=O)C[NH2+]C[C@@H](C)NC(=O)C[C@]1(C)CCS(=O)(=O)N1 ZINC001367713636
COC(=O)CN(CC#N)C(=O)CCNS(=O)(=O)c1cn(C)c(C)n1 ZINC000609992544
COC(=O)[C@@H]([N-]S(=O)(=O)c1ccn(C)n1)c1ccn(C)n1 ZINC000563062938
C#CCN1CCN(C(=O)CN2CCN(CCS(N)(=O)=O)CC2)CC1 ZINC000754663639
O=C(CCCN1C(=O)CNC1=O)N1CCN(S(=O)(=O)c2ccc([N+](=O)[O-])cc2)CC1 ZINC000497123847
CNS(=O)(=O)CCCN1CCN(C(=O)CC#N)CC1 ZINC000575135214
C#C[C@@H](C)N(C)c1nnnn1CCNS(C)(=O)=O ZINC001334448363
COC(=O)C1(O)CCN(S(=O)(=O)CC#N)CC1 ZINC001192973502
NS(=O)(=O)CCN1CCN(C(=O)CCC/N=C2/NS(=O)(=O)c3ccccc32)CC1 ZINC000748372202
N#CCC1(O)CN(C[C@@H](O)C2(O)CCOCC2)C1 ZINC001262383005
CS(=O)(=O)N1CCN(CCN2C(=O)NC3(CC3)C2=O)CC1 ZINC001320773097
C#CCNC(=O)CC(=O)N[C@@H]1CC[N@@H+](CCOCC(F)F)C[C@@H]1O ZINC001099788750
Cn1c(Nc2ccc3[nH]c(=O)[nH]c3c2)c(C#N)c(=O)n(C)c1=O ZINC000012608316
C#CCNC(=O)CN1CCN(C(=O)c2nc3ncc(C)cn3n2)CC1 ZINC000825967329
C#CCOCCNC(=O)C(=O)NCCC(=O)N1CCN(c2ncccn2)CC1 ZINC001257784986
Cn1nccc1S(=O)(=O)NCc1nnc2n1CCNC2=O ZINC001365730342
O=P([O-])([O-])N1CCC[NH2+]CCNCCC[NH2+]CC1 ZINC000068606647
COC(=O)c1ccc(F)cc1S(=O)(=O)[N-]c1nnn(C)n1 ZINC000229773280
C#CCN1CCN(C(=O)C[N@H+]2C[C@]3(C)C(=O)NC(=O)[C@]3(C)C2)CC1 ZINC000879157693
Cn1cnc([N+](=O)[O-])c1N1CCN(S(N)(=O)=O)CC1 ZINC000042632886
COC[C@@H](CS(=O)(=O)N1CCN(c2nc[nH]n2)CC1)OC ZINC001364076291
N#Cc1ccc(S(=O)(=O)N2CCN(C(=O)CCn3ccnn3)CC2)cc1 ZINC000298179995
C[NH+]=C(NCCNS(C)(=O)=O)N1CCS(=O)(=O)C(C)(C)C1 ZINC000261967345
C#CCNC(=O)CN1CCN(S(=O)(=O)CCn2ccnc2)CC1 ZINC000881860122
N#C[C@]12CN(C(=O)C3(O)COC3)C[C@H]1CS(=O)(=O)C2 ZINC001363780681
CN(CCCNC(=O)CSCCC(N)=O)S(C)(=O)=O ZINC001331737350
C#CCN1CCN(S(=O)(=O)c2ccc3[nH]c(=O)[nH]c(=O)c3c2)CC1 ZINC000090445312
C#CCOCCNC(=O)C(=O)NCCCC(=O)NC ZINC001340720690
COCCN(CC#N)C(=O)C1(OC)CS(=O)(=O)C1 ZINC000822283561
N#C[C@@]1(C(=O)NCCS(N)(=O)=O)CCCOC1 ZINC001141772115
NS(=O)(=O)c1ccc(NC(=O)COC(=O)Cn2cnnn2)cc1 ZINC000003334468
O=C1CN(Cc2cc(F)cc(F)c2[O-])CN1CC(F)(F)F ZINC000894554997
Cc1nc(=NS(=O)(=O)CCCS(=O)(=O)N2CC[C@@](F)(C#N)C2)n(C)[nH]1 ZINC000349505884
OCC1(Nc2cccc3cc([C@H]4C[NH2+]CCO4)cn32)COC1 ZINC001168181311
CNC(=O)NCCC(=O)NC[C@@H]1C[N@H+](CC(=O)NCC#N)C[C@H]1C ZINC001101939572
Cn1cc([N+](=O)[O-])c(S(=O)(=O)N2CCN(CCO)CC2)n1 ZINC000599207512
CN(CCO)C(=O)NCCS(=O)(=O)N=S(C)(C)=O ZINC001372607120
NS(=O)(=O)N1CCN(C(=O)c2n[nH]cc2[N+](=O)[O-])CC1 ZINC000343656790
C#CCCN1CC(N2CCN(C(=O)CN3C(=O)CN(C)C3=O)CC2)C1 ZINC000941660352
CO[C@@H]1CS(=O)(=O)C[C@@H]1NS(=O)(=O)N(C)C[C@@H](C)C#N ZINC000594823761
CCN(CC)S(=O)(=O)c1ccc(N2CCN3C(=O)C(=O)NC[C@@H]3C2)c([N+](=O)[O-])c1 ZINC000433809646
C[NH2+]CCCN(C)C(=O)C(=O)N1C[C@@H]2CS(=O)(=O)C[C@@H]2C1 ZINC001334760095
CN(c1ncccn1)S(=O)(=O)CCCS(=O)(=O)N1CC(O)(CC#N)C1 ZINC000349452711
C#CCNS(=O)(=O)N1CCN(S(=O)(=O)C[C@@H]2CCCS(=O)(=O)C2)CC1 ZINC001213521881
CCS(=O)(=O)NCCS(=O)(=O)N1CCN(S(=O)(=O)CCCOC)CC1 ZINC000431305096
Cc1cc(CN(C)C(=O)[C@@]2(C)CN(S(C)(=O)=O)CCO2)no1 ZINC000257201408
C#CCNC(=O)CCN1CCN(S(=O)(=O)c2ccc(S(N)(=O)=O)cc2)CC1 ZINC000815063753
O=C1NC[C@@H]2CN(C[C@H]3C[NH2+]CCO3)CCN2C1=O ZINC001330583641
C#CCNc1nc(N[C@@H]2CCC[C@H]2O)nc(N[C@@H]2CCC[C@H]2O)n1 ZINC000491672340
COc1cncc(CN2CCN([C@@H]3CCS(=O)(=O)C3)CC2)n1 ZINC000625064650
CN(Cc1nnc2n1CCNC2=O)C[C@H](O)C[N@H+](C)C1CC1 ZINC001364494784
O=C(NC[C@@H](O)C[NH2+]CCN1CCNC1=O)c1n[nH]cc1F ZINC001320275895
Cc1nn(C)c(N2CCN3C(=O)C(=O)NC[C@@H]3C2)c1[N+](=O)[O-] ZINC000267511531
COc1ccnc(N2CCN(CCC(=O)N(CC#N)CC#N)CC2)n1 ZINC000069533700
Cn1cnc(S(=O)(=O)NCC(=O)NCC2([NH+](C)C)CC2)c1 ZINC001362571307
CNS(=O)(=O)c1ccc(S(=O)(=O)NCCN2CC[NH+](C)CC2)cc1 ZINC000022913383
COC(=O)C1(O)CN(C(=O)C(=O)N(C)CC[NH+](C)C)C1 ZINC001335685337
O=S1(=O)C[C@@H](O)[C@H](N2CCN(CCc3cn[nH]n3)CC2)C1 ZINC001365288080
C#CCOCCC(=O)OCC(=O)N1CCNC(=O)C1 ZINC000756313927
CNS(=O)(=O)CCNC(=O)C(=O)NCCCCC#N ZINC001346118599
C#CCNS(=O)(=O)N1CCN(CCCN2CCOC2=O)CC1 ZINC000761027888
CN(C(=O)c1c[nH]c(C#N)c1)[C@H]1CN(C(=O)Cn2cncn2)C[C@@H]1O ZINC000958828852
CNC(=O)NC(=O)[C@H](C)N(C)CCNC(=O)CC[NH+](C)C ZINC001377257374
N#CCNC(=O)C[NH2+]C[C@]12CCC[C@H]1CN(C(=O)[C@@H]1COC(=O)N1)C2 ZINC001112335887
N#CCC1CN(C(=O)[C@@H]2CC23CN(C(=O)CN2CCS(=O)(=O)CC2)C3)C1 ZINC001273463627
C=CCN1CCO[C@@]2(CCN(C(=O)Cn3cnc(C(N)=O)n3)C2)C1 ZINC000972392906
CS(=O)(=O)N1CCN(S(C)(=O)=O)C(=O)C1 ZINC000005515265
C#CCN1CCC(NS(=O)(=O)CCNS(=O)(=O)CC)CC1 ZINC000921438514
Cc1nc(C#N)c(N2CCN(C(=O)CN3CCNC(=O)C3)CC2)o1 ZINC000029696702
N#CCN1CC(CNC(=O)CC2CS(=O)(=O)C2)C1 ZINC001318129211
CCNS(=O)(=O)CCNS(=O)(=O)c1cccc(S(=O)(=O)NC)c1 ZINC000068922857
CCn1cc(S(=O)(=O)NCCCN2CCNC(=O)C2)c([N+](=O)[O-])n1 ZINC000486485210
C#CCN(C(=O)C(=O)N1CC[C@@H](Cn2ccnn2)C1)[C@@H]1CCS(=O)(=O)C1 ZINC001330353385
C[C@]1(NS(=O)(=O)CCS(C)(=O)=O)CCS(=O)(=O)C1 ZINC001363925577
Cc1nnc(CNS(=O)(=O)N2CCO[C@H](C#N)C2)[nH]1 ZINC001414369762
Cc1nc(C(=O)N2CC(O)(CC#N)C2)nn1-c1nc[nH]n1 ZINC001362676940
C#CC(=O)NCCS(=O)(=O)N1CCN(C(=O)C#C)CC1 ZINC001334172651
CCS(=O)(=O)N1CCN(C(=O)C(=O)NCCC[NH2+]C)CC1 ZINC001356447657
C#CCNS(=O)(=O)N1CCN(S(=O)(=O)Cc2noc(C3CC3)n2)CC1 ZINC001656642674
C[C@@H]1CN(CC#N)C[C@H]1CNC(=O)Cn1cnnn1 ZINC001101716126
Cn1cc(N2CCN(C(=O)NCCn3cnc(C#N)n3)CC2=O)cn1 ZINC000347632890
C[NH+](C)CCO[C@H]1C[C@@H](O)C12CCN(C(=O)Cn1ncnn1)CC2 ZINC000091663283
CN1CN(c2c(C#N)c(=O)n(C)c(=O)n2C)CC1=O ZINC000329262029
CNS(=O)(=O)N1CCN(c2c(C#N)c(=O)n(C)c(=O)n2C)CC1 ZINC000340945430
CN1C(=O)C(=CNc2ccc(S(=O)(=O)CCO)cc2)C(=O)N(C)C1=O ZINC000408536740
CS(=O)(=O)N1CC(CS(=O)(=O)N2C[C@H]3CS(=O)(=O)C[C@@]3(C#N)C2)C1 ZINC001475745756
C#CCCN1CC(O)(CNC(=O)CNC(=O)NC)C1 ZINC001484276281
Cn1cncc1CN1CC[C@@]2(CCCN2S(C)(=O)=O)[C@@H](O)C1 ZINC000257244059
COC[C@@H](O)C[NH2+][C@H]1CN(C(=O)Cn2ncnn2)CC1(C)C ZINC001379712413
O=C1[N-]C(=O)N(c2ccccc2F)C(=O)C1=CNCCN1CC[NH2+]CC1 ZINC000019948926
CNC(=O)C1(C(=O)NC[C@@H]2C[N@H+](CC(=O)NCC#N)C[C@H]2C)CC1 ZINC001102462707
N#Cc1ccc(CC(=O)NCCS(N)(=O)=O)cn1 ZINC001337008245
Cc1ncc(C(=O)N2CN[C@H](N)[C@@H]3NCN[C@H]32)cc1C#N ZINC001192301346
Nc1nc(N2CCN(C(=O)CO)CC2)ncc1[N+](=O)[O-] ZINC000340202694
C#CCNS(=O)(=O)c1cccc(C(=O)N2CCN(CCS(N)(=O)=O)CC2)c1 ZINC000746008339
N#Cc1ccc(S(=O)(=O)NCC(=O)N2CCN(C(=O)Cn3cnnn3)CC2)cc1 ZINC000515922064
CCS(=O)(=O)N1Cc2nccn2C[C@@H](Cn2ncccc2=O)C1 ZINC000096188751
CN(C(=O)c1cc(C#N)c[nH]1)[C@H]1CN(C(=O)Cn2ncnn2)C[C@@H]1O ZINC000958799772
Cc1nc(S(=O)(=O)NCCC(=O)N2CC(O)(CC#N)C2)cn1C ZINC000356577603
CC1(C)O[C@H]2[C@H](O)[C@H](O)CO[C@@]2(COS(N)(=O)=O)O1 ZINC000022056143
CN1C(=O)[C@@H]2C[C@@H](O)CN2C2(CN(C3COC3)C2)C1=O ZINC000225381572
C#CCN(C)CC(=O)c1c(N)n(CC)c(=O)[nH]c1=O ZINC000192224618
[O-]c1cc(F)c(Br)cc1CN1CCO[C@@H](CO)C1 ZINC001144293097
N#Cc1ccc(NC(=O)C(=O)N2CCN(CCS(N)(=O)=O)CC2)cc1 ZINC000494336949
CN(CC#N)S(=O)(=O)CCCS(=O)(=O)N1C[C@@H]2C[C@H]1C[S@@]2=O ZINC000349464495
C[C@@H](CC#N)N(C)S(=O)(=O)NCCN=c1ncnc2n(C)[n-]c(Br)c1-2 ZINC000800910735
NC(=O)C(=O)NC/C=C/C[NH2+]C[C@@H]1CCNC(=O)CC1 ZINC001321224530
C[C@@]1(C(=O)NC2(CNC(=O)C(N)=O)CC2)CCCS1(=O)=O ZINC001358689447
C#CCNS(=O)(=O)N1CCN(C(=O)c2cnn(C)c2C)CC1 ZINC000831555918
C[C@]1(O)C[C@@H](O)[C@]2(O)CC(=O)OC[C@H]12 ZINC000095909891
COCCCS(=O)(=O)N1CCN(c2cc([N+](=O)[O-])ccc2S(N)(=O)=O)CC1 ZINC000542971810
C[C@@]1(NS(=O)(=O)[C@@H]2CCS(=O)(=O)C2)CCS(=O)(=O)C1 ZINC000005677698
C[C@@H](C#N)CN(C)C(=O)C(=O)NCC(=O)N(C)C ZINC001338642257
CS[C@@H]1O[C@H](CO)[C@@H](O)[C@H](O)[C@H]1O ZINC000034381085
CS(=O)(=O)N1CCN[C@@H]2CS(=O)(=O)C[C@H]21 ZINC000247561554
C#CCN1CCN(C(=O)CN2CCO[C@H](C#N)C2)CC1 ZINC000490838897
OCC[C@@H]1C[N@H+](C[C@H](O)C2(O)CCOCC2)C[C@@H]1CO ZINC001364527416
O=C1N[C@@H]2CS(=O)(=O)C[C@@H]2N1c1c[nH]c(=O)[nH]c1=O ZINC000575421353
CN(C)C(=O)CNC(=S)N1C[C@@H]2CS(=O)(=O)C[C@@]2(C#N)C1 ZINC000899607636
CCS(=O)(=O)N1CCN(c2c(C#N)c(=O)n(C)c(=O)n2C)CC1 ZINC000052088686
CNC(=O)NCC(=O)NC[C@H](C)N(C)CC(=O)NC(C)C ZINC001381536323
C[C@@H](C#N)N(C)S(=O)(=O)CCCS(=O)(=O)N1CCN(C)C(=O)C1 ZINC000349508795
CS(=O)(=O)N1CCN(S(=O)(=O)N2CC[C@@](O)(CC#N)C2)CC1 ZINC000828044860
CNC(=O)NCC(=O)NC/C=C/CNC(=O)[C@@H](C)C#N ZINC001533530705
C[C@@H](C#N)N(C)S(=O)(=O)CCCS(=O)(=O)N1CC(CO)C1 ZINC000349512431
C#CCNC(=O)CN1CC(O)(CNC(=O)C(F)F)C1 ZINC001271226893
O=C1CCC(=O)N1c1ccc(S(=O)(=O)NCCN2CCNC2=O)cc1 ZINC000001030412
O=C(Cn1ncccc1=O)NCCn1c(=O)[nH]c2ncccc2c1=O ZINC000225795595
NC(=O)CNC(=S)NN=Cc1ccc(F)c(S(N)(=O)=O)c1 ZINC000807972810
C#CCCCC(=O)N(CCO)CCNC(=O)C(N)=O ZINC001057441735
NS(=O)(=O)c1cnn(CC(=O)NCC(=O)Nc2ccc3[nH]c(=O)[nH]c3c2)c1 ZINC000058343127
O=C(C(=O)N1CCC2=C(CCC(=O)N2)C1)N1CC[NH2+]CC1 ZINC001329943177
C#CCCN1CC(N2CCN(C(=O)CCn3ncn(C)c3=O)CC2)C1 ZINC000941499299
CN(c1cccnn1)S(=O)(=O)CCCS(=O)(=O)N1CC(O)(CC#N)C1 ZINC000349460949
C#CCN1CCN(C(=O)CN(C)Cc2nnc3c(=O)[nH]ccn23)CC1 ZINC000880362590
C#Cc1cncc(C(=O)N2C[C@@H](NC(=O)Cn3cncn3)[C@@H](O)C2)c1 ZINC000970749958
O=c1ccn(CCO)c(=O)n1CCO ZINC000000400519
CN(CCC(N)=O)C(=O)C(=O)N1CC[C@](O)(CC#N)C1 ZINC001118189229
Nc1nc(NCCNC(=O)CN2CN=NC2=O)ncc1[N+](=O)[O-] ZINC001093558658
Cn1c(N2CCN3C(=O)C(=O)NC[C@@H]3C2)c(C#N)c(=O)n(C)c1=O ZINC000333497769
N#CC1(NS(=O)(=O)CCCS(=O)(=O)N2CCCN(C=O)CC2)CC1 ZINC001333042444
Cc1ccnc([N-]S(=O)(=O)CCCS(=O)(=O)N2CC(O)(CC#N)C2)n1 ZINC000349462767
COCCN1CCN(S(=O)(=O)N2CCO[C@@H](C#N)C2)CC1=O ZINC000336936953
CN1CC[N@H+](C[C@H](O)Cn2cccn2)C[C@@H]1CO ZINC001333675538
C#CC[N@@H+](CCO)C1CCN(C(=O)CCn2ncn(C)c2=O)CC1 ZINC001098438995
COc1ncc([N-]S(=O)(=O)c2cnn(C)c2)cc1C(N)=O ZINC000353822389
CNS(=O)(=O)NC1CCN(S(=O)(=O)N(C)CCC#N)CC1 ZINC000439186633
Cn1ncc(C(=O)N2C[C@H]3CS(=O)(=O)C[C@@]3(C#N)C2)n1 ZINC001361549854
C[C@@H]1CN(c2c(C#N)c(=O)n(C)c(=O)n2C)CCN1S(C)(=O)=O ZINC000596478916
Cc1nc(S(=O)(=O)N2CCN(CCC(=O)N3CC[NH2+]CC3)CC2)cs1 ZINC000262285543
COc1ccc(S(=O)(=O)[N-]C(=O)COc2ccc(C#N)cc2)cn1 ZINC000759840342
Nc1nccc(C(=O)N2CCN(CCS(N)(=O)=O)CC2)c1[N+](=O)[O-] ZINC000579130269
COCCCS(=O)(=O)N1CCN(S(=O)(=O)N2CCO[C@@H](C#N)C2)CC1 ZINC000409498694
CC(=O)N1CCN(S(=O)(=O)CCCS(=O)(=O)N(C)CC#N)CC1 ZINC000349532199
C=CCN1C[C@@]2(F)CN(S(=O)(=O)c3c(C)nn(C)c3C)C[C@@]2(F)C1=O ZINC001279223718
N#C[C@@]12CN([C@H]3CCNC3=O)C[C@@H]1CS(=O)(=O)C2 ZINC001351666311
COCCn1c(N)c(C(=O)CN(C)CCOc2ccc(Br)cc2)c(=O)[nH]c1=O ZINC000028962694
Cc1cn(CC(=O)NCCSc2nnnn2C)c(=O)[nH]c1=O ZINC000215647579
CN(CCS(N)(=O)=O)S(=O)(=O)CC1(C#N)CC1 ZINC001364915381
CN(C)S(=O)(=O)NCCNS(=O)(=O)CCCC#N ZINC000332514632
C#CCN(CCn1cnnn1)[C@H]1CCS(=O)(=O)C1 ZINC000878236857
O=C1CN(Cc2cc(F)cc(Br)c2[O-])CCO1 ZINC001235306200
N#C[C@@H]1CN(S(=O)(=O)NCCCOCCO)CCO1 ZINC001339921717
O=C(C[NH2+]CCNC(=O)Cn1cnnn1)NCC#Cc1ccccc1 ZINC001123312515
CN(CCC#N)S(=O)(=O)N(C)[C@@H]1COC[C@H]1O ZINC000352338988
CN(CCCNC(=O)COC(=O)CCN1C(=O)NC(C)(C)C1=O)S(C)(=O)=O ZINC000050785427
CN(CCNC(=O)CN(C)S(C)(=O)=O)Cc1nnnn1C ZINC001366533768
Cc1ccc(N2C(=O)N(CN3CCN(S(=O)(=O)c4cc(C(N)=O)n(C)c4)CC3)C(=O)[C@@H]2C)cc1 ZINC000014282643
O=C(C(=O)N1CCNCC[NH2+]CC1)N1C[C@H]2[C@@H](C1)C2(F)F ZINC001332891243
CN(C1(C#N)CCC1)S(=O)(=O)CCCCS(=O)(=O)N1C[C@H](O)[C@@H](O)C1 ZINC000600768247
CN([C@@H]1COC[C@H]1O)S(=O)(=O)CCCS(=O)(=O)N(C)C(C)(C)C#N ZINC000349467454
CN1CCN(S(=O)(=O)N2CCN(CCN3C(=O)NC(C)(C)C3=O)CC2)CC1 ZINC000051768632
Cn1cnc2c1c(=O)n(CC(=O)NCC#CC[NH+](C)C)c(=O)n2C ZINC000913515061
CN(C)C(=O)CC[NH2+]C[C@H](O)C1(O)CCOCC1 ZINC001337852955
CN(CCNC(=O)CC(N)=O)C(=O)CSCC#N ZINC001495923423
C#CCOCCC(=O)NCC1(NC(=O)CC(=O)NC)CC1 ZINC001358661889
NC(=O)C[N@H+](CC1CC1)C1CCN(C(=O)Cn2ncnn2)CC1 ZINC001392970714
O=C(COCC(F)F)NC1(CNC(=O)Cn2ncnn2)CC1 ZINC001393655345
C[C@@H](O)CN(C)S(=O)(=O)N1CCO[C@H](C#N)C1 ZINC000360407374
NC(=O)NC(=O)C[NH2+]CC1(O)CCN(C(=O)[C@@H]2CC23CC3)CC1 ZINC001381158376
C#CCNS(=O)(=O)N1CCN(CCc2cn[nH]n2)CC1 ZINC001330559154
Cc1ccc(S(=O)(=O)N2CCN(CCS(N)(=O)=O)CC2)c(C)c1 ZINC000076019762
CN(CC#N)S(=O)(=O)CCCS(=O)(=O)N1CC(C)(CO)C1 ZINC000349465923
NC(=O)C(=O)N1CC(n2cc(CNC(=O)[C@@H]3CNC(=O)N3)nn2)C1 ZINC000994725132
Cn1c2[nH]ccc(=O)c2c(=O)n(C)c1=O ZINC000026421499
NC(=O)CC(=O)N1C[C@@H](CNC(=O)C#CC2CC2)[C@H](O)C1 ZINC001081471435
O=C1COc2ccc(S(=O)(=O)N[C@@H]3CCS(=O)(=O)C3)cc2N1 ZINC000019346324
C[C@@H](C#N)NS(=O)(=O)CCCS(=O)(=O)N1CC(O)(C(F)F)C1 ZINC000349461358
C#CCN(C)c1nnc([C@@H](C)NS(C)(=O)=O)n1CCN1CCCS1(=O)=O ZINC001300430118
O=C(CCn1cncn1)NC1(CNC(=O)[C@@H]2CNC(=O)N2)CC1 ZINC001393819900
C=CCC[NH2+]Cc1cn(C2CN(C(=O)CN3C(=O)CNC3=O)C2)nn1 ZINC001105371658
Cn1c(=O)c2c(c3c(c4c2c(=O)n(C)c4=O)c(=O)n(C)c3=O)c1=O ZINC000012322217
Cc1nnc2ccc(N3CCN4C(=O)C(=O)NC[C@H]4C3)nn12 ZINC001319434422
Nc1nc(=O)n([C@@H]2O[C@@H](CO)[C@@H](O)[C@H]2O)cc1F ZINC000001607318
CN(CC(=O)NCCCS(N)(=O)=O)S(=O)(=O)c1ccc(C#N)cc1 ZINC000517601300
O=S1(=O)CCN(Cc2cn(C[C@H]3CO3)nn2)CC1 ZINC001254072041
NS(=O)(=O)N1CCN(CCCCCCCC[NH+]2CCN(S(N)(=O)=O)CC2)CC1 ZINC000746500017
N#CCC1(O)CN(C(=O)[C@H]2CCS(=O)(=O)C2)C1 ZINC001321523189
CS(=O)(=O)NCCNS(=O)(=O)CCCC#N ZINC000348104504
CC(C)(C)C(=O)N1CC(CCO)(NC(=O)Cn2ncnn2)C1 ZINC001395200381
CN1CCN(C)CC(C(=O)N2C[C@@H]3CS(=O)(=O)C[C@@]3(C#N)C2)C1 ZINC000886212142
C#CC(C)(C)NS(=O)(=O)c1cn(C)c(=O)n(C)c1=O ZINC000070119030
CO[C@@H]1CN(S(=O)(=O)CCCS(=O)(=O)N[C@@H](C)C#N)C[C@H]1O ZINC000349472588
N#CC[C@@H](O)CN1CCN2CCOC[C@]2(CO)C1 ZINC001473833030
O=C(c1cnn2c1OCCC2)N1CC2(C1)C[C@H](O)CNC2=O ZINC001363416757
COC[C@@]1(CNS(=O)(=O)c2c(C)noc2C)C[C@@H](O)[C@@H](O)C1 ZINC000107430746
Cc1nn(C)cc1S(=O)(=O)N1CCO[C@@H](c2nccnc2N)C1 ZINC000257322973
Cn1cnnc1S(=O)(=O)NC[C@@H]1C[NH2+]CCO1 ZINC001330363490
C#CCN1CCN(C(=O)CN2CC(C)(C(N)=O)C2)CC1 ZINC000491656085
C#CCNC(=O)[C@@H](C)[NH2+]CCNC(=O)CCc1n[nH]c(=O)[n-]c1=O ZINC001130757192
Nc1nc(NCCN2C(=O)CNC2=O)ncc1[N+](=O)[O-] ZINC000264951798
C#CCNC(=O)CC(=O)NCC[NH2+]CCN1CCCS1(=O)=O ZINC001125982251
C#CCNS(=O)(=O)N1CCN(C(=O)C2=CN(C)S(=O)(=O)N=C2C)CC1 ZINC001175522333
CNC(=O)NCCC(=O)N(C)CCNCc1nc(=O)n(C)[nH]1 ZINC001317582811
O=C(CCCn1cncn1)N1CCOC2(CN(CCO)C2)C1 ZINC001377033058
O=C(CN1CCCNC1=O)N1CCC[C@]2(C1)NC(=O)NC2=O ZINC001339534998
O=S(=O)([N-]Cc1cccc(O)c1O)c1ncc(F)cc1F ZINC001190206978
CN(C)S(=O)(=O)N1CCN(S(=O)(=O)N2CCCC2)CC1 ZINC000008844806
N#Cc1c(N2CCN3C(=O)C(=O)NC[C@@H]3C2)cccc1S(N)(=O)=O ZINC000755000831
NS(=O)(=O)CCN1CCN(C(=O)c2cnn(-c3ccc([N+](=O)[O-])cc3)c2)CC1 ZINC000467302309
CN([C@@]1(C#N)CCOC1)S(=O)(=O)CCCS(=O)(=O)N1CC[C@@H](O)C1 ZINC000349528797
Cn1cnc(C(=O)N2CCN(c3c[nH]c(=O)nc3N)CC2)n1 ZINC001362496283
Nc1ncc(S(=O)(=O)NCCS(=O)(=O)C2CC2)cn1 ZINC001363998909
Cc1cc(NS(=O)(=O)CCCS(=O)(=O)NCCO)ncc1C#N ZINC000349601336
CN(CC(=O)OCC1(C#N)COC1)S(C)(=O)=O ZINC000811044171
C=CCn1c(=O)n(CC=C)c(=O)n(CN(C)CCS(=O)(=O)CC)c1=O ZINC000758382953
N#C[C@@H]1CN(S(=O)(=O)NCc2nnnn2CC2CC2)CCO1 ZINC000336933083
C#CC[NH2+][C@@H]1CN(C(=O)CN2C(=O)CNC2=O)C[C@@H]1n1ccnn1 ZINC001070323377
C=CCN1C(=O)C(=O)N(CC(=O)NCCNS(=O)(=O)c2sc(=O)[nH]c2C)C1=O ZINC000502001162
O=C(Cn1cnnn1)N1CCN(Cc2cccc(F)c2O)CC1 ZINC000289766709
CN1CCN(S(=O)(=O)NCC2(S(C)(=O)=O)CC2)CC1 ZINC001363866283
C[C@H](c1nc(N)nc(N(C)C)n1)N1CC(S(N)(=O)=O)C1 ZINC001365309849
CC1(O)CN(S(=O)(=O)CCCS(=O)(=O)Nc2ccc(C#N)cn2)C1 ZINC000349467395
C#CCNS(=O)(=O)N1CCN(C(=O)Nc2cnn(CC(=O)NCCOC)c2)CC1 ZINC001669619931
Nc1nc2c(ncn2[C@H]2CN(C(=O)CCC[NH3+])C[C@@H]2O)c(N)n1 ZINC000257208622
C#CCNC(=O)[C@@H](C)N(C)CC(=O)N1CCN(C)CC1 ZINC000879352951
C=CCN1CC2(C1)CN(C(=O)Cn1ncnn1)CCO2 ZINC001053254961
Cc1ccc([N+](=O)[O-])cc1S(=O)(=O)N1CCN(CCN2C(=O)CNC2=O)CC1 ZINC000517093301
CN1CC2(CN(Cc3c([O-])ccc(Cl)c3F)C2)OC1=O ZINC000817415887
C[C@@H](C#N)N(C)S(=O)(=O)CCCS(=O)(=O)N1C[C@H](O)[C@@H](O)C1 ZINC000600766508
CCN(C[C@@H](C)C#N)S(=O)(=O)N1CCCN(S(N)(=O)=O)CC1 ZINC000374402563
CN(Cc1cc(F)cc(F)c1[O-])CC(C)(C)S(C)(=O)=O ZINC000708415607
C[C@@H](C#N)[C@H](C)O[C@@H]1O[C@H](CO)[C@@H](O)[C@H](O)[C@H]1O ZINC000067913716
COc1ccc(CN2C(=O)[C@@H]3C[C@@H](O)CN3C3(CN(C)C3)C2=O)cc1 ZINC000225383822
CN=[S@@](C)(=O)CCNC(=O)Cn1cnc(C#N)n1 ZINC001362699743
O=C(C#CC1CC1)NCC1(NC(=O)Cn2ncnn2)CC1 ZINC001299155301
Cn1cc(C(=O)N2CCN(C)CC[N@H+](C)CC2)c(=O)[nH]c1=O ZINC001342640370
N#CCN1C[C@@H]2C[C@H]1CN2C(=O)C1CS(=O)(=O)C1 ZINC001032421054
O=C(CO)N1CCN(CC#CCN2CCN(C(=O)CO)CC2)CC1 ZINC000351403343
C#CCN1CCN(C(=O)Cn2cc([N+](=O)[O-])cc(C(N)=O)c2=O)CC1 ZINC000490761980
O=C(C#CC1CC1)N1C[C@@H]2C[C@H]1CN2C(=O)[C@@H]1CCS(=O)(=O)N1 ZINC000937137005
O=C(C#CC1CC1)N1CC(N2CCN(C(=O)[C@@H]3COC(=O)N3)CC2)C1 ZINC000967208849
CN1CC2(C1)C(=O)N(CCCN1CCCC1=O)C(=O)[C@@H]1C[C@@H](O)CN12 ZINC000225393923
Cn1cnnc1S(=O)(=O)N1CC[C@H]2COC(=O)N[C@@H]2C1 ZINC001364007441
NS(=O)(=O)NC[C@@H]1CCC[N@H+](C[C@H]2COCCO2)C1 ZINC001363777743
COC[C@@](C)(C#N)NC(=O)CCn1cnc2c1c(=O)n(C)c(=O)n2C ZINC000339978337
CC[N@H+](CCCNC(=O)CNC(=O)NC)CC(=O)NC(=O)NC ZINC001266048908
CN1C(=O)C(=O)N(CC(=O)N(CC#N)CC#N)C1=O ZINC001321783921
CN1CCN(S(=O)(=O)N2CCN(c3nccnc3C#N)CC2)CC1 ZINC000263804598
O=C(NC[C@@H]1C[N@@H+](Cc2ccccn2)C[C@@H]1O)c1n[nH]c(=O)[n-]c1=O ZINC000958223736
NN1C(=S)N[C@@H]2CS(=O)(=O)C[C@@H]21 ZINC000006759620
CN(C)S(=O)(=O)NCCNS(=O)(=O)N(C)C ZINC000027957308
C#CCN1CC(N2CCN(C(=O)Cn3cncn3)CC2)C1 ZINC000941657929
C[C@@H](C#N)C(=O)NC[C@H](C)CNC(=O)Cn1ncnn1 ZINC001391275121
O=[N+]([O-])c1ccc(S(=O)(=O)NCCNS(=O)(=O)c2cnc3n2CCC3)cc1 ZINC000475574952
CC(C)[C@H](C(=O)NCCS(N)(=O)=O)[NH+](C)C ZINC001334787768
CN(CC(=O)OCC(=O)N1CCN(S(=O)(=O)c2ccc(Cl)cc2)CC1)c1ncccn1 ZINC000023173690
C[C@@H](C#N)NS(=O)(=O)CCCS(=O)(=O)N1C[C@@H](C)[C@@H](O)C1 ZINC000349518418
Cn1ccsc1=NC(=O)CCn1cc(C(N)=O)c(=O)[nH]c1=O ZINC001361866848
COC1(OC)CCN(C(=O)[C@@H]2C[N@@H+]3CCN2C[C@@H]3C)C[C@@H]1O ZINC001347205989
Cn1cc([N+](=O)[O-])c(S(=O)(=O)N(CCO)CCCO)n1 ZINC001348136458
C[C@@H]1CN(S(=O)(=O)CCCS(=O)(=O)NC2(C#N)CC2)C[C@@H]1O ZINC000349526881
C#CCN(CC(=O)N1CC(O)(C#C)C1)CC(=O)N1CC(O)(C#C)C1 ZINC000890527860
CCS(=O)(=O)CCC[NH2+]CCNC(=O)c1coc(C)c1 ZINC001126232555
NC(=O)NC1(C(=O)N2CC(O)(CNC(=O)Cn3ncnn3)C2)CC1 ZINC001043176995
CN(C)C(=O)CN1CCN(C)C(=O)[C@@]12CCN(Cc1nccn1C)C2 ZINC000096076918
N#Cc1cccc(S(=O)(=O)NCC(=O)N2CCN(S(=O)(=O)c3nc[nH]n3)CC2)c1 ZINC000567655900
C#CCN1CCOC2(CCN(C(=O)Cn3cnc(C(N)=O)n3)CC2)C1 ZINC000949370001
C#CCN1CCN(S(=O)(=O)N(CCC#N)CCOC)CC1 ZINC000330033400
N#Cc1c[nH]c(C(=O)NCC[NH2+]CC(=O)NCC(=O)N2CCCC2)c1 ZINC001125370686
O=c1[nH]c(=O)n([C@@H]2OC[C@@H](O)[C@@H](O)[C@@H]2O)cc1F ZINC000001486429
Cn1cc(S(=O)(=O)NCCN2CCN(C(=O)CC#N)CC2)cn1 ZINC000516580159
C[C@]12C[C@H]3CN(C(=O)CN4C(=O)CNC4=O)C[C@H](CC[C@@H]1[NH2+]3)[C@H]2O ZINC000257297480
C=CCC[N@@H+]1CCO[C@@](C)(CNC(=O)CNS(=O)(=O)NC)C1 ZINC001108097435
C[C@@H](C(=O)[N-]S(=O)(=O)CC1(C#N)CC1)N(C)C(=O)OC(C)(C)C ZINC000496908283
C[C@@H](C#N)NS(=O)(=O)CCCS(=O)(=O)NC1COCCOC1 ZINC000594638563
N#C[C@@H]1CN(S(=O)(=O)NCCS(=O)(=O)NC2CC2)CCO1 ZINC000336907452
C#CC[NH+]1CCC(C(=O)N2CCN(C(=O)Cn3ncnn3)CC2)CC1 ZINC001011176235
N#Cc1ccc(N2CCC(NC(=O)C(=O)N3CCNC(=O)C3)CC2)nc1 ZINC000587647837
C#CCCCC(=O)NC[C@H](O)CNC(=O)Cn1nccn1 ZINC001298173127
Cc1nn(C)c(N2CCN(C(=O)NCCN3C(=O)CNC3=O)CC2)c1C#N ZINC000472047238
COCCN(CCC#N)S(=O)(=O)N1CCCN(S(N)(=O)=O)CC1 ZINC000374404008
CNC1=C(C2=CC(=O)N(C)C2=O)C(=O)N(C)C1=O ZINC000012296772
CCS(=O)(=O)CCNC(=O)NCC(=O)NCC#N ZINC001117468993
COC(=O)C1(NCCn2cncn2)CCS(=O)(=O)CC1 ZINC001364692108
C[C@@H](CC#N)N(C)S(=O)(=O)N(C)CCS(N)(=O)=O ZINC001364042649
C=CCNC(=O)C(C#N)=c1sc(=Cc2cnn3ccccc23)c(=O)n1CC(N)=O ZINC000729672433
O=C([C@H]1C[C@H]2C[C@H]2C1)N1CC(n2cc(C[NH2+]CCCO)nn2)C1 ZINC001105308512
CCS(=O)(=O)N1CCN(S(=O)(=O)N2CCO[C@@H](C#N)C2)CC1 ZINC000409593187
N#Cc1ccc(S(=O)(=O)N2CCN(C(=O)[C@@H]3CC(=O)NC(=O)N3)CC2)cc1 ZINC000590419109
N#Cc1ncn(CCNC(=O)Cn2nccc2N)n1 ZINC001467838388
CC(C)NS(=O)(=O)NCCNS(=O)(=O)N1CCO[C@@H](C#N)C1 ZINC000410418370
CN(C)C(=O)CN1CC[C@](O)(CNC(=O)CC[NH+](C)C)C1 ZINC001380550519
C[C@@H]1[C@H](C)[N@H+](C[C@@H](O)CO)CCN1C[C@@H](O)CO ZINC001334360232
CS(=O)(=O)CCCN1CC[C@@H]2CN(C(=O)c3cc(C#N)c[nH]3)[C@@H]2C1 ZINC001221467952
O=c1[nH]c(=S)ccn1[C@@H]1O[C@@H](CO)[C@@H](O)[C@@H]1O ZINC000006591390
C=CCN(CC=C)C(=O)C(=O)N1CCN(C(=O)Cn2cnnn2)CC1 ZINC000297562250
C=C(CNS(=O)(=O)c1ccn(C)n1)CNS(=O)(=O)c1ccn(C)n1 ZINC000660127946
CN(C)C(=O)C[NH2+]CCN(C)C(=O)Cn1cnc(C(N)=O)n1 ZINC001317589867
CNC(=O)NCC(=O)NC[C@H](C)N(C)C(=O)CS(C)(=O)=O ZINC001380767725
CNS(=O)(=O)N1CCN(S(=O)(=O)N2CCO[C@@H](C#N)C2)CC1 ZINC000553543399
C#CC[NH2+][C@@H]1CN(C(=O)Cn2cnc(C(N)=O)n2)C[C@H]1C(F)(F)F ZINC001099253195
C#CCNS(=O)(=O)CCCS(=O)(=O)N1CCCn2ncnc21 ZINC000491635813
N#CCN1CC(O)(CNC(=O)[C@@H]2CCS(=O)(=O)C2)C1 ZINC001500878109
COC(=O)[C@@](C)(O)C[N@@H+]1CCC[C@@]2(C1)NC(=O)NC2=O ZINC001323420357
O=S(=O)([C@@H]1CCS(=O)(=O)C1)N(CCO)CCO ZINC000003066147
C#CCN1CCN(C(=O)C[NH+]2CCC3(CC2)NC(=O)NC3=O)CC1 ZINC000490891554
N#CCSCC(=O)NC1(CNC(=O)C(N)=O)CC1 ZINC001506191953
Cc1[nH]c(=O)[nH]c(=O)c1S(=O)(=O)NCCO ZINC000033327139
CN(C)C(=O)CNC(=O)NCCn1cnc(C#N)n1 ZINC001322634461
N#CCNC[C@@H]1CC[C@H](c2n[nH]c(CNC(=O)C3(CF)CCC3)n2)O1 ZINC001130807417
Cn1cc(N2CC[C@@H](Nc3c(C#N)c(=O)n(C)c(=O)n3C)C2=O)cn1 ZINC000265455820
C#CCO[C@@H](C)C(=O)OCC(=O)N1CCN(CC(=O)N(C)C)CC1 ZINC000837843352
NS(=O)(=O)CCN1CCN(S(=O)(=O)c2ccc([N+](=O)[O-])c3cccnc32)CC1 ZINC000464424847
O=C(CN1CC[NH2+]CC1)N1CC[C@@]2(CNC(=O)C2)C1 ZINC001342397838
CC(C)(C)S(=O)(=O)CC(=O)N1CCN(CCS(N)(=O)=O)CC1 ZINC000330573572
C#CCNC(=O)CN1CCN(S(=O)(=O)CCC[NH+](C)C)CC1 ZINC000866732456
CNC(=O)NC(=O)C[NH2+]CCNC(=O)c1c(C)c[nH]c1CC(N)=O ZINC001134138797
C#CCn1c(=O)c(=Cc2c[nH]c(C(=O)OC)c2)sc1=C(C#N)C(=O)NCCOC ZINC000758052813
C#CCOCCNS(=O)(=O)c1ccc(S(=O)(=O)N=c2nc[nH]n2C)cc1 ZINC000848929875
C#CCC[N@@H+]1C[C@@H](CNC(=O)[C@@H]2CS(=O)(=O)CC(=O)N2)[C@H](C)C1 ZINC001092848362
CC(C)(CNS(C)(=O)=O)NS(C)(=O)=O ZINC000068940829
CN(CC#N)C(=O)COCCOCC(=O)N(C)CC#N ZINC001322537616
N#CCCCN1C(=O)COCC12CN(C(=O)Cc1nccnc1Cl)C2 ZINC001270312506
COCCN(CCC#N)S(=O)(=O)N1CCO[C@@]2(CCS(=O)(=O)C2)C1 ZINC000592076662
C#CCNS(=O)(=O)N1CCN(C(=O)CCc2nc3c(cnn3C)c(=O)[nH]2)CC1 ZINC001302921913
C#CCNC(=O)CN1CCN(S(=O)(=O)N=S2(=O)CCCC2)CC1 ZINC000866730966
CNC(=O)NCC(=O)NC[C@@]1(O)CCN(C(=O)Cn2cnnn2)C1 ZINC001040095351
O=C(C(=O)N1CCC2(COC(=O)N2)CC1)N1C[C@@H]2C[C@H]1C[NH2+]2 ZINC001329505023
COCCS(=O)(=O)CC(=O)NCCn1cc([N+](=O)[O-])cn1 ZINC000768947794
COCCn1cnnc1[C@@H](C)NS(=O)(=O)c1cn(C)c(=O)n(C)c1=O ZINC000670436539
C[C@@H](CC#N)N(C)S(=O)(=O)N1CC(S(N)(=O)=O)C1 ZINC001364880718
CN(C)S(=O)(=O)N(CC#N)Cc1cn(C)nn1 ZINC001261200065
NC(=O)C(=O)N1CC[C@@](O)(CNC(=O)Cn2cnc(C(N)=O)n2)C1 ZINC001039868201
CNS(=O)(=O)CCCNC(=O)CCc1c(C)[nH]c(=O)c(C#N)c1C ZINC000600665049
C=CCn1c(=O)n(CC=C)c(=O)n(Cc2cc(=O)n(C)c(=O)n2C)c1=O ZINC000147316184
CN1C[C@@]2(CCN(S(=O)(=O)CC#N)C2)OCC1=O ZINC001275496758
Cn1cc(S(=O)(=O)NCc2ccc(C#N)cn2)c(=O)n(C)c1=O ZINC000780888333
C#CC[NH2+][C@@H]1CN(C(=O)[C@H]2C[C@H]2C(=O)N(C)C)C[C@@H]1n1ccnn1 ZINC001070275675
CN(Cc1nc2c([nH]1)n(C)c(=O)n(C)c2=O)CC(C)(C)C[NH+]1CCOCC1 ZINC000162625944
Cc1cccc(OCCN2CCN(S(=O)(=O)CCN3C(=O)CCC3=O)CC2)c1C ZINC000019235733
C#CCCn1nnnc1N1CCN2[C@H](CNS2(=O)=O)C1 ZINC001337414683
C[NH+]=C(NCCNS(C)(=O)=O)N1CCO[C@@H](c2cnn(C)c2)C1 ZINC000261803032
N#CCN1CCN(S(=O)(=O)C2CN(C(=O)c3nc[nH]n3)C2)CC1 ZINC000961083875
COc1ccc(S(=O)(=O)N(C)CC(=O)NCCSc2nc[nH]n2)cc1Cl ZINC000226047302
Cc1ccc(S(=O)(=O)N2CCC(N(C)S(C)(=O)=O)CC2)cc1C#N ZINC001201310528
C#CCOCCC(=O)NCC1(O)CN(CC(N)=O)C1 ZINC001500833766
CN1C(=O)CN(C(=O)Cn2cc([N+](=O)[O-])cn2)CC1=O ZINC000559275397
C[C@@H](C(=O)NC[C@@H](O)CNC(=O)Cn1cccn1)n1cccn1 ZINC001389061550
Cc1nc(C(=O)N(C)CCS(C)(=O)=O)nn1-c1nc[nH]n1 ZINC001362034668
CCCN1CNC(=S)N(n2ccc3c(cnc4ncnn43)c2=O)C1 ZINC000022606885
CS(=O)(=O)N=S1(=O)CCN(CCn2cnnn2)CC1 ZINC001363810640
N#CCN1CCC2(CC1)CN(C(=O)CN1CCNC(=O)C1)CCO2 ZINC000949153879
C=CCN1C(=O)C(=O)N(CC(=O)N(CC#N)CC#N)C1=O ZINC000354883117
O=C(NCCN1CCNC1=O)C(=O)N1CC[C@@]2(CC[NH2+]C2)C1 ZINC001331199947
C#CCC[N@@H+]1C[C@H](O)[C@@H](N(C)C(=O)Cn2ncn3nccc3c2=O)C1 ZINC001047550041
C[C@@H](C#N)C(=O)NCCNC(=O)CCn1cnnn1 ZINC001349513696
O=C1CCCN1CCCN1C(=O)[C@@H]2C[C@@H](O)CN2C2(CN(Cc3ccc(Cl)cc3)C2)C1=O ZINC000225393370
NC(=O)CN1CCN(CC#CCN2C(=O)c3ccccc3C2=O)CC1=O ZINC000528521662
CN(CC[NH2+]Cc1cncn1C)C(=O)CN1CCN(C)C(=O)C1 ZINC001317606056
C#CCNS(=O)(=O)N1CCN(C(=O)CCF)CC1 ZINC000913788876
N#CCNC(=O)CN1CC(O)(CNC(=O)C#CC2CC2)C1 ZINC001500831884
C#CCNS(=O)(=O)N1CCN(CCC(=O)NC(=O)NCC(F)(F)F)CC1 ZINC001654025075
C[C@@H](C#N)NS(=O)(=O)c1ccc(S(=O)(=O)N2CCNC(=O)C2)cc1 ZINC000594627962
NS(=O)(=O)c1cc([N+](=O)[O-])cc(N2C[C@@H](O)[C@@H](O)C2)c1 ZINC000433797506
O=S(=O)(N=C1NCN(CCCO)CN1)c1cccc2nsnc21 ZINC000040387422
CC[NH+]1CCN(CCNS(=O)(=O)N2CCO[C@@H](C#N)C2)CC1 ZINC000337195258
O=S(=O)(Cc1ccc(Cl)cc1F)NC[C@H]1C[NH2+]CCN1 ZINC001238904660
C[C@@H]1CN(S(=O)(=O)CCCS(=O)(=O)NC(C)(C)C#N)CC(=O)N1 ZINC000565231506
C#CCNS(=O)(=O)N1CCN(Cc2cn(C)c(=O)n(C)c2=O)CC1 ZINC000895915604
CN(CCC#N)C(=O)CCN1CCN(S(=O)(=O)N2CCN(C)CC2)CC1 ZINC000535664698
O=S(=O)(N=C1NCN(CCCO)CN1)c1ccc(F)cc1 ZINC000030874988
COc1ccc(S(N)(=O)=O)cc1C(=O)OCC(=O)N1CCN(c2ccc(F)cc2)CC1 ZINC000010247010
CS(=O)(=O)O[C@@H]1COC[C@@H]1OS(C)(=O)=O ZINC000104200974
COCCS(=O)(=O)CC(=O)OCC(=O)NCCC#N ZINC001318786199
N#CCCC[N-]S(=O)(=O)c1c(F)cc(-c2nn[nH]n2)cc1F ZINC000826381412
C[C@@H](CC#N)N(C)S(=O)(=O)N1CCN(CCS(N)(=O)=O)CC1 ZINC000510271435
CSCC(=O)N1CCN(S(=O)(=O)N2CCN(C)CC2)CC1 ZINC000071841999
C#CC[N@@H+]1C[C@@H](CNC(=O)C2CC3(C2)CS(=O)(=O)C3)[C@H](O)C1 ZINC000958179290
[NH3+]CC(=O)NCC(=O)NCC(=O)NCC(=O)N1CCc2onc(Cn3ccnc3)c2C1 ZINC001158822771
CC[C@@H]1C(=O)NCCN1S(=O)(=O)CCCS(=O)(=O)N(C)CC#N ZINC000349518829
O=C1NC[C@H](O)CC12CN(S(=O)(=O)CCn1cccn1)C2 ZINC001365737475
C#CCCN1CCN(C(=O)CN2CCNC(=O)C2)CC1 ZINC000900473681
C=CCN1CC2(CN(Cc3nc(Br)cnc3N)C2)OCC1=O ZINC001275800217
COc1nn(C)cc1C(=O)NCCN(C)C(=O)Cn1cnnn1 ZINC001373600065
C#CCOCCC(=O)NCCN(C)C(=O)Cn1nccn1 ZINC001355596948
C#Cc1cccc(NC(=O)C(=O)N2CCN3C(=O)C(=O)NC[C@@H]3C2)c1 ZINC000276007256
C[C@H](CNC(=O)Cn1cnnn1)N1CC[NH+](C)CC1 ZINC001318487239
O=C(C[NH2+]C[C@H](O)CNC(=O)c1cnn2cc[nH]c12)N1CCC1 ZINC001392424494
N#CCC1(O)CN(C[C@@H](O)CN2CCOCC2)C1 ZINC000568974661
O=C1OCCN1CCS(=O)(=O)NCCN1CCNC(=O)C1 ZINC001365699640
N#C[C@@H]1CN(S(=O)(=O)NCCS(=O)(=O)N2CCSCC2)CCO1 ZINC000410148622
Cn1cc([N+](=O)[O-])c(S(=O)(=O)N=c2nc[nH]n2C)n1 ZINC001348436383
C#CCN1CCO[C@@]2(CCN(C(=O)[C@@H]3CNC(=O)N3)C2)C1 ZINC000972527843
CN(C)C(=O)CN1CCN(S(=O)(=O)c2nn(C)cc2[N+](=O)[O-])CC1 ZINC000599207848
NC(=O)NCC(=O)N1CC(O)(CNC(=O)C2(NC(N)=O)CC2)C1 ZINC001042647769
C#CC[NH2+]Cc1cn(C2CN(C(=O)c3nnc[n-]3)C2)nn1 ZINC001105344158
C#CCC[N@@H+]1C[C@H](O)[C@@H](N(C)C(=O)C2(n3cnnn3)CCOCC2)C1 ZINC001047559470
[O-]c1cc(Br)cc(F)c1CN1C[C@H](O)[C@H](CO)C1 ZINC001233028268
O=C1CN(C2CN(c3cc([N+](=O)[O-])cc[n+]3[O-])C2)CCN1 ZINC001165114822
C#CCN(CC#N)S(=O)(=O)CCCS(=O)(=O)N1CCn2nncc2C1 ZINC000848962098
C[N@@H+]1CCN(c2nnnn2CCN2C(=O)CNC2=O)CC1(C)C ZINC001334345979
CNC(=O)NC(=O)CN1CCN(C(=O)CC#N)CC1 ZINC000567246064
N#CCNC(=O)CN1CC(O)(CNC(=O)[C@@H]2CC23CC3)C1 ZINC001500935572
CN(C)S(=O)(=O)N1CCN(c2ncccn2)[C@@H]2CS(=O)(=O)C[C@@H]21 ZINC000077406162
C#CCNC(=O)CC(=O)NCC[NH2+]CC[C@@H]1CCS(=O)(=O)C1 ZINC001125982001
C#CCOCCn1nnnc1N1CC[C@@H](S(C)(=O)=O)C1 ZINC001344583447
CS(=O)(=O)C1CN(S(=O)(=O)CCCS(=O)(=O)NCC#N)C1 ZINC000349459930
O=[N+]([O-])c1cnn(CCNS(=O)(=O)N2CCS(=O)(=O)CC2)c1 ZINC000427808914
Nc1nc(=O)n([C@@H]2O[C@@H](CO)[C@@H](O)[C@@H]2O)cc1I ZINC000017044138
CN(CC[NH2+]CCn1cccn1)C(=O)Cn1ccc(=O)[nH]c1=O ZINC001266764956
C[C@@H](C#N)N(C)S(=O)(=O)CCCS(=O)(=O)N1CC(O)(CC#N)C1 ZINC000349466577
CC(C)(C)[C@@H](C#N)NS(=O)(=O)CCCS(=O)(=O)N1C[C@H](O)[C@@H](O)C1 ZINC000600768101
CC1(CS(=O)(=O)NCC(=O)NCC#N)COC1 ZINC000551994546
C#CC1(O)CN(C[C@@H]2CCN(S(C)(=O)=O)C2)C1 ZINC000934448563
C#CCN(C(=O)[C@@H]1CCCN(S(N)(=O)=O)C1)[C@@H]1CCS(=O)(=O)C1 ZINC000823204165
Cn1nnnc1CNCCNC(=O)c1cc(C#N)c[nH]1 ZINC001125391076
CS(=O)(=O)CS(=O)(=O)N1CC[C@@]2(C1)CN(CCCC#N)C(=O)CO2 ZINC001279251898
C#C[C@@H](C)N(C)c1nnc([C@@H](C)NS(C)(=O)=O)n1CCS(=O)(=O)NC ZINC001300271720
CNC(=O)NC(=O)C[NH2+][C@@H]1CN(C(=O)Cn2cncn2)C[C@@H]1C ZINC001381125823
C#CC[N@@H+](CCO)C1CCN(C(=O)CN2C(=O)CN(C)C2=O)CC1 ZINC001098556092
CN(C)S(=O)(=O)CCS(=O)(=O)N[C@H]1C[C@@H](O)C1(C)C ZINC001363989632
N#CCCCC(=O)N1C[C@@H]2COC[C@H](C1)N2C(=O)Cn1cc(Cl)cn1 ZINC001273125294
NS(=O)(=O)c1ccc(N2C[C@@H](O)[C@@H](O)C2)c([N+](=O)[O-])c1 ZINC000433806331
N#C[C@@H]1CSCCN1S(=O)(=O)CCCS(=O)(=O)NCCO ZINC000349600397
N#Cc1cccc(S(=O)(=O)[N-]C(=O)c2ccc(S(=O)(=O)N3CCNC(=O)C3)cc2)c1 ZINC000916808747
Cc1ccc(C)c(S(=O)(=O)N2CCN(CCS(N)(=O)=O)CC2)c1[N+](=O)[O-] ZINC000481071319
O=C(Cc1ccc[nH]1)N1CC(n2cc(C[NH2+]CCCF)nn2)C1 ZINC001105375695
O[C@H](C[N@H+]1C[C@H](O)C[C@H](O)C1)C1(O)CCOCC1 ZINC001332651083
C#CC[N@@H+](C)CCN(C)C(=O)Cn1c(=O)[n-][nH]c1=O ZINC001320079032
O=C1C=C([C@@H]2O[C@H](CO)[C@@H](O)[C@@H]2O)C(=O)N1 ZINC000013522771
COc1ccc(-n2cnc3c2=NC(C)(C)NC=3C(N)=O)c(OC)c1 ZINC000001855300
C#CCNC(=O)CC(=O)N1CC[C@@H](n2cc(C[NH2+]CCCO)nn2)C1 ZINC001098661676
CNC(=O)Cn1nc(NC(=O)NCCn2cnc(C#N)n2)cc1C ZINC000588272532
O=C(CNC(=O)[C@@H]1CCC[NH2+]1)N1Cc2nccn2C[C@@H](CNC(=O)c2ccnnc2)C1 ZINC001160343515
Cn1ncnc1Cn1ccc(=O)[nH]c1=O ZINC000088583408
Cn1cc(N2CCN(C(=O)Cn3cnc(C#N)n3)CC2=O)cn1 ZINC000331596123
COC(=O)C1(O)CN(C(=O)C(=O)N(C)CC(C)(C)OC)C1 ZINC001332103811
C#CCOCCC(=O)N1CCO[C@@H]2CN(CCO)C[C@@H]21 ZINC001217886145
CNC(=O)NCC(=O)NCCN(C)C(=O)Cc1cc(C)nn1C ZINC001373491790
Cc1cc(CC(=O)N(C)[C@H](C)CNC(=O)Cn2ncnn2)[nH]n1 ZINC001369847199
N#CCNC(=O)C[NH2+]C[C@]12CCC[C@H]1CN(C(=O)[C@H]1C[C@H]1C(N)=O)C2 ZINC001112530978
CNC(=O)NCCC(=O)NCCC[NH2+][C@@H](C)C(=O)NC(=O)NC ZINC001157509080
CC#CCN(C)S(=O)(=O)CCCS(=O)(=O)[N-]c1ncncc1OC ZINC000349463384
CN(C)S(=O)(=O)N1CC2(C1)CC[NH+](Cc1ccc(C#N)cc1[O-])CC2 ZINC001279499786
N#CC[C@]1(O)CCN(C(=O)c2nc3n(n2)CCCN3)C1 ZINC001413177220
CCN(CC#N)S(=O)(=O)CCCS(=O)(=O)N1CC(C)(O)C1 ZINC000349464399
CN(CC[NH2+]Cc1n[nH]c(=O)[n-]1)C(=O)c1nc2ncccn2n1 ZINC001317644250
C#CCNC(=O)CC(=O)NCCNCc1nnc(C)o1 ZINC001125978554
O=C(CN1CCNC(=O)C1)NC1CC(C[NH2+]Cc2n[nH]c(=O)[n-]2)C1 ZINC000962165280
N#CC1(CS(=O)(=O)N(CCO)CCOCCO)CC1 ZINC000517041038
CC#CCS(=O)(=O)[N-]C(=O)[C@H](C)CN(C)C(=O)OC(C)(C)C ZINC000495999111
O=C(CCCn1cncn1)N1CCN(S(=O)(=O)N2CCCC2)CC1 ZINC000054572222
Nc1nccnc1C(=O)N1CCNC(=O)C1 ZINC000028622874
N#CCN1CCN(C(=O)C(=O)Nc2ccc(S(N)(=O)=O)cc2)CC1 ZINC000444263337
CS(=O)(=O)N1CCN(S(=O)(=O)N2CCO[C@@H](C#N)C2)CC1 ZINC000336888350
CN(C)S(=O)(=O)N1CCN(Cc2nnnn2-c2cccc(F)c2)CC1 ZINC000023135081
C#C[C@@H](C)N(C)S(=O)(=O)CCCS(=O)(=O)Nc1cnccc1C ZINC000848960992
N#CCNS(=O)(=O)c1cccc(S(=O)(=O)N2CCN(CCO)CC2)c1 ZINC000574651644
CC(C)(CNS(=O)(=O)c1ccc2[nH]c(=O)[nH]c(=O)c2c1)NS(C)(=O)=O ZINC000068940928
C#CCN1C[C@@]2(F)CN(C[C@H](O)CO)C[C@@]2(F)C1=O ZINC001274563975
Cc1[nH]c(=O)[nH]c(=O)c1Cc1c(C)[nH]c(=O)[nH]c1=O ZINC000005697037
C#CCNS(=O)(=O)N1CCN(C(=O)CNS(=O)(=O)c2ccc3c(c2)COC3)CC1 ZINC001302924544
N#Cc1cnc(Cl)c(CN2CCN(C(=O)Cn3cnnn3)CC2)c1 ZINC000585117177
NC(=O)NC(=O)C[NH2+]C/C=C/CNC(=O)C1(F)CCOCC1 ZINC001321086061
NC(=O)[C@@H]1CCC2(CN(C(=O)c3cc(O)c(O)c(O)c3)C2)O1 ZINC001269724237
C[C@@H]1CN(S(=O)(=O)CCCCS(=O)(=O)NCC#N)CC(=O)N1 ZINC000349601649
O=C(C(=O)N1CCNC(=O)C1)N1CCN(c2ccc([N+](=O)[O-])nc2)CC1 ZINC000574902923
C[C@@H]1O[C@H](n2cc(F)c(=O)[nH]c2=O)[C@@H](O)[C@@H]1O ZINC000009212369
N#Cc1ccc(S(=O)(=O)NCC(=O)NCC(=O)NCCO)cc1 ZINC000560445733
S=C1NCN(C[C@@H]2CCCO2)CN1N1CN(C[C@@H]2CCCO2)CNC1=S ZINC000014165238
O=C1COCC2(CN(Cc3cc(O)ccc3O)C2)N1C1COC1 ZINC001272387394
C[C@@H]1CN(Cc2c([O-])cc(Br)cc2F)CC(=O)N1 ZINC001233027690
CN1C(=O)CN(CCN2CC(=O)N(C)C(=O)C2)CC1=O ZINC000022443935
CCc1nn(C)cc1S(=O)(=O)NCC(=O)NCC#N ZINC001190069999
N#CCNS(=O)(=O)CCCS(=O)(=O)N1CCN(c2ncccn2)CC1 ZINC000349540172
C#C[C@H](C)NS(=O)(=O)c1cn(C)c(=O)n(C)c1=O ZINC000124036790
C#CCN(CC#N)S(=O)(=O)CCCCS(N)(=O)=O ZINC001261566614
N#Cc1cnnc(N2CCN3C(=O)C(=O)NC[C@H]3C2)c1 ZINC001350474616
O=CNCCCNS(=O)(=O)[C@@H]1CCS(=O)(=O)C1 ZINC000217400582
N#CCCn1ccc([N-]S(=O)(=O)c2ccc(-c3nn[nH]n3)cc2)n1 ZINC000737695759
CN(C)S(=O)(=O)c1cccc(S(=O)(=O)NCCCN2CC[NH2+]CC2)c1 ZINC000262750104
N#C[C@@]12CN(C[C@H](O)CO)C[C@H]1CS(=O)(=O)C2 ZINC001198072440
Cc1c(S(=O)(=O)N2CCN(C(=O)CCS(=O)(=O)c3ccc(C)cc3)CC2)cnn1C ZINC000002809262
COc1c(O)cc(/C=N/NC(N)=S)cc1/C=N/NC(N)=S ZINC000016194637
CN(C)c1ccc(CN(C)S(=O)(=O)c2cn(C)c(=O)n(C)c2=O)cc1 ZINC000015334411
C#CCN1c2ccccc2[C@@](O)(c2sc(N)nc2O)C1=O ZINC000017878386
N#Cc1ncn(CCNC(=O)[C@@H]2COC(=O)N2)n1 ZINC001330010980
O=S(=O)(NCc1ccc(N2CCS(=O)(=O)CC2)cc1)N1CCC1 ZINC000795826714
O=S(=O)(CCS(=O)(=O)[C@@H]1CCS(=O)(=O)C1)[C@@H]1CCS(=O)(=O)C1 ZINC000003124764
COC(=O)C[C@H]([NH3+])C(=O)N(C)Cc1cn(C)nn1 ZINC001329939027
C#CC[N@H+]1CC[C@@]2(CCN(C(=O)CN3C(=O)C(=O)N(C)C3=O)C2)C1 ZINC001041720427
CCOCCCNS(=O)(=O)c1ccc2[nH]c(=O)c(=O)[nH]c2c1 ZINC000013582144
C#CCCNC(=O)C(=O)Nc1cnn(CC(=O)NCC[NH+](C)C)c1 ZINC001116308888
Cn1cc(CNC(=O)C(=O)NCCC(=O)NC(C)(C)C)nn1 ZINC001326639322
N#CCN1CC[C@@H]2CN(C(=O)CN3CCNC(=O)C3)[C@@H]2C1 ZINC001084573547
O=S(=O)(CCNS(=O)(=O)c1ccccc1)NCCCN1CC[NH2+]CC1 ZINC000262772427
C[C@@H]1C[C@H](O)CN(C(=O)C(=O)N2C[C@@H]3C[C@H]2C[NH2+]3)C1 ZINC001348713921
COCCC(=O)N1CCN(C(=O)C(=O)Nc2cnn(CC(=O)NCC[NH+](C)C)c2)CC1 ZINC000475438489
C#C[C@@H](C)N(C)c1nnc([C@@H](C)NS(C)(=O)=O)n1CCNS(C)(=O)=O ZINC001358871222
C#CCC1(C(=O)NCC2(O)CN(C(=O)C(N)=O)C2)CCC1 ZINC001043349250
O=C1Nc2ccc([N+](=O)[O-])cc2/C1=N\N[C@@H]1CS(=O)(=O)C[C@H]1O ZINC000013637874
COc1cccc(CN2CCN3[C@@H](CNS3(=O)=O)C2)c1O ZINC000897283487
CN1C(=O)C(=CN[C@@H]2C=CS(=O)(=O)C2)C(=O)N(C)C1=O ZINC000020623613
O=C(C(=O)N1CCC[C@@H](O)C1)N1CCN([C@H]2CC[NH2+]C2)CC1 ZINC001327413658
C[C@@H]1Cc2cc(S(N)(=O)=O)ccc2N1C(=O)Cn1cnc(C#N)n1 ZINC000014144385
NS(=O)(=O)NC1CC[NH+](C[C@H](O)C2(O)CCCC2)CC1 ZINC001364776122
O=C(CN1C(=O)CNC1=O)NCCn1cc([N+](=O)[O-])cn1 ZINC001340662820
N#CCNC(=O)C[NH2+]C1CC(CNC(=O)Cn2c(=O)[n-][nH]c2=O)C1 ZINC001100920007
O=C(C#CC1CC1)N1CCO[C@@H]2CN(C(=O)CN3CN=NC3=O)C[C@@H]21 ZINC000960365594
O=C(c1cccc([N+](=O)[O-])c1[O-])N1CCN(S(=O)(=O)c2nc[nH]n2)CC1 ZINC000436879719
CC1(C)OCC(NS(=O)(=O)CCCS(=O)(=O)NCC#N)CO1 ZINC000848965111
N[C@@H]1NCN(c2nc(Cl)ncc2[N+](=O)[O-])[C@@H]2NCN[C@@H]21 ZINC001162436105
CS(=O)(=O)CCN1CCN(C(=O)CCn2cncn2)CC1 ZINC001381074146
Cc1noc(CNC(=O)C(=O)N(C)CCNC(=O)N(C)C)n1 ZINC001321758668
C#CCOCCC(=O)NCC(=O)N1CCN(C)CC1 ZINC001348581108
C#CC[NH2+][C@@H]1CN(C(=O)CC2CS(=O)(=O)C2)C[C@@H]1n1ccnn1 ZINC001070220193
CN1CCN(S(=O)(=O)N2CCN(S(=O)(=O)c3ccc([N+](=O)[O-])cc3)CC2)CC1 ZINC000030338597
N#Cc1ccnc(N2CCN(C(=O)C(=O)N3CCN(CC(N)=O)C(=O)C3)CC2)c1 ZINC000459896769
C[C@@H](C#N)C(=O)N(C)C[C@@H](O)CNC(=O)Cn1ccnc1 ZINC001413348698
C[C@@H]([NH2+]C[C@H](O)CN(C)C(=O)c1ccnn1C)C(=O)N(C)C ZINC001379768646
Cn1cc(S(=O)(=O)N2CC[C@H]3OCC(=O)N[C@@H]3C2)cn1 ZINC001364004350
N#Cc1ccc(C(=O)N2CC(N3CCN(C(=O)CC(N)=O)CC3)C2)[nH]1 ZINC000967189398
C#CCNS(=O)(=O)N1CCN(Cc2nnn(CC(F)(F)F)n2)CC1 ZINC000799310117
CC(C)(C)NC(=O)CNC(=O)C[NH2+]CCNC(=O)CNC(N)=O ZINC001123236193
CCn1cc(C#N)c(=O)n(CCCN2C(=O)NC(C)(C)C2=O)c1=O ZINC000071793102
O=c1nc2n(CC[NH+](CCO)CCO)c3cc(Cl)c(Cl)cc3nc-2c(=O)[n-]1 ZINC000031947207
C#CC[NH2+][C@@H]1CN(C(=O)CN2CC(=O)NC2=O)C[C@H]1c1cncn1C ZINC001070703670
Cc1cc([N+](=O)[O-])c(C)c(S(=O)(=O)N2CCN(CCS(N)(=O)=O)CC2)c1 ZINC000544653467
C#CCN(CC#CC)C(=O)Cn1c(=O)c2c(ncn2C)n(C)c1=O ZINC000490688376
CS(=O)(=O)NCc1cc(=O)n2c(n1)CNCCC2 ZINC000106692092
CN(C)c1n[nH]c(NS(=O)(=O)CCCS(=O)(=O)N2CC(C#N)C2)n1 ZINC000348335728
CC#CC[N@@H+]1CC[C@@H](N2CCN(C(=O)Cn3ncn(C)c3=O)CC2)C1 ZINC001046040194
O=C1[N-]N(c2ccccc2)C(=O)/C1=C/c1cnn2ccccc12 ZINC000729644146
C#CCC1(O)CCN(S(=O)(=O)N2CCN(S(C)(=O)=O)CC2)CC1 ZINC000882773194
NS(=O)(=O)CCCCS(=O)(=O)NCc1ccccc1O ZINC001561288976
N#CCNS(=O)(=O)CCCS(=O)(=O)N1CCC[C@@H](O)CC1 ZINC000349517483
Cc1nc(S(=O)(=O)NCCC(=O)N2CCN(C(=O)CC#N)CC2)cn1C ZINC000565179888
C#CCNC(=O)CN1CCN(CC(=O)NC(=O)NCC(F)(F)F)CC1 ZINC000728572604
NS(=O)(=O)c1ccc(-n2nnc(CO)c2CO)cc1 ZINC000001724145
CN(C)S(=O)(=O)N1CC(Nc2cc(C#N)cnn2)C1 ZINC000599185854
C#CCNS(=O)(=O)N1CCN(c2nnc(C)c(C)c2-c2nn[nH]n2)CC1 ZINC001588354280
NS(=O)(=O)c1ccc(N2C[C@@H](O)[C@@H](O)C2)cc1[N+](=O)[O-] ZINC000596150457
COC(=O)[C@@]12NC=NN=C1N(C)C(=O)N2C ZINC000022588876
COc1cncnc1[N-]S(=O)(=O)CCCS(=O)(=O)N1CC(C)(C#N)C1 ZINC000348346810
O=c1[nH]c(=O)n([C@@H]2O[C@@H](CO)[C@@H](O)[C@@H]2O)cc1I ZINC000004897033
N#CCN1CCN(S(=O)(=O)[C@@H]2COC[C@H]2O)CC1 ZINC000914037029
CN(C)S(=O)(=O)CCCS(=O)(=O)N1CCO[C@@H](C#N)C1 ZINC000357535768
C[C@@H](C#N)C(=O)NCCCNC(=O)Cn1ncnn1 ZINC001293344708
CCn1cc(S(=O)(=O)NC[C@@H]2C[NH2+]CCN2C)c([N+](=O)[O-])n1 ZINC000581131246
Cn1ncc2cc(S(=O)(=O)NCCn3ncnn3)cnc21 ZINC001321447451
CCn1cc(S(=O)(=O)NCCN2CCN(S(C)(=O)=O)CC2)c([N+](=O)[O-])n1 ZINC000611107385
C=CCn1c(=O)n(CC=C)c(=O)n(CN(CC)CCS(C)(=O)=O)c1=O ZINC000753797881
C#CC[NH2+][C@@H]1CN(C(=O)C2CC(=O)NC(=O)C2)C[C@H]1c1cnn(C)c1 ZINC001087001718
CN1CCN([C@@H]2CN(S(=O)(=O)c3cccc(F)c3)C[C@H]2O)CC1 ZINC000257240852
C=CCN1C(=O)C(=O)N(CC(=O)NCc2ccc(S(N)(=O)=O)s2)C1=O ZINC000623220754
N#CCCNC(=O)CN1CCN(S(N)(=O)=O)CC1 ZINC000862541135
CNS(=O)(=O)CC(=O)NCCCN(C)CC#N ZINC001490283240
N#CCN1CCN(CCCNC(=O)CC(N)=O)CC1 ZINC001316956636
Cc1cn2c(nc3c2c(=O)[nH]c(=O)n3C)n1CCN1CC[NH2+]CC1 ZINC000020706668
CNS(=O)(=O)CCCN1CC[N@H+](CCCS(=O)(=O)NC)C[C@@H]1C(=O)N(C)C ZINC000474291536
COC(=O)Cn1c(N2CC[NH2+]CC2)nc2c1c(=O)[nH]c(=O)n2C ZINC000006565521
O=C(CCn1cnccc1=O)NCCC1(C[NH2+]CCF)CC1 ZINC001167566249
CN1CCN(S(=O)(=O)N2CCN(c3cnc(C#N)cn3)CC2)CC1 ZINC000274578940
CN(CCC#N)S(=O)(=O)NCc1cnnn1C ZINC001325293215
C#CCN1CCN(C(=O)CN2CCS(=O)(=O)C[C@@H]2CCO)CC1 ZINC000932315189
COCC(=O)N(C)CC(=O)NCCCNCC#N ZINC001159224481
Cn1ccc(C=c2sc(=C(C#N)C#N)n(CCNS(C)(=O)=O)c2=O)c1 ZINC000763460553
N#C[C@H]1CN(C(=O)[C@@H]2CS(=O)(=O)CC(=O)N2)CCO1 ZINC001443310291
Cn1cc([N+](=O)[O-])c(S(=O)(=O)N2CCNC(=O)CC2)n1 ZINC001328828937
COCCN(CCC#N)S(=O)(=O)N1CCN(C)C(=O)C1(C)C ZINC000252498513
CO[C@@H]1CS(=O)(=O)C[C@@H]1N1CCN2C(=O)NC(=O)[C@H]2C1 ZINC001327553935
C#CCNS(=O)(=O)N1CCN(CCC(=O)N2CCN(c3ncccn3)CC2)CC1 ZINC000761033654
C#CCOCCC(=O)NC[C@H](O)CNC(=O)[C@H](C)C#N ZINC001285438981
Cc1cnn(C)c1S(=O)(=O)N1CC2(C1)C[C@@H](O)CNC2=O ZINC001365460637
C[NH2+]CCC(=O)N1CCN(S(=O)(=O)c2ccc3c(c2)NC(=O)CO3)CC1 ZINC000262307534
C#CCCCS(=O)(=O)NCCNS(C)(=O)=O ZINC000710052079
COC(=O)c1cn(Cc2cc(=O)n(C)c(=O)n2C)cc2c(=O)[nH]nc1-2 ZINC000263588032
NC(=O)C1([NH2+]C[C@@H]2CCS(=O)(=O)C2)CCS(=O)(=O)CC1 ZINC001365320828
CS(=O)(=O)NCCNCCS(=O)(=O)c1ccc(C#N)cn1 ZINC000572992391
O=S1(=O)CC[C@@H](OCCOCCO[C@@H]2CCS(=O)(=O)C2)C1 ZINC000005612926
C#CCN1CCN(C(=O)CN2CCC[C@@H](S(N)(=O)=O)C2)CC1 ZINC000490939078
COc1cc(C(=O)N2CCN(CCS(N)(=O)=O)CC2)cc([N+](=O)[O-])c1OC ZINC000479915681
O=C(Cn1cnc([N+](=O)[O-])n1)N1CC2(C1)CCNC(=O)O2 ZINC001157758076
N#Cc1ccc(S(=O)(=O)N2CCc3n[nH]c(=O)n3CC2)cc1 ZINC000169783094
C[C@@H]1C[C@@H](NS(=O)(=O)CCCS(=O)(=O)NCC#N)CO1 ZINC000349566211
CC1=C(C(=O)N2CCN(C(=O)CC#N)CC2)Cn2nnnc2N1C ZINC000847579511
O=C(NC1(CCO)CN(C(=O)c2nc[nH]n2)C1)c1ncccn1 ZINC001395210256
CC#CCN(C)S(=O)(=O)CCCS(=O)(=O)[N-]c1cc(N(C)C)ncn1 ZINC000349462157
CN(CC(=O)N1CCN(CC#N)CC1)S(C)(=O)=O ZINC000408213958
CO[C@H]1CS(=O)(=O)C[C@H]1NS(=O)(=O)c1nncn1C ZINC001365720685
N#Cc1c[nH]c(C(=O)N[C@@H]2CN(C(=O)[C@@H]3CCC(=O)N3)C[C@@H]2O)c1 ZINC000962122430
Cc1nc(CN2CC[C@@]3(CCCN3S(=O)(=O)CC#N)C2=O)cs1 ZINC001278834959
N#CCC1CN(C(=O)[C@H]2CCC3(CN(C(=O)COC(F)(F)F)C3)O2)C1 ZINC001276295075
CN1C(O)N(C)C2C1N(C)C(O)N2C ZINC000063772494
CNC(=S)NN=Cc1c(=O)n(C)c(=O)n(C)c1N(C)C ZINC000807942319
N#CCN1CCN(S(=O)(=O)C2CN(C(=O)c3cn[nH]c3)C2)CC1 ZINC000961078177
C[C@H](CC(=O)N1C[C@@H]2C[N@@H+](CCCO)CC[C@@H]2C1)n1cccn1 ZINC001088164727
C=C(Br)C[NH2+]CCNC(=O)Cn1cnc(C(N)=O)n1 ZINC001127648259
COc1cc([N-]S(=O)(=O)CCCS(=O)(=O)N2CC(C)(C#N)C2)ncn1 ZINC000348343050
C#CCNS(=O)(=O)N1CCN(S(=O)(=O)c2cnn(CCOC)c2)CC1 ZINC001671159740
C[C@@H](C#N)C(=O)N1CC[C@@H](N2CCN(C(=O)Cn3ncnn3)CC2)C1 ZINC000956594686
N#CCNS(=O)(=O)CCCS(=O)(=O)N1C[C@@H]2CC[C@@H](O)[C@@H]2C1 ZINC000349507988
O=C1CNC(=O)N1CCNS(=O)(=O)c1cccnc1[N+](=O)[O-] ZINC000525687228
CNS(=O)(=O)CCC(=O)NC/C=C\CNCC#N ZINC001268542569
NS(=O)(=O)c1cccc(NCc2cc([N+](=O)[O-])ccc2[O-])c1 ZINC000182112513
N#CCCCNC(=O)C(=O)NCCN1C(=O)CNC1=O ZINC001323479176
C#CCN1C(=O)C[C@@H](N2CCn3cnnc3C2)C1=O ZINC001324347069
C#CCNS(=O)(=O)N1CCN(C(=O)Cc2ccc(S(N)(=O)=O)s2)CC1 ZINC001175514660
O=C(NCCCn1cncn1)C(=O)N1CCC2(C1)OCCO2 ZINC001329961253
CCN(CC)S(=O)(=O)N1CCN(C[C@@H](O)CC2(C#N)CCC2)CC1 ZINC000885943183
COC(=O)C=C1SC(=Nc2nc[nH]c2C(N)=O)N(C)C1=O ZINC000004817896
O=c1[nH]c2c(ncn2[C@@H]2O[C@@H](CO)[C@@H](O)[C@@H]2O)c(=O)[nH]1 ZINC000003870269
C#CCNC(=O)CN1CCN(S(=O)(=O)N2CCC3(CC2)OCCO3)CC1 ZINC000766799762
Cn1cc(CN2CC(O)(CC#N)C2)c(=O)n(C)c1=O ZINC001326220655
COCCC(=O)N1CCN(C(=O)c2cc(S(N)(=O)=O)cc([N+](=O)[O-])c2C)CC1 ZINC000476612346
CS(=O)(=O)NCCNC(=S)NCCCc1[nH]nc(N)c1C#N ZINC000727078962
C#CCNS(=O)(=O)N1CCN(C(=O)NCCNC(=O)c2ccn[nH]2)CC1 ZINC001685861189
O=[N+]([O-])c1ccn(CCN2CCN3[C@@H](CNS3(=O)=O)C2)n1 ZINC001308096656
O=C(CN1CC[NH+](CC2CC2)CC1)N1CCN([C@@H]2CCS(=O)(=O)C2)CC1 ZINC000052164618
C#CCSCCn1c(CN2CCCC2=O)nnc1N1CCN2C(=O)C(=O)NC[C@@H]2C1 ZINC001507753808
COc1cc([N-]S(=O)(=O)CCCCS(=O)(=O)N2CC(C#N)C2)ncn1 ZINC000348446920
O=C(Cn1cc([N+](=O)[O-])ccc1=O)OCC(=O)N1CCNC1=O ZINC000748913665
CNS(=O)(=O)CC(=O)NC[C@@]1(O)CCN(C(=O)CC(N)=O)C1 ZINC001039783922
O=C([C@H]1CCC(=O)N1)N1CCN(CCN2C(=O)CNC2=O)CC1 ZINC001313443421
O=C(NCC1C[NH+](CCN2CCNC2=O)C1)c1n[nH]c(=O)[n-]c1=O ZINC001031815838
Cn1nccc1CNS(=O)(=O)N1CCO[C@H](C#N)C1 ZINC000336916078
CNC(=O)NCC(=O)N1CC(O)(CNC(=O)c2nnn(C)n2)C1 ZINC001044940006
C[C@]1(C(=O)NC/C=C\CNC(=O)[C@@H]2COC(=O)N2)CCNC1=O ZINC001357779660
C#CCC[N@@H+]1C[C@H]2CN(C(=O)CN3C(=O)C(=O)N(C)C3=O)C[C@H]2C1 ZINC001049093291
C#CCN1CCN(C(=O)CN2CCN([C@@H]3CS(=O)(=O)C[C@@H]3O)CC2)CC1 ZINC001320402176
CNC(=O)CCCC(=O)NCC(C)(C)CN(C)C(=O)C(N)=O ZINC001334088070
C#CCNC(=O)C[NH2+][C@@H]1CCCC[C@H]1NC(=O)c1n[nH]c(=O)[n-]c1=O ZINC001227294862
C#CCCNS(=O)(=O)CC1CN(S(C)(=O)=O)C1 ZINC000906944814
CN(CCO)CCNS(=O)(=O)C1CCS(=O)(=O)CC1 ZINC001365458604
Cn1cc(C#N)c(=O)n(C[C@]2(O)CCCOC2)c1=O ZINC000594717177
C[NH+]1CCN(c2ccc(CNC(=O)CNS(=O)(=O)c3c[nH]c(C(N)=O)c3)cn2)CC1 ZINC000468257788
[N-]=[N+]=N[C@H]1[C@@H](O)[C@H](CO)O[C@@H]1n1ccc(=O)[nH]c1=O ZINC000083301154
CN(CCC#N)C(=O)CCN1CCN(C(=O)CO)CC1 ZINC000092807715
Cn1ccnc1CN1CC[C@@]2(C1)COCCN(S(C)(=O)=O)C2 ZINC000096202092
N#CC1(C[C@@H](O)CN2CCN3C(=O)C(=O)NC[C@H]3C2)CC1 ZINC000599318613
C#CCN(CC#N)S(=O)(=O)CCCS(=O)(=O)N1C[C@@H](O)C2(CC2)C1 ZINC001329220404
CN(CCC#N)S(=O)(=O)N1CCN(C)C(=O)C1 ZINC000121549942
CN(C)S(=O)(=O)c1c(N)n(C)c(=O)n(C)c1=O ZINC000085397274
O=C1NC[C@@H]2CN(S(=O)(=O)c3ccccc3[N+](=O)[O-])CCN2C1=O ZINC000268642253
Cn1nccc1-c1nnn2c1CO[C@@H](CNS(=O)(=O)C1CC1)C2 ZINC000096199227
Cc1nnc(CC(=O)NCC2(O)CN(CC#N)C2)[nH]1 ZINC001500832058
O=[N+]([O-])c1cccc(S(=O)(=O)N2CCN(CCN3CCCS3(=O)=O)CC2)c1 ZINC000448147236
N#CC[C@@]1(O)CCN(C(=O)C(=O)N2CC[C@@]3(O)C[C@H]3C2)C1 ZINC001329730180
NC(=O)NC(=O)C[NH2+]CCCNC(=O)c1c[nH]nc1S(N)(=O)=O ZINC001166333464
N#CCNC(=O)CNS(=O)(=O)c1ccc(C#N)cn1 ZINC001190071719
C=CCN1C(=O)[N-]C(=O)C(=CNCCN2CC[NH2+]CC2)C1=O ZINC000020024382
C#CCN(C1CC1)S(=O)(=O)CCCCS(=O)(=O)N(CC#C)C1CC1 ZINC000867109268
N#CCC1(CS(=O)(=O)N2CC(S(N)(=O)=O)C2)CC1 ZINC001363939229
C#CCN1CCN(C(=O)CN2CCN(C(C)(C)C(N)=O)CC2)CC1 ZINC000490779136
CN(CCN(C)C(=O)CN1C(=O)CNC1=O)Cc1nncn1C ZINC001320080620
O=S1(=O)CCOCCS(=O)(=O)NCCOCCOCCN1 ZINC000004066065
CN(CC#N)S(=O)(=O)CCCCS(=O)(=O)N1CC[C@H]2CCC[C@H]21 ZINC000349607108
O=C(Cn1cnnn1)NCCNS(=O)(=O)c1ccc([N+](=O)[O-])cc1 ZINC000299135546
Cn1cc(S(=O)(=O)NCCn2cc([N+](=O)[O-])cn2)c(=O)n(C)c1=O ZINC000269121608
C#CCN(C(=O)C(=O)NCC1(S(=O)(=O)CC)CC1)[C@@H]1CCS(=O)(=O)C1 ZINC001330719267
C#CCC[N@H+]1C[C@@H](NC(=O)CN2CN=NC2=O)[C@@H](n2ccnn2)C1 ZINC001069911865
CN(C)C(=O)[C@@H]1CC(=O)N(C2CN(c3cc(C#N)cnn3)C2)C1 ZINC000685940621
O=[N+]([O-])c1cccc(S(=O)(=O)NCCNS(=O)(=O)c2cnc3n2CCC3)c1 ZINC000475569737
S=C1NCN(CN2CCN(CN3CNC(=S)NC3)CC2)CN1 ZINC000019313354
NS(=O)(=O)N1CCN(S(N)(=O)=O)CC1 ZINC000044123392
C#CCNS(=O)(=O)N1CCN(C(=O)CNC(=O)NCc2ccco2)CC1 ZINC001650845927
C[C@@H](C#N)CN(C)S(=O)(=O)N1CC(S(N)(=O)=O)C1 ZINC001364862839
NN1C(=S)N=NC1CC1N=NC(=S)N1N ZINC000008382902
CS(=O)(=O)C1CN(S(=O)(=O)c2ccc(S(=O)(=O)NCC#N)cc2)C1 ZINC000568782183
Cn1nccc1S(=O)(=O)N1CCN2C(=O)C(=O)NC[C@@H]2C1 ZINC001325528569
N#C[C@]1(C(N)=O)[C@H]2[C@]1(C#N)C(=O)N[C@@]2(O)C[N+](=O)[O-] ZINC000035323510
CCN(CC#N)S(=O)(=O)c1ccc(S(=O)(=O)NC[C@H](C)C#N)cc1 ZINC000580785164
[NH3+]CC(=O)NCC(=O)NCC(=O)NCC(=O)N1CCCn2cnc(Cn3cccn3)c2C1 ZINC001159980338
C#CCOCCNS(=O)(=O)CCCS(C)(=O)=O ZINC000784457325
NC(=O)C(=O)N1CC(O)(CNC(=O)CCCN2C(=O)CNC2=O)C1 ZINC001042998021
O=C(C#CC1CC1)NC1(CNC(=O)[C@H]2CNC(=O)N2)CC1 ZINC001358688813
Nc1c(=O)c(=O)c1NC(=O)CN1C(=O)CSC1=S ZINC001144841034
O=C(NC[C@H]1C[C@@H]2COC[C@@H]2O1)C(=O)NC[C@H]1COCC[NH2+]1 ZINC001335219597
CS(=O)(=O)N=S1(=O)CCN(C[C@@H]2CNC(=O)C2)CC1 ZINC001365304115
CCN(CC#N)CC(=O)N1CCN(S(C)(=O)=O)CC1 ZINC000103402379
NS(=O)(=O)C1CN(CCn2cc([N+](=O)[O-])ccc2=O)C1 ZINC001171050035
COCCN1CN(CC#CCN2CC(=O)N(CCOC)C2)CC1=O ZINC000284380004
O=C1NC(=O)[C@@H]2C[N@H+](C[C@H]3CCCS3(=O)=O)C[C@H]12 ZINC001334923946
CN1CCN(S(=O)(=O)N2CCN(C(=O)CCn3ccnc3)CC2)CC1 ZINC000263732258
C#CCN1CCN(C(=O)CN2CCC[C@@]3(C2)NC(=O)NC3=O)CC1 ZINC000491645728
C[N@@H+]1CCN(CCNC(=O)C(=O)NCCN2CCN(c3ncccn3)CC2)CC1(C)C ZINC000550824714
O=[N+]([O-])c1cnn(CCN2CCN3[C@@H](CNS3(=O)=O)C2)c1 ZINC001176411653
N#CCCN1CCN(C(=O)CN2CCNC(=O)C2)CC1 ZINC000913759838
CCCCn1c(N)c(N(C)CCCN2C(=O)CNC2=O)c(=O)[nH]c1=O ZINC000040155758
C#Cc1ccc(C(=O)N2C[C@@H](NC(=O)Cn3ncnn3)[C@@H](O)C2)cc1 ZINC000963840265
CCCN1C(=O)C(=O)N(CN2CCN(S(=O)(=O)c3cccc(Br)c3)CC2)C1=O ZINC000014234450
C[C@@H]1CN(S(=O)(=O)CCCS(=O)(=O)NCC#N)C[C@@H]1O ZINC000349529285
CNC(=O)NCC(=O)NCC[NH2+]CC(=O)NC(=O)NCC(C)C ZINC001128795084
CNC(=O)NC(=O)C[N@H+]1C[C@@H](CNC(=O)[C@@H]2CNC(=O)N2)[C@H](C)C1 ZINC001102292661
CN(C1CC(O)C1)S(=O)(=O)CCCS(=O)(=O)NCC#N ZINC000349509306
