# Supplementary material for: Building shape-focused pharmacophore models for effective docking screening
Source: J Cheminform. 2024 Aug 9;16:97. doi: 10.1186/s13321-024-00857-6 (PMC11312248; doi:10.1186/s13321-024-00857-6)
Supplement: Supplementary file 2 — Additional file2 [file 13321_2024_857_MOESM2_ESM.zip › supplementary_files/neu/input_docked_poses.mol2]

@<TRIPOS>MOLECULE
CHEMBL79499_entry_00017_conf_01
54 55 1
SMALL
USER_CHARGES


@<TRIPOS>ATOM
      1 C1         27.6377  -12.2145   63.3679 C.3       1 UNK        -0.1748
      2 C2         28.6827  -11.0877   63.3953 C.3       1 UNK        -0.1958
      3 C3         28.8645  -10.4417   64.7866 C.3       1 UNK         0.2610
      4 C4         27.6010   -9.6944   65.2806 C.3       1 UNK        -0.1720
      5 C5         27.2148   -8.4680   64.4297 C.3       1 UNK        -0.0782
      6 C6         25.9193   -7.8198   64.8962 C.ar      1 UNK        -0.0841
      7 C7         25.7235   -7.5494   66.2536 C.ar      1 UNK        -0.1220
      8 C8         24.5350   -6.9627   66.6808 C.ar      1 UNK        -0.1283
      9 C9         23.5465   -6.6495   65.7499 C.ar      1 UNK        -0.1311
     10 C10        23.7350   -6.9180   64.3956 C.ar      1 UNK        -0.1283
     11 C11        24.9235   -7.5041   63.9677 C.ar      1 UNK        -0.1220
     12 O12        29.9589   -9.5289   64.6873 O.3       1 UNK        -0.4581
     13 C13        31.2134  -10.0552   64.2503 C.3       1 UNK         0.2061
     14 C14        31.5149  -11.3235   65.0388 C.2       1 UNK        -0.2457
     15 C15        32.7173  -11.6468   65.5798 C.2       1 UNK        -0.0745
     16 C16        32.9129  -12.9841   66.4066 C.2       1 UNK         0.8596
     17 O17        31.9468  -13.7820   66.3804 O.co2     1 UNK        -0.7883
     18 C18        33.9368  -10.7243   65.4211 C.3       1 UNK        -0.1117
     19 C19        33.7171   -9.6476   64.3249 C.3       1 UNK         0.0061
     20 C20        32.3162   -8.9725   64.4058 C.3       1 UNK         0.1089
     21 N21        32.0875   -7.8783   63.4450 N.am      1 UNK        -0.6321
     22 C22        31.5723   -6.6678   63.7244 C.2       1 UNK         0.4850
     23 C23        31.4155   -5.7086   62.5494 C.3       1 UNK        -0.2030
     24 O24        31.2333   -6.3096   64.8517 O.2       1 UNK        -0.5026
     25 H25        29.1192  -11.2348   65.4936 H         1 UNK         0.0528
     26 H26        31.1484  -10.3550   63.2015 H         1 UNK         0.0348
     27 H27        33.8815  -10.0681   63.3312 H         1 UNK         0.1202
     28 H28        34.5442   -7.9150   65.2045 H         1 UNK         0.3118
     29 H29        32.2000   -8.5659   65.4152 H         1 UNK         0.1383
     30 H30        27.5310  -12.6206   62.3618 H         1 UNK         0.0618
     31 H31        27.9182  -13.0372   64.0264 H         1 UNK         0.0618
     32 H32        26.6587  -11.8519   63.6825 H         1 UNK         0.0618
     33 H33        29.6389  -11.4776   63.0437 H         1 UNK         0.0665
     34 H34        28.3796  -10.3314   62.6716 H         1 UNK         0.0665
     35 H35        26.7535  -10.3807   65.2868 H         1 UNK         0.0867
     36 H36        27.7425   -9.3926   66.3197 H         1 UNK         0.0867
     37 H37        28.0062   -7.7181   64.4472 H         1 UNK         0.0719
     38 H38        27.1120   -8.7544   63.3816 H         1 UNK         0.0719
     39 H39        26.4880   -7.7945   66.9768 H         1 UNK         0.1318
     40 H40        24.3798   -6.7528   67.7287 H         1 UNK         0.1298
     41 H41        22.6241   -6.1957   66.0816 H         1 UNK         0.1279
     42 H42        22.9624   -6.6743   63.6815 H         1 UNK         0.1298
     43 H43        25.0679   -7.7149   62.9180 H         1 UNK         0.1318
     44 H44        30.6829  -12.0004   65.1731 H         1 UNK         0.1747
     45 H45        34.1239  -10.2731   66.3989 H         1 UNK         0.1034
     46 H46        34.8222  -11.3124   65.1700 H         1 UNK         0.1034
     47 H47        32.3719   -8.0642   62.4941 H         1 UNK         0.3035
     48 H48        31.7574   -6.1564   61.6154 H         1 UNK         0.0933
     49 H49        30.3677   -5.4312   62.4300 H         1 UNK         0.0933
     50 H50        31.9920   -4.8002   62.7245 H         1 UNK         0.0933
     51 O51        34.0032  -13.1212   67.0104 O.co2     1 UNK        -0.7883
     52 N52        34.8290   -8.5979   64.5167 N.4       1 UNK        -0.3189
     53 H53        35.6795   -9.0433   64.8307 H         1 UNK         0.3118
     54 H54        35.0100   -8.1217   63.6446 H         1 UNK         0.3118
@<TRIPOS>BOND
     1    1    2 1
     2    1   30 1
     3    1   31 1
     4    1   32 1
     5    2    3 1
     6    2   33 1
     7    2   34 1
     8    3   25 1
     9    3    4 1
    10    3   12 1
    11    4    5 1
    12    4   35 1
    13    4   36 1
    14    5    6 1
    15    5   37 1
    16    5   38 1
    17    6   11 ar
    18    6    7 ar
    19    7    8 ar
    20    7   39 1
    21    8    9 ar
    22    8   40 1
    23    9   10 ar
    24    9   41 1
    25   10   11 ar
    26   10   42 1
    27   11   43 1
    28   12   13 1
    29   13   26 1
    30   13   20 1
    31   13   14 1
    32   14   15 2
    33   14   44 1
    34   15   16 1
    35   15   18 1
    36   16   17 ar
    37   16   51 ar
    38   18   19 1
    39   18   45 1
    40   18   46 1
    41   19   27 1
    42   19   20 1
    43   19   52 1
    44   20   29 1
    45   20   21 1
    46   21   22 am BACKBONE|DICT|INTERRES
    47   21   47 1
    48   22   23 1
    49   22   24 2
    50   23   48 1
    51   23   49 1
    52   23   50 1
    53   28   52 1
    54   52   53 1
    55   52   54 1
@<TRIPOS>SUBSTRUCTURE
1 UNK 1
@<TRIPOS>COMMENT
CHEMBL79499
PLANTSproteinTorsions
3
1086 234.1948
1557 144.1821
4884 200.0375
PLANTSmolcadARTstart hb
PLANTSmolcadARTstart HB
LINES
31.2333 -6.30956 64.8517 30.354 -4.973 65.516 0 255 0 5
PLANTSmolcadARTstart HBCH
LINES
35.6795 -9.04326 64.8307 37.471 -9.795 64.711 255 0 0 5
31.9468 -13.782 66.3804 31.7 -14.366 64.379 255 0 0 5
34.0032 -13.1212 67.0104 35.942 -12.798 67.355 255 0 0 5
34.0032 -13.1212 67.0104 34.253 -15.199 66.842 255 0 0 5
PLANTSmolcadARTstart HB-CHO
LINES
PLANTSmolcadARTend
PLANTSmolcadARTstart HB_WATER
LINES
PLANTSmolcadARTend

PLANTSmolcadARTend

@<TRIPOS>MOLECULE
CHEMBL251786_entry_00005_conf_01
49 50 1
SMALL
USER_CHARGES


@<TRIPOS>ATOM
      1 C1         35.1040   -6.8832   63.2502 C.3       1 UNK        -0.1532
      2 C2         34.8353   -8.2408   62.6267 C.2       1 UNK        -0.1267
      3 C3         34.2932   -9.3270   63.2118 C.2       1 UNK        -0.1898
      4 C4         33.8225   -9.4752   64.6530 C.3       1 UNK        -0.0678
      5 C5         34.5127  -10.6383   65.3691 C.3       1 UNK        -0.2014
      6 C6         33.5880  -11.0700   66.5303 C.3       1 UNK         0.0574
      7 C7         33.3205  -12.6026   66.6505 C.2       1 UNK         0.7353
      8 O8         32.5062  -13.0714   65.8243 O.co2     1 UNK        -0.7210
      9 C9         32.3146   -9.7664   64.8074 C.3       1 UNK        -0.0092
     10 C10        31.2931   -8.6121   64.5097 C.3       1 UNK         0.1200
     11 N11        31.6925   -7.7390   63.3961 N.am      1 UNK        -0.5910
     12 C12        31.2614   -6.4845   63.1785 C.2       1 UNK         0.4894
     13 C13        31.8291   -5.7761   61.9533 C.3       1 UNK        -0.2001
     14 O14        30.4571   -5.9006   63.9041 O.2       1 UNK        -0.5147
     15 C15        29.8210   -9.0753   64.3043 C.3       1 UNK         0.1876
     16 C16        29.6556  -10.1941   63.2583 C.3       1 UNK        -0.1976
     17 C17        28.3670  -11.0212   63.3831 C.3       1 UNK        -0.0982
     18 C18        27.0335  -10.2902   63.3695 C.2       1 UNK        -0.1584
     19 C19        26.7452   -9.0312   63.7537 C.2       1 UNK        -0.2124
     20 C20        27.6651   -7.9579   64.3167 C.3       1 UNK         0.1899
     21 O21        29.0318   -7.9562   63.9308 O.3       1 UNK        -0.4352
     22 H22        34.0727   -8.5818   65.2225 H         1 UNK         0.0867
     23 H23        33.9157  -10.6550   67.4847 H         1 UNK        -0.0018
     24 H24        32.0486  -10.6593   64.2409 H         1 UNK         0.1257
     25 H25        31.2477   -7.9817   65.4019 H         1 UNK         0.1545
     26 H26        29.4778   -9.4611   65.2683 H         1 UNK         0.0503
     27 H27        36.1681   -6.6549   63.1929 H         1 UNK         0.0725
     28 H28        34.5594   -6.1147   62.7015 H         1 UNK         0.0725
     29 H29        34.8055   -6.8148   64.2941 H         1 UNK         0.0725
     30 H30        35.1146   -8.3198   61.5861 H         1 UNK         0.1375
     31 H31        34.1667  -10.2099   62.6016 H         1 UNK         0.1364
     32 H32        34.6557  -11.4713   64.6764 H         1 UNK         0.1163
     33 H33        35.5052  -10.3548   65.7230 H         1 UNK         0.1163
     34 H34        32.3404   -8.1429   62.7353 H         1 UNK         0.2970
     35 H35        32.5028   -6.4239   61.3911 H         1 UNK         0.0932
     36 H36        31.0216   -5.4655   61.2901 H         1 UNK         0.0932
     37 H37        32.3843   -4.8885   62.2571 H         1 UNK         0.0932
     38 H38        29.6995   -9.7664   62.2558 H         1 UNK         0.0712
     39 H39        30.4991  -10.8831   63.3227 H         1 UNK         0.0712
     40 H40        28.3493  -11.7199   62.5457 H         1 UNK         0.0790
     41 H41        28.4066  -11.6513   64.2724 H         1 UNK         0.0790
     42 H42        26.1954  -10.8822   63.0302 H         1 UNK         0.1313
     43 H43        25.7059   -8.7436   63.6821 H         1 UNK         0.1382
     44 H44        27.2631   -6.9966   63.9963 H         1 UNK         0.0579
     45 H45        27.5875   -7.9649   65.4048 H         1 UNK         0.0579
     46 O46        33.9100  -13.3056   67.5074 O.co2     1 UNK        -0.7210
     47 N47        32.2605  -10.3302   66.2360 N.4       1 UNK        -0.1843
     48 H48        31.4831  -10.9697   66.3260 H         1 UNK         0.3001
     49 H49        32.1101   -9.5912   66.9084 H         1 UNK         0.3001
@<TRIPOS>BOND
     1    1    2 1
     2    1   27 1
     3    1   28 1
     4    1   29 1
     5    2    3 2
     6    2   30 1
     7    3    4 1
     8    3   31 1
     9    4   22 1
    10    4    9 1
    11    4    5 1
    12    5    6 1
    13    5   32 1
    14    5   33 1
    15    6   23 1
    16    6    7 1
    17    6   47 1
    18    7    8 ar
    19    7   46 ar
    20    9   24 1
    21    9   10 1
    22    9   47 1
    23   10   25 1
    24   10   11 1
    25   10   15 1
    26   11   12 am BACKBONE|DICT|INTERRES
    27   11   34 1
    28   12   13 1
    29   12   14 2
    30   13   35 1
    31   13   36 1
    32   13   37 1
    33   15   26 1
    34   15   21 1
    35   15   16 1
    36   16   17 1
    37   16   38 1
    38   16   39 1
    39   17   18 1
    40   17   40 1
    41   17   41 1
    42   18   19 2
    43   18   42 1
    44   19   20 1
    45   19   43 1
    46   20   21 1
    47   20   44 1
    48   20   45 1
    49   47   48 1
    50   47   49 1
@<TRIPOS>SUBSTRUCTURE
1 UNK 1
@<TRIPOS>COMMENT
CHEMBL251786
PLANTSproteinTorsions
3
1086 95.4374
1557 248.6266
4884 189.0059
PLANTSmolcadARTstart hb
PLANTSmolcadARTstart HB
LINES
32.5062 -13.0714 65.8243 33.6379 -13.3187 64.3372 0 255 0 5
30.4571 -5.90057 63.9041 30.354 -4.973 65.516 0 255 0 5
PLANTSmolcadARTstart HBCH
LINES
32.1101 -9.59123 66.9084 32.739 -7.94 68.282 255 0 0 5
32.5062 -13.0714 65.8243 31.7 -14.366 64.379 255 0 0 5
33.91 -13.3056 67.5074 35.942 -12.798 67.355 255 0 0 5
33.91 -13.3056 67.5074 34.253 -15.199 66.842 255 0 0 5
PLANTSmolcadARTstart HB-CHO
LINES
PLANTSmolcadARTend
PLANTSmolcadARTstart HB_WATER
LINES
PLANTSmolcadARTend

PLANTSmolcadARTend

@<TRIPOS>MOLECULE
CHEMBL400553_entry_00014_conf_01
53 53 1
SMALL
USER_CHARGES


@<TRIPOS>ATOM
      1 C1         35.1036   -6.9598   63.4284 C.3       1 UNK        -0.1532
      2 C2         34.5379   -8.1867   62.7370 C.2       1 UNK        -0.1476
      3 C3         33.8913   -9.2278   63.2972 C.2       1 UNK        -0.1794
      4 C4         33.5502   -9.4413   64.7667 C.3       1 UNK        -0.0691
      5 C5         34.3376  -10.6034   65.3762 C.3       1 UNK        -0.2016
      6 C6         33.5377  -11.0997   66.6018 C.3       1 UNK         0.0573
      7 C7         33.3238  -12.6430   66.6913 C.2       1 UNK         0.7358
      8 O8         32.5249  -13.1219   65.8559 O.co2     1 UNK        -0.7220
      9 C9         32.0697   -9.7911   65.0436 C.3       1 UNK        -0.0046
     10 C10        30.9733   -8.6764   64.8764 C.3       1 UNK         0.1138
     11 N11        31.0000   -7.9893   63.5733 N.am      1 UNK        -0.5815
     12 C12        31.3508   -6.7076   63.3658 C.2       1 UNK         0.4834
     13 C13        31.2718   -6.2048   61.9284 C.3       1 UNK        -0.1994
     14 O14        31.7251   -5.9479   64.2589 O.2       1 UNK        -0.5310
     15 C15        29.5165   -9.1236   65.2758 C.3       1 UNK         0.2612
     16 C16        29.3514   -9.1240   66.8227 C.3       1 UNK        -0.2384
     17 C17        28.4376   -8.2064   64.6292 C.3       1 UNK        -0.1616
     18 C18        26.9677   -8.6423   64.8162 C.3       1 UNK        -0.1267
     19 C19        25.9926   -7.8153   63.9671 C.3       1 UNK        -0.1746
     20 O20        29.2201  -10.4372   64.7700 O.3       1 UNK        -0.4589
     21 C21        29.2708  -10.6811   63.3655 C.3       1 UNK         0.1309
     22 H22        33.8215   -8.5600   65.3446 H         1 UNK         0.0924
     23 H23        33.9412  -10.7066   67.5361 H         1 UNK         0.0032
     24 H24        31.7858  -10.6767   64.4717 H         1 UNK         0.1298
     25 H25        31.2139   -7.8998   65.6059 H         1 UNK         0.0972
     26 H26        36.1590   -6.8507   63.1785 H         1 UNK         0.0724
     27 H27        34.5780   -6.0685   63.0863 H         1 UNK         0.0724
     28 H28        35.0262   -6.9971   64.5127 H         1 UNK         0.0724
     29 H29        34.6868   -8.2073   61.6671 H         1 UNK         0.1339
     30 H30        33.5654  -10.0212   62.6395 H         1 UNK         0.1342
     31 H31        34.4393  -11.4097   64.6453 H         1 UNK         0.1142
     32 H32        35.3506  -10.3006   65.6452 H         1 UNK         0.1142
     33 H33        30.6937   -8.5351   62.7810 H         1 UNK         0.3092
     34 H34        30.9099   -6.9791   61.2509 H         1 UNK         0.0941
     35 H35        30.5945   -5.3528   61.8651 H         1 UNK         0.0941
     36 H36        32.2569   -5.8860   61.5873 H         1 UNK         0.0941
     37 H37        29.2887   -8.1106   67.2210 H         1 UNK         0.0791
     38 H38        28.4474   -9.6501   67.1308 H         1 UNK         0.0791
     39 H39        30.1871   -9.6148   67.3222 H         1 UNK         0.0791
     40 H40        28.5522   -7.1836   64.9908 H         1 UNK         0.0712
     41 H41        28.6214   -8.1662   63.5569 H         1 UNK         0.0712
     42 H42        26.8560   -9.6959   64.5574 H         1 UNK         0.0752
     43 H43        26.6788   -8.5502   65.8635 H         1 UNK         0.0752
     44 H44        24.9637   -8.1352   64.1342 H         1 UNK         0.0621
     45 H45        26.0537   -6.7547   64.2136 H         1 UNK         0.0621
     46 H46        26.2032   -7.9246   62.9027 H         1 UNK         0.0621
     47 H47        29.0714  -11.7372   63.1862 H         1 UNK         0.0386
     48 H48        28.5141  -10.1171   62.8212 H         1 UNK         0.0386
     49 H49        30.2501  -10.4620   62.9407 H         1 UNK         0.0386
     50 O50        33.9349  -13.3419   67.5367 O.co2     1 UNK        -0.7220
     51 N51        32.1698  -10.3907   66.4556 N.4       1 UNK        -0.1763
     52 H52        31.4218  -11.0548   66.5998 H         1 UNK         0.3026
     53 H53        32.0640   -9.6746   67.1603 H         1 UNK         0.3026
@<TRIPOS>BOND
     1    1    2 1
     2    1   26 1
     3    1   27 1
     4    1   28 1
     5    2    3 2
     6    2   29 1
     7    3    4 1
     8    3   30 1
     9    4   22 1
    10    4    9 1
    11    4    5 1
    12    5    6 1
    13    5   31 1
    14    5   32 1
    15    6   23 1
    16    6    7 1
    17    6   51 1
    18    7    8 ar
    19    7   50 ar
    20    9   24 1
    21    9   10 1
    22    9   51 1
    23   10   25 1
    24   10   11 1
    25   10   15 1
    26   11   12 am BACKBONE|DICT|INTERRES
    27   11   33 1
    28   12   13 1
    29   12   14 2
    30   13   34 1
    31   13   35 1
    32   13   36 1
    33   15   16 1
    34   15   17 1
    35   15   20 1
    36   16   37 1
    37   16   38 1
    38   16   39 1
    39   17   18 1
    40   17   40 1
    41   17   41 1
    42   18   19 1
    43   18   42 1
    44   18   43 1
    45   19   44 1
    46   19   45 1
    47   19   46 1
    48   20   21 1
    49   21   47 1
    50   21   48 1
    51   21   49 1
    52   51   52 1
    53   51   53 1
@<TRIPOS>SUBSTRUCTURE
1 UNK 1
@<TRIPOS>COMMENT
CHEMBL400553
PLANTSproteinTorsions
3
1086 259.5424
1557 243.4485
4884 184.9525
PLANTSmolcadARTstart hb
PLANTSmolcadARTstart HB
LINES
32.5249 -13.1219 65.8559 33.6013 -13.3714 64.3191 0 255 0 5
31.7251 -5.94789 64.2589 30.354 -4.973 65.516 0 255 0 5
PLANTSmolcadARTstart HBCH
LINES
32.064 -9.67464 67.1603 32.739 -7.94 68.282 255 0 0 5
32.5249 -13.1219 65.8559 31.7 -14.366 64.379 255 0 0 5
33.9349 -13.3419 67.5367 35.942 -12.798 67.355 255 0 0 5
33.9349 -13.3419 67.5367 34.253 -15.199 66.842 255 0 0 5
PLANTSmolcadARTstart HB-CHO
LINES
PLANTSmolcadARTend
PLANTSmolcadARTstart HB_WATER
LINES
PLANTSmolcadARTend

PLANTSmolcadARTend

@<TRIPOS>MOLECULE
CHEMBL254885_entry_00007_conf_01
46 47 1
SMALL
USER_CHARGES


@<TRIPOS>ATOM
      1 C1         35.1347   -6.8110   63.2845 C.3       1 UNK        -0.1539
      2 C2         34.8358   -8.1511   62.6366 C.2       1 UNK        -0.1286
      3 C3         34.2864   -9.2413   63.2075 C.2       1 UNK        -0.2059
      4 C4         33.8335   -9.4111   64.6521 C.3       1 UNK        -0.0638
      5 C5         34.5188  -10.5937   65.3394 C.3       1 UNK        -0.2019
      6 C6         33.6042  -11.0333   66.5059 C.3       1 UNK         0.0512
      7 C7         33.3228  -12.5649   66.6063 C.2       1 UNK         0.7333
      8 O8         32.5080  -13.0158   65.7707 O.co2     1 UNK        -0.7226
      9 C9         32.3253   -9.6882   64.8200 C.3       1 UNK        -0.0102
     10 C10        31.3166   -8.5209   64.5485 C.3       1 UNK         0.1334
     11 N11        31.5943   -7.7603   63.3203 N.am      1 UNK        -0.5566
     12 C12        31.2444   -6.4845   63.0826 C.2       1 UNK         0.4849
     13 C13        31.6528   -5.9107   61.7302 C.3       1 UNK        -0.1978
     14 O14        30.6325   -5.7806   63.8854 O.2       1 UNK        -0.5163
     15 C15        29.8353   -8.9926   64.5885 C.3       1 UNK         0.1816
     16 C16        28.8403   -7.8180   64.3536 C.3       1 UNK        -0.1721
     17 C17        27.4436   -8.3590   64.0936 C.2       1 UNK        -0.1621
     18 C18        27.2113   -9.6508   63.8083 C.2       1 UNK        -0.2149
     19 C19        28.3385  -10.6639   63.6714 C.3       1 UNK         0.1899
     20 O20        29.6046   -9.9985   63.5981 O.3       1 UNK        -0.4397
     21 H21        34.1002   -8.5307   65.2344 H         1 UNK         0.1167
     22 H22        33.9476  -10.6361   67.4624 H         1 UNK         0.0034
     23 H23        32.0352  -10.5640   64.2352 H         1 UNK         0.0966
     24 H24        31.4032   -7.8272   65.3891 H         1 UNK         0.1285
     25 H25        29.6438   -9.4242   65.5739 H         1 UNK         0.0255
     26 H26        36.2000   -6.5933   63.2071 H         1 UNK         0.0730
     27 H27        34.5866   -6.0233   62.7673 H         1 UNK         0.0730
     28 H28        34.8630   -6.7637   64.3368 H         1 UNK         0.0730
     29 H29        35.0989   -8.2125   61.5905 H         1 UNK         0.1359
     30 H30        34.1386  -10.1104   62.5821 H         1 UNK         0.1355
     31 H31        34.6418  -11.4168   64.6310 H         1 UNK         0.1135
     32 H32        35.5194  -10.3286   65.6839 H         1 UNK         0.1135
     33 H33        32.0733   -8.2693   62.5914 H         1 UNK         0.2980
     34 H34        32.1789   -6.6486   61.1227 H         1 UNK         0.0919
     35 H35        30.7715   -5.5809   61.1797 H         1 UNK         0.0919
     36 H36        32.3113   -5.0531   61.8702 H         1 UNK         0.0919
     37 H37        28.8252   -7.1654   65.2271 H         1 UNK         0.0843
     38 H38        29.1327   -7.2013   63.5032 H         1 UNK         0.0843
     39 H39        26.5997   -7.6869   64.1525 H         1 UNK         0.1451
     40 H40        26.1907   -9.9705   63.6556 H         1 UNK         0.1470
     41 H41        28.3293  -11.3592   64.5117 H         1 UNK         0.0626
     42 H42        28.2027  -11.2451   62.7592 H         1 UNK         0.0626
     43 O43        33.9013  -13.2833   67.4581 O.co2     1 UNK        -0.7226
     44 N44        32.2807  -10.2756   66.2395 N.4       1 UNK        -0.1606
     45 H45        31.4972  -10.9078   66.3278 H         1 UNK         0.3038
     46 H46        32.1460   -9.5462   66.9256 H         1 UNK         0.3038
@<TRIPOS>BOND
     1    1    2 1
     2    1   26 1
     3    1   27 1
     4    1   28 1
     5    2    3 2
     6    2   29 1
     7    3    4 1
     8    3   30 1
     9    4   21 1
    10    4    9 1
    11    4    5 1
    12    5    6 1
    13    5   31 1
    14    5   32 1
    15    6   22 1
    16    6    7 1
    17    6   44 1
    18    7    8 ar
    19    7   43 ar
    20    9   23 1
    21    9   10 1
    22    9   44 1
    23   10   24 1
    24   10   11 1
    25   10   15 1
    26   11   12 am BACKBONE|DICT|INTERRES
    27   11   33 1
    28   12   13 1
    29   12   14 2
    30   13   34 1
    31   13   35 1
    32   13   36 1
    33   15   25 1
    34   15   20 1
    35   15   16 1
    36   16   17 1
    37   16   37 1
    38   16   38 1
    39   17   18 2
    40   17   39 1
    41   18   19 1
    42   18   40 1
    43   19   20 1
    44   19   41 1
    45   19   42 1
    46   44   45 1
    47   44   46 1
@<TRIPOS>SUBSTRUCTURE
1 UNK 1
@<TRIPOS>COMMENT
CHEMBL254885
PLANTSproteinTorsions
3
1086 121.6548
1557 101.5255
4884 189.1808
PLANTSmolcadARTstart hb
PLANTSmolcadARTstart HB
LINES
32.508 -13.0158 65.7707 33.6395 -13.3164 64.3379 0 255 0 5
30.6325 -5.7806 63.8854 30.354 -4.973 65.516 0 255 0 5
PLANTSmolcadARTstart HBCH
LINES
32.146 -9.54617 66.9256 32.739 -7.94 68.282 255 0 0 5
32.508 -13.0158 65.7707 31.7 -14.366 64.379 255 0 0 5
33.9013 -13.2833 67.4581 35.942 -12.798 67.355 255 0 0 5
33.9013 -13.2833 67.4581 34.253 -15.199 66.842 255 0 0 5
PLANTSmolcadARTstart HB-CHO
LINES
PLANTSmolcadARTend
PLANTSmolcadARTstart HB_WATER
LINES
PLANTSmolcadARTend

PLANTSmolcadARTend

@<TRIPOS>MOLECULE
CHEMBL254679_entry_00007_conf_01
45 45 1
SMALL
USER_CHARGES


@<TRIPOS>ATOM
      1 C1         30.0685  -10.3335   62.9429 C.2       1 UNK        -0.1839
      2 C2         29.3235   -9.7503   63.8954 C.2       1 UNK        -0.2369
      3 C3         29.8437   -8.7402   64.9146 C.3       1 UNK         0.1921
      4 O4         29.1051   -7.5196   64.8444 O.3       1 UNK        -0.4551
      5 C5         27.6930   -7.6397   64.9717 C.3       1 UNK         0.1376
      6 C6         31.3591   -8.4132   64.7417 C.3       1 UNK         0.1520
      7 N7         31.6378   -7.7703   63.4486 N.am      1 UNK        -0.6023
      8 C8         31.2330   -6.5462   63.0673 C.2       1 UNK         0.4833
      9 C9         31.6522   -6.0994   61.6711 C.3       1 UNK        -0.1997
     10 O10        30.5687   -5.7900   63.7748 O.2       1 UNK        -0.5278
     11 C11        32.2897   -9.6441   64.9677 C.3       1 UNK        -0.0011
     12 C12        33.5564  -11.0528   66.6153 C.3       1 UNK         0.0532
     13 C13        33.2425  -12.5814   66.6583 C.2       1 UNK         0.7352
     14 O14        33.8942  -13.2381   67.5005 O.co2     1 UNK        -0.7213
     15 C15        34.4800  -10.5859   65.4678 C.3       1 UNK        -0.2051
     16 C16        33.7996   -9.3947   64.7855 C.3       1 UNK        -0.0606
     17 C17        34.2490   -9.2444   63.3350 C.2       1 UNK        -0.1743
     18 C18        34.8184   -8.1708   62.7527 C.2       1 UNK        -0.1291
     19 C19        35.1349   -6.8287   63.3870 C.3       1 UNK        -0.1479
     20 H20        29.7031   -9.1497   65.9174 H         1 UNK         0.0560
     21 H21        31.6121   -7.7045   65.5346 H         1 UNK         0.1122
     22 H22        31.9638  -10.4756   64.3384 H         1 UNK         0.1110
     23 H23        33.9045  -10.6987   67.5866 H         1 UNK         0.0017
     24 H24        34.0673   -8.5065   65.3577 H         1 UNK         0.0880
     25 H25        31.1202  -10.1106   62.8343 H         1 UNK         0.1290
     26 H26        29.6332  -11.0441   62.2555 H         1 UNK         0.1290
     27 H27        28.2760  -10.0036   63.9712 H         1 UNK         0.1335
     28 H28        27.2430   -6.6474   64.9418 H         1 UNK         0.0381
     29 H29        27.2593   -8.2235   64.1591 H         1 UNK         0.0381
     30 H30        27.4173   -8.1015   65.9208 H         1 UNK         0.0381
     31 H31        32.2115   -8.3004   62.8093 H         1 UNK         0.3194
     32 H32        32.2317   -6.8687   61.1594 H         1 UNK         0.0950
     33 H33        30.7716   -5.8775   61.0679 H         1 UNK         0.0950
     34 H34        32.2618   -5.1977   61.7332 H         1 UNK         0.0950
     35 H35        35.4743  -10.3212   65.8306 H         1 UNK         0.1150
     36 H36        34.6163  -11.3995   64.7510 H         1 UNK         0.1150
     37 H37        34.0850  -10.1163   62.7179 H         1 UNK         0.1261
     38 H38        35.0811   -8.2467   61.7075 H         1 UNK         0.1309
     39 H39        36.2135   -6.6741   63.4096 H         1 UNK         0.0703
     40 H40        34.6884   -6.0299   62.7949 H         1 UNK         0.0703
     41 H41        34.7592   -6.7294   64.4032 H         1 UNK         0.0703
     42 N42        32.2491  -10.2626   66.3749 N.4       1 UNK        -0.1728
     43 H43        32.1300   -9.5523   67.0827 H         1 UNK         0.3044
     44 H44        31.4565  -10.8852   66.4495 H         1 UNK         0.3044
     45 O45        32.3766  -13.0949   65.9078 O.co2     1 UNK        -0.7213
@<TRIPOS>BOND
     1    1    2 2
     2    1   25 1
     3    1   26 1
     4    2    3 1
     5    2   27 1
     6    3   20 1
     7    3    4 1
     8    3    6 1
     9    4    5 1
    10    5   28 1
    11    5   29 1
    12    5   30 1
    13    6   21 1
    14    6    7 1
    15    6   11 1
    16    7    8 am BACKBONE|DICT|INTERRES
    17    7   31 1
    18    8    9 1
    19    8   10 2
    20    9   32 1
    21    9   33 1
    22    9   34 1
    23   11   22 1
    24   11   16 1
    25   11   42 1
    26   12   23 1
    27   12   13 1
    28   12   15 1
    29   12   42 1
    30   13   14 ar
    31   13   45 ar
    32   15   16 1
    33   15   35 1
    34   15   36 1
    35   16   24 1
    36   16   17 1
    37   17   18 2
    38   17   37 1
    39   18   19 1
    40   18   38 1
    41   19   39 1
    42   19   40 1
    43   19   41 1
    44   42   43 1
    45   42   44 1
@<TRIPOS>SUBSTRUCTURE
1 UNK 1
@<TRIPOS>COMMENT
CHEMBL254679
PLANTSproteinTorsions
3
1086 240.8420
1557 287.5330
4884 175.8565
PLANTSmolcadARTstart hb
PLANTSmolcadARTstart HB
LINES
30.5687 -5.78998 63.7748 30.354 -4.973 65.516 0 255 0 5
32.3766 -13.0949 65.9078 33.5181 -13.4821 64.2632 0 255 0 5
PLANTSmolcadARTstart HBCH
LINES
32.13 -9.55229 67.0827 32.739 -7.94 68.282 255 0 0 5
33.8942 -13.2381 67.5005 35.942 -12.798 67.355 255 0 0 5
33.8942 -13.2381 67.5005 34.253 -15.199 66.842 255 0 0 5
32.3766 -13.0949 65.9078 31.7 -14.366 64.379 255 0 0 5
PLANTSmolcadARTstart HB-CHO
LINES
PLANTSmolcadARTend
PLANTSmolcadARTstart HB_WATER
LINES
PLANTSmolcadARTend

PLANTSmolcadARTend

@<TRIPOS>MOLECULE
CHEMBL253410_entry_00006_conf_01
47 47 1
SMALL
USER_CHARGES


@<TRIPOS>ATOM
      1 C1         35.1101   -7.0270   63.4647 C.3       1 UNK        -0.1528
      2 C2         34.3364   -8.1546   62.8061 C.2       1 UNK        -0.1401
      3 C3         33.6196   -9.1251   63.4065 C.2       1 UNK        -0.1880
      4 C4         33.4132   -9.3515   64.9020 C.3       1 UNK        -0.0731
      5 C5         34.2350  -10.5424   65.4049 C.3       1 UNK        -0.2011
      6 C6         33.5237  -11.1040   66.6550 C.3       1 UNK         0.0541
      7 C7         33.2883  -12.6467   66.6668 C.2       1 UNK         0.7355
      8 O8         32.4382  -13.0647   65.8495 O.co2     1 UNK        -0.7196
      9 C9         31.9584   -9.6664   65.3081 C.3       1 UNK        -0.0096
     10 C10        30.9735   -8.4564   65.3301 C.3       1 UNK         0.0843
     11 N11        30.8107   -7.8693   63.9911 N.am      1 UNK        -0.6082
     12 C12        31.2375   -6.6554   63.6003 C.2       1 UNK         0.4830
     13 C13        30.9504   -6.2705   62.1532 C.3       1 UNK        -0.2007
     14 O14        31.8385   -5.8696   64.3320 O.2       1 UNK        -0.5212
     15 C15        29.6049   -8.7947   66.0083 C.3       1 UNK         0.1863
     16 O16        28.9604   -7.6016   66.4202 O.3       1 UNK        -0.6472
     17 C17        28.6323   -9.6071   65.1152 C.3       1 UNK        -0.1378
     18 C18        29.1971  -10.9544   64.6210 C.3       1 UNK        -0.1279
     19 C19        28.2318  -11.6989   63.6886 C.3       1 UNK        -0.1718
     20 H20        33.7389   -8.4788   65.4675 H         1 UNK         0.0867
     21 H21        34.0052  -10.7759   67.5775 H         1 UNK         0.0005
     22 H22        31.5600  -10.4660   64.6806 H         1 UNK         0.1232
     23 H23        31.4685   -7.7128   65.9611 H         1 UNK         0.1248
     24 H24        29.7883   -9.3633   66.9203 H         1 UNK         0.0618
     25 H25        36.1719   -7.1255   63.2385 H         1 UNK         0.0731
     26 H26        34.7671   -6.0689   63.0742 H         1 UNK         0.0731
     27 H27        34.9997   -6.9972   64.5465 H         1 UNK         0.0731
     28 H28        34.3747   -8.1541   61.7263 H         1 UNK         0.1347
     29 H29        33.1241   -9.8433   62.7686 H         1 UNK         0.1313
     30 H30        34.2858  -11.3148   64.6334 H         1 UNK         0.1148
     31 H31        35.2638  -10.2510   65.6220 H         1 UNK         0.1148
     32 H32        30.3633   -8.4581   63.3037 H         1 UNK         0.3105
     33 H33        30.4781   -7.0875   61.6064 H         1 UNK         0.0952
     34 H34        30.2865   -5.4064   62.1193 H         1 UNK         0.0952
     35 H35        31.8779   -6.0102   61.6424 H         1 UNK         0.0952
     36 H36        28.1453   -7.8304   66.8728 H         1 UNK         0.4283
     37 H37        27.7001   -9.7881   65.6530 H         1 UNK         0.0826
     38 H38        28.3633   -9.0105   64.2433 H         1 UNK         0.0826
     39 H39        30.1401  -10.7867   64.0993 H         1 UNK         0.0673
     40 H40        29.4291  -11.5960   65.4723 H         1 UNK         0.0673
     41 H41        28.6620  -12.6449   63.3586 H         1 UNK         0.0641
     42 H42        27.2897  -11.9221   64.1908 H         1 UNK         0.0641
     43 H43        28.0060  -11.1098   62.7990 H         1 UNK         0.0641
     44 O44        33.9327  -13.4027   67.4345 O.co2     1 UNK        -0.7196
     45 N45        32.1626  -10.3703   66.6607 N.4       1 UNK        -0.1651
     46 H46        31.4184  -11.0360   66.8172 H         1 UNK         0.3061
     47 H47        32.1260   -9.7079   67.4221 H         1 UNK         0.3061
@<TRIPOS>BOND
     1    1    2 1
     2    1   25 1
     3    1   26 1
     4    1   27 1
     5    2    3 2
     6    2   28 1
     7    3    4 1
     8    3   29 1
     9    4   20 1
    10    4    9 1
    11    4    5 1
    12    5    6 1
    13    5   30 1
    14    5   31 1
    15    6   21 1
    16    6    7 1
    17    6   45 1
    18    7    8 ar
    19    7   44 ar
    20    9   22 1
    21    9   10 1
    22    9   45 1
    23   10   23 1
    24   10   11 1
    25   10   15 1
    26   11   12 am BACKBONE|DICT|INTERRES
    27   11   32 1
    28   12   13 1
    29   12   14 2
    30   13   33 1
    31   13   34 1
    32   13   35 1
    33   15   24 1
    34   15   16 1
    35   15   17 1
    36   16   36 1
    37   17   18 1
    38   17   37 1
    39   17   38 1
    40   18   19 1
    41   18   39 1
    42   18   40 1
    43   19   41 1
    44   19   42 1
    45   19   43 1
    46   45   46 1
    47   45   47 1
@<TRIPOS>SUBSTRUCTURE
1 UNK 1
@<TRIPOS>COMMENT
CHEMBL253410
PLANTSproteinTorsions
3
1086 263.1054
1557 113.1376
4884 182.8899
PLANTSmolcadARTstart hb
PLANTSmolcadARTstart HB
LINES
32.4382 -13.0647 65.8495 33.5826 -13.3975 64.3083 0 255 0 5
31.8385 -5.86963 64.332 30.354 -4.973 65.516 0 255 0 5
28.9604 -7.60158 66.4202 29.268 -5.524 66.747 0 255 0 5
PLANTSmolcadARTstart HBCH
LINES
32.126 -9.70788 67.4221 32.739 -7.94 68.282 255 0 0 5
32.4382 -13.0647 65.8495 31.7 -14.366 64.379 255 0 0 5
33.9327 -13.4027 67.4345 35.942 -12.798 67.355 255 0 0 5
33.9327 -13.4027 67.4345 34.253 -15.199 66.842 255 0 0 5
PLANTSmolcadARTstart HB-CHO
LINES
PLANTSmolcadARTend
PLANTSmolcadARTstart HB_WATER
LINES
PLANTSmolcadARTend

PLANTSmolcadARTend

@<TRIPOS>MOLECULE
CHEMBL251787_entry_00006_conf_01
50 50 1
SMALL
USER_CHARGES


@<TRIPOS>ATOM
      1 C1         35.1271   -6.8211   63.3667 C.3       1 UNK        -0.1540
      2 C2         34.8196   -8.1659   62.7336 C.2       1 UNK        -0.1425
      3 C3         34.2404   -9.2375   63.3097 C.2       1 UNK        -0.1832
      4 C4         33.7539   -9.3819   64.7494 C.3       1 UNK        -0.0686
      5 C5         34.4762  -10.5281   65.4648 C.3       1 UNK        -0.2021
      6 C6         33.5465  -11.0365   66.5871 C.3       1 UNK         0.0566
      7 C7         33.3185  -12.5799   66.6330 C.2       1 UNK         0.7354
      8 O8         32.5303  -13.0296   65.7717 O.co2     1 UNK        -0.7209
      9 C9         32.2485   -9.6960   64.8949 C.3       1 UNK        -0.0057
     10 C10        31.2691   -8.4987   64.6344 C.3       1 UNK         0.1091
     11 N11        31.5655   -7.8799   63.3310 N.am      1 UNK        -0.5594
     12 C12        31.3296   -6.6031   62.9781 C.2       1 UNK         0.4851
     13 C13        31.7476   -6.2025   61.5675 C.3       1 UNK        -0.1978
     14 O14        30.8139   -5.7679   63.7202 O.2       1 UNK        -0.5306
     15 C15        29.7292   -8.8078   64.7896 C.3       1 UNK         0.2286
     16 C16        28.8473   -7.6122   64.3416 C.3       1 UNK        -0.2099
     17 O17        29.4003   -8.9465   66.1627 O.3       1 UNK        -0.6470
     18 C18        29.3103  -10.1167   64.0521 C.3       1 UNK        -0.1661
     19 C19        27.8635  -10.6128   64.2770 C.3       1 UNK        -0.1272
     20 C20        27.5992  -11.9815   63.6347 C.3       1 UNK        -0.1739
     21 H21        33.9608   -8.4731   65.3138 H         1 UNK         0.0960
     22 H22        33.8444  -10.6565   67.5653 H         1 UNK         0.0050
     23 H23        31.9845  -10.5405   64.2554 H         1 UNK         0.1138
     24 H24        31.5092   -7.7690   65.4127 H         1 UNK         0.1098
     25 H25        36.2018   -6.6409   63.3499 H         1 UNK         0.0737
     26 H26        34.6400   -6.0286   62.7987 H         1 UNK         0.0737
     27 H27        34.7921   -6.7383   64.3983 H         1 UNK         0.0737
     28 H28        35.1041   -8.2479   61.6945 H         1 UNK         0.1338
     29 H29        34.0951  -10.1141   62.6945 H         1 UNK         0.1305
     30 H30        34.6798  -11.3397   64.7615 H         1 UNK         0.1141
     31 H31        35.4421  -10.2055   65.8561 H         1 UNK         0.1141
     32 H32        32.0179   -8.4793   62.6564 H         1 UNK         0.3037
     33 H33        32.2604   -7.0165   61.0535 H         1 UNK         0.0926
     34 H34        30.8721   -5.9248   60.9807 H         1 UNK         0.0926
     35 H35        32.4215   -5.3465   61.6051 H         1 UNK         0.0926
     36 H36        28.8726   -7.4788   63.2598 H         1 UNK         0.0733
     37 H37        27.7992   -7.7337   64.6191 H         1 UNK         0.0733
     38 H38        29.1831   -6.6777   64.7937 H         1 UNK         0.0733
     39 H39        29.4594   -9.8763   66.3956 H         1 UNK         0.4332
     40 H40        29.4708   -9.9861   62.9808 H         1 UNK         0.0759
     41 H41        29.9842  -10.9227   64.3444 H         1 UNK         0.0759
     42 H42        27.6509  -10.6787   65.3445 H         1 UNK         0.0666
     43 H43        27.1527   -9.8962   63.8648 H         1 UNK         0.0666
     44 H44        26.5724  -12.3030   63.8122 H         1 UNK         0.0680
     45 H45        27.7527  -11.9487   62.5556 H         1 UNK         0.0680
     46 H46        28.2601  -12.7459   64.0449 H         1 UNK         0.0680
     47 O47        33.9084  -13.3065   67.4701 O.co2     1 UNK        -0.7209
     48 N48        32.2067  -10.3218   66.2990 N.4       1 UNK        -0.1756
     49 H49        31.4469  -10.9862   66.3513 H         1 UNK         0.3042
     50 H50        32.0221   -9.6186   67.0001 H         1 UNK         0.3042
@<TRIPOS>BOND
     1    1    2 1
     2    1   25 1
     3    1   26 1
     4    1   27 1
     5    2    3 2
     6    2   28 1
     7    3    4 1
     8    3   29 1
     9    4   21 1
    10    4    9 1
    11    4    5 1
    12    5    6 1
    13    5   30 1
    14    5   31 1
    15    6   22 1
    16    6    7 1
    17    6   48 1
    18    7    8 ar
    19    7   47 ar
    20    9   23 1
    21    9   10 1
    22    9   48 1
    23   10   24 1
    24   10   11 1
    25   10   15 1
    26   11   12 am BACKBONE|DICT|INTERRES
    27   11   32 1
    28   12   13 1
    29   12   14 2
    30   13   33 1
    31   13   34 1
    32   13   35 1
    33   15   16 1
    34   15   17 1
    35   15   18 1
    36   16   36 1
    37   16   37 1
    38   16   38 1
    39   17   39 1
    40   18   19 1
    41   18   40 1
    42   18   41 1
    43   19   20 1
    44   19   42 1
    45   19   43 1
    46   20   44 1
    47   20   45 1
    48   20   46 1
    49   48   49 1
    50   48   50 1
@<TRIPOS>SUBSTRUCTURE
1 UNK 1
@<TRIPOS>COMMENT
CHEMBL251787
PLANTSproteinTorsions
3
1086 258.8881
1557 201.1680
4884 189.1572
PLANTSmolcadARTstart hb
PLANTSmolcadARTstart HB
LINES
32.5303 -13.0296 65.7717 33.6393 -13.3167 64.3378 0 255 0 5
30.8139 -5.76788 63.7202 30.354 -4.973 65.516 0 255 0 5
PLANTSmolcadARTstart HBCH
LINES
32.0221 -9.61864 67.0001 32.739 -7.94 68.282 255 0 0 5
32.5303 -13.0296 65.7717 31.7 -14.366 64.379 255 0 0 5
33.9084 -13.3065 67.4701 35.942 -12.798 67.355 255 0 0 5
33.9084 -13.3065 67.4701 34.253 -15.199 66.842 255 0 0 5
PLANTSmolcadARTstart HB-CHO
LINES
PLANTSmolcadARTend
PLANTSmolcadARTstart HB_WATER
LINES
PLANTSmolcadARTend

PLANTSmolcadARTend

@<TRIPOS>MOLECULE
CHEMBL253625_entry_00006_conf_01
45 45 1
SMALL
USER_CHARGES


@<TRIPOS>ATOM
      1 C1         27.5488  -11.4537   63.8942 C.2       1 UNK        -0.2012
      2 C2         27.8970  -10.1587   63.9546 C.2       1 UNK        -0.1851
      3 C3         29.2871   -9.6182   63.6569 C.3       1 UNK        -0.1086
      4 C4         29.9071   -8.7647   64.7943 C.3       1 UNK         0.1907
      5 O5         29.1526   -7.5689   64.9094 O.3       1 UNK        -0.6444
      6 C6         31.4127   -8.4008   64.5992 C.3       1 UNK         0.0841
      7 N7         31.6388   -7.7191   63.3140 N.am      1 UNK        -0.6093
      8 C8         31.1707   -6.5104   62.9568 C.2       1 UNK         0.4831
      9 C9         31.5601   -6.0175   61.5673 C.3       1 UNK        -0.2007
     10 O10        30.4667   -5.8054   63.6786 O.2       1 UNK        -0.5209
     11 C11        32.3680   -9.6154   64.8524 C.3       1 UNK        -0.0094
     12 C12        33.6344  -11.0108   66.5025 C.3       1 UNK         0.0542
     13 C13        33.3236  -12.5367   66.5990 C.2       1 UNK         0.7352
     14 O14        32.4902  -12.9673   65.7711 O.co2     1 UNK        -0.7195
     15 C15        34.5425  -10.5842   65.3247 C.3       1 UNK        -0.2011
     16 C16        33.8776   -9.3764   64.6625 C.3       1 UNK        -0.0731
     17 C17        34.2978   -9.1948   63.2090 C.2       1 UNK        -0.1882
     18 C18        34.8296   -8.0976   62.6352 C.2       1 UNK        -0.1400
     19 C19        35.1349   -6.7614   63.2879 C.3       1 UNK        -0.1530
     20 H20        29.7915   -9.3134   65.7290 H         1 UNK         0.0625
     21 H21        31.6167   -7.6497   65.3679 H         1 UNK         0.1249
     22 H22        32.0441  -10.4723   64.2582 H         1 UNK         0.1234
     23 H23        34.0009  -10.6263   67.4554 H         1 UNK         0.0006
     24 H24        34.1779   -8.5095   65.2493 H         1 UNK         0.0866
     25 H25        26.5396  -11.7679   64.1169 H         1 UNK         0.1241
     26 H26        28.2633  -12.2174   63.6228 H         1 UNK         0.1241
     27 H27        27.1489   -9.4289   64.2284 H         1 UNK         0.1173
     28 H28        29.9359  -10.4663   63.4338 H         1 UNK         0.0870
     29 H29        29.2353   -9.0343   62.7366 H         1 UNK         0.0870
     30 H30        28.9520   -7.2492   64.0265 H         1 UNK         0.4293
     31 H31        32.1858   -8.2325   62.6382 H         1 UNK         0.3108
     32 H32        32.1564   -6.7562   61.0301 H         1 UNK         0.0954
     33 H33        30.6668   -5.8065   60.9792 H         1 UNK         0.0954
     34 H34        32.1439   -5.1002   61.6454 H         1 UNK         0.0954
     35 H35        35.5554  -10.3501   65.6554 H         1 UNK         0.1150
     36 H36        34.6312  -11.4028   64.6060 H         1 UNK         0.1150
     37 H37        34.1401  -10.0593   62.5798 H         1 UNK         0.1316
     38 H38        35.0714   -8.1491   61.5834 H         1 UNK         0.1349
     39 H39        34.5772   -5.9722   62.7841 H         1 UNK         0.0732
     40 H40        34.8781   -6.7217   64.3442 H         1 UNK         0.0732
     41 H41        36.1982   -6.5400   63.1960 H         1 UNK         0.0732
     42 N42        32.3224  -10.2236   66.2620 N.4       1 UNK        -0.1651
     43 H43        32.2094   -9.5004   66.9588 H         1 UNK         0.3061
     44 H44        31.5266  -10.8403   66.3497 H         1 UNK         0.3061
     45 O45        33.8980  -13.2707   67.4401 O.co2     1 UNK        -0.7195
@<TRIPOS>BOND
     1    1    2 2
     2    1   25 1
     3    1   26 1
     4    2    3 1
     5    2   27 1
     6    3    4 1
     7    3   28 1
     8    3   29 1
     9    4   20 1
    10    4    5 1
    11    4    6 1
    12    5   30 1
    13    6   21 1
    14    6    7 1
    15    6   11 1
    16    7    8 am BACKBONE|DICT|INTERRES
    17    7   31 1
    18    8    9 1
    19    8   10 2
    20    9   32 1
    21    9   33 1
    22    9   34 1
    23   11   22 1
    24   11   16 1
    25   11   42 1
    26   12   23 1
    27   12   13 1
    28   12   15 1
    29   12   42 1
    30   13   14 ar
    31   13   45 ar
    32   15   16 1
    33   15   35 1
    34   15   36 1
    35   16   24 1
    36   16   17 1
    37   17   18 2
    38   17   37 1
    39   18   19 1
    40   18   38 1
    41   19   39 1
    42   19   40 1
    43   19   41 1
    44   42   43 1
    45   42   44 1
@<TRIPOS>SUBSTRUCTURE
1 UNK 1
@<TRIPOS>COMMENT
CHEMBL253625
PLANTSproteinTorsions
3
1086 215.2637
1557 297.4753
4884 185.7728
PLANTSmolcadARTstart hb
PLANTSmolcadARTstart HB
LINES
30.4667 -5.80544 63.6786 30.354 -4.973 65.516 0 255 0 5
32.4902 -12.9673 65.7711 33.6088 -13.3609 64.3231 0 255 0 5
PLANTSmolcadARTstart HBCH
LINES
32.2094 -9.50044 66.9588 32.739 -7.94 68.282 255 0 0 5
32.4902 -12.9673 65.7711 31.7 -14.366 64.379 255 0 0 5
33.898 -13.2707 67.4401 35.942 -12.798 67.355 255 0 0 5
33.898 -13.2707 67.4401 34.253 -15.199 66.842 255 0 0 5
PLANTSmolcadARTstart HB-CHO
LINES
PLANTSmolcadARTend
PLANTSmolcadARTstart HB_WATER
LINES
PLANTSmolcadARTend

PLANTSmolcadARTend

@<TRIPOS>MOLECULE
CHEMBL362993_01_entry_00013_conf_01
46 47 1
SMALL
USER_CHARGES


@<TRIPOS>ATOM
      1 C1         31.2746   -6.4353   62.2323 C.3       1 UNK        -0.1983
      2 C2         31.0905   -7.0245   63.6265 C.2       1 UNK         0.4819
      3 O3         31.2952   -6.3214   64.6154 O.2       1 UNK        -0.5248
      4 N4         30.7156   -8.3152   63.6844 N.am      1 UNK        -0.5639
      5 C5         30.4909   -9.0989   64.9069 C.3       1 UNK         0.1189
      6 C6         29.0987   -9.7893   64.8758 C.3       1 UNK        -0.1444
      7 C7         28.7645  -10.6191   63.6081 C.3       1 UNK        -0.0792
      8 C8         27.3628  -11.2573   63.6661 C.3       1 UNK        -0.1718
      9 C9         29.8389  -11.6927   63.3553 C.3       1 UNK        -0.1718
     10 C10        31.6445  -10.1138   65.1640 C.3       1 UNK        -0.0080
     11 C11        32.9764  -11.3746   66.8828 C.3       1 UNK         0.0506
     12 C12        33.0707  -12.9176   66.6665 C.2       1 UNK         0.7351
     13 O13        33.9627  -13.4969   67.3253 O.co2     1 UNK        -0.7170
     14 C14        33.9219  -10.5079   66.0243 C.3       1 UNK        -0.2073
     15 C15        33.0747   -9.5317   65.1983 C.3       1 UNK        -0.1109
     16 C16        33.6828   -9.2238   63.8389 C.ar      1 UNK        -0.0401
     17 N17        34.0177  -10.1881   62.9197 N.pl3     1 UNK        -0.0636
     18 N18        34.5309   -9.7086   61.7817 N.2       1 UNK        -0.1426
     19 C19        34.5399   -8.4091   61.9579 C.ar      1 UNK        -0.1127
     20 C20        34.0332   -8.0412   63.2079 C.ar      1 UNK        -0.3025
     21 H21        30.4887   -8.4325   65.7722 H         1 UNK         0.1160
     22 H22        31.5854  -10.9256   64.4359 H         1 UNK         0.1022
     23 H23        33.0549  -11.1278   67.9425 H         1 UNK         0.0085
     24 H24        33.0235   -8.5882   65.7466 H         1 UNK         0.1096
     25 H25        31.0997   -7.1795   61.4546 H         1 UNK         0.0947
     26 H26        30.5817   -5.6077   62.0784 H         1 UNK         0.0947
     27 H27        32.2910   -6.0579   62.1175 H         1 UNK         0.0947
     28 H28        30.5736   -8.8065   62.8140 H         1 UNK         0.3046
     29 H29        29.0247  -10.4449   65.7456 H         1 UNK         0.0678
     30 H30        28.3173   -9.0392   65.0052 H         1 UNK         0.0678
     31 H31        28.7827   -9.9507   62.7459 H         1 UNK         0.0876
     32 H32        27.2634  -11.9241   64.5234 H         1 UNK         0.0650
     33 H33        26.5783  -10.5046   63.7383 H         1 UNK         0.0650
     34 H34        27.1580  -11.8411   62.7681 H         1 UNK         0.0650
     35 H35        29.8825  -12.4149   64.1714 H         1 UNK         0.0650
     36 H36        29.6391  -12.2448   62.4361 H         1 UNK         0.0650
     37 H37        30.8291  -11.2467   63.2549 H         1 UNK         0.0650
     38 H38        34.6456   -9.9690   66.6376 H         1 UNK         0.1195
     39 H39        34.5227  -11.1371   65.3633 H         1 UNK         0.1195
     40 H40        33.8952  -11.1798   63.0673 H         1 UNK         0.2833
     41 H41        34.9072   -7.7357   61.1975 H         1 UNK         0.1884
     42 H42        33.9290   -7.0400   63.5994 H         1 UNK         0.1858
     43 N43        31.5652  -10.8811   66.4932 N.4       1 UNK        -0.1523
     44 H44        31.1655  -10.3186   67.2304 H         1 UNK         0.3034
     45 H45        30.9572  -11.6791   66.3698 H         1 UNK         0.3034
     46 O46        32.2837  -13.5221   65.8973 O.co2     1 UNK        -0.7170
@<TRIPOS>BOND
     1    1    2 1
     2    1   25 1
     3    1   26 1
     4    1   27 1
     5    2    3 2
     6    2    4 am BACKBONE|DICT|INTERRES
     7    4    5 1
     8    4   28 1
     9    5   21 1
    10    5    6 1
    11    5   10 1
    12    6    7 1
    13    6   29 1
    14    6   30 1
    15    7    8 1
    16    7    9 1
    17    7   31 1
    18    8   32 1
    19    8   33 1
    20    8   34 1
    21    9   35 1
    22    9   36 1
    23    9   37 1
    24   10   22 1
    25   10   15 1
    26   10   43 1
    27   11   23 1
    28   11   12 1
    29   11   14 1
    30   11   43 1
    31   12   13 ar
    32   12   46 ar
    33   14   15 1
    34   14   38 1
    35   14   39 1
    36   15   24 1
    37   15   16 1
    38   16   17 ar
    39   16   20 ar
    40   17   18 ar
    41   17   40 1
    42   18   19 ar
    43   19   41 1
    44   19   20 ar
    45   20   42 1
    46   43   44 1
    47   43   45 1
@<TRIPOS>SUBSTRUCTURE
1 UNK 1
@<TRIPOS>COMMENT
CHEMBL362993_01
PLANTSproteinTorsions
3
1086 238.4089
1557 326.4552
4884 165.9408
PLANTSmolcadARTstart hb
PLANTSmolcadARTstart HB
LINES
33.8952 -11.1798 63.0673 33.798 -13.139 63.367 0 255 0 5
31.2952 -6.3214 64.6154 30.354 -4.973 65.516 0 255 0 5
32.2837 -13.5221 65.8973 33.4274 -13.5884 64.1794 0 255 0 5
PLANTSmolcadARTstart HBCH
LINES
33.9627 -13.4969 67.3253 35.942 -12.798 67.355 255 0 0 5
33.9627 -13.4969 67.3253 34.253 -15.199 66.842 255 0 0 5
32.2837 -13.5221 65.8973 31.7 -14.366 64.379 255 0 0 5
PLANTSmolcadARTstart HB-CHO
LINES
34.9072 -7.7357 61.1975 34.757 -7.805 58.793 0 255 255 5
PLANTSmolcadARTend
PLANTSmolcadARTstart HB_WATER
LINES
PLANTSmolcadARTend

PLANTSmolcadARTend

@<TRIPOS>MOLECULE
CHEMBL362993_00_entry_00013_conf_01
46 47 1
SMALL
USER_CHARGES


@<TRIPOS>ATOM
      1 C1         30.6323   -6.1351   62.2835 C.3       1 UNK        -0.1979
      2 C2         30.9356   -6.6530   63.6854 C.2       1 UNK         0.4832
      3 O3         31.7013   -6.0228   64.4139 O.2       1 UNK        -0.5214
      4 N4         30.3360   -7.8041   64.0387 N.am      1 UNK        -0.5603
      5 C5         30.4790   -8.4983   65.3254 C.3       1 UNK         0.1190
      6 C6         29.1045   -9.0301   65.8202 C.3       1 UNK        -0.1453
      7 C7         28.2742   -9.8563   64.8030 C.3       1 UNK        -0.0795
      8 C8         29.1175  -10.9189   64.0717 C.3       1 UNK        -0.1714
      9 C9         27.5670   -8.9335   63.7933 C.3       1 UNK        -0.1714
     10 C10        31.5533   -9.6239   65.2548 C.3       1 UNK        -0.0127
     11 C11        33.3513  -10.8858   66.4773 C.3       1 UNK         0.0494
     12 C12        33.2239  -12.4415   66.4831 C.2       1 UNK         0.7351
     13 O13        32.3778  -12.9124   65.6907 O.co2     1 UNK        -0.7210
     14 C14        33.9306  -10.2566   65.1925 C.3       1 UNK        -0.1998
     15 C15        32.9236   -9.2299   64.6594 C.3       1 UNK        -0.1032
     16 C16        32.9711   -9.0793   63.1439 C.ar      1 UNK         0.0232
     17 N17        34.0028   -8.5089   62.5509 N.2       1 UNK        -0.1618
     18 N18        33.7251   -8.5438   61.2439 N.pl3     1 UNK        -0.0648
     19 C19        32.5210   -9.1252   60.9640 C.ar      1 UNK        -0.1753
     20 C20        32.0126   -9.4781   62.1981 C.ar      1 UNK        -0.3063
     21 H21        30.8348   -7.7972   66.0838 H         1 UNK         0.1167
     22 H22        31.1437  -10.4854   64.7230 H         1 UNK         0.0958
     23 H23        33.8765  -10.5376   67.3679 H         1 UNK         0.0080
     24 H24        33.1858   -8.2568   65.0813 H         1 UNK         0.1190
     25 H25        29.9499   -6.7968   61.7491 H         1 UNK         0.0920
     26 H26        30.1778   -5.1459   62.3390 H         1 UNK         0.0920
     27 H27        31.5533   -6.0582   61.7052 H         1 UNK         0.0920
     28 H28        29.7311   -8.2505   63.3647 H         1 UNK         0.3014
     29 H29        29.2772   -9.6456   66.7050 H         1 UNK         0.0670
     30 H30        28.4906   -8.1942   66.1589 H         1 UNK         0.0670
     31 H31        27.4879  -10.3814   65.3472 H         1 UNK         0.0880
     32 H32        29.9481  -10.4653   63.5294 H         1 UNK         0.0643
     33 H33        29.5334  -11.6510   64.7635 H         1 UNK         0.0643
     34 H34        28.5152  -11.4726   63.3504 H         1 UNK         0.0643
     35 H35        28.2841   -8.3667   63.1984 H         1 UNK         0.0643
     36 H36        26.9430   -9.5040   63.1043 H         1 UNK         0.0643
     37 H37        26.9177   -8.2176   64.2988 H         1 UNK         0.0643
     38 H38        34.9011   -9.7917   65.3706 H         1 UNK         0.1202
     39 H39        34.1163  -11.0252   64.4386 H         1 UNK         0.1202
     40 H40        34.3582   -8.1674   60.5526 H         1 UNK         0.2894
     41 H41        32.1563   -9.2259   59.9522 H         1 UNK         0.2135
     42 H42        31.0707   -9.9680   62.3969 H         1 UNK         0.1887
     43 N43        31.9487  -10.2491   66.6020 N.4       1 UNK        -0.1538
     44 H44        31.9296   -9.5704   67.3493 H         1 UNK         0.3004
     45 H45        31.2772  -10.9662   66.8390 H         1 UNK         0.3004
     46 O46        33.9470  -13.1564   67.2196 O.co2     1 UNK        -0.7210
@<TRIPOS>BOND
     1    1    2 1
     2    1   25 1
     3    1   26 1
     4    1   27 1
     5    2    3 2
     6    2    4 am BACKBONE|DICT|INTERRES
     7    4    5 1
     8    4   28 1
     9    5   21 1
    10    5    6 1
    11    5   10 1
    12    6    7 1
    13    6   29 1
    14    6   30 1
    15    7    8 1
    16    7    9 1
    17    7   31 1
    18    8   32 1
    19    8   33 1
    20    8   34 1
    21    9   35 1
    22    9   36 1
    23    9   37 1
    24   10   22 1
    25   10   15 1
    26   10   43 1
    27   11   23 1
    28   11   12 1
    29   11   14 1
    30   11   43 1
    31   12   13 ar
    32   12   46 ar
    33   14   15 1
    34   14   38 1
    35   14   39 1
    36   15   24 1
    37   15   16 1
    38   16   20 ar
    39   16   17 ar
    40   17   18 ar
    41   18   19 ar
    42   18   40 1
    43   19   20 ar
    44   19   41 1
    45   20   42 1
    46   43   44 1
    47   43   45 1
@<TRIPOS>SUBSTRUCTURE
1 UNK 1
@<TRIPOS>COMMENT
CHEMBL362993_00
PLANTSproteinTorsions
3
1086 247.9067
1557 265.2007
4884 176.7285
PLANTSmolcadARTstart hb
PLANTSmolcadARTstart HB
LINES
31.7013 -6.02277 64.4139 30.354 -4.973 65.516 0 255 0 5
32.3778 -12.9124 65.6907 33.5261 -13.472 64.2694 0 255 0 5
PLANTSmolcadARTstart HBCH
LINES
34.3582 -8.1674 60.5526 34.757 -7.805 58.793 255 0 0 5
31.9296 -9.57036 67.3493 32.739 -7.94 68.282 255 0 0 5
32.3778 -12.9124 65.6907 31.7 -14.366 64.379 255 0 0 5
33.947 -13.1564 67.2196 35.942 -12.798 67.355 255 0 0 5
33.947 -13.1564 67.2196 34.253 -15.199 66.842 255 0 0 5
PLANTSmolcadARTstart HB-CHO
LINES
PLANTSmolcadARTend
PLANTSmolcadARTstart HB_WATER
LINES
PLANTSmolcadARTend

PLANTSmolcadARTend

@<TRIPOS>MOLECULE
CHEMBL139367_entry_00002_conf_01
51 51 1
SMALL
USER_CHARGES


@<TRIPOS>ATOM
      1 C1         27.8926  -12.2918   63.3675 C.3       1 UNK        -0.1710
      2 C2         29.1691  -11.4421   63.4985 C.3       1 UNK        -0.1267
      3 C3         29.0267  -10.1484   64.3590 C.3       1 UNK        -0.0862
      4 C4         27.9093   -9.2093   63.8109 C.3       1 UNK        -0.1267
      5 C5         27.6595   -7.9317   64.6312 C.3       1 UNK        -0.1710
      6 C6         30.3974   -9.4192   64.6261 C.3       1 UNK         0.1523
      7 N7         30.8301   -8.6606   63.4382 N.am      1 UNK        -0.6032
      8 C8         31.1010   -7.3436   63.3793 C.2       1 UNK         0.4820
      9 C9         31.5348   -6.8033   62.0210 C.3       1 UNK        -0.2044
     10 O10        31.0220   -6.5792   64.3399 O.2       1 UNK        -0.5192
     11 C11        31.5507  -10.3467   65.1535 C.3       1 UNK        -0.1053
     12 C12        32.9998   -9.7791   65.0415 C.3       1 UNK         0.0269
     13 N13        33.6184  -10.2220   63.7706 N.pl3     1 UNK        -0.2208
     14 C14        34.0787   -9.4795   62.7594 C.cat     1 UNK         0.4042
     15 N15        34.1138   -8.1504   62.7692 N.pl3     1 UNK        -0.6633
     16 C16        33.7846  -10.3833   66.2346 C.3       1 UNK        -0.1236
     17 C17        32.8536  -11.4147   66.9220 C.3       1 UNK        -0.0693
     18 C18        33.0455  -12.9136   66.5594 C.2       1 UNK         0.6080
     19 O19        32.2361  -13.4497   65.7671 O.co2     1 UNK        -0.7436
     20 C20        31.4469  -10.8359   66.6244 C.3       1 UNK         0.1751
     21 O21        31.1305   -9.8345   67.5773 O.3       1 UNK        -0.6717
     22 H22        30.2075   -8.7178   65.4419 H         1 UNK         0.1186
     23 H23        31.4645  -11.2868   64.6085 H         1 UNK         0.1011
     24 H24        32.9979   -8.6946   65.1471 H         1 UNK         0.0664
     25 H25        34.2416  -11.0576   61.5011 H         1 UNK         0.3866
     26 H26        33.0343  -11.3506   67.9993 H         1 UNK         0.1016
     27 H27        30.6868  -11.6156   66.7094 H         1 UNK         0.1028
     28 H28        28.0683  -13.1528   62.7224 H         1 UNK         0.0614
     29 H29        27.5620  -12.6733   64.3333 H         1 UNK         0.0614
     30 H30        27.0696  -11.7245   62.9351 H         1 UNK         0.0614
     31 H31        29.9621  -12.0686   63.9072 H         1 UNK         0.0676
     32 H32        29.5273  -11.1935   62.4998 H         1 UNK         0.0676
     33 H33        28.6760  -10.4970   65.3307 H         1 UNK         0.0807
     34 H34        28.1594   -8.8663   62.8096 H         1 UNK         0.0676
     35 H35        26.9752   -9.7629   63.7093 H         1 UNK         0.0676
     36 H36        26.9490   -7.2800   64.1220 H         1 UNK         0.0614
     37 H37        27.2420   -8.1520   65.6133 H         1 UNK         0.0614
     38 H38        28.5811   -7.3662   64.7727 H         1 UNK         0.0614
     39 H39        30.9361   -9.1999   62.5918 H         1 UNK         0.2863
     40 H40        31.5487   -7.5860   61.2615 H         1 UNK         0.0840
     41 H41        30.8512   -6.0203   61.6925 H         1 UNK         0.0840
     42 H42        32.5362   -6.3778   62.0908 H         1 UNK         0.0840
     43 H43        33.7146  -11.2218   63.6604 H         1 UNK         0.2789
     44 H44        34.4643   -7.6492   61.9659 H         1 UNK         0.3866
     45 H45        33.7879   -7.6469   63.5814 H         1 UNK         0.3866
     46 H46        34.7584  -10.8139   65.9855 H         1 UNK         0.0839
     47 H47        34.0071   -9.5813   66.9411 H         1 UNK         0.0839
     48 H48        31.8444   -9.1938   67.5963 H         1 UNK         0.4235
     49 N49        34.5267  -10.1058   61.6825 N.pl3     1 UNK        -0.6633
     50 H50        35.1582   -9.6350   61.0507 H         1 UNK         0.3866
     51 O51        33.9860  -13.5231   67.1172 O.co2     1 UNK        -0.7436
@<TRIPOS>BOND
     1    1    2 1
     2    1   28 1
     3    1   29 1
     4    1   30 1
     5    2    3 1
     6    2   31 1
     7    2   32 1
     8    3    4 1
     9    3    6 1
    10    3   33 1
    11    4    5 1
    12    4   34 1
    13    4   35 1
    14    5   36 1
    15    5   37 1
    16    5   38 1
    17    6   22 1
    18    6    7 1
    19    6   11 1
    20    7    8 am BACKBONE|DICT|INTERRES
    21    7   39 1
    22    8    9 1
    23    8   10 2
    24    9   40 1
    25    9   41 1
    26    9   42 1
    27   11   23 1
    28   11   20 1
    29   11   12 1
    30   12   24 1
    31   12   13 1
    32   12   16 1
    33   13   14 ar
    34   13   43 1
    35   14   15 ar
    36   14   49 ar
    37   15   44 1
    38   15   45 1
    39   16   17 1
    40   16   46 1
    41   16   47 1
    42   17   26 1
    43   17   18 1
    44   17   20 1
    45   18   19 ar
    46   18   51 ar
    47   20   27 1
    48   20   21 1
    49   21   48 1
    50   25   49 1
    51   49   50 1
@<TRIPOS>SUBSTRUCTURE
1 UNK 1
@<TRIPOS>COMMENT
CHEMBL139367
PLANTSproteinTorsions
3
1086 257.5732
1557 145.8275
4884 162.6121
PLANTSmolcadARTstart hb
PLANTSmolcadARTstart HB
LINES
33.7146 -11.2218 63.6604 33.798 -13.139 63.367 0 255 0 5
31.8444 -9.19384 67.5963 32.739 -7.94 68.282 0 255 0 5
31.022 -6.57916 64.3399 30.354 -4.973 65.516 0 255 0 5
32.2361 -13.4497 65.7671 33.3975 -13.6201 64.1463 0 255 0 5
PLANTSmolcadARTstart HBCH
LINES
34.2416 -11.0576 61.5011 32.784 -12.47 61.063 255 0 0 5
32.2361 -13.4497 65.7671 31.7 -14.366 64.379 255 0 0 5
33.986 -13.5231 67.1172 35.942 -12.798 67.355 255 0 0 5
33.986 -13.5231 67.1172 34.253 -15.199 66.842 255 0 0 5
PLANTSmolcadARTstart HB-CHO
LINES
PLANTSmolcadARTend
PLANTSmolcadARTstart HB_WATER
LINES
PLANTSmolcadARTend

PLANTSmolcadARTend

@<TRIPOS>MOLECULE
CHEMBL399060_entry_00014_conf_01
42 42 1
SMALL
USER_CHARGES


@<TRIPOS>ATOM
      1 C1         27.7750   -8.0426   64.6729 C.2       1 UNK        -0.2092
      2 C2         28.8955   -7.7656   65.3589 C.2       1 UNK        -0.2035
      3 C3         29.9341   -8.7946   65.7784 C.3       1 UNK         0.2202
      4 O4         30.0116   -8.7534   67.1904 O.3       1 UNK        -0.6448
      5 C5         31.3384   -8.5821   65.1287 C.3       1 UNK         0.0806
      6 N6         31.2501   -8.0876   63.7448 N.am      1 UNK        -0.5585
      7 C7         31.3558   -6.8057   63.3510 C.2       1 UNK         0.4831
      8 C8         31.2349   -6.5451   61.8536 C.3       1 UNK        -0.1974
      9 O9         31.5500   -5.8638   64.1186 O.2       1 UNK        -0.5170
     10 C10        32.2532   -9.8413   65.2245 C.3       1 UNK        -0.0107
     11 C11        33.6663  -11.2970   66.7067 C.3       1 UNK         0.0514
     12 C12        33.3271  -12.8187   66.7809 C.2       1 UNK         0.7355
     13 O13        33.9729  -13.4703   67.6316 O.co2     1 UNK        -0.7211
     14 C14        34.4626  -10.8428   65.4632 C.3       1 UNK        -0.2026
     15 C15        33.7390   -9.6294   64.8712 C.3       1 UNK        -0.0663
     16 C16        34.0234   -9.4803   63.3792 C.2       1 UNK        -0.1921
     17 C17        34.5412   -8.4142   62.7380 C.2       1 UNK        -0.1301
     18 C18        34.9541   -7.0808   63.3341 C.3       1 UNK        -0.1537
     19 H19        29.5697   -9.7915   65.5256 H         1 UNK         0.0499
     20 H20        31.8382   -7.8173   65.7292 H         1 UNK         0.1356
     21 H21        31.8325  -10.6533   64.6269 H         1 UNK         0.0896
     22 H22        34.1312  -10.9560   67.6328 H         1 UNK         0.0099
     23 H23        34.0926   -8.7530   65.4138 H         1 UNK         0.1062
     24 H24        27.0814   -7.2594   64.4037 H         1 UNK         0.1245
     25 H25        27.5343   -9.0513   64.3693 H         1 UNK         0.1245
     26 H26        29.0989   -6.7406   65.6354 H         1 UNK         0.1524
     27 H27        30.8750   -8.4153   67.4393 H         1 UNK         0.4274
     28 H28        31.1237   -8.7930   63.0339 H         1 UNK         0.2990
     29 H29        31.0642   -7.4673   61.2968 H         1 UNK         0.0929
     30 H30        30.4036   -5.8678   61.6564 H         1 UNK         0.0929
     31 H31        32.1489   -6.0842   61.4784 H         1 UNK         0.0929
     32 H32        35.4987  -10.6053   65.7097 H         1 UNK         0.1159
     33 H33        34.4944  -11.6534   64.7307 H         1 UNK         0.1159
     34 H34        33.7759  -10.3471   62.7833 H         1 UNK         0.1226
     35 H35        34.6811   -8.4904   61.6693 H         1 UNK         0.1301
     36 H36        34.4458   -6.2719   62.8092 H         1 UNK         0.0766
     37 H37        34.7154   -6.9839   64.3911 H         1 UNK         0.0766
     38 H38        36.0288   -6.9401   63.2180 H         1 UNK         0.0766
     39 N39        32.3573  -10.4784   66.6202 N.4       1 UNK        -0.1592
     40 H40        32.3335   -9.7740   67.3432 H         1 UNK         0.3022
     41 H41        31.5649  -11.0858   66.7776 H         1 UNK         0.3022
     42 O42        32.4464  -13.3310   66.0468 O.co2     1 UNK        -0.7211
@<TRIPOS>BOND
     1    1    2 2
     2    1   24 1
     3    1   25 1
     4    2    3 1
     5    2   26 1
     6    3   19 1
     7    3    4 1
     8    3    5 1
     9    4   27 1
    10    5   20 1
    11    5    6 1
    12    5   10 1
    13    6    7 am BACKBONE|DICT|INTERRES
    14    6   28 1
    15    7    8 1
    16    7    9 2
    17    8   29 1
    18    8   30 1
    19    8   31 1
    20   10   21 1
    21   10   15 1
    22   10   39 1
    23   11   22 1
    24   11   12 1
    25   11   14 1
    26   11   39 1
    27   12   13 ar
    28   12   42 ar
    29   14   15 1
    30   14   32 1
    31   14   33 1
    32   15   23 1
    33   15   16 1
    34   16   17 2
    35   16   34 1
    36   17   18 1
    37   17   35 1
    38   18   36 1
    39   18   37 1
    40   18   38 1
    41   39   40 1
    42   39   41 1
@<TRIPOS>SUBSTRUCTURE
1 UNK 1
@<TRIPOS>COMMENT
CHEMBL399060
PLANTSproteinTorsions
3
1086 81.1455
1557 268.0451
4884 173.3841
PLANTSmolcadARTstart hb
PLANTSmolcadARTstart HB
LINES
30.875 -8.41531 67.4393 32.739 -7.94 68.282 0 255 0 5
31.55 -5.86377 64.1186 30.354 -4.973 65.516 0 255 0 5
32.4464 -13.331 66.0468 33.4953 -13.5101 64.2444 0 255 0 5
PLANTSmolcadARTstart HBCH
LINES
32.3335 -9.77404 67.3432 32.739 -7.94 68.282 255 0 0 5
33.9729 -13.4703 67.6316 35.942 -12.798 67.355 255 0 0 5
33.9729 -13.4703 67.6316 34.253 -15.199 66.842 255 0 0 5
32.4464 -13.331 66.0468 31.7 -14.366 64.379 255 0 0 5
PLANTSmolcadARTstart HB-CHO
LINES
PLANTSmolcadARTend
PLANTSmolcadARTstart HB_WATER
LINES
PLANTSmolcadARTend

PLANTSmolcadARTend

@<TRIPOS>MOLECULE
CHEMBL253839_entry_00007_conf_01
44 44 1
SMALL
USER_CHARGES


@<TRIPOS>ATOM
      1 C1         35.1348   -6.8186   63.4412 C.3       1 UNK        -0.1528
      2 C2         34.7926   -8.1374   62.7715 C.2       1 UNK        -0.1402
      3 C3         34.2370   -9.2294   63.3326 C.2       1 UNK        -0.1879
      4 C4         33.8220   -9.4228   64.7862 C.3       1 UNK        -0.0731
      5 C5         34.4837  -10.6422   65.4306 C.3       1 UNK        -0.2011
      6 C6         33.5764  -11.0843   66.6029 C.3       1 UNK         0.0541
      7 C7         33.2545  -12.6096   66.6682 C.2       1 UNK         0.7354
      8 O8         33.9113  -13.2598   67.5116 O.co2     1 UNK        -0.7196
      9 C9         32.3117   -9.6531   64.9814 C.3       1 UNK        -0.0096
     10 C10        31.3651   -8.4265   64.7548 C.3       1 UNK         0.0838
     11 N11        31.5680   -7.7485   63.4640 N.am      1 UNK        -0.6082
     12 C12        31.2062   -6.4910   63.1551 C.2       1 UNK         0.4830
     13 C13        31.5416   -6.0179   61.7451 C.3       1 UNK        -0.2008
     14 O14        30.6365   -5.7290   63.9352 O.2       1 UNK        -0.5212
     15 C15        29.8590   -8.7677   64.9852 C.3       1 UNK         0.1866
     16 O16        29.1044   -7.5670   65.0062 O.3       1 UNK        -0.6470
     17 C17        29.2342   -9.7084   63.9207 C.3       1 UNK        -0.1379
     18 C18        27.7473  -10.0310   64.1506 C.3       1 UNK        -0.1719
     19 H19        34.1307   -8.5639   65.3803 H         1 UNK         0.0866
     20 H20        33.9486  -10.7222   67.5625 H         1 UNK         0.0005
     21 H21        31.9776  -10.4979   64.3759 H         1 UNK         0.1231
     22 H22        31.5988   -7.6800   65.5198 H         1 UNK         0.1247
     23 H23        29.7441   -9.2426   65.9593 H         1 UNK         0.0622
     24 H24        36.2024   -6.6214   63.3441 H         1 UNK         0.0731
     25 H25        34.5927   -6.0083   62.9536 H         1 UNK         0.0731
     26 H26        34.8862   -6.7893   64.4996 H         1 UNK         0.0731
     27 H27        35.0269   -8.1798   61.7176 H         1 UNK         0.1347
     28 H28        34.0537  -10.0802   62.6917 H         1 UNK         0.1314
     29 H29        34.5693  -11.4504   64.7002 H         1 UNK         0.1149
     30 H30        35.4977  -10.4155   65.7635 H         1 UNK         0.1149
     31 H31        32.0035   -8.3051   62.7428 H         1 UNK         0.3104
     32 H32        32.0290   -6.8010   61.1628 H         1 UNK         0.0952
     33 H33        30.6324   -5.7196   61.2227 H         1 UNK         0.0952
     34 H34        32.2108   -5.1582   61.7877 H         1 UNK         0.0952
     35 H35        28.2024   -7.7741   65.2613 H         1 UNK         0.4285
     36 H36        29.3571   -9.2745   62.9270 H         1 UNK         0.0820
     37 H37        29.7725  -10.6564   63.9033 H         1 UNK         0.0820
     38 H38        27.3816  -10.7299   63.3978 H         1 UNK         0.0667
     39 H39        27.5889  -10.4873   65.1282 H         1 UNK         0.0667
     40 H40        27.1268   -9.1361   64.0938 H         1 UNK         0.0667
     41 O41        32.3801  -13.1273   65.9312 O.co2     1 UNK        -0.7196
     42 N42        32.2695  -10.2831   66.3818 N.4       1 UNK        -0.1652
     43 H43        31.4698  -10.8955   66.4648 H         1 UNK         0.3061
     44 H44        32.1656   -9.5710   67.0911 H         1 UNK         0.3061
@<TRIPOS>BOND
     1    1    2 1
     2    1   24 1
     3    1   25 1
     4    1   26 1
     5    2    3 2
     6    2   27 1
     7    3    4 1
     8    3   28 1
     9    4   19 1
    10    4    9 1
    11    4    5 1
    12    5    6 1
    13    5   29 1
    14    5   30 1
    15    6   20 1
    16    6    7 1
    17    6   42 1
    18    7    8 ar
    19    7   41 ar
    20    9   21 1
    21    9   10 1
    22    9   42 1
    23   10   22 1
    24   10   11 1
    25   10   15 1
    26   11   12 am BACKBONE|DICT|INTERRES
    27   11   31 1
    28   12   13 1
    29   12   14 2
    30   13   32 1
    31   13   33 1
    32   13   34 1
    33   15   23 1
    34   15   16 1
    35   15   17 1
    36   16   35 1
    37   17   18 1
    38   17   36 1
    39   17   37 1
    40   18   38 1
    41   18   39 1
    42   18   40 1
    43   42   43 1
    44   42   44 1
@<TRIPOS>SUBSTRUCTURE
1 UNK 1
@<TRIPOS>COMMENT
CHEMBL253839
PLANTSproteinTorsions
3
1086 138.8978
1557 210.1834
4884 174.3634
PLANTSmolcadARTstart hb
PLANTSmolcadARTstart HB
LINES
30.6365 -5.72898 63.9352 30.354 -4.973 65.516 0 255 0 5
32.3801 -13.1273 65.9312 33.5043 -13.4991 64.252 0 255 0 5
PLANTSmolcadARTstart HBCH
LINES
32.1656 -9.57104 67.0911 32.739 -7.94 68.282 255 0 0 5
33.9113 -13.2598 67.5116 35.942 -12.798 67.355 255 0 0 5
33.9113 -13.2598 67.5116 34.253 -15.199 66.842 255 0 0 5
32.3801 -13.1273 65.9312 31.7 -14.366 64.379 255 0 0 5
PLANTSmolcadARTstart HB-CHO
LINES
PLANTSmolcadARTend
PLANTSmolcadARTstart HB_WATER
LINES
PLANTSmolcadARTend

PLANTSmolcadARTend

@<TRIPOS>MOLECULE
CHEMBL56700_entry_00016_conf_01
58 59 1
SMALL
USER_CHARGES


@<TRIPOS>ATOM
      1 C1         28.6427  -11.9712   63.4132 C.3       1 UNK        -0.1940
      2 C2         29.8320  -11.0565   63.7483 C.3       1 UNK        -0.0081
      3 N3         29.4405   -9.8620   64.5143 N.am      1 UNK        -0.2852
      4 C4         29.0679   -8.7080   63.6779 C.3       1 UNK         0.0516
      5 C5         30.2405   -8.0618   62.9467 C.ar      1 UNK        -0.1211
      6 C6         31.0541   -8.8461   62.1249 C.ar      1 UNK        -0.1056
      7 C7         32.1249   -8.2670   61.4484 C.ar      1 UNK        -0.1297
      8 C8         32.3806   -6.9055   61.5978 C.ar      1 UNK        -0.1197
      9 C9         31.5774   -6.1176   62.4196 C.ar      1 UNK        -0.1297
     10 C10        30.5071   -6.6961   63.0961 C.ar      1 UNK        -0.1056
     11 C11        29.4191   -9.7860   65.8741 C.2       1 UNK         0.4878
     12 O12        29.1303   -8.7499   66.4783 O.2       1 UNK        -0.5629
     13 C13        29.7174  -11.0619   66.7172 C.3       1 UNK         0.0339
     14 N14        28.6075  -11.3418   67.6414 N.am      1 UNK        -0.4810
     15 C15        27.7288  -12.3568   67.5617 C.2       1 UNK         0.4787
     16 C16        26.6792  -12.4343   68.6655 C.3       1 UNK        -0.2036
     17 O17        27.7332  -13.2015   66.6670 O.2       1 UNK        -0.5247
     18 C18        31.1252  -11.0822   67.4108 C.3       1 UNK        -0.1011
     19 C19        31.2952  -12.2611   68.4098 C.3       1 UNK        -0.1114
     20 C20        32.1591  -13.3389   67.7113 C.3       1 UNK        -0.0467
     21 C21        31.4352  -14.4311   66.8714 C.2       1 UNK         0.6155
     22 O22        30.1976  -14.5698   67.0041 O.co2     1 UNK        -0.7451
     23 C23        33.1699  -12.4364   66.9805 C.3       1 UNK        -0.1241
     24 C24        32.2929  -11.3168   66.3925 C.3       1 UNK         0.0238
     25 N25        33.1077  -10.0958   66.2019 N.pl3     1 UNK        -0.2360
     26 C26        34.2323   -9.9625   65.4919 C.cat     1 UNK         0.4074
     27 N27        34.8318  -10.9684   64.8610 N.pl3     1 UNK        -0.6586
     28 H28        31.2952  -10.1586   67.9711 H         1 UNK         0.0765
     29 H29        31.8901  -11.6607   65.4380 H         1 UNK         0.1177
     30 H30        34.2213   -7.9392   65.5829 H         1 UNK         0.3881
     31 H31        28.9770  -12.8339   62.8370 H         1 UNK         0.0647
     32 H32        28.1665  -12.3507   64.3178 H         1 UNK         0.0647
     33 H33        27.8868  -11.4581   62.8184 H         1 UNK         0.0647
     34 H34        30.5609  -11.6304   64.3224 H         1 UNK         0.0993
     35 H35        30.3462  -10.7824   62.8279 H         1 UNK         0.0993
     36 H36        28.3213   -8.9790   62.9296 H         1 UNK         0.0766
     37 H37        28.5831   -7.9653   64.3132 H         1 UNK         0.0766
     38 H38        30.8575   -9.9020   62.0058 H         1 UNK         0.1416
     39 H39        32.7537   -8.8708   60.8108 H         1 UNK         0.1375
     40 H40        33.2109   -6.4564   61.0726 H         1 UNK         0.1307
     41 H41        31.7842   -5.0634   62.5322 H         1 UNK         0.1375
     42 H42        29.8882   -6.0809   63.7336 H         1 UNK         0.1416
     43 H43        29.7324  -11.9046   66.0284 H         1 UNK         0.0884
     44 H44        28.5218  -10.6908   68.4087 H         1 UNK         0.3123
     45 H45        26.8154  -11.6459   69.4067 H         1 UNK         0.0872
     46 H46        25.6799  -12.3356   68.2411 H         1 UNK         0.0872
     47 H47        26.7419  -13.3959   69.1751 H         1 UNK         0.0872
     48 H48        31.8874  -11.9048   69.2559 H         1 UNK         0.0822
     49 H49        30.3647  -12.6444   68.8293 H         1 UNK         0.0822
     50 H50        32.6894  -13.9000   68.4835 H         1 UNK         0.0818
     51 H51        33.9031  -12.0579   67.6983 H         1 UNK         0.0707
     52 H52        33.7370  -12.9642   66.2118 H         1 UNK         0.0707
     53 H53        32.7582   -9.2565   66.6411 H         1 UNK         0.2678
     54 H54        35.6685  -10.7999   64.3216 H         1 UNK         0.3881
     55 H55        34.4382  -11.8971   64.9136 H         1 UNK         0.3881
     56 O56        32.1366  -15.1526   66.1262 O.co2     1 UNK        -0.7451
     57 N57        34.7827   -8.7610   65.4112 N.pl3     1 UNK        -0.6586
     58 H58        35.7595   -8.6696   65.1730 H         1 UNK         0.3881
@<TRIPOS>BOND
     1    1    2 1
     2    1   31 1
     3    1   32 1
     4    1   33 1
     5    2    3 1
     6    2   34 1
     7    2   35 1
     8    3    4 1
     9    3   11 am BACKBONE|DICT|INTERRES
    10    4    5 1
    11    4   36 1
    12    4   37 1
    13    5   10 ar
    14    5    6 ar
    15    6    7 ar
    16    6   38 1
    17    7    8 ar
    18    7   39 1
    19    8    9 ar
    20    8   40 1
    21    9   10 ar
    22    9   41 1
    23   10   42 1
    24   11   12 2
    25   11   13 1
    26   13   14 1
    27   13   18 1
    28   13   43 1
    29   14   15 am BACKBONE|DICT|INTERRES
    30   14   44 1
    31   15   16 1
    32   15   17 2
    33   16   45 1
    34   16   46 1
    35   16   47 1
    36   18   28 1
    37   18   24 1
    38   18   19 1
    39   19   20 1
    40   19   48 1
    41   19   49 1
    42   20   21 1
    43   20   23 1
    44   20   50 1
    45   21   22 ar
    46   21   56 ar
    47   23   24 1
    48   23   51 1
    49   23   52 1
    50   24   29 1
    51   24   25 1
    52   25   26 ar
    53   25   53 1
    54   26   27 ar
    55   26   57 ar
    56   27   54 1
    57   27   55 1
    58   30   57 1
    59   57   58 1
@<TRIPOS>SUBSTRUCTURE
1 UNK 1
@<TRIPOS>COMMENT
CHEMBL56700
PLANTSproteinTorsions
3
1086 251.0174
1557 311.8833
4884 140.3777
PLANTSmolcadARTstart hb
PLANTSmolcadARTstart HB
LINES
34.4382 -11.8971 64.9136 33.798 -13.139 63.367 0 255 0 5
27.7332 -13.2015 66.667 25.846 -13.982 66.15 0 255 0 5
PLANTSmolcadARTstart HBCH
LINES
32.7582 -9.25651 66.6411 32.739 -7.94 68.282 255 0 0 5
35.6685 -10.7999 64.3216 37.471 -9.795 64.711 255 0 0 5
35.7595 -8.66959 65.173 37.471 -9.795 64.711 255 0 0 5
30.1976 -14.5698 67.0041 29.682 -15.163 65.059 255 0 0 5
32.1366 -15.1526 66.1262 31.7 -14.366 64.379 255 0 0 5
32.1366 -15.1526 66.1262 32.691 -16.858 66.803 255 0 0 5
32.1366 -15.1526 66.1262 34.253 -15.199 66.842 255 0 0 5
PLANTSmolcadARTstart HB-CHO
LINES
PLANTSmolcadARTend
PLANTSmolcadARTstart HB_WATER
LINES
PLANTSmolcadARTend

PLANTSmolcadARTend

@<TRIPOS>MOLECULE
CHEMBL373336_entry_00014_conf_01
45 46 1
SMALL
USER_CHARGES


@<TRIPOS>ATOM
      1 C1         31.2940   -6.4033   62.1705 C.3       1 UNK        -0.1997
      2 C2         31.1677   -6.9974   63.5693 C.2       1 UNK         0.4803
      3 O3         31.4794   -6.3201   64.5483 O.2       1 UNK        -0.5242
      4 N4         30.7215   -8.2642   63.6418 N.am      1 UNK        -0.5641
      5 C5         30.5212   -9.0439   64.8708 C.3       1 UNK         0.1199
      6 C6         29.1310   -9.7382   64.8611 C.3       1 UNK        -0.1452
      7 C7         28.7918  -10.5862   63.6066 C.3       1 UNK        -0.0795
      8 C8         27.3816  -11.2053   63.6673 C.3       1 UNK        -0.1715
      9 C9         29.8553  -11.6752   63.3751 C.3       1 UNK        -0.1715
     10 C10        31.6804  -10.0549   65.1203 C.3       1 UNK        -0.0098
     11 C11        32.9792  -11.3649   66.8285 C.3       1 UNK         0.0516
     12 C12        33.0869  -12.9038   66.5908 C.2       1 UNK         0.7357
     13 O13        33.9663  -13.4892   67.2612 O.co2     1 UNK        -0.7192
     14 C14        33.9375  -10.4805   66.0022 C.3       1 UNK        -0.2030
     15 C15        33.1037   -9.4594   65.2189 C.3       1 UNK        -0.0968
     16 C16        33.7537   -9.0606   63.8984 C.2       1 UNK         0.0207
     17 N17        33.9439   -9.8984   62.9041 N.2       1 UNK        -0.0525
     18 C18        34.5317   -9.3337   61.8688 C.2       1 UNK        -0.1917
     19 C19        34.8542   -7.9908   62.0052 C.2       1 UNK        -0.2955
     20 S20        34.3584   -7.4590   63.5811 S.3       1 UNK         0.0711
     21 H21        30.5225   -8.3712   65.7315 H         1 UNK         0.1137
     22 H22        31.6510  -10.8394   64.3612 H         1 UNK         0.1179
     23 H23        33.0357  -11.1340   67.8931 H         1 UNK         0.0064
     24 H24        33.0223   -8.5533   65.8240 H         1 UNK         0.1065
     25 H25        30.9994   -7.1182   61.4014 H         1 UNK         0.0932
     26 H26        30.6607   -5.5209   62.0785 H         1 UNK         0.0932
     27 H27        32.3258   -6.1067   61.9811 H         1 UNK         0.0932
     28 H28        30.4933   -8.7377   62.7797 H         1 UNK         0.3060
     29 H29        29.0654  -10.3833   65.7392 H         1 UNK         0.0688
     30 H30        28.3493   -8.9875   64.9870 H         1 UNK         0.0688
     31 H31        28.8223   -9.9325   62.7338 H         1 UNK         0.0870
     32 H32        27.2628  -11.8435   64.5434 H         1 UNK         0.0645
     33 H33        26.6060  -10.4406   63.7053 H         1 UNK         0.0645
     34 H34        27.1803  -11.8141   62.7853 H         1 UNK         0.0645
     35 H35        29.8951  -12.3789   64.2076 H         1 UNK         0.0645
     36 H36        29.6472  -12.2455   62.4690 H         1 UNK         0.0645
     37 H37        30.8490  -11.2403   63.2613 H         1 UNK         0.0645
     38 H38        34.6721   -9.9790   66.6340 H         1 UNK         0.1214
     39 H39        34.5232  -11.0908   65.3105 H         1 UNK         0.1214
     40 H40        34.7301   -9.9307   60.9907 H         1 UNK         0.1936
     41 H41        35.3353   -7.3275   61.3016 H         1 UNK         0.2332
     42 N42        31.5734  -10.8719   66.4178 N.4       1 UNK        -0.1524
     43 H43        31.1521  -10.3355   67.1624 H         1 UNK         0.3025
     44 H44        30.9744  -11.6694   66.2551 H         1 UNK         0.3025
     45 O45        32.3178  -13.5003   65.7977 O.co2     1 UNK        -0.7192
@<TRIPOS>BOND
     1    1    2 1
     2    1   25 1
     3    1   26 1
     4    1   27 1
     5    2    3 2
     6    2    4 am BACKBONE|DICT|INTERRES
     7    4    5 1
     8    4   28 1
     9    5   21 1
    10    5    6 1
    11    5   10 1
    12    6    7 1
    13    6   29 1
    14    6   30 1
    15    7    8 1
    16    7    9 1
    17    7   31 1
    18    8   32 1
    19    8   33 1
    20    8   34 1
    21    9   35 1
    22    9   36 1
    23    9   37 1
    24   10   22 1
    25   10   15 1
    26   10   42 1
    27   11   23 1
    28   11   12 1
    29   11   14 1
    30   11   42 1
    31   12   13 ar
    32   12   45 ar
    33   14   15 1
    34   14   38 1
    35   14   39 1
    36   15   24 1
    37   15   16 1
    38   16   20 1
    39   16   17 2
    40   17   18 1
    41   18   19 2
    42   18   40 1
    43   19   20 1
    44   19   41 1
    45   42   43 1
    46   42   44 1
@<TRIPOS>SUBSTRUCTURE
1 UNK 1
@<TRIPOS>COMMENT
CHEMBL373336
PLANTSproteinTorsions
3
1086 358.2515
1557 284.0181
4884 167.3109
PLANTSmolcadARTstart hb
PLANTSmolcadARTstart HB
LINES
31.4794 -6.32005 64.5483 30.354 -4.973 65.516 0 255 0 5
32.3178 -13.5003 65.7977 33.4398 -13.5747 64.1923 0 255 0 5
PLANTSmolcadARTstart HBCH
LINES
33.9663 -13.4892 67.2612 35.942 -12.798 67.355 255 0 0 5
33.9663 -13.4892 67.2612 34.253 -15.199 66.842 255 0 0 5
32.3178 -13.5003 65.7977 31.7 -14.366 64.379 255 0 0 5
PLANTSmolcadARTstart HB-CHO
LINES
PLANTSmolcadARTend
PLANTSmolcadARTstart HB_WATER
LINES
PLANTSmolcadARTend

PLANTSmolcadARTend

@<TRIPOS>MOLECULE
CHEMBL190819_entry_00004_conf_01
45 46 1
SMALL
USER_CHARGES


@<TRIPOS>ATOM
      1 C1         31.2408   -6.3388   62.2008 C.3       1 UNK        -0.1988
      2 C2         31.1389   -6.9613   63.5887 C.2       1 UNK         0.4818
      3 O3         31.5351   -6.3319   64.5691 O.2       1 UNK        -0.5173
      4 N4         30.6164   -8.1994   63.6519 N.am      1 UNK        -0.5716
      5 C5         30.4274   -8.9977   64.8711 C.3       1 UNK         0.1194
      6 C6         29.0449   -9.7064   64.8546 C.3       1 UNK        -0.1441
      7 C7         28.7015  -10.5180   63.5769 C.3       1 UNK        -0.0791
      8 C8         27.3295  -11.2152   63.6623 C.3       1 UNK        -0.1719
      9 C9         29.8114  -11.5361   63.2579 C.3       1 UNK        -0.1719
     10 C10        31.5998   -9.9975   65.1114 C.3       1 UNK        -0.0128
     11 C11        32.9289  -11.2836   66.8154 C.3       1 UNK         0.0500
     12 C12        33.0720  -12.8154   66.5504 C.2       1 UNK         0.7347
     13 O13        32.2272  -13.3049   65.7680 O.co2     1 UNK        -0.7155
     14 C14        33.8691  -10.3625   66.0090 C.3       1 UNK        -0.2006
     15 C15        33.0143   -9.3853   65.1935 C.3       1 UNK        -0.1186
     16 C16        33.6406   -9.0397   63.8531 C.2       1 UNK         0.2353
     17 C17        33.9882   -7.8660   63.2162 C.2       1 UNK        -0.4386
     18 C18        34.5322   -8.2764   62.0047 C.2       1 UNK         0.0850
     19 N19        34.5349   -9.5814   61.8666 N.2       1 UNK        -0.0825
     20 O20        33.9631  -10.0793   63.0393 O.3       1 UNK        -0.2125
     21 H21        30.4170   -8.3326   65.7379 H         1 UNK         0.1188
     22 H22        31.5739  -10.7821   64.3521 H         1 UNK         0.0980
     23 H23        32.9774  -11.0715   67.8843 H         1 UNK         0.0107
     24 H24        32.9224   -8.4568   65.7617 H         1 UNK         0.1298
     25 H25        30.7880   -6.9754   61.4398 H         1 UNK         0.0950
     26 H26        30.7354   -5.3730   62.1836 H         1 UNK         0.0950
     27 H27        32.2875   -6.1840   61.9374 H         1 UNK         0.0950
     28 H28        30.3029   -8.6276   62.7929 H         1 UNK         0.3032
     29 H29        28.9942  -10.3790   65.7129 H         1 UNK         0.0676
     30 H30        28.2570   -8.9680   65.0111 H         1 UNK         0.0676
     31 H31        28.6626   -9.8273   62.7333 H         1 UNK         0.0882
     32 H32        27.2802  -11.8976   64.5117 H         1 UNK         0.0652
     33 H33        26.5173  -10.4958   63.7659 H         1 UNK         0.0652
     34 H34        27.1245  -11.7940   62.7609 H         1 UNK         0.0652
     35 H35        29.9119  -12.2794   64.0498 H         1 UNK         0.0652
     36 H36        29.6051  -12.0684   62.3285 H         1 UNK         0.0652
     37 H37        30.7778  -11.0445   63.1401 H         1 UNK         0.0652
     38 H38        34.5635   -9.8240   66.6558 H         1 UNK         0.1251
     39 H39        34.5010  -10.9526   65.3409 H         1 UNK         0.1251
     40 H40        33.8675   -6.8562   63.5792 H         1 UNK         0.2124
     41 H41        34.9211   -7.6276   61.2338 H         1 UNK         0.1668
     42 N42        31.5133  -10.8160   66.4099 N.4       1 UNK        -0.1513
     43 H43        31.0808  -10.2924   67.1572 H         1 UNK         0.3035
     44 H44        30.9320  -11.6257   66.2432 H         1 UNK         0.3035
     45 O45        33.9916  -13.4892   67.0764 O.co2     1 UNK        -0.7155
@<TRIPOS>BOND
     1    1    2 1
     2    1   25 1
     3    1   26 1
     4    1   27 1
     5    2    3 2
     6    2    4 am BACKBONE|DICT|INTERRES
     7    4    5 1
     8    4   28 1
     9    5   21 1
    10    5    6 1
    11    5   10 1
    12    6    7 1
    13    6   29 1
    14    6   30 1
    15    7    8 1
    16    7    9 1
    17    7   31 1
    18    8   32 1
    19    8   33 1
    20    8   34 1
    21    9   35 1
    22    9   36 1
    23    9   37 1
    24   10   22 1
    25   10   15 1
    26   10   42 1
    27   11   23 1
    28   11   12 1
    29   11   14 1
    30   11   42 1
    31   12   13 ar
    32   12   45 ar
    33   14   15 1
    34   14   38 1
    35   14   39 1
    36   15   24 1
    37   15   16 1
    38   16   20 1
    39   16   17 2
    40   17   18 1
    41   17   40 1
    42   18   19 2
    43   18   41 1
    44   19   20 1
    45   42   43 1
    46   42   44 1
@<TRIPOS>SUBSTRUCTURE
1 UNK 1
@<TRIPOS>COMMENT
CHEMBL190819
PLANTSproteinTorsions
3
1086 131.4709
1557 75.6955
4884 312.4168
PLANTSmolcadARTstart hb
PLANTSmolcadARTstart HB
LINES
31.5351 -6.33186 64.5691 30.354 -4.973 65.516 0 255 0 5
33.9631 -10.0793 63.0393 33.8853 -12.1622 63.1735 0 255 0 5
PLANTSmolcadARTstart HBCH
LINES
32.2272 -13.3049 65.768 31.7 -14.366 64.379 255 0 0 5
33.9916 -13.4892 67.0764 35.942 -12.798 67.355 255 0 0 5
33.9916 -13.4892 67.0764 34.253 -15.199 66.842 255 0 0 5
PLANTSmolcadARTstart HB-CHO
LINES
34.9211 -7.62758 61.2338 34.757 -7.805 58.793 0 255 255 5
PLANTSmolcadARTend
PLANTSmolcadARTstart HB_WATER
LINES
PLANTSmolcadARTend

PLANTSmolcadARTend

@<TRIPOS>MOLECULE
CHEMBL301233_entry_00010_conf_01
61 62 1
SMALL
USER_CHARGES


@<TRIPOS>ATOM
      1 C1         25.0225   -7.5484   64.0442 C.3       1 UNK        -0.1743
      2 C2         26.3911   -7.9488   64.6159 C.3       1 UNK        -0.1200
      3 C3         27.4614   -8.2518   63.5450 C.3       1 UNK        -0.1529
      4 C4         28.8793   -8.5451   64.0955 C.3       1 UNK         0.0601
      5 C5         29.9872   -8.5895   63.0056 C.3       1 UNK        -0.1506
      6 C6         30.0345   -9.9093   62.2047 C.3       1 UNK        -0.1248
      7 C7         29.9847  -11.1426   63.1258 C.3       1 UNK        -0.1539
      8 C8         28.8210  -11.0430   64.1317 C.3       1 UNK         0.0036
      9 N9         29.0134   -9.7914   64.8926 N.am      1 UNK        -0.2978
     10 C10        29.5495   -9.7606   66.1472 C.2       1 UNK         0.4939
     11 O11        29.8790   -8.7105   66.7041 O.2       1 UNK        -0.5659
     12 C12        29.7037  -11.0870   66.9518 C.3       1 UNK         0.0332
     13 N13        28.5732  -11.2566   67.8779 N.am      1 UNK        -0.4591
     14 C14        27.6189  -12.2023   67.8122 C.2       1 UNK         0.4858
     15 C15        26.5594  -12.1741   68.9084 C.3       1 UNK        -0.1985
     16 O16        27.5635  -13.0627   66.9344 O.2       1 UNK        -0.5182
     17 C17        31.1071  -11.2954   67.6302 C.3       1 UNK        -0.0974
     18 C18        31.2057  -12.5749   68.5144 C.3       1 UNK        -0.1099
     19 C19        32.1485  -13.5856   67.8166 C.3       1 UNK        -0.0469
     20 C20        31.5222  -14.6781   66.9080 C.2       1 UNK         0.6154
     21 O21        30.3034  -14.9414   67.0245 O.co2     1 UNK        -0.7436
     22 C22        33.1379  -12.6360   67.1270 C.3       1 UNK        -0.1236
     23 C23        32.2509  -11.5054   66.5807 C.3       1 UNK         0.0223
     24 N24        33.0760  -10.2879   66.4047 N.pl3     1 UNK        -0.2590
     25 C25        34.2332  -10.1569   65.7475 C.cat     1 UNK         0.4122
     26 N26        34.8770  -11.1646   65.1651 N.pl3     1 UNK        -0.6525
     27 H27        31.3594  -10.4499   68.2766 H         1 UNK         0.0624
     28 H28        31.8345  -11.8528   65.6341 H         1 UNK         0.1242
     29 H29        34.1954   -8.1331   65.8003 H         1 UNK         0.3882
     30 H30        24.2971   -7.4015   64.8448 H         1 UNK         0.0656
     31 H31        25.0786   -6.6159   63.4828 H         1 UNK         0.0656
     32 H32        24.6303   -8.3183   63.3793 H         1 UNK         0.0656
     33 H33        26.7460   -7.1637   65.2848 H         1 UNK         0.0580
     34 H34        26.2628   -8.8328   65.2418 H         1 UNK         0.0580
     35 H35        27.1180   -9.0997   62.9511 H         1 UNK         0.0896
     36 H36        27.5162   -7.4127   62.8502 H         1 UNK         0.0896
     37 H37        29.0986   -7.6834   64.7274 H         1 UNK         0.0795
     38 H38        29.8944   -7.7359   62.3331 H         1 UNK         0.0780
     39 H39        30.9528   -8.4616   63.4976 H         1 UNK         0.0780
     40 H40        29.1872   -9.9416   61.5184 H         1 UNK         0.0669
     41 H41        30.9298   -9.9401   61.5825 H         1 UNK         0.0669
     42 H42        29.8689  -12.0439   62.5233 H         1 UNK         0.0719
     43 H43        30.9289  -11.2619   63.6600 H         1 UNK         0.0719
     44 H44        27.8774  -10.9457   63.5952 H         1 UNK         0.0961
     45 H45        28.6560  -11.9301   64.7406 H         1 UNK         0.0961
     46 H46        29.6146  -11.9001   66.2335 H         1 UNK         0.0864
     47 H47        28.5345  -10.5835   68.6297 H         1 UNK         0.2818
     48 H48        26.7519  -11.3825   69.6336 H         1 UNK         0.0847
     49 H49        25.5741  -12.0069   68.4733 H         1 UNK         0.0847
     50 H50        26.5441  -13.1262   69.4388 H         1 UNK         0.0847
     51 H51        31.7321  -12.3042   69.4323 H         1 UNK         0.0849
     52 H52        30.2522  -13.0195   68.8012 H         1 UNK         0.0849
     53 H53        32.6960  -14.1242   68.5949 H         1 UNK         0.0823
     54 H54        33.8656  -12.2769   67.8606 H         1 UNK         0.0703
     55 H55        33.7065  -13.1327   66.3380 H         1 UNK         0.0703
     56 H56        32.7071   -9.4437   66.8177 H         1 UNK         0.2668
     57 H57        35.7346  -10.9920   64.6615 H         1 UNK         0.3882
     58 H58        34.4893  -12.0960   65.2077 H         1 UNK         0.3882
     59 O59        32.2771  -15.2188   66.0682 O.co2     1 UNK        -0.7436
     60 N60        34.7740   -8.9508   65.6728 N.pl3     1 UNK        -0.6525
     61 H61        35.7600   -8.8520   65.4802 H         1 UNK         0.3882
@<TRIPOS>BOND
     1    1    2 1
     2    1   30 1
     3    1   31 1
     4    1   32 1
     5    2    3 1
     6    2   33 1
     7    2   34 1
     8    3    4 1
     9    3   35 1
    10    3   36 1
    11    4    9 1
    12    4    5 1
    13    4   37 1
    14    5    6 1
    15    5   38 1
    16    5   39 1
    17    6    7 1
    18    6   40 1
    19    6   41 1
    20    7    8 1
    21    7   42 1
    22    7   43 1
    23    8    9 1
    24    8   44 1
    25    8   45 1
    26    9   10 am BACKBONE|DICT|INTERRES
    27   10   11 2
    28   10   12 1
    29   12   13 1
    30   12   17 1
    31   12   46 1
    32   13   14 am BACKBONE|DICT|INTERRES
    33   13   47 1
    34   14   15 1
    35   14   16 2
    36   15   48 1
    37   15   49 1
    38   15   50 1
    39   17   27 1
    40   17   23 1
    41   17   18 1
    42   18   19 1
    43   18   51 1
    44   18   52 1
    45   19   20 1
    46   19   22 1
    47   19   53 1
    48   20   21 ar
    49   20   59 ar
    50   22   23 1
    51   22   54 1
    52   22   55 1
    53   23   28 1
    54   23   24 1
    55   24   25 ar
    56   24   56 1
    57   25   26 ar
    58   25   60 ar
    59   26   57 1
    60   26   58 1
    61   29   60 1
    62   60   61 1
@<TRIPOS>SUBSTRUCTURE
1 UNK 1
@<TRIPOS>COMMENT
CHEMBL301233
PLANTSproteinTorsions
3
1086 270.8212
1557 227.0312
4884 87.0687
PLANTSmolcadARTstart hb
PLANTSmolcadARTstart HB
LINES
34.4893 -12.096 65.2077 33.798 -13.139 63.367 0 255 0 5
27.5635 -13.0627 66.9344 25.846 -13.982 66.15 0 255 0 5
PLANTSmolcadARTstart HBCH
LINES
32.7071 -9.44371 66.8177 32.739 -7.94 68.282 255 0 0 5
35.7346 -10.992 64.6615 37.471 -9.795 64.711 255 0 0 5
35.76 -8.85195 65.4802 37.471 -9.795 64.711 255 0 0 5
30.3034 -14.9414 67.0245 29.682 -15.163 65.059 255 0 0 5
32.2771 -15.2188 66.0682 31.7 -14.366 64.379 255 0 0 5
32.2771 -15.2188 66.0682 32.691 -16.858 66.803 255 0 0 5
32.2771 -15.2188 66.0682 34.253 -15.199 66.842 255 0 0 5
PLANTSmolcadARTstart HB-CHO
LINES
PLANTSmolcadARTend
PLANTSmolcadARTstart HB_WATER
LINES
PLANTSmolcadARTend

PLANTSmolcadARTend

@<TRIPOS>MOLECULE
CHEMBL307189_entry_00010_conf_01
50 51 1
SMALL
USER_CHARGES


@<TRIPOS>ATOM
      1 C1         28.5993  -12.2803   63.3703 C.3       1 UNK        -0.1678
      2 C2         27.8384  -10.9736   63.6501 C.3       1 UNK        -0.1463
      3 C3         28.5736   -9.9769   64.5789 C.3       1 UNK         0.1138
      4 C4         27.6597   -8.7741   64.9090 C.3       1 UNK        -0.1463
      5 C5         27.2718   -7.9249   63.6864 C.3       1 UNK        -0.1678
      6 N6         29.8307   -9.5189   63.9847 N.pl3     1 UNK        -0.6994
      7 C7         31.1185   -9.9102   64.4101 C.ar      1 UNK         0.2610
      8 C8         31.3472  -11.1332   65.0614 C.ar      1 UNK        -0.1660
      9 C9         32.6252  -11.5240   65.5079 C.ar      1 UNK         0.0294
     10 C10        32.8483  -12.8504   66.2086 C.2       1 UNK         0.8287
     11 O11        33.9957  -13.1237   66.6359 O.co2     1 UNK        -0.8256
     12 C12        33.6868  -10.6310   65.2792 C.ar      1 UNK        -0.1455
     13 C13        33.4865   -9.4199   64.6256 C.ar      1 UNK        -0.1148
     14 C14        32.2163   -9.0565   64.1725 C.ar      1 UNK        -0.1154
     15 N15        32.0825   -7.8175   63.5024 N.am      1 UNK        -0.2003
     16 C16        31.2237   -6.8624   63.9553 C.2       1 UNK         0.4432
     17 O17        30.5445   -6.8710   64.9827 O.2       1 UNK        -0.5133
     18 C18        31.2281   -5.7329   62.9324 C.3       1 UNK        -0.1848
     19 C19        32.4378   -5.9807   62.0657 C.3       1 UNK        -0.1370
     20 C20        32.7141   -7.4883   62.1946 C.3       1 UNK         0.0583
     21 C21        34.2518   -7.7725   62.1956 C.3       1 UNK         0.1446
     22 O22        34.9856   -6.9945   63.1253 O.3       1 UNK        -0.6569
     23 C23        32.0361   -8.2904   61.0416 C.3       1 UNK         0.1446
     24 O24        32.4354   -7.8716   59.7492 O.3       1 UNK        -0.6569
     25 H25        28.0145  -12.9386   62.7274 H         1 UNK         0.0554
     26 H26        29.5486  -12.0925   62.8680 H         1 UNK         0.0554
     27 H27        28.8075  -12.8229   64.2926 H         1 UNK         0.0554
     28 H28        27.6076  -10.4877   62.7007 H         1 UNK         0.0707
     29 H29        26.8735  -11.2314   64.0887 H         1 UNK         0.0707
     30 H30        28.7680  -10.4753   65.5273 H         1 UNK         0.0999
     31 H31        26.7530   -9.1216   65.4070 H         1 UNK         0.0707
     32 H32        28.1602   -8.1252   65.6290 H         1 UNK         0.0707
     33 H33        26.6691   -7.0666   63.9845 H         1 UNK         0.0554
     34 H34        28.1555   -7.5464   63.1718 H         1 UNK         0.0554
     35 H35        26.6881   -8.5004   62.9676 H         1 UNK         0.0554
     36 H36        29.7780   -8.6785   63.4280 H         1 UNK         0.2960
     37 H37        30.5203  -11.8058   65.2220 H         1 UNK         0.1433
     38 H38        34.6905  -10.8637   65.6044 H         1 UNK         0.1380
     39 H39        34.3307   -8.7630   64.4793 H         1 UNK         0.1098
     40 H40        30.3100   -5.8089   62.3480 H         1 UNK         0.0943
     41 H41        31.2459   -4.7482   63.4010 H         1 UNK         0.0943
     42 H42        32.2533   -5.6626   61.0386 H         1 UNK         0.0888
     43 H43        33.2707   -5.3725   62.4226 H         1 UNK         0.0888
     44 H44        34.4436   -8.8197   62.4338 H         1 UNK         0.0603
     45 H45        34.6810   -7.5882   61.2102 H         1 UNK         0.0603
     46 H46        34.9182   -6.0713   62.8712 H         1 UNK         0.4183
     47 H47        32.2516   -9.3553   61.1372 H         1 UNK         0.0603
     48 H48        30.9502   -8.2048   61.1023 H         1 UNK         0.0603
     49 H49        33.3324   -8.1765   59.5934 H         1 UNK         0.4183
     50 O50        31.8798  -13.6371   66.3396 O.co2     1 UNK        -0.8256
@<TRIPOS>BOND
     1    1    2 1
     2    1   25 1
     3    1   26 1
     4    1   27 1
     5    2    3 1
     6    2   28 1
     7    2   29 1
     8    3    4 1
     9    3    6 1
    10    3   30 1
    11    4    5 1
    12    4   31 1
    13    4   32 1
    14    5   33 1
    15    5   34 1
    16    5   35 1
    17    6    7 1
    18    6   36 1
    19    7   14 ar
    20    7    8 ar
    21    8    9 ar
    22    8   37 1
    23    9   10 1
    24    9   12 ar
    25   10   11 ar
    26   10   50 ar
    27   12   13 ar
    28   12   38 1
    29   13   14 ar
    30   13   39 1
    31   14   15 1
    32   15   20 1
    33   15   16 am BACKBONE|DICT|INTERRES
    34   16   17 2
    35   16   18 1
    36   18   19 1
    37   18   40 1
    38   18   41 1
    39   19   20 1
    40   19   42 1
    41   19   43 1
    42   20   21 1
    43   20   23 1
    44   21   22 1
    45   21   44 1
    46   21   45 1
    47   22   46 1
    48   23   24 1
    49   23   47 1
    50   23   48 1
    51   24   49 1
@<TRIPOS>SUBSTRUCTURE
1 UNK 1
@<TRIPOS>COMMENT
CHEMBL307189
PLANTSproteinTorsions
3
1086 276.6479
1557 69.1403
4884 295.3908
PLANTSmolcadARTstart hb
PLANTSmolcadARTstart HB
LINES
34.9182 -6.07125 62.8712 35.063 -4.21 61.967 0 255 0 5
33.3324 -8.17648 59.5934 34.757 -7.805 58.793 0 255 0 5
30.5445 -6.871 64.9827 30.354 -4.973 65.516 0 255 0 5
32.4354 -7.87164 59.7492 32.8475 -6.18806 58.3689 0 255 0 5
PLANTSmolcadARTstart HBCH
LINES
33.9957 -13.1237 66.6359 35.942 -12.798 67.355 255 0 0 5
33.9957 -13.1237 66.6359 34.253 -15.199 66.842 255 0 0 5
31.8798 -13.6371 66.3396 31.7 -14.366 64.379 255 0 0 5
PLANTSmolcadARTstart HB-CHO
LINES
PLANTSmolcadARTend
PLANTSmolcadARTstart HB_WATER
LINES
PLANTSmolcadARTend

PLANTSmolcadARTend

@<TRIPOS>MOLECULE
CHEMBL365976_entry_00013_conf_01
45 46 1
SMALL
USER_CHARGES


@<TRIPOS>ATOM
      1 C1         31.4544   -6.3529   62.1282 C.3       1 UNK        -0.1987
      2 C2         31.2727   -6.9264   63.5292 C.2       1 UNK         0.4823
      3 O3         31.5322   -6.2301   64.5099 O.2       1 UNK        -0.5174
      4 N4         30.8407   -8.1982   63.6017 N.am      1 UNK        -0.5685
      5 C5         30.6035   -8.9659   64.8317 C.3       1 UNK         0.1193
      6 C6         29.1992   -9.6322   64.8033 C.3       1 UNK        -0.1446
      7 C7         28.8454  -10.4480   63.5316 C.3       1 UNK        -0.0792
      8 C8         27.4524  -11.1029   63.6107 C.3       1 UNK        -0.1717
      9 C9         29.9260  -11.5052   63.2387 C.3       1 UNK        -0.1717
     10 C10        31.7418   -9.9973   65.0909 C.3       1 UNK        -0.0130
     11 C11        33.0339  -11.3096   66.8032 C.3       1 UNK         0.0501
     12 C12        33.1048  -12.8542   66.5909 C.2       1 UNK         0.7347
     13 O13        33.9478  -13.4536   67.2950 O.co2     1 UNK        -0.7175
     14 C14        34.0008  -10.4612   65.9494 C.3       1 UNK        -0.1997
     15 C15        33.1774   -9.4298   65.1676 C.3       1 UNK        -0.1152
     16 C16        33.8124   -9.0405   63.8379 C.2       1 UNK         0.1963
     17 N17        33.9341   -9.9207   62.8631 N.2       1 UNK        -0.1052
     18 O18        34.5348   -9.2573   61.7917 O.3       1 UNK        -0.1991
     19 C19        34.7695   -7.9774   62.1666 C.2       1 UNK         0.1485
     20 C20        34.3306   -7.8019   63.4575 C.2       1 UNK        -0.4477
     21 H21        30.6112   -8.2939   65.6930 H         1 UNK         0.1183
     22 H22        31.6886  -10.7935   64.3450 H         1 UNK         0.0954
     23 H23        33.1097  -11.0627   67.8630 H         1 UNK         0.0100
     24 H24        33.1266   -8.5198   65.7699 H         1 UNK         0.1264
     25 H25        31.2792   -7.1064   61.3594 H         1 UNK         0.0940
     26 H26        30.7595   -5.5288   61.9660 H         1 UNK         0.0940
     27 H27        32.4699   -5.9747   62.0066 H         1 UNK         0.0940
     28 H28        30.6589   -8.6879   62.7376 H         1 UNK         0.3018
     29 H29        29.1177  -10.2919   65.6692 H         1 UNK         0.0672
     30 H30        28.4311   -8.8700   64.9408 H         1 UNK         0.0672
     31 H31        28.8379   -9.7673   62.6792 H         1 UNK         0.0883
     32 H32        27.3778  -11.7818   64.4611 H         1 UNK         0.0648
     33 H33        26.6612  -10.3603   63.7081 H         1 UNK         0.0648
     34 H34        27.2356  -11.6774   62.7096 H         1 UNK         0.0648
     35 H35        29.9917  -12.2427   64.0397 H         1 UNK         0.0648
     36 H36        29.7146  -12.0407   62.3123 H         1 UNK         0.0648
     37 H37        30.9096  -11.0471   63.1288 H         1 UNK         0.0648
     38 H38        34.7569   -9.9692   66.5630 H         1 UNK         0.1227
     39 H39        34.5611  -11.0951   65.2582 H         1 UNK         0.1227
     40 H40        35.2357   -7.3326   61.4361 H         1 UNK         0.1797
     41 H41        34.3696   -6.8977   64.0466 H         1 UNK         0.2130
     42 N42        31.6338  -10.7922   66.4020 N.4       1 UNK        -0.1529
     43 H43        31.2333  -10.2354   67.1430 H         1 UNK         0.3022
     44 H44        31.0148  -11.5783   66.2586 H         1 UNK         0.3022
     45 O45        32.3418  -13.4410   65.7848 O.co2     1 UNK        -0.7175
@<TRIPOS>BOND
     1    1    2 1
     2    1   25 1
     3    1   26 1
     4    1   27 1
     5    2    3 2
     6    2    4 am BACKBONE|DICT|INTERRES
     7    4    5 1
     8    4   28 1
     9    5   21 1
    10    5    6 1
    11    5   10 1
    12    6    7 1
    13    6   29 1
    14    6   30 1
    15    7    8 1
    16    7    9 1
    17    7   31 1
    18    8   32 1
    19    8   33 1
    20    8   34 1
    21    9   35 1
    22    9   36 1
    23    9   37 1
    24   10   22 1
    25   10   15 1
    26   10   42 1
    27   11   23 1
    28   11   12 1
    29   11   14 1
    30   11   42 1
    31   12   13 ar
    32   12   45 ar
    33   14   15 1
    34   14   38 1
    35   14   39 1
    36   15   24 1
    37   15   16 1
    38   16   20 1
    39   16   17 2
    40   17   18 1
    41   18   19 1
    42   19   20 2
    43   19   40 1
    44   20   41 1
    45   42   43 1
    46   42   44 1
@<TRIPOS>SUBSTRUCTURE
1 UNK 1
@<TRIPOS>COMMENT
CHEMBL365976
PLANTSproteinTorsions
3
1086 38.2379
1557 299.2180
4884 171.8403
PLANTSmolcadARTstart hb
PLANTSmolcadARTstart HB
LINES
31.5322 -6.23006 64.5099 30.354 -4.973 65.516 0 255 0 5
32.3418 -13.441 65.7848 33.4812 -13.5271 64.232 0 255 0 5
PLANTSmolcadARTstart HBCH
LINES
33.9478 -13.4536 67.295 35.942 -12.798 67.355 255 0 0 5
33.9478 -13.4536 67.295 34.253 -15.199 66.842 255 0 0 5
32.3418 -13.441 65.7848 31.7 -14.366 64.379 255 0 0 5
PLANTSmolcadARTstart HB-CHO
LINES
PLANTSmolcadARTend
PLANTSmolcadARTstart HB_WATER
LINES
PLANTSmolcadARTend

PLANTSmolcadARTend

@<TRIPOS>MOLECULE
CHEMBL167253_entry_00002_conf_01
56 57 1
SMALL
USER_CHARGES


@<TRIPOS>ATOM
      1 C1         27.7867   -7.5202   63.6863 C.3       1 UNK        -0.1704
      2 C2         27.0137   -8.8352   63.8468 C.3       1 UNK        -0.1511
      3 C3         27.9112  -10.0724   63.6533 C.3       1 UNK         0.0072
      4 N4         29.0516  -10.1222   64.5850 N.am      1 UNK        -0.3025
      5 C5         30.3599   -9.9339   63.9352 C.3       1 UNK         0.0184
      6 C6         30.9433   -8.5285   64.1726 C.3       1 UNK        -0.1032
      7 C7         32.3151   -8.3747   63.5353 C.ar      1 UNK        -0.0585
      8 C8         32.7161   -9.2339   62.5067 C.ar      1 UNK        -0.1480
      9 C9         33.9718   -9.0850   61.9167 C.ar      1 UNK        -0.0882
     10 C10        34.8331   -8.0773   62.3520 C.ar      1 UNK        -0.2245
     11 C11        34.4394   -7.2179   63.3788 C.ar      1 UNK         0.1997
     12 O12        35.2865   -6.2314   63.8092 O.3       1 UNK        -0.6004
     13 C13        33.1818   -7.3648   63.9665 C.ar      1 UNK        -0.1606
     14 C14        28.8644  -10.3991   65.9070 C.2       1 UNK         0.4956
     15 O15        27.7420  -10.6450   66.3585 O.2       1 UNK        -0.5301
     16 C16        30.0770  -10.4238   66.8813 C.3       1 UNK         0.0923
     17 O17        30.8102  -11.6002   66.5131 O.3       1 UNK        -0.2606
     18 C18        31.8467  -11.9335   67.3381 C.2       1 UNK         0.2299
     19 C19        32.8774  -12.9141   66.6672 C.2       1 UNK         0.8485
     20 O20        32.5911  -13.3206   65.5160 O.co2     1 UNK        -0.7528
     21 C21        31.9899  -11.4596   68.6006 C.2       1 UNK        -0.4836
     22 C22        30.9706  -10.5549   69.2724 C.3       1 UNK         0.0607
     23 C23        29.6825  -10.3838   68.3974 C.3       1 UNK         0.0900
     24 N24        28.8966   -9.1799   68.7251 N.am      1 UNK        -0.6047
     25 C25        28.9800   -7.9761   68.1324 C.2       1 UNK         0.4860
     26 C26        28.0434   -6.8946   68.6614 C.3       1 UNK        -0.1991
     27 O27        29.7558   -7.7132   67.2144 O.2       1 UNK        -0.5335
     28 H28        30.6628   -9.5272   66.6796 H         1 UNK         0.0886
     29 H29        31.4284   -9.5955   69.5179 H         1 UNK         0.1166
     30 H30        29.6019  -11.3986   70.6408 H         1 UNK         0.3071
     31 H31        29.0216  -11.2455   68.5382 H         1 UNK         0.1177
     32 H32        27.1316   -6.6626   63.8411 H         1 UNK         0.0609
     33 H33        28.6011   -7.4489   64.4081 H         1 UNK         0.0609
     34 H34        28.2153   -7.4328   62.6872 H         1 UNK         0.0609
     35 H35        26.5620   -8.8610   64.8395 H         1 UNK         0.0828
     36 H36        26.1951   -8.8504   63.1259 H         1 UNK         0.0828
     37 H37        27.3096  -10.9783   63.7487 H         1 UNK         0.0779
     38 H38        28.2674  -10.0859   62.6222 H         1 UNK         0.0779
     39 H39        31.0382  -10.6790   64.3538 H         1 UNK         0.0716
     40 H40        30.2954  -10.1155   62.8650 H         1 UNK         0.0716
     41 H41        30.2837   -7.7611   63.7668 H         1 UNK         0.0955
     42 H42        31.0294   -8.3208   65.2401 H         1 UNK         0.0955
     43 H43        32.0555  -10.0160   62.1613 H         1 UNK         0.1626
     44 H44        34.2774   -9.7500   61.1224 H         1 UNK         0.1412
     45 H45        35.8047   -7.9661   61.8926 H         1 UNK         0.1272
     46 H46        35.2810   -5.4596   63.2382 H         1 UNK         0.4451
     47 H47        32.8780   -6.6935   64.7559 H         1 UNK         0.1397
     48 H48        32.8638  -11.7492   69.1688 H         1 UNK         0.1816
     49 H49        28.2358   -9.2854   69.4812 H         1 UNK         0.3185
     50 H50        27.4229   -7.2637   69.4790 H         1 UNK         0.0976
     51 H51        28.6201   -6.0450   69.0282 H         1 UNK         0.0976
     52 H52        27.3860   -6.5437   67.8655 H         1 UNK         0.0976
     53 O53        33.8805  -13.1980   67.3622 O.co2     1 UNK        -0.7528
     54 N54        30.5938  -11.2126   70.6092 N.4       1 UNK        -0.2953
     55 H55        31.0947  -12.0836   70.7164 H         1 UNK         0.3071
     56 H56        30.8421  -10.6039   71.3758 H         1 UNK         0.3071
@<TRIPOS>BOND
     1    1    2 1
     2    1   32 1
     3    1   33 1
     4    1   34 1
     5    2    3 1
     6    2   35 1
     7    2   36 1
     8    3    4 1
     9    3   37 1
    10    3   38 1
    11    4    5 1
    12    4   14 am BACKBONE|DICT|INTERRES
    13    5    6 1
    14    5   39 1
    15    5   40 1
    16    6    7 1
    17    6   41 1
    18    6   42 1
    19    7   13 ar
    20    7    8 ar
    21    8    9 ar
    22    8   43 1
    23    9   10 ar
    24    9   44 1
    25   10   11 ar
    26   10   45 1
    27   11   12 1
    28   11   13 ar
    29   12   46 1
    30   13   47 1
    31   14   15 2
    32   14   16 1
    33   16   28 1
    34   16   23 1
    35   16   17 1
    36   17   18 1
    37   18   19 1
    38   18   21 2
    39   19   20 ar
    40   19   53 ar
    41   21   22 1
    42   21   48 1
    43   22   29 1
    44   22   23 1
    45   22   54 1
    46   23   31 1
    47   23   24 1
    48   24   25 am BACKBONE|DICT|INTERRES
    49   24   49 1
    50   25   26 1
    51   25   27 2
    52   26   50 1
    53   26   51 1
    54   26   52 1
    55   30   54 1
    56   54   55 1
    57   54   56 1
@<TRIPOS>SUBSTRUCTURE
1 UNK 1
@<TRIPOS>COMMENT
CHEMBL167253
PLANTSproteinTorsions
3
1086 15.1257
1557 131.2752
4884 180.3668
PLANTSmolcadARTstart hb
PLANTSmolcadARTstart HB
LINES
35.281 -5.45955 63.2382 35.063 -4.21 61.967 0 255 0 5
32.5911 -13.3206 65.516 33.5595 -13.4286 64.2935 0 255 0 5
29.7558 -7.7132 67.2144 29.268 -5.524 66.747 0 255 0 5
PLANTSmolcadARTstart HBCH
LINES
32.5911 -13.3206 65.516 31.7 -14.366 64.379 255 0 0 5
33.8805 -13.198 67.3622 35.942 -12.798 67.355 255 0 0 5
33.8805 -13.198 67.3622 34.253 -15.199 66.842 255 0 0 5
PLANTSmolcadARTstart HB-CHO
LINES
PLANTSmolcadARTend
PLANTSmolcadARTstart HB_WATER
LINES
PLANTSmolcadARTend

PLANTSmolcadARTend

@<TRIPOS>MOLECULE
CHEMBL81083_entry_00017_conf_01
58 60 1
SMALL
USER_CHARGES


@<TRIPOS>ATOM
      1 C1         25.9942  -15.3346   68.9919 C.3       1 UNK        -0.2029
      2 C2         27.3602  -14.7059   68.7374 C.2       1 UNK         0.4854
      3 O3         27.9671  -14.1739   69.6662 O.2       1 UNK        -0.5018
      4 N4         27.8250  -14.7750   67.4767 N.am      1 UNK        -0.6333
      5 C5         29.1357  -14.2881   67.0096 C.3       1 UNK         0.1090
      6 C6         29.2367  -12.7379   67.1144 C.3       1 UNK         0.2077
      7 O7         28.3624  -12.1513   66.1521 O.3       1 UNK        -0.4539
      8 C8         28.6523  -12.4132   64.7828 C.3       1 UNK         0.2014
      9 C9         27.5579  -11.7743   63.9147 C.3       1 UNK        -0.1743
     10 C10        27.5631  -10.2349   63.9735 C.3       1 UNK        -0.0805
     11 C11        28.9439   -9.6386   63.7460 C.ar      1 UNK        -0.0796
     12 C12        29.8758  -10.3187   62.9623 C.ar      1 UNK        -0.1255
     13 C13        31.1435   -9.7790   62.7643 C.ar      1 UNK        -0.1134
     14 C14        31.5029   -8.5537   63.3435 C.ar      1 UNK        -0.0428
     15 C15        32.8702   -7.9825   63.1392 C.ar      1 UNK        -0.0402
     16 C16        33.2347   -6.7645   63.7325 C.ar      1 UNK        -0.1143
     17 C17        34.5087   -6.2336   63.5488 C.ar      1 UNK        -0.1318
     18 C18        35.4338   -6.9173   62.7659 C.ar      1 UNK        -0.1275
     19 C19        35.0938   -8.1262   62.1670 C.ar      1 UNK        -0.1318
     20 C20        33.8191   -8.6543   62.3540 C.ar      1 UNK        -0.1143
     21 C21        30.5514   -7.8790   64.1219 C.ar      1 UNK        -0.1134
     22 C22        29.2821   -8.4144   64.3226 C.ar      1 UNK        -0.1255
     23 C23        30.6647  -12.2254   66.9232 C.2       1 UNK        -0.2468
     24 C24        31.7854  -12.9917   66.9143 C.2       1 UNK        -0.0731
     25 C25        33.2153  -12.3530   66.6720 C.2       1 UNK         0.8596
     26 O26        34.1235  -13.1612   66.3684 O.co2     1 UNK        -0.7879
     27 C27        31.7149  -14.5114   67.1295 C.3       1 UNK        -0.1119
     28 C28        30.3500  -14.9507   67.7202 C.3       1 UNK         0.0064
     29 H29        29.2177  -14.5447   65.9489 H         1 UNK         0.1379
     30 H30        28.8992  -12.4295   68.1068 H         1 UNK         0.0332
     31 H31        30.3157  -14.7616   68.7946 H         1 UNK         0.1207
     32 H32        30.8602  -16.9274   68.2647 H         1 UNK         0.3119
     33 H33        25.5956  -15.8107   68.0949 H         1 UNK         0.0934
     34 H34        26.0693  -16.0911   69.7738 H         1 UNK         0.0934
     35 H35        25.2851  -14.5738   69.3192 H         1 UNK         0.0934
     36 H36        27.2865  -15.3024   66.8050 H         1 UNK         0.3037
     37 H37        29.6221  -11.9845   64.5252 H         1 UNK         0.0301
     38 H38        28.7050  -13.4832   64.5800 H         1 UNK         0.0301
     39 H39        27.6823  -12.1057   62.8825 H         1 UNK         0.0842
     40 H40        26.5850  -12.1466   64.2384 H         1 UNK         0.0842
     41 H41        26.8694   -9.8282   63.2358 H         1 UNK         0.0734
     42 H42        27.1879   -9.8907   64.9390 H         1 UNK         0.0734
     43 H43        29.6221  -11.2668   62.5103 H         1 UNK         0.1327
     44 H44        31.8510  -10.3330   62.1651 H         1 UNK         0.1348
     45 H45        32.5355   -6.2238   64.3533 H         1 UNK         0.1343
     46 H46        34.7787   -5.2972   64.0139 H         1 UNK         0.1308
     47 H47        36.4226   -6.5068   62.6230 H         1 UNK         0.1290
     48 H48        35.8150   -8.6516   61.5585 H         1 UNK         0.1308
     49 H49        33.5720   -9.5892   61.8727 H         1 UNK         0.1343
     50 H50        30.7861   -6.9265   64.5739 H         1 UNK         0.1348
     51 H51        28.5651   -7.8772   64.9264 H         1 UNK         0.1327
     52 H52        30.7721  -11.1619   66.7709 H         1 UNK         0.1754
     53 H53        31.9084  -14.9817   66.1619 H         1 UNK         0.1035
     54 H54        32.5127  -14.8332   67.8027 H         1 UNK         0.1035
     55 O55        33.3101  -11.1101   66.8073 O.co2     1 UNK        -0.7879
     56 N56        30.2806  -16.4836   67.5668 N.4       1 UNK        -0.3191
     57 H57        29.3292  -16.8023   67.6829 H         1 UNK         0.3119
     58 H58        30.6089  -16.7561   66.6514 H         1 UNK         0.3119
@<TRIPOS>BOND
     1    1    2 1
     2    1   33 1
     3    1   34 1
     4    1   35 1
     5    2    3 2
     6    2    4 am BACKBONE|DICT|INTERRES
     7    4    5 1
     8    4   36 1
     9    5   29 1
    10    5   28 1
    11    5    6 1
    12    6   30 1
    13    6    7 1
    14    6   23 1
    15    7    8 1
    16    8    9 1
    17    8   37 1
    18    8   38 1
    19    9   10 1
    20    9   39 1
    21    9   40 1
    22   10   11 1
    23   10   41 1
    24   10   42 1
    25   11   22 ar
    26   11   12 ar
    27   12   13 ar
    28   12   43 1
    29   13   14 ar
    30   13   44 1
    31   14   15 1
    32   14   21 ar
    33   15   20 ar
    34   15   16 ar
    35   16   17 ar
    36   16   45 1
    37   17   18 ar
    38   17   46 1
    39   18   19 ar
    40   18   47 1
    41   19   20 ar
    42   19   48 1
    43   20   49 1
    44   21   22 ar
    45   21   50 1
    46   22   51 1
    47   23   24 2
    48   23   52 1
    49   24   25 1
    50   24   27 1
    51   25   26 ar
    52   25   55 ar
    53   27   28 1
    54   27   53 1
    55   27   54 1
    56   28   31 1
    57   28   56 1
    58   32   56 1
    59   56   57 1
    60   56   58 1
@<TRIPOS>SUBSTRUCTURE
1 UNK 1
@<TRIPOS>COMMENT
CHEMBL81083
PLANTSproteinTorsions
3
1086 212.9632
1557 302.4039
4884 188.4569
PLANTSmolcadARTstart hb
PLANTSmolcadARTstart HB
LINES
27.2865 -15.3024 66.805 26.874 -15.819 64.829 0 255 0 5
30.6089 -16.7561 66.6514 30.956 -18.529 65.449 0 255 0 5
34.1235 -13.1612 66.3684 33.633 -13.3259 64.335 0 255 0 5
PLANTSmolcadARTstart HBCH
LINES
34.1235 -13.1612 66.3684 35.942 -12.798 67.355 255 0 0 5
34.1235 -13.1612 66.3684 34.253 -15.199 66.842 255 0 0 5
PLANTSmolcadARTstart HB-CHO
LINES
PLANTSmolcadARTend
PLANTSmolcadARTstart HB_WATER
LINES
PLANTSmolcadARTend

PLANTSmolcadARTend

@<TRIPOS>MOLECULE
CHEMBL25549_entry_00008_conf_01
51 52 1
SMALL
USER_CHARGES


@<TRIPOS>ATOM
      1 C1         31.4397   -5.8458   62.0891 C.3       1 UNK        -0.2018
      2 C2         31.5787   -6.6796   63.3581 C.2       1 UNK         0.4800
      3 O3         31.2998   -6.1799   64.4478 O.2       1 UNK        -0.5076
      4 N4         32.0063   -7.9459   63.2016 N.am      1 UNK        -0.6857
      5 C5         32.1730   -8.9445   64.2760 C.3       1 UNK         0.0626
      6 C6         31.0246  -10.0103   64.2514 C.3       1 UNK         0.1433
      7 C7         29.4540   -9.6279   66.3206 C.3       1 UNK         0.0461
      8 C8         28.9549   -8.4194   67.1324 C.3       1 UNK        -0.1537
      9 C9         27.7264   -7.6306   66.6370 C.3       1 UNK        -0.1406
     10 C10        26.8462   -8.2895   65.5637 C.3       1 UNK        -0.1379
     11 C11        27.4753   -8.2742   64.1591 C.3       1 UNK        -0.1396
     12 C12        28.5379   -9.3552   63.8472 C.3       1 UNK         0.0729
     13 C13        27.9827  -10.7945   63.6724 C.3       1 UNK         0.1384
     14 O14        26.8979  -10.8212   62.7672 O.3       1 UNK        -0.6453
     15 C15        31.3678  -11.3039   64.9991 C.2       1 UNK        -0.3045
     16 C16        32.5754  -11.6114   65.5360 C.2       1 UNK         0.0073
     17 C17        32.7982  -12.9575   66.3435 C.2       1 UNK         0.8476
     18 O18        31.8167  -13.7353   66.3787 O.co2     1 UNK        -0.7505
     19 C19        33.7723  -10.6615   65.3894 C.3       1 UNK        -0.1340
     20 C20        33.5592   -9.6515   64.2337 C.3       1 UNK         0.0087
     21 H21        32.1355   -8.4138   65.2330 H         1 UNK         0.1207
     22 H22        30.8191  -10.2825   63.2148 H         1 UNK         0.1292
     23 H23        28.9954   -9.0504   62.9040 H         1 UNK         0.1021
     24 H24        33.7128  -10.1376   63.2682 H         1 UNK         0.1410
     25 H25        34.3966   -7.8469   64.9514 H         1 UNK         0.3221
     26 H26        31.7180   -6.4128   61.2000 H         1 UNK         0.1104
     27 H27        30.4088   -5.5111   61.9706 H         1 UNK         0.1104
     28 H28        32.0796   -4.9647   62.1470 H         1 UNK         0.1104
     29 H29        32.1327   -8.2859   62.2588 H         1 UNK         0.3355
     30 H30        28.7778  -10.4813   66.3454 H         1 UNK         0.1248
     31 H31        30.4016   -9.9390   66.7609 H         1 UNK         0.1248
     32 H32        28.7389   -8.7836   68.1380 H         1 UNK         0.1054
     33 H33        29.7848   -7.7237   67.2661 H         1 UNK         0.1054
     34 H34        27.1012   -7.3975   67.5002 H         1 UNK         0.0915
     35 H35        28.0564   -6.6573   66.2695 H         1 UNK         0.0915
     36 H36        26.5662   -9.3019   65.8572 H         1 UNK         0.0950
     37 H37        25.9084   -7.7335   65.5165 H         1 UNK         0.0950
     38 H38        26.6739   -8.3488   63.4230 H         1 UNK         0.0984
     39 H39        27.9121   -7.2901   63.9797 H         1 UNK         0.0984
     40 H40        28.7395  -11.4655   63.2698 H         1 UNK         0.0761
     41 H41        27.6466  -11.2178   64.6184 H         1 UNK         0.0761
     42 H42        27.2410  -10.7376   61.8739 H         1 UNK         0.4548
     43 H43        30.5630  -12.0129   65.1211 H         1 UNK         0.1886
     44 H44        33.9114  -10.1594   66.3501 H         1 UNK         0.1258
     45 H45        34.6834  -11.2325   65.1950 H         1 UNK         0.1258
     46 N46        29.7482   -9.3176   64.8279 N.4       1 UNK        -0.4281
     47 H47        30.0179   -8.3434   64.8375 H         1 UNK         0.2812
     48 O48        33.9271  -13.1249   66.8628 O.co2     1 UNK        -0.7505
     49 N49        34.6880   -8.6071   64.3534 N.4       1 UNK        -0.3122
     50 H50        35.5158   -9.0315   64.7468 H         1 UNK         0.3221
     51 H51        34.9128   -8.2341   63.4420 H         1 UNK         0.3221
@<TRIPOS>BOND
     1    1    2 1
     2    1   26 1
     3    1   27 1
     4    1   28 1
     5    2    3 2
     6    2    4 am BACKBONE|DICT|INTERRES
     7    4    5 1
     8    4   29 1
     9    5   21 1
    10    5   20 1
    11    5    6 1
    12    6   22 1
    13    6   15 1
    14    6   46 1
    15    7    8 1
    16    7   30 1
    17    7   31 1
    18    7   46 1
    19    8    9 1
    20    8   32 1
    21    8   33 1
    22    9   10 1
    23    9   34 1
    24    9   35 1
    25   10   11 1
    26   10   36 1
    27   10   37 1
    28   11   12 1
    29   11   38 1
    30   11   39 1
    31   12   23 1
    32   12   13 1
    33   12   46 1
    34   13   14 1
    35   13   40 1
    36   13   41 1
    37   14   42 1
    38   15   16 2
    39   15   43 1
    40   16   17 1
    41   16   19 1
    42   17   18 ar
    43   17   48 ar
    44   19   20 1
    45   19   44 1
    46   19   45 1
    47   20   24 1
    48   20   49 1
    49   25   49 1
    50   46   47 1
    51   49   50 1
    52   49   51 1
@<TRIPOS>SUBSTRUCTURE
1 UNK 1
@<TRIPOS>COMMENT
CHEMBL25549
PLANTSproteinTorsions
3
1086 28.0482
1557 289.9753
4884 299.3230
PLANTSmolcadARTstart hb
PLANTSmolcadARTstart HB
LINES
27.241 -10.7376 61.8739 27.877 -11.523 60.117 0 255 0 5
31.2998 -6.17992 64.4478 30.354 -4.973 65.516 0 255 0 5
PLANTSmolcadARTstart HBCH
LINES
35.5158 -9.03151 64.7468 37.471 -9.795 64.711 255 0 0 5
31.8167 -13.7353 66.3787 31.7 -14.366 64.379 255 0 0 5
33.9271 -13.1249 66.8628 35.942 -12.798 67.355 255 0 0 5
33.9271 -13.1249 66.8628 34.253 -15.199 66.842 255 0 0 5
PLANTSmolcadARTstart HB-CHO
LINES
PLANTSmolcadARTend
PLANTSmolcadARTstart HB_WATER
LINES
PLANTSmolcadARTend

PLANTSmolcadARTend

@<TRIPOS>MOLECULE
CHEMBL119140_entry_00001_conf_01
47 47 1
SMALL
USER_CHARGES


@<TRIPOS>ATOM
      1 C1         26.1318   -7.8180   64.8931 C.3       1 UNK        -0.1712
      2 C2         27.5546   -8.3926   64.8772 C.3       1 UNK        -0.1310
      3 C3         27.8757   -9.1629   63.5847 C.3       1 UNK        -0.1278
      4 C4         29.1866   -9.9726   63.6777 C.3       1 UNK        -0.1417
      5 C5         30.4724   -9.1122   63.8558 C.3       1 UNK         0.1470
      6 N6         30.5674   -8.0191   62.8741 N.am      1 UNK        -0.5928
      7 C7         30.9376   -6.7467   63.1113 C.2       1 UNK         0.4798
      8 C8         30.9731   -5.8164   61.9041 C.3       1 UNK        -0.2051
      9 O9         31.2291   -6.3104   64.2240 O.2       1 UNK        -0.5318
     10 C10        31.7677   -9.9849   63.9791 C.3       1 UNK        -0.1024
     11 C11        31.6585  -11.0616   65.0901 C.3       1 UNK        -0.1061
     12 C12        32.9934  -11.1240   65.8786 C.3       1 UNK        -0.0548
     13 C13        33.4888  -12.5156   66.3523 C.2       1 UNK         0.6065
     14 O14        33.0291  -13.5250   65.7707 O.co2     1 UNK        -0.7465
     15 C15        33.9541  -10.2582   65.0403 C.3       1 UNK        -0.1272
     16 C16        33.0610   -9.2151   64.3545 C.3       1 UNK         0.0280
     17 N17        33.7663   -8.7068   63.1552 N.pl3     1 UNK        -0.2103
     18 C18        34.1060   -7.4482   62.8586 C.cat     1 UNK         0.4024
     19 N19        33.8692   -6.4086   63.6528 N.pl3     1 UNK        -0.6635
     20 H20        31.9065  -10.5193   63.0348 H         1 UNK         0.0968
     21 H21        32.8285   -8.4291   65.0742 H         1 UNK         0.0604
     22 H22        34.6337   -7.8914   60.9537 H         1 UNK         0.3864
     23 H23        25.9400   -7.2798   65.8216 H         1 UNK         0.0598
     24 H24        25.9762   -7.1209   64.0690 H         1 UNK         0.0598
     25 H25        25.3847   -8.6080   64.8091 H         1 UNK         0.0598
     26 H26        28.2699   -7.5793   65.0075 H         1 UNK         0.0669
     27 H27        27.6816   -9.0519   65.7373 H         1 UNK         0.0669
     28 H28        27.0441   -9.8305   63.3562 H         1 UNK         0.0681
     29 H29        27.9428   -8.4611   62.7522 H         1 UNK         0.0681
     30 H30        29.0923  -10.6706   64.5095 H         1 UNK         0.0810
     31 H31        29.2827  -10.5907   62.7840 H         1 UNK         0.0810
     32 H32        30.3645   -8.5938   64.8102 H         1 UNK         0.1080
     33 H33        30.3427   -8.2719   61.9229 H         1 UNK         0.2942
     34 H34        30.6537   -6.3254   60.9940 H         1 UNK         0.0853
     35 H35        30.3134   -4.9639   62.0670 H         1 UNK         0.0853
     36 H36        31.9853   -5.4424   61.7491 H         1 UNK         0.0853
     37 H37        30.8346  -10.8705   65.7796 H         1 UNK         0.0785
     38 H38        31.4388  -12.0215   64.6185 H         1 UNK         0.0785
     39 H39        32.8271  -10.5629   66.8010 H         1 UNK         0.0889
     40 H40        34.7159   -9.7930   65.6689 H         1 UNK         0.0796
     41 H41        34.4769  -10.8881   64.3143 H         1 UNK         0.0796
     42 H42        34.0110   -9.4014   62.4646 H         1 UNK         0.2812
     43 H43        34.1452   -5.4811   63.3656 H         1 UNK         0.3864
     44 H44        33.4158   -6.5525   64.5437 H         1 UNK         0.3864
     45 O45        34.2741  -12.5682   67.3266 O.co2     1 UNK        -0.7465
     46 N46        34.7162   -7.2218   61.7054 N.pl3     1 UNK        -0.6635
     47 H47        35.2661   -6.3839   61.5819 H         1 UNK         0.3864
@<TRIPOS>BOND
     1    1    2 1
     2    1   23 1
     3    1   24 1
     4    1   25 1
     5    2    3 1
     6    2   26 1
     7    2   27 1
     8    3    4 1
     9    3   28 1
    10    3   29 1
    11    4    5 1
    12    4   30 1
    13    4   31 1
    14    5    6 1
    15    5   10 1
    16    5   32 1
    17    6    7 am BACKBONE|DICT|INTERRES
    18    6   33 1
    19    7    8 1
    20    7    9 2
    21    8   34 1
    22    8   35 1
    23    8   36 1
    24   10   20 1
    25   10   16 1
    26   10   11 1
    27   11   12 1
    28   11   37 1
    29   11   38 1
    30   12   13 1
    31   12   15 1
    32   12   39 1
    33   13   14 ar
    34   13   45 ar
    35   15   16 1
    36   15   40 1
    37   15   41 1
    38   16   21 1
    39   16   17 1
    40   17   18 ar
    41   17   42 1
    42   18   19 ar
    43   18   46 ar
    44   19   43 1
    45   19   44 1
    46   22   46 1
    47   46   47 1
@<TRIPOS>SUBSTRUCTURE
1 UNK 1
@<TRIPOS>COMMENT
CHEMBL119140
PLANTSproteinTorsions
3
1086 80.1983
1557 294.9226
4884 188.1579
PLANTSmolcadARTstart hb
PLANTSmolcadARTstart HB
LINES
34.1452 -5.48107 63.3656 35.063 -4.21 61.967 0 255 0 5
35.2661 -6.38392 61.5819 35.063 -4.21 61.967 0 255 0 5
31.2291 -6.31042 64.224 30.354 -4.973 65.516 0 255 0 5
33.0291 -13.525 65.7707 33.6303 -13.3299 64.3338 0 255 0 5
PLANTSmolcadARTstart HBCH
LINES
34.6337 -7.89136 60.9537 34.757 -7.805 58.793 255 0 0 5
33.0291 -13.525 65.7707 31.7 -14.366 64.379 255 0 0 5
33.0291 -13.525 65.7707 34.253 -15.199 66.842 255 0 0 5
34.2741 -12.5682 67.3266 35.942 -12.798 67.355 255 0 0 5
PLANTSmolcadARTstart HB-CHO
LINES
PLANTSmolcadARTend
PLANTSmolcadARTstart HB_WATER
LINES
PLANTSmolcadARTend

PLANTSmolcadARTend

@<TRIPOS>MOLECULE
CHEMBL352694_entry_00013_conf_01
58 59 1
SMALL
USER_CHARGES


@<TRIPOS>ATOM
      1 C1         27.9354  -12.3547   63.5298 C.3       1 UNK        -0.1700
      2 C2         29.1479  -11.5865   62.9906 C.3       1 UNK        -0.1515
      3 C3         28.9560  -10.0606   63.0743 C.3       1 UNK         0.0081
      4 N4         28.8386   -9.5488   64.4493 N.am      1 UNK        -0.2993
      5 C5         27.5141   -9.0004   64.7888 C.3       1 UNK         0.0143
      6 C6         27.0446   -7.8559   63.8663 C.3       1 UNK        -0.1492
      7 C7         25.5148   -7.8179   63.7138 C.3       1 UNK        -0.0759
      8 C8         24.8151   -7.3151   64.9680 C.ar      1 UNK        -0.0880
      9 C9         23.4762   -6.9182   64.9100 C.ar      1 UNK        -0.1191
     10 C10        22.8393   -6.4534   66.0577 C.ar      1 UNK        -0.1303
     11 C11        23.5430   -6.3857   67.2583 C.ar      1 UNK        -0.1323
     12 C12        24.8785   -6.7782   67.3223 C.ar      1 UNK        -0.1303
     13 C13        25.5160   -7.2436   66.1750 C.ar      1 UNK        -0.1191
     14 C14        29.8710   -9.5055   65.3374 C.2       1 UNK         0.4945
     15 O15        29.7126   -9.1044   66.4940 O.2       1 UNK        -0.5312
     16 C16        31.2820   -9.9897   64.9016 C.3       1 UNK         0.0918
     17 O17        31.7460  -10.7803   66.0029 O.3       1 UNK        -0.2589
     18 C18        33.0355  -11.2212   65.9064 C.2       1 UNK         0.2318
     19 C19        33.3330  -12.4655   66.8268 C.2       1 UNK         0.8493
     20 O20        32.6628  -12.5519   67.8832 O.co2     1 UNK        -0.7530
     21 C21        33.9599  -10.6636   65.0843 C.2       1 UNK        -0.4866
     22 C22        33.6816   -9.4425   64.2220 C.3       1 UNK         0.0614
     23 C23        32.2664   -8.8362   64.5132 C.3       1 UNK         0.0905
     24 N24        31.7314   -8.0067   63.4183 N.am      1 UNK        -0.6041
     25 C25        31.3971   -6.7063   63.4820 C.2       1 UNK         0.4865
     26 C26        30.8527   -6.0839   62.2003 C.3       1 UNK        -0.1990
     27 O27        31.4993   -6.0183   64.4969 O.2       1 UNK        -0.5348
     28 H28        31.1371  -10.6185   64.0220 H         1 UNK         0.0888
     29 H29        33.8080   -9.6941   63.1679 H         1 UNK         0.1169
     30 H30        34.4313   -7.7706   65.2699 H         1 UNK         0.3069
     31 H31        32.3124   -8.1982   65.4021 H         1 UNK         0.1166
     32 H32        28.0894  -13.4311   63.4501 H         1 UNK         0.0605
     33 H33        27.7553  -12.1233   64.5803 H         1 UNK         0.0605
     34 H34        27.0308  -12.1080   62.9730 H         1 UNK         0.0605
     35 H35        30.0346  -11.8881   63.5491 H         1 UNK         0.0836
     36 H36        29.3114  -11.8817   61.9541 H         1 UNK         0.0836
     37 H37        29.7876   -9.5678   62.5690 H         1 UNK         0.0771
     38 H38        28.0835   -9.7808   62.4835 H         1 UNK         0.0771
     39 H39        26.7643   -9.7926   64.7756 H         1 UNK         0.0653
     40 H40        27.5241   -8.6467   65.8211 H         1 UNK         0.0653
     41 H41        27.3828   -6.8971   64.2617 H         1 UNK         0.0911
     42 H42        27.4982   -7.9672   62.8812 H         1 UNK         0.0911
     43 H43        25.2349   -7.1875   62.8680 H         1 UNK         0.0685
     44 H44        25.1359   -8.8121   63.4705 H         1 UNK         0.0685
     45 H45        22.9298   -6.9679   63.9791 H         1 UNK         0.1391
     46 H46        21.8046   -6.1462   66.0174 H         1 UNK         0.1302
     47 H47        23.0484   -6.0251   68.1484 H         1 UNK         0.1260
     48 H48        25.4164   -6.7207   68.2568 H         1 UNK         0.1302
     49 H49        26.5526   -7.5454   66.2241 H         1 UNK         0.1391
     50 H50        34.9467  -11.1037   65.0348 H         1 UNK         0.1810
     51 H51        31.5967   -8.4827   62.5380 H         1 UNK         0.3185
     52 H52        30.7681   -6.8197   61.3996 H         1 UNK         0.0977
     53 H53        29.8633   -5.6621   62.3793 H         1 UNK         0.0977
     54 H54        31.5105   -5.2836   61.8613 H         1 UNK         0.0977
     55 O55        34.2170  -13.2483   66.4061 O.co2     1 UNK        -0.7530
     56 N56        34.7606   -8.3996   64.5520 N.4       1 UNK        -0.2955
     57 H57        35.5972   -8.8622   64.8790 H         1 UNK         0.3069
     58 H58        34.9905   -7.8678   63.7247 H         1 UNK         0.3069
@<TRIPOS>BOND
     1    1    2 1
     2    1   32 1
     3    1   33 1
     4    1   34 1
     5    2    3 1
     6    2   35 1
     7    2   36 1
     8    3    4 1
     9    3   37 1
    10    3   38 1
    11    4    5 1
    12    4   14 am BACKBONE|DICT|INTERRES
    13    5    6 1
    14    5   39 1
    15    5   40 1
    16    6    7 1
    17    6   41 1
    18    6   42 1
    19    7    8 1
    20    7   43 1
    21    7   44 1
    22    8   13 ar
    23    8    9 ar
    24    9   10 ar
    25    9   45 1
    26   10   11 ar
    27   10   46 1
    28   11   12 ar
    29   11   47 1
    30   12   13 ar
    31   12   48 1
    32   13   49 1
    33   14   15 2
    34   14   16 1
    35   16   28 1
    36   16   23 1
    37   16   17 1
    38   17   18 1
    39   18   19 1
    40   18   21 2
    41   19   20 ar
    42   19   55 ar
    43   21   22 1
    44   21   50 1
    45   22   29 1
    46   22   23 1
    47   22   56 1
    48   23   31 1
    49   23   24 1
    50   24   25 am BACKBONE|DICT|INTERRES
    51   24   51 1
    52   25   26 1
    53   25   27 2
    54   26   52 1
    55   26   53 1
    56   26   54 1
    57   30   56 1
    58   56   57 1
    59   56   58 1
@<TRIPOS>SUBSTRUCTURE
1 UNK 1
@<TRIPOS>COMMENT
CHEMBL352694
PLANTSproteinTorsions
3
1086 110.5289
1557 335.0284
4884 199.9298
PLANTSmolcadARTstart hb
PLANTSmolcadARTstart HB
LINES
31.4993 -6.01828 64.4969 30.354 -4.973 65.516 0 255 0 5
34.217 -13.2483 66.4061 33.7331 -13.1691 64.364 0 255 0 5
PLANTSmolcadARTstart HBCH
LINES
35.5972 -8.86218 64.879 37.471 -9.795 64.711 255 0 0 5
34.217 -13.2483 66.4061 35.942 -12.798 67.355 255 0 0 5
34.217 -13.2483 66.4061 34.253 -15.199 66.842 255 0 0 5
PLANTSmolcadARTstart HB-CHO
LINES
PLANTSmolcadARTend
PLANTSmolcadARTstart HB_WATER
LINES
PLANTSmolcadARTend

PLANTSmolcadARTend

@<TRIPOS>MOLECULE
CHEMBL292853_entry_00009_conf_01
50 51 1
SMALL
USER_CHARGES


@<TRIPOS>ATOM
      1 C1         31.5659   -8.9459   60.1686 C.3       1 UNK        -0.1997
      2 C2         31.4622   -9.1908   61.6696 C.2       1 UNK         0.4835
      3 O3         31.6668   -8.2656   62.4540 O.2       1 UNK        -0.5128
      4 N4         31.1496  -10.4404   62.0520 N.am      1 UNK        -0.4622
      5 C5         30.9624  -10.8959   63.4376 C.3       1 UNK         0.0318
      6 C6         29.4454  -10.9983   63.7895 C.2       1 UNK         0.4894
      7 O7         28.9854  -12.1109   64.0540 O.2       1 UNK        -0.5611
      8 N8         28.6605   -9.8841   63.7976 N.am      1 UNK        -0.3218
      9 C9         29.0984   -8.5376   63.3983 C.3       1 UNK        -0.0206
     10 C10        29.0521   -7.6646   64.6718 C.3       1 UNK         0.1166
     11 O11        27.7391   -7.6887   65.2320 O.3       1 UNK        -0.4442
     12 C12        27.2942   -9.0008   65.5809 C.3       1 UNK         0.1166
     13 C13        27.2901   -9.9253   64.3408 C.3       1 UNK        -0.0206
     14 C14        31.8304  -10.0856   64.4728 C.3       1 UNK        -0.0967
     15 C15        31.5993  -10.5188   65.9499 C.3       1 UNK        -0.1094
     16 C16        32.9249  -11.0944   66.5084 C.3       1 UNK        -0.0541
     17 C17        33.0529  -12.6422   66.5278 C.2       1 UNK         0.6118
     18 O18        32.2957  -13.2820   65.7631 O.co2     1 UNK        -0.7441
     19 C19        33.9602  -10.2750   65.7157 C.3       1 UNK        -0.1212
     20 C20        33.3814  -10.2248   64.2929 C.3       1 UNK         0.0239
     21 N21        33.9740   -9.0697   63.5805 N.pl3     1 UNK        -0.2561
     22 C22        34.3869   -9.0006   62.3104 C.cat     1 UNK         0.4106
     23 N23        34.3575  -10.0238   61.4613 N.pl3     1 UNK        -0.6566
     24 H24        31.5765   -9.0221   64.4319 H         1 UNK         0.0737
     25 H25        33.6369  -11.1654   63.8069 H         1 UNK         0.1026
     26 H26        35.1886   -7.1526   62.5258 H         1 UNK         0.3888
     27 H27        31.2892   -9.8324   59.5968 H         1 UNK         0.0846
     28 H28        30.8996   -8.1338   59.8766 H         1 UNK         0.0846
     29 H29        32.5857   -8.6686   59.9019 H         1 UNK         0.0846
     30 H30        31.0001  -11.1419   61.3418 H         1 UNK         0.2855
     31 H31        31.3172  -11.9239   63.5283 H         1 UNK         0.1025
     32 H32        29.9978   -8.4733   62.7882 H         1 UNK         0.1041
     33 H33        28.3126   -8.1948   62.7237 H         1 UNK         0.1041
     34 H34        29.7821   -8.0045   65.4088 H         1 UNK         0.0584
     35 H35        29.3316   -6.6390   64.4306 H         1 UNK         0.0584
     36 H36        27.9267   -9.4128   66.3699 H         1 UNK         0.0584
     37 H37        26.2904   -8.9396   66.0012 H         1 UNK         0.0584
     38 H38        26.6653   -9.4832   63.5636 H         1 UNK         0.1041
     39 H39        26.8914  -10.9243   64.5222 H         1 UNK         0.1041
     40 H40        31.4387   -9.6180   66.5466 H         1 UNK         0.0840
     41 H41        30.7500  -11.1875   66.0971 H         1 UNK         0.0840
     42 H42        33.0161  -10.7984   67.5565 H         1 UNK         0.0892
     43 H43        34.0462   -9.2797   66.1617 H         1 UNK         0.0723
     44 H44        34.9587  -10.7153   65.7478 H         1 UNK         0.0723
     45 H45        34.0562   -8.2180   64.1162 H         1 UNK         0.2722
     46 H46        34.6860   -9.9042   60.5145 H         1 UNK         0.3888
     47 H47        34.0100  -10.9200   61.7710 H         1 UNK         0.3888
     48 O48        33.8942  -13.1783   67.2862 O.co2     1 UNK        -0.7441
     49 N49        34.8555   -7.8436   61.8693 N.pl3     1 UNK        -0.6566
     50 H50        34.8694   -7.6522   60.8781 H         1 UNK         0.3888
@<TRIPOS>BOND
     1    1    2 1
     2    1   27 1
     3    1   28 1
     4    1   29 1
     5    2    3 2
     6    2    4 am BACKBONE|DICT|INTERRES
     7    4    5 1
     8    4   30 1
     9    5    6 1
    10    5   14 1
    11    5   31 1
    12    6    7 2
    13    6    8 am BACKBONE|DICT|INTERRES
    14    8   13 1
    15    8    9 1
    16    9   10 1
    17    9   32 1
    18    9   33 1
    19   10   11 1
    20   10   34 1
    21   10   35 1
    22   11   12 1
    23   12   13 1
    24   12   36 1
    25   12   37 1
    26   13   38 1
    27   13   39 1
    28   14   24 1
    29   14   20 1
    30   14   15 1
    31   15   16 1
    32   15   40 1
    33   15   41 1
    34   16   17 1
    35   16   19 1
    36   16   42 1
    37   17   18 ar
    38   17   48 ar
    39   19   20 1
    40   19   43 1
    41   19   44 1
    42   20   25 1
    43   20   21 1
    44   21   22 ar
    45   21   45 1
    46   22   23 ar
    47   22   49 ar
    48   23   46 1
    49   23   47 1
    50   26   49 1
    51   49   50 1
@<TRIPOS>SUBSTRUCTURE
1 UNK 1
@<TRIPOS>COMMENT
CHEMBL292853
PLANTSproteinTorsions
3
1086 242.9041
1557 96.3146
4884 172.1481
PLANTSmolcadARTstart hb
PLANTSmolcadARTstart HB
LINES
32.2957 -13.282 65.7631 33.484 -13.5238 64.2345 0 255 0 5
PLANTSmolcadARTstart HBCH
LINES
34.01 -10.92 61.771 32.784 -12.47 61.063 255 0 0 5
34.8694 -7.65215 60.8781 34.757 -7.805 58.793 255 0 0 5
32.2957 -13.282 65.7631 31.7 -14.366 64.379 255 0 0 5
33.8942 -13.1783 67.2862 35.942 -12.798 67.355 255 0 0 5
33.8942 -13.1783 67.2862 34.253 -15.199 66.842 255 0 0 5
PLANTSmolcadARTstart HB-CHO
LINES
PLANTSmolcadARTend
PLANTSmolcadARTstart HB_WATER
LINES
PLANTSmolcadARTend

PLANTSmolcadARTend

@<TRIPOS>MOLECULE
CHEMBL113191_entry_00001_conf_01
50 51 1
SMALL
USER_CHARGES


@<TRIPOS>ATOM
      1 C1         31.4113   -5.7971   62.2606 C.3       1 UNK        -0.2020
      2 C2         31.5704   -6.6379   63.5228 C.2       1 UNK         0.4793
      3 O3         31.3571   -6.1301   64.6233 O.2       1 UNK        -0.5113
      4 N4         31.9448   -7.9185   63.3488 N.am      1 UNK        -0.6726
      5 C5         32.1271   -8.9184   64.4179 C.3       1 UNK         0.0845
      6 C6         30.9764   -9.9854   64.4137 C.3       1 UNK         0.1471
      7 C7         29.9155   -8.9980   66.5317 C.3       1 UNK        -0.0084
      8 C8         29.0909   -8.1677   64.2420 C.3       1 UNK         0.0340
      9 C9         27.7162   -8.5535   63.6618 C.3       1 UNK        -0.1002
     10 C10        26.5698   -8.0803   64.5428 C.ar      1 UNK        -0.1224
     11 C11        25.3216   -7.8079   63.9757 C.ar      1 UNK        -0.1163
     12 C12        24.2714   -7.3761   64.7816 C.ar      1 UNK        -0.1171
     13 C13        24.4731   -7.2167   66.1512 C.ar      1 UNK        -0.1009
     14 C14        25.7143   -7.4879   66.7229 C.ar      1 UNK        -0.1171
     15 C15        26.7643   -7.9220   65.9180 C.ar      1 UNK        -0.1163
     16 C16        31.3330  -11.2942   65.1205 C.2       1 UNK        -0.3296
     17 C17        32.5490  -11.6100   65.6324 C.2       1 UNK         0.0228
     18 C18        32.7905  -12.9782   66.3947 C.2       1 UNK         0.8460
     19 O19        31.8250  -13.7765   66.3905 O.co2     1 UNK        -0.7476
     20 C20        33.7390  -10.6500   65.4930 C.3       1 UNK        -0.1366
     21 C21        33.5125   -9.6266   64.3512 C.3       1 UNK         0.0027
     22 H22        32.1181   -8.3795   65.3690 H         1 UNK         0.1214
     23 H23        30.7286  -10.2280   63.3784 H         1 UNK         0.1269
     24 H24        33.6530  -10.1032   63.3789 H         1 UNK         0.1409
     25 H25        34.7711   -8.1083   63.5865 H         1 UNK         0.3220
     26 H26        31.7065   -6.3491   61.3675 H         1 UNK         0.1098
     27 H27        30.3727   -5.4874   62.1441 H         1 UNK         0.1098
     28 H28        32.0287   -4.9010   62.3260 H         1 UNK         0.1098
     29 H29        32.0131   -8.2651   62.4025 H         1 UNK         0.3325
     30 H30        30.6378   -8.1822   66.5843 H         1 UNK         0.1268
     31 H31        28.9530   -8.7094   66.9523 H         1 UNK         0.1268
     32 H32        30.2863   -9.8945   67.0297 H         1 UNK         0.1268
     33 H33        29.0489   -7.3152   64.9227 H         1 UNK         0.1178
     34 H34        29.7975   -7.9536   63.4410 H         1 UNK         0.1178
     35 H35        27.5909   -8.1312   62.6627 H         1 UNK         0.0945
     36 H36        27.6276   -9.6341   63.5450 H         1 UNK         0.0945
     37 H37        25.1643   -7.9315   62.9139 H         1 UNK         0.1310
     38 H38        23.3051   -7.1655   64.3474 H         1 UNK         0.1484
     39 H39        23.6590   -6.8793   66.7759 H         1 UNK         0.1497
     40 H40        25.8617   -7.3613   67.7856 H         1 UNK         0.1484
     41 H41        27.7259   -8.1322   66.3641 H         1 UNK         0.1310
     42 H42        30.5287  -12.0091   65.2220 H         1 UNK         0.1889
     43 H43        33.8813  -10.1600   66.4591 H         1 UNK         0.1263
     44 H44        34.6523  -11.2120   65.2847 H         1 UNK         0.1263
     45 N45        29.7028   -9.3476   65.0421 N.4       1 UNK        -0.4444
     46 H46        29.0086  -10.0825   65.0203 H         1 UNK         0.3108
     47 O47        33.9158  -13.1390   66.9239 O.co2     1 UNK        -0.7476
     48 N48        34.6445   -8.5849   64.4681 N.4       1 UNK        -0.3089
     49 H49        34.4190   -7.9016   65.1771 H         1 UNK         0.3220
     50 H50        35.5112   -9.0398   64.7175 H         1 UNK         0.3220
@<TRIPOS>BOND
     1    1    2 1
     2    1   26 1
     3    1   27 1
     4    1   28 1
     5    2    3 2
     6    2    4 am BACKBONE|DICT|INTERRES
     7    4    5 1
     8    4   29 1
     9    5   22 1
    10    5   21 1
    11    5    6 1
    12    6   23 1
    13    6   16 1
    14    6   45 1
    15    7   30 1
    16    7   31 1
    17    7   32 1
    18    7   45 1
    19    8    9 1
    20    8   33 1
    21    8   34 1
    22    8   45 1
    23    9   10 1
    24    9   35 1
    25    9   36 1
    26   10   15 ar
    27   10   11 ar
    28   11   12 ar
    29   11   37 1
    30   12   13 ar
    31   12   38 1
    32   13   14 ar
    33   13   39 1
    34   14   15 ar
    35   14   40 1
    36   15   41 1
    37   16   17 2
    38   16   42 1
    39   17   18 1
    40   17   20 1
    41   18   19 ar
    42   18   47 ar
    43   20   21 1
    44   20   43 1
    45   20   44 1
    46   21   24 1
    47   21   48 1
    48   25   48 1
    49   45   46 1
    50   48   49 1
    51   48   50 1
@<TRIPOS>SUBSTRUCTURE
1 UNK 1
@<TRIPOS>COMMENT
CHEMBL113191
PLANTSproteinTorsions
3
1086 240.8413
1557 276.5816
4884 142.1305
PLANTSmolcadARTstart hb
PLANTSmolcadARTstart HB
LINES
31.3571 -6.13014 64.6233 30.354 -4.973 65.516 0 255 0 5
PLANTSmolcadARTstart HBCH
LINES
35.5112 -9.03983 64.7175 37.471 -9.795 64.711 255 0 0 5
31.825 -13.7765 66.3905 31.7 -14.366 64.379 255 0 0 5
33.9158 -13.139 66.9239 35.942 -12.798 67.355 255 0 0 5
33.9158 -13.139 66.9239 34.253 -15.199 66.842 255 0 0 5
PLANTSmolcadARTstart HB-CHO
LINES
PLANTSmolcadARTend
PLANTSmolcadARTstart HB_WATER
LINES
PLANTSmolcadARTend

PLANTSmolcadARTend

@<TRIPOS>MOLECULE
CHEMBL350298_entry_00012_conf_01
48 48 1
SMALL
USER_CHARGES


@<TRIPOS>ATOM
      1 C1         28.2783  -12.5581   66.3854 C.3       1 UNK        -0.1704
      2 C2         28.0478  -11.1259   66.8830 C.3       1 UNK        -0.1514
      3 C3         29.1347  -10.1543   66.3871 C.3       1 UNK         0.0112
      4 N4         29.2031  -10.0522   64.9215 N.am      1 UNK        -0.3008
      5 C5         28.0262   -9.4203   64.3055 C.3       1 UNK         0.0112
      6 C6         28.0290   -7.8843   64.4190 C.3       1 UNK        -0.1514
      7 C7         29.2039   -7.2457   63.6678 C.3       1 UNK        -0.1704
      8 C8         30.2523  -10.4846   64.1686 C.2       1 UNK         0.4908
      9 O9         30.2701  -10.3440   62.9425 O.2       1 UNK        -0.5276
     10 C10        31.4717  -11.1505   64.8650 C.3       1 UNK         0.0912
     11 O11        30.9136  -12.2694   65.5655 O.3       1 UNK        -0.2551
     12 C12        31.7842  -12.9582   66.3613 C.2       1 UNK         0.2342
     13 C13        31.3030  -14.4250   66.6770 C.2       1 UNK         0.8500
     14 O14        30.1025  -14.6848   66.4250 O.co2     1 UNK        -0.7497
     15 C15        32.9554  -12.4435   66.8127 C.2       1 UNK        -0.4876
     16 C16        33.4021  -11.0176   66.5327 C.3       1 UNK         0.0628
     17 C17        32.2911  -10.1943   65.7959 C.3       1 UNK         0.0879
     18 N18        32.8058   -9.0205   65.0682 N.am      1 UNK        -0.5770
     19 C19        33.6408   -9.0284   64.0099 C.2       1 UNK         0.4434
     20 O20        34.0949  -10.0654   63.5230 O.2       1 UNK        -0.4765
     21 C21        34.0304   -7.6728   63.3939 C.3       1 UNK         0.4709
     22 F22        35.1349   -7.1763   63.9579 F         1 UNK        -0.1512
     23 F23        34.2397   -7.8273   62.0863 F         1 UNK        -0.1512
     24 F24        33.0282   -6.8106   63.5679 F         1 UNK        -0.1512
     25 H25        32.1284  -11.4981   64.0660 H         1 UNK         0.0917
     26 H26        34.3401  -11.0249   65.9754 H         1 UNK         0.1202
     27 H27        33.0464   -9.6236   68.0775 H         1 UNK         0.3082
     28 H28        31.5593   -9.8244   66.5218 H         1 UNK         0.1182
     29 H29        27.4986  -13.2277   66.7499 H         1 UNK         0.0626
     30 H30        28.2711  -12.6037   65.2958 H         1 UNK         0.0626
     31 H31        29.2369  -12.9477   66.7301 H         1 UNK         0.0626
     32 H32        27.0641  -10.7928   66.5509 H         1 UNK         0.0852
     33 H33        28.0259  -11.1311   67.9735 H         1 UNK         0.0852
     34 H34        28.9474   -9.1660   66.8100 H         1 UNK         0.0714
     35 H35        30.0961  -10.4497   66.8073 H         1 UNK         0.0714
     36 H36        27.9555   -9.6999   63.2528 H         1 UNK         0.0714
     37 H37        27.1143   -9.8098   64.7606 H         1 UNK         0.0714
     38 H38        27.0950   -7.4831   64.0229 H         1 UNK         0.0852
     39 H39        28.0805   -7.5890   65.4679 H         1 UNK         0.0852
     40 H40        29.1820   -6.1595   63.7619 H         1 UNK         0.0626
     41 H41        30.1599   -7.5924   64.0621 H         1 UNK         0.0626
     42 H42        29.1727   -7.4862   62.6046 H         1 UNK         0.0626
     43 H43        33.6091  -13.0722   67.4019 H         1 UNK         0.1837
     44 H44        32.4878   -8.1240   65.4076 H         1 UNK         0.3258
     45 O45        32.1761  -15.1882   67.1525 O.co2     1 UNK        -0.7497
     46 N46        33.7073  -10.3634   67.8892 N.4       1 UNK        -0.2989
     47 H47        33.6456  -11.0529   68.6250 H         1 UNK         0.3082
     48 H48        34.6417   -9.9805   67.8853 H         1 UNK         0.3082
@<TRIPOS>BOND
     1    1    2 1
     2    1   29 1
     3    1   30 1
     4    1   31 1
     5    2    3 1
     6    2   32 1
     7    2   33 1
     8    3    4 1
     9    3   34 1
    10    3   35 1
    11    4    5 1
    12    4    8 am BACKBONE|DICT|INTERRES
    13    5    6 1
    14    5   36 1
    15    5   37 1
    16    6    7 1
    17    6   38 1
    18    6   39 1
    19    7   40 1
    20    7   41 1
    21    7   42 1
    22    8    9 2
    23    8   10 1
    24   10   25 1
    25   10   17 1
    26   10   11 1
    27   11   12 1
    28   12   13 1
    29   12   15 2
    30   13   14 ar
    31   13   45 ar
    32   15   16 1
    33   15   43 1
    34   16   26 1
    35   16   17 1
    36   16   46 1
    37   17   28 1
    38   17   18 1
    39   18   19 am BACKBONE|DICT|INTERRES
    40   18   44 1
    41   19   20 2
    42   19   21 1
    43   21   22 1
    44   21   23 1
    45   21   24 1
    46   27   46 1
    47   46   47 1
    48   46   48 1
@<TRIPOS>SUBSTRUCTURE
1 UNK 1
@<TRIPOS>COMMENT
CHEMBL350298
PLANTSproteinTorsions
3
1086 272.3059
1557 86.9442
4884 293.8665
PLANTSmolcadARTstart hb
PLANTSmolcadARTstart HB
LINES
34.0949 -10.0654 63.523 33.9873 -12.1619 63.4595 0 255 0 5
PLANTSmolcadARTstart HBCH
LINES
33.0464 -9.62355 68.0775 32.739 -7.94 68.282 255 0 0 5
34.6417 -9.98047 67.8853 34.926 -7.987 68.465 255 0 0 5
30.1025 -14.6848 66.425 29.682 -15.163 65.059 255 0 0 5
32.1761 -15.1882 67.1525 32.691 -16.858 66.803 255 0 0 5
32.1761 -15.1882 67.1525 34.253 -15.199 66.842 255 0 0 5
PLANTSmolcadARTstart HB-CHO
LINES
PLANTSmolcadARTend
PLANTSmolcadARTstart HB_WATER
LINES
PLANTSmolcadARTend

PLANTSmolcadARTend

@<TRIPOS>MOLECULE
CHEMBL294427_entry_00009_conf_01
46 47 1
SMALL
USER_CHARGES


@<TRIPOS>ATOM
      1 C1         31.5349   -8.7315   60.3949 C.3       1 UNK        -0.2004
      2 C2         31.2516   -8.9908   61.8706 C.2       1 UNK         0.4821
      3 O3         30.9328   -8.0550   62.6026 O.2       1 UNK        -0.5128
      4 N4         31.3610  -10.2630   62.2861 N.am      1 UNK        -0.4603
      5 C5         31.1466  -10.7329   63.6579 C.3       1 UNK         0.0253
      6 C6         29.6329  -10.5960   63.9436 C.2       1 UNK         0.5098
      7 O7         28.9735   -9.7782   63.2989 O.2       1 UNK        -0.5591
      8 N8         29.0937  -11.3678   64.9068 N.am      1 UNK        -0.3861
      9 C9         29.6613  -12.4001   65.8037 C.3       1 UNK         0.0194
     10 C10        28.2352  -12.5476   66.3670 C.3       1 UNK        -0.1732
     11 C11        27.7087  -11.4545   65.4173 C.3       1 UNK         0.0194
     12 C12        32.0226   -9.9456   64.6875 C.3       1 UNK        -0.0947
     13 C13        31.8833  -10.4168   66.1663 C.3       1 UNK        -0.1083
     14 C14        33.2293  -11.0462   66.6080 C.3       1 UNK        -0.0539
     15 C15        33.3813  -12.5894   66.5255 C.2       1 UNK         0.6127
     16 O16        34.2247  -13.1555   67.2583 O.co2     1 UNK        -0.7452
     17 C17        34.2306  -10.2385   65.7686 C.3       1 UNK        -0.1211
     18 C18        33.5471  -10.1276   64.3989 C.3       1 UNK         0.0226
     19 N19        34.1097   -8.9809   63.6488 N.pl3     1 UNK        -0.2528
     20 C20        34.3264   -8.8845   62.3330 C.cat     1 UNK         0.4097
     21 N21        34.0946   -9.8691   61.4696 N.pl3     1 UNK        -0.6577
     22 H22        31.7955   -8.8756   64.6577 H         1 UNK         0.0738
     23 H23        33.7096  -11.0657   63.8663 H         1 UNK         0.1029
     24 H24        34.6961   -6.8936   62.3958 H         1 UNK         0.3887
     25 H25        31.8430   -9.6418   59.8788 H         1 UNK         0.0842
     26 H26        30.6411   -8.3455   59.9044 H         1 UNK         0.0842
     27 H27        32.3307   -7.9936   60.2890 H         1 UNK         0.0842
     28 H28        31.6313  -10.9761   61.6241 H         1 UNK         0.2863
     29 H29        31.4233  -11.7848   63.7311 H         1 UNK         0.1049
     30 H30        30.0244  -13.2233   65.1869 H         1 UNK         0.0994
     31 H31        30.3927  -11.9222   66.4569 H         1 UNK         0.0994
     32 H32        27.8132  -13.5218   66.1161 H         1 UNK         0.0919
     33 H33        28.1898  -12.2177   67.4061 H         1 UNK         0.0919
     34 H34        27.4534  -10.4966   65.8722 H         1 UNK         0.0994
     35 H35        27.0672  -11.7921   64.6022 H         1 UNK         0.0994
     36 H36        31.7880   -9.5290   66.7951 H         1 UNK         0.0841
     37 H37        31.0357  -11.0751   66.3631 H         1 UNK         0.0841
     38 H38        33.3941  -10.7843   67.6568 H         1 UNK         0.0881
     39 H39        34.3913   -9.2605   66.2305 H         1 UNK         0.0715
     40 H40        35.2066  -10.7245   65.7062 H         1 UNK         0.0715
     41 H41        34.3627   -8.1733   64.1995 H         1 UNK         0.2714
     42 H42        34.2718   -9.7330   60.4852 H         1 UNK         0.3887
     43 H43        33.7220  -10.7474   61.8022 H         1 UNK         0.3887
     44 O44        32.6102  -13.1958   65.7474 O.co2     1 UNK        -0.7452
     45 N45        34.8010   -7.7428   61.8595 N.pl3     1 UNK        -0.6577
     46 H46        35.2677   -7.7250   60.9645 H         1 UNK         0.3887
@<TRIPOS>BOND
     1    1    2 1
     2    1   25 1
     3    1   26 1
     4    1   27 1
     5    2    3 2
     6    2    4 am BACKBONE|DICT|INTERRES
     7    4    5 1
     8    4   28 1
     9    5    6 1
    10    5   12 1
    11    5   29 1
    12    6    7 2
    13    6    8 am BACKBONE|DICT|INTERRES
    14    8   11 1
    15    8    9 1
    16    9   10 1
    17    9   30 1
    18    9   31 1
    19   10   11 1
    20   10   32 1
    21   10   33 1
    22   11   34 1
    23   11   35 1
    24   12   22 1
    25   12   18 1
    26   12   13 1
    27   13   14 1
    28   13   36 1
    29   13   37 1
    30   14   15 1
    31   14   17 1
    32   14   38 1
    33   15   16 ar
    34   15   44 ar
    35   17   18 1
    36   17   39 1
    37   17   40 1
    38   18   23 1
    39   18   19 1
    40   19   20 ar
    41   19   41 1
    42   20   21 ar
    43   20   45 ar
    44   21   42 1
    45   21   43 1
    46   24   45 1
    47   45   46 1
@<TRIPOS>SUBSTRUCTURE
1 UNK 1
@<TRIPOS>COMMENT
CHEMBL294427
PLANTSproteinTorsions
3
1086 112.2561
1557 313.5558
4884 183.4968
PLANTSmolcadARTstart hb
PLANTSmolcadARTstart HB
LINES
31.6313 -10.9761 61.6241 32.784 -12.47 61.063 0 255 0 5
32.6102 -13.1958 65.7474 33.5881 -13.3898 64.3116 0 255 0 5
PLANTSmolcadARTstart HBCH
LINES
33.722 -10.7474 61.8022 32.784 -12.47 61.063 255 0 0 5
35.2677 -7.72503 60.9645 34.757 -7.805 58.793 255 0 0 5
34.2247 -13.1555 67.2583 35.942 -12.798 67.355 255 0 0 5
34.2247 -13.1555 67.2583 34.253 -15.199 66.842 255 0 0 5
32.6102 -13.1958 65.7474 31.7 -14.366 64.379 255 0 0 5
PLANTSmolcadARTstart HB-CHO
LINES
PLANTSmolcadARTend
PLANTSmolcadARTstart HB_WATER
LINES
PLANTSmolcadARTend

PLANTSmolcadARTend

@<TRIPOS>MOLECULE
CHEMBL81777_entry_00018_conf_01
45 45 1
SMALL
USER_CHARGES


@<TRIPOS>ATOM
      1 C1         25.9987   -7.9867   63.9670 C.2       1 UNK        -0.2352
      2 C2         27.2052   -8.1734   64.5246 C.2       1 UNK        -0.1631
      3 C3         27.5636   -9.3229   65.4494 C.3       1 UNK        -0.1495
      4 C4         28.7595  -10.1783   64.9685 C.3       1 UNK         0.2671
      5 C5         28.5186  -10.8220   63.5858 C.3       1 UNK        -0.1906
      6 C6         27.3391  -11.8074   63.5621 C.3       1 UNK        -0.1721
      7 O7         29.9266   -9.3629   64.8581 O.3       1 UNK        -0.4606
      8 C8         31.1012   -9.9699   64.3174 C.3       1 UNK         0.2065
      9 C9         31.3987  -11.2442   65.0975 C.2       1 UNK        -0.2465
     10 C10        32.6211  -11.6266   65.5461 C.2       1 UNK        -0.0743
     11 C11        32.8115  -12.9669   66.3696 C.2       1 UNK         0.8596
     12 O12        31.8258  -13.7407   66.3791 O.co2     1 UNK        -0.7881
     13 C13        33.8706  -10.7717   65.2803 C.3       1 UNK        -0.1117
     14 C14        33.6252   -9.7043   64.1808 C.3       1 UNK         0.0061
     15 C15        32.2732   -8.9504   64.3506 C.3       1 UNK         0.1090
     16 N16        32.0277   -7.8740   63.3741 N.am      1 UNK        -0.6318
     17 C17        31.5369   -6.6506   63.6407 C.2       1 UNK         0.4853
     18 C18        31.3610   -5.7165   62.4482 C.3       1 UNK        -0.2030
     19 O19        31.2357   -6.2620   64.7688 O.2       1 UNK        -0.5032
     20 H20        28.9444  -10.9835   65.6836 H         1 UNK         0.0534
     21 H21        30.9218  -10.2793   63.2849 H         1 UNK         0.0348
     22 H22        33.6904  -10.1521   63.1875 H         1 UNK         0.1204
     23 H23        35.0404   -8.3798   63.3414 H         1 UNK         0.3118
     24 H24        32.2608   -8.5085   65.3517 H         1 UNK         0.1379
     25 H25        25.8124   -7.1455   63.3155 H         1 UNK         0.1175
     26 H26        25.1813   -8.6683   64.1526 H         1 UNK         0.1175
     27 H27        27.9961   -7.4683   64.3126 H         1 UNK         0.1268
     28 H28        27.7647   -8.9439   66.4531 H         1 UNK         0.0889
     29 H29        26.6716   -9.9428   65.5379 H         1 UNK         0.0889
     30 H30        28.3296  -10.0428   62.8464 H         1 UNK         0.0633
     31 H31        29.4228  -11.3371   63.2578 H         1 UNK         0.0633
     32 H32        27.1981  -12.2212   62.5633 H         1 UNK         0.0630
     33 H33        27.5027  -12.6429   64.2438 H         1 UNK         0.0630
     34 H34        26.4093  -11.3172   63.8519 H         1 UNK         0.0630
     35 H35        30.5457  -11.8748   65.3052 H         1 UNK         0.1750
     36 H36        34.1523  -10.3151   66.2326 H         1 UNK         0.1034
     37 H37        34.7041  -11.4089   64.9762 H         1 UNK         0.1034
     38 H38        32.2804   -8.0839   62.4193 H         1 UNK         0.3037
     39 H39        31.7031   -6.1780   61.5211 H         1 UNK         0.0934
     40 H40        30.3094   -5.4534   62.3294 H         1 UNK         0.0934
     41 H41        31.9284   -4.7984   62.6025 H         1 UNK         0.0934
     42 O42        33.9179  -13.1292   66.9368 O.co2     1 UNK        -0.7881
     43 N43        34.8034   -8.7141   64.2647 N.4       1 UNK        -0.3189
     44 H44        34.5561   -7.9247   64.8442 H         1 UNK         0.3118
     45 H45        35.6124   -9.1714   64.6600 H         1 UNK         0.3118
@<TRIPOS>BOND
     1    1    2 2
     2    1   25 1
     3    1   26 1
     4    2    3 1
     5    2   27 1
     6    3    4 1
     7    3   28 1
     8    3   29 1
     9    4   20 1
    10    4    5 1
    11    4    7 1
    12    5    6 1
    13    5   30 1
    14    5   31 1
    15    6   32 1
    16    6   33 1
    17    6   34 1
    18    7    8 1
    19    8   21 1
    20    8   15 1
    21    8    9 1
    22    9   10 2
    23    9   35 1
    24   10   11 1
    25   10   13 1
    26   11   12 ar
    27   11   42 ar
    28   13   14 1
    29   13   36 1
    30   13   37 1
    31   14   22 1
    32   14   15 1
    33   14   43 1
    34   15   24 1
    35   15   16 1
    36   16   17 am BACKBONE|DICT|INTERRES
    37   16   38 1
    38   17   18 1
    39   17   19 2
    40   18   39 1
    41   18   40 1
    42   18   41 1
    43   23   43 1
    44   43   44 1
    45   43   45 1
@<TRIPOS>SUBSTRUCTURE
1 UNK 1
@<TRIPOS>COMMENT
CHEMBL81777
PLANTSproteinTorsions
3
1086 273.3312
1557 293.2729
4884 291.3860
PLANTSmolcadARTstart hb
PLANTSmolcadARTstart HB
LINES
31.2357 -6.26204 64.7688 30.354 -4.973 65.516 0 255 0 5
PLANTSmolcadARTstart HBCH
LINES
35.6124 -9.17142 64.66 37.471 -9.795 64.711 255 0 0 5
31.8258 -13.7407 66.3791 31.7 -14.366 64.379 255 0 0 5
33.9179 -13.1292 66.9368 35.942 -12.798 67.355 255 0 0 5
33.9179 -13.1292 66.9368 34.253 -15.199 66.842 255 0 0 5
PLANTSmolcadARTstart HB-CHO
LINES
PLANTSmolcadARTend
PLANTSmolcadARTstart HB_WATER
LINES
PLANTSmolcadARTend

PLANTSmolcadARTend

@<TRIPOS>MOLECULE
CHEMBL423292_entry_00015_conf_01
53 54 1
SMALL
USER_CHARGES


@<TRIPOS>ATOM
      1 C1         27.2076   -7.7867   63.6665 C.3       1 UNK        -0.2020
      2 C2         28.0113   -9.0814   63.7264 C.2       1 UNK         0.4800
      3 O3         27.6468  -10.0543   63.0681 O.2       1 UNK        -0.5076
      4 N4         29.0969   -9.0775   64.5219 N.am      1 UNK        -0.6862
      5 C5         30.0056  -10.2112   64.7866 C.3       1 UNK         0.0612
      6 C6         31.4197   -9.7581   65.2883 C.3       1 UNK         0.1464
      7 C7         32.1105   -9.6441   62.7492 C.3       1 UNK         0.0514
      8 C8         31.2121   -8.8560   61.7707 C.3       1 UNK        -0.1510
      9 C9         31.8541   -7.6177   61.1033 C.3       1 UNK        -0.1328
     10 C10        31.5275   -6.2380   61.7203 C.3       1 UNK        -0.1393
     11 C11        31.8193   -5.9965   63.2178 C.3       1 UNK        -0.1393
     12 C12        33.3013   -6.0102   63.6632 C.3       1 UNK        -0.1328
     13 C13        34.0698   -7.3528   63.6542 C.3       1 UNK        -0.1510
     14 C14        33.5285   -8.4592   64.5830 C.3       1 UNK         0.0514
     15 C15        32.2864  -10.9130   65.7930 C.2       1 UNK        -0.3025
     16 C16        31.8547  -12.1816   66.0100 C.2       1 UNK         0.0056
     17 C17        32.8494  -13.3172   66.4930 C.2       1 UNK         0.8479
     18 O18        33.9170  -12.9152   67.0109 O.co2     1 UNK        -0.7508
     19 C19        30.3824  -12.5692   65.7959 C.3       1 UNK        -0.1338
     20 C20        29.4609  -11.3231   65.7364 C.3       1 UNK         0.0091
     21 H21        30.1117  -10.6836   63.8083 H         1 UNK         0.1207
     22 H22        31.3006   -9.0552   66.1136 H         1 UNK         0.1278
     23 H23        29.2893  -10.9298   66.7399 H         1 UNK         0.1409
     24 H24        27.3841  -11.1045   65.4002 H         1 UNK         0.3219
     25 H25        27.6240   -7.0211   64.3223 H         1 UNK         0.1101
     26 H26        27.1979   -7.3970   62.6483 H         1 UNK         0.1101
     27 H27        26.1773   -7.9708   63.9718 H         1 UNK         0.1101
     28 H28        29.2747   -8.2421   65.0610 H         1 UNK         0.3351
     29 H29        33.1365   -9.7550   62.3970 H         1 UNK         0.1180
     30 H30        31.7167  -10.6497   62.8952 H         1 UNK         0.1180
     31 H31        30.9291   -9.5514   60.9792 H         1 UNK         0.0959
     32 H32        30.2706   -8.5780   62.2448 H         1 UNK         0.0959
     33 H33        32.9254   -7.7518   60.9731 H         1 UNK         0.0902
     34 H34        31.4843   -7.5807   60.0772 H         1 UNK         0.0902
     35 H35        32.0452   -5.4725   61.1403 H         1 UNK         0.0798
     36 H36        30.4661   -6.0449   61.5566 H         1 UNK         0.0798
     37 H37        31.4377   -5.0004   63.4480 H         1 UNK         0.0798
     38 H38        31.2073   -6.6457   63.8384 H         1 UNK         0.0798
     39 H39        33.8505   -5.2964   63.0475 H         1 UNK         0.0902
     40 H40        33.3503   -5.6058   64.6755 H         1 UNK         0.0902
     41 H41        34.2039   -7.7261   62.6441 H         1 UNK         0.0959
     42 H42        35.0881   -7.1398   63.9823 H         1 UNK         0.0959
     43 H43        33.4196   -8.0785   65.5993 H         1 UNK         0.1180
     44 H44        34.1746   -9.3379   64.5983 H         1 UNK         0.1180
     45 H45        33.3249  -10.6823   65.9820 H         1 UNK         0.1906
     46 H46        30.3304  -13.1572   64.8764 H         1 UNK         0.1254
     47 H47        30.0451  -13.2191   66.6066 H         1 UNK         0.1254
     48 N48        32.1326   -8.9721   64.1480 N.4       1 UNK        -0.4374
     49 H49        31.5805   -8.1326   64.0436 H         1 UNK         0.2794
     50 O50        32.4798  -14.5031   66.3226 O.co2     1 UNK        -0.7508
     51 N51        28.0842  -11.8162   65.2483 N.4       1 UNK        -0.3128
     52 H52        28.1216  -12.0319   64.2621 H         1 UNK         0.3219
     53 H53        27.8179  -12.6494   65.7537 H         1 UNK         0.3219
@<TRIPOS>BOND
     1    1    2 1
     2    1   25 1
     3    1   26 1
     4    1   27 1
     5    2    3 2
     6    2    4 am BACKBONE|DICT|INTERRES
     7    4    5 1
     8    4   28 1
     9    5   21 1
    10    5   20 1
    11    5    6 1
    12    6   22 1
    13    6   15 1
    14    6   48 1
    15    7    8 1
    16    7   29 1
    17    7   30 1
    18    7   48 1
    19    8    9 1
    20    8   31 1
    21    8   32 1
    22    9   10 1
    23    9   33 1
    24    9   34 1
    25   10   11 1
    26   10   35 1
    27   10   36 1
    28   11   12 1
    29   11   37 1
    30   11   38 1
    31   12   13 1
    32   12   39 1
    33   12   40 1
    34   13   14 1
    35   13   41 1
    36   13   42 1
    37   14   43 1
    38   14   44 1
    39   14   48 1
    40   15   16 2
    41   15   45 1
    42   16   17 1
    43   16   19 1
    44   17   18 ar
    45   17   50 ar
    46   19   20 1
    47   19   46 1
    48   19   47 1
    49   20   23 1
    50   20   51 1
    51   24   51 1
    52   48   49 1
    53   51   52 1
    54   51   53 1
@<TRIPOS>SUBSTRUCTURE
1 UNK 1
@<TRIPOS>COMMENT
CHEMBL423292
PLANTSproteinTorsions
3
1086 313.0983
1557 226.9556
4884 202.6299
PLANTSmolcadARTstart hb
PLANTSmolcadARTstart HB
LINES
PLANTSmolcadARTstart HBCH
LINES
33.917 -12.9152 67.0109 35.942 -12.798 67.355 255 0 0 5
32.4798 -14.5031 66.3226 34.253 -15.199 66.842 255 0 0 5
32.4798 -14.5031 66.3226 31.7 -14.366 64.379 255 0 0 5
32.4798 -14.5031 66.3226 32.691 -16.858 66.803 255 0 0 5
PLANTSmolcadARTstart HB-CHO
LINES
PLANTSmolcadARTend
PLANTSmolcadARTstart HB_WATER
LINES
PLANTSmolcadARTend

PLANTSmolcadARTend

@<TRIPOS>MOLECULE
CHEMBL25333_entry_00006_conf_01
50 51 1
SMALL
USER_CHARGES


@<TRIPOS>ATOM
      1 C1         24.9209   -7.1175   63.9670 C.3       1 UNK        -0.1768
      2 C2         25.7268   -7.8706   65.0380 C.3       1 UNK        -0.1259
      3 C3         26.9976   -8.5785   64.5100 C.3       1 UNK        -0.0910
      4 C4         27.5903   -9.5218   65.5788 C.3       1 UNK        -0.1607
      5 C5         28.7878  -10.3137   65.0254 C.3       1 UNK         0.0395
      6 C6         31.2099   -9.9510   64.1031 C.3       1 UNK         0.1421
      7 C7         31.4939  -11.2481   64.8629 C.2       1 UNK        -0.3056
      8 C8         32.6487  -11.5480   65.5090 C.2       1 UNK         0.0099
      9 C9         32.8139  -12.9046   66.3105 C.2       1 UNK         0.8476
     10 O10        31.7985  -13.6377   66.3464 O.co2     1 UNK        -0.7500
     11 C11        33.8411  -10.5813   65.4872 C.3       1 UNK        -0.1337
     12 C12        33.7345   -9.5770   64.3117 C.3       1 UNK         0.0080
     13 C13        32.3468   -8.8762   64.2194 C.3       1 UNK         0.0659
     14 N14        32.2742   -7.8909   63.1236 N.am      1 UNK        -0.6854
     15 C15        31.7970   -6.6365   63.2201 C.2       1 UNK         0.4802
     16 C16        31.7780   -5.8135   61.9365 C.3       1 UNK        -0.2019
     17 O17        31.3838   -6.1398   64.2675 O.2       1 UNK        -0.5065
     18 C18        29.3267   -8.3186   63.4975 C.3       1 UNK         0.0395
     19 C19        28.1033   -7.5878   64.0814 C.3       1 UNK        -0.1607
     20 H20        31.0849  -10.2112   63.0502 H         1 UNK         0.1233
     21 H21        33.9803  -10.0670   63.3674 H         1 UNK         0.1406
     22 H22        35.6847   -8.9733   64.8684 H         1 UNK         0.3220
     23 H23        32.2300   -8.3290   65.1582 H         1 UNK         0.1211
     24 H24        23.9978   -6.7192   64.3887 H         1 UNK         0.0724
     25 H25        25.4770   -6.2743   63.5579 H         1 UNK         0.0724
     26 H26        24.6478   -7.7746   63.1406 H         1 UNK         0.0724
     27 H27        25.9912   -7.1805   65.8410 H         1 UNK         0.0789
     28 H28        25.0676   -8.6132   65.4904 H         1 UNK         0.0789
     29 H29        26.7246   -9.1851   63.6437 H         1 UNK         0.0964
     30 H30        27.8713   -8.9630   66.4734 H         1 UNK         0.1067
     31 H31        26.8242  -10.2193   65.9198 H         1 UNK         0.1067
     32 H32        29.2301  -10.9563   65.7855 H         1 UNK         0.1272
     33 H33        28.5054  -10.9174   64.1617 H         1 UNK         0.1272
     34 H34        30.6878  -11.9678   64.8852 H         1 UNK         0.1896
     35 H35        33.8730  -10.0760   66.4556 H         1 UNK         0.1256
     36 H36        34.7757  -11.1391   65.3898 H         1 UNK         0.1256
     37 H37        32.5084   -8.2353   62.2036 H         1 UNK         0.3343
     38 H38        32.1546   -6.3820   61.0853 H         1 UNK         0.1100
     39 H39        30.7601   -5.4949   61.7099 H         1 UNK         0.1100
     40 H40        32.3959   -4.9226   62.0520 H         1 UNK         0.1100
     41 H41        30.1297   -7.6197   63.2599 H         1 UNK         0.1272
     42 H42        29.0789   -8.9050   62.6113 H         1 UNK         0.1272
     43 H43        27.7184   -6.8886   63.3395 H         1 UNK         0.1067
     44 H44        28.3970   -6.9595   64.9242 H         1 UNK         0.1067
     45 N45        29.8711   -9.3016   64.5637 N.4       1 UNK        -0.4244
     46 H46        30.0944   -8.7384   65.3729 H         1 UNK         0.2895
     47 O47        33.9358  -13.1228   66.8262 O.co2     1 UNK        -0.7500
     48 N48        34.8432   -8.5270   64.5319 N.4       1 UNK        -0.3125
     49 H49        35.0515   -8.0527   63.6646 H         1 UNK         0.3220
     50 H50        34.5443   -7.8443   65.2137 H         1 UNK         0.3220
@<TRIPOS>BOND
     1    1    2 1
     2    1   24 1
     3    1   25 1
     4    1   26 1
     5    2    3 1
     6    2   27 1
     7    2   28 1
     8    3   19 1
     9    3    4 1
    10    3   29 1
    11    4    5 1
    12    4   30 1
    13    4   31 1
    14    5   32 1
    15    5   33 1
    16    5   45 1
    17    6   20 1
    18    6   13 1
    19    6    7 1
    20    6   45 1
    21    7    8 2
    22    7   34 1
    23    8    9 1
    24    8   11 1
    25    9   10 ar
    26    9   47 ar
    27   11   12 1
    28   11   35 1
    29   11   36 1
    30   12   21 1
    31   12   13 1
    32   12   48 1
    33   13   23 1
    34   13   14 1
    35   14   15 am BACKBONE|DICT|INTERRES
    36   14   37 1
    37   15   16 1
    38   15   17 2
    39   16   38 1
    40   16   39 1
    41   16   40 1
    42   18   19 1
    43   18   41 1
    44   18   42 1
    45   18   45 1
    46   19   43 1
    47   19   44 1
    48   22   48 1
    49   45   46 1
    50   48   49 1
    51   48   50 1
@<TRIPOS>SUBSTRUCTURE
1 UNK 1
@<TRIPOS>COMMENT
CHEMBL25333
PLANTSproteinTorsions
3
1086 116.4156
1557 195.7517
4884 200.0583
PLANTSmolcadARTstart hb
PLANTSmolcadARTstart HB
LINES
31.3838 -6.13977 64.2675 30.354 -4.973 65.516 0 255 0 5
PLANTSmolcadARTstart HBCH
LINES
35.6847 -8.97332 64.8684 37.471 -9.795 64.711 255 0 0 5
31.7985 -13.6377 66.3464 31.7 -14.366 64.379 255 0 0 5
33.9358 -13.1228 66.8262 35.942 -12.798 67.355 255 0 0 5
33.9358 -13.1228 66.8262 34.253 -15.199 66.842 255 0 0 5
PLANTSmolcadARTstart HB-CHO
LINES
PLANTSmolcadARTend
PLANTSmolcadARTstart HB_WATER
LINES
PLANTSmolcadARTend

PLANTSmolcadARTend

@<TRIPOS>MOLECULE
CHEMBL350474_entry_00012_conf_01
59 61 1
SMALL
USER_CHARGES


@<TRIPOS>ATOM
      1 C1         28.3635  -12.3637   63.3406 C.3       1 UNK        -0.1702
      2 C2         27.3078  -11.3002   63.6671 C.3       1 UNK        -0.1512
      3 C3         27.6351  -10.5238   64.9564 C.3       1 UNK         0.0081
      4 N4         28.9565   -9.8777   64.9254 N.am      1 UNK        -0.3031
      5 C5         28.9213   -8.4465   64.5862 C.3       1 UNK         0.0186
      6 C6         27.7275   -8.0853   63.6813 C.3       1 UNK        -0.1030
      7 C7         26.4718   -7.7978   64.4893 C.ar      1 UNK        -0.0935
      8 C8         25.2713   -7.5203   63.8291 C.ar      1 UNK        -0.1214
      9 C9         24.1175   -7.2627   64.5648 C.ar      1 UNK        -0.1315
     10 C10        24.1681   -7.2826   65.9573 C.ar      1 UNK        -0.1336
     11 C11        25.3615   -7.5592   66.6211 C.ar      1 UNK        -0.1315
     12 C12        26.5157   -7.8182   65.8862 C.ar      1 UNK        -0.1214
     13 C13        30.0947  -10.5794   65.1862 C.2       1 UNK         0.4958
     14 O14        30.0661  -11.7870   65.4402 O.2       1 UNK        -0.5295
     15 C15        31.4702   -9.8560   65.1393 C.3       1 UNK         0.0924
     16 O16        31.5071   -9.2479   63.8423 O.3       1 UNK        -0.2606
     17 C17        32.6867   -8.6457   63.5092 C.2       1 UNK         0.2296
     18 C18        32.5305   -7.5750   62.3644 C.2       1 UNK         0.8485
     19 O19        31.3616   -7.3405   61.9758 O.co2     1 UNK        -0.7530
     20 C20        33.8678   -8.9208   64.1173 C.2       1 UNK        -0.4836
     21 C21        34.0227   -9.9767   65.1999 C.3       1 UNK         0.0606
     22 C22        32.6987  -10.7851   65.4195 C.3       1 UNK         0.0896
     23 N23        32.6071  -11.4280   66.7424 N.am      1 UNK        -0.5965
     24 C24        33.2687  -12.5232   67.1550 C.2       1 UNK         0.5120
     25 O25        34.0545  -13.1483   66.4395 O.2       1 UNK        -0.5384
     26 C26        32.9731  -12.9662   68.5994 C.3       1 UNK        -0.1939
     27 C27        33.6073  -12.1380   69.6986 C.3       1 UNK        -0.1564
     28 C28        34.1463  -13.5181   69.3829 C.3       1 UNK        -0.1564
     29 H29        31.4446   -9.0866   65.9116 H         1 UNK         0.0885
     30 H30        34.3747   -9.5130   66.1227 H         1 UNK         0.1168
     31 H31        34.8457  -11.4387   63.9183 H         1 UNK         0.3072
     32 H32        32.6211  -11.5809   64.6713 H         1 UNK         0.1174
     33 H33        28.1061  -12.8994   62.4265 H         1 UNK         0.0605
     34 H34        29.3461  -11.9140   63.1949 H         1 UNK         0.0605
     35 H35        28.4460  -13.0985   64.1423 H         1 UNK         0.0605
     36 H36        27.2336  -10.6084   62.8268 H         1 UNK         0.0831
     37 H37        26.3351  -11.7847   63.7643 H         1 UNK         0.0831
     38 H38        26.8606   -9.7746   65.1274 H         1 UNK         0.0770
     39 H39        27.5633  -11.2002   65.8101 H         1 UNK         0.0770
     40 H40        28.8853   -7.8546   65.5008 H         1 UNK         0.0704
     41 H41        29.8514   -8.2037   64.0699 H         1 UNK         0.0704
     42 H42        27.9667   -7.2154   63.0674 H         1 UNK         0.0933
     43 H43        27.5033   -8.8961   62.9871 H         1 UNK         0.0933
     44 H44        25.2305   -7.5089   62.7493 H         1 UNK         0.1422
     45 H45        23.1874   -7.0506   64.0587 H         1 UNK         0.1324
     46 H46        23.2727   -7.0840   66.5278 H         1 UNK         0.1267
     47 H47        25.3910   -7.5740   67.7010 H         1 UNK         0.1324
     48 H48        27.4390   -8.0355   66.4035 H         1 UNK         0.1422
     49 H49        34.7474   -8.3646   63.8226 H         1 UNK         0.1814
     50 H50        31.9740  -10.9904   67.3958 H         1 UNK         0.3169
     51 H51        31.9840  -13.3932   68.7735 H         1 UNK         0.1241
     52 H52        34.2098  -11.2640   69.4456 H         1 UNK         0.1125
     53 H53        33.0428  -11.9901   70.6193 H         1 UNK         0.1125
     54 H54        33.9567  -14.3319   70.0832 H         1 UNK         0.1125
     55 H55        35.1235  -13.6107   68.9061 H         1 UNK         0.1125
     56 O56        33.5991   -7.0634   61.9556 O.co2     1 UNK        -0.7530
     57 N57        35.1343  -10.9345   64.7443 N.4       1 UNK        -0.2951
     58 H58        35.9726  -10.4113   64.5334 H         1 UNK         0.3072
     59 H59        35.3445  -11.5942   65.4797 H         1 UNK         0.3072
@<TRIPOS>BOND
     1    1    2 1
     2    1   33 1
     3    1   34 1
     4    1   35 1
     5    2    3 1
     6    2   36 1
     7    2   37 1
     8    3    4 1
     9    3   38 1
    10    3   39 1
    11    4    5 1
    12    4   13 am BACKBONE|DICT|INTERRES
    13    5    6 1
    14    5   40 1
    15    5   41 1
    16    6    7 1
    17    6   42 1
    18    6   43 1
    19    7   12 ar
    20    7    8 ar
    21    8    9 ar
    22    8   44 1
    23    9   10 ar
    24    9   45 1
    25   10   11 ar
    26   10   46 1
    27   11   12 ar
    28   11   47 1
    29   12   48 1
    30   13   14 2
    31   13   15 1
    32   15   29 1
    33   15   22 1
    34   15   16 1
    35   16   17 1
    36   17   18 1
    37   17   20 2
    38   18   19 ar
    39   18   56 ar
    40   20   21 1
    41   20   49 1
    42   21   30 1
    43   21   22 1
    44   21   57 1
    45   22   32 1
    46   22   23 1
    47   23   24 am BACKBONE|DICT|INTERRES
    48   23   50 1
    49   24   25 2
    50   24   26 1
    51   26   28 1
    52   26   27 1
    53   26   51 1
    54   27   28 1
    55   27   52 1
    56   27   53 1
    57   28   54 1
    58   28   55 1
    59   31   57 1
    60   57   58 1
    61   57   59 1
@<TRIPOS>SUBSTRUCTURE
1 UNK 1
@<TRIPOS>COMMENT
CHEMBL350474
PLANTSproteinTorsions
3
1086 258.6345
1557 271.1775
4884 185.3631
PLANTSmolcadARTstart hb
PLANTSmolcadARTstart HB
LINES
34.8457 -11.4387 63.9183 33.798 -13.139 63.367 0 255 0 5
34.0545 -13.1483 66.4395 35.942 -12.798 67.355 0 255 0 5
34.0545 -13.1483 66.4395 34.253 -15.199 66.842 0 255 0 5
34.0545 -13.1483 66.4395 33.6051 -13.3661 64.3211 0 255 0 5
PLANTSmolcadARTstart HBCH
LINES
35.9726 -10.4113 64.5334 37.471 -9.795 64.711 255 0 0 5
PLANTSmolcadARTstart HB-CHO
LINES
PLANTSmolcadARTend
PLANTSmolcadARTstart HB_WATER
LINES
PLANTSmolcadARTend

PLANTSmolcadARTend

@<TRIPOS>MOLECULE
CHEMBL332608_entry_00011_conf_01
51 51 1
SMALL
USER_CHARGES


@<TRIPOS>ATOM
      1 C1         29.0933  -11.4822   63.5140 C.3       1 UNK        -0.1715
      2 C2         28.4665  -10.0854   63.3677 C.3       1 UNK        -0.1240
      3 C3         28.8214   -9.0836   64.5046 C.3       1 UNK        -0.0871
      4 C4         27.9183   -7.8167   64.4336 C.3       1 UNK        -0.1240
      5 C5         26.4072   -8.0913   64.3441 C.3       1 UNK        -0.1715
      6 C6         30.3499   -8.7426   64.5545 C.3       1 UNK         0.1523
      7 N7         30.7509   -8.0109   63.3411 N.am      1 UNK        -0.6070
      8 C8         31.2235   -6.7535   63.2795 C.2       1 UNK         0.4812
      9 C9         31.5661   -6.2283   61.8896 C.3       1 UNK        -0.2040
     10 O10        31.3945   -6.0322   64.2616 O.2       1 UNK        -0.5136
     11 C11        31.3166   -9.9488   64.8207 C.3       1 UNK        -0.1213
     12 C12        32.8214   -9.5527   64.6417 C.3       1 UNK         0.0105
     13 N13        33.3704  -10.1766   63.4148 N.pl3     1 UNK        -0.2341
     14 C14        34.1313   -9.6176   62.4691 C.cat     1 UNK         0.4058
     15 N15        34.5321   -8.3496   62.4927 N.pl3     1 UNK        -0.6591
     16 C16        33.5817  -10.0785   65.8814 C.3       1 UNK        -0.1276
     17 C17        32.6711  -11.1193   66.5582 C.3       1 UNK        -0.0501
     18 C18        32.9684  -12.5943   66.1648 C.2       1 UNK         0.6317
     19 O19        34.0137  -13.1332   66.5971 O.co2     1 UNK        -0.7371
     20 C20        31.2679  -10.5377   66.2552 C.3       1 UNK         0.1874
     21 O21        30.1774  -11.3965   66.5391 O.3       1 UNK        -0.6411
     22 H22        31.0336  -10.7575   64.1424 H         1 UNK         0.0840
     23 H23        32.9272   -8.4684   64.6200 H         1 UNK         0.0722
     24 H24        34.5112  -11.3778   61.5430 H         1 UNK         0.3872
     25 H25        32.8333  -11.0418   67.6368 H         1 UNK         0.0624
     26 H26        31.1372   -9.6894   66.9313 H         1 UNK         0.0785
     27 H27        28.8889  -12.0888   62.6313 H         1 UNK         0.0624
     28 H28        30.1761  -11.4194   63.6250 H         1 UNK         0.0624
     29 H29        28.6955  -12.0227   64.3722 H         1 UNK         0.0624
     30 H30        28.7941   -9.6926   62.4066 H         1 UNK         0.0653
     31 H31        27.3832  -10.1853   63.2854 H         1 UNK         0.0653
     32 H32        28.5676   -9.5631   65.4500 H         1 UNK         0.0830
     33 H33        28.1137   -7.1687   65.2891 H         1 UNK         0.0653
     34 H34        28.1841   -7.2281   63.5563 H         1 UNK         0.0653
     35 H35        25.8583   -7.1664   64.1653 H         1 UNK         0.0624
     36 H36        26.1759   -8.7741   63.5261 H         1 UNK         0.0624
     37 H37        26.0151   -8.5209   65.2657 H         1 UNK         0.0624
     38 H38        30.4758   -8.0926   65.4223 H         1 UNK         0.1136
     39 H39        30.6331   -8.5133   62.4733 H         1 UNK         0.2857
     40 H40        31.3390   -6.9621   61.1152 H         1 UNK         0.0844
     41 H41        30.9963   -5.3230   61.6785 H         1 UNK         0.0844
     42 H42        32.6278   -5.9875   61.8314 H         1 UNK         0.0844
     43 H43        33.1605  -11.1570   63.2903 H         1 UNK         0.2715
     44 H44        35.1320   -7.9952   61.7623 H         1 UNK         0.3872
     45 H45        34.2427   -7.7480   63.2507 H         1 UNK         0.3872
     46 H46        34.5810  -10.4717   65.6752 H         1 UNK         0.0907
     47 H47        33.7421   -9.2443   66.5674 H         1 UNK         0.0907
     48 H48        29.4048  -11.0679   66.0719 H         1 UNK         0.4303
     49 N49        34.5109  -10.3719   61.4494 N.pl3     1 UNK        -0.6591
     50 H50        34.8016   -9.9413   60.5839 H         1 UNK         0.3872
     51 O51        32.1143  -13.1850   65.4654 O.co2     1 UNK        -0.7371
@<TRIPOS>BOND
     1    1    2 1
     2    1   27 1
     3    1   28 1
     4    1   29 1
     5    2    3 1
     6    2   30 1
     7    2   31 1
     8    3    4 1
     9    3    6 1
    10    3   32 1
    11    4    5 1
    12    4   33 1
    13    4   34 1
    14    5   35 1
    15    5   36 1
    16    5   37 1
    17    6    7 1
    18    6   11 1
    19    6   38 1
    20    7    8 am BACKBONE|DICT|INTERRES
    21    7   39 1
    22    8    9 1
    23    8   10 2
    24    9   40 1
    25    9   41 1
    26    9   42 1
    27   11   22 1
    28   11   20 1
    29   11   12 1
    30   12   23 1
    31   12   13 1
    32   12   16 1
    33   13   14 ar
    34   13   43 1
    35   14   15 ar
    36   14   49 ar
    37   15   44 1
    38   15   45 1
    39   16   17 1
    40   16   46 1
    41   16   47 1
    42   17   25 1
    43   17   18 1
    44   17   20 1
    45   18   19 ar
    46   18   51 ar
    47   20   26 1
    48   20   21 1
    49   21   48 1
    50   24   49 1
    51   49   50 1
@<TRIPOS>SUBSTRUCTURE
1 UNK 1
@<TRIPOS>COMMENT
CHEMBL332608
PLANTSproteinTorsions
3
1086 266.4459
1557 155.3999
4884 147.6811
PLANTSmolcadARTstart hb
PLANTSmolcadARTstart HB
LINES
33.1605 -11.157 63.2903 33.798 -13.139 63.367 0 255 0 5
31.3945 -6.03222 64.2616 30.354 -4.973 65.516 0 255 0 5
32.1143 -13.185 65.4654 33.2698 -13.7345 63.9716 0 255 0 5
PLANTSmolcadARTstart HBCH
LINES
34.5112 -11.3778 61.543 32.784 -12.47 61.063 255 0 0 5
34.0137 -13.1332 66.5971 35.942 -12.798 67.355 255 0 0 5
34.0137 -13.1332 66.5971 34.253 -15.199 66.842 255 0 0 5
32.1143 -13.185 65.4654 31.7 -14.366 64.379 255 0 0 5
PLANTSmolcadARTstart HB-CHO
LINES
PLANTSmolcadARTend
PLANTSmolcadARTstart HB_WATER
LINES
PLANTSmolcadARTend

PLANTSmolcadARTend

@<TRIPOS>MOLECULE
CHEMBL294700_entry_00009_conf_01
55 56 1
SMALL
USER_CHARGES


@<TRIPOS>ATOM
      1 C1         34.2341   -8.8890   64.6793 C.3       1 UNK        -0.1998
      2 C2         33.0863   -9.8787   64.8491 C.2       1 UNK         0.4838
      3 O3         32.9161  -10.7686   64.0160 O.2       1 UNK        -0.5199
      4 N4         32.3119   -9.7165   65.9347 N.am      1 UNK        -0.4612
      5 C5         31.1537  -10.5489   66.2979 C.3       1 UNK         0.0315
      6 C6         29.7914   -9.8221   66.0801 C.2       1 UNK         0.4870
      7 O7         29.0166   -9.7697   67.0410 O.2       1 UNK        -0.5533
      8 N8         29.4834   -9.2997   64.8574 N.am      1 UNK        -0.3012
      9 C9         30.3637   -9.4198   63.6726 C.3       1 UNK         0.0053
     10 C10        30.7007   -7.9989   63.1885 C.3       1 UNK        -0.1517
     11 C11        29.4287   -7.2107   62.8498 C.3       1 UNK        -0.1260
     12 C12        28.4496   -7.2145   64.0358 C.3       1 UNK        -0.1514
     13 C13        28.1789   -8.6166   64.6473 C.3       1 UNK         0.0557
     14 C14        27.1455   -9.4482   63.8668 C.3       1 UNK        -0.1923
     15 C15        31.2800  -11.1360   67.7440 C.3       1 UNK        -0.1157
     16 C16        30.4538  -12.4338   67.9611 C.3       1 UNK        -0.1127
     17 C17        31.4441  -13.6085   68.1475 C.3       1 UNK        -0.0416
     18 C18        31.7489  -14.4512   66.8781 C.2       1 UNK         0.6200
     19 O19        31.0956  -15.4992   66.6674 O.co2     1 UNK        -0.7374
     20 C20        32.6075  -12.8961   68.8676 C.3       1 UNK        -0.1325
     21 C21        32.7382  -11.5560   68.1249 C.3       1 UNK         0.0176
     22 N22        33.3824  -10.5592   69.0127 N.pl3     1 UNK        -0.2443
     23 C23        33.0735  -10.2469   70.2758 C.cat     1 UNK         0.4076
     24 N24        32.0840  -10.8118   70.9607 N.pl3     1 UNK        -0.6566
     25 H25        30.9207  -10.4170   68.4851 H         1 UNK         0.0903
     26 H26        33.3287  -11.7300   67.2253 H         1 UNK         0.0681
     27 H27        34.3195   -8.6502   70.3358 H         1 UNK         0.3872
     28 H28        34.2556   -8.1568   65.4875 H         1 UNK         0.0854
     29 H29        35.1873   -9.4173   64.6746 H         1 UNK         0.0854
     30 H30        34.1325   -8.3529   63.7356 H         1 UNK         0.0854
     31 H31        32.5243   -8.9641   66.5750 H         1 UNK         0.2869
     32 H32        31.2139  -11.3751   65.5887 H         1 UNK         0.0819
     33 H33        31.2598  -10.0194   63.8132 H         1 UNK         0.0868
     34 H34        29.7936   -9.9354   62.8995 H         1 UNK         0.0868
     35 H35        31.2891   -7.4764   63.9451 H         1 UNK         0.0779
     36 H36        31.3369   -8.0586   62.3051 H         1 UNK         0.0779
     37 H37        29.6814   -6.1868   62.5722 H         1 UNK         0.0696
     38 H38        28.9455   -7.6547   61.9781 H         1 UNK         0.0696
     39 H39        28.8771   -6.5844   64.8180 H         1 UNK         0.0888
     40 H40        27.5125   -6.7300   63.7589 H         1 UNK         0.0888
     41 H41        27.7107   -8.4164   65.6125 H         1 UNK         0.0820
     42 H42        26.2208   -8.8857   63.7358 H         1 UNK         0.0733
     43 H43        27.4981   -9.7034   62.8673 H         1 UNK         0.0733
     44 H44        26.8918  -10.3648   64.3993 H         1 UNK         0.0733
     45 H45        29.9438  -12.3552   68.9237 H         1 UNK         0.0942
     46 H46        29.6970  -12.6149   67.1958 H         1 UNK         0.0942
     47 H47        31.0119  -14.3203   68.8550 H         1 UNK         0.0621
     48 H48        32.3496  -12.7608   69.9219 H         1 UNK         0.0886
     49 H49        33.5321  -13.4761   68.8479 H         1 UNK         0.0886
     50 H50        34.1603  -10.0541   68.6143 H         1 UNK         0.2752
     51 H51        31.8906  -10.5190   71.9072 H         1 UNK         0.3872
     52 H52        31.5373  -11.5465   70.5340 H         1 UNK         0.3872
     53 O53        32.6589  -14.0343   66.1263 O.co2     1 UNK        -0.7374
     54 N54        33.7944   -9.3171   70.8827 N.pl3     1 UNK        -0.6566
     55 H55        33.8144   -9.2763   71.8913 H         1 UNK         0.3872
@<TRIPOS>BOND
     1    1    2 1
     2    1   28 1
     3    1   29 1
     4    1   30 1
     5    2    3 2
     6    2    4 am BACKBONE|DICT|INTERRES
     7    4    5 1
     8    4   31 1
     9    5    6 1
    10    5   15 1
    11    5   32 1
    12    6    7 2
    13    6    8 am BACKBONE|DICT|INTERRES
    14    8   13 1
    15    8    9 1
    16    9   10 1
    17    9   33 1
    18    9   34 1
    19   10   11 1
    20   10   35 1
    21   10   36 1
    22   11   12 1
    23   11   37 1
    24   11   38 1
    25   12   13 1
    26   12   39 1
    27   12   40 1
    28   13   14 1
    29   13   41 1
    30   14   42 1
    31   14   43 1
    32   14   44 1
    33   15   25 1
    34   15   21 1
    35   15   16 1
    36   16   17 1
    37   16   45 1
    38   16   46 1
    39   17   18 1
    40   17   20 1
    41   17   47 1
    42   18   19 ar
    43   18   53 ar
    44   20   21 1
    45   20   48 1
    46   20   49 1
    47   21   26 1
    48   21   22 1
    49   22   23 ar
    50   22   50 1
    51   23   24 ar
    52   23   54 ar
    53   24   51 1
    54   24   52 1
    55   27   54 1
    56   54   55 1
@<TRIPOS>SUBSTRUCTURE
1 UNK 1
@<TRIPOS>COMMENT
CHEMBL294700
PLANTSproteinTorsions
3
1086 242.1808
1557 319.1436
4884 174.9992
PLANTSmolcadARTstart hb
PLANTSmolcadARTstart HB
LINES
32.5243 -8.96412 66.575 32.739 -7.94 68.282 0 255 0 5
32.6589 -14.0343 66.1263 33.5102 -13.4919 64.2568 0 255 0 5
PLANTSmolcadARTstart HBCH
LINES
34.3195 -8.65021 70.3358 34.926 -7.987 68.465 255 0 0 5
34.1603 -10.0541 68.6143 34.926 -7.987 68.465 255 0 0 5
31.0956 -15.4992 66.6674 29.682 -15.163 65.059 255 0 0 5
31.0956 -15.4992 66.6674 32.691 -16.858 66.803 255 0 0 5
32.6589 -14.0343 66.1263 31.7 -14.366 64.379 255 0 0 5
32.6589 -14.0343 66.1263 34.253 -15.199 66.842 255 0 0 5
PLANTSmolcadARTstart HB-CHO
LINES
PLANTSmolcadARTend
PLANTSmolcadARTstart HB_WATER
LINES
PLANTSmolcadARTend

PLANTSmolcadARTend

@<TRIPOS>MOLECULE
CHEMBL310217_entry_00010_conf_01
42 43 1
SMALL
USER_CHARGES


@<TRIPOS>ATOM
      1 C1         31.4582   -5.7181   62.2460 C.3       1 UNK        -0.2028
      2 C2         31.5523   -6.6613   63.4408 C.2       1 UNK         0.4849
      3 O3         31.0808   -6.3182   64.5244 O.2       1 UNK        -0.4997
      4 N4         32.1652   -7.8397   63.2269 N.am      1 UNK        -0.6334
      5 C5         32.3287   -8.9210   64.2157 C.3       1 UNK         0.1098
      6 C6         31.1629   -9.9500   64.1336 C.3       1 UNK         0.2052
      7 O7         29.9599   -9.3245   64.5801 O.3       1 UNK        -0.4466
      8 C8         28.7437  -10.0302   64.3444 C.3       1 UNK         0.2133
      9 C9         27.5566   -9.1411   64.6893 C.ar      1 UNK        -0.0963
     10 C10        27.2636   -8.8407   66.0239 C.ar      1 UNK        -0.1033
     11 C11        26.1715   -8.0342   66.3332 C.ar      1 UNK        -0.1340
     12 C12        25.3726   -7.5319   65.3084 C.ar      1 UNK        -0.1202
     13 C13        25.6546   -7.8304   63.9772 C.ar      1 UNK        -0.1340
     14 C14        26.7461   -8.6377   63.6674 C.ar      1 UNK        -0.1033
     15 C15        31.4448  -11.2256   64.9295 C.2       1 UNK        -0.2476
     16 C16        32.6463  -11.5806   65.4529 C.2       1 UNK        -0.0725
     17 C17        32.8172  -12.9173   66.2857 C.2       1 UNK         0.8592
     18 O18        31.8009  -13.6474   66.3497 O.co2     1 UNK        -0.7879
     19 C19        33.8908  -10.6992   65.2646 C.3       1 UNK        -0.1119
     20 C20        33.6948   -9.6592   64.1318 C.3       1 UNK         0.0062
     21 H21        32.2833   -8.4629   65.2086 H         1 UNK         0.1386
     22 H22        31.0202  -10.2345   63.0886 H         1 UNK         0.0325
     23 H23        33.8198  -10.1254   63.1527 H         1 UNK         0.1206
     24 H24        35.6356   -9.0781   64.7309 H         1 UNK         0.3119
     25 H25        31.9300   -6.1416   61.3586 H         1 UNK         0.0932
     26 H26        30.4134   -5.5136   62.0115 H         1 UNK         0.0932
     27 H27        31.9488   -4.7719   62.4748 H         1 UNK         0.0932
     28 H28        32.4453   -8.0601   62.2824 H         1 UNK         0.3034
     29 H29        28.6870  -10.3283   63.2956 H         1 UNK         0.0366
     30 H30        28.6840  -10.9324   64.9535 H         1 UNK         0.0366
     31 H31        27.8798   -9.2301   66.8215 H         1 UNK         0.1328
     32 H32        25.9447   -7.7999   67.3627 H         1 UNK         0.1308
     33 H33        24.5257   -6.9061   65.5485 H         1 UNK         0.1291
     34 H34        25.0291   -7.4381   63.1889 H         1 UNK         0.1308
     35 H35        26.9598   -8.8683   62.6336 H         1 UNK         0.1328
     36 H36        30.6050  -11.8860   65.0854 H         1 UNK         0.1746
     37 H37        34.0927  -10.2187   66.2253 H         1 UNK         0.1036
     38 H38        34.7596  -11.3191   65.0322 H         1 UNK         0.1036
     39 O39        33.9405  -13.1203   66.8047 O.co2     1 UNK        -0.7879
     40 N40        34.8520   -8.6484   64.2602 N.4       1 UNK        -0.3189
     41 H41        35.1498   -8.3408   63.3453 H         1 UNK         0.3119
     42 H42        34.5525   -7.8456   64.7951 H         1 UNK         0.3119
@<TRIPOS>BOND
     1    1    2 1
     2    1   25 1
     3    1   26 1
     4    1   27 1
     5    2    3 2
     6    2    4 am BACKBONE|DICT|INTERRES
     7    4    5 1
     8    4   28 1
     9    5   21 1
    10    5   20 1
    11    5    6 1
    12    6   22 1
    13    6    7 1
    14    6   15 1
    15    7    8 1
    16    8    9 1
    17    8   29 1
    18    8   30 1
    19    9   14 ar
    20    9   10 ar
    21   10   11 ar
    22   10   31 1
    23   11   12 ar
    24   11   32 1
    25   12   13 ar
    26   12   33 1
    27   13   14 ar
    28   13   34 1
    29   14   35 1
    30   15   16 2
    31   15   36 1
    32   16   17 1
    33   16   19 1
    34   17   18 ar
    35   17   39 ar
    36   19   20 1
    37   19   37 1
    38   19   38 1
    39   20   23 1
    40   20   40 1
    41   24   40 1
    42   40   41 1
    43   40   42 1
@<TRIPOS>SUBSTRUCTURE
1 UNK 1
@<TRIPOS>COMMENT
CHEMBL310217
PLANTSproteinTorsions
3
1086 116.9091
1557 272.7028
4884 258.9165
PLANTSmolcadARTstart hb
PLANTSmolcadARTstart HB
LINES
31.0808 -6.31822 64.5244 30.354 -4.973 65.516 0 255 0 5
PLANTSmolcadARTstart HBCH
LINES
35.6356 -9.0781 64.7309 37.471 -9.795 64.711 255 0 0 5
31.8009 -13.6474 66.3497 31.7 -14.366 64.379 255 0 0 5
33.9405 -13.1203 66.8047 35.942 -12.798 67.355 255 0 0 5
33.9405 -13.1203 66.8047 34.253 -15.199 66.842 255 0 0 5
PLANTSmolcadARTstart HB-CHO
LINES
PLANTSmolcadARTend
PLANTSmolcadARTstart HB_WATER
LINES
PLANTSmolcadARTend

PLANTSmolcadARTend

@<TRIPOS>MOLECULE
CHEMBL278852_entry_00008_conf_01
47 48 1
SMALL
USER_CHARGES


@<TRIPOS>ATOM
      1 C1         31.6028   -6.0164   61.6993 C.3       1 UNK        -0.2019
      2 C2         31.6377   -6.7534   63.0339 C.2       1 UNK         0.4805
      3 O3         31.2118   -6.1986   64.0457 O.2       1 UNK        -0.5073
      4 N4         32.1457   -7.9989   63.0193 N.am      1 UNK        -0.6851
      5 C5         32.2427   -8.9144   64.1721 C.3       1 UNK         0.0653
      6 C6         31.0967   -9.9865   64.1522 C.3       1 UNK         0.1412
      7 C7         29.1602   -8.2444   63.8372 C.3       1 UNK         0.0445
      8 C8         27.6239   -8.3159   63.8774 C.3       1 UNK        -0.1530
      9 C9         26.9467   -7.8576   65.1794 C.3       1 UNK        -0.1405
     10 C10        27.4335   -8.5437   66.4679 C.3       1 UNK        -0.1405
     11 C11        28.8667   -8.1524   66.8684 C.3       1 UNK        -0.1530
     12 C12        30.0046   -8.9640   66.2231 C.3       1 UNK         0.0445
     13 C13        31.4231  -11.2819   64.8984 C.2       1 UNK        -0.3045
     14 C14        32.5983  -11.5646   65.5140 C.2       1 UNK         0.0081
     15 C15        32.8044  -12.9176   66.3116 C.2       1 UNK         0.8479
     16 O16        31.8070  -13.6742   66.3589 O.co2     1 UNK        -0.7502
     17 C17        33.7712  -10.5765   65.4641 C.3       1 UNK        -0.1336
     18 C18        33.6355   -9.6050   64.2655 C.3       1 UNK         0.0079
     19 H19        32.1483   -8.3059   65.0768 H         1 UNK         0.1212
     20 H20        30.8853  -10.2530   63.1143 H         1 UNK         0.1249
     21 H21        33.8706  -10.1204   63.3321 H         1 UNK         0.1407
     22 H22        34.4325   -7.8221   65.0786 H         1 UNK         0.3220
     23 H23        32.0114   -6.6238   60.8911 H         1 UNK         0.1100
     24 H24        30.5766   -5.7533   61.4424 H         1 UNK         0.1100
     25 H25        32.1850   -5.0969   61.7621 H         1 UNK         0.1100
     26 H26        32.3895   -8.3941   62.1224 H         1 UNK         0.3344
     27 H27        29.5775   -7.2822   64.1374 H         1 UNK         0.1230
     28 H28        29.4876   -8.4588   62.8200 H         1 UNK         0.1230
     29 H29        27.2312   -7.7156   63.0559 H         1 UNK         0.1016
     30 H30        27.3127   -9.3375   63.6576 H         1 UNK         0.1016
     31 H31        27.0610   -6.7771   65.2820 H         1 UNK         0.0944
     32 H32        25.8730   -8.0247   65.0819 H         1 UNK         0.0944
     33 H33        26.7608   -8.2509   67.2755 H         1 UNK         0.0944
     34 H34        27.3379   -9.6277   66.3865 H         1 UNK         0.0944
     35 H35        29.0279   -7.0887   66.6868 H         1 UNK         0.1016
     36 H36        28.9626   -8.2685   67.9486 H         1 UNK         0.1016
     37 H37        30.1129   -9.9351   66.7083 H         1 UNK         0.1230
     38 H38        30.9536   -8.4299   66.2901 H         1 UNK         0.1230
     39 H39        30.6273  -12.0120   64.9439 H         1 UNK         0.1905
     40 H40        33.7995  -10.0476   66.4197 H         1 UNK         0.1255
     41 H41        34.7161  -11.1173   65.3720 H         1 UNK         0.1255
     42 N42        29.8079   -9.3314   64.7320 N.4       1 UNK        -0.4237
     43 H43        29.1303  -10.0817   64.7347 H         1 UNK         0.2811
     44 O44        33.9376  -13.1101   66.8125 O.co2     1 UNK        -0.7502
     45 N45        34.7390   -8.5406   64.4382 N.4       1 UNK        -0.3125
     46 H46        35.5793   -8.9654   64.8041 H         1 UNK         0.3220
     47 H47        34.9506   -8.1122   63.5482 H         1 UNK         0.3220
@<TRIPOS>BOND
     1    1    2 1
     2    1   23 1
     3    1   24 1
     4    1   25 1
     5    2    3 2
     6    2    4 am BACKBONE|DICT|INTERRES
     7    4    5 1
     8    4   26 1
     9    5   19 1
    10    5   18 1
    11    5    6 1
    12    6   20 1
    13    6   13 1
    14    6   42 1
    15    7    8 1
    16    7   27 1
    17    7   28 1
    18    7   42 1
    19    8    9 1
    20    8   29 1
    21    8   30 1
    22    9   10 1
    23    9   31 1
    24    9   32 1
    25   10   11 1
    26   10   33 1
    27   10   34 1
    28   11   12 1
    29   11   35 1
    30   11   36 1
    31   12   37 1
    32   12   38 1
    33   12   42 1
    34   13   14 2
    35   13   39 1
    36   14   15 1
    37   14   17 1
    38   15   16 ar
    39   15   44 ar
    40   17   18 1
    41   17   40 1
    42   17   41 1
    43   18   21 1
    44   18   45 1
    45   22   45 1
    46   42   43 1
    47   45   46 1
    48   45   47 1
@<TRIPOS>SUBSTRUCTURE
1 UNK 1
@<TRIPOS>COMMENT
CHEMBL278852
PLANTSproteinTorsions
3
1086 79.1782
1557 99.1206
4884 90.6744
PLANTSmolcadARTstart hb
PLANTSmolcadARTstart HB
LINES
31.2118 -6.19862 64.0457 30.354 -4.973 65.516 0 255 0 5
PLANTSmolcadARTstart HBCH
LINES
35.5793 -8.96538 64.8041 37.471 -9.795 64.711 255 0 0 5
31.807 -13.6742 66.3589 31.7 -14.366 64.379 255 0 0 5
33.9376 -13.1101 66.8125 35.942 -12.798 67.355 255 0 0 5
33.9376 -13.1101 66.8125 34.253 -15.199 66.842 255 0 0 5
PLANTSmolcadARTstart HB-CHO
LINES
PLANTSmolcadARTend
PLANTSmolcadARTstart HB_WATER
LINES
PLANTSmolcadARTend

PLANTSmolcadARTend

@<TRIPOS>MOLECULE
CHEMBL22943_entry_00005_conf_01
53 54 1
SMALL
USER_CHARGES


@<TRIPOS>ATOM
      1 C1         23.6716   -6.9176   64.7261 C.3       1 UNK        -0.1743
      2 C2         25.0724   -7.3236   64.2477 C.3       1 UNK        -0.1301
      3 C3         26.0743   -7.4959   65.4070 C.3       1 UNK        -0.1262
      4 C4         27.4948   -7.9342   64.9753 C.3       1 UNK        -0.0911
      5 C5         27.4292   -9.0282   63.8879 C.3       1 UNK        -0.1607
      6 C6         28.8322   -9.3860   63.3678 C.3       1 UNK         0.0394
      7 C7         31.0971  -10.4184   64.1765 C.3       1 UNK         0.1420
      8 C8         31.4538  -11.6869   64.9543 C.2       1 UNK        -0.3055
      9 C9         32.5932  -11.8842   65.6640 C.2       1 UNK         0.0098
     10 C10        32.8323  -13.2205   66.4814 C.2       1 UNK         0.8476
     11 O11        31.8947  -14.0506   66.4459 O.co2     1 UNK        -0.7500
     12 C12        33.6951  -10.8162   65.7036 C.3       1 UNK        -0.1337
     13 C13        33.5647   -9.8225   64.5216 C.3       1 UNK         0.0080
     14 C14        32.1275   -9.2482   64.3492 C.3       1 UNK         0.0659
     15 N15        32.0306   -8.2731   63.2462 N.am      1 UNK        -0.6854
     16 C16        31.6645   -6.9837   63.3620 C.2       1 UNK         0.4802
     17 C17        31.5894   -6.1780   62.0696 C.3       1 UNK        -0.2019
     18 O18        31.3922   -6.4425   64.4331 O.2       1 UNK        -0.5065
     19 C19        29.7685   -8.8400   65.6993 C.3       1 UNK         0.0394
     20 C20        28.3398   -8.4806   66.1481 C.3       1 UNK        -0.1607
     21 H21        31.0505  -10.6863   63.1192 H         1 UNK         0.1233
     22 H22        33.9060  -10.2861   63.5938 H         1 UNK         0.1406
     23 H23        35.5085   -9.0243   64.7630 H         1 UNK         0.3220
     24 H24        31.9115   -8.7122   65.2770 H         1 UNK         0.1211
     25 H25        22.9901   -6.8031   63.8827 H         1 UNK         0.0701
     26 H26        23.2474   -7.6690   65.3930 H         1 UNK         0.0701
     27 H27        23.6958   -5.9685   65.2629 H         1 UNK         0.0701
     28 H28        24.9993   -8.2550   63.6843 H         1 UNK         0.0678
     29 H29        25.4315   -6.5687   63.5482 H         1 UNK         0.0678
     30 H30        26.1325   -6.5681   65.9787 H         1 UNK         0.0790
     31 H31        25.6722   -8.2432   66.0937 H         1 UNK         0.0790
     32 H32        28.0116   -7.0713   64.5501 H         1 UNK         0.0959
     33 H33        26.9123   -9.9139   64.2619 H         1 UNK         0.1067
     34 H34        26.8153   -8.6827   63.0550 H         1 UNK         0.1067
     35 H35        28.7932  -10.1804   62.6239 H         1 UNK         0.1271
     36 H36        29.3366   -8.5173   62.9422 H         1 UNK         0.1271
     37 H37        30.7145  -12.4750   64.9357 H         1 UNK         0.1896
     38 H38        33.6291  -10.3123   66.6709 H         1 UNK         0.1256
     39 H39        34.6790  -11.2891   65.6584 H         1 UNK         0.1256
     40 H40        32.1524   -8.6454   62.3154 H         1 UNK         0.3343
     41 H41        31.8602   -6.7798   61.2010 H         1 UNK         0.1100
     42 H42        30.5770   -5.8018   61.9207 H         1 UNK         0.1100
     43 H43        32.2659   -5.3245   62.1185 H         1 UNK         0.1100
     44 H44        30.3389   -9.2880   66.5140 H         1 UNK         0.1271
     45 H45        30.3103   -7.9791   65.3050 H         1 UNK         0.1271
     46 H46        28.3946   -7.7459   66.9508 H         1 UNK         0.1067
     47 H47        27.8490   -9.3443   66.5999 H         1 UNK         0.1067
     48 N48        29.6835   -9.8914   64.5645 N.4       1 UNK        -0.4243
     49 H49        29.1838  -10.6797   64.9525 H         1 UNK         0.2895
     50 O50        33.9300  -13.3287   67.0776 O.co2     1 UNK        -0.7500
     51 N51        34.5603   -8.6781   64.8029 N.4       1 UNK        -0.3125
     52 H52        34.4526   -7.9452   64.1159 H         1 UNK         0.3220
     53 H53        34.3951   -8.2919   65.7215 H         1 UNK         0.3220
@<TRIPOS>BOND
     1    1    2 1
     2    1   25 1
     3    1   26 1
     4    1   27 1
     5    2    3 1
     6    2   28 1
     7    2   29 1
     8    3    4 1
     9    3   30 1
    10    3   31 1
    11    4   20 1
    12    4    5 1
    13    4   32 1
    14    5    6 1
    15    5   33 1
    16    5   34 1
    17    6   35 1
    18    6   36 1
    19    6   48 1
    20    7   21 1
    21    7   14 1
    22    7    8 1
    23    7   48 1
    24    8    9 2
    25    8   37 1
    26    9   10 1
    27    9   12 1
    28   10   11 ar
    29   10   50 ar
    30   12   13 1
    31   12   38 1
    32   12   39 1
    33   13   22 1
    34   13   14 1
    35   13   51 1
    36   14   24 1
    37   14   15 1
    38   15   16 am BACKBONE|DICT|INTERRES
    39   15   40 1
    40   16   17 1
    41   16   18 2
    42   17   41 1
    43   17   42 1
    44   17   43 1
    45   19   20 1
    46   19   44 1
    47   19   45 1
    48   19   48 1
    49   20   46 1
    50   20   47 1
    51   23   51 1
    52   48   49 1
    53   51   52 1
    54   51   53 1
@<TRIPOS>SUBSTRUCTURE
1 UNK 1
@<TRIPOS>COMMENT
CHEMBL22943
PLANTSproteinTorsions
3
1086 223.8571
1557 271.3819
4884 254.6671
PLANTSmolcadARTstart hb
PLANTSmolcadARTstart HB
LINES
31.3922 -6.44246 64.4331 30.354 -4.973 65.516 0 255 0 5
PLANTSmolcadARTstart HBCH
LINES
35.5085 -9.02427 64.763 37.471 -9.795 64.711 255 0 0 5
31.8947 -14.0506 66.4459 31.7 -14.366 64.379 255 0 0 5
33.93 -13.3287 67.0776 35.942 -12.798 67.355 255 0 0 5
33.93 -13.3287 67.0776 34.253 -15.199 66.842 255 0 0 5
PLANTSmolcadARTstart HB-CHO
LINES
PLANTSmolcadARTend
PLANTSmolcadARTstart HB_WATER
LINES
PLANTSmolcadARTend

PLANTSmolcadARTend

@<TRIPOS>MOLECULE
CHEMBL22350_entry_00004_conf_01
50 51 1
SMALL
USER_CHARGES


@<TRIPOS>ATOM
      1 C1         31.5359   -5.9658   61.8981 C.3       1 UNK        -0.2024
      2 C2         31.6054   -6.7582   63.1991 C.2       1 UNK         0.4794
      3 O3         31.2660   -6.2242   64.2539 O.2       1 UNK        -0.5098
      4 N4         32.0474   -8.0251   63.1070 N.am      1 UNK        -0.6732
      5 C5         32.1858   -8.9850   64.2186 C.3       1 UNK         0.0845
      6 C6         31.0998  -10.1062   64.1001 C.3       1 UNK         0.1445
      7 C7         29.1198   -8.5752   63.4622 C.3       1 UNK         0.0398
      8 C8         28.2045   -7.4851   64.0633 C.3       1 UNK        -0.1610
      9 C9         26.8745   -7.9687   64.6834 C.3       1 UNK        -0.1417
     10 C10        26.8556   -8.0968   66.2232 C.3       1 UNK        -0.1450
     11 C11        28.0620   -8.7809   66.9001 C.3       1 UNK        -0.1417
     12 C12        28.3160  -10.2574   66.5331 C.3       1 UNK        -0.1610
     13 C13        28.7081  -10.5621   65.0745 C.3       1 UNK         0.0398
     14 C14        31.4215  -11.3798   64.8826 C.2       1 UNK        -0.3242
     15 C15        32.5880  -11.6318   65.5274 C.2       1 UNK         0.0176
     16 C16        32.7996  -12.9675   66.3521 C.2       1 UNK         0.8465
     17 O17        31.8176  -13.7449   66.3814 O.co2     1 UNK        -0.7493
     18 C18        33.7492  -10.6281   65.4835 C.3       1 UNK        -0.1353
     19 C19        33.5991   -9.6332   64.3036 C.3       1 UNK         0.0026
     20 H20        32.0368   -8.4555   65.1629 H         1 UNK         0.1203
     21 H21        31.0011  -10.3853   63.0495 H         1 UNK         0.1267
     22 H22        33.8585  -10.1164   63.3596 H         1 UNK         0.1410
     23 H23        34.8091   -8.0217   63.6614 H         1 UNK         0.3217
     24 H24        31.8115   -6.5760   61.0371 H         1 UNK         0.1092
     25 H25        30.5239   -5.5919   61.7401 H         1 UNK         0.1092
     26 H26        32.2114   -5.1112   61.9415 H         1 UNK         0.1092
     27 H27        32.3216   -8.3645   62.1959 H         1 UNK         0.3320
     28 H28        29.9670   -8.0847   62.9822 H         1 UNK         0.1153
     29 H29        28.6267   -9.2047   62.7197 H         1 UNK         0.1153
     30 H30        28.7618   -6.8745   64.7747 H         1 UNK         0.1071
     31 H31        27.9618   -6.8007   63.2489 H         1 UNK         0.1071
     32 H32        26.0982   -7.2488   64.4185 H         1 UNK         0.0902
     33 H33        26.5386   -8.8911   64.2123 H         1 UNK         0.0902
     34 H34        26.7697   -7.0934   66.6433 H         1 UNK         0.0878
     35 H35        25.9403   -8.6103   66.5209 H         1 UNK         0.0878
     36 H36        28.9656   -8.1921   66.7409 H         1 UNK         0.0902
     37 H37        27.8997   -8.7362   67.9782 H         1 UNK         0.0902
     38 H38        29.0977  -10.6446   67.1865 H         1 UNK         0.1071
     39 H39        27.4278  -10.8402   66.7801 H         1 UNK         0.1071
     40 H40        27.8584  -10.5788   64.3950 H         1 UNK         0.1153
     41 H41        29.1657  -11.5491   65.0081 H         1 UNK         0.1153
     42 H42        30.6374  -12.1228   64.9221 H         1 UNK         0.1881
     43 H43        33.7754  -10.1158   66.4483 H         1 UNK         0.1250
     44 H44        34.6988  -11.1579   65.3797 H         1 UNK         0.1250
     45 N45        29.7261   -9.5158   64.5384 N.4       1 UNK        -0.4387
     46 H46        29.9485   -8.9190   65.3226 H         1 UNK         0.3118
     47 O47        33.9204  -13.1262   66.8909 O.co2     1 UNK        -0.7493
     48 N48        34.6674   -8.5410   64.5162 N.4       1 UNK        -0.3103
     49 H49        34.3741   -7.9010   65.2405 H         1 UNK         0.3217
     50 H50        35.5448   -8.9619   64.7872 H         1 UNK         0.3217
@<TRIPOS>BOND
     1    1    2 1
     2    1   24 1
     3    1   25 1
     4    1   26 1
     5    2    3 2
     6    2    4 am BACKBONE|DICT|INTERRES
     7    4    5 1
     8    4   27 1
     9    5   20 1
    10    5   19 1
    11    5    6 1
    12    6   21 1
    13    6   14 1
    14    6   45 1
    15    7    8 1
    16    7   28 1
    17    7   29 1
    18    7   45 1
    19    8    9 1
    20    8   30 1
    21    8   31 1
    22    9   10 1
    23    9   32 1
    24    9   33 1
    25   10   11 1
    26   10   34 1
    27   10   35 1
    28   11   12 1
    29   11   36 1
    30   11   37 1
    31   12   13 1
    32   12   38 1
    33   12   39 1
    34   13   40 1
    35   13   41 1
    36   13   45 1
    37   14   15 2
    38   14   42 1
    39   15   16 1
    40   15   18 1
    41   16   17 ar
    42   16   47 ar
    43   18   19 1
    44   18   43 1
    45   18   44 1
    46   19   22 1
    47   19   48 1
    48   23   48 1
    49   45   46 1
    50   48   49 1
    51   48   50 1
@<TRIPOS>SUBSTRUCTURE
1 UNK 1
@<TRIPOS>COMMENT
CHEMBL22350
PLANTSproteinTorsions
3
1086 218.1916
1557 185.5988
4884 64.0564
PLANTSmolcadARTstart hb
PLANTSmolcadARTstart HB
LINES
31.266 -6.2242 64.2539 30.354 -4.973 65.516 0 255 0 5
PLANTSmolcadARTstart HBCH
LINES
35.5448 -8.96186 64.7872 37.471 -9.795 64.711 255 0 0 5
31.8176 -13.7449 66.3814 31.7 -14.366 64.379 255 0 0 5
33.9204 -13.1262 66.8909 35.942 -12.798 67.355 255 0 0 5
33.9204 -13.1262 66.8909 34.253 -15.199 66.842 255 0 0 5
PLANTSmolcadARTstart HB-CHO
LINES
PLANTSmolcadARTend
PLANTSmolcadARTstart HB_WATER
LINES
PLANTSmolcadARTend

PLANTSmolcadARTend

@<TRIPOS>MOLECULE
CHEMBL317571_entry_00011_conf_01
52 53 1
SMALL
USER_CHARGES


@<TRIPOS>ATOM
      1 C1         27.6074  -11.8950   63.6685 C.3       1 UNK        -0.1925
      2 C2         27.6261  -10.6003   64.5005 C.3       1 UNK         0.0075
      3 N3         28.9601   -9.9872   64.6325 N.am      1 UNK        -0.3026
      4 C4         28.9911   -8.5273   64.4379 C.3       1 UNK         0.0183
      5 C5         27.7963   -8.0007   63.6194 C.3       1 UNK        -0.1028
      6 C6         26.5655   -7.7931   64.4876 C.ar      1 UNK        -0.0937
      7 C7         25.3271   -7.5469   63.8876 C.ar      1 UNK        -0.1214
      8 C8         24.1963   -7.3619   64.6789 C.ar      1 UNK        -0.1314
      9 C9         24.3076   -7.4236   66.0664 C.ar      1 UNK        -0.1335
     10 C10        25.5388   -7.6697   66.6705 C.ar      1 UNK        -0.1314
     11 C11        26.6700   -7.8564   65.8800 C.ar      1 UNK        -0.1214
     12 C12        30.0474  -10.7308   64.9849 C.2       1 UNK         0.4962
     13 O13        29.9767  -11.9557   65.1204 O.2       1 UNK        -0.5311
     14 C14        31.4212  -10.0343   65.1979 C.3       1 UNK         0.0925
     15 O15        31.6319   -9.2834   63.9957 O.3       1 UNK        -0.2601
     16 C16        32.8447   -8.6625   63.8981 C.2       1 UNK         0.2300
     17 C17        32.8434   -7.4613   62.8784 C.2       1 UNK         0.8484
     18 O18        31.7390   -7.1694   62.3611 O.co2     1 UNK        -0.7527
     19 C19        33.9328   -9.0246   64.6231 C.2       1 UNK        -0.4837
     20 C20        33.9411  -10.2039   65.5827 C.3       1 UNK         0.0608
     21 C21        32.5994  -11.0119   65.5255 C.3       1 UNK         0.0898
     22 N22        32.3303  -11.8091   66.7358 N.am      1 UNK        -0.6044
     23 C23        32.4976  -13.1352   66.8801 C.2       1 UNK         0.4861
     24 C24        32.1396  -13.7186   68.2430 C.3       1 UNK        -0.1991
     25 O25        32.9079  -13.8778   65.9892 O.2       1 UNK        -0.5341
     26 H26        31.2987   -9.3578   66.0444 H         1 UNK         0.0885
     27 H27        34.1655   -9.8590   66.5932 H         1 UNK         0.1165
     28 H28        35.8707  -10.5672   64.8069 H         1 UNK         0.3071
     29 H29        32.6224  -11.7113   64.6830 H         1 UNK         0.1176
     30 H30        26.5974  -12.3023   63.6247 H         1 UNK         0.0740
     31 H31        27.9272  -11.7205   62.6409 H         1 UNK         0.0740
     32 H32        28.2475  -12.6630   64.1017 H         1 UNK         0.0740
     33 H33        26.9466   -9.8772   64.0463 H         1 UNK         0.0763
     34 H34        27.2104  -10.8118   65.4864 H         1 UNK         0.0763
     35 H35        29.0169   -8.0314   65.4082 H         1 UNK         0.0704
     36 H36        29.9184   -8.2760   63.9212 H         1 UNK         0.0704
     37 H37        28.0515   -7.0567   63.1368 H         1 UNK         0.0932
     38 H38        27.5337   -8.6924   62.8179 H         1 UNK         0.0932
     39 H39        25.2392   -7.5040   62.8115 H         1 UNK         0.1421
     40 H40        23.2369   -7.1732   64.2198 H         1 UNK         0.1325
     41 H41        23.4303   -7.2808   66.6801 H         1 UNK         0.1268
     42 H42        25.6152   -7.7170   67.7470 H         1 UNK         0.1325
     43 H43        27.6233   -8.0510   66.3501 H         1 UNK         0.1421
     44 H44        34.8437   -8.4511   64.5180 H         1 UNK         0.1816
     45 H45        31.9742  -11.2926   67.5270 H         1 UNK         0.3185
     46 H46        31.8074  -12.9460   68.9374 H         1 UNK         0.0976
     47 H47        31.3378  -14.4500   68.1384 H         1 UNK         0.0976
     48 H48        33.0050  -14.2193   68.6778 H         1 UNK         0.0976
     49 O49        33.9555   -6.9161   62.6862 O.co2     1 UNK        -0.7527
     50 N50        35.1043  -11.1175   65.1668 N.4       1 UNK        -0.2953
     51 H51        35.4268  -11.6472   65.9647 H         1 UNK         0.3071
     52 H52        34.7975  -11.7647   64.4548 H         1 UNK         0.3071
@<TRIPOS>BOND
     1    1    2 1
     2    1   30 1
     3    1   31 1
     4    1   32 1
     5    2    3 1
     6    2   33 1
     7    2   34 1
     8    3    4 1
     9    3   12 am BACKBONE|DICT|INTERRES
    10    4    5 1
    11    4   35 1
    12    4   36 1
    13    5    6 1
    14    5   37 1
    15    5   38 1
    16    6   11 ar
    17    6    7 ar
    18    7    8 ar
    19    7   39 1
    20    8    9 ar
    21    8   40 1
    22    9   10 ar
    23    9   41 1
    24   10   11 ar
    25   10   42 1
    26   11   43 1
    27   12   13 2
    28   12   14 1
    29   14   26 1
    30   14   21 1
    31   14   15 1
    32   15   16 1
    33   16   17 1
    34   16   19 2
    35   17   18 ar
    36   17   49 ar
    37   19   20 1
    38   19   44 1
    39   20   27 1
    40   20   21 1
    41   20   50 1
    42   21   29 1
    43   21   22 1
    44   22   23 am BACKBONE|DICT|INTERRES
    45   22   45 1
    46   23   24 1
    47   23   25 2
    48   24   46 1
    49   24   47 1
    50   24   48 1
    51   28   50 1
    52   50   51 1
    53   50   52 1
@<TRIPOS>SUBSTRUCTURE
1 UNK 1
@<TRIPOS>COMMENT
CHEMBL317571
PLANTSproteinTorsions
3
1086 270.3976
1557 26.2339
4884 158.1860
PLANTSmolcadARTstart hb
PLANTSmolcadARTstart HB
LINES
34.7975 -11.7647 64.4548 33.798 -13.139 63.367 0 255 0 5
32.9079 -13.8778 65.9892 31.7 -14.366 64.379 0 255 0 5
32.9079 -13.8778 65.9892 34.253 -15.199 66.842 0 255 0 5
32.9079 -13.8778 65.9892 33.3584 -13.6589 64.0988 0 255 0 5
PLANTSmolcadARTstart HBCH
LINES
35.8707 -10.5672 64.8069 37.471 -9.795 64.711 255 0 0 5
PLANTSmolcadARTstart HB-CHO
LINES
PLANTSmolcadARTend
PLANTSmolcadARTstart HB_WATER
LINES
PLANTSmolcadARTend

PLANTSmolcadARTend

@<TRIPOS>MOLECULE
CHEMBL182628_00_entry_00003_conf_01
44 45 1
SMALL
USER_CHARGES


@<TRIPOS>ATOM
      1 C1         26.6448  -10.8956   68.7751 C.3       1 UNK        -0.2018
      2 C2         27.3211  -11.4078   67.5081 C.2       1 UNK         0.4872
      3 O3         27.0422  -12.5273   67.0795 O.2       1 UNK        -0.5476
      4 N4         28.2069  -10.5784   66.9299 N.am      1 UNK        -0.5529
      5 C5         28.9910  -10.8488   65.7169 C.3       1 UNK         0.1532
      6 C6         29.4216   -9.5267   65.0276 C.3       1 UNK        -0.1410
      7 C7         28.2774   -8.5701   64.5993 C.3       1 UNK        -0.0850
      8 C8         27.2521   -9.2453   63.6673 C.3       1 UNK        -0.1660
      9 C9         28.8434   -7.2921   63.9534 C.3       1 UNK        -0.1660
     10 C10        30.2081  -11.7577   66.0330 C.3       1 UNK         0.1902
     11 O11        29.7942  -12.7933   66.9288 O.3       1 UNK        -0.4510
     12 C12        30.9495  -13.3609   67.5597 C.3       1 UNK         0.1349
     13 C13        31.6199  -14.4566   66.6805 C.2       1 UNK         0.6939
     14 O14        31.0457  -15.5671   66.6059 O.co2     1 UNK        -0.7562
     15 C15        31.7260  -12.0814   67.9120 C.3       1 UNK        -0.1806
     16 C16        31.3742  -11.0909   66.8010 C.3       1 UNK        -0.1544
     17 C17        32.5451  -10.7032   65.9054 C.ar      1 UNK        -0.0013
     18 C18        33.8927  -11.0190   66.0625 C.ar      1 UNK        -0.3328
     19 N19        34.5355  -10.4421   65.0044 N.pl3     1 UNK        -0.0474
     20 C20        33.5580   -9.8211   64.2794 C.ar      1 UNK        -0.2114
     21 N21        32.3684   -9.9707   64.8100 N.2       1 UNK        -0.1390
     22 H22        28.3804  -11.3944   64.9941 H         1 UNK         0.1111
     23 H23        30.5385  -12.2115   65.0959 H         1 UNK         0.0538
     24 H24        30.6257  -13.8558   68.4768 H         1 UNK         0.0550
     25 H25        31.0400  -10.1618   67.2653 H         1 UNK         0.0925
     26 H26        26.9586   -9.8789   69.0156 H         1 UNK         0.0780
     27 H27        25.5616  -10.8983   68.6513 H         1 UNK         0.0780
     28 H28        26.8964  -11.5381   69.6191 H         1 UNK         0.0780
     29 H29        28.3578   -9.6746   67.3534 H         1 UNK         0.2868
     30 H30        30.0889   -8.9876   65.7026 H         1 UNK         0.0905
     31 H31        30.0220   -9.7626   64.1474 H         1 UNK         0.0905
     32 H32        27.7424   -8.2552   65.4965 H         1 UNK         0.0771
     33 H33        27.7269   -9.6300   62.7640 H         1 UNK         0.0528
     34 H34        26.7483  -10.0775   64.1591 H         1 UNK         0.0528
     35 H35        26.4757   -8.5434   63.3605 H         1 UNK         0.0528
     36 H36        29.4025   -7.5176   63.0443 H         1 UNK         0.0528
     37 H37        28.0471   -6.5956   63.6884 H         1 UNK         0.0528
     38 H38        29.5161   -6.7693   64.6344 H         1 UNK         0.0528
     39 H39        31.3418  -11.7100   68.8637 H         1 UNK         0.0752
     40 H40        32.7970  -12.2562   68.0272 H         1 UNK         0.0752
     41 H41        34.4300  -11.5838   66.8101 H         1 UNK         0.2293
     42 H42        35.5243  -10.4700   64.7997 H         1 UNK         0.2542
     43 H43        33.8056   -9.2828   63.3764 H         1 UNK         0.1893
     44 O44        32.6664  -14.1681   66.0535 O.co2     1 UNK        -0.7562
@<TRIPOS>BOND
     1    1    2 1
     2    1   26 1
     3    1   27 1
     4    1   28 1
     5    2    3 2
     6    2    4 am BACKBONE|DICT|INTERRES
     7    4    5 1
     8    4   29 1
     9    5   22 1
    10    5    6 1
    11    5   10 1
    12    6    7 1
    13    6   30 1
    14    6   31 1
    15    7    8 1
    16    7    9 1
    17    7   32 1
    18    8   33 1
    19    8   34 1
    20    8   35 1
    21    9   36 1
    22    9   37 1
    23    9   38 1
    24   10   23 1
    25   10   16 1
    26   10   11 1
    27   11   12 1
    28   12   24 1
    29   12   13 1
    30   12   15 1
    31   13   14 ar
    32   13   44 ar
    33   15   16 1
    34   15   39 1
    35   15   40 1
    36   16   25 1
    37   16   17 1
    38   17   21 ar
    39   17   18 ar
    40   18   19 ar
    41   18   41 1
    42   19   20 ar
    43   19   42 1
    44   20   21 ar
    45   20   43 1
@<TRIPOS>SUBSTRUCTURE
1 UNK 1
@<TRIPOS>COMMENT
CHEMBL182628_00
PLANTSproteinTorsions
3
1086 270.4194
1557 161.0788
4884 177.1302
PLANTSmolcadARTstart hb
PLANTSmolcadARTstart HB
LINES
27.0422 -12.5273 67.0795 25.846 -13.982 66.15 0 255 0 5
32.6664 -14.1681 66.0535 33.5298 -13.4673 64.2722 0 255 0 5
PLANTSmolcadARTstart HBCH
LINES
35.5243 -10.47 64.7997 37.471 -9.795 64.711 255 0 0 5
31.0457 -15.5671 66.6059 29.682 -15.163 65.059 255 0 0 5
31.0457 -15.5671 66.6059 32.691 -16.858 66.803 255 0 0 5
32.6664 -14.1681 66.0535 31.7 -14.366 64.379 255 0 0 5
32.6664 -14.1681 66.0535 34.253 -15.199 66.842 255 0 0 5
PLANTSmolcadARTstart HB-CHO
LINES
PLANTSmolcadARTend
PLANTSmolcadARTstart HB_WATER
LINES
PLANTSmolcadARTend

PLANTSmolcadARTend

@<TRIPOS>MOLECULE
CHEMBL22803_01_entry_00005_conf_01
42 43 1
SMALL
USER_CHARGES


@<TRIPOS>ATOM
      1 C1         31.3983   -5.7799   62.1771 C.3       1 UNK        -0.2020
      2 C2         31.5515   -6.6146   63.4442 C.2       1 UNK         0.4773
      3 O3         31.2769   -6.1190   64.5366 O.2       1 UNK        -0.5074
      4 N4         31.9857   -7.8778   63.2832 N.am      1 UNK        -0.6751
      5 C5         32.1639   -8.8750   64.3557 C.3       1 UNK         0.0873
      6 C6         31.0000   -9.9273   64.3647 C.3       1 UNK         0.1473
      7 C7         30.0113   -8.7486   66.4222 C.3       1 UNK         0.0396
      8 C8         28.6977   -8.1941   67.0091 C.3       1 UNK         0.0738
      9 O9         28.1415   -7.1970   66.1566 O.3       1 UNK        -0.4085
     10 C10        27.8131   -7.6594   64.8492 C.3       1 UNK         0.0738
     11 C11        29.0736   -8.1653   64.1216 C.3       1 UNK         0.0396
     12 C12        31.3484  -11.2394   65.0701 C.2       1 UNK        -0.3329
     13 C13        32.5644  -11.5668   65.5749 C.2       1 UNK         0.0259
     14 C14        32.7968  -12.9362   66.3372 C.2       1 UNK         0.8452
     15 O15        31.8114  -13.7092   66.3707 O.co2     1 UNK        -0.7465
     16 C16        33.7632  -10.6196   65.4270 C.3       1 UNK        -0.1375
     17 C17        33.5407   -9.5993   64.2822 C.3       1 UNK         0.0023
     18 H18        32.1669   -8.3339   65.3056 H         1 UNK         0.1211
     19 H19        30.7405  -10.1699   63.3323 H         1 UNK         0.1255
     20 H20        33.6686  -10.0821   63.3112 H         1 UNK         0.1418
     21 H21        34.8880   -8.1801   63.4768 H         1 UNK         0.3224
     22 H22        31.6942   -6.3370   61.2875 H         1 UNK         0.1101
     23 H23        30.3601   -5.4703   62.0548 H         1 UNK         0.1101
     24 H24        32.0161   -4.8841   62.2397 H         1 UNK         0.1101
     25 H25        32.1052   -8.2174   62.3396 H         1 UNK         0.3332
     26 H26        30.3871   -9.5924   67.0023 H         1 UNK         0.1329
     27 H27        30.7850   -7.9826   66.3504 H         1 UNK         0.1329
     28 H28        27.9735   -8.9950   67.1718 H         1 UNK         0.0952
     29 H29        28.8877   -7.7468   67.9850 H         1 UNK         0.0952
     30 H30        27.0524   -8.4408   64.9046 H         1 UNK         0.0952
     31 H31        27.3694   -6.8337   64.2924 H         1 UNK         0.0952
     32 H32        29.7996   -7.3629   63.9837 H         1 UNK         0.1329
     33 H33        28.8321   -8.6034   63.1541 H         1 UNK         0.1329
     34 H34        30.5389  -11.9475   65.1770 H         1 UNK         0.1884
     35 H35        33.9143  -10.1273   66.3906 H         1 UNK         0.1269
     36 H36        34.6704  -11.1915   65.2176 H         1 UNK         0.1269
     37 N37        29.7376   -9.2634   64.9904 N.4       1 UNK        -0.4293
     38 H38        29.0474   -9.9955   65.0894 H         1 UNK         0.3080
     39 O39        33.9353  -13.1230   66.8277 O.co2     1 UNK        -0.7465
     40 N40        34.6864   -8.5710   64.3860 N.4       1 UNK        -0.3083
     41 H41        34.4257   -7.8210   65.0109 H         1 UNK         0.3224
     42 H42        35.5216   -9.0150   64.7402 H         1 UNK         0.3224
@<TRIPOS>BOND
     1    1    2 1
     2    1   22 1
     3    1   23 1
     4    1   24 1
     5    2    3 2
     6    2    4 am BACKBONE|DICT|INTERRES
     7    4    5 1
     8    4   25 1
     9    5   18 1
    10    5   17 1
    11    5    6 1
    12    6   19 1
    13    6   12 1
    14    6   37 1
    15    7    8 1
    16    7   26 1
    17    7   27 1
    18    7   37 1
    19    8    9 1
    20    8   28 1
    21    8   29 1
    22    9   10 1
    23   10   11 1
    24   10   30 1
    25   10   31 1
    26   11   32 1
    27   11   33 1
    28   11   37 1
    29   12   13 2
    30   12   34 1
    31   13   14 1
    32   13   16 1
    33   14   15 ar
    34   14   39 ar
    35   16   17 1
    36   16   35 1
    37   16   36 1
    38   17   20 1
    39   17   40 1
    40   21   40 1
    41   37   38 1
    42   40   41 1
    43   40   42 1
@<TRIPOS>SUBSTRUCTURE
1 UNK 1
@<TRIPOS>COMMENT
CHEMBL22803_01
PLANTSproteinTorsions
3
1086 212.8450
1557 182.3159
4884 263.2029
PLANTSmolcadARTstart hb
PLANTSmolcadARTstart HB
LINES
31.2769 -6.11899 64.5366 30.354 -4.973 65.516 0 255 0 5
28.1415 -7.19702 66.1566 29.268 -5.524 66.747 0 255 0 5
PLANTSmolcadARTstart HBCH
LINES
35.5216 -9.01495 64.7402 37.471 -9.795 64.711 255 0 0 5
31.8114 -13.7092 66.3707 31.7 -14.366 64.379 255 0 0 5
33.9353 -13.123 66.8277 35.942 -12.798 67.355 255 0 0 5
33.9353 -13.123 66.8277 34.253 -15.199 66.842 255 0 0 5
PLANTSmolcadARTstart HB-CHO
LINES
PLANTSmolcadARTend
PLANTSmolcadARTstart HB_WATER
LINES
PLANTSmolcadARTend

PLANTSmolcadARTend

@<TRIPOS>MOLECULE
CHEMBL25495_entry_00008_conf_01
47 48 1
SMALL
USER_CHARGES


@<TRIPOS>ATOM
      1 C1         31.8291   -5.8213   61.9041 C.3       1 UNK        -0.2019
      2 C2         31.8470   -6.6394   63.1911 C.2       1 UNK         0.4802
      3 O3         31.4416   -6.1351   64.2379 O.2       1 UNK        -0.5065
      4 N4         32.3147   -7.8978   63.0981 N.am      1 UNK        -0.6856
      5 C5         32.3803   -8.8799   64.1976 C.3       1 UNK         0.0659
      6 C6         31.2370   -9.9476   64.0834 C.3       1 UNK         0.1422
      7 C7         28.8126  -10.2923   65.0072 C.3       1 UNK         0.0399
      8 C8         27.6177   -9.4912   65.5530 C.3       1 UNK        -0.1604
      9 C9         27.0401   -8.5551   64.4726 C.3       1 UNK        -0.0940
     10 C10        25.7860   -7.8182   64.9747 C.3       1 UNK        -0.1724
     11 C11        28.1431   -7.5678   64.0427 C.3       1 UNK        -0.1604
     12 C12        29.3652   -8.3064   63.4655 C.3       1 UNK         0.0399
     13 C13        31.5111  -11.2432   64.8493 C.2       1 UNK        -0.3058
     14 C14        32.6627  -11.5482   65.4984 C.2       1 UNK         0.0101
     15 C15        32.8169  -12.9016   66.3076 C.2       1 UNK         0.8475
     16 O16        31.7972  -13.6287   66.3429 O.co2     1 UNK        -0.7499
     17 C17        33.8615  -10.5899   65.4736 C.3       1 UNK        -0.1338
     18 C18        33.7629   -9.5894   64.2940 C.3       1 UNK         0.0080
     19 H19        32.2662   -8.3287   65.1346 H         1 UNK         0.1211
     20 H20        31.1126  -10.2112   63.0314 H         1 UNK         0.1234
     21 H21        34.0062  -10.0846   63.3517 H         1 UNK         0.1407
     22 H22        35.7234   -9.0011   64.8276 H         1 UNK         0.3220
     23 H23        32.2138   -6.3909   61.0574 H         1 UNK         0.1100
     24 H24        30.8104   -5.5106   61.6710 H         1 UNK         0.1100
     25 H25        32.4403   -4.9260   62.0194 H         1 UNK         0.1100
     26 H26        32.5446   -8.2469   62.1786 H         1 UNK         0.3344
     27 H27        28.5286  -10.9008   64.1475 H         1 UNK         0.1274
     28 H28        29.2509  -10.9314   65.7724 H         1 UNK         0.1274
     29 H29        26.8431  -10.1773   65.8984 H         1 UNK         0.1072
     30 H30        27.9014   -8.9251   66.4424 H         1 UNK         0.1072
     31 H31        26.7634   -9.1599   63.6064 H         1 UNK         0.0965
     32 H32        26.0080   -7.1908   65.8389 H         1 UNK         0.0810
     33 H33        25.3682   -7.1762   64.1984 H         1 UNK         0.0810
     34 H34        25.0059   -8.5216   65.2681 H         1 UNK         0.0810
     35 H35        27.7481   -6.8741   63.2993 H         1 UNK         0.1072
     36 H36        28.4368   -6.9344   64.8818 H         1 UNK         0.1072
     37 H37        30.1729   -7.6128   63.2281 H         1 UNK         0.1274
     38 H38        29.1179   -8.8954   62.5808 H         1 UNK         0.1274
     39 H39        30.6999  -11.9571   64.8736 H         1 UNK         0.1896
     40 H40        33.8954  -10.0812   66.4401 H         1 UNK         0.1257
     41 H41        34.7921  -11.1544   65.3797 H         1 UNK         0.1257
     42 N42        29.9015   -9.2880   64.5384 N.4       1 UNK        -0.4247
     43 H43        30.1270   -8.7215   65.3448 H         1 UNK         0.2893
     44 O44        33.9354  -13.1234   66.8288 O.co2     1 UNK        -0.7499
     45 N45        34.8782   -8.5463   64.5126 N.4       1 UNK        -0.3126
     46 H46        35.0736   -8.0588   63.6495 H         1 UNK         0.3220
     47 H47        34.5931   -7.8737   65.2102 H         1 UNK         0.3220
@<TRIPOS>BOND
     1    1    2 1
     2    1   23 1
     3    1   24 1
     4    1   25 1
     5    2    3 2
     6    2    4 am BACKBONE|DICT|INTERRES
     7    4    5 1
     8    4   26 1
     9    5   19 1
    10    5   18 1
    11    5    6 1
    12    6   20 1
    13    6   13 1
    14    6   42 1
    15    7    8 1
    16    7   27 1
    17    7   28 1
    18    7   42 1
    19    8    9 1
    20    8   29 1
    21    8   30 1
    22    9   10 1
    23    9   11 1
    24    9   31 1
    25   10   32 1
    26   10   33 1
    27   10   34 1
    28   11   12 1
    29   11   35 1
    30   11   36 1
    31   12   37 1
    32   12   38 1
    33   12   42 1
    34   13   14 2
    35   13   39 1
    36   14   15 1
    37   14   17 1
    38   15   16 ar
    39   15   44 ar
    40   17   18 1
    41   17   40 1
    42   17   41 1
    43   18   21 1
    44   18   45 1
    45   22   45 1
    46   42   43 1
    47   45   46 1
    48   45   47 1
@<TRIPOS>SUBSTRUCTURE
1 UNK 1
@<TRIPOS>COMMENT
CHEMBL25495
PLANTSproteinTorsions
3
1086 289.3677
1557 129.7058
4884 313.8856
PLANTSmolcadARTstart hb
PLANTSmolcadARTstart HB
LINES
31.4416 -6.13513 64.2379 30.354 -4.973 65.516 0 255 0 5
PLANTSmolcadARTstart HBCH
LINES
35.7234 -9.00112 64.8276 37.471 -9.795 64.711 255 0 0 5
31.7972 -13.6287 66.3429 31.7 -14.366 64.379 255 0 0 5
33.9354 -13.1234 66.8288 35.942 -12.798 67.355 255 0 0 5
33.9354 -13.1234 66.8288 34.253 -15.199 66.842 255 0 0 5
PLANTSmolcadARTstart HB-CHO
LINES
PLANTSmolcadARTend
PLANTSmolcadARTstart HB_WATER
LINES
PLANTSmolcadARTend

PLANTSmolcadARTend

@<TRIPOS>MOLECULE
CHEMBL73669_entry_00017_conf_01
55 56 1
SMALL
USER_CHARGES


@<TRIPOS>ATOM
      1 C1         29.0037  -12.0296   63.2106 C.3       1 UNK        -0.1702
      2 C2         30.0525  -11.0035   62.7645 C.3       1 UNK        -0.1512
      3 C3         29.8187   -9.6148   63.3951 C.3       1 UNK         0.0079
      4 N4         29.9205   -9.5890   64.8652 N.am      1 UNK        -0.3025
      5 C5         31.1807   -9.0341   65.3881 C.3       1 UNK         0.0182
      6 C6         31.2561   -7.4981   65.2829 C.3       1 UNK        -0.1030
      7 C7         31.5532   -7.0421   63.8629 C.ar      1 UNK        -0.0937
      8 C8         30.6082   -6.2809   63.1683 C.ar      1 UNK        -0.1214
      9 C9         30.8765   -5.8560   61.8698 C.ar      1 UNK        -0.1314
     10 C10        32.0878   -6.1940   61.2696 C.ar      1 UNK        -0.1335
     11 C11        33.0340   -6.9521   61.9563 C.ar      1 UNK        -0.1314
     12 C12        32.7671   -7.3768   63.2555 C.ar      1 UNK        -0.1214
     13 C13        28.8807   -9.9871   65.6518 C.2       1 UNK         0.4956
     14 O14        27.8552  -10.4759   65.1696 O.2       1 UNK        -0.5307
     15 C15        28.9859   -9.8487   67.1970 C.3       1 UNK         0.0924
     16 O16        28.9245   -8.4375   67.4369 O.3       1 UNK        -0.2602
     17 C17        29.1145   -8.0554   68.7346 C.2       1 UNK         0.2300
     18 C18        28.5335   -6.6249   69.0486 C.2       1 UNK         0.8484
     19 O19        28.8356   -6.1316   70.1612 O.co2     1 UNK        -0.7527
     20 C20        29.7175   -8.8367   69.6659 C.2       1 UNK        -0.4837
     21 C21        30.3054  -10.2039   69.3542 C.3       1 UNK         0.0608
     22 C22        30.2526  -10.5244   67.8212 C.3       1 UNK         0.0898
     23 N23        30.3154  -11.9636   67.5091 N.am      1 UNK        -0.6044
     24 C24        31.4227  -12.6888   67.2751 C.2       1 UNK         0.4861
     25 C25        31.2112  -14.1681   66.9706 C.3       1 UNK        -0.1991
     26 O26        32.5632  -12.2273   67.2884 O.2       1 UNK        -0.5340
     27 H27        28.1052  -10.3373   67.6150 H         1 UNK         0.0885
     28 H28        29.8020  -10.9687   69.9473 H         1 UNK         0.1165
     29 H29        31.8166  -10.2577   70.8271 H         1 UNK         0.3071
     30 H30        31.0991  -10.0504   67.3132 H         1 UNK         0.1177
     31 H31        29.1899  -13.0010   62.7518 H         1 UNK         0.0607
     32 H32        29.0183  -12.1660   64.2924 H         1 UNK         0.0607
     33 H33        27.9986  -11.7171   62.9254 H         1 UNK         0.0607
     34 H34        31.0419  -11.3741   63.0325 H         1 UNK         0.0831
     35 H35        30.0277  -10.9325   61.6765 H         1 UNK         0.0831
     36 H36        30.5327   -8.9061   62.9718 H         1 UNK         0.0771
     37 H37        28.8428   -9.2453   63.0773 H         1 UNK         0.0771
     38 H38        31.3060   -9.3384   66.4274 H         1 UNK         0.0705
     39 H39        32.0035   -9.4728   64.8217 H         1 UNK         0.0705
     40 H40        30.3188   -7.0489   65.6132 H         1 UNK         0.0933
     41 H41        32.0338   -7.0974   65.9341 H         1 UNK         0.0933
     42 H42        29.6705   -6.0142   63.6347 H         1 UNK         0.1421
     43 H43        30.1504   -5.2655   61.3306 H         1 UNK         0.1325
     44 H44        32.2960   -5.8631   60.2627 H         1 UNK         0.1268
     45 H45        33.9709   -7.2076   61.4835 H         1 UNK         0.1325
     46 H46        33.5035   -7.9626   63.7862 H         1 UNK         0.1421
     47 H47        29.7877   -8.4761   70.6832 H         1 UNK         0.1816
     48 H48        29.4255  -12.4382   67.4634 H         1 UNK         0.3185
     49 H49        30.1517  -14.4261   66.9408 H         1 UNK         0.0976
     50 H50        31.6492  -14.4183   66.0040 H         1 UNK         0.0976
     51 H51        31.6911  -14.7821   67.7331 H         1 UNK         0.0976
     52 O52        27.8220   -6.1222   68.1475 O.co2     1 UNK        -0.7527
     53 N53        31.7692  -10.1857   69.8210 N.4       1 UNK        -0.2953
     54 H54        32.2693  -10.9627   69.4125 H         1 UNK         0.3071
     55 H55        32.2147   -9.3277   69.5283 H         1 UNK         0.3071
@<TRIPOS>BOND
     1    1    2 1
     2    1   31 1
     3    1   32 1
     4    1   33 1
     5    2    3 1
     6    2   34 1
     7    2   35 1
     8    3    4 1
     9    3   36 1
    10    3   37 1
    11    4    5 1
    12    4   13 am BACKBONE|DICT|INTERRES
    13    5    6 1
    14    5   38 1
    15    5   39 1
    16    6    7 1
    17    6   40 1
    18    6   41 1
    19    7   12 ar
    20    7    8 ar
    21    8    9 ar
    22    8   42 1
    23    9   10 ar
    24    9   43 1
    25   10   11 ar
    26   10   44 1
    27   11   12 ar
    28   11   45 1
    29   12   46 1
    30   13   14 2
    31   13   15 1
    32   15   27 1
    33   15   22 1
    34   15   16 1
    35   16   17 1
    36   17   18 1
    37   17   20 2
    38   18   19 ar
    39   18   52 ar
    40   20   21 1
    41   20   47 1
    42   21   28 1
    43   21   22 1
    44   21   53 1
    45   22   30 1
    46   22   23 1
    47   23   24 am BACKBONE|DICT|INTERRES
    48   23   48 1
    49   24   25 1
    50   24   26 2
    51   25   49 1
    52   25   50 1
    53   25   51 1
    54   29   53 1
    55   53   54 1
    56   53   55 1
@<TRIPOS>SUBSTRUCTURE
1 UNK 1
@<TRIPOS>COMMENT
CHEMBL73669
PLANTSproteinTorsions
3
1086 106.1831
1557 237.6177
4884 196.1855
PLANTSmolcadARTstart hb
PLANTSmolcadARTstart HB
LINES
PLANTSmolcadARTstart HBCH
LINES
32.2147 -9.32769 69.5283 32.739 -7.94 68.282 255 0 0 5
28.8356 -6.13158 70.1612 29.7799 -4.49168 69.5638 255 0 0 5
27.822 -6.12218 68.1475 29.268 -5.524 66.747 255 0 0 5
27.822 -6.12218 68.1475 27.829 -4.067 67.742 255 0 0 5
PLANTSmolcadARTstart HB-CHO
LINES
PLANTSmolcadARTend
PLANTSmolcadARTstart HB_WATER
LINES
PLANTSmolcadARTend

PLANTSmolcadARTend

@<TRIPOS>MOLECULE
CHEMBL22349_entry_00004_conf_01
50 51 1
SMALL
USER_CHARGES


@<TRIPOS>ATOM
      1 C1         25.8980   -8.2954   67.2038 C.3       1 UNK        -0.1763
      2 C2         27.0816   -7.6433   66.4596 C.3       1 UNK        -0.1215
      3 C3         27.7864   -8.4885   65.3531 C.3       1 UNK        -0.0617
      4 C4         26.7974   -8.8460   64.2086 C.3       1 UNK        -0.1215
      5 C5         25.9651   -7.6706   63.6663 C.3       1 UNK        -0.1763
      6 C6         29.1067   -7.8874   64.8176 C.3       1 UNK         0.0536
      7 C7         30.9658   -9.7792   64.6682 C.3       1 UNK         0.1620
      8 C8         31.3162  -11.1224   65.3162 C.2       1 UNK        -0.3217
      9 C9         32.5633  -11.5435   65.6453 C.2       1 UNK         0.0194
     10 C10        32.7972  -12.9315   66.3756 C.2       1 UNK         0.8467
     11 O11        31.8201  -13.7157   66.3721 O.co2     1 UNK        -0.7489
     12 C12        33.7950  -10.6850   65.3277 C.3       1 UNK        -0.1371
     13 C13        33.4896   -9.6515   64.2149 C.3       1 UNK         0.0064
     14 C14        32.1949   -8.8256   64.4727 C.3       1 UNK         0.0759
     15 N15        31.9397   -7.8229   63.4209 N.am      1 UNK        -0.6744
     16 C16        31.5244   -6.5585   63.6181 C.2       1 UNK         0.4783
     17 C17        31.2887   -5.7165   62.3687 C.3       1 UNK        -0.2021
     18 O18        31.3300   -6.0661   64.7291 O.2       1 UNK        -0.5112
     19 C19        28.5898   -9.7022   65.8687 C.3       1 UNK         0.0536
     20 H20        30.4857   -9.9798   63.7086 H         1 UNK         0.1294
     21 H21        33.4450  -10.1420   63.2404 H         1 UNK         0.1425
     22 H22        34.9881   -8.5673   63.1878 H         1 UNK         0.3220
     23 H23        32.3689   -8.2872   65.4101 H         1 UNK         0.1162
     24 H24        25.4656   -7.5925   67.9166 H         1 UNK         0.0780
     25 H25        25.0990   -8.5936   66.5259 H         1 UNK         0.0780
     26 H26        26.2006   -9.1736   67.7728 H         1 UNK         0.0780
     27 H27        26.7149   -6.7151   66.0204 H         1 UNK         0.0818
     28 H28        27.8228   -7.3437   67.2018 H         1 UNK         0.0818
     29 H29        27.3451   -9.3040   63.3837 H         1 UNK         0.0818
     30 H30        26.1012   -9.6126   64.5535 H         1 UNK         0.0818
     31 H31        25.2405   -8.0217   62.9313 H         1 UNK         0.0780
     32 H32        25.4083   -7.1723   64.4601 H         1 UNK         0.0780
     33 H33        26.5878   -6.9253   63.1721 H         1 UNK         0.0780
     34 H34        29.2530   -7.9297   63.7380 H         1 UNK         0.1349
     35 H35        29.4190   -6.9335   65.2411 H         1 UNK         0.1349
     36 H36        30.4855  -11.7761   65.5360 H         1 UNK         0.1894
     37 H37        34.1109  -10.2059   66.2577 H         1 UNK         0.1262
     38 H38        34.6224  -11.3188   65.0000 H         1 UNK         0.1262
     39 H39        31.9918   -8.1580   62.4694 H         1 UNK         0.3343
     40 H40        31.4588   -6.2898   61.4566 H         1 UNK         0.1098
     41 H41        30.2631   -5.3474   62.3520 H         1 UNK         0.1098
     42 H42        31.9608   -4.8582   62.3628 H         1 UNK         0.1098
     43 H43        28.5801   -9.8695   66.9458 H         1 UNK         0.1349
     44 H44        28.4804  -10.6254   65.2983 H         1 UNK         0.1349
     45 N45        29.9061   -9.0055   65.4971 N.4       1 UNK        -0.4978
     46 H46        30.3548   -8.6504   66.3304 H         1 UNK         0.3194
     47 O47        33.9310  -13.1238   66.8753 O.co2     1 UNK        -0.7489
     48 N48        34.7098   -8.7097   64.1484 N.4       1 UNK        -0.3103
     49 H49        34.4822   -7.8143   64.5569 H         1 UNK         0.3220
     50 H50        35.4866   -9.1114   64.6539 H         1 UNK         0.3220
@<TRIPOS>BOND
     1    1    2 1
     2    1   24 1
     3    1   25 1
     4    1   26 1
     5    2    3 1
     6    2   27 1
     7    2   28 1
     8    3   19 1
     9    3    4 1
    10    3    6 1
    11    4    5 1
    12    4   29 1
    13    4   30 1
    14    5   31 1
    15    5   32 1
    16    5   33 1
    17    6   34 1
    18    6   35 1
    19    6   45 1
    20    7   20 1
    21    7   14 1
    22    7    8 1
    23    7   45 1
    24    8    9 2
    25    8   36 1
    26    9   10 1
    27    9   12 1
    28   10   11 ar
    29   10   47 ar
    30   12   13 1
    31   12   37 1
    32   12   38 1
    33   13   21 1
    34   13   14 1
    35   13   48 1
    36   14   23 1
    37   14   15 1
    38   15   16 am BACKBONE|DICT|INTERRES
    39   15   39 1
    40   16   17 1
    41   16   18 2
    42   17   40 1
    43   17   41 1
    44   17   42 1
    45   19   43 1
    46   19   44 1
    47   19   45 1
    48   22   48 1
    49   45   46 1
    50   48   49 1
    51   48   50 1
@<TRIPOS>SUBSTRUCTURE
1 UNK 1
@<TRIPOS>COMMENT
CHEMBL22349
PLANTSproteinTorsions
3
1086 289.1963
1557 86.6229
4884 274.0132
PLANTSmolcadARTstart hb
PLANTSmolcadARTstart HB
LINES
31.33 -6.06607 64.7291 30.354 -4.973 65.516 0 255 0 5
PLANTSmolcadARTstart HBCH
LINES
35.4866 -9.11137 64.6539 37.471 -9.795 64.711 255 0 0 5
31.8201 -13.7157 66.3721 31.7 -14.366 64.379 255 0 0 5
33.931 -13.1238 66.8753 35.942 -12.798 67.355 255 0 0 5
33.931 -13.1238 66.8753 34.253 -15.199 66.842 255 0 0 5
PLANTSmolcadARTstart HB-CHO
LINES
PLANTSmolcadARTend
PLANTSmolcadARTstart HB_WATER
LINES
PLANTSmolcadARTend

PLANTSmolcadARTend

@<TRIPOS>MOLECULE
CHEMBL344548_entry_00012_conf_01
50 50 1
SMALL
USER_CHARGES


@<TRIPOS>ATOM
      1 C1         28.8307  -11.8454   63.3675 C.3       1 UNK        -0.1934
      2 C2         28.9490  -10.3256   63.1735 C.3       1 UNK         0.0077
      3 N3         28.8857   -9.5783   64.4386 N.am      1 UNK        -0.3028
      4 C4         27.5368   -9.1124   64.7974 C.3       1 UNK         0.0077
      5 C5         27.0728   -7.9116   63.9582 C.3       1 UNK        -0.1934
      6 C6         29.9594   -9.3299   65.2392 C.2       1 UNK         0.4916
      7 O7         29.8424   -8.7281   66.3102 O.2       1 UNK        -0.5110
      8 C8         31.3646   -9.8447   64.8197 C.3       1 UNK         0.1066
      9 O9         31.8487  -10.5279   65.9846 O.3       1 UNK        -0.3027
     10 C10        33.1327  -10.9780   65.9021 C.2       1 UNK         0.1739
     11 C11        33.3361  -12.0868   66.9405 C.3       1 UNK         0.3606
     12 O12        33.8834  -11.5181   68.1115 O.3       1 UNK        -0.5612
     13 O13        34.1003  -13.1506   66.4093 O.3       1 UNK        -0.5612
     14 C14        34.0596  -10.4679   65.0586 C.2       1 UNK        -0.3544
     15 C15        33.7554   -9.3571   64.0610 C.3       1 UNK         0.1159
     16 N16        34.8279   -8.3405   64.0547 N.pl3     1 UNK        -0.2646
     17 C17        34.9272   -7.2358   63.3083 C.cat     1 UNK         0.4215
     18 N18        34.0085   -6.8473   62.4282 N.pl3     1 UNK        -0.6357
     19 C19        32.3528   -8.7221   64.3539 C.3       1 UNK         0.1214
     20 N20        31.8153   -7.8744   63.2718 N.am      1 UNK        -0.5905
     21 C21        31.1763   -6.6986   63.4103 C.2       1 UNK         0.4840
     22 C22        30.7347   -6.0115   62.1226 C.3       1 UNK        -0.1985
     23 O23        30.9361   -6.1703   64.4954 O.2       1 UNK        -0.5199
     24 H24        31.2138  -10.5373   63.9909 H         1 UNK         0.0909
     25 H25        33.7436   -9.8046   63.0662 H         1 UNK         0.0677
     26 H26        36.8425   -6.8736   63.8610 H         1 UNK         0.3888
     27 H27        32.4461   -8.0703   65.2288 H         1 UNK         0.1210
     28 H28        28.8640  -12.3554   62.4046 H         1 UNK         0.0745
     29 H29        29.6532  -12.2351   63.9680 H         1 UNK         0.0745
     30 H30        27.8933  -12.1209   63.8507 H         1 UNK         0.0745
     31 H31        29.8961  -10.1060   62.6783 H         1 UNK         0.0780
     32 H32        28.1782   -9.9896   62.4798 H         1 UNK         0.0780
     33 H33        26.8187   -9.9263   64.6826 H         1 UNK         0.0780
     34 H34        27.5090   -8.8400   65.8534 H         1 UNK         0.0780
     35 H35        26.0769   -7.5931   64.2660 H         1 UNK         0.0745
     36 H36        27.7404   -7.0580   64.0801 H         1 UNK         0.0745
     37 H37        27.0211   -8.1606   62.8977 H         1 UNK         0.0745
     38 H38        32.3558  -12.4931   67.1922 H         1 UNK         0.0651
     39 H39        34.6648  -12.0198   68.3552 H         1 UNK         0.3994
     40 H40        34.0438  -13.1121   65.4519 H         1 UNK         0.3994
     41 H41        35.0466  -10.9074   65.0580 H         1 UNK         0.1834
     42 H42        35.5452   -8.4591   64.7564 H         1 UNK         0.2857
     43 H43        34.1533   -6.0087   61.8846 H         1 UNK         0.3888
     44 H44        33.1728   -7.3993   62.2985 H         1 UNK         0.3888
     45 H45        31.9688   -8.2157   62.3339 H         1 UNK         0.3080
     46 H46        30.9779   -6.6095   61.2435 H         1 UNK         0.0998
     47 H47        29.6573   -5.8464   62.1347 H         1 UNK         0.0998
     48 H48        31.2281   -5.0445   62.0247 H         1 UNK         0.0998
     49 N49        36.0042   -6.4800   63.4578 N.pl3     1 UNK        -0.6357
     50 H50        35.9835   -5.5105   63.1763 H         1 UNK         0.3888
@<TRIPOS>BOND
     1    1    2 1
     2    1   28 1
     3    1   29 1
     4    1   30 1
     5    2    3 1
     6    2   31 1
     7    2   32 1
     8    3    4 1
     9    3    6 am BACKBONE|DICT|INTERRES
    10    4    5 1
    11    4   33 1
    12    4   34 1
    13    5   35 1
    14    5   36 1
    15    5   37 1
    16    6    7 2
    17    6    8 1
    18    8   24 1
    19    8   19 1
    20    8    9 1
    21    9   10 1
    22   10   11 1
    23   10   14 2
    24   11   12 1
    25   11   13 1
    26   11   38 1
    27   12   39 1
    28   13   40 1
    29   14   15 1
    30   14   41 1
    31   15   25 1
    32   15   16 1
    33   15   19 1
    34   16   17 ar
    35   16   42 1
    36   17   18 ar
    37   17   49 ar
    38   18   43 1
    39   18   44 1
    40   19   27 1
    41   19   20 1
    42   20   21 am BACKBONE|DICT|INTERRES
    43   20   45 1
    44   21   22 1
    45   21   23 2
    46   22   46 1
    47   22   47 1
    48   22   48 1
    49   26   49 1
    50   49   50 1
@<TRIPOS>SUBSTRUCTURE
1 UNK 1
@<TRIPOS>COMMENT
CHEMBL344548
PLANTSproteinTorsions
3
1086 261.4641
1557 271.5533
4884 85.2262
PLANTSmolcadARTstart hb
PLANTSmolcadARTstart HB
LINES
34.0438 -13.1121 65.4519 33.798 -13.139 63.367 0 255 0 5
34.1533 -6.0087 61.8846 35.063 -4.21 61.967 0 255 0 5
35.9835 -5.51054 63.1763 35.063 -4.21 61.967 0 255 0 5
34.1003 -13.1506 66.4093 35.942 -12.798 67.355 0 255 0 5
34.1003 -13.1506 66.4093 34.253 -15.199 66.842 0 255 0 5
30.9361 -6.17031 64.4954 30.354 -4.973 65.516 0 255 0 5
PLANTSmolcadARTstart HBCH
LINES
36.8425 -6.87361 63.861 38.472 -8.038 63.918 255 0 0 5
35.5452 -8.45912 64.7564 37.471 -9.795 64.711 255 0 0 5
PLANTSmolcadARTstart HB-CHO
LINES
PLANTSmolcadARTend
PLANTSmolcadARTstart HB_WATER
LINES
PLANTSmolcadARTend

PLANTSmolcadARTend

@<TRIPOS>MOLECULE
CHEMBL293591_entry_00009_conf_01
55 56 1
SMALL
USER_CHARGES


@<TRIPOS>ATOM
      1 C1         34.2345   -8.9057   64.6328 C.3       1 UNK        -0.2000
      2 C2         33.0854   -9.8921   64.8114 C.2       1 UNK         0.4830
      3 O3         32.8753  -10.7440   63.9493 O.2       1 UNK        -0.5196
      4 N4         32.3597   -9.7683   65.9346 N.am      1 UNK        -0.4625
      5 C5         31.2145  -10.6029   66.3122 C.3       1 UNK         0.0295
      6 C6         29.9343   -9.7647   66.0485 C.2       1 UNK         0.4854
      7 O7         29.2625   -9.4272   67.0281 O.2       1 UNK        -0.5499
      8 N8         29.6085   -9.4055   64.7732 N.am      1 UNK        -0.2964
      9 C9         30.2239   -9.9641   63.5625 C.3       1 UNK         0.0053
     10 C10        29.7589  -11.3872   63.1705 C.3       1 UNK        -0.1400
     11 C11        28.3340  -11.8078   63.6045 C.3       1 UNK        -0.1290
     12 C12        27.2130  -10.7706   63.3674 C.3       1 UNK        -0.1290
     13 C13        27.1233   -9.6467   64.4257 C.3       1 UNK        -0.1400
     14 C14        28.3464   -8.7093   64.4905 C.3       1 UNK         0.0053
     15 C15        31.3332  -11.1367   67.7807 C.3       1 UNK        -0.1158
     16 C16        30.5427  -12.4473   68.0638 C.3       1 UNK        -0.1123
     17 C17        31.5532  -13.6057   68.1937 C.3       1 UNK        -0.0414
     18 C18        31.7974  -14.4180   66.8924 C.2       1 UNK         0.6197
     19 O19        32.6900  -13.9971   66.1218 O.co2     1 UNK        -0.7374
     20 C20        32.7421  -12.8825   68.8551 C.3       1 UNK        -0.1314
     21 C21        32.8068  -11.5299   68.1265 C.3       1 UNK         0.0170
     22 N22        33.4610  -10.5187   68.9875 N.pl3     1 UNK        -0.2439
     23 C23        33.1947  -10.2342   70.2667 C.cat     1 UNK         0.4076
     24 N24        32.2276  -10.8170   70.9696 N.pl3     1 UNK        -0.6566
     25 H25        30.9934  -10.3790   68.4929 H         1 UNK         0.0919
     26 H26        33.3763  -11.6742   67.2089 H         1 UNK         0.0689
     27 H27        34.8485   -9.0883   70.5065 H         1 UNK         0.3872
     28 H28        34.2911   -8.1994   65.4620 H         1 UNK         0.0856
     29 H29        35.1819   -9.4418   64.5751 H         1 UNK         0.0856
     30 H30        34.1033   -8.3395   63.7105 H         1 UNK         0.0856
     31 H31        32.5923   -9.0364   66.5904 H         1 UNK         0.2879
     32 H32        31.1724  -11.4919   65.6859 H         1 UNK         0.0811
     33 H33        30.1888   -9.2443   62.7439 H         1 UNK         0.0786
     34 H34        31.2982  -10.0247   63.7339 H         1 UNK         0.0786
     35 H35        29.8637  -11.4943   62.0905 H         1 UNK         0.0767
     36 H36        30.4558  -12.1174   63.5828 H         1 UNK         0.0767
     37 H37        28.0810  -12.7276   63.0753 H         1 UNK         0.0720
     38 H38        28.3433  -12.0844   64.6595 H         1 UNK         0.0720
     39 H39        27.3152  -10.3380   62.3712 H         1 UNK         0.0720
     40 H40        26.2579  -11.2976   63.3598 H         1 UNK         0.0720
     41 H41        26.2417   -9.0405   64.2151 H         1 UNK         0.0767
     42 H42        26.9426  -10.0828   65.4093 H         1 UNK         0.0767
     43 H43        28.1636   -7.9866   65.2876 H         1 UNK         0.0786
     44 H44        28.4687   -8.0775   63.6099 H         1 UNK         0.0786
     45 H45        30.0893  -12.3565   69.0530 H         1 UNK         0.0947
     46 H46        29.7390  -12.6605   67.3584 H         1 UNK         0.0947
     47 H47        31.1591  -14.3207   68.9206 H         1 UNK         0.0633
     48 H48        32.5480  -12.7670   69.9249 H         1 UNK         0.0874
     49 H49        33.6709  -13.4487   68.7642 H         1 UNK         0.0874
     50 H50        34.1949   -9.9766   68.5554 H         1 UNK         0.2746
     51 H51        32.0817  -10.5669   71.9366 H         1 UNK         0.3872
     52 H52        31.6521  -11.5249   70.5347 H         1 UNK         0.3872
     53 O53        31.1309  -15.4585   66.6873 O.co2     1 UNK        -0.7374
     54 N54        33.9352   -9.3179   70.8710 N.pl3     1 UNK        -0.6566
     55 H55        33.5847   -8.8525   71.6957 H         1 UNK         0.3872
@<TRIPOS>BOND
     1    1    2 1
     2    1   28 1
     3    1   29 1
     4    1   30 1
     5    2    3 2
     6    2    4 am BACKBONE|DICT|INTERRES
     7    4    5 1
     8    4   31 1
     9    5    6 1
    10    5   15 1
    11    5   32 1
    12    6    7 2
    13    6    8 am BACKBONE|DICT|INTERRES
    14    8   14 1
    15    8    9 1
    16    9   10 1
    17    9   33 1
    18    9   34 1
    19   10   11 1
    20   10   35 1
    21   10   36 1
    22   11   12 1
    23   11   37 1
    24   11   38 1
    25   12   13 1
    26   12   39 1
    27   12   40 1
    28   13   14 1
    29   13   41 1
    30   13   42 1
    31   14   43 1
    32   14   44 1
    33   15   25 1
    34   15   21 1
    35   15   16 1
    36   16   17 1
    37   16   45 1
    38   16   46 1
    39   17   18 1
    40   17   20 1
    41   17   47 1
    42   18   19 ar
    43   18   53 ar
    44   20   21 1
    45   20   48 1
    46   20   49 1
    47   21   26 1
    48   21   22 1
    49   22   23 ar
    50   22   50 1
    51   23   24 ar
    52   23   54 ar
    53   24   51 1
    54   24   52 1
    55   27   54 1
    56   54   55 1
@<TRIPOS>SUBSTRUCTURE
1 UNK 1
@<TRIPOS>COMMENT
CHEMBL293591
PLANTSproteinTorsions
3
1086 267.9416
1557 9.3724
4884 177.0130
PLANTSmolcadARTstart hb
PLANTSmolcadARTstart HB
LINES
32.5923 -9.03642 66.5904 32.739 -7.94 68.282 0 255 0 5
32.69 -13.9971 66.1218 33.5287 -13.4687 64.2714 0 255 0 5
PLANTSmolcadARTstart HBCH
LINES
34.8485 -9.08832 70.5065 34.926 -7.987 68.465 255 0 0 5
34.1949 -9.97655 68.5554 34.926 -7.987 68.465 255 0 0 5
32.69 -13.9971 66.1218 31.7 -14.366 64.379 255 0 0 5
32.69 -13.9971 66.1218 34.253 -15.199 66.842 255 0 0 5
31.1309 -15.4585 66.6873 29.682 -15.163 65.059 255 0 0 5
31.1309 -15.4585 66.6873 32.691 -16.858 66.803 255 0 0 5
PLANTSmolcadARTstart HB-CHO
LINES
PLANTSmolcadARTend
PLANTSmolcadARTstart HB_WATER
LINES
PLANTSmolcadARTend

PLANTSmolcadARTend

@<TRIPOS>MOLECULE
CHEMBL441790_entry_00015_conf_01
49 50 1
SMALL
USER_CHARGES


@<TRIPOS>ATOM
      1 C1         31.8520   -8.9174   59.9688 C.3       1 UNK        -0.2005
      2 C2         31.5327   -9.0065   61.4571 C.2       1 UNK         0.4825
      3 O3         31.2676   -7.9831   62.0856 O.2       1 UNK        -0.5131
      4 N4         31.5556  -10.2338   62.0016 N.am      1 UNK        -0.4626
      5 C5         31.3071  -10.5486   63.4126 C.3       1 UNK         0.0271
      6 C6         29.7712  -10.4638   63.6160 C.2       1 UNK         0.4899
      7 O7         29.1172   -9.7860   62.8184 O.2       1 UNK        -0.5617
      8 N8         29.2030  -11.1254   64.6540 N.am      1 UNK        -0.3183
      9 C9         27.7596  -11.0677   64.9168 C.3       1 UNK        -0.0003
     10 C10        27.6353  -11.7161   66.2941 C.3       1 UNK        -0.1516
     11 C11        28.7850  -12.7051   66.3349 C.3       1 UNK        -0.1516
     12 C12        29.9182  -11.9803   65.6115 C.3       1 UNK        -0.0003
     13 C13        32.1199   -9.6085   64.3669 C.3       1 UNK        -0.0953
     14 C14        32.2395  -10.0930   65.8356 C.3       1 UNK        -0.1084
     15 C15        33.5420  -10.9204   65.9734 C.3       1 UNK        -0.0538
     16 C16        33.3668  -12.4367   66.2413 C.2       1 UNK         0.6125
     17 O17        34.1290  -12.9816   67.0721 O.co2     1 UNK        -0.7449
     18 C18        34.3817  -10.5518   64.7256 C.3       1 UNK        -0.1211
     19 C19        33.6092   -9.4800   63.9286 C.3       1 UNK         0.0228
     20 N20        34.1385   -8.1389   64.2765 N.pl3     1 UNK        -0.2526
     21 C21        34.3687   -7.1132   63.4508 C.cat     1 UNK         0.4098
     22 N22        34.1559   -7.1597   62.1385 N.pl3     1 UNK        -0.6577
     23 H23        31.6531   -8.6191   64.3407 H         1 UNK         0.0741
     24 H24        33.7466   -9.6558   62.8623 H         1 UNK         0.1026
     25 H25        34.7131   -5.7970   64.9515 H         1 UNK         0.3887
     26 H26        32.0520   -9.9002   59.5399 H         1 UNK         0.0843
     27 H27        31.0139   -8.4736   59.4309 H         1 UNK         0.0843
     28 H28        32.7304   -8.2912   59.8110 H         1 UNK         0.0843
     29 H29        31.7918  -11.0249   61.4204 H         1 UNK         0.2870
     30 H30        31.6313  -11.5652   63.6338 H         1 UNK         0.1059
     31 H31        27.3810  -10.0445   64.9379 H         1 UNK         0.0923
     32 H32        27.2255  -11.6643   64.1759 H         1 UNK         0.0923
     33 H33        27.7696  -10.9619   67.0717 H         1 UNK         0.0836
     34 H34        26.6590  -12.1744   66.4541 H         1 UNK         0.0836
     35 H35        29.0622  -13.0100   67.3444 H         1 UNK         0.0836
     36 H36        28.5146  -13.6094   65.7867 H         1 UNK         0.0836
     37 H37        30.5743  -12.7027   65.1254 H         1 UNK         0.0923
     38 H38        30.4696  -11.3641   66.3223 H         1 UNK         0.0923
     39 H39        32.3270   -9.2154   66.4789 H         1 UNK         0.0842
     40 H40        31.3629  -10.6352   66.1920 H         1 UNK         0.0842
     41 H41        34.0725  -10.4965   66.8307 H         1 UNK         0.0881
     42 H42        35.3944  -10.2565   65.0119 H         1 UNK         0.0715
     43 H43        34.5181  -11.4196   64.0770 H         1 UNK         0.0715
     44 H44        34.3452   -7.9819   65.2523 H         1 UNK         0.2713
     45 H45        34.3299   -6.3445   61.5690 H         1 UNK         0.3887
     46 H46        33.8072   -8.0101   61.7197 H         1 UNK         0.3887
     47 O47        32.4587  -13.0352   65.6208 O.co2     1 UNK        -0.7449
     48 N48        34.8350   -5.9867   63.9671 N.pl3     1 UNK        -0.6577
     49 H49        35.3139   -5.3223   63.3765 H         1 UNK         0.3887
@<TRIPOS>BOND
     1    1    2 1
     2    1   26 1
     3    1   27 1
     4    1   28 1
     5    2    3 2
     6    2    4 am BACKBONE|DICT|INTERRES
     7    4    5 1
     8    4   29 1
     9    5    6 1
    10    5   13 1
    11    5   30 1
    12    6    7 2
    13    6    8 am BACKBONE|DICT|INTERRES
    14    8   12 1
    15    8    9 1
    16    9   10 1
    17    9   31 1
    18    9   32 1
    19   10   11 1
    20   10   33 1
    21   10   34 1
    22   11   12 1
    23   11   35 1
    24   11   36 1
    25   12   37 1
    26   12   38 1
    27   13   23 1
    28   13   19 1
    29   13   14 1
    30   14   15 1
    31   14   39 1
    32   14   40 1
    33   15   16 1
    34   15   18 1
    35   15   41 1
    36   16   17 ar
    37   16   47 ar
    38   18   19 1
    39   18   42 1
    40   18   43 1
    41   19   24 1
    42   19   20 1
    43   20   21 ar
    44   20   44 1
    45   21   22 ar
    46   21   48 ar
    47   22   45 1
    48   22   46 1
    49   25   48 1
    50   48   49 1
@<TRIPOS>SUBSTRUCTURE
1 UNK 1
@<TRIPOS>COMMENT
CHEMBL441790
PLANTSproteinTorsions
3
1086 243.6387
1557 243.7560
4884 163.3367
PLANTSmolcadARTstart hb
PLANTSmolcadARTstart HB
LINES
34.7131 -5.79698 64.9515 35.047 -3.823 65.745 0 255 0 5
31.7918 -11.0249 61.4204 32.784 -12.47 61.063 0 255 0 5
34.3299 -6.34448 61.569 35.063 -4.21 61.967 0 255 0 5
35.3139 -5.3223 63.3765 35.063 -4.21 61.967 0 255 0 5
32.4587 -13.0352 65.6208 33.404 -13.6134 64.1537 0 255 0 5
PLANTSmolcadARTstart HBCH
LINES
34.129 -12.9816 67.0721 35.942 -12.798 67.355 255 0 0 5
34.129 -12.9816 67.0721 34.253 -15.199 66.842 255 0 0 5
32.4587 -13.0352 65.6208 31.7 -14.366 64.379 255 0 0 5
PLANTSmolcadARTstart HB-CHO
LINES
PLANTSmolcadARTend
PLANTSmolcadARTstart HB_WATER
LINES
PLANTSmolcadARTend

PLANTSmolcadARTend

@<TRIPOS>MOLECULE
CHEMBL22808_entry_00005_conf_01
48 50 1
SMALL
USER_CHARGES


@<TRIPOS>ATOM
      1 C1         32.5796  -13.7691   68.3640 C.3       1 UNK        -0.2022
      2 C2         32.6160  -13.1323   66.9788 C.2       1 UNK         0.4793
      3 O3         32.9150  -13.8163   66.0008 O.2       1 UNK        -0.5108
      4 N4         32.3050  -11.8247   66.9099 N.am      1 UNK        -0.6784
      5 C5         32.2786  -10.9852   65.6958 C.3       1 UNK         0.0683
      6 C6         31.0366  -10.0097   65.7440 C.3       1 UNK         0.1578
      7 C7         28.5656   -9.7648   64.8238 C.3       1 UNK         0.0816
      8 C8         27.8577  -10.0500   66.1629 C.3       1 UNK        -0.1476
      9 C9         28.3045  -11.4616   66.5736 C.3       1 UNK        -0.1476
     10 C10        29.2436  -11.9394   65.4504 C.3       1 UNK         0.0816
     11 C11        28.5224  -12.6192   64.2550 C.3       1 UNK        -0.1602
     12 C12        27.3935  -11.7482   63.6582 C.3       1 UNK        -0.1428
     13 C13        27.7886  -10.2563   63.5725 C.3       1 UNK        -0.1602
     14 C14        31.3317   -8.6028   65.2136 C.2       1 UNK        -0.3083
     15 C15        32.4503   -8.2114   64.5551 C.2       1 UNK         0.0100
     16 C16        32.6099   -6.7350   64.0044 C.2       1 UNK         0.8471
     17 O17        31.6240   -5.9828   64.1822 O.co2     1 UNK        -0.7506
     18 C18        33.6008   -9.1942   64.3314 C.3       1 UNK        -0.1350
     19 C19        33.6312  -10.2325   65.4748 C.3       1 UNK         0.0086
     20 H20        32.1429  -11.6407   64.8296 H         1 UNK         0.1159
     21 H21        30.6741   -9.8986   66.7674 H         1 UNK         0.1288
     22 H22        33.9593   -9.7561   66.4011 H         1 UNK         0.1421
     23 H23        34.8534  -11.9167   65.8551 H         1 UNK         0.3219
     24 H24        32.2562  -13.0595   69.1266 H         1 UNK         0.1095
     25 H25        31.8899  -14.6136   68.3706 H         1 UNK         0.1095
     26 H26        33.5699  -14.1354   68.6362 H         1 UNK         0.1095
     27 H27        32.1189  -11.3418   67.7774 H         1 UNK         0.3346
     28 H28        28.8179   -8.7139   64.6983 H         1 UNK         0.1357
     29 H29        28.1697   -9.3257   66.9172 H         1 UNK         0.1159
     30 H30        26.7732   -9.9687   66.0759 H         1 UNK         0.1159
     31 H31        28.8421  -11.4215   67.5224 H         1 UNK         0.1159
     32 H32        27.4606  -12.1382   66.7164 H         1 UNK         0.1159
     33 H33        30.0324  -12.5942   65.8081 H         1 UNK         0.1357
     34 H34        29.2530  -12.8468   63.4766 H         1 UNK         0.1062
     35 H35        28.1138  -13.5814   64.5666 H         1 UNK         0.1062
     36 H36        27.1000  -12.1225   62.6766 H         1 UNK         0.1017
     37 H37        26.5069  -11.8420   64.2872 H         1 UNK         0.1017
     38 H38        26.8931   -9.6499   63.4302 H         1 UNK         0.1062
     39 H39        28.3999  -10.0939   62.6830 H         1 UNK         0.1062
     40 H40        30.5690   -7.8590   65.3881 H         1 UNK         0.1894
     41 H41        33.4711   -9.6581   63.3510 H         1 UNK         0.1252
     42 H42        34.5578   -8.6669   64.3113 H         1 UNK         0.1252
     43 N43        29.8568  -10.6196   64.9187 N.4       1 UNK        -0.4408
     44 H44        30.2008  -10.7860   63.9838 H         1 UNK         0.2940
     45 O45        33.7013   -6.4534   63.4551 O.co2     1 UNK        -0.7506
     46 N46        34.7455  -11.2369   65.1158 N.4       1 UNK        -0.3119
     47 H47        34.5184  -11.7210   64.2587 H         1 UNK         0.3219
     48 H48        35.6232  -10.7514   64.9943 H         1 UNK         0.3219
@<TRIPOS>BOND
     1    1    2 1
     2    1   24 1
     3    1   25 1
     4    1   26 1
     5    2    3 2
     6    2    4 am BACKBONE|DICT|INTERRES
     7    4    5 1
     8    4   27 1
     9    5   20 1
    10    5   19 1
    11    5    6 1
    12    6   21 1
    13    6   14 1
    14    6   43 1
    15    7   13 1
    16    7    8 1
    17    7   28 1
    18    7   43 1
    19    8    9 1
    20    8   29 1
    21    8   30 1
    22    9   10 1
    23    9   31 1
    24    9   32 1
    25   10   11 1
    26   10   33 1
    27   10   43 1
    28   11   12 1
    29   11   34 1
    30   11   35 1
    31   12   13 1
    32   12   36 1
    33   12   37 1
    34   13   38 1
    35   13   39 1
    36   14   15 2
    37   14   40 1
    38   15   16 1
    39   15   18 1
    40   16   17 ar
    41   16   45 ar
    42   18   19 1
    43   18   41 1
    44   18   42 1
    45   19   22 1
    46   19   46 1
    47   23   46 1
    48   43   44 1
    49   46   47 1
    50   46   48 1
@<TRIPOS>SUBSTRUCTURE
1 UNK 1
@<TRIPOS>COMMENT
CHEMBL22808
PLANTSproteinTorsions
3
1086 277.9767
1557 73.6237
4884 159.5430
PLANTSmolcadARTstart hb
PLANTSmolcadARTstart HB
LINES
34.5184 -11.721 64.2587 33.798 -13.139 63.367 0 255 0 5
32.915 -13.8163 66.0008 31.7 -14.366 64.379 0 255 0 5
32.915 -13.8163 66.0008 34.253 -15.199 66.842 0 255 0 5
32.915 -13.8163 66.0008 33.3703 -13.6474 64.1138 0 255 0 5
PLANTSmolcadARTstart HBCH
LINES
35.6232 -10.7514 64.9943 37.471 -9.795 64.711 255 0 0 5
31.624 -5.98281 64.1822 30.354 -4.973 65.516 255 0 0 5
PLANTSmolcadARTstart HB-CHO
LINES
PLANTSmolcadARTend
PLANTSmolcadARTstart HB_WATER
LINES
PLANTSmolcadARTend

PLANTSmolcadARTend

@<TRIPOS>MOLECULE
CHEMBL349042_entry_00012_conf_01
58 59 1
SMALL
USER_CHARGES


@<TRIPOS>ATOM
      1 C1         29.4337   -7.2303   63.5080 C.3       1 UNK        -0.1702
      2 C2         28.2310   -7.6839   64.3446 C.3       1 UNK        -0.1512
      3 C3         28.1012   -9.2172   64.4021 C.3       1 UNK         0.0079
      4 N4         29.2759   -9.8776   64.9922 N.am      1 UNK        -0.3024
      5 C5         29.3033   -9.8613   66.4634 C.3       1 UNK         0.0182
      6 C6         29.3329   -8.4302   67.0343 C.3       1 UNK        -0.1030
      7 C7         29.4349   -8.4264   68.5516 C.ar      1 UNK        -0.0937
      8 C8         29.3613   -7.2169   69.2486 C.ar      1 UNK        -0.1214
      9 C9         29.4506   -7.2092   70.6381 C.ar      1 UNK        -0.1314
     10 C10        29.6138   -8.4102   71.3257 C.ar      1 UNK        -0.1336
     11 C11        29.6866   -9.6194   70.6371 C.ar      1 UNK        -0.1314
     12 C12        29.5959   -9.6281   69.2474 C.ar      1 UNK        -0.1214
     13 C13        30.2408  -10.4369   64.2098 C.2       1 UNK         0.4957
     14 O14        30.1810  -10.3935   62.9777 O.2       1 UNK        -0.5311
     15 C15        31.4649  -11.1264   64.8746 C.3       1 UNK         0.0923
     16 O16        30.9039  -12.2429   65.5758 O.3       1 UNK        -0.2604
     17 C17        31.7760  -12.9444   66.3589 C.2       1 UNK         0.2297
     18 C18        31.2764  -14.4030   66.6845 C.2       1 UNK         0.8484
     19 O19        30.0505  -14.6196   66.5341 O.co2     1 UNK        -0.7528
     20 C20        32.9616  -12.4477   66.7928 C.2       1 UNK        -0.4836
     21 C21        33.4262  -11.0284   66.5080 C.3       1 UNK         0.0608
     22 C22        32.3159  -10.1853   65.7920 C.3       1 UNK         0.0904
     23 N23        32.8349   -9.0227   65.0491 N.am      1 UNK        -0.6048
     24 C24        33.6741   -9.0446   63.9982 C.2       1 UNK         0.4847
     25 O25        34.1404  -10.0805   63.5224 O.2       1 UNK        -0.5325
     26 C26        34.0601   -7.6796   63.4115 C.3       1 UNK        -0.1492
     27 C27        34.9636   -7.7795   62.1696 C.3       1 UNK        -0.1637
     28 H28        32.1063  -11.4768   64.0653 H         1 UNK         0.0884
     29 H29        34.3550  -11.0491   65.9359 H         1 UNK         0.1166
     30 H30        34.6682   -9.9357   67.8199 H         1 UNK         0.3071
     31 H31        31.6071   -9.7998   66.5323 H         1 UNK         0.1176
     32 H32        29.4994   -6.1423   63.4794 H         1 UNK         0.0606
     33 H33        30.3690   -7.6071   63.9237 H         1 UNK         0.0606
     34 H34        29.3572   -7.5838   62.4792 H         1 UNK         0.0606
     35 H35        28.3325   -7.2816   65.3536 H         1 UNK         0.0831
     36 H36        27.3226   -7.2524   63.9219 H         1 UNK         0.0831
     37 H37        27.2049   -9.4795   64.9663 H         1 UNK         0.0771
     38 H38        27.9188   -9.5975   63.3953 H         1 UNK         0.0771
     39 H39        28.4366  -10.3980   66.8501 H         1 UNK         0.0706
     40 H40        30.1975  -10.3967   66.7864 H         1 UNK         0.0706
     41 H41        30.1743   -7.8734   66.6183 H         1 UNK         0.0933
     42 H42        28.4346   -7.8787   66.7543 H         1 UNK         0.0933
     43 H43        29.2314   -6.2853   68.7164 H         1 UNK         0.1421
     44 H44        29.3926   -6.2766   71.1799 H         1 UNK         0.1325
     45 H45        29.6828   -8.4042   72.4036 H         1 UNK         0.1268
     46 H46        29.8117  -10.5458   71.1783 H         1 UNK         0.1325
     47 H47        29.6501  -10.5673   68.7159 H         1 UNK         0.1421
     48 H48        33.6141  -13.0866   67.3726 H         1 UNK         0.1815
     49 H49        32.5242   -8.1212   65.3811 H         1 UNK         0.3178
     50 H50        33.1654   -7.1070   63.1606 H         1 UNK         0.0968
     51 H51        34.5744   -7.1127   64.1885 H         1 UNK         0.0968
     52 H52        35.1818   -6.7828   61.7851 H         1 UNK         0.0715
     53 H53        35.9255   -8.2395   62.4009 H         1 UNK         0.0715
     54 H54        34.4844   -8.3332   61.3610 H         1 UNK         0.0715
     55 O55        32.1625  -15.2046   67.0631 O.co2     1 UNK        -0.7528
     56 N56        33.7637  -10.3825   67.8607 N.4       1 UNK        -0.2952
     57 H57        33.0660   -9.6899   68.0935 H         1 UNK         0.3071
     58 H58        33.7728  -11.0852   68.5860 H         1 UNK         0.3071
@<TRIPOS>BOND
     1    1    2 1
     2    1   32 1
     3    1   33 1
     4    1   34 1
     5    2    3 1
     6    2   35 1
     7    2   36 1
     8    3    4 1
     9    3   37 1
    10    3   38 1
    11    4    5 1
    12    4   13 am BACKBONE|DICT|INTERRES
    13    5    6 1
    14    5   39 1
    15    5   40 1
    16    6    7 1
    17    6   41 1
    18    6   42 1
    19    7   12 ar
    20    7    8 ar
    21    8    9 ar
    22    8   43 1
    23    9   10 ar
    24    9   44 1
    25   10   11 ar
    26   10   45 1
    27   11   12 ar
    28   11   46 1
    29   12   47 1
    30   13   14 2
    31   13   15 1
    32   15   28 1
    33   15   22 1
    34   15   16 1
    35   16   17 1
    36   17   18 1
    37   17   20 2
    38   18   19 ar
    39   18   55 ar
    40   20   21 1
    41   20   48 1
    42   21   29 1
    43   21   22 1
    44   21   56 1
    45   22   31 1
    46   22   23 1
    47   23   24 am BACKBONE|DICT|INTERRES
    48   23   49 1
    49   24   25 2
    50   24   26 1
    51   26   27 1
    52   26   50 1
    53   26   51 1
    54   27   52 1
    55   27   53 1
    56   27   54 1
    57   30   56 1
    58   56   57 1
    59   56   58 1
@<TRIPOS>SUBSTRUCTURE
1 UNK 1
@<TRIPOS>COMMENT
CHEMBL349042
PLANTSproteinTorsions
3
1086 241.0309
1557 295.0513
4884 294.5475
PLANTSmolcadARTstart hb
PLANTSmolcadARTstart HB
LINES
34.1404 -10.0805 63.5224 33.9844 -12.1603 63.4488 0 255 0 5
PLANTSmolcadARTstart HBCH
LINES
34.6682 -9.93572 67.8199 34.926 -7.987 68.465 255 0 0 5
33.066 -9.68987 68.0935 32.739 -7.94 68.282 255 0 0 5
30.0505 -14.6196 66.5341 29.682 -15.163 65.059 255 0 0 5
32.1625 -15.2046 67.0631 32.691 -16.858 66.803 255 0 0 5
32.1625 -15.2046 67.0631 34.253 -15.199 66.842 255 0 0 5
PLANTSmolcadARTstart HB-CHO
LINES
PLANTSmolcadARTend
PLANTSmolcadARTstart HB_WATER
LINES
PLANTSmolcadARTend

PLANTSmolcadARTend

@<TRIPOS>MOLECULE
CHEMBL411601_entry_00015_conf_01
50 51 1
SMALL
USER_CHARGES


@<TRIPOS>ATOM
      1 C1         31.1265   -9.3210   60.4903 C.3       1 UNK        -0.2004
      2 C2         30.9402   -9.3594   62.0032 C.2       1 UNK         0.4829
      3 O3         30.6631   -8.3252   62.6090 O.2       1 UNK        -0.5206
      4 N4         31.0887  -10.5561   62.5938 N.am      1 UNK        -0.4663
      5 C5         30.9702  -10.8215   64.0307 C.3       1 UNK         0.0320
      6 C6         29.4736  -10.6363   64.3991 C.2       1 UNK         0.4939
      7 O7         28.9162   -9.6048   64.0124 O.2       1 UNK        -0.5442
      8 N8         28.8285  -11.5960   65.1218 N.am      1 UNK        -0.3291
      9 C9         27.5060  -11.3208   65.7047 C.3       1 UNK        -0.0248
     10 C10        27.7390  -10.7477   67.1209 C.3       1 UNK        -0.0204
     11 S11        28.5636  -11.9420   68.2271 S.3       1 UNK        -0.2679
     12 C12        29.9622  -12.3586   67.1324 C.3       1 UNK        -0.0204
     13 C13        29.4902  -12.7661   65.7196 C.3       1 UNK        -0.0248
     14 C14        31.9354   -9.9242   64.8760 C.3       1 UNK        -0.1166
     15 C15        32.0088  -10.2962   66.3854 C.3       1 UNK        -0.1125
     16 C16        33.3675  -10.9777   66.6505 C.3       1 UNK        -0.0411
     17 C17        33.3470  -12.5302   66.6054 C.2       1 UNK         0.6189
     18 O18        34.1061  -13.1738   67.3660 O.co2     1 UNK        -0.7360
     19 C19        34.2751  -10.2156   65.6655 C.3       1 UNK        -0.1304
     20 C20        33.4165  -10.0761   64.3974 C.3       1 UNK         0.0181
     21 N21        33.8624   -8.9047   63.6089 N.pl3     1 UNK        -0.2455
     22 C22        34.0628   -8.8281   62.2889 C.cat     1 UNK         0.4081
     23 N23        33.9165   -9.8545   61.4559 N.pl3     1 UNK        -0.6558
     24 H24        31.6464   -8.8715   64.8031 H         1 UNK         0.0938
     25 H25        33.5270  -10.9935   63.8197 H         1 UNK         0.0700
     26 H26        34.2486   -6.8104   62.2906 H         1 UNK         0.3873
     27 H27        31.4032  -10.2988   60.0938 H         1 UNK         0.0867
     28 H28        30.2020   -9.0049   60.0067 H         1 UNK         0.0867
     29 H29        31.9117   -8.6121   60.2272 H         1 UNK         0.0867
     30 H30        31.3213  -11.3583   62.0262 H         1 UNK         0.2914
     31 H31        31.2630  -11.8469   64.2543 H         1 UNK         0.0810
     32 H32        26.9093  -10.6803   65.0532 H         1 UNK         0.0973
     33 H33        26.9292  -12.2459   65.7402 H         1 UNK         0.0973
     34 H34        28.3269   -9.8287   67.1002 H         1 UNK         0.0900
     35 H35        26.7820  -10.5057   67.5827 H         1 UNK         0.0900
     36 H36        30.6531  -11.5155   67.1122 H         1 UNK         0.0900
     37 H37        30.4867  -13.1911   67.6012 H         1 UNK         0.0900
     38 H38        28.7778  -13.5908   65.7668 H         1 UNK         0.0973
     39 H39        30.2691  -13.1655   65.0706 H         1 UNK         0.0973
     40 H40        32.0423   -9.3668   66.9580 H         1 UNK         0.0932
     41 H41        31.1623  -10.8765   66.7558 H         1 UNK         0.0932
     42 H42        33.6880  -10.7141   67.6618 H         1 UNK         0.0652
     43 H43        34.5415   -9.2455   66.0940 H         1 UNK         0.0869
     44 H44        35.2123  -10.7428   65.4773 H         1 UNK         0.0869
     45 H45        34.0362   -8.0592   64.1327 H         1 UNK         0.2742
     46 H46        34.0734   -9.7315   60.4664 H         1 UNK         0.3873
     47 H47        33.6270  -10.7527   61.8171 H         1 UNK         0.3873
     48 O48        32.5838  -13.0617   65.7673 O.co2     1 UNK        -0.7360
     49 N49        34.4298   -7.6623   61.7794 N.pl3     1 UNK        -0.6558
     50 H50        34.8899   -7.6285   60.8814 H         1 UNK         0.3873
@<TRIPOS>BOND
     1    1    2 1
     2    1   27 1
     3    1   28 1
     4    1   29 1
     5    2    3 2
     6    2    4 am BACKBONE|DICT|INTERRES
     7    4    5 1
     8    4   30 1
     9    5    6 1
    10    5   14 1
    11    5   31 1
    12    6    7 2
    13    6    8 am BACKBONE|DICT|INTERRES
    14    8   13 1
    15    8    9 1
    16    9   10 1
    17    9   32 1
    18    9   33 1
    19   10   11 1
    20   10   34 1
    21   10   35 1
    22   11   12 1
    23   12   13 1
    24   12   36 1
    25   12   37 1
    26   13   38 1
    27   13   39 1
    28   14   24 1
    29   14   20 1
    30   14   15 1
    31   15   16 1
    32   15   40 1
    33   15   41 1
    34   16   17 1
    35   16   19 1
    36   16   42 1
    37   17   18 ar
    38   17   48 ar
    39   19   20 1
    40   19   43 1
    41   19   44 1
    42   20   25 1
    43   20   21 1
    44   21   22 ar
    45   21   45 1
    46   22   23 ar
    47   22   49 ar
    48   23   46 1
    49   23   47 1
    50   26   49 1
    51   49   50 1
@<TRIPOS>SUBSTRUCTURE
1 UNK 1
@<TRIPOS>COMMENT
CHEMBL411601
PLANTSproteinTorsions
3
1086 45.4832
1557 291.4438
4884 187.8987
PLANTSmolcadARTstart hb
PLANTSmolcadARTstart HB
LINES
31.3213 -11.3583 62.0262 32.784 -12.47 61.063 0 255 0 5
32.5838 -13.0617 65.7673 33.628 -13.3333 64.3327 0 255 0 5
PLANTSmolcadARTstart HBCH
LINES
33.627 -10.7527 61.8171 32.784 -12.47 61.063 255 0 0 5
34.8899 -7.62846 60.8814 34.757 -7.805 58.793 255 0 0 5
34.1061 -13.1738 67.366 35.942 -12.798 67.355 255 0 0 5
34.1061 -13.1738 67.366 34.253 -15.199 66.842 255 0 0 5
32.5838 -13.0617 65.7673 31.7 -14.366 64.379 255 0 0 5
PLANTSmolcadARTstart HB-CHO
LINES
PLANTSmolcadARTend
PLANTSmolcadARTstart HB_WATER
LINES
PLANTSmolcadARTend

PLANTSmolcadARTend
