# Supplementary material for: Building shape-focused pharmacophore models for effective docking screening
Source: J Cheminform. 2024 Aug 9;16:97. doi: 10.1186/s13321-024-00857-6 (PMC11312248; doi:10.1186/s13321-024-00857-6)
Supplement: Supplementary file 2 — Additional file2 [file 13321_2024_857_MOESM2_ESM.zip › supplementary_files/neu/o-lap_model_shape-esp.mol2]

# O-LAP model
# Command: o-lap --mcl --clustermin 5 --mclI 20 --prefix mcl-mclI-20-clustermin-5 input_noldlim.mol2 > o-lap_model_shape-esp.mol2

@<TRIPOS>MOLECULE
 mcl-mclI-20-clustermin-50
 54
 SMALL
 USER_CHARGES

@<TRIPOS>ATOM
      1 O1        32.2507  -13.4537   66.0059 O.co2     1 LIG        -0.826
      2 O2        33.9755  -13.2110   67.1093 O.co2     1 LIG        -0.826
      3 C1        31.4320   -6.0480   62.0830 C.3       1 LIG        -0.205
      4 C2        31.3591   -6.7251   63.3784 C.2       1 LIG         0.489
      5 O3        31.1990   -6.1309   64.3370 O.2       1 LIG        -0.535
      6 C3        33.0385  -12.8064   66.5155 C.2       1 LIG         0.860
      7 C4        34.0446  -10.5369   65.5370 C.3       1 LIG        -0.207
      8 C5        33.3037  -11.1288   66.6382 C.3       1 LIG        -0.069
      9 N1        31.9107   -7.8871   63.2929 N.am      1 LIG        -0.686
     10 C6        33.6547   -9.3280   64.7742 C.3       1 LIG        -0.200
     11 C7        33.6037   -9.6855   64.2468 C.3       1 LIG         0.116
     12 C8        31.1070  -10.2204   64.0590 C.3       1 LIG         0.206
     13 H1        32.2437   -8.2478   62.3324 H         1 LIG         0.336
     14 N2        32.0366  -10.4676   66.4182 N.4       1 LIG        -0.184
     15 C9        32.2578   -8.8939   64.3207 C.3       1 LIG         0.121
     16 C10       31.4857  -11.2697   65.0625 C.2       1 LIG        -0.333
     17 C11       32.5525  -11.6572   65.5916 C.2       1 LIG        -0.074
     18 N3        29.1768   -9.7597   64.6650 N.am      1 LIG        -0.322
     19 N4        34.7432   -8.5897   64.4424 N.4       1 LIG        -0.319
     20 C12       34.9193   -7.0670   63.2900 C.3       1 LIG        -0.164
     21 C13       27.4597   -8.0811   63.8502 C.3       1 LIG        -0.202
     22 C14       34.7030   -8.2767   62.5738 C.2       1 LIG        -0.295
     23 N5        30.7672   -8.1289   63.5983 N.am      1 LIG        -0.608
     24 C15       32.1879   -9.7246   64.5106 C.3       1 LIG        -0.102
     25 H2        30.6121   -8.6631   62.7231 H         1 LIG         0.310
     26 C16       31.2871   -8.3788   64.8367 C.3       1 LIG         0.152
     27 C17       31.6196  -10.1367   65.0309 C.3       1 LIG        -0.121
     28 C18       34.1265   -9.2564   63.2987 C.2       1 LIG        -0.206
     29 C19       33.2399  -12.5932   66.5164 C.2       1 LIG         0.632
     30 C20       29.5337   -9.7944   65.7857 C.2       1 LIG         0.496
     31 N6        29.8002   -9.2964   64.8413 N.4       1 LIG        -0.498
     32 C21       27.5753  -11.9590   63.5962 C.3       1 LIG        -0.193
     33 C22       28.3756  -12.1565   63.6003 C.3       1 LIG        -0.194
     34 C23       29.8897  -11.4204   63.1840 C.3       1 LIG        -0.172
     35 C24       29.7874   -8.8960   64.8075 C.3       1 LIG         0.261
     36 C25       31.5290  -14.4661   66.7988 C.2       1 LIG         0.850
     37 C26       27.3412  -11.1419   63.6068 C.3       1 LIG        -0.172
     38 C27       28.7812  -10.5293   63.6271 C.3       1 LIG        -0.171
     39 C28       27.0954   -8.5804   64.5524 C.3       1 LIG        -0.131
     40 C29       30.4786   -8.8912   64.8934 C.3       1 LIG         0.152
     41 C30       29.8162  -12.3685   66.0130 C.3       1 LIG         0.208
     42 C31       29.8027  -10.6027   64.0211 C.2       1 LIG         0.510
     43 N7        34.1131   -8.6903   63.7208 N.pl3     1 LIG        -0.265
     44 H3        32.0406   -8.3300   62.6789 H         1 LIG         0.319
     45 C32       34.1972   -9.1621   62.4322 C.cat     1 LIG         0.411
     46 C33       27.2815   -9.0981   63.8124 C.3       1 LIG        -0.192
     47 C34       31.3915   -9.8966   65.0694 C.3       1 LIG         0.146
     48 C35       29.0967   -8.0259   64.3380 C.3       1 LIG         0.117
     49 C36       29.1791   -9.6786   64.8845 C.3       1 LIG        -0.145
     50 C37       31.2439  -11.1482   67.4733 C.3       1 LIG        -0.154
     51 C38       31.4583   -8.9544   60.5587 C.3       1 LIG        -0.201
     52 N8        34.2812  -10.0450   61.5037 N.pl3     1 LIG        -0.663
     53 O4        29.7340   -9.7304   64.4987 O.3       1 LIG        -0.461
     54 C39       23.9593   -7.1674   64.6662 C.ar      1 LIG        -0.132
