# Supplementary material for: Building shape-focused pharmacophore models for effective docking screening
Source: J Cheminform. 2024 Aug 9;16:97. doi: 10.1186/s13321-024-00857-6 (PMC11312248; doi:10.1186/s13321-024-00857-6)
Supplement: Supplementary file 2 — Additional file2 [file 13321_2024_857_MOESM2_ESM.zip › supplementary_files/neu/test_set.smi]

CCCN(CCC1=CC=CC=C1)C(=O)[C@@H]1OC(C(O)O)=C[C@H](NC(N)=[NH2+])[C@H]1NC(C)=O CHEMBL147283
CC(=O)N[C@@H](CC(C)C)[C@@H]1[NH2+][C@@H](C(=O)[O-])C[C@H]1C1=CN=CN1 CHEMBL195871
C/C=C\[C@@H]1C[C@H](C(=O)[O-])[NH2+][C@H]1[C@@H](NC(C)=O)[C@@H]1CC=CCO1 CHEMBL400552
CC[C@@H](CCC1=CC=CC=C1)O[C@@H]1C=C(C(=O)[O-])C[C@H]([NH3+])[C@H]1NC(C)=O CHEMBL81286
CCCN(CCC1=CC=CC=C1)C(=O)[C@@H]1OC(C(=O)[O-])=C[C@H]([NH3+])[C@H]1[N-]C(=O)C(F)(F)F CHEMBL348066
CC(=O)N[C@H]1[C@H](C(=O)N2CCCC2C)OC(C(=O)[O-])=C[C@@H]1[NH3+] CHEMBL164976
CC(=O)N[C@H]1[C@H](C(=O)N(CCC2=CC=CC=C2)C2CC2)OC(C(=O)[O-])=C[C@@H]1[NH3+] CHEMBL442774
CC(=O)N[C@@H]1[C@@H]([NH3+])C=C(C(=O)[O-])O[C@@H]1C(=O)N1C(C)CCC1C CHEMBL436250
CCC(CC)[C@H](NC(C)=O)[C@@H]1C[C@@H](C(=O)[O-])C[C@H]1NC(N)=[NH2+] CHEMBL136111
CCC(C)O[C@H]1C=C(C(=O)[O-])C[C@H]([NH3+])[C@@H]1NC(C)=O CHEMBL309192
CCC(C)O[C@H]1C=C(C(=O)[O-])C[C@H](NC(N)=[NH2+])[C@@H]1NC(C)=O CHEMBL311059
CC(=O)N[C@@H](CC(C)C)[C@@H]1[NH2+][C@@H](C(=O)[O-])C[C@H]1C1=NC=CN1 CHEMBL195288
CCCN(CCC1=CC=CC=C1)C(=O)[C@@H]1OC(C(O)O)=C[C@H](N)[C@H]1NC(C)=O CHEMBL1161290
CCC1CCCCN1C(=O)C(NC(C)=O)[C@H]1CC(C(=O)[O-])C[C@@H]1NC(N)=[NH2+] CHEMBL294169
CC[C@@H](CCC1CCCCC1)O[C@@H]1C=C(C(=O)[O-])C[C@H]([NH3+])[C@H]1NC(C)=O CHEMBL315261
CCCN(CCC1=CC=CC=C1)C(=O)[C@@H]1OC(C(=O)[O-])=C[C@H](NC(N)=[NH2+])[C@H]1NC(C)=O CHEMBL318452
CCCN(CC1CC1)C(=O)C(NC(C)=O)[C@H]1CC(C(=O)[O-])C[C@@H]1NC(N)=[NH2+] CHEMBL292393
CC(=O)N[C@H]1[C@H](N2CCCCC2)C=C(C(=O)[O-])C[C@@H]1[NH3+] CHEMBL23009
CC(=O)NC(C(=O)N1CCCCC1)[C@H]1CC(C(=O)[O-])C[C@@H]1NC(N)=[NH2+] CHEMBL57800
CC(=O)N[C@@H](CC(C)C)[C@@H]1[NH2+][C@@H](C(=O)[O-])C[C@H]1C1=CSC=N1 CHEMBL426810
CC(=O)NC(C(=O)[O-])[C@@H]1CCC(=C2SCCCS2)C1 CHEMBL57348
CCCCC1=NN=C([C@@H]2OC(C(=O)[O-])=C[C@H]([NH3+])[C@H]2NC(C)=O)N1CCC CHEMBL70936
CC(=O)NC(C(=O)NC(C)CCC1=CC=CC=C1)[C@H]1CC(C(=O)[O-])C[C@@H]1NC(N)=[NH2+] CHEMBL418456
CCN(CC)C(=O)C(NC(C)=O)[C@H]1CC(C(=O)[O-])C[C@@H]1NC(N)=[NH2+] CHEMBL301435
CC(=O)N[C@H]1[C@H]([NH+]2CCCCC2)C=C(C(=O)[O-])C[C@@H]1[NH3+] CHEMBL23009
CCN(CC)C(=O)[C@@H]1OC(C(=O)[O-])=C[C@H](NC(N)=[NH2+])[C@@H]1NC(C)=O CHEMBL98262
CC(=O)N[C@@H](CC(C)C)[C@@H]1[NH2+][C@@H](C(=O)[O-])C[C@H]1C1=CNC=N1 CHEMBL195871
O=S(=O)([N-]CC(F)(F)F)NC1CN(S(=O)(=O)c2ccc3c(c2)OCCO3)C1 ZINC000443038919
O=C(Cn1ncnn1)N1CCO[C@]2(CCS(=O)(=O)C2)C1 ZINC001361417809
O=C1NC(=O)[C@@]2(CCCN(S(=O)(=O)CCNS(=O)(=O)c3ccccc3)C2)N1 ZINC000433465979
CN1C(=O)c2ccc(S(=O)(=O)NCCn3ncnn3)cc2C1=O ZINC000079108240
C#CCN1CC(N2CCN(C(=O)CN3CCC(=O)NC3=O)CC2)C1 ZINC000941632761
C#CCNS(=O)(=O)N1CCN(Cc2ccnc(-c3nn[nH]n3)c2)CC1 ZINC000823850812
CN1CCN(S(=O)(=O)N2CCN(S(=O)(=O)CCCC#N)CC2)CC1 ZINC000609158248
CC(C)(CNS(C)(=O)=O)NC(=O)CCNS(C)(=O)=O ZINC001364901764
C#CCN1CCN(C(=O)CN2CCC(NS(=O)(=O)[N-]CC(F)(F)F)CC2)CC1 ZINC001193582499
Cn1cnc([N+](=O)[O-])c1N1CCN2C(=O)C(=O)NC[C@@H]2C1 ZINC000408391930
O=C1[C@@H]2CS(=O)(=O)CCN2C(=O)N1CCNS(=O)(=O)c1cccc([N+](=O)[O-])c1 ZINC000484449898
C#CCOCCC(=O)OCC(=O)N1CCN([C@@H]2CCS(=O)(=O)C2)CC1 ZINC000756304689
CN1CCN([C@H]2CN(c3ncnc4c3CC[NH2+]CC4)C[C@@H]2O)CC1 ZINC000072430142
N#Cc1ncn(CCNC(=O)CN2CCNC(=O)C2)n1 ZINC001363169708
Cn1cc([N+](=O)[O-])c(N2CCN(CCS(N)(=O)=O)CC2)n1 ZINC001306981118
C#CCN(Cc1nc2c([nH]1)n(C)c(=O)n(C)c2=O)[C@@H]1CCS(=O)(=O)C1 ZINC000161660229
CNC(=O)NCC(=O)N(C)CCN(C)C(=O)Cn1ccnc1 ZINC001376313266
N#Cc1cccc(S(=O)(=O)NCC(=O)NCCn2ncnn2)c1 ZINC000580653798
CNS(=O)(=O)CCNC(=O)N1CCN(S(=O)(=O)c2cn(C)c(C)n2)CC1 ZINC000439079845
CN(C(=O)Cc1nnc[nH]1)[C@H]1CN(C(=O)c2cc(C#N)c[nH]2)C[C@@H]1O ZINC000958969876
C#CCN(c1nnc(CCO)n1C)[C@H]1CCS(=O)(=O)C1 ZINC001262849906
CNS(=O)(=O)CCNC(=O)C(=O)N(C)CC(C)(C)[NH3+] ZINC001328354290
NS(=O)(=O)c1cccc(N2C[C@@H](O)[C@@H](O)C2)c1[N+](=O)[O-] ZINC000433820368
O=C(C[C@@H]1CCNC1=O)N(CCO)CC[NH2+][C@H]1CCNC1=O ZINC001368398379
CN1CCN(C(=O)CCNC(=O)C(=O)N2CCN(CCC#N)CC2)CC1 ZINC000602225758
C#CCCN1CC(N2CCN(C(=O)Cn3ccc(=O)[nH]c3=O)CC2)C1 ZINC000941475851
C#CCNC(=O)CN1CCN(S(=O)(=O)c2cn(C)c(C)n2)CC1 ZINC000728589810
CN(C(=O)c1c[nH]c(C#N)c1)[C@H]1CN(C(=O)Cn2cnnn2)C[C@@H]1O ZINC000958828511
C[C@@H](CNS(N)(=O)=O)CN1CC[NH+](C)CC1 ZINC001321490960
N#CC1(NC(=O)C23CC(NC(=O)c4c[nH]c(=S)[nH]c4=O)(C2)C3)CCC1 ZINC001278525135
NC(=O)Cn1cc(C[C@@H]2NC(=O)NC2=O)nn1 ZINC000098210277
C=CCn1c(C)nnc1N1CCN2C(=O)C(=O)NC[C@@H]2C1 ZINC000328842114
Cc1nc([C@@H]2CN(S(C)(=O)=O)CCO2)cc(N(C)CCO)n1 ZINC000072387937
C[C@@H](C#N)N(C)S(=O)(=O)CCCS(=O)(=O)N(C)[C@@H]1CCNC1=O ZINC000349463238
CC(C)S(=O)(=O)CC(=O)N(C)C[C@@H](O)CN(C)C[C@H](C)O ZINC001394793007
O=C(CCc1cnccn1)N1CCN2[C@@H](CNS2(=O)=O)C1 ZINC001363607681
CN1CCN(S(=O)(=O)N2CC[N@@H+]3CC[C@H]2C3)CC1 ZINC001414269386
C#CCNS(=O)(=O)N1CCN(S(=O)(=O)CCOC)CC1 ZINC000872515647
C[C@@H]1C[N@H+](CC(=O)NCC#N)C[C@H]1CCNC(=O)[C@@H]1CNC(=O)N1 ZINC001103381659
COC1(C)CN(S(=O)(=O)CCCS(=O)(=O)NCC#N)C1 ZINC000349521208
CC(CS(=O)(=O)N(C)C)=NNCCS(C)(=O)=O ZINC000884430014
COCC[NH2+]CCc1cn(Cc2cc(=O)n(C)c(=O)n2C)nn1 ZINC001333113955
CN(C)c1nc(N)nc(Cn2cc(S(=O)(=O)N(C)C)ccc2=O)n1 ZINC000023105445
Cn1[nH]cnc1=NS(=O)(=O)CCCCS(=O)(=O)N1CC(C)(C#N)C1 ZINC000349626391
NC(=O)CN1CCN(C(=O)CC[N@@H+]2CC[C@@H](F)C2)CC1=O ZINC001362716307
N#C[C@@]12CN(C(=O)CN3CSCC3=O)C[C@@H]1CS(=O)(=O)C2 ZINC000885322998
CN(C)c1cc(N2CC[C@@](O)(CNC(=O)Cn3ccnc3)C2)ncn1 ZINC000257219341
CN(C)S(=O)(=O)C1(CNS(=O)(=O)c2cc(F)cc(C#N)c2)CC1 ZINC001309865314
CN(CC#N)C(=O)Cn1cc(S(N)(=O)=O)cn1 ZINC001344522718
N#CCC1(O)CN(S(=O)(=O)CCCS(=O)(=O)Nc2ccc(C#N)cn2)C1 ZINC000349456783
CN1CC[C@@H](NS(=O)(=O)CCCS(=O)(=O)NC(C)(C)C#N)C1=O ZINC000594640167
Cn1c(=O)[nH]c(=O)c2cc(S(=O)(=O)N3CC(C)(O)C3)cnc21 ZINC000170619728
CC[NH2+]Cc1cc(=O)[nH]c(CNC(=O)c2cn(C)nc2Cl)n1 ZINC001087261692
Cn1cc(C(=O)N2C[C@@H]3CS(=O)(=O)C[C@@H]3C2)c(=O)[nH]c1=O ZINC001361548595
O=C1NC[C@@H]2CN(C[C@@H](O)Cn3cc([N+](=O)[O-])cn3)CCN2C1=O ZINC000361572104
COCCN(CCC#N)S(=O)(=O)N1C[C@H](O)[C@@H](O)C1 ZINC000337154987
CCS(=O)(=O)N(C)CC(=O)NCCNCC#N ZINC001136129327
C#CC[NH2+][C@@H]1CN(C(=O)CN2C(=O)CNC2=O)C[C@H]1c1cnn(C)c1 ZINC001087008755
N#C[C@@H]1CN(S(=O)(=O)NCCN2C(=O)CCCC2=O)CCO1 ZINC000337072427
Cn1cc(C(=O)N2C[C@@H](NC(=O)c3cc(C#N)c[nH]3)[C@@H](O)C2)[nH]c1=O ZINC000962133955
CS(=O)(=O)N1CCN(S(=O)(=O)N(CCC#N)CCC#N)CC1 ZINC000443476585
C#CCNC(=O)CN1CCN(C(=O)C2=CN3CCS(=O)(=O)N=C3C=C2)CC1 ZINC000728534895
NS(=O)(=O)CC[C@@H]1NC(=O)NC1=O ZINC000002042138
CCS(=O)(=O)CC(=O)NCCNC(=O)Cn1cccn1 ZINC001348463696
C#CCC[NH2+][C@@H]1CN(C(=O)C[C@@H]2NC(=O)NC2=O)C[C@@H]1n1ccnn1 ZINC001129896206
C[NH2+]CCN(C)C(=O)C(=O)NCc1cn(C)nc1OC ZINC001335830010
C#CCCCNC(=O)C(=O)NCCNC(=O)c1ccn[nH]1 ZINC001324827681
CS(=O)(=O)N1CC(CN2C(=O)[C@@H]3[C@H](O)CCCN3C2=O)C1 ZINC001324622541
CCS(=O)(=O)NCCS(=O)(=O)NCCn1cc([N+](=O)[O-])cn1 ZINC000269134851
CN1NC(C2NN(C)C(=O)N(C)N2)NN(C)C1=O ZINC000001580104
NC(=O)Cn1cc(C[NH2+]C[C@]2(O)CCOC2)nn1 ZINC001308336953
C#CCN1CCN(C(=O)CCCS(N)(=O)=O)CC1 ZINC000804612435
C[C@@H](O)CN(CCO)S(=O)(=O)c1nn(C)cc1[N+](=O)[O-] ZINC001328756089
C[C@@H](C#N)NS(=O)(=O)CCCS(=O)(=O)N1CCN(C2CC2)C(=O)C1 ZINC000349475764
Nc1ncnc2c1ncn2[C@@H]1OC[C@@H](CO)[C@@H]1O ZINC000004823096
CN(CCC#N)S(=O)(=O)NCCN(C)S(=O)(=O)N(C)CCC#N ZINC000445714141
Cc1nc(N[C@@H]2CNC(=O)C2)nc(N[C@@H]2CNC(=O)C2)c1[N+](=O)[O-] ZINC000362649144
C#CCCCCNC(=O)C(=O)NCCS(=O)(=O)NC ZINC001324546330
C[C@@H](C#N)CN(C)S(=O)(=O)NCc1nc(N(C)C)no1 ZINC000225711601
C#CCCN(CCOC)C(=O)C(=O)N=c1nc[nH]n1C ZINC001327477895
CN1CCC([NH2+][C@@H]2CO[C@H](CNS(C)(=O)=O)[C@H]2O)CC1 ZINC000077265409
C#CC[N@H+]1C[C@@H]2CN(C(=O)CN3C(=O)C(=O)N(C)C3=O)C[C@]2(C)C1 ZINC001092068234
Cn1cnc(S(=O)(=O)N2C[C@@H]3COC[C@H](C2)N3CC2CC2)c1 ZINC000096252539
O=C1C=C(NCCO)C(=O)N1CCO ZINC000003123164
CC(C)S(=O)(=O)NC1=NCN(CCCO)CN1 ZINC000040387294
C[C@H](C#N)C(=O)NC[C@H](O)CNC(=O)Cn1cncn1 ZINC001501606140
C[C@@H](C#N)NS(=O)(=O)CCCS(=O)(=O)N1C[C@@H](O)C2(CC2)C1 ZINC000349500589
N#CC[C@@]1(O)CCN(C(=O)C2CS(=O)(=O)C2)C1 ZINC001330580624
N#CCC1(O)CN(S(=O)(=O)CCCS(=O)(=O)Nc2ccncc2)C1 ZINC000349459584
N#CCN1CC(CCO)(NC(=O)CN2CCCNC2=O)C1 ZINC001276061867
N#CCCN1CCN(c2c(=O)c(=O)c2NCCO)CC1 ZINC000101694495
CC(C)(C)NS(=O)(=O)CCNS(=O)(=O)N1CCO[C@@H](C#N)C1 ZINC000554520753
CN(C)/C=C1\C(=O)Nc2c1c(=O)n(C)c(=O)n2C ZINC000104187684
C=CCN(CC=C)C(=O)CN1CCN(C(=O)C(N)=O)CC1 ZINC001113279737
Cn1ccc(S(=O)(=O)[N-]c2ccc(S(N)(=O)=O)cc2)n1 ZINC000340081041
CN(C)S(=O)(=O)CCNc1ccc(C#N)c(NCCS(=O)(=O)N(C)C)n1 ZINC000564576375
CN(CCC#N)S(=O)(=O)N1CCN(CCO)CC1 ZINC000097205852
CCS(=O)(=O)NC[C@H]1CO[C@@H]2CN(Cc3cnn(C)c3)C[C@H]12 ZINC000306130592
C[C@H](O)[C@H](O)CN1CCN([C@@H]2CS(=O)(=O)C[C@@H]2O)CC1 ZINC001364364703
C#CCNS(=O)(=O)N1CCN(C(=O)CCn2cnc3c2ncnc3N)CC1 ZINC001175515086
Cc1c(C(=O)N2CCNCC[NH2+]CC2)nnn1C ZINC001342622323
O=S1(=O)C[C@H](O)[C@@H](N2CCN([C@@H]3CS(=O)(=O)C[C@@H]3O)CC2)C1 ZINC000022937509
CC(C)(C#N)NS(=O)(=O)CCCCS(=O)(=O)N1CCNC(=O)C1 ZINC000581835392
CN(C)C(=O)C[NH2+]C[C@@]1(C)CCN(C(=O)CS(C)(=O)=O)C1 ZINC001380393172
C#CCNS(=O)(=O)N1CCN(CCCN2C(=O)CNC2=O)CC1 ZINC000761029445
N#Cc1cn(C2CN(C(=O)[C@@H]3C[N@@H+]4CCN3CCC4)C2)c(=O)[n-]c1=O ZINC000530271012
CNC(=O)NC(=O)CN1CC[C@@](C)(NC(=O)Cc2nc[nH]n2)C1 ZINC001368170438
CNC(=O)NC(=O)C[NH2+]C1(CNC(=O)CNC(=O)OC)CC1 ZINC001380064172
Cc1cc(N(C)CCS(N)(=O)=O)nc(S(C)(=O)=O)n1 ZINC001365240272
C#CCN(CC#N)S(=O)(=O)CCCS(=O)(=O)N1CC(=O)N(C)[C@@H](C)C1 ZINC000848958797
N#CCCCS(=O)(=O)N1CC[C@H](S(N)(=O)=O)C1 ZINC001320252284
C[NH2+][C@H]1CC[C@@](O)(Cn2cnc3c2nc(N)nc3N)[C@H](O)C1 ZINC000585262168
NC(=O)c1ccc(-c2nnn(CC(=O)N3CCN(S(=O)(=O)c4ccc5c(c4)CCC5)CC3)n2)cc1 ZINC000010022511
C[NH2+]CCOCCN(C)C(=O)C(=O)N1CC[C@@](C)(O)C1 ZINC001335378529
CN1CCN(S(=O)(=O)N2CCC[N@H+](CCO)CC2)CC1 ZINC001363779310
N#CCCN1CCN(C(=S)NCC(N)=O)CC1 ZINC000865268912
N#Cc1ccc(NC(=O)C(=O)N2CCN3C(=O)C(=O)NC[C@@H]3C2)cc1 ZINC000275978737
C#CCNS(=O)(=O)N1CCN(c2ncnc3c2cnn3C)CC1 ZINC000872632938
Cn1nncc1S(=O)(=O)NCCCN1C(=O)CNC1=O ZINC001321825627
N#Cc1ncn(CC(=O)NCCNS(=O)(=O)c2cccnc2)n1 ZINC000342847715
C#CCN1CC2(C1)C[C@H](NC(=O)Cn1nccn1)CO2 ZINC001053819815
N#Cc1ccc(N2CCN(C(=O)CC(N)=O)[C@@H]3CS(=O)(=O)C[C@@H]32)cn1 ZINC001054785458
Nc1cc(NC(CO)(CO)CO)ncc1[N+](=O)[O-] ZINC001157152675
C[C@@H]1C[N@H+](Cc2cc(=O)n3nc(N)[nH]c3n2)C[C@@H]1O ZINC001307590297
NS(=O)(=O)[C@@H]1CCN(C(=O)c2ccc(-n3cnnn3)cn2)C1 ZINC001364057588
N#Cc1cccc(N2CCN(C(=O)C(=O)N3CCNC(=O)C3)CC2)n1 ZINC000459838212
C[C@@H]1CN(C(=O)Cn2nccn2)C[C@H]1CC[NH2+]CC(=O)NCC#N ZINC001104241291
Cn1c2nc3c(nc[nH]c3=O)nc2c(=O)n(C)c1=O ZINC000000399845
COC[C@](C)(O)C(=O)N1CC[C@@](O)(C[NH+](C)C)C1 ZINC001347428116
C[C@@H](CC#N)N(C)C(=O)[C@H](C)NC(=O)Cn1cnnn1 ZINC001411765447
COc1ncc([N-]S(=O)(=O)c2cncc(C#N)c2)cc1C(N)=O ZINC000357174763
O=[N+]([O-])N1[C@@H]2OC3O[C@@H]2N([N+](=O)[O-])[C@H]2OC3O[C@@H]21 ZINC000100672243
COCC1(CNC(=O)CCNS(=O)(=O)c2cn(C)c(C)n2)CC[NH2+]CC1 ZINC000261751479
C#CCN(CCNC(=O)Cn1ncnn1)CCOC ZINC001279045136
CCS(=O)(=O)NCCS(=O)(=O)N[C@H]1COC[C@@H]1C ZINC001365739958
NC(=O)NCC(=O)NC/C=C/CNc1ncc([N+](=O)[O-])c(N)n1 ZINC001107069552
O=C([C@H]1CCCS1(=O)=O)N1CCC[C@](CO)([NH2+]CCO)C1 ZINC001377177739
C=CCN1CC[C@@H](N2CCN(S(=O)(=O)[C@@H]3CCS(=O)(=O)C3)CC2)C1=O ZINC000799129528
CN(C(=O)c1c[nH]c(C#N)c1)[C@H]1CN(C(=O)[C@@H]2CNC(=O)N2)C[C@@H]1O ZINC000958828771
Nc1ccnc2c1ncn2[C@H]1O[C@H](CO)[C@@H](O)[C@H]1O ZINC000036272175
O=C(CNS(=O)(=O)c1ccccc1[N+](=O)[O-])NCCn1cnnn1 ZINC000845796944
CN(C(C)(C)C#N)S(=O)(=O)CCCS(=O)(=O)N1CCOC[C@@H](O)C1 ZINC000349470908
O=C1NC[C@@H]2CN(S(=O)(=O)CCN3CCOC3=O)CCN12 ZINC001363952263
O=C1CCCC(=O)N1CCS(=O)(=O)N1CCN(c2ncccn2)CC1 ZINC000016849979
CS(=O)(=O)CCNC(=O)CNS(=O)(=O)c1cccc(C#N)c1 ZINC000810156786
NS(=O)(=O)[C@@H]1CCCN(CC#CCN2CCC[C@@H](S(N)(=O)=O)C2)C1 ZINC000367464282
O=[N+]([O-])c1cccc(S(=O)(=O)N2CCN(S(=O)(=O)N3CCCCC3)CC2)c1 ZINC000012428861
Cc1nnc(CC(=O)N2CCNCC[NH2+]CC2)[nH]1 ZINC001342705693
[NH3+]C[C@H]1O[C@@H](CO)[C@@H](O)[C@H]1N1CCN(c2ncccn2)CC1 ZINC000020465062
CC(C)(C)OC(=O)NC1(C(=O)[N-]S(=O)(=O)CCCC#N)CC1 ZINC000494608197
CO[C@@H]1CN(S(=O)(=O)c2nn(C)cc2[N+](=O)[O-])C[C@H]1O ZINC000599320782
N#Cc1c(F)cccc1NC/C=C\CNC(=O)Cn1c(=O)[n-][nH]c1=O ZINC001107286856
Cc1c(C(=O)N2CC=C(N)N2)cnc2c1c(=O)n(C)c(=O)n2C ZINC001361782168
CNC(=O)CCCC(=O)N[C@@H](CO)CNC(=O)[C@@H](C)C#N ZINC001444296929
CN(C)S(=O)(=O)C[C@@H]1CN(c2cccc(C#N)n2)C[C@H]1O ZINC001529198650
C#CCN1CC(CCO)(NC(=O)CS(=O)(=O)NC)C1 ZINC001282545089
O=c1[nH]c(=O)c2cc3c(=O)[nH]c(=O)c3cc12 ZINC000000061493
C#CCNS(=O)(=O)N1CCN(Cc2cc(=O)c(O)co2)CC1 ZINC000761030444
C#CC[C@@H]1NC(=O)N([C@@H]2CS(=O)(=O)C[C@@H]2OC)C1=O ZINC001350006560
O=C(CC(F)(F)F)N[C@@H]1CN(C(=O)Cn2ncnn2)C[C@@H]1O ZINC001396424447
O=C(CCC(=O)N1CCN(S(=O)(=O)c2ccc(F)cc2)CC1)NCc1n[nH]c(=O)[n-]1 ZINC000482489189
NS(=O)(=O)CCN1CCN(CCn2ccc([N+](=O)[O-])n2)CC1 ZINC000132059002
CS(=O)(=O)c1nnc(CN2C[C@H](CO)[C@H](CO)C2)s1 ZINC001364786998
O=c1[nH]c2ccc(S(=O)(=O)N[C@@H]3CCOC[C@H]3O)cc2[nH]c1=O ZINC000220215257
C#CCCN1CCN(S(=O)(=O)C2CN(C(=O)COC)C2)CC1 ZINC000961073437
[NH3+]CC(=O)NCC(=O)NCC(=O)NCC(=O)N1CCc2ncc(Cn3cccn3)n2CC1 ZINC001159643521
NC(=S)NN[C@@H]1OC[C@H](O)[C@@H](O)[C@@H]1O ZINC000004529966
CN(CC#N)S(=O)(=O)CCCS(=O)(=O)N1CC(C)(O)C1 ZINC000349470100
O=C1OC[C@H]2CN(Cc3c([O-])ccc(Cl)c3F)CCN12 ZINC000365252623
O=S(=O)(c1ccco1)N1CC(S(=O)(=O)N2CCNCC2)C1 ZINC000585137080
O=C(Cn1cc([N+](=O)[O-])cn1)NCCN1CCNC1=O ZINC001537834279
CN(C)S(=O)(=O)n1ccnc1CN1CCC(O)(CO)CC1 ZINC001363649007
COc1ccccc1N1C(=O)[N-]C(=O)C(=CNCCN2CC[NH2+]CC2)C1=O ZINC000019995733
Cc1c(NC(=O)CNS(=O)(=O)c2cn(C)cn2)nnn1C ZINC001362549359
COC(=O)[C@H]([N-]S(=O)(=O)c1ccc(C#N)s1)c1ccn(C)n1 ZINC000435435838
C#CCNS(=O)(=O)N1CCN(C(=O)CNC(=O)OCC(F)(F)F)CC1 ZINC001632960514
C#CCN(CC#N)C(=O)Cn1cc(S(N)(=O)=O)cn1 ZINC001345473329
Cn1c(C=O)nc2c1c(=O)[nH]c(=O)n2C ZINC000000330380
CN(C(=O)[C@@H]1CNC(=O)N1)[C@H]1CN(C(=O)c2c[nH]c(C#N)c2)C[C@@H]1O ZINC000958942021
O=c1[nH]c(=O)n([C@@H]2O[C@@H](CO)[C@@H](O)[C@@H]2O)cc1Cl ZINC000005103284
Cc1cc(O)ccc1[N-]S(=O)(=O)c1cnn(CC(F)F)c1 ZINC000283795134
O=C(N[C@@H]1CN(c2nccn3nnnc23)C[C@@H]1O)[C@@H]1CNC(=O)N1 ZINC001044457900
CN(C(=O)c1ccc(C#N)[nH]1)[C@H]1CN(C(=O)Cn2cncn2)C[C@@H]1O ZINC000958826714
C=CCn1c(=O)n(CC=C)c(=O)n(C[C@@H]2CCS(=O)(=O)C2)c1=O ZINC000576895653
O=C(CNC(=O)C(=O)NC[C@H]1COCC[NH2+]1)NCC1CC1 ZINC001330052921
CNC(=O)NC(=O)CSc1nc(C)c(CCC(=O)OC)c(=O)[nH]1 ZINC000223809529
O=C(NCCn1nc(-n2cncn2)ccc1=O)c1cc(=O)[nH]c(=O)[nH]1 ZINC000096097953
O=c1[nH]c2ncsc2c(=O)n1OS(=O)(=O)c1ccccc1 ZINC000001705839
C#CCNS(=O)(=O)N1CCN(C(=O)Cc2ccc(-n3cnnn3)cc2)CC1 ZINC001643372610
Cc1nn(CCO)c(C)c1CN1CCN2C(=O)C(=O)NC[C@H]2C1 ZINC001319961691
O=C(NC[C@@H]1C[N@@H+](CCn2cccn2)C[C@@H]1O)c1n[nH]c(=O)[n-]c1=O ZINC000958222942
COCCN(CCC#N)S(=O)(=O)N1C[C@H]2CS(=O)(=O)C[C@@]2(C#N)C1 ZINC001195574974
N#Cc1cc(C(=O)N[C@@H]2CN(C(=O)Cn3cncn3)C[C@@H]2O)c[nH]1 ZINC000962391782
C#CCCN1CCN(S(=O)(=O)CC2CN(S(C)(=O)=O)C2)CC1 ZINC000906864360
CN(C)S(=O)(=O)NCC(=O)NCCCNCC#N ZINC001167421811
C[C@@H](C#N)N(C)S(=O)(=O)c1ccc(S(=O)(=O)N2C[C@H](O)[C@@H](O)C2)cc1 ZINC000600764476
Cn1cc([N+](=O)[O-])c(S(=O)(=O)N2CC3(C2)CNC(=O)O3)n1 ZINC001329793262
CN(C[C@@]1(O)CCN(c2cnccn2)C1)C(=O)CCCn1cncn1 ZINC000257260316
C#CCNS(=O)(=O)N1CCN(CCn2cc([N+](=O)[O-])cn2)CC1 ZINC000761024943
C#CC[N@H+](C)CCCNS(=O)(=O)CC1CN(S(C)(=O)=O)C1 ZINC000907206260
C#CCN1CCN(C(=O)CN2CCN(S(=O)(=O)c3cn(C)c(C)n3)CC2)CC1 ZINC000766192015
C[C@H](C#N)CN(C)S(=O)(=O)N1C[C@H](O)[C@@H](O)C1 ZINC000337154990
[NH3+]CCNS(=O)(=O)N1CCC2(CC1)OCCO2 ZINC001326977959
CS(=O)(=O)[C@@H]1CCN(Cc2cc(Cl)c(F)cc2[O-])C1 ZINC000294795416
O=c1cc(CN2CC[NH+](C[C@@H](O)CN3CCOCC3)CC2)nc2sccn21 ZINC000123136773
CN([C@@]1(C#N)CCOC1)S(=O)(=O)CCCS(=O)(=O)N1C[C@H](O)[C@@H](O)C1 ZINC000600767473
CN(CCC#N)S(=O)(=O)N1CC(=O)NCC12COC2 ZINC001413432004
CC#CC[N@H+](CCO)C1CCN(C(=O)CN2CCNC(=O)C2)CC1 ZINC001098447747
C[C@@H]1CN(C(=O)[C@H]2[C@@H](O)C(=O)N(C)[C@@H]2c2cnn(C)c2)C[C@@H]1O ZINC001362264821
CCN(C[C@@H](C)C#N)S(=O)(=O)N1CCN(CCS(N)(=O)=O)CC1 ZINC000410142679
O=C1[C@@H]2[C@@H]3C=C[C@@H](C3)[C@@H]2C(=O)N1CCN1CCN(S(=O)(=O)c2cccs2)CC1 ZINC000033932040
CCS(=O)(=O)NCC[NH2+][C@@H]1CN(C(=O)CC(N)=O)C[C@@H]1C ZINC001327844550
N#Cc1ccc(S(=O)(=O)NCC(=O)NCCOCCS(N)(=O)=O)cc1 ZINC000584413028
COc1cc(S(=O)(=O)NC(CO)(CO)CO)c(OC)cc1C ZINC000054363392
O=C(Cn1ncnn1)NC[C@@H](CO)NC(=O)CC(F)(F)F ZINC001382455744
N#C[C@@H]1CN(S(=O)(=O)NCC2(O)CCC2)CCO1 ZINC000337087934
CC1(O)CN(S(=O)(=O)CCCS(=O)(=O)NC2(C#N)CC2)C1 ZINC000349455481
CN1CN(S(=O)(=O)CCCS(=O)(=O)Nc2ccc(C#N)cn2)CC1=O ZINC000349459844
N#CCN1CC(O)(CNC(=O)[C@]23C[C@H]2COC3)C1 ZINC001278867973
CN1CCN(S(=O)(=O)CCCS(=O)(=O)N(CC#N)CC#N)CC1 ZINC000349538191
COC(=O)CN(CC#N)C(=O)CN(C)S(C)(=O)=O ZINC000348801284
C#CCOCCC(=O)N1CCN([C@@H]2CS(=O)(=O)C[C@@H]2O)CC1 ZINC000787999200
Nc1nc2c(ncn2[C@@H]2O[C@@H](CO)[C@@H](O)[C@@H]2O)c(Br)n1 ZINC000004743794
O=C(CNS(=O)(=O)c1ccc(Cl)c([N+](=O)[O-])c1)OCC(=O)N1CCNC1=O ZINC000024911369
COCCCS(=O)(=O)N1CCN(C(=O)c2cc(C)c3c(=O)[n-]c(=O)nc-3[nH]2)CC1 ZINC000432710243
CCN(CCC#N)S(=O)(=O)N1CCC(NS(=O)(=O)NC)CC1 ZINC000431605647
CC(C)S(=O)(=O)NNC=C1C(=O)NC(=S)NC1=O ZINC000749969391
N#CCNS(=O)(=O)CCCS(=O)(=O)N1CC(=O)N(C2CC2)C1 ZINC000349463356
C#CCNS(=O)(=O)N1CCN(CCS(=O)(=O)c2ccc(C#N)cn2)CC1 ZINC000808742490
O[C@H](C[N@@H+]1CC[C@@H](O)[C@@H](O)C1)C[C@]1(O)CCOC1 ZINC001308004672
Cn1nnc(C(=O)N2CC(O)(CNC(=O)C3(NC(N)=O)CC3)C2)n1 ZINC001042652015
N=c1nn[n-]n1CC(=O)N1CCCN(Cc2ccccn2)CC1 ZINC000952970093
CNS(=O)(=O)c1ccc(S(=O)(=O)NCC2(COC)CC[NH2+]CC2)cc1 ZINC000262215055
C#CCOCCNC(=O)C(=O)N1CC[C@](O)(CC#N)C1 ZINC001326097269
N#Cc1ccnc(N2CCN(C(=O)Cn3cccnc3=O)CC2)c1 ZINC000032953890
C#CCN1CCN(S(=O)(=O)CCCS(=O)(=O)N2CCN(CC#C)CC2)CC1 ZINC000799794591
CN(CCN1CC[NH2+]CC1)S(=O)(=O)c1nn(C)cc1[N+](=O)[O-] ZINC000599098214
O=C([C@@H]1C[C@H]1[N+](=O)[O-])N1CC2(C1)CCN(C(=O)C1CS(=O)(=O)C1)C2 ZINC001019014772
C#CCOCCC(=O)NC1(CCO)CN(C(=O)c2ccc(-c3nn[nH]n3)[nH]2)C1 ZINC001588359140
O=C1NC2(CCCC2)C(=O)N1CCCNS(=O)(=O)c1c[nH]c2nc(=O)[n-]c(=O)c-2c1 ZINC000437220733
C[C@H](CNCC#N)N(C)C(=O)CCNS(C)(=O)=O ZINC001270978182
O=c1[nH]cc(S(=O)(=O)[N-]c2ccc([N+](=O)[O-])cc2)c(=O)[nH]1 ZINC000010188264
CN(C)S(=O)(=O)N1CCN(c2ncc([N+](=O)[O-])c(N)n2)CC1 ZINC000603847695
C#CCNC(=O)CN1CCN(C(=O)CNS(=O)(=O)c2ccc(C#N)cc2)CC1 ZINC000810344177
CCS(=O)(=O)NCCNC(=O)C(=O)NCc1nccn1C ZINC001322464465
O=C(NN1CCS(=O)(=O)CC1)c1c[nH]nc1[N+](=O)[O-] ZINC001118971926
CNS(=O)(=O)CC(=O)NC[C@@H]1C[N@H+](CC#CCOC)C[C@H]1C ZINC001102582287
C[C@@H]1C[N@H+](CC(=O)NCC#N)C[C@H]1CNC(=O)[C@@]1(C)CNC(=O)C1 ZINC001102177221
C#CC[NH2+][C@@H]1CN(C(=O)CNS(=O)(=O)NC)C[C@@H]1n1ccnn1 ZINC001129945776
CCS(=O)(=O)CCN(C)S(=O)(=O)N1CCO[C@@H](C#N)C1 ZINC000800095086
O=C(c1cc(O)c(O)c(O)c1)N1CC(N2CCNC(=O)C2)C1 ZINC001148583853
Cc1noc([N-]S(=O)(=O)CCCS(=O)(=O)N2CC(O)(CC#N)C2)c1C ZINC000349452029
NC(=O)C[N@H+](CCO)C1CCN(C(=O)Cn2cnnn2)CC1 ZINC001368829426
N#Cc1ccc(N2CCN(C(=O)Cn3cnc(C(N)=O)n3)CC2)cn1 ZINC000846044372
Cn1cc(S(=O)(=O)NCC(=O)OCC(=O)NC2(C#N)CCC2)cn1 ZINC000784206598
CN(C)[S@](C)(=O)=NS(=O)(=O)N1CC2(C1)CNC(=O)O2 ZINC001365715691
CN1CCN(S(=O)(=O)c2ccc(NCCCNS(C)(=O)=O)c([N+](=O)[O-])c2)CC1 ZINC000029530458
CN(CCC#N)S(=O)(=O)NCCCc1nnnn1C ZINC001309941367
C#CCOCCNC(=O)C(=O)N1CCN(c2ccc(-c3nn[nH]n3)nc2)CC1 ZINC001588363414
N#C[C@@]12CN(C(=O)C[C@H]3CC(=O)N3)C[C@H]1CS(=O)(=O)C2 ZINC001472035986
CN(C)C[C@@](C)(C#N)NC(=O)Cn1c(=O)c2c(ncn2C)n(C)c1=O ZINC000572246981
Cc1nc(S(=O)(=O)NCCC(=O)NCC(C)(C)NS(C)(=O)=O)cn1C ZINC000068520425
O=C(/C=C/c1ccc(O)c(O)c1)NN1CCS(=O)(=O)CC1 ZINC000862734118
CCN1CCN(S(=O)(=O)CCCS(=O)(=O)N(C)CC#N)CC1=O ZINC000349480745
CCS(=O)(=O)NCCN1CCN(S(=O)(=O)N2CCN(C)CC2)CC1 ZINC000069221168
N#CCN1C[C@@H]2CN(C(=O)CN3C(=O)CNC3=O)C[C@@H]2C1 ZINC001049205915
CN(C)S(=O)(=O)N1CCN(c2cc(-n3cncn3)ncn2)CC1 ZINC000206910600
NS(=O)(=O)CCCNC(=O)c1[nH]nc2c1C[NH2+]CC2 ZINC001328205081
CN([C@@H]1COC[C@H]1O)S(=O)(=O)N1CCO[C@H](C#N)C1 ZINC000352321405
C#CCNS(=O)(=O)N1CCN(S(=O)(=O)CCC(C)(C)S(C)(=O)=O)CC1 ZINC001475620715
C[S@@](=N)(=O)N1CCN(Cc2cc(F)cc(F)c2[O-])CC1 ZINC000895470867
CN1CCN(CCn2cnc3c2c(=O)n(C)c(=O)n3C)C[C@@H]1C#N ZINC000332238025
COCCn1cnnc1CNS(=O)(=O)c1cn(C)c(=O)n(C)c1=O ZINC000824464010
O=C(C(=O)N1CCNCC[NH2+]CC1)N1CCC(F)(F)C1 ZINC001332411827
Cn1cc(S(=O)(=O)NCc2cnoc2)c(=O)n(C)c1=O ZINC001365725125
Cn1cc(N2CCN(c3c(C#N)c(=O)n(C)c(=O)n3C)CC2=O)cn1 ZINC000267323143
C#CCCCC(=O)NCC1(O)CN(C(=O)CC(N)=O)C1 ZINC001042802182
C[C@@]1(NC(=O)NCCCCCCNC(=O)N[C@@]2(C)CCS(=O)(=O)C2)CCS(=O)(=O)C1 ZINC000012661042
CCN(CC#N)S(=O)(=O)CCCS(=O)(=O)N1CCC(C)=C(C)C1 ZINC000349496550
Cc1ccccc1S(=O)(=O)N1C[C@@H](O)[C@H](N2CCN(C)CC2)C1 ZINC000257225837
COCCn1c(N2CCN(CCO)CC2)nc2c1c(=O)[nH]c(=O)n2C ZINC000019913705
C#CCOCCN(C)C(=O)C1(OC)CS(=O)(=O)C1 ZINC001348885582
C#CCN(CC#N)S(=O)(=O)CCCS(=O)(=O)N1CC[C@@H](O)C1 ZINC000491616803
N#Cc1ccccc1CSCCNC(=O)C(=O)NCCn1ccnc1 ZINC001321405281
C#CCCS(=O)(=O)N1CCN(S(C)(=O)=O)CC1 ZINC000710844326
C[NH+](C)CCNC(=O)Cn1cc(NC(=O)C(=O)N2CCN(c3ncc(F)cn3)CC2)cn1 ZINC000544742464
N#C[C@]1(C(=O)NCCOCC(N)=O)CCCOC1 ZINC001545556227
CC#CC[N@@H+]1C[C@@H](O)[C@@H](CNC(=O)c2[nH]c(=O)[nH]c(=O)c2OC)C1 ZINC000958581960
C#CCN(CC#N)S(=O)(=O)CCCS(=O)(=O)N1CC(=O)N(C)C[C@@H]1C ZINC000848958901
CCN([C@@H]1CCS(=O)(=O)C1)S(=O)(=O)c1cc(N2C(=O)C(C)(C)CS2(=O)=O)ccc1OC ZINC000013686141
CN(CC#N)S(=O)(=O)CCCS(=O)(=O)N(C)[C@@H]1COC[C@H]1O ZINC000349454930
COCCN(CCC#N)C(=O)c1cc(C)c2c(=O)[n-]c(=O)nc-2[nH]1 ZINC000610987901
C[C@@H](CC#N)N(C)S(=O)(=O)CCCS(=O)(=O)N=c1nc[nH]n1C ZINC000349523849
Nc1ncnc2nc([C@@H]3O[C@@H](CO)[C@@H](O)[C@@H]3O)[nH]c21 ZINC000005011820
Cc1nc(NS(=O)(=O)CCCS(=O)(=O)NCCO)ccc1C#N ZINC000349606312
CN(C)C=[NH+]c1[n-]c(=O)nc2c1ncn2[C@@H]1O[C@H](CO)[C@@H](O)[C@H]1O ZINC000328578068
Cc1ccc(S(=O)(=O)NNC=C2C(=O)[N-]C(=O)NC2=O)cc1 ZINC000006585463
N#Cc1cn(CCO)c(=O)n(Cc2ccc(Br)cc2F)c1=O ZINC001307371301
COCCn1cc(C[C@@H]2NC(=O)NC2=O)nn1 ZINC000098210275
O=C(c1cc([N+](=O)[O-])c[nH]c1=O)N1CCNC(=O)C1 ZINC000060481350
C#CCN1CCC[C@H]1C(=O)N1CCN(CCN2C(=O)CNC2=O)CC1 ZINC000948825686
O=c1[nH]ccc(N2CCN3C(=O)C(=O)NC[C@@H]3C2)c1[N+](=O)[O-] ZINC001350475140
N#Cc1ccnc(N2CC[N@@H+](C(CO)CO)C[C@H](O)C2)c1 ZINC000097173176
NS(=O)(=O)c1cnn(CC(=O)N2CCc3n[nH]nc3C2)c1 ZINC001362016152
Cn1nnc(C(=O)NCC=CC[NH2+]CCN2C(=O)CNC2=O)n1 ZINC001321199155
O=[N+]([O-])c1cccc(F)c1S(=O)(=O)[N-]CC1(O)CCS(=O)(=O)CC1 ZINC000551576490
OCC1(CO)COCC(CO)(CO)C1O ZINC000001702547
C[C@@H](CC#N)N(C)S(=O)(=O)N1CCN2C(=O)C(=O)NC[C@@H]2C1 ZINC000282261123
C[C@@H]1C[N@H+](C[C@@H](O)CO)[C@@H](C)CN1C[C@@H](O)CO ZINC001333871770
C#CCC[N@H+]1CC[C@@H](N2CCN(C(=O)CN3C(=O)CNC3=O)CC2)C1 ZINC001046082794
COCCN1CNC(=S)N(N2CN(CCOC)CNC2=S)C1 ZINC000014165235
NS(=O)(=O)C1(CNC(=O)Cc2nc3ncccn3n2)CCC1 ZINC001363433796
CN(CCO)S(=O)(=O)c1nn(C)cc1[N+](=O)[O-] ZINC001348136391
CC[NH2+]Cc1cc(=O)[nH]c(CNC(=O)c2cnn(C)c2CC)n1 ZINC001087257930
N#Cc1c[nH]c(C(=O)N2C[C@@H](NC(=O)Cn3cnnn3)[C@@H](O)C2)c1 ZINC000961444523
C#CCN(CC#N)S(=O)(=O)c1ccc(S(=O)(=O)N2C[C@H](O)[C@@H](O)C2)cc1 ZINC000863594372
N#Cc1ccc(N2CCN(CC(N)=O)C(=O)C2)nc1N ZINC000515311746
C#CCSCCNC(=O)C(=O)NCCCON ZINC001353134496
Cn1nnnc1CCN1CCO[C@]2(CCS(=O)(=O)C2)C1 ZINC001363264299
C#CC[NH2+][C@@H]1CN(C(=O)CN2CCNC(=O)C2)C[C@H]1c1cnn(C)c1 ZINC001086991331
CN(C)S(=O)(=O)N1CCCN(c2c(C#N)c(=O)n(C)c(=O)n2C)CC1 ZINC000377328506
C#CC[NH+]1CCC2(CC1)CN(C(=O)CN1CC(=O)NC1=O)CCO2 ZINC000949212991
CNS(=O)(=O)N1CCN(S(=O)(=O)N(CCC#N)CCOC)CC1 ZINC000553541810
COC[C@](C)(C#N)NC(=O)CCNS(C)(=O)=O ZINC001319392113
CC1(C)COC(=O)[C@@H]1NS(=O)(=O)CCCS(=O)(=O)NCC#N ZINC000848964240
C#C[C@@H](CO)NS(=O)(=O)C[C@@H](COC)OC ZINC000882234380
C#CCNC(=O)CCS(=O)(=O)NCC(=O)NC(C)C ZINC000490781215
N#CCNC(=O)C[NH2+]CCNC(=O)c1cccc2c1NC(=O)CO2 ZINC001129620444
CS(=O)(=O)NCCCNS(=O)(=O)c1cccc2nsnc21 ZINC000019079855
CCn1[nH]c(C)nc1=NS(=O)(=O)CCCS(=O)(=O)N1CC(C#N)C1 ZINC000349496253
N#CC1(CNC(=O)NCCS(N)(=O)=O)CCOCC1 ZINC001372946381
C[C@@H](C#N)NS(=O)(=O)CCCS(=O)(=O)N1CC(C)(O)C1 ZINC000349462069
O=C(Cn1ncnn1)N1C[C@H]2CC[C@@H](C1)N2C(=O)[C@@H]1C[C@H]1[N+](=O)[O-] ZINC000969003474
N#CC1(NS(=O)(=O)CCCS(=O)(=O)N[C@H]2[C@@H]3COC[C@@H]32)CC1 ZINC000349572664
NS(=O)(=O)N1CCN(S(=O)(=O)c2ccc([N+](=O)[O-])cn2)CC1 ZINC000845858697
CN(C)S(=O)(=O)N(C)CC(=O)NCCn1cc([N+](=O)[O-])cn1 ZINC000573974196
COC(=O)NCC(=O)NCCn1cnc(C#N)n1 ZINC001322545499
Cn1cc([N+](=O)[O-])c(S(=O)(=O)[N-]C[C@@]2(O)CC[N@H+](C)C2)n1 ZINC000599276744
CCN(CCC#N)S(=O)(=O)NCCn1cnnn1 ZINC000845951354
O=c1nc2[nH]cc(S(=O)(=O)NCCS(=O)(=O)N3CCSCC3)cc-2c(=O)[n-]1 ZINC000437224528
N#CN1CCN(Cc2cc(Br)cc(F)c2[O-])CC1 ZINC001235075621
C#CCC[NH2+]Cc1cn(C2CN(C(=O)CN3CN=NC3=O)C2)nn1 ZINC001105215934
O=C(NCCCS(=O)(=O)N1CCN(c2ncccn2)CC1)c1cc(=O)c2ccccc2o1 ZINC000012164600
COC(=O)c1nscc1S(=O)(=O)[N-]c1ccn(CCC#N)n1 ZINC000532037311
O=C(CCn1cccn1)N1CC[C@@H](c2nc3c(c(=O)[nH]2)CCN(C(=O)C2CC2)C3)C1 ZINC000019406068
CC(C)NS(=O)(=O)NCCNS(=O)(=O)N(C)[C@@H](C)CC#N ZINC000337762224
CN(C(=O)Cn1ncnn1)[C@H]1CN(C(=O)c2ccc(C#N)[nH]2)C[C@@H]1O ZINC000958853919
Cn1ncc([N+](=O)[O-])c1C(=O)N1CC2(C1)NC(=O)NC2=O ZINC001305462167
C[C@@H](C#N)N(C)S(=O)(=O)CCCS(=O)(=O)N1CCn2nncc2C1 ZINC000349540180
C#CCNS(=O)(=O)N1CCN(C[C@@H]2CN=C(c3cnn(C)c3)O2)CC1 ZINC000930119754
CN([C@@H]1COC[C@H]1O)S(=O)(=O)CCCS(=O)(=O)NC1(C#N)CC1 ZINC000349467864
C=CCN1CCN([C@H]2CS(=O)(=O)C[C@@H]2O)CC1 ZINC001322950265
C#CCCCS(=O)(=O)N1CCN(S(=O)(=O)NCC#C)CC1 ZINC000872515495
O=C(NCC#CCNC(=O)[C@@]1(O)CCSC1)[C@@]1(O)CCSC1 ZINC000681340251
O=C(c1cccn2nnnc12)N1CCC(=O)NCC12COC2 ZINC001363236458
N#Cc1ccc(NC(=O)C(=O)N2CC(S(=O)(=O)N3CCNCC3)C2)cc1 ZINC000415869365
O=C1NC[C@@H]2CN(c3ccc([N+](=O)[O-])cc3-c3nn[nH]n3)CCN2C1=O ZINC000823546345
N#Cc1ccnc(NS(=O)(=O)CCCS(=O)(=O)N2CCNC(=O)C2)c1 ZINC000349541860
C#CCN1CCN(C(=O)CN2CCc3nn(C)c(=O)cc3C2)CC1 ZINC000490866862
[NH3+]CCC(=O)N1C[C@H](O)[C@@H](n2cc(Br)c(=O)[nH]c2=O)C1 ZINC000257210642
O=C(CN1CC(=O)NC1=O)N1CC(CNC(=O)[C@@H]2CNC(=O)N2)C1 ZINC001003948953
Cc1cc(N2CC[C@H](N3CC(S(N)(=O)=O)C3)C2=O)n(C)n1 ZINC001365309233
C#CCCN(CCOC)S(=O)(=O)c1cn(C)c(=O)n(C)c1=O ZINC000851874893
N#Cc1cccc(C(=O)N2CCN(C(=O)Cn3cnnn3)CC2)n1 ZINC000589293753
C#CCN1CCN(C(=O)CN2CCN(Cc3nc[nH]n3)CC2)CC1 ZINC000878808591
C=CCCCNC(=O)C(=O)N1CCN(C(=O)Cn2cnnn2)CC1 ZINC000342475420
N#CCNC(=O)CN1C[C@@H](NC(=O)CCCS(N)(=O)=O)[C@@H](O)C1 ZINC001220242373
Cn1c(NCC(C)(C)NS(C)(=O)=O)c(C#N)c(=O)n(C)c1=O ZINC000068767885
CN(C)S(=O)(=O)N(CC#N)C[C@@H]1CNC(=O)O1 ZINC001325866443
C#CCOCCn1nnnc1N1CC(=O)N[C@@H](C)C1 ZINC001355801305
CN(C)S(=O)(=O)N(C)CC(=O)OCC(=O)NC1(C#N)CCC1 ZINC000845203022
Cc1cnc(N)c(S(=O)(=O)[N-]c2cccc(S(=O)(=O)N3CCNC(=O)C3)c2)c1 ZINC000501268638
O=C1NC(=O)c2cc(S(=O)(=O)OCCN3C(=O)c4ccccc4C3=O)ccc21 ZINC000226860353
CC(C)(C#N)NS(=O)(=O)CCCS(=O)(=O)N1CCN2C(=O)NC[C@@H]2C1 ZINC000563431288
Nc1nccc(C(=O)N2CCN(S(N)(=O)=O)CC2)c1[N+](=O)[O-] ZINC000548085758
CN(C(=O)c1cc(C#N)c[nH]1)[C@H]1CN(C(=O)Cc2nnc[nH]2)C[C@@H]1O ZINC000958802395
CN(C(=O)CN1C(=O)CNC1=O)C1CN(C(=O)c2c[nH]c(C#N)c2)C1 ZINC000955380964
C[C@@H]1CN(C(=O)CN2CN=NC2=O)C[C@H]1CC[NH2+]CC(=O)NCC#N ZINC001104098984
C#CCN(CC(=O)N1CCN(CC#C)CC1)[C@H]1CCS(=O)(=O)C1 ZINC000490865535
N#Cc1cc(C(=O)N2CCN(S(N)(=O)=O)CC2)c[nH]1 ZINC000181246212
CN1CN(S(=O)(=O)CCCS(=O)(=O)NC2(C#N)CC2)CC1=O ZINC000349461503
CN(CC#N)S(=O)(=O)CCCS(=O)(=O)N[C@@H]1CC(=O)N(C)C1 ZINC000349615120
C#CCNS(=O)(=O)N1CCN(C(=O)CNS(=O)(=O)c2cn(C)cn2)CC1 ZINC001558073786
O=C1CNC(=O)N1CCSc1ccc(S(=O)(=O)N2CCOCC2)cn1 ZINC000028014200
CNC(=S)NCCN(CCN(CCNC(=S)NC)C(=S)NC)C(=S)NC ZINC000016189335
N#Cc1ncccc1S(=O)(=O)N1CCN2C(=O)C(=O)NC[C@@H]2C1 ZINC000428399223
O=C(NC1(CNC(=O)[C@@]2(F)CCOC2)CC1)[C@@H]1CNC(=O)N1 ZINC001389941679
N#CCNC(=O)CNC(=O)NCCS(=O)(=O)NC[C@@H]1CCCCO1 ZINC000511920105
COC(=O)NCC(=O)NCC1(NC(=O)Cc2nnc(C)[nH]2)CC1 ZINC001393559330
N#Cc1ccc(S(=O)(=O)N2CCN(C(=O)CN3CC(=O)NC3=O)CC2)cc1 ZINC000264695361
O=C(C(=O)N1CCNC(=O)CC1)N1CC[C@@H]2NC(=O)CC[C@@H]2C1 ZINC001327294091
CS(=O)(=O)CCS(=O)(=O)NC[C@@H](O)Cn1ccnn1 ZINC001364884785
C#CCC[C@@H](O)CNC(=O)NCc1nnn(C)n1 ZINC001326983401
N#CCN1CC(CCO)(NC(=O)C2(C(N)=O)CC2)C1 ZINC001282529719
C#CC1(O)CCN(S(=O)(=O)N2CCN(S(C)(=O)=O)CC2)CC1 ZINC000917928914
COC(=O)CN(CC#N)C(=O)CNS(=O)(=O)c1cn(C)cn1 ZINC000348629754
N#CCNS(=O)(=O)CCCS(=O)(=O)N1CCN(C2CC2)CC1 ZINC000349534908
CO[C@@H]1COC[C@@H](N(C)C(=O)C2CN(S(C)(=O)=O)C2)[C@@H]1OC ZINC000585288258
O=C1[N-]C(=O)C(=NNC2=[NH+][C@H]3CCCC[C@@H]3N2)C(=O)N1 ZINC000814224118
CCc1c[nH]c(CC(=O)N(C)CCNC(=O)c2nnn(C)n2)n1 ZINC001387977158
NC(=O)c1cnc2n1CCN(C(=O)CCCN1C(=O)CSC1=S)C2 ZINC001273203734
C[C@@H](C#N)NS(=O)(=O)CCCS(=O)(=O)N1CC(=O)N(C)C1 ZINC000349461569
O=C1N[C@@H]2NC(=S)N[C@@H]2N1CCO ZINC000001249938
C=CCNC(=O)NC(=O)C[NH2+]CCNC(=O)C(C)(C)NC(=O)NC ZINC001152283097
C=CCN1CC[C@@H]([NH2+]C[C@@H]2CN(C(=O)Cn3cncn3)CCO2)C1=O ZINC001051924779
C[C@@H](CC#N)N(C)S(=O)(=O)NC1CN(S(=O)(=O)N(C)C)C1 ZINC000599501621
C[C@@]1(NC(=S)OCCOCCOCCO)CCS(=O)(=O)C1 ZINC000217417790
CN(C)NS(=O)(=O)[C@@H]1CCS(=O)(=O)C1 ZINC000004336690
CC1([NH2+]CCn2cncn2)CCN(C(=O)[C@H]2CNC(=O)N2)CC1 ZINC001381125687
Cc1onc(N)c1S(=O)(=O)[N-]CC[C@H](O)C(F)(F)F ZINC000349584688
Cn1c2[nH]c(CN3CCN(CCC#N)CC3)nc2c(=O)n(C)c1=O ZINC000611317011
N#CCN1CCC[C@](CO)(NC(=O)Cn2cncn2)C1 ZINC001271995468
O=C(C#CC1CC1)N1CCO[C@@H]2CN(C(=O)Cn3ncnn3)C[C@@H]21 ZINC000960360065
Cc1c(CC(=O)N(C)CCNC(=O)Cn2ncnn2)cnn1C ZINC001373465973
CNS(=O)(=O)N1CCN(CC[N+](=O)[O-])CC1 ZINC000930484879
CS(=O)(=O)NCc1cn2c(n1)CN(c1ncc(F)cn1)CC2 ZINC000096197406
CO[C@@H]1CN(S(=O)(=O)CCCS(=O)(=O)N(C)[C@@H](C)C#N)C[C@H]1O ZINC000349457150
NC(=O)NC(=O)CN1CCO[C@@H](CNC(=O)Cn2cccn2)C1 ZINC001374121936
COCCN1C(=O)CO[C@@H]2CN(S(=O)(=O)c3cn(C)cn3)C[C@H]21 ZINC000096246297
OCc1ccccc1O[C@@H]1O[C@@H](CO)[C@@H](O)[C@@H](O)[C@@H]1O ZINC000003874929
N#CCNC(=O)C[NH2+]CCNC(=O)c1ccc2c(c1)NC(=O)CO2 ZINC001129906507
N#CCNC(=O)CNC(=O)CNS(=O)(=O)c1ccc(C#N)cc1 ZINC000344402571
CN(C)S(=O)(=O)N1CCN(C[C@@H](O)Cn2cc([N+](=O)[O-])cn2)CC1 ZINC000610335782
COC[C@H](NS(=O)(=O)N(C)[C@@H](C)CC#N)C(N)=O ZINC000800926832
O=C(Cn1cnnn1)N1CCC2(CO[C@@H](C[NH2+]CCO)C2)CC1 ZINC001330537457
CN(CCNC(=O)CCc1cnn(C)n1)Cc1nc(=O)n(C)[nH]1 ZINC001377220045
C[NH2+]C1(CNC(=O)Cn2cnc(C(N)=O)n2)CCC1 ZINC001331883116
CS(=O)(=O)N1CCN(S(=O)(=O)CCCS(=O)(=O)NCC#N)CC1 ZINC000349520338
CC(C)(C)OC(=O)[C@@H](O)C[NH2+]CCS(N)(=O)=O ZINC001253698366
CC#CCN1CC(O)(CNC(=O)Cn2cnnn2)C1 ZINC001278838828
C#CCOCCC(=O)N1CCN(S(=O)(=O)c2nc[nH]n2)CC1 ZINC000768729856
C#CCCN1CC(O)(CNC(=O)C2CS(=O)(=O)C2)C1 ZINC001484274953
CS(=O)(=O)NCCC(=O)N1CCN(CCC#N)CC1 ZINC000602206959
C[C@H](C#N)N(C)S(=O)(=O)CCCS(=O)(=O)N(C)[C@H]1CCSC1 ZINC000349530580
CCNS(=O)(=O)c1c(C)[nH]c(=O)[nH]c1=O ZINC000003142463
C#CCCCC(=O)N1C[C@@H](CNC(=O)C(N)=O)[C@H](O)C1 ZINC001081713540
C[C@@H]1C[N@H+](CC(=O)NCC#N)C[C@H]1CNC(=O)c1n[nH]c(=O)[n-]c1=O ZINC001102122628
COc1cc(C#N)ccc1S(=O)(=O)N1CCN2C(=O)C(=O)NC[C@@H]2C1 ZINC000464208783
C[NH2+]CCCNC(=O)CN1CCS(=O)(=O)CC1 ZINC001332506427
Cn1cc(C[NH2+]CCNS(=O)(=O)c2ccc(Cl)s2)c(=O)n(C)c1=O ZINC000178968405
CN(CC#N)S(=O)(=O)CCCS(=O)(=O)N1CCNC(=O)C1 ZINC000349541880
C[S@@](=O)C1(CNC(=O)NCC(=O)NCC#N)CC1 ZINC001478602878
O=C(C1=NO[C@]2(C1)CCC[NH2+]C2)N1CCNNCC1 ZINC001343669078
Cc1csc(=O)n1CCC(=O)NCC[NH2+]CC(=O)NCC#N ZINC001129496404
C[C@@H](O)[C@@H](O)CN1C[C@H]2CS(=O)(=O)C[C@@]2(C#N)C1 ZINC001364517419
C[C@@H](C#N)CN(C)S(=O)(=O)N1CC(CO)(CO)C1 ZINC001365459547
C#CC[NH+]1CCC(C(=O)N2CCN(C(=O)Cn3cnnn3)CC2)CC1 ZINC000490574484
CN(CCC#N)S(=O)(=O)NCCN1CCN(S(=O)(=O)N(C)CCC#N)CC1 ZINC000428090297
NS(=O)(=O)N1CCN(Cc2nnc3c(=O)[nH]ccn23)CC1 ZINC001363291438
C#C[C@H](C)NS(=O)(=O)CCCS(=O)(=O)Nc1cc(C)cc(C)n1 ZINC000848965989
CS(=O)(=O)N1CCN(CCNS(=O)(=O)CC2(C#N)CC2)CC1 ZINC000613262317
C[C@@H](C#N)CN(C)S(=O)(=O)N1CCN(CCNS(=O)(=O)N(C)C[C@H](C)C#N)CC1 ZINC000558092319
C=CCn1c([C@@H]2CCS(=O)(=O)C2)nnc1N1CCN2C(=O)C(=O)NC[C@@H]2C1 ZINC001508059513
NC(=O)CCC(CCC(N)=O)(CCC(N)=O)[N+](=O)[O-] ZINC000001857387
O=C1CN(S(=O)(=O)c2cccc([N-]S(=O)(=O)c3cnc4n3CCC4)c2)CCN1 ZINC000484581785
O=C(CCc1ccncn1)N1CCN2[C@H](CNS2(=O)=O)C1 ZINC001364953644
Cn1cc(CC(=O)N2CCN(S(=O)(=O)N3CCN(C)CC3)CC2)cn1 ZINC000299594726
N#CCN1CC[C@](O)(CNC(=O)CCn2ccnn2)C1 ZINC001271137408
COC(=O)[C@@]1(O)CCN(S(=O)(=O)CCN2CCOC2=O)C1 ZINC001365457989
CN(Cc1nnc2n1CCNC2=O)C(=O)Cc1cncn1C ZINC001363403491
C#CCNS(=O)(=O)N1CCN(CCN2C(=O)CCC2=O)CC1 ZINC000761032545
C#CCCN1CCN(S(=O)(=O)CCNS(=O)(=O)CC)CC1 ZINC000756157370
CS(=O)(=O)N1CCOC[C@@]2(CN(Cc3ccccn3)CCO2)C1 ZINC000096049878
O=C1CN(Cc2cc(Br)c(F)cc2[O-])CCO1 ZINC001144307752
Cn1nnnc1CCNS(=O)(=O)c1cccnc1OCC(F)F ZINC000625103903
CCn1nc(C)c(CNC(=O)C(=O)NCC[NH2+]C)n1 ZINC001348950490
C#CCNC(=O)CC(=O)NCC[NH2+]CC(=O)NC(=O)NC(C)(C)C ZINC001125998291
C#CC1(O)CN(C(=O)c2c[nH]nc2S(N)(=O)=O)C1 ZINC001456816710
C[C@@H](C#N)C(=O)NCCN(C)C(=O)CCn1cnnn1 ZINC001455437585
CCS(=O)(=O)N(C)C1CCN(S(=O)(=O)c2c[nH]c3nc(=O)[n-]c(=O)c-3c2)CC1 ZINC000437228130
N#Cc1ccc(S(=O)(=O)N2CCN(S(N)(=O)=O)CC2)cn1 ZINC000227655668
CC#CCS(=O)(=O)[N-]C(=O)CC1(NC(=O)OC(C)(C)C)CC1 ZINC000851000596
O=C(CNS(=O)(=O)c1cccs1)NCCN1CCS(=O)(=O)CC1 ZINC000263740598
NC(=O)c1ccccc1OCC(=O)N1CCN(S(=O)(=O)c2ccc3c(c2)OCCCO3)CC1 ZINC000012861432
C#C[C@@H](COC)NS(=O)(=O)CCCS(C)(=O)=O ZINC000170603612
C#CCN(CC#N)S(=O)(=O)CCCS(=O)(=O)N1CCC=C(F)C1 ZINC000848958041
Cc1cc(=O)[nH]c(NCCNC(=O)CN2C(=O)NC(C)(C)C2=O)n1 ZINC000223093082
N#C[C@@H]1CSCCN1S(=O)(=O)CCCS(=O)(=O)N1CCNC(=O)C1 ZINC000349538708
O=C(Cn1cnc([N+](=O)[O-])n1)NCCN1CCN(c2ncccn2)CC1 ZINC000486529766
CN(C)[S@](C)(=O)=NS(=O)(=O)N1CCC(CO)(CO)C1 ZINC001365721284
OC[C@@H]1O[C@H](O)[C@@H](/N=C/c2ccccc2O)[C@H](O)[C@@H]1O ZINC000104329827
N#Cc1cccnc1N1CCN(C(=O)C(=O)N2CCN(CC(N)=O)C(=O)C2)CC1 ZINC000459886325
N#Cc1cccc(S(=O)(=O)NCC(=O)NCCCN2C(=O)CNC2=O)c1 ZINC000581101975
C#CCN(C(=O)Cn1cnnn1)[C@@H]1CCS(=O)(=O)C1 ZINC001318272666
N#CC1(NS(=O)(=O)c2ccc(S(=O)(=O)N3C[C@H](O)[C@@H](O)C3)cc2)CC1 ZINC000600764831
CN(C)S(=O)(=O)N1CC(NS(=O)(=O)N(C)CCC#N)C1 ZINC000599501578
CCN(C[C@@H](C)C#N)S(=O)(=O)N1CCN2C(=O)C(=O)NC[C@@H]2C1 ZINC000370222824
CO[C@@H]1[C@H](O)[C@@H](CO)O[C@H]1n1cnc2c1nc([NH+]=CN(C)C)[n-]c2=O ZINC000100678756
C#CCNC(=O)C[N@H+]1C[C@@H]2CN(C(=O)CNC(=O)OC)C[C@]2(C)C1 ZINC001101144836
CCn1c(CN(C)S(C)(=O)=O)n[nH]c1=O ZINC000065406102
COc1ccnc(N2CCN(C(=O)c3c[nH]c(=O)[nH]c3=O)CC2)n1 ZINC000216543248
O=c1[nH]c(=O)n([C@@H]2O[C@@H](CF)[C@@H](O)[C@@H]2O)cc1Br ZINC000005496718
C#CC[C@@H]1NC(=O)N(CCS(=O)(=O)NC)C1=O ZINC000927501041
CC1(C)CNC(=O)CN1S(=O)(=O)CCCCS(=O)(=O)NCC#N ZINC000349608664
C[C@H]1CN(C)C(=O)CN1Cc1cc(Cl)cc([N+](=O)[O-])c1[O-] ZINC000783730248
C#CCN(CCNS(C)(=O)=O)[C@@H]1CCS(=O)(=O)C1 ZINC000108866075
N#Cc1ccc(C(=O)N2CCN3[C@@H](CNS3(=O)=O)C2)[nH]1 ZINC001412685027
CCS(=O)(=O)Nc1ccc(S(=O)(=O)NCCN2CC[NH2+]CC2)cc1F ZINC000262147947
Cn1c2c(c(=O)n(C)c1=O)=C[C@@H](S(=O)(=O)c1ccc(F)cc1)N=2 ZINC000021147289
NC(=O)C[C@@H]1CN(Cc2cc3c(cc2O)OC[C@@H]3O)CCO1 ZINC000863326387
Cc1c(C(=O)N2C[C@@H](NC(=O)c3c[nH]c(C#N)c3)[C@@H](O)C2)nnn1C ZINC000962387618
O=C(Cn1cnc([N+](=O)[O-])n1)N1CCN2C(=O)OC[C@@H]2C1 ZINC001253065035
CC(C)(O)[C@H](O)CN1C[C@H]2CS(=O)(=O)C[C@]2(C#N)C1 ZINC001460837529
C#CCCN1CCN(S(=O)(=O)CCS(=O)(=O)N(C)C)CC1 ZINC000820787666
CCN(CCC#N)S(=O)(=O)N1CCN(S(=O)(=O)N(C)C)CC1 ZINC000619707075
C#CCCN1CC2(C1)CN(C(=O)c1nnn(C)n1)CCO2 ZINC001053385341
CCN(CCC#N)S(=O)(=O)N1CCN(S(N)(=O)=O)CC1 ZINC000337095547
C#CCN1CCO[C@H]2CCN(C(=O)Cn3ncnn3)C[C@H]21 ZINC001074241595
C#CC[N@H+]1CC[C@@H](N2CCN(C(=O)Cn3ccc(=O)[nH]c3=O)CC2)C1 ZINC001046042065
N#C[C@@H]1CN(S(=O)(=O)N[C@]23C[C@H]2COC3)CCO1 ZINC000885492715
O=[N+]([O-])c1cnn(CCN2CCN(S(=O)(=O)[C@@H]3CCS(=O)(=O)C3)CC2)c1 ZINC000746657937
Cn1ccc(CNS(=O)(=O)CCCCS(N)(=O)=O)n1 ZINC001309367744
CN(C(=O)c1cc(C#N)c[nH]1)[C@H]1CN(C(=O)[C@@H]2COCCO2)C[C@@H]1O ZINC000958798720
CS(=O)(=O)NCCNC(=O)CNS(=O)(=O)c1cccc(C#N)c1 ZINC000562067364
O=c1[nH]c2cc3[nH]c(=O)c(=O)c3cc2c1=O ZINC000000291431
COc1ncc([N-]S(=O)(=O)c2cnc(C)c(C#N)c2)cc1C(N)=O ZINC000427272695
C#CCCS(=O)(=O)NCCCCS(N)(=O)=O ZINC000711191260
N#CCCCS(=O)(=O)NCCOCCS(N)(=O)=O ZINC001343105368
N#Cc1ccc(N2C[C@H](O)C[C@H](O)C2)nc1N1C[C@H](O)C[C@H](O)C1 ZINC000618155135
CCn1ncc(C#N)c1[N-]S(=O)(=O)CCCS(=O)(=O)N1CC(C)(O)C1 ZINC000349457250
Cc1cn([C@@H]2O[C@H](CO)[C@H](O)C2(F)F)c(=O)[nH]c1=O ZINC000077286830
CCS(=O)(=O)NCC(=O)NCCN(C)[C@H](C)C(=O)N(C)C ZINC001390762844
O=C(NC[C@@H]1COCC[NH2+]1)C(=O)N1C[C@H]2[C@@H](C1)C2(F)F ZINC001348344709
CN(C)[S@@](C)(=O)=NS(=O)(=O)[N-]C[C@@]1(O)CC[N@H+](C)C1 ZINC001365699106
CN(CCS(C)(=O)=O)C(=O)C(=O)N1C[C@@H]2C[C@H]1C[S@@]2=O ZINC001328786635
COC1(OC)CC[N@H+](C[C@H](O)C[C@@]2(O)CCOC2)C[C@H]1O ZINC001333247569
O=C1NC(=O)C2=Nn3c(=O)c4ccccc4nc3C[C@@]2(O)N1 ZINC000013633805
O=C1OCCN1CCS(=O)(=O)NCC#CCO ZINC001475443971
CN(C)C(=O)Cn1cc(C(=O)N(C)CC#N)nn1 ZINC001464614090
CCN(CCC#N)S(=O)(=O)NN1CC(=O)N(C)C1=O ZINC000800104663
CN(CC#N)CCN(C)C(=O)CCCS(N)(=O)=O ZINC001320049018
C[C@@]12C[NH+](CC3CN(S(C)(=O)=O)C3)C[C@@]1(C)C(=O)NC2=O ZINC001333183887
O=C(CN1C(=O)c2cccc([N+](=O)[O-])c2C1=O)[N-]S(=O)(=O)CC(F)F ZINC000851359067
N#CCNS(=O)(=O)CCCCS(=O)(=O)N1CCN2C(=O)OC[C@@H]2C1 ZINC001346577148
C#CCCCC(=O)NC[C@@H](CO)NC(=O)Cn1cncn1 ZINC001287767867
C#CCNS(=O)(=O)N1CCN(Cc2ccc(S(N)(=O)=O)s2)CC1 ZINC001658787792
COCCS(=O)(=O)NCc1nnc2c(=O)n(C)ccn12 ZINC001364930922
COc1ccc(CNS(=O)(=O)N2CCO[C@@H](C#N)C2)cc1S(N)(=O)=O ZINC000570719279
O=C1N=C(NN=Cc2cnn3cccnc23)NC1=O ZINC001319738233
C#CCCN1CCN(S(=O)(=O)c2cn(C)c(=O)n(C)c2=O)CC1 ZINC000064432586
COc1c(F)cc(S(=O)(=O)N2CCN(CCS(N)(=O)=O)CC2)cc1[N+](=O)[O-] ZINC000491613722
COC[C@H]1C(=O)N[C@H](c2cc(Cl)cc([N+](=O)[O-])c2[O-])N1C ZINC000840829639
Cn1cnc([N+](=O)[O-])c1N1CCN(S(=O)(=O)N2CCN(C)CC2)CC1 ZINC000506067980
C#CCNS(=O)(=O)N1CCN(C(=O)NCc2n[nH]c(CSC)n2)CC1 ZINC001685331375
COCCC(=O)N1CCN(CCNC(=O)Cn2cncn2)CC1 ZINC001385582412
C#CCCS(=O)(=O)NC[C@H](O)Cn1ccnn1 ZINC001330135646
COCCN(C(=O)CN(CC#N)S(=O)(=O)N(C)C)[C@@H]1CCS(=O)(=O)C1 ZINC001261200156
O=C1CN(C2CN(c3ncc([N+](=O)[O-])c(C4C[NH2+]C4)n3)C2)CCN1 ZINC001165115562
C#CCNS(=O)(=O)N1CCN(Cc2cnc(N3CCN(C)CC3)nc2)CC1 ZINC000895916108
C[NH+](C)CCC(=O)N[C@@]1(C)CCN(CC(=O)NC(N)=O)C1 ZINC001380353820
Nc1ccc(N2CCN3C(=O)C(=O)NC[C@@H]3C2)nc1[N+](=O)[O-] ZINC000590584954
NS(=O)(=O)N1CCN(c2ncc([N+](=O)[O-])cn2)CC1 ZINC000273609800
NC(=O)NC1(C(=O)NCC2(O)CN(C(=O)Cn3cnnn3)C2)CC1 ZINC001042648037
CN1C(=O)CN(C(=O)Cn2cnc(C#N)n2)CC1=O ZINC001346851729
O=C(Cn1ccnc1)NC1(CCO)CN(CCn2cncn2)C1 ZINC001378361754
Cn1cc(S(=O)(=O)[N-]c2cccc(S(=O)(=O)N3CCNC(=O)C3)c2)cc1C(N)=O ZINC000106240313
C[C@@H](NS(=O)(=O)c1ccc(F)c(C#N)c1)c1nnc2c(=O)[nH]ccn21 ZINC001309852616
N#CCNS(=O)(=O)c1ccccc1S(=O)(=O)N1CCN2C(=O)N=NC2C1 ZINC000349482050
CNS(=O)(=O)CCNS(=O)(=O)c1ccc(S(=O)(=O)NCC#N)cc1 ZINC000516584206
C#CCN1CCN(C(=O)CCn2cc(S(N)(=O)=O)cn2)CC1 ZINC000733161121
O=C(NC[C@@H]1COCCO1)C(=O)NC[C@H]1COCC[NH2+]1 ZINC001331587869
C#CCNS(=O)(=O)N1CCN(C(=O)c2cnn3cccnc23)CC1 ZINC000831555898
N#C[C@H]1CN(S(=O)(=O)N2CC(O)(C3CC3)C2)CCO1 ZINC000337191015
Cc1cnn(C)c1S(=O)(=O)NCC(=O)NCC#N ZINC001340975499
C[C@@]1(c2cccc(C#N)c2)NC(=O)N(CN2CCN(CC(N)=O)C(=O)C2)C1=O ZINC000840160951
CNS(=O)(=O)N1CCN(CCN2C(=O)CNC2=O)CC1 ZINC001323702842
C=CCS(=O)(=O)CCNS(=O)(=O)N1CCN(S(C)(=O)=O)CC1 ZINC000782987050
N#CCCCCS(=O)(=O)N1CCN(CCS(N)(=O)=O)CC1 ZINC000443472794
O=C(CN1CCN2C(=O)C(=O)NC[C@@H]2C1)N1CC[NH2+]CC1 ZINC001349398835
O=C1c2ccc(S(=O)(=O)c3ccc4c(c3)C(=O)N(CCCO)C4=O)cc2C(=O)N1CCCO ZINC000008993712
COc1cc(C)sc1C(=O)NCCC[NH2+]CC(=O)N(C)C ZINC001167604515
COC[C@H](CO)NS(=O)(=O)N(C)C[C@H](C)C#N ZINC000337151803
CNS(=O)(=O)CCCNC(=O)c1nn(C)cc1[N+](=O)[O-] ZINC001348423622
CC(F)(F)CCS(=O)(=O)N1CCN(CC(N)=O)C(=O)C1 ZINC001364003002
CC(C)[C@H](CNC(=O)Cn1cnnn1)[NH2+][C@@H](C)C(=O)N(C)C ZINC001378940172
O=C1CCC2(CCC(=O)NC2=O)C(=O)N1 ZINC000001712442
CC(C)(C#N)CCS(=O)(=O)N1CCN2C(=O)C(=O)NC[C@@H]2C1 ZINC000377863299
CNS(=O)(=O)N1CCN(CCn2cc([N+](=O)[O-])cn2)CC1 ZINC001170746360
CNS(=O)(=O)c1cccc([C@@H](C)NS(=O)(=O)N(C)C[C@@H](C)C#N)c1 ZINC000282770411
CC(C)(C#N)NS(=O)(=O)CCCS(=O)(=O)N1CCN2C(=O)N=NC2C1 ZINC000516194885
CN1C(=O)CN(c2ncc([N+](=O)[O-])c(N)n2)CC1=O ZINC000356120977
C#CCN1C[C@H](O)[C@@H](N(C)C(=O)CN2CC(=O)NC2=O)C1 ZINC001047567396
CC#CCN1CCO[C@@](C)(CNC(=O)Cn2ncnn2)C1 ZINC001107947588
C#CC1(O)CN(S(=O)(=O)N(C)CCC(=O)OC)C1 ZINC000908231119
CN1CCN(S(=O)(=O)CCCS(=O)(=O)N(CC#N)C2CC2)CC1=O ZINC000349491575
CS(=O)(=O)NCCCNC(=O)CNS(=O)(=O)c1ccc(C#N)cc1 ZINC000289360855
C#CCN(CC#CC)C(=O)C(=O)N1CCN([C@@]2(C(=O)OC)CCOC2)CC1 ZINC001261800388
C#CCC[NH2+]Cc1cn(C2CN(C(=O)C[C@@H]3CC(=O)NC3=O)C2)nn1 ZINC001105384641
C[C@@H]1C[N@H+](CC(=O)NCC#N)C[C@H]1CNC(=O)[C@@H]1CN(C)CCO1 ZINC001101844391
C=CCN1C[C@]2(CC1=O)COCCN(S(=O)(=O)c1c(C)noc1C)C2 ZINC001278209218
Cn1c(=O)c(C#N)c(N2CCC(c3nc(=O)[nH][nH]3)CC2)n(C)c1=O ZINC000280922342
Cn1cc([N+](=O)[O-])c(S(=O)(=O)[N-]C[C@@H]2C[NH2+]CCCO2)n1 ZINC000599106843
C#CCNS(=O)(=O)N1CCN(S(=O)(=O)CC2(F)CC2)CC1 ZINC000919219751
CC1(C)O[C@H]2O[C@H](CO)[C@@H](O)[C@@H](O)[C@H]2O1 ZINC000025625763
Cn1cccc1C(=O)NC(=O)COC(=O)CNS(=O)(=O)c1ccc(Br)cc1 ZINC000003365367
C#CCN(CC#N)S(=O)(=O)CCCS(=O)(=O)N1C[C@@H](O)C[C@@H]1C ZINC000848958416
NNc1c(Br)cncc1S(=O)(=O)N1CCNCC1 ZINC000072210909
Cc1noc(C)c1S(=O)(=O)NCC(=O)NCCn1cnc(C#N)n1 ZINC000565747808
Cn1[nH]cnc1=NS(=O)(=O)CCCS(=O)(=O)NCC1(C#N)CCC1 ZINC000349540578
O=C1CCC(=O)N1[C@@H]1CCC(=O)NC1=O ZINC000005133398
C=CCNC(=O)CNC(=O)NCCNS(=O)(=O)c1cccc(Cl)c1 ZINC000271992855
CC1(C)OC[C@@]2(O1)OC[C@@H](O)[C@@H](O)[C@@H]2O ZINC000014712101
COCC[NH2+][C@H]1CN(C(=O)CN(C)S(C)(=O)=O)C[C@@H]1C ZINC001327866289
C#CCN(CC#N)C(=O)CCS(=O)(=O)NCC(=O)NC(C)C ZINC000490960815
CN(C)S(=O)(=O)N1CC[C@@](C)(O)[C@H](n2ccc(=O)[nH]c2=O)C1 ZINC000257322582
N#CC1CN(S(=O)(=O)CCCS(=O)(=O)N2CC(C#N)C2)C1 ZINC000590089699
C[C@@H](C#N)C(=O)N1CC(N2CCN(C(=O)Cn3cncn3)CC2)C1 ZINC000967253824
C[C@@H](C#N)S(=O)(=O)N1C[C@@H]2OCCN(S(=O)(=O)c3cn(C)cn3)[C@H]2C1 ZINC001280300769
C#CCNS(=O)(=O)N1CCN(C(=O)NCCNC(=O)c2ccco2)CC1 ZINC001223606654
CC12OC3C(O)C(O1)C(O)C(O2)C3O ZINC000002541802
Nc1nc(=O)n([C@@H]2O[C@@H](CO)[C@@H](O)[C@H]2O)cc1Cl ZINC000001319803
CNS(=O)(=O)CCNC(=O)C(=O)N(C)CCOCCO ZINC001326572598
CN(C(=O)CN1CCNC(=O)C1)C1CN(C(=O)c2c[nH]c(C#N)c2)C1 ZINC000954958331
CN(C)S(=O)(=O)CC(=O)NC[C@@]1(O)CCS(=O)(=O)C1 ZINC001362696287
COCC(=O)N(C)CC(=O)NCCCNC(=O)[C@@H](C)C#N ZINC001283275284
C#Cc1ccc(C(=O)N2CC3(C2)CN(C(=O)CC(N)=O)CCO3)cn1 ZINC000965336397
C#CC1(O)CN(S(=O)(=O)CCS(=O)(=O)N(C)C)C1 ZINC000908227440
C=CCN(C)c1nnnn1CCN1C(=O)CNC1=O ZINC001335701252
NS(=O)(=O)NCc1ccc(N2CCNC(=O)C2)cc1 ZINC000065433975
CNC(=O)C1(C(=O)NC/C=C/CNC(=O)[C@@H]2CNC(=O)N2)CC1 ZINC001357955535
Cn1nnc(CNC[C@]2(C)CCN(C(=O)Cn3cncn3)C2)n1 ZINC001368191104
NS(=O)(=O)CCCC(=O)NCCNC(=O)c1ccc[nH]1 ZINC001348453262
C#CCNC(=O)[C@H](C)N(C)CCNC(=O)CNC(=O)NC ZINC001266280477
CN(C)S(=O)(=O)CCS(=O)(=O)N[C@@H]1COC[C@@H]1O ZINC001365725018
NC(=O)NC(=O)C[NH2+]CCCNC(=O)CC[C@@H]1NC(=O)NC1=O ZINC001175584911
C#CCNS(=O)(=O)N1CCN(CC(=O)N2CCNC(=O)C2)CC1 ZINC000761038027
CN(CC#N)S(=O)(=O)CCCS(=O)(=O)N1CCN(CC#N)CC1 ZINC000349525510
C#CCNC(=O)C[NH2+]CCNC(=O)c1cn(-c2cccnc2)nn1 ZINC001128914292
CN(C)C(=O)CN1CCN(C(=O)CN2CCO[C@@](C)(C#N)C2)CC1 ZINC000933597103
CN1C(=O)N(C)[C@@H]2NC(=S)NN[C@@H]21 ZINC000004190156
NC(=O)NCC(=O)NCC1(O)CN(C(=O)CCn2cnnn2)C1 ZINC001041384822
C[C@H](C#N)C(=O)NCC1(NC(=O)CCn2cnnn2)CC1 ZINC001393813851
N#CCS(=O)(=O)N1C[C@]2(F)CN(CCN3CCOCC3)C(=O)[C@]2(F)C1 ZINC001278834686
CN1C(=O)C(=CNNS(=O)(=O)c2cccc([N+](=O)[O-])c2)C(=O)N(C)C1=O ZINC000028966011
CCS(=O)(=O)N1CCN(CCO)CC1 ZINC000031962533
CN1C[C@@H](NS(=O)(=O)CCCS(=O)(=O)NCC#N)CC1=O ZINC000349621528
C#CCn1ccnc1C=NNC(=S)NCC(N)=O ZINC001117530038
N#CCN1C[C@H]2OCCN(C(=O)Cn3cncn3)[C@H]2C1 ZINC001083266693
C[C@@H](C#N)C(=O)NC1(CNC(=O)Cn2ncnn2)CC1 ZINC001400584752
Cn1c(=O)c2c(O)cc(=O)[nH]c2n(C)c1=O ZINC000018152485
COCCC(=O)NCC1(NC(=O)CN(C)S(C)(=O)=O)CC1 ZINC001378574832
NC(=O)NC(=O)CN1CC[C@](O)(CNC(=O)[C@@H]2CC23CCC3)C1 ZINC001393278675
N#Cc1ccc(C(=O)N2CN[C@H](N)[C@@H]3NCN[C@@H]32)[nH]1 ZINC001199683772
CN1CCN(S(=O)(=O)N2CC(O)(CC#N)C2)CC1 ZINC001463541872
C[C@@H]1CN(Cc2nc3c([nH]2)n(C)c(=O)n(C)c3=O)CC(=O)N1 ZINC001363237206
NS(=O)(=O)CCN1CCN(C(=O)Cc2cc3c(cc2[N+](=O)[O-])OCCO3)CC1 ZINC000479923121
C#CCNC(=O)CN(C)CCNC(=O)c1nnn(C)c1C ZINC001267188502
O=C(NCCCn1cncn1)C(=O)NCC1=CC[NH2+]CC1 ZINC001335246882
CN(C)C(=O)OCCNC(=O)Cn1cnc(C#N)n1 ZINC001330941602
C[C@@H](C#N)NS(=O)(=O)CCCCS(=O)(=O)N1CCN(C)C(=O)C1 ZINC000349606074
COCCN(CCC#N)S(=O)(=O)N1CCN([C@@H]2CCS(=O)(=O)C2)CC1 ZINC000374447480
O=C1CN(c2ccc([N+](=O)[O-])c(N3CCNC(=O)C3)n2)CCN1 ZINC000276528077
CS(=O)(=O)c1ccc(S(=O)(=O)NCCn2cnc(C#N)n2)cn1 ZINC000511410857
Nc1ccn([C@@H]2C(F)=C(CO)[C@@H](O)[C@H]2O)c(=O)n1 ZINC000084651969
C#CCCN1CC(O)(CNC(=O)C2(C(N)=O)CC2)C1 ZINC001325258941
C[C@@H](C#N)N(C)S(=O)(=O)CCCS(=O)(=O)N[C@@H]1CC[C@H]1O ZINC000349536942
CN(C)C(=O)CN1CCN(C(=O)CN2CCN(c3ccc([N+](=O)[O-])nc3)CC2)CC1 ZINC000026489336
O=S(=O)([N-]c1cccc(O)c1O)c1cccc2nccnc21 ZINC001194976772
N[C@@H]1NCN(c2ccc3[nH]cc([N+](=O)[O-])c3n2)[C@@H]2NCN[C@@H]21 ZINC001162439720
CS(C)(=O)=NS(=O)(=O)N1CC2(C1)C[C@@H](O)CNC2=O ZINC001364085123
CN1CCN(CC(=O)N2CCC3(CC2)CN(CC#N)CCO3)CC1=O ZINC000949401999
O=C(N[C@H]1CCO[C@]2(CCS(=O)(=O)C2)C1)[C@@H]1COC(=O)N1 ZINC001361360804
NS(=O)(=O)CC[N@@H+]1CC[C@H](Cn2ccnn2)C1 ZINC001350382236
C[NH+]=C(NCCN1C(=O)CNC1=O)N1CCS(=O)(=O)C(C)(C)C1 ZINC000261960985
O=C(C[C@H]1CCC(=O)N1)NCC1(NC(=O)Cn2cncn2)CC1 ZINC001378947687
CN1[C@@H]2CN(S(C)(=O)=O)C[C@@H]2OCCS1(=O)=O ZINC001534639830
Cc1[nH]nc([N-]S(=O)(=O)CCCCS(=O)(=O)N(C)C)c1C#N ZINC000349566011
O=S1(=O)CCCN(Cc2cc(Cl)c(F)cc2[O-])CC1 ZINC000816509499
Cc1c(C(=O)N2C[C@H](O)[C@@H](O)C2)cc(S(N)(=O)=O)cc1[N+](=O)[O-] ZINC000600217407
CNC(=O)NC(=O)[C@H](C)N(C)CCNC(=O)Cn1ncnn1 ZINC001371970315
O=C(C#CC1CC1)N1CC(N2CCN(C(=O)Cn3cnnn3)CC2)C1 ZINC000967180996
CN(C)S(=O)(=O)CCC(=O)NCCN(C)C(=O)CCS(=O)(=O)N(C)C ZINC000438351833
O=C(CNC(=O)NCC#CCO)NCC(F)(F)F ZINC000923783798
CS(=O)(=O)CC[NH2+][C@H]1CCN(C(=O)Cn2cncn2)C1 ZINC001371550611
C#CCN(CC#N)S(=O)(=O)c1ccc(S(=O)(=O)N2CCNC(=O)C2)cc1 ZINC000848943664
CN1CC[NH+](CCCNC=C2C(=O)NC(=S)NC2=O)CC1 ZINC000730971407
O=S(=O)(CC[C@@H]1CCCO1)N1CCN(c2nccnn2)CC1 ZINC000625338208
N#CCNC(=O)C[NH2+]C[C@]12CCC[C@H]1CN(C(=O)CNC(N)=O)C2 ZINC001112250670
O=c1cc(-c2nc(-c3ccc(-n4cccn4)nc3)no2)cc([O-])[nH]1 ZINC001212566303
N#Cc1ccc(S(=O)(=O)NCC(=O)OCC(=O)N2CCNC2=O)cc1 ZINC000024919543
O=C1NC(=S)NC(=O)C1=CNCCN1CC[NH2+]CC1 ZINC000100783090
O=C1N[C@@H](Cc2ccccc2)C(=O)N1CN1CCN(Cc2cc(=O)n3ccsc3n2)CC1 ZINC000022928464
C#CCN(C1CC1)S(=O)(=O)CCCS(=O)(=O)N=c1nc[nH]n1C ZINC000848958754
N#CCNC(=O)CNC(=O)[C@@H]1CCS(=O)(=O)C1 ZINC001539455718
C#CCCN1CCO[C@@](C)(CNC(=O)Cn2ncnn2)C1 ZINC001107945250
C#Cc1cccc(NC(=O)C[NH2+]CCNC(=O)Cn2ncnn2)c1 ZINC001127438743
O=C1CNC(=O)N1CCC[N@@H+]1CC[C@@H](c2nn[nH]n2)C1 ZINC001308034917
NS(=O)(=O)c1ccc(N2CC(S(N)(=O)=O)C2)c([N+](=O)[O-])c1 ZINC000598629805
C=C[C@@H](C)NS(=O)(=O)CCCS(=O)(=O)[N-]c1noc(C)n1 ZINC000349592481
CS(=O)(=O)N1CCN(CCNc2cc([N+](=O)[O-])cc(S(N)(=O)=O)c2)CC1 ZINC000609560578
CNS(=O)(=O)CCCNC(=O)CNS(=O)(=O)c1ccc(C#N)cc1 ZINC000600665765
C#CCNS(=O)(=O)N1CCN(C(=O)[C@@H]2CS(=O)(=O)CC(=O)N2)CC1 ZINC001302923739
O=C(CN1CC(=O)NC1=O)N1CCN(S(=O)(=O)c2ccc([N+](=O)[O-])cc2)CC1 ZINC000609873431
O=C(c1ccncn1)N1CCN(S(=O)(=O)c2nc[nH]n2)CC1 ZINC001362538828
Cc1ccc(S(=O)(=O)N2CCN(CCS(N)(=O)=O)CC2)cc1F ZINC000076092929
C=CCN1C[C@]2(CC1=O)COCCN(S(=O)(=O)c1cn(C)c(C)n1)C2 ZINC001279247649
Cn1cnc([N+](=O)[O-])c1N1CCN(CCS(N)(=O)=O)CC1 ZINC000354242891
N#CCCNC(=O)COC(=O)c1cccc(S(=O)(=O)CC(F)F)c1 ZINC000731530424
O=C(Cn1ncnn1)N1CCC[C@H](C[NH2+]CCn2cncn2)C1 ZINC001317150258
COC[C@H]1c2nnn(C)c2CCN1Cc1cccc(Cl)c1[O-] ZINC001231910257
N#C[C@@H]1CN(S(=O)(=O)NCCc2nnc[nH]2)CCO1 ZINC001364794717
O=S(=O)(C1C[NH2+]C1)N1CCO[C@@H](Cn2cncn2)C1 ZINC000923611910
O=C1COc2cc([N+](=O)[O-])c(N3C[C@H](O)C[C@H](O)C3)cc2N1 ZINC000761907603
CN1C(=O)[N-]C(=O)C(=CNCC[N+](C)(C)C)C1=O ZINC000006132264
CS(=O)(=O)N1CC[C@@H](NS(=O)(=O)CCn2ccnc2)C1 ZINC001365718656
Cc1c(CC(=O)NCCNS(=O)(=O)N(C)C)cnn1C ZINC001349651434
O=C([N-]c1c2nonc2ccc1Cl)c1nc2ncccn2n1 ZINC001271355188
Cc1nc([N-]S(=O)(=O)CCCS(=O)(=O)N2CC[C@@](F)(C#N)C2)nn1C ZINC000348338035
Cc1nn(C)c(N2CCN(C(=O)CNS(=O)(=O)c3cnn(C)c3)CC2)c1C#N ZINC000472999545
Cc1nc(N2CCN(S(=O)(=O)c3nncn3C)CC2)n[nH]1 ZINC001365734474
C#CCC[N@@H+]1C[C@@H]2[C@@H](CNC(=O)[C@@H]3CS(=O)(=O)CC(=O)N3)[C@@H]2C1 ZINC000978524522
CNS(=O)(=O)N1CCN(S(=O)(=O)c2cc(F)c(OC)c([N+](=O)[O-])c2)CC1 ZINC000573033789
CNS(=O)(=O)CCNCCS(=O)(=O)c1ccc(C#N)cn1 ZINC000515468270
C=CCn1c(CN2CCC[C@@H](O)C2)nnc1N1CCO[C@H](C(F)F)C1 ZINC001121633570
COc1ccc(OC)c(S(=O)(=O)N([C@@H]2CCS(=O)(=O)C2)[C@@H]2CCS(=O)(=O)C2)c1 ZINC000575420209
C#CCNS(=O)(=O)N1CCN([C@H]2CS(=O)(=O)C[C@H]2OC)CC1 ZINC000851874011
N#CCNS(=O)(=O)c1cccc(S(=O)(=O)N2CCN3C(=O)N=NC3C2)c1 ZINC000583822870
CCS(=O)(=O)N1CCN(S(=O)(=O)c2ccc(C)c(C#N)c2)CC1 ZINC001201313458
CN1CC[C@@H](NS(=O)(=O)c2cccc(S(=O)(=O)NCC#N)c2)C1=O ZINC000570815997
O=C1[N-]C(=S)N(c2ccccc2)C(=O)C1=CNCCN1CC[NH2+]CC1 ZINC000020025256
CC(C)(CO)[NH2+]C[C@@H](O)CS(=O)(=O)[O-] ZINC000001590504
CCN1CC[NH+](CCCCNC(=O)NN[C@@]2(C)CCS(=O)(=O)C2)CC1 ZINC000046754189
C[NH+]=C(NCCn1cncn1)N1CCN(c2cnn(C)c2)C(=O)C1 ZINC000261850114
C=C[C@@](C)(O)C(=O)N1CC(O)(c2ncnn2C)C1 ZINC000881955251
Cc1onc([N-]S(=O)(=O)CCCS(=O)(=O)N2CC(O)(CC#N)C2)c1C ZINC000349455689
CN(CC#N)S(=O)(=O)CCCS(=O)(=O)N1CCNC(=O)C1(C)C ZINC000349518232
N#CC1(NS(=O)(=O)CCCS(=O)(=O)N2CCN3C(=O)OC[C@@H]3C2)CC1 ZINC000848958800
C#CCCN1CCO[C@@]2(CCN(C(=O)c3cn(CC(N)=O)nn3)C2)C1 ZINC000972686463
O=C([C@@H]1C[C@H]1[N+](=O)[O-])N1CCN(C2CN(CCn3cncn3)C2)CC1 ZINC000941407243
C[C@@H](CS(C)(=O)=O)N(C)S(=O)(=O)N1CCOC(C)(C)C1 ZINC000408125294
CO[C@]1(CNC(=O)CCn2cncn2)CCS(=O)(=O)C1 ZINC001362948129
CN1CCN(S(=O)(=O)N2CCO[C@@H](C#N)C2)CC1=O ZINC000548766448
C#CCNC(=O)[C@@H](C)[N@@H+]1C[C@@H]2CN(C(=O)c3nnn(C)n3)C[C@]2(C)C1 ZINC001101326680
C[NH2+][C@H](C(=O)N1CC[C@@H](O)[C@@H](O)C1)c1cnn(C)c1 ZINC001340789705
CC/C=C\CC[N@@H+]1CCCO[C@H](CNC(=O)CNC(N)=O)C1 ZINC001149136478
C#CCN1CCN(C(=O)CN2CCN([S@@](C)(=N)=O)CC2)CC1 ZINC000879945055
Cc1cc(C(=O)NC[C@@H](O)C[NH2+]CCn2cncn2)cnn1 ZINC001320214123
C[C@@](C#N)(NC(=O)CN1CCN(S(=O)(=O)[C@@H]2CCS(=O)(=O)C2)CC1)C1CC1 ZINC000165026410
CC#CCN1CCN(S(=O)(=O)N2CCN(C)CC2)CC1 ZINC000096424238
N#Cc1ccc(S(=O)(=O)N2CCN3C(=O)C(=O)NC[C@@H]3C2)cc1 ZINC000268629019
O=C(CC[N@H+]1CC[C@@H](F)C1)N1CCN2[C@H](CNS2(=O)=O)C1 ZINC001364949974
CS(=O)(=O)N1CCCN(S(=O)(=O)c2ccc([O-])c([N+](=O)[O-])c2)CC1 ZINC000603440038
C#CCN(CC#CC)c1nnnn1CCNS(C)(=O)=O ZINC001333716092
C[C@@H](C#N)N(C)S(=O)(=O)CCCS(=O)(=O)N1CCN2C(=O)NC[C@@H]2C1 ZINC000349489651
COCC[NH2+]CCNC(=O)Cn1cnc2c(c(Br)nn2C)c1=O ZINC000152383655
Cc1c(CC(=O)NC[C@H](O)CNCc2cn(C)nn2)cnn1C ZINC001367584183
CC(C)N1CCN(S(=O)(=O)CCCS(=O)(=O)NCC#N)CC1=O ZINC000349494918
C#CC[NH2+][C@@H]1CN(C(=O)[C@@H]2CC(=O)NC(=O)N2)C[C@H]1c1cnn(C)c1 ZINC001086999775
CS(=O)(=O)N1CCN(CCNS(=O)(=O)N2CCO[C@@H](C#N)C2)CC1 ZINC000619708031
CN(CC1C[NH+](C)C1)C(=O)C(=O)N1C[C@H]2C[C@@]2(CO)C1 ZINC001327394823
COC(=O)CN(CC(=O)N1CCNC(=O)C1)Cc1cc(Cl)ccc1O ZINC000264589529
COC1(C(=O)N[C@@](C)(C#N)CN(C)C)CS(=O)(=O)C1 ZINC001356114627
CC1(C)O[C@@]2(C)CC[C@@H]1C[C@@H]2O[C@@H]1O[C@@H](CO)[C@@H](O)[C@@H](O)[C@H]1O ZINC000035455296
CS(=O)(=O)CC(=O)NCC1(NC(=O)[C@]23C[C@H]2COC3)CC1 ZINC001389806056
CC1(C)C[C@]1(C#N)NC(=O)[C@@H]1CS(=O)(=O)CC(=O)N1 ZINC001534615439
NC(=O)CNC(=S)NN=C1CCS(=O)(=O)C1 ZINC001318359844
Cn1ccc(S(=O)(=O)[N-]c2nc(-c3cnn(C)c3)cs2)n1 ZINC000743050398
CC(C)NS(=O)(=O)NCC[N-]S(=O)(=O)c1c(F)cc(C#N)cc1F ZINC000277132842
NC(=O)NC(=O)/C=C/C(=O)OCCOC(=O)/C=C/C(=O)NC(N)=O ZINC000016970127
N#Cc1ccc(C(=O)N2C[C@@H]([NH2+]CC(N)=O)[C@@H](n3ccnn3)C2)[nH]1 ZINC001070176514
CN(CCNS(C)(=O)=O)C(=O)C(=O)N(C)CC(C)(C)[NH3+] ZINC001327613002
C[C@@H](C(=O)NC(N)=O)[N@H+](C)CCCc1[nH]nc(N)c1-c1nn[nH]n1 ZINC000819856703
C#CCN1CCN(S(=O)(=O)CCCS(=O)(=O)N(C)C)CC1 ZINC000390835778
CN(C(=O)c1c[nH]c(C#N)c1)[C@H]1CN(C(=O)c2nc[nH]n2)C[C@@H]1O ZINC000958828579
C#CCCS(=O)(=O)N1CCN(S(=O)(=O)c2ccc(S(N)(=O)=O)cc2)CC1 ZINC000808279812
C[C@@H](C#N)N(C)S(=O)(=O)CCCS(=O)(=O)N1CN(C)C(=O)[C@@H]1C ZINC000349496624
O=C1NC(=S)NC(=O)C1=CN[C@@H]1C=CS(=O)(=O)C1 ZINC000020622632
C#C[C@@H](CO)NC(=O)CCCC(=O)N[C@@H](C#C)CO ZINC000854767883
CN(CC#N)S(=O)(=O)CCCS(=O)(=O)N1CC(S(C)(=O)=O)C1 ZINC000349469282
O=C(Cn1cncn1)NCC1(NC(=O)[C@@H]2CNC(=O)N2)CC1 ZINC001393853696
O=C1CC[C@@H]2CN(S(=O)(=O)c3cccc([N+](=O)[O-])c3-c3nnn[n-]3)CCN12 ZINC000826479851
Nc1nc(N2CCN(CCS(N)(=O)=O)CC2)ncc1[N+](=O)[O-] ZINC000266216257
O=C(c1cccn2nnnc12)N1CCN2[C@H](CNS2(=O)=O)C1 ZINC001364244050
CC(C)(O)[C@@H]1[C@H]2OC(=O)[C@@H]1[C@]1(O)[C@H]3O[C@H]3[C@@H]3C(=O)O[C@H]2[C@@]31C ZINC000006624381
CNS(=O)(=O)CC(=O)NC[C@]1(O)CC[N@H+](CCCF)C1 ZINC001376088343
O=C(C#CC1CC1)N1C[C@@H]([NH2+][C@@H]2CCNC2=O)[C@@H](n2ccnn2)C1 ZINC001070192513
C#CCNC(=O)CN1CCN(C(=O)C(=O)Nc2ccc(S(N)(=O)=O)cc2)CC1 ZINC000728608625
CN1CCN(S(=O)(=O)NCC2(O)CC[NH+](C)CC2)CC1 ZINC001363786161
C#CCN(C(=O)C(=O)NCCS(=O)(=O)CC1CC1)[C@@H]1CCS(=O)(=O)C1 ZINC001323896729
C#CCN(CC#CC)C(=O)CN1C(=O)C(=O)N(C)C1=O ZINC000490680117
CN(C)S(=O)(=O)c1ccc(N2CCN(S(=O)(=O)N(C)C)CC2)c([N+](=O)[O-])c1 ZINC000603627548
COCC#CC[N@H+](C)CCNC(=O)Cn1c(=O)[n-][nH]c1=O ZINC001317468648
Nc1ccn([C@@H]2O[C@H](CO)[C@@H](O)[C@H]2O)c(=S)n1 ZINC000013516196
N#Cc1ccnc(N2CCN(S(=O)(=O)N3CCOCC3)CC2)c1 ZINC000043590054
C=CCN1CC[C@H](N2CCN3C(=O)C(=O)NC[C@H]3C2)C1=O ZINC000282114840
CN(C)S(=O)(=O)NCCNc1c(C#N)c(=O)n(C)c(=O)n1C ZINC000346118133
C#C[C@@H](C)N(C)S(=O)(=O)CCCS(=O)(=O)Nc1cnc(C)nc1 ZINC000848961431
C#CCCN1CCN(C(=O)CNS(=O)(=O)c2cnn(C)c2)CC1 ZINC000744366198
COC(=O)C1(O)CN(C(=O)C(=O)N2CCC[C@@](C)(OC)C2)C1 ZINC001335683132
O=C(CN1C(=O)CNC1=O)N1CCOC2(C[NH2+]C2)C1 ZINC001333670886
N#CC1(NC(=O)Cn2cc(S(N)(=O)=O)cn2)CC1 ZINC001136783591
Cc1nc(CN2CC[C@]3(C2)COCCN(S(=O)(=O)CC#N)C3)cs1 ZINC001192951696
C#CCNC(=O)C[N@H+]1C[C@@H]2CN(C(=O)CCNC(=O)NC)C[C@]2(C)C1 ZINC001101227097
Cn1c(=O)[nH]c(=O)c2cc(S(=O)(=O)NCCCCN3CC[NH+](CCO)CC3)cnc21 ZINC000443271966
CN(C(=O)c1c[nH]c(C#N)c1)[C@H]1CN(C(=O)Cc2nnc[nH]2)C[C@@H]1O ZINC000958828466
CN(CC[N@H+](C)CCn1cncn1)C(=O)c1n[nH]c(=O)[n-]c1=O ZINC001367520769
NC(=O)NC(=O)C[NH2+]CC1(CCNC(=O)[C@@H]2CNC(=O)N2)CC1 ZINC001166903597
C#CCNS(=O)(=O)N1CCN(C(=O)NCc2nc3c(c(=O)[nH]2)COCC3)CC1 ZINC001471148080
N#CCSCC(=O)NCCCNC(=O)C(N)=O ZINC001349723483
Cn1ccc(S(=O)(=O)[N-]c2nc(-c3ccco3)cs2)n1 ZINC000727251254
O=[N+]([O-])c1ccc(S(=O)(=O)N2C[C@@H](O)[C@@H](O)C2)nc1 ZINC001327290664
Cc1nn(C)c(C)c1S(=O)(=O)N1CCN2C(=O)CN(C)C(=O)[C@@H]2C1 ZINC000065423160
C#CCNC(=O)CC(=O)NCCNCc1cnns1 ZINC001125998377
CN1C(=O)C(=CNCCc2ccc(S(N)(=O)=O)cc2)C(=O)N(C)C1=O ZINC000060862090
O=C(Cn1cnnn1)NCC1(NC(=O)Cn2cncn2)CC1 ZINC001378630852
Cc1cc(S(C)(=O)=O)c(C)c(S(=O)(=O)NCCN2CC[NH2+]CC2)c1 ZINC000262782361
N#Cc1cnc(NC/C=C/CNC(=O)C(N)=O)cn1 ZINC001107480521
NC(=O)C1(C(=O)N2CC[C@@H](N3CC[NH2+]CC3)C2)CC1 ZINC001326346429
Cc1nn(C)c(N2CCN(C(=O)Cn3ncn(C)c3=O)CC2)c1C#N ZINC000530518799
Nc1nc(N2CCN(C(=O)CN3CN=NC3=O)CC2)ncc1[N+](=O)[O-] ZINC001055751148
O=C1CNC(=O)N1CCNc1ncc([N+](=O)[O-])cn1 ZINC000354565292
COCCS(=O)(=O)CCCn1cc(S(N)(=O)=O)nn1 ZINC001365257220
CC(C)NS(=O)(=O)NCCNC(=O)C(=O)N(C)C(C)C ZINC001325835998
COCC#CC[NH2+]C[C@@H]1CN(C(=O)CN2CCNC(=O)C2)C[C@H]1C ZINC001106517584
C[NH+](C)C[C@H]1O[C@@H](CO)[C@@H](O)[C@H]1N1CCN(c2ncccn2)CC1 ZINC000020465102
N#CCNC(=O)C[NH2+]C[C@]12CCC[C@H]1CN(C(=O)[C@@H]1CNC(=O)N1)C2 ZINC001112519708
O=C(CCn1ccc(=O)[nH]c1=O)N1CCN(CCn2cccn2)CC1 ZINC000062153598
C#CCOCCC(=O)NCC[NH2+]Cc1n[nH]c(=O)[n-]1 ZINC001127032501
C#CCN1CCN(C(=O)CN2CCN(OC)CC2)CC1 ZINC000846976538
CO[C@@H]1CN(S(=O)(=O)CCCS(=O)(=O)N(C)CC#N)C[C@H]1O ZINC000349452444
O=C(CN1CC(CNC(=O)[C@@H]2CNC(=O)N2)C1)N1CCNC(=O)C1 ZINC001031940290
C#CCN(CC#N)S(=O)(=O)CCCS(=O)(=O)N1CCOC[C@@H](O)C1 ZINC000848958371
C[C@@H]1CS(=O)(=O)CCN1S(=O)(=O)CCCS(=O)(=O)N(C)CC#N ZINC000349459296
C#CCNS(=O)(=O)N1CCN([C@@H]2CCN(c3cc(C)nn3C)C2=O)CC1 ZINC000761033137
Cc1n[nH]c(C)c1S(=O)(=O)N1CC[C@]2(CCN(CCCC#N)C2=O)C1 ZINC001278669625
Nc1nc(N2CCN3C(=O)C(=O)NC[C@@H]3C2)ncc1[N+](=O)[O-] ZINC000267507646
COc1nn(C)cc1C(=O)NCCNS(=O)(=O)c1cn(C)cn1 ZINC000206633622
O=C(CCCN1C(=O)CNC1=O)N1CCN(c2cnn(-c3ccccc3)c(=O)c2Cl)CC1 ZINC000009883643
CN1CN(S(=O)(=O)CCCS(=O)(=O)N(CC#N)CC#N)CC1=O ZINC000349458881
NS(=O)(=O)CCN1CCN(C[C@@H]2C[C@H]3COC[C@@H]3O2)CC1 ZINC001364358204
Cc1nc(Cl)nc(N2CN[C@H](N)[C@@H]3NCN[C@@H]32)c1[N+](=O)[O-] ZINC001162437578
Cc1[nH][nH]c2ncnc(=NC(=O)c3cn(C)c(=O)n(C)c3=O)c1-2 ZINC001195532305
C#CCNS(=O)(=O)CCCS(=O)(=O)Nc1ccc(=O)[nH]n1 ZINC000491485994
N#CCN1CC(O)(CNC(=O)[C@@H]2COC(=O)N2)C1 ZINC001325206913
NS(=O)(=O)CCCNC(=O)NCCC1CS(=O)(=O)C1 ZINC001312937243
C[C@@H](NC(=O)C[NH2+]CCNC(=O)c1ccc(C#N)[nH]1)C(=O)N(C)C ZINC001125819323
Cc1nc(S(=O)(=O)NCCNS(=O)(=O)c2cccc([N+](=O)[O-])c2)cn1C ZINC000608912986
CO[C@@H]1C[N@H+](C[C@H](O)C[C@@]2(O)CCOC2)C[C@H]1O ZINC001333101909
CN(CC#N)S(=O)(=O)CCCS(=O)(=O)N1CCN2C(=O)CC[C@@H]2C1 ZINC000349524654
C#CCN([C@@H]1CCS(=O)(=O)C1)S(=O)(=O)CCCS(=O)(=O)N(C)C ZINC000774874720
CN(CCC#N)S(=O)(=O)NN1CC(=O)N(C)C1=O ZINC001338057018
COC(=O)CN(CC#N)C(=O)CCCC[C@@H]1SC[C@H]2NC(=O)N[C@@H]21 ZINC000609992221
Cn1ncnc1C[N@@H+]1CC[C@](O)(CNC(=O)c2nnc[n-]2)C1 ZINC001368276422
CCS(=O)(=O)N(C)CC(=O)N1CCN(CC#N)CC1 ZINC000408354063
C#CCNC(=O)CC(=O)NCC[NH2+]CCNC(=O)NC(C)(C)C ZINC001125982290
Cc1nnc(=O)[nH]c1N1CCN(CCO)CC1 ZINC000019912527
C#CCNS(=O)(=O)N1CCN(S(=O)(=O)c2ccnn2COC)CC1 ZINC001671154160
C#CCC[N@@H+]1C[C@@H](O)[C@@H](CNC(=O)c2coc(S(N)(=O)=O)c2)C1 ZINC000958183071
N#C[C@@]1(F)CCN(S(=O)(=O)CCCS(=O)(=O)[N-]c2ncccn2)C1 ZINC000348341118
C#CCCS(=O)(=O)NC[C@H](O)CS(C)(=O)=O ZINC001464695132
CC(C)(C#N)CS(=O)(=O)NC[C@H](O)CS(C)(=O)=O ZINC001434644236
CN(CCOCCO)S(=O)(=O)c1nn(C)cc1[N+](=O)[O-] ZINC001261794489
NC(=O)Cn1cc(C(=O)NCC2(O)CN(C(=O)c3nc[nH]n3)C2)nn1 ZINC001043431486
C[C@@H](C#N)N(C)S(=O)(=O)CCCS(=O)(=O)N1CC(S(C)(=O)=O)C1 ZINC000349467879
N#CCNC(=O)C[NH2+]C1CC(CNC(=O)C[C@@H]2NC(=O)NC2=O)C1 ZINC001100416197
CC1(C)[C@@H](O)CCN1S(=O)(=O)CCCS(=O)(=O)NCC#N ZINC000349466724
CC#CCS(=O)(=O)[N-]C(=O)CSCC(=O)Nc1cc(C)on1 ZINC000810778123
CN1CCN(CC(=O)N2C[C@@H]3C[C@H]2CN3CC#N)CC1=O ZINC001032485935
CCn1cc(S(=O)(=O)NCCS(=O)(=O)NC)c([N+](=O)[O-])n1 ZINC000439079439
NC(=O)CN1CCN(C(=O)c2cccn3nnnc23)CC1=O ZINC001362830277
Cc1noc(C)c1CN1CC[C@@]2(CCN(S(=O)(=O)CC#N)C2)C1=O ZINC001278834750
C#CCNC(=O)CC(=O)NCC[NH2+]C[C@@H]1CCCS(=O)(=O)C1 ZINC001125995142
CC#CCNC(=O)N1CCN(S(=O)(=O)N2CCN(C)CC2)CC1 ZINC000342414159
CNC(=O)CN1CCC[C@@](C)(CNC(=O)CS(C)(=O)=O)C1 ZINC001380466419
C#CCN1CC2(CN(C[C@H]3CCC(=O)N3)C2)OCC1=O ZINC001272524820
C#CCN(C(=O)CNS(=O)(=O)CCCOC)[C@@H]1CCS(=O)(=O)C1 ZINC000770876014
C#CCN1C(=O)COCC12CN(Cc1nc[nH]n1)C2 ZINC001274354300
O=C1CN(Cc2cc(Br)cc(F)c2[O-])CCO1 ZINC001235067189
CC[C@@H](C)c1ccc(S(=O)(=O)N2CCN([C@@H]3CS(=O)(=O)C[C@@H]3O)CC2)cc1 ZINC000039982525
C#CC[NH2+]C[C@@H](C)CNC(=O)Cn1c(=O)[n-][nH]c1=O ZINC001270580101
Cc1nnc(CCNC(=O)c2cn(CCN3CC[NH2+]CC3)nn2)[nH]1 ZINC000077490043
C#CCCCC(=O)NC[C@H](O)CNC(=O)Cn1cncn1 ZINC001501505529
N#Cc1cccc(S(=O)(=O)N2CCc3n[nH]c(=O)n3CC2)c1 ZINC000169783093
C#CCOCCn1nnnc1N1CCN(C)C(=O)C1 ZINC001334942859
CN(CCCNC(=O)c1cnns1)C(=O)Cn1cnnn1 ZINC001351280822
CC(C)(C#N)NS(=O)(=O)CCCS(=O)(=O)N[C@H]1CCC[C@@H](F)C1 ZINC000594637144
Cc1ccc(S(=O)(=O)N2CCCn3cnc(CNS(C)(=O)=O)c3C2)cc1F ZINC000096259438
COCC1(CNS(=O)(=O)c2cccc(S(N)(=O)=O)c2)CC[NH2+]CC1 ZINC000261672494
CN1CN(S(=O)(=O)CCCS(=O)(=O)N2CCSC[C@@H]2C#N)CC1=O ZINC000349465756
N#Cc1ncn(CCNC(=O)NCCN2CCNC2=O)n1 ZINC001414631831
CN1CCN(C[C@@H](O)Cn2cc([N+](=O)[O-])cn2)CC1=O ZINC000173789331
CC(C)(O)CN1CCN(S(=O)(=O)N2CCO[C@@H](C#N)C2)CC1 ZINC000337059755
O=C(CCN1CCCO1)N1CCN(c2cc(=O)[nH]cn2)C[C@@H](O)C1 ZINC000097463443
C[NH2+]C[C@@](C)(O)CN1CCN2C(=O)C(=O)NC[C@@H]2C1 ZINC001328730228
CN1C(=O)C[C@H](N2C[C@@H]3CS(=O)(=O)C[C@]3(C#N)C2)C1=O ZINC000899247771
COc1nc2ccn(CCc3c[nH]c(=O)[nH]c3=O)c(=O)c2cc1C#N ZINC000067742763
CNC(=O)NC(=O)C[NH2+]CCNC(=O)C1CC2(C1)NC(=O)NC2=O ZINC001135159491
CN(C(=O)c1ccc(C#N)[nH]1)[C@H]1CN(C(=O)[C@@H]2COC(=O)N2)C[C@@H]1O ZINC000958826706
NC(=O)c1ncn(CC(=O)NCC2(O)CN(C(=O)c3nc[nH]n3)C2)n1 ZINC001043269939
O=C(NC[C@@H]1CC[N@H+]1C[C@@H](O)Cn1cccn1)c1n[nH]c(=O)[n-]c1=O ZINC001038461408
N#Cc1ccc(C(=O)N2CCO[C@@H](CNC(=O)[C@@H]3COC(=O)N3)C2)[nH]1 ZINC000944575717
C#CCN(C1CSC1)S(=O)(=O)c1cn(C)c(=O)n(C)c1=O ZINC000867717603
C[C@@H](CN(C)C(=O)C[C@]1(C)CCS(=O)(=O)N1)[NH2+]CCO ZINC001382160849
Cc1cc(=O)c(C(=O)NC[C@H](O)C[NH2+]CCn2cncn2)c[nH]1 ZINC001320293187
C#CCNS(=O)(=O)N1CCN(C[C@@H](O)CO[C@@H](C)COC)CC1 ZINC000773807050
COCCNC(=O)Cn1cc([N-]S(=O)(=O)c2ccc(S(C)(=O)=O)c(F)c2)cn1 ZINC000471108647
O=C1NC[C@@H]2CN(S(=O)(=O)c3cccc([N+](=O)[O-])c3-c3nnn[n-]3)CCN12 ZINC000823541273
C[NH+]1CCN(CCCCNS(=O)(=O)c2ccc3[nH]c(=O)[nH]c(=O)c3c2)CC1 ZINC000106267270
O=C1NC[C@@H]2CN(C[C@H]3CCCS(=O)(=O)C3)CCN2C1=O ZINC001321870187
CNC(=O)CNC(=S)NN=C(C)Cn1cncn1 ZINC001350465730
CCS(=O)(=O)NCCNC(=O)CNS(=O)(=O)c1ccc(C#N)cc1 ZINC000568143112
N#CCCCS(=O)(=O)NC[C@@H](O)Cn1ccnn1 ZINC001350018016
CN1CC2(CN(S(=O)(=O)CCCS(=O)(=O)NC3(C#N)CC3)C2)OC1=O ZINC000848957706
CCS(=O)(=O)CCN1C[C@@]2(CC1=O)COCCN(S(=O)(=O)CC#N)C2 ZINC001278835894
C#CCN(CC#CC)S(=O)(=O)CCCS(=O)(=O)N=c1nc[nH]n1C ZINC000848961370
CN(C)C(=O)NCCN(C)C(=O)C(=O)NC[C@H]1COCC[NH2+]1 ZINC001348343291
Cn1ccnc1CN1CC[C@@]2(CCCN2S(C)(=O)=O)[C@@H](O)C1 ZINC000257235173
O=C(NCCCN1C(=O)CNC1=O)[C@H]1C[NH2+]CCO1 ZINC001326051034
C#CCN1CCN(C(=O)CN2CCN(CC(=O)N3CCN(CC#C)CC3)CC(O)C2)CC1 ZINC000769921360
NS(=O)(=O)N1CCN(C[C@@H](O)Cn2cc([N+](=O)[O-])cn2)CC1 ZINC000266547800
C#CCN(CC#N)S(=O)(=O)c1cccc(S(=O)(=O)N2C[C@H](O)[C@@H](O)C2)c1 ZINC000863602180
CCNC(=O)C[NH2+][C@@H]1CN(C(=O)CS(=O)(=O)CC)C[C@@H]1C ZINC001381108278
C[C@@H]1C[N@H+](CC(=O)NC(N)=O)C[C@H]1CCNC(=O)[C@@H]1CNC(=O)N1 ZINC001103381470
O=C(CN1CC(=O)NC1=O)OCCn1cc([N+](=O)[O-])cn1 ZINC000748122045
C#CCC[C@@H](O)CNS(=O)(=O)N1CCN(S(C)(=O)=O)CC1 ZINC000798485301
N#Cc1c[nH]c(C(=O)NCc2cn(C3CN(C(=O)C(N)=O)C3)nn2)c1 ZINC000994726623
C#CCOCCn1nnnc1N1CCN2C(=O)NC[C@@H]2C1 ZINC001352528929
Cc1nnc(CC(=O)N(C)C[C@@H](O)C[N@H+](C)[C@@H]2CCNC2=O)[nH]1 ZINC001369510865
C[NH+](C)CCN1CCN(C(=O)Cn2cnc([N+](=O)[O-])n2)CC1=O ZINC000593235358
CS(=O)(=O)CCS(=O)(=O)NCCNS(=O)(=O)c1ccccc1[N+](=O)[O-] ZINC000742300456
CNS(=O)(=O)N1CCN(c2ncc([N+](=O)[O-])c(N)n2)CC1 ZINC000288314217
CNC(=O)CCCNC(=O)C(=O)NCC1([S@@](C)=O)CC1 ZINC001327702190
Cn1cc(S(=O)(=O)N=c2cc[nH]cc2[N+](=O)[O-])c(=O)n(C)c1=O ZINC000347317092
O=S(=O)(C[C@@H]1CCCCO1)N[C@@H]1CS(=O)(=O)C[C@H]1O ZINC001364902331
CS(=O)(=O)NCc1nnc2n1CCN(c1ncc(F)cn1)C2 ZINC000096084948
C#CC[NH+]1CCC(C(=O)N2CC(N(C)C(=O)Cn3cnnn3)C2)CC1 ZINC000953692706
COCCS(=O)(=O)[N-]c1ccc(S(=O)(=O)[C@H](C)C#N)cc1 ZINC000277070114
CC#CCNCc1cn(CCN2C(=O)CNC2=O)nn1 ZINC001352982567
O=C(NCCN1CCS(=O)(=O)CC1)C1=CC(=O)CS1 ZINC000732271375
C#CCNS(=O)(=O)N1CCN(C[C@@H](O)Cn2cc([N+](=O)[O-])cn2)CC1 ZINC000761023552
N#Cc1ccc(S(=O)(=O)NCC(=O)OCC(=O)N2CCNC(=O)C2)cc1 ZINC000794256787
CN(CC#N)S(=O)(=O)CCCS(=O)(=O)N1CCC[C@@H]1C(F)F ZINC000349483921
COCCN(C)C[C@@H](O)C[NH+]1CCC2(CC1)NC(=O)NC2=O ZINC001346422255
Cn1cc(CN2CCO[C@@]3(C2)COCCN(S(C)(=O)=O)C3)cn1 ZINC000096229505
CNS(=O)(=O)N1CCN(S(=O)(=O)c2ccc(C#N)nc2)CC1 ZINC000344809802
Cc1nc(S(=O)(=O)NCC(=O)Nc2cnn(CC(=O)NCC[NH+](C)C)c2)cn1C ZINC000525758684
NS(=O)(=O)CCCC(=O)NC1(CNC(=O)[C@@H]2C[C@H]2[N+](=O)[O-])CCC1 ZINC001062993129
C[C@@]1(NC(=S)NCCCCCCNC(=S)N[C@@]2(C)CCS(=O)(=O)C2)CCS(=O)(=O)C1 ZINC000013865112
O=[N+]([O-])c1cc(Cl)cc(CN2CCn3nncc3C2)c1[O-] ZINC000848921623
N#Cc1cccc(NS(=O)(=O)CCCS(=O)(=O)N[C@H]2CCNC2=O)n1 ZINC000595962681
COC(C)(C)C(=O)N1CC[C@@](C)(O)[C@H](n2ccc(=O)[nH]c2=O)C1 ZINC000257263833
CCC#CCN1CCN(CCOC)[C@@H]2CS(=O)(=O)C[C@@H]21 ZINC000091707659
NC(=O)C[NH2+]C[C@@H](O)CNC(=O)C[C@@H]1CCS(=O)(=O)C1 ZINC001374630397
C#CCNC(=O)CN1CCN(C(=O)c2cc(S(=O)(=O)N(C)C)c[nH]2)CC1 ZINC000728533105
CN1CC(=O)N2CCN(C3CCN(S(C)(=O)=O)CC3)C[C@@H]2C1=O ZINC000065488600
C=CCn1c(-c2cn[nH]c2)nnc1N1CCN(CC(N)=O)C(=O)C1 ZINC000624845977
C#CCOCCn1nnnc1N1CCNC(=O)CC1 ZINC001352538268
CC(C)CN1C(=O)COCC12CN(S(=O)(=O)c1ccc(C#N)cc1)C2 ZINC001278207039
NS(=O)(=O)N1CCN(CCn2ccc([N+](=O)[O-])n2)CC1 ZINC000176202151
CN(CC#N)S(=O)(=O)CCCS(=O)(=O)NCC(C)(C)O ZINC000356877318
NS(=O)(=O)c1ccc(S(=O)(=O)N2CCN(CCCN3C(=O)CNC3=O)CC2)cc1 ZINC000108965781
C#CCO[C@@H](C)C(=O)N(C)CCNC(=O)Cn1cncn1 ZINC001496580487
Cc1nc(S(=O)(=O)NCCNS(=O)(=O)c2ccccc2[N+](=O)[O-])cn1C ZINC000609740452
C#CCOCCNC(=O)C(=O)NCC(=O)N(C)OCC ZINC001332794654
N#C[C@]1(F)CCN(C(=O)CN2CCNC(=O)C2)C1 ZINC000907634716
C[C@@H]1C(=O)N(CC[NH+](C)C)CN1S(=O)(=O)N1CCO[C@@H](C#N)C1 ZINC000592081676
CCN(CCNC(=O)Cn1ccnc1)CC(=O)NC(=O)NC ZINC001366643027
O=CN1CCN([C@@H]2CS(=O)(=O)C[C@@H]2O)C(=O)C1 ZINC000217397446
CN1CCN(C(=O)CN2CCN(C(=O)CC#N)CC2)CC1 ZINC000575812548
N#Cc1cc(C(=O)N2C[C@@H](NC(=O)Cn3ncnn3)[C@@H](O)C2)c[nH]1 ZINC000963834506
CC1(NS(=O)(=O)CCCS(=O)(=O)N2CCSC[C@H]2C#N)CC1 ZINC001333042500
C#CCC[N@H+]1CC[C@@H](N2CCN(C(=O)CN3CCNC(=O)C3)CC2)C1 ZINC001046050361
C[C@@H]1Cn2c(nc3c2c(=O)n(C)c(=O)n3C)NN1 ZINC000062720473
Cc1nn(C)c(Cl)c1S(=O)(=O)N1CCO[C@H]2CN(CCC#N)C[C@@H]21 ZINC001280181280
Cn1nccc1C(=O)NCC1(NC(=O)Cn2cnnn2)CC1 ZINC001378677022
Cn1nnc(CNCc2cc(Br)cc(F)c2[O-])n1 ZINC000715778415
C#CCNC(=O)C[NH2+]CC[C@@H]1CN(C(=O)Cn2ncnn2)C[C@H]1C ZINC001104199305
C#CCNS(=O)(=O)N1CCN(CCn2cnnn2)CC1 ZINC000878314951
C#CCN([C@@H]1CCS(=O)(=O)C1)S(=O)(=O)CCNS(=O)(=O)CC ZINC000751284066
N#CCNC(=O)CNC(=O)Cc1nnc(N)s1 ZINC001157076031
C#CCN1CCN(C(=O)CN(CC#N)S(=O)(=O)N(C)C)CC1 ZINC000491756972
Cn1c(N2CCNC(=O)C2)c(C#N)c(=O)n(C)c1=O ZINC000012891174
O=C(Cn1cnc([N+](=O)[O-])n1)N1CCc2n[nH]nc2C1 ZINC001444510374
C[NH+]1CCN(c2ncccc2CNC(=O)CNS(=O)(=O)c2c[nH]c(C(N)=O)c2)CC1 ZINC000468739875
C=CC[NH2+][C@@H]1CN(C(=O)c2c[n-]n3c2nccc3=O)C[C@H]1C(F)(F)F ZINC001099318529
C#CCN1CC(N2CCN(C(=O)Cn3cnnn3)CC2)C1 ZINC000941304372
O=C(CN1C(=O)CNC1=O)NCC[N@H+]1CC=CCC1 ZINC001326858594
COc1ccc(S(=O)(=O)NCC(=O)Nc2ccn(C)n2)cc1[C@@]1(C)NC(=O)NC1=O ZINC000429325176
NS(=O)(=O)c1ccc(S(=O)(=O)N2CCN(CCOCCO)CC2)cc1 ZINC000265873524
CNC(=O)C1(C(=O)N2C[C@@H](C)[C@@H]([NH2+]CCOCCO)C2)CC1 ZINC001327922813
N#C[C@H]1CN(S(=O)(=O)NCCCCO)CCO1 ZINC001329485056
C#CCN1CCC(NS(=O)(=O)CCS(=O)(=O)N(C)C)CC1 ZINC000921436922
COCC#CCN1CCN(CCS(N)(=O)=O)CC1 ZINC001116410924
Cc1c(O)c(=O)ccn1[C@@H]1O[C@@H](CO)[C@@H](O)[C@@H]1O ZINC000005496526
C[C@@H]1CN(C)C(=O)CN1S(=O)(=O)CCCCS(=O)(=O)NCC#N ZINC000349608993
C#CCCNC(=O)NCCOCCS(N)(=O)=O ZINC000854136677
NC(=O)NCCC(=O)N1CC(O)(CNC(=O)Cn2cnnn2)C1 ZINC001041404233
C#CCCn1nnnc1N1CCN(S(C)(=O)=O)CC1 ZINC001335988685
COCC(=O)N1CCN(C(=O)CCCn2cncn2)[C@H]2CS(=O)(=O)C[C@H]21 ZINC000077408122
O=C1CCCN1CCCN1C(=O)[C@@H]2C[C@@H](O)CN2C2(CN(Cc3cnc4ccccc4c3)C2)C1=O ZINC000225393253
C#CCN1C(=O)C[C@]2(CCCN(S(N)(=O)=O)C2)C1=O ZINC001275938235
COc1ccc(S(=O)(=O)N(C)CC(=O)NCCNS(=O)(=O)c2ccc(C)cc2)cc1 ZINC000226035235
Cc1ccc(S(=O)(=O)NCCNS(=O)(=O)N2CCS(=O)(=O)CC2)s1 ZINC000435119499
N#CCNC(=O)CNC(=O)c1cccn2c(=O)[nH]nc12 ZINC001157078991
CN1N=C(C2=NN(C)C(=O)N(C)N2)NN(C)C1=O ZINC000001580064
CN1CCN(S(=O)(=O)CCCS(=O)(=O)NC(C)(C)C#N)CC1=O ZINC000572257664
O=C(C1=CCCC1)N1CC(n2cc(C[NH2+]CCCO)nn2)C1 ZINC001105211118
CN(C)C(=O)Cn1c(=O)c(=Cc2ccn(C)c2)sc1=C(C#N)C#N ZINC000254804144
N#CCSCC(=O)NCC1(O)CN(C(=O)c2c[nH]c(-c3nn[nH]n3)c2)C1 ZINC001581858727
CN(C)S(=O)(=O)NCCCCCCNS(=O)(=O)N(C)C ZINC000226859506
CN(C)S(=O)(=O)N1CC[C@]2(C1)C[C@@H](NS(C)(=O)=O)CCO2 ZINC000096107886
C#CCOCCNC(=O)[C@]1(OC)CCS(=O)(=O)C1 ZINC001337724914
COc1cccc(CN2CC3(C2)C(=O)N(CCCN2CCCC2=O)C(=O)[C@@H]2C[C@@H](O)CN23)c1 ZINC000225394301
C[C@@H](C#N)NS(=O)(=O)CCCS(=O)(=O)N1CCN(C)CC1 ZINC000349535295
O=C(CN1CCNC(=O)C1)N[C@@H]1CN(C(=O)c2nc[nH]n2)C[C@@H]1O ZINC000969513365
CNC(=O)NCC(=O)NCC1(NC(=O)[C@H](C)C#N)CC1 ZINC001410733719
CCCn1ncc(CN2CCN([C@@H]3COC[C@@H](O)[C@H]3O)CC2)c1C ZINC000585290284
O=C(NCCCn1ccnc1)C(=O)NCc1n[nH]c(=O)c2ccccc12 ZINC000015728939
O=C1NC[C@@H]2CN(S(=O)(=O)c3ccc([N+](=O)[O-])cc3)CCN2C1=O ZINC000268575386
N#CCC1(O)CN(C(=O)Cn2ccc(=O)[nH]c2=O)C1 ZINC001321525503
N#Cc1c[nH]c(C(=O)N2CCN3[C@H](CNS3(=O)=O)C2)c1 ZINC001363640155
CCN(CCNC(=O)CNC(=O)OC)CC(=O)NC(=O)NC ZINC001377292694
N#CCCn1ncc2c1ncnc2N1CCCN(CC(N)=O)CC1 ZINC000065534635
C#CC1(F)CN(C(=O)CS(=O)(=O)CC(=O)N2CC(F)(C#C)C2)C1 ZINC000919956789
O=C(CCn1cncn1)N1CCN(C(=O)C2CC2)[C@@H]2CS(=O)(=O)C[C@@H]21 ZINC000077338810
COC(=O)N(C)CC(=O)N1CCC(O)(C[NH3+])CC1 ZINC001329387913
C#CCOCCC(=O)N1CCN(S(=O)(=O)[C@@H]2CCS(=O)(=O)C2)CC1 ZINC000755566468
C#CCNS(=O)(=O)N1CCN(C[C@@H](O)C2(O)CCCC2)CC1 ZINC000930119561
O=C(C#CC1CC[NH2+]CC1)N1CC(S(=O)(=O)N2CCNCC2)C1 ZINC000852892173
O=C(Cn1cnnn1)NC1(CCO)C[NH+](C[C@H]2CCCOC2)C1 ZINC001378254150
C#CCN(C)c1nnc(CCN(C)S(N)(=O)=O)n1C ZINC001338298137
C#Cc1cncc(C(=O)N[C@@H]2CN(C(=O)Cn3cncn3)C[C@@H]2O)c1 ZINC000970414222
CC(CNS(=O)(=O)N(C)CCC#N)CNS(=O)(=O)N(C)CCC#N ZINC000549560821
CC#CC[N@H+]1C[C@@H]2CN(C(=O)CNS(=O)(=O)NC)C[C@]2(C)C1 ZINC001101313734
O=C(NCCCn1ccnc1)C(=O)NC[C@@H]1OCCCN1S(=O)(=O)c1ccc(Cl)cc1 ZINC000008684641
N#Cc1ccc(CC(=O)N2CCN(C(=O)Cn3cnnn3)CC2)cn1 ZINC000528372440
CN1CN(S(=O)(=O)c2cccc(S(=O)(=O)NCC#N)c2)CC1=O ZINC000576481543
N#Cc1ccc(C(=O)N2CCN(C(=O)Cn3cnnn3)CC2)cc1 ZINC000032800755
Cc1[nH]c(=O)sc1S(=O)(=O)NCCNC(=O)C(=O)N=c1nc(C(C)(C)C)[n-]s1 ZINC000442355189
C[C@@H](C#N)C(=O)NC[C@@H](O)CN(C)C(=O)Cn1cncn1 ZINC001511630188
CC(C)(C#N)CS(=O)(=O)[N-]C(=O)c1ccnc(-n2ccnc2)c1 ZINC000774294376
N#C[C@]12CN(C(=O)NCCCN3CCCS3(=O)=O)C[C@H]1CS(=O)(=O)C2 ZINC001470990909
CCn1cc(CC(=O)N(C)CCNC(=O)c2nnc[nH]2)nn1 ZINC001387974511
C[C@@]1(NC(=O)C(=O)N[C@@]2(C)CCS(=O)(=O)C2)CCS(=O)(=O)C1 ZINC000012600666
O=S1(=O)NC[C@@H]2CN(c3nnnn3[C@@H]3C=CCC3)CCN21 ZINC001334397956
COc1ccc(N2C(=O)[N-]C(=O)C(=CNNCCO)C2=O)cc1 ZINC000017196302
C#CCN1CCN(C(=O)CN2CCN(S(N)(=O)=O)CC2)CC1 ZINC000490739806
N#CCNS(=O)(=O)CCCS(=O)(=O)N1CC[C@@H](N2CCOC2=O)C1 ZINC001350413069
C#CCN1CCN(C(=O)CN2CCN(CC[NH+](C)C)C(=O)C2)CC1 ZINC000844375427
COCCCS(=O)(=O)N1CCN(S(=O)(=O)c2c[nH]c3nc(=O)[n-]c(=O)c-3c2)CC1 ZINC000431304113
Cn1c(NCCN2CCN(c3ncccn3)CC2)c(C#N)c(=O)n(C)c1=O ZINC000052433750
C#CCNC(=S)N1CCN2[C@H](CNS2(=O)=O)C1 ZINC000899608875
N#CCCNC(=O)CN1CCN2C(=O)C(=O)NC[C@@H]2C1 ZINC001333479573
COCCNC(=O)C(C#N)=c1sc(=Cc2ccc(F)c(OC)c2)c(=O)n1CC(N)=O ZINC001341112467
C#CCNS(=O)(=O)CCCS(=O)(=O)Nc1nc(C(F)(F)F)c[nH]1 ZINC000848967239
Cc1nc2n(n1)CCN(C(=O)C(=O)N1CCN(CCC#N)CC1)C2 ZINC000601460123
COCCCn1c(=O)c(C#N)cn(CCO)c1=O ZINC000603359058
CNS(=O)(=O)CCN1CCC2(CC1)NC(=O)N(C)C2=O ZINC001347918243
C#CCN(C)C(=O)CN1CCN(S(C)(=O)=O)CC1 ZINC000276958538
CN(CCC#N)C(=O)CCN1CCN(S(=O)(=O)[C@@H]2CCS(=O)(=O)C2)CC1 ZINC000771447039
C#CC[NH+]1CCC(C(=O)NCC2(O)CN(Cc3n[nH]c(=O)[n-]3)C2)CC1 ZINC001278932286
O=C(Cn1cnnn1)NCC1CN(C(=O)COCC2CC2)C1 ZINC001387837600
O=S(=O)(C1C[NH2+]C1)N1CCN(c2cccnn2)CC1 ZINC000923605841
CNC(=S)N/N=C(\C=N/NC(=S)NC)CO ZINC000104334042
NC(=O)c1c2c(sc1[N-]S(=O)(=O)c1ccoc1)CCC2 ZINC001188570494
C#CCC[N@H+]1C[C@H]2OCCN(C(=O)CN3CCC(=O)NC3=O)[C@H]2C1 ZINC001083242627
COCCN(CCOC)c1nc(F)c(F)c(S(=O)(=O)CCN2C(=O)CCC2=O)c1F ZINC000024616920
CN(CC[NH+](C)C)C(=O)C(=O)N(C)Cc1cn(C)nn1 ZINC001330350854
C#CC[N@@H+](CCO)C1CCN(C(=O)CN2CCN(C)C(=O)C2)CC1 ZINC001098414134
CN(CCC#N)S(=O)(=O)N1CCN(S(=O)(=O)N2CCN(C)CC2)CC1 ZINC000106265330
Cn1cc(C(=O)N[C@@H]2CN(C(=O)[C@@H]3CNC(=O)N3)C[C@@H]2O)[nH]c1=O ZINC000970328477
N#CCNS(=O)(=O)CCCS(=O)(=O)N1CCN(C2CC2)[C@@H](C#N)C1 ZINC000349497876
CN(CC(=O)N1CCN(CCS(N)(=O)=O)CC1)S(=O)(=O)c1ccc(C#N)cc1 ZINC000479897046
C[C@@H](C#N)N(C)S(=O)(=O)CCCS(=O)(=O)N1CC2(C1)CNC(=O)O2 ZINC000848958271
C#CCNc1nc(N(C)CCNC(=O)N(C)C)nc(N(C)CCNC(=O)N(C)C)n1 ZINC000804587803
C#CCNS(=O)(=O)c1cccc(C(=O)NN2CCS(=O)(=O)CC2)c1 ZINC000862737412
CCN(C(=O)Cn1ncnn1)C1CN(C(=O)[C@@H]2C[C@H]2[N+](=O)[O-])C1 ZINC001079829206
Cc1cnn(CCC(=O)NCCCNC(=O)Cn2ncnn2)c1 ZINC001350091628
C[C@@H]1C[N@H+](CC(=O)NCC#N)C[C@H]1CCNC(=O)[C@@H]1COC(=O)N1 ZINC001102931407
COCCS(=O)(=O)N1CCN(S(=O)(=O)c2ccc(OC)c([N+](=O)[O-])c2)CC1 ZINC000507515196
C#CCN(CC(=O)N(C)C[C@@H]1COCCO1)CC(=O)N(C)C[C@@H]1COCCO1 ZINC000824502105
N#Cc1cccc(N2CCN(C(=O)Cn3cnc(C(N)=O)n3)CC2)n1 ZINC000593128934
CCn1c([O-])c(C=C2C(=O)N(CC)C(=O)N(CC)C2=O)c(=O)n(CC)c1=O ZINC000004375894
O=S(=O)(c1ccc2c(c1)OCCO2)N1CCN(C[C@@H](O)CO)CC1 ZINC000025394918
C#CCOCCN(C)C(=O)CNS(=O)(=O)NC ZINC001351168365
C[C@@H]1OCC[C@@H]1C(=O)NC1(C(N)=O)CCS(=O)(=O)CC1 ZINC001361864565
C#CCNS(=O)(=O)N1CCN(S(=O)(=O)c2ccc3c(c2)OCC(=O)N3)CC1 ZINC001665179566
C#CCN1CCN(C(=O)CNS(=O)(=O)c2cn(C)c(C)n2)CC1 ZINC000105322145
NS(=O)(=O)CCN1CCN(C(=O)c2c[nH]c(=O)c([N+](=O)[O-])c2)CC1 ZINC000445008958
N#Cc1ccc(N2CCN(C(=O)CO)CC2)nc1N1CCN(C(=O)CO)CC1 ZINC000472338165
CCC[C@@H]1NC(=O)N(CN2CCN(S(=O)(=O)c3ccc4c(c3)OCCCO4)CC2)C1=O ZINC000023718808
CC1(C)NC(=O)N(CCCC(=O)N2CCN(S(=O)(=O)c3ccc4c(c3)OCCCO4)CC2)C1=O ZINC000009712015
C#CCCN1CCN(C(=O)N2CCN(C(=O)CC(N)=O)CC2)CC1 ZINC000985826366
C=CCS(=O)(=O)CCNS(=O)(=O)CCCS(=O)(=O)N(C)C ZINC000774914810
CS(=O)(=O)C1CN(S(=O)(=O)CCCS(=O)(=O)NC2(C#N)CC2)C1 ZINC000349456117
CCn1cc(S(=O)(=O)N2C[C@H](O)C[C@H](O)C2)c([N+](=O)[O-])n1 ZINC000611106367
Cc1ncc(S(=O)(=O)N2CCN(S(N)(=O)=O)CC2)cc1C#N ZINC000320567847
COCC(=O)N(C)CC(=O)NCCN(C)C(=O)[C@@H](C)C#N ZINC001373498452
C#CCN1CCC[C@H]1C(=O)N1CCN(C2CN(CC(N)=O)C2)CC1 ZINC000941440475
N#C[C@]12CN(CC(=O)N3CCN(Cc4cn[nH]n4)CC3)C[C@H]1CS(=O)(=O)C2 ZINC001577709856
O=S(=O)(NCc1ccc(N2CCC(O)CC2)cc1)[C@@H]1COC[C@H]1O ZINC000917704327
COCCN1C(=O)C(=CNN2CC(=O)NC2=O)C(=O)NC1=S ZINC000009705377
COC(=O)CN(CC#N)C(=O)c1cnc2c(c1)c(=O)n(C)c(=O)n2C ZINC000348787744
C#CC[NH2+]C1(CNC(=O)[C@@H]2CS(=O)(=O)CC(=O)N2)CCCCC1 ZINC001115641948
N#Cc1ccccc1S(=O)(=O)N1CC(N2C(=O)COC2=O)C1 ZINC000253404561
N#CC(C#N)=c1cc(OCCO)c(=C(C#N)C#N)cc1OCCO ZINC000044075817
C#CC1(F)CN(C(=O)Cn2cc(S(N)(=O)=O)cn2)C1 ZINC000881944233
CN1CC[N@H+](C[C@H](O)CC2(O)CCOCC2)C[C@H]1CO ZINC001413041569
N#Cc1c[nH]c(C(=O)N[C@@H]2CN(C(=O)[C@@H]3COC(=O)N3)C[C@@H]2O)c1 ZINC000962119933
Cn1cc([N+](=O)[O-])c(S(=O)(=O)N2CC(S(C)(=O)=O)C2)n1 ZINC001329221501
N#CCSCC(=O)NCC1(O)CN(C(=O)c2ccc(-c3nn[nH]n3)[nH]2)C1 ZINC001581858764
Cc1nc([N-]S(=O)(=O)c2ccc(S(N)(=O)=O)cc2)no1 ZINC000538702658
O=C(Cn1ncnn1)NCC1CC(NC(=O)CC2(O)CCC2)C1 ZINC001369627706
N#Cc1cc(C(=O)N2C[C@@H](NC(=O)CN3CN=NC3=O)[C@@H](O)C2)c[nH]1 ZINC000962413892
Cn1cnc([N+](=O)[O-])c1CNCCNC(=O)Cn1cncn1 ZINC001150250047
N#Cc1cncc(N2CCN3[C@@H](CNS3(=O)=O)C2)n1 ZINC001434447585
N#CCN(C1CC1)S(=O)(=O)CCCS(=O)(=O)N1C[C@H](O)[C@@H](O)C1 ZINC000600769683
CC(C)N1C(=O)C[C@@H](NS(=O)(=O)N2CCO[C@@H](C#N)C2)C1=O ZINC000337069531
CN1CCN(Cc2c([O-])cc(Br)cc2F)CC1=O ZINC001233027745
COCCCNC(=O)C(C#N)=c1sc(=Cc2ccn(C)c2)c(=O)n1CC(N)=O ZINC000763459709
CN(CCNC(=O)Cn1ncnn1)C(=O)c1cn(C)ccc1=O ZINC001373466016
COC(=O)C1(O)CN(S(=O)(=O)N=[S@](C)(=O)N(C)C)C1 ZINC001365457618
N#CCNS(=O)(=O)c1ccc(S(=O)(=O)N2C[C@H](O)[C@@H](O)C2)cc1 ZINC000600763985
O=c1[nH]cc(S(=O)(=O)N2CCn3nc([C@@H](O)C4CC4)cc3C2)c(=O)[nH]1 ZINC000220204578
N#CCN1CC2(C1)CC[C@@H](CNC(=O)[C@H]1COC(=O)N1)O2 ZINC001053597721
C#CC[C@H](CO)NC(=O)NCCCCS(N)(=O)=O ZINC001470330551
C#CCNS(=O)(=O)N1CCN(C(=O)CCCCCCS(N)(=O)=O)CC1 ZINC001650849018
C[C@H](CCN1C[C@@H](O)[C@@H](O)C1)[N@H+]1C[C@@H](O)[C@@H](O)C1 ZINC001334390360
CNS(=O)(=O)CC(=O)Nc1cnn(CC#N)c1 ZINC001319445344
CNS(=O)(=O)CCC(=O)NC1(CNC(=O)C(F)F)CC1 ZINC001389761850
CO[C@@H]1COC[C@H]1[NH2+]C[C@H](O)C[C@@]1(O)CCOC1 ZINC001336737909
CN(C)S(=O)(=O)C[C@@H]1CN(c2nccnc2C#N)C[C@@H]1O ZINC001529112506
C[NH+](C)C[C@@]1(O)CCN(C(=O)CN2CCN(CCO)CC2)C1 ZINC000257218664
COC[C@@H]1C[NH2+]CCN1CCN1C(=O)CNC1=O ZINC001336092898
C=CCN1CC[C@H](n2cc(S(N)(=O)=O)nn2)C1=O ZINC001473051528
CN(C)S(=O)(=O)NCC(=O)N[C@H]1C[N@H+](CCO)CC1(C)C ZINC001369112316
N#CCSCC(=O)NCCNC(=O)CC(N)=O ZINC001522523709
[O-]c1ccc(Cl)c(F)c1CN1CCn2c(CO)nnc2C1 ZINC000792169450
O=C(Cn1ncnn1)NC[C@H](O)CNC(=O)c1cc(F)c[nH]1 ZINC001392110519
COCCN1CCC[C@@](O)(CN2CCN(S(N)(=O)=O)CC2)C1=O ZINC000067805380
N#Cc1cccc(NS(=O)(=O)CCCS(=O)(=O)NCCO)n1 ZINC000349602702
Cc1nc([C@@H]2CCN2S(C)(=O)=O)cc(N2CCNC(=O)C2)n1 ZINC000072387675
Cc1nn(C)cc1S(=O)(=O)NCCNS(=O)(=O)c1ccccc1[N+](=O)[O-] ZINC000588115550
C#CCNC(=O)C[N@H+]1C[C@@H]2CN(C(=O)Cn3cnnn3)C[C@]2(C)C1 ZINC001101118237
C[C@H]1CN(c2c(C#N)c(=O)n(C)c(=O)n2C)C[C@H]1O ZINC000351500373
CNC(=O)NCCC(=O)NCC1(O)CN(C(=O)Cn2cnnn2)C1 ZINC001042897959
Cn1cc(CN2C[C@H]3OC[C@@H](CNS(=O)(=O)C4CC4)[C@H]3C2)cn1 ZINC000248138967
CCS(=O)(=O)NCCNC(=[NH2+])N1CCN(c2ncccn2)CC1 ZINC000261974613
Cc1cc([N+](=O)[O-])cc(C)c1S(=O)(=O)N1CCN(CCS(N)(=O)=O)CC1 ZINC000443480026
CN(C)C(=O)NCCNS(=O)(=O)N(C)CCC#N ZINC000332497933
N#Cc1cc(C(=O)N2C[C@@H](NC(=O)CC3CS(=O)(=O)C3)[C@@H](O)C2)c[nH]1 ZINC000968507448
C#CCNS(=O)(=O)N1CCN(C(=O)NCc2ccnc(-n3cncn3)c2)CC1 ZINC001313144501
N#Cc1ccc(S(=O)(=O)N2CCN3C(=O)C(=O)NC[C@@H]3C2)s1 ZINC000366622341
N#Cc1c[nH]c(C(=O)N2C[C@@H]([NH2+]CC(N)=O)[C@@H](n3ccnn3)C2)c1 ZINC001070172321
CN1CCN(S(=O)(=O)N2CCN(CN3C(=O)N[C@@](C)(C4CC4)C3=O)CC2)CC1 ZINC000029546032
Cn1ccnc1CN1C(=O)CO[C@H]2CN(Cc3ccc(S(C)(=O)=O)cc3)C[C@H]21 ZINC000067897350
C#CCNS(=O)(=O)N1CCN(C(=O)CSc2nnnn2CC(F)(F)F)CC1 ZINC001455114124
CC(C)(C#N)NS(=O)(=O)CCCS(=O)(=O)N1CC(O)(CC#N)C1 ZINC000594636028
Cc1ccc(C#N)c(N2C[C@@H](CS(=O)(=O)N(C)C)[C@H](O)C2)n1 ZINC001529181414
CC(C)(CNS(=O)(=O)N1CCO[C@@H](C#N)C1)NS(C)(=O)=O ZINC000619709632
N#C[C@@H]1CSCCN1S(=O)(=O)CCCS(=O)(=O)N[C@H]1CCNC1=O ZINC000595962679
N#Cc1cnn2ccn([C@@H]3O[C@@H](CO)[C@@H](O)[C@@H]3O)c12 ZINC000005554417
CCS(=O)(=O)CCN1C[C@@]2(CCN(S(=O)(=O)CC#N)C2)OCC1=O ZINC001278835348
C#CCN(C)c1nnc([C@@H]2CN(S(C)(=O)=O)CCO2)n1C[C@H]1CCC(=O)N1 ZINC001300464324
C#CCNC(=O)CN1CCN(C(=O)c2cc(S(N)(=O)=O)ccc2F)CC1 ZINC000798325026
O=C(c1nc[nH]n1)N1C[C@H]2[C@@H](C1)[C@@H]1CC[C@H]2C[N@H+]1CCCF ZINC001087396094
C#CCN(C(=O)C(=O)N(C)CCn1cc(Br)cn1)C(C)C ZINC001353074853
C=CCS(=O)(=O)CCNC(=O)NCc1nnc(-c2ccncc2)[nH]1 ZINC001224763112
NC(=O)c1cc(Br)cc(S(=O)(=O)NCCN2CC[NH2+]CC2)c1 ZINC000262056890
CC(C)[C@@H](C#N)N1CCN(C(=O)CN2CCN(C(=O)CO)CC2)CC1 ZINC000330654274
NC(=O)CCCNC(=O)Cn1cc(Br)c(=O)[nH]c1=O ZINC000043110657
C#CCN(CC#N)S(=O)(=O)CCCS(=O)(=O)N1CC[C@@H](O)[C@H]1C ZINC000848958040
C[C@@H]1C[N@H+](CC(=O)NCC#N)C[C@H]1CNC(=O)C[C@@H]1CCC(=O)N1 ZINC001102462584
CN(C[C@@H](O)C[NH2+]Cc1nccn1C)C(=O)Cn1ncnn1 ZINC001369474923
CN(C)S(=O)(=O)N1CCO[C@@H](c2ccc3c(N)ncnc3n2)C1 ZINC000019704782
N#CCCNC(=O)CN1CCN(S(=O)(=O)c2ccc(S(N)(=O)=O)cc2)CC1 ZINC000027374704
CN(CCS(N)(=O)=O)CC(=O)NC1(C#N)CCC1 ZINC001460718441
COCCCS(=O)(=O)N1CCN(c2ccc(S(N)(=O)=O)cc2[N+](=O)[O-])CC1 ZINC000432050272
Nc1nccnc1C(=O)NCC1([NH2+]CCN2CCNC2=O)CC1 ZINC001392890899
C#C[C@H](C)OC(=O)[C@@H](C)NC(=O)Cn1cnnn1 ZINC001342753688
C#CCNS(=O)(=O)N1CCN(Cc2ncnn2CCF)CC1 ZINC000799310243
C[C@@H](C#N)NS(=O)(=O)CCCS(=O)(=O)N1CC(=O)N(C)[C@@H](C)C1 ZINC000349488599
CC#CCN(C)S(=O)(=O)N1CCS(=O)(=O)CC1 ZINC000339129104
O=C(Cn1ncnn1)NC[C@@]1(O)CCN(C(=O)[C@@H]2CNC(=O)N2)C1 ZINC001039800019
O=C(c1ccc([N+](=O)[O-])[nH]1)N1CC(S(=O)(=O)N2CCNCC2)C1 ZINC000424037072
COc1cc2nc(NCc3n[nH]c(=O)[n-]3)nc(N)c2cc1OC ZINC000446862039
NC(=O)C[NH2+]C1(CNC(=O)c2cccn3nnnc23)CCC1 ZINC001376739163
C[C@@H](C(=O)N1CCn2nc(C#N)cc2C1)N1CCN(C)CC1 ZINC000426597376
CN(CC#N)S(=O)(=O)CCCS(=O)(=O)N[C@@H]1CCN(C)C1=O ZINC000349544104
C#CCCNC(=O)Cn1cnc2c1c(=O)n(C)c(=O)n2C ZINC000070972402
Cc1nc(C(=O)N(C)[C@H]2CCN(C)C2=O)nn1-c1nc[nH]n1 ZINC001363172297
CS(=O)(=O)OCC[C@@H](O)COS(C)(=O)=O ZINC000001631265
Cc1noc(CN2CC[C@]3(CCCN3S(=O)(=O)[C@H](C)C#N)C2=O)n1 ZINC001278841541
CN(CCS(N)(=O)=O)C(=O)C[C@]1(C)CCS(=O)(=O)N1 ZINC001364702110
Cc1c(C#N)c(=O)n(Cc2nccn2C)c(=O)n1CCO ZINC001413916658
COC[C@H](NS(=O)(=O)N(C)C[C@@H](C)C#N)C(N)=O ZINC000800094801
C#CCN(CC#C)C(=O)CNS(=O)(=O)c1cnn(C)c1 ZINC000490764075
Cn1cnn(CC(=O)N2C[C@H]3CCN(CC#N)C[C@H]32)c1=O ZINC001084467805
O=S1(=O)CC=C(NC(=S)OCCOCCOCCO)C1 ZINC000217418511
NC(=O)NCC(=O)NCC1(O)CN(C(=O)CN2CCCNC2=O)C1 ZINC001041384784
CN1C(=O)C(=CNN2CC[NH+](C)CC2)C(=O)N(C)C1=O ZINC000055450376
C#CCNS(=O)(=O)N1CCN(CCN2CCCS2(=O)=O)CC1 ZINC000761036779
N#Cc1nccnc1O[C@@H]1CCN(C(=O)c2c[nH]c(=O)[nH]2)C1 ZINC000225801471
CON(C)C(=O)CC[NH2+]C[C@@]1(O)CCS(=O)(=O)C1 ZINC001336034964
CN(CC#N)S(=O)(=O)CCCCS(=O)(=O)N1CCN(C)C(=O)C1 ZINC000349606473
Cn1ccc(=O)n(CCCNC(=O)CNc2ccc(C#N)cn2)c1=O ZINC000599844834
C[C@@H](CS(C)(=O)=O)NS(=O)(=O)N=[S@@](C)(=O)N(C)C ZINC001364827082
C#CC[NH2+]Cc1cc(=O)[nH]c(CNC(=O)c2ncn[n-]2)n1 ZINC001264028268
NC(=O)NCCC(=O)N1CCC(O)(C[NH2+]CCCO)CC1 ZINC001328217860
CN(C)S(=O)(=O)N1CCC12CN(Cc1c(F)cc(C#N)cc1F)C2 ZINC001279391427
N#CCCN1CCN(Cc2cn(CC(N)=O)nn2)CC1 ZINC001364991601
COCCOCCS(=O)(=O)N1CCN(c2ccc(C#N)cn2)CC1 ZINC000269927090
O=C1NC(=O)[C@@](F)(n2cc(F)c(=O)[nH]c2=O)[C@@H](O)N1 ZINC000001639104
N#CCCN1CCN(C(=O)c2c(N)no[n+]2[O-])CC1 ZINC000019857720
CCn1c(N)c(C(=O)CN2CCN(C(=O)CC#N)CC2)c(=O)[nH]c1=O ZINC000570695570
CCN(CC)S(=O)(=O)N1C[C@@H](O)[C@](O)(CNS(C)(=O)=O)C1 ZINC000257236448
Cn1cc([N+](=O)[O-])c(S(=O)(=O)[N-]CCCN2CC[NH2+]CC2)n1 ZINC000599095309
CC#CC[N@H+]1C[C@H]2CN(C(=O)CN3C(=O)C(=O)N(C)C3=O)C[C@H]2C1 ZINC001049095162
CCN(C)S(=O)(=O)CCCS(=O)(=O)[N-]c1ccn(C)n1 ZINC000552423620
C=CCNC(=O)C(C#N)=c1sc(=Cc2c(C)cnn2C)c(=O)n1CC(=O)N(C)C ZINC000795192744
C#CC[NH+]1CCC(C(=O)NC[C@@]2(O)CCN(C(=O)C(N)=O)C2)CC1 ZINC001040101318
NC(=O)C1(O)CN(C(=O)c2cccc(O)c2O)C1 ZINC001150112656
O=C1N=C(NN=Cc2cccc(-c3nn[nH]n3)c2)NC1=O ZINC000826482151
O=c1ccc([N+](=O)[O-])cn1CCN1CCN2C(=O)C(=O)NC[C@@H]2C1 ZINC000341589136
NC(=O)C[NH2+]C[C@H]1CN(C(=O)Cn2cc(C3CC3)nn2)CCO1 ZINC001368602575
CNS(=O)(=O)CC(=O)NC[C@@H]1C[N@H+](CC(=O)NCC#N)C[C@H]1C ZINC001102581766
COc1ccc(S(=O)(=O)NCCN2CCN(S(C)(=O)=O)CC2)cc1[N+](=O)[O-] ZINC000604483854
CN1CCN(S(=O)(=O)N2CCN(S(=O)(=O)CC3(C#N)CC3)CC2)CC1 ZINC000542019316
N#Cc1cccc([N-]S(=O)(=O)c2cccc3nonc32)c1 ZINC000160940130
C=CCNC(=O)NC(=O)C[NH2+]CCNC(=O)c1c[nH]c(C(N)=O)c1 ZINC001151173656
N#Cc1cccc(S(=O)(=O)N(CCO)[C@@H]2CCS(=O)(=O)C2)c1 ZINC000575420983
N#Cc1cccc(S(=O)(=O)NCC(=O)NN2CCS(=O)(=O)CC2)c1 ZINC000863938761
N#CCN1CCC2(CC1)CN(C(=O)Cn1cnc(C(N)=O)n1)CCO2 ZINC000949098708
COCCN1CCCn2c(=O)cc(CNS(C)(=O)=O)nc2C1 ZINC000096068126
N#Cc1ncn(CC(=O)NCCN2CCCC2=O)n1 ZINC001329744607
Cn1c(=O)c(C#N)c(N2CCN(Cc3nc[nH]n3)CC2)n(C)c1=O ZINC000593507087
COc1ccc(Cn2[n-]nnc2=NC[C@@H]2COCCN2C)cc1 ZINC000631404569
CNC(=O)[C@H](C)[N@@H+]1CC[C@@](C)(NC(=O)CCn2cnnn2)C1 ZINC001380375013
C#CCN(CC#N)S(=O)(=O)CCCS(=O)(=O)N1CCOC1 ZINC000491766901
C[C@@H](CNS(=O)(=O)N1CCO[C@@H](C#N)C1)CN1CC[NH+](C)CC1 ZINC000337073274
N#CCN1CC(N2CCN(C(=O)C3CC4(C3)NC(=O)NC4=O)CC2)C1 ZINC000941604304
C#CCN1C[C@H]2CC[C@@H](C1)N2C(=O)Cn1ncnn1 ZINC001017555434
C#CC[C@@H]1CCCN(c2nnnn2CCN2C(=O)CNC2=O)C1 ZINC000952878748
CNS(=O)(=O)c1cn(CC(=O)Nc2nc3ccc(C)cc3s2)cc1S(=O)(=O)NC ZINC000020565467
CN(CCO)c1nc2c(c(=O)n(C)c(=O)n2C)n1C ZINC000000001081
CCS(=O)(=O)NCCS(=O)(=O)N1Cc2c[nH]nc2C1 ZINC001364008556
C[C@@H](C#N)S(=O)(=O)NCCN1C(=O)C=CC1=O ZINC001193169010
N#CCNS(=O)(=O)CCCS(=O)(=O)N1CCC2(COC2)C1 ZINC000595963423
N#Cc1ncn(CC(=O)N2CC3(C2)C[C@@H](O)CNC3=O)n1 ZINC001362905521
O=S(=O)(CCNS(=O)(=O)c1ccc2c(c1)OCCO2)N1CCN(c2ccccc2)CC1 ZINC000017190468
NS(=O)(=O)N1CCN(c2cnccn2)CC1 ZINC000065434202
CN(CCC#N)S(=O)(=O)N1C[C@H](CO)[C@H](O)C1 ZINC001333161950
Cn1cnc(CCC[N-]S(=O)(=O)c2c(F)cc(C#N)cc2F)n1 ZINC000592069918
NS(=O)(=O)c1cccc(NS(=O)(=O)c2cccc(S(N)(=O)=O)c2)c1 ZINC000023389965
N#C[C@H]1CN(S(=O)(=O)N2CCn3cnnc3C2)CCO1 ZINC001365035376
C#CCNS(=O)(=O)N1CCN(S(=O)(=O)N(CC)CC)CC1 ZINC000872515260
CN(CCC#N)S(=O)(=O)N1CCN(C(=O)N2CC[NH2+]CC2)CC1 ZINC000528049180
CN(C(=O)c1c[nH]c(C(N)=O)c1)[C@H]1CN(CC#N)C[C@@H]1O ZINC001047630676
O=C(NC1CC(C[NH2+]Cc2n[nH]c(=O)[n-]2)C1)[C@@H]1CCS(=O)(=O)N1 ZINC000962745042
O=C(c1nc2n(n1)CCCN2)N1CC[C@@H]2C[NH2+]C[C@@H]21 ZINC001331690246
Cn1c(=O)c2cc(S(=O)(=O)N3C[C@@H](O)[C@H](F)C3)ccc2n(C)c1=O ZINC000952966599
C#CCNC(=O)CN1CCN(C(=O)c2ccc(S(N)(=O)=O)s2)CC1 ZINC000729372653
C#CCN(CC)S(=O)(=O)CCCS(=O)(=O)N=c1nc[nH]n1C ZINC000491663445
C#CCN1CCN(S(=O)(=O)C2CN(C(=O)c3ccnnc3)C2)CC1 ZINC000961064961
CNC(=O)C[NH2+][C@H]1CN(C(=O)CCS(=O)(=O)NC)C[C@H]1C ZINC001381096888
CC(C)NS(=O)(=O)NCCN(C)CCS(C)(=O)=O ZINC001365455489
C#CCNC(=O)CNC(=O)Cc1c(C)nc2cc(=O)[nH]n2c1C ZINC000069557413
O=C(NCCCS(=O)(=O)N1CCN(c2ncccn2)CC1)c1cc2ccccc2oc1=O ZINC000012164361
Cn1nncc1S(=O)(=O)[N-]C(=O)C(C)(C)Oc1ccc(C#N)cc1 ZINC000781728893
N#CCNS(=O)(=O)c1ccc(S(=O)(=O)N[C@@H]2COC[C@H]2O)cc1 ZINC000568253578
Cn1cnc(S(=O)(=O)NCC(=O)N2CCN(CC#N)CC2)c1 ZINC000446911937
CN(C)S(=O)(=O)N1CC(NS(=O)(=O)c2nncn2C)C1 ZINC001364897260
CNc1nccc(C(=O)NCCNS(=O)(=O)N(C)C)c1[N+](=O)[O-] ZINC000570813762
C[NH+](C)CC(=O)N1CCN(CCC(=O)N2CCN(c3ncccn3)CC2)CC1 ZINC000051763380
N#CCC1CN(C(=O)c2nnc3n2CCN(C(=O)CCS(N)(=O)=O)C3)C1 ZINC001274517243
CN([C@@H]1COC[C@H]1O)S(=O)(=O)c1cn(C)c(=O)[nH]c1=O ZINC001364965986
O=c1nncc(N2CCN(CCO)CC2)[nH]1 ZINC000019912530
C#CCNC(=O)C[N@@H+]1C[C@@H](CNC(=O)C(=O)NCC(F)F)[C@H](C)C1 ZINC001102110898
CN(C)S(=O)(=O)CCCS(=O)(=O)N1CCN(CC#N)CC1 ZINC000331059608
N[C@@H]1NCN([C@@H]2CC[C@H](C[N+](=O)[O-])C2)[C@@H]2NCN[C@@H]21 ZINC001169000713
C[NH+](C)C[C@@]1(O)CCCN(S(=O)(=O)N2CCO[C@@H](C#N)C2)C1 ZINC000918964095
CNC(=O)NC(=O)C[NH2+]CCNC(=O)Cc1c(C)[nH]c(=O)[nH]c1=O ZINC001135669500
Cn1cnc(S(=O)(=O)N2C[C@@H]3COC[C@H](C2)N3S(=O)(=O)CC#N)c1 ZINC001280298440
COCC#CC[N@H+](CCO)C1CCN(C(=O)Cn2ncnn2)CC1 ZINC001098367826
C[C@]1(C[NH2+]CC(N)=O)CCN(C(=O)c2nc[nH]n2)C1 ZINC001324804635
O=C(NCC[C@@H]1CNC(=O)C1)[C@]12C[NH2+]C[C@H]1COC2 ZINC001342583314
CC#CCN1CC(O)(CNC(=O)CCc2cn[nH]n2)C1 ZINC001325273134
N#Cc1cc(C(=O)N[C@@H]2CN(C(=O)[C@@H]3CCC(=O)N3)C[C@@H]2O)c[nH]1 ZINC000962389400
COC(=O)CCc1nc2c(=O)[nH]c(=O)[nH]c2[nH]c1=O ZINC000016189799
Cn1cc([N+](=O)[O-])c(C(=O)NCCNS(C)(=O)=O)n1 ZINC001136709266
CCN(CCC#N)S(=O)(=O)NCCn1ncnn1 ZINC000336937149
CN(CCNS(C)(=O)=O)CC(=O)NCCC#N ZINC001318799210
N#Cc1cc(C(=O)NCc2cn(C3CN(C(=O)C(N)=O)C3)nn2)c[nH]1 ZINC000994727190
O=C(NCCO)OCCOCCOC(=O)NCCO ZINC000004802653
CNC(=O)NCC(=O)N1CCn2c(nnc2-c2cn(C)cn2)C1 ZINC001364493548
C[N+](C)(C)C[C@H](O)CC(=O)Oc1nc(=O)[n-]c(=O)[nH]1 ZINC001227569184
C=CCn1c(=O)n(CC=C)c(=O)n(CCN2C(=O)C=CC2=O)c1=O ZINC000004745096
C[NH+]=C(NCCS(C)(=O)=O)N1CCN(c2cnn(C)c2)C(=O)C1 ZINC000261699259
C#CCC[NH2+]Cc1cn(C2CN(C(=O)CN3CC(=O)NC3=O)C2)nn1 ZINC001105344111
C[C@@H](C#N)NS(=O)(=O)CCCS(=O)(=O)N1C[C@@H]2C[C@H]1C[S@@]2=O ZINC000349468469
CS(=O)(=O)CS(=O)(=O)N1CCN(c2cncnc2)CC1 ZINC001260588853
C=CCn1cc(CNS(=O)(=O)N2CCS(=O)(=O)CC2)nn1 ZINC000425177821
C[C@@]1(O)C[C@H](NS(=O)(=O)CCCS(=O)(=O)NCC#N)C1 ZINC000349549468
COCCCS(=O)(=O)N1CCN(C(=O)NCCn2cnc(C#N)n2)CC1 ZINC000287801205
O=C(c1cnns1)N1CC(n2cc(CNCCO)nn2)C1 ZINC001105174127
C#CCNC(=O)C[N@H+]1C[C@@H]2CN(C(=O)c3ncn(C)n3)C[C@]2(C)C1 ZINC001101223289
CN(CCS(C)(=O)=O)C(=O)C(=O)N(C)CC(C)(C)[NH3+] ZINC001330595729
Nc1nc(N2CCN3C(=O)NC(=O)[C@@H]3C2)ncc1[N+](=O)[O-] ZINC000351873459
C[NH2+]CCNS(=O)(=O)C[C@@H]1CCCS(=O)(=O)C1 ZINC001349306431
C#CCN(CC#CC)S(=O)(=O)CCCS(=O)(=O)N=c1nc(C)[nH]n1C ZINC000848960864
N#CCCN(CCC#N)S(=O)(=O)Cc1cc(-c2nn[nH]n2)ccc1F ZINC000826381594
CN(CCCNC(=O)Cc1cnn(C)c1)C(=O)Cn1cnnn1 ZINC001351310177
CN(CCCNC(=O)Cn1c(=O)c(C#N)cn(C)c1=O)S(C)(=O)=O ZINC000270538519
O=C1N[C@@H](CO)C(=O)N1CCn1cc([N+](=O)[O-])cn1 ZINC001332862190
C#CCN1CCC[C@@H](NS(=O)(=O)CCNS(=O)(=O)CC)C1 ZINC000885512880
C=CCn1c(=O)n(CC=C)c(=O)n(CN2CCCNC(=O)C2)c1=O ZINC000872824470
NS(=O)(=O)c1ccc(NN=C2C(=O)[N-]C(=O)NC2=O)cc1 ZINC000002423849
O=C(NCCn1cc([N+](=O)[O-])cn1)NCCN1C(=O)CNC1=O ZINC000490335641
N#Cc1c[nH]c(C(=O)N2CCN(Cc3cn[nH]n3)C[C@@H](O)C2)c1 ZINC000097797517
OCC1(CO)CCCC(CO)(CO)C1O ZINC000001867015
CN1CCN(CCn2cnnn2)CC[N@H+](C)CC1 ZINC001334662260
CN(CC(=O)N1CCN(C)CC1)C(=O)Cn1cnc([N+](=O)[O-])n1 ZINC000604231890
C[C@@H](C(=O)N(C)CCC#N)N1CCN(S(=O)(=O)N2CCN(C)CC2)CC1 ZINC000051768514
C#CCNC(=O)CN1CCN(S(=O)(=O)c2cc(C(=O)NC)n(C)c2)CC1 ZINC000728589327
C#CCN1C[C@H](O)[C@@H](N(C)C(=O)Cn2nccn2)C1 ZINC001047397655
NN1C(=O)CS/C1=N/C(=S)N/N=C1\SCC(=O)N1N ZINC000017105353
CN(C[C@@H]1CCCN(S(=O)(=O)c2c[nH]c3nc(=O)[n-]c(=O)c-3c2)C1)S(C)(=O)=O ZINC000509126388
CS(=O)(=O)N1CCN(CCNS(=O)(=O)CCCC#N)CC1 ZINC000609541900
Cn1cc(S(=O)(=O)NCC[NH2+]CCNC(=O)C#CC2CC2)cn1 ZINC001126886531
COCCN1C[C@@H](c2cc(=O)[nH]c(N3CCN(C)CC3)n2)CC1=O ZINC000019590101
CC(C)[C@@H](C#N)NS(=O)(=O)CCCS(=O)(=O)N1CC(=O)N(C)C1 ZINC000349463256
NC(=S)NNc1c(NNC(N)=S)c(=O)c1=O ZINC000104086250
C[C@@H](C#N)NS(=O)(=O)CCCS(=O)(=O)N1CC(N(C)C)C1 ZINC000349508715
CN(C(=O)c1cc(C#N)c[nH]1)[C@H]1CN(C(=O)c2cnnn2C)C[C@@H]1O ZINC000958798738
CCN(CCC#N)S(=O)(=O)N1CCN2C(=O)C(=O)NC[C@@H]2C1 ZINC000336939757
C#CCNC(=O)CN1CCN(S(=O)(=O)N(C)[C@@H](C)CC#N)CC1 ZINC000800909946
CO[C@@H]1CS(=O)(=O)[C@H]2CN(C[C@@H](O)Cn3cc([N+](=O)[O-])cn3)C[C@H]21 ZINC000595791004
COc1ccc(S(=O)(=O)CCOS(=O)(=O)[O-])cc1N ZINC000003156890
C=CCS(=O)(=O)CCn1c([C@@H]2CCS(=O)(=O)C2)nnc1N1CCNC(=O)C1 ZINC001286820653
C#CCNC(=O)C[N@H+]1C[C@@H]2CN(C(=O)Cn3ncnn3)C[C@]2(C)C1 ZINC001101241283
C[NH+](C)CCN1CCN(C(=O)NCCn2cnc(C#N)n2)CC1=O ZINC000593404455
C#CC[C@@H]1NC(=O)N(CCNS(C)(=O)=O)C1=O ZINC000927332753
Cc1c(CC(=O)N2CCC(O)(C[NH2+]CC(N)=O)CC2)cnn1C ZINC001377348537
Cc1ccc(NS(=O)(=O)CCCS(=O)(=O)NCC(C)(C)C#N)nc1 ZINC000349554888
N#Cc1c[nH]c(C(=O)N2CC(N3CCN(C(=O)CC(N)=O)CC3)C2)c1 ZINC000967192484
C#CCNS(=O)(=O)N1CCN(C(=O)CCNS(=O)(=O)c2cn(C)c(C)n2)CC1 ZINC001644282053
COCCn1nnnc1[C@@H]1CN(CCn2c(=O)cc(C)[nH]c2=O)CCO1 ZINC000253536974
C/C=C\Cn1c(NNC2=c3ccccc3=NC2=O)nc2c1c(=O)[nH]c(=O)n2C ZINC000038168672
CNS(=O)(=O)c1cccc(S(=O)(=O)NCCCN2C(=O)CNC2=O)c1 ZINC000264502574
C#CCNS(=O)(=O)N1CCN(C(=O)NCCCCS(C)(=O)=O)CC1 ZINC001673806797
N#CC1(CS(=O)(=O)N2C[C@@H](O)[C@H](CO)C2)CC1 ZINC001346703683
NS(=O)(=O)CCNc1ncc([N+](=O)[O-])cc1-c1nn[nH]n1 ZINC000737765970
C#CCNS(=O)(=O)N1CCN(C(=O)C2=C(C)N(C)c3nnnn3C2)CC1 ZINC001588198944
CS(=O)(=O)NCCC(=O)N1CC(O)(CC#N)C1 ZINC001344391147
CN(CC(=O)NCC(=O)Nc1cn[nH]c1)c1ccc(C#N)cn1 ZINC000071853801
C#CCC[NH2+]CCNC(=O)Cn1[n-]cc2c(=O)ncnc1-2 ZINC001135465829
CN(C)S(=O)(=O)CCCS(=O)(=O)[N-]CC(F)(F)F ZINC000349579034
COc1cc(O[C@@H]2O[C@H](CO)[C@@H](O)[C@H](O)[C@H]2O)cc(OC)c1O ZINC000033832141
C#CC[NH2+][C@@H]1CN(C(=O)C2CS(=O)(=O)C2)C[C@H]1c1cnn(C)c1 ZINC001086980846
CNS(=O)(=O)N1CCN(S(=O)(=O)N(C)[C@@H](C)CC#N)CC1 ZINC000344809659
Cn1nnnc1CCNC(=O)CNS(=O)(=O)c1cccc(C#N)c1 ZINC000589475565
N#CCC1(O)CN(C(=O)CCCN2C(=O)CNC2=O)C1 ZINC001320501914
COCC[N@H+](C)C[C@H](O)CN(C)C(=O)c1n[nH]c(=O)[n-]c1=O ZINC001394777126
NNS(=O)(=O)c1ccc(Oc2ccc(S(=O)(=O)NN)cc2)cc1 ZINC000001680846
N#CC[C@@]1(O)CCN(C(=O)C(=O)N2CCO[C@H](C#N)C2)C1 ZINC001326249171
Cn1cnn(CC(=O)NC/C=C\CNCc2cnns2)c1=O ZINC001321123608
CS(=O)(=O)N1CCN(S(=O)(=O)N2CCN(c3cccc([N+](=O)[O-])c3)CC2)CC1 ZINC000443534253
Cn1cnc(S(=O)(=O)NCC(=O)N2CCn3nccc3C2)c1 ZINC001363011035
COCCN(CCC#N)S(=O)(=O)N1CCC[C@@]2(C1)NC(=O)NC2=O ZINC000499491176
CNS(=O)(=O)CCCN(CC#N)CC(=O)OC ZINC000362228623
N#CCCCS(=O)(=O)N1CCN(S(=O)(=O)[C@@H]2CCS(=O)(=O)C2)CC1 ZINC000732216620
C#CCn1ccc(CN(CCOC)S(=O)(=O)N2CCN(S(C)(=O)=O)CC2)n1 ZINC000788695034
C#CCCCC(=O)NC[C@@H]1CN(C(=O)C(N)=O)C[C@H]1O ZINC001081440196
CS(=O)(=O)CCS(=O)(=O)N1CCC2(CCNC2=O)CC1 ZINC001364949078
Cn1nccc1C(=O)N1CC[C@@]2(C1)Cn1c(nn(C)c(=O)c1=O)CO2 ZINC000306135515
COCC(=O)N(C)CC(=O)N1CCN(C(=O)CC#N)CC1 ZINC000569503715
CNC(=O)CCCNC(=O)C(=O)N(C)CC(C)(C)[NH3+] ZINC001330526023
Cc1nn(CCS(=O)(=O)N2CC(=O)N(C3CC3)C2)c(=O)o1 ZINC001364837176
CS(=O)(=O)N1CC(CN2C[C@@H]3CS(=O)(=O)C[C@@]3(C#N)C2)C1 ZINC000933115737
N#CN1CCN(Cc2cc(Br)c(F)cc2[O-])CC1 ZINC001144308845
NC(=O)C(=O)NCCCNC(=O)CN1CCS(=O)(=O)CC1 ZINC001350061065
O=C(CCn1cccc1)NC[C@@H](CO)NC(=O)Cn1cncn1 ZINC001382578057
N#Cc1ccc(S(=O)(=O)N2CCN3C(=O)C(=O)NC[C@@H]3C2)cn1 ZINC000427788180
N#C[C@@H]1CN(S(=O)(=O)CCCS(=O)(=O)N2CCO[C@H](C#N)C2)CCO1 ZINC000442956362
O=C1CO[C@@H]2CC[N@H+](C[C@@H]3COCCO3)C[C@H]2N1 ZINC001333099774
N#CCN(CC#N)C(=O)C1=NN([C@@H]2CCS(=O)(=O)C2)C(=O)CC1 ZINC000058194316
O=S(=O)([O-])CCCC[NH2+]C(CO)(CO)CO ZINC000005273895
Nc1ncnc2c1ncn2[C@@H]1CN(C(=O)CCC[NH3+])C[C@H]1O ZINC000257251800
CCN(C[C@@H](C)C#N)S(=O)(=O)N1CCN(S(=O)(=O)NC)CC1 ZINC000553880348
C#CC[C@@H]1NC(=O)N(CCN2CCN(S(C)(=O)=O)CC2)C1=O ZINC000927382587
CN1CCN(S(=O)(=O)N2CCN3C(=O)CN(C)C(=O)[C@@H]3C2)CC1 ZINC000065403991
CN(C)S(=O)(=O)NCCNC(=O)CN(C)S(=O)(=O)c1ccc(C#N)cc1 ZINC000513133361
Cn1cnc([N-]S(=O)(=O)CCCS(=O)(=O)N2CC[C@@](F)(C#N)C2)n1 ZINC000348341993
CCN(CC#N)[C@H](C)CNC(=O)CS(=O)(=O)NC ZINC001156966652
CN(C(=O)Cn1ncnn1)[C@H]1CN(C(=O)c2cc(C#N)c[nH]2)C[C@@H]1O ZINC000958853965
Cc1nn(C)cc1C[NH2+]C[C@H](O)CN(C)C(=O)Cc1nnc[nH]1 ZINC001369482616
N#Cc1nccc(N2CCN(CCS(N)(=O)=O)CC2)n1 ZINC000569823857
CN([C@@]1(C#N)CCOC1)S(=O)(=O)CCCS(=O)(=O)N1CC(C)(O)C1 ZINC000349454878
Cc1ccc(S(=O)(=O)N(C)CC(=O)OCC(=O)N2CCNC2=O)cc1 ZINC000004287016
N#CCCNC(=O)CN1C[C@@H]2CS(=O)(=O)C[C@@H]2C1 ZINC001355039546
CC#CCN(C)S(=O)(=O)CCCS(=O)(=O)[N-]c1n[nH]c(SC)n1 ZINC000349464829
CN1CCN(S(=O)(=O)N2CCN(C(=O)C(=O)NCCCCC#N)CC2)CC1 ZINC000557701700
C#CC[N@@H+](CCO)C1CCN(C(=O)CN2CC(=O)N(C)C2=O)CC1 ZINC001098533154
C[C@@H]1CN(S(=O)(=O)c2nn(C)cc2[N+](=O)[O-])CCN1S(C)(=O)=O ZINC000599346606
CC1(C)CN(C(=O)C(=O)N2CCN(CCC#N)CC2)CCN1CCO ZINC000601533435
N#Cc1cn(CC(=O)NCC(=O)N2CCN(c3ccc(Cl)cc3)CC2)c(=O)[n-]c1=O ZINC001143184105
O=C1NC(=O)[C@@H]2C[N@H+](C[C@H]3CCc4ncnn43)C[C@H]12 ZINC001331110381
C#CCC[C@@H](O)CNC(=O)CNS(=O)(=O)c1cn(C)c(C)n1 ZINC000799083362
N#Cc1ccc(C(=O)N[C@@H]2CN(C(=O)[C@@H]3CNC(=O)N3)C[C@@H]2O)[nH]1 ZINC000962343408
C#CCNS(=O)(=O)N1CCN(S(=O)(=O)N(CCC#N)CCOC)CC1 ZINC001213522026
CCN(CC)S(=O)(=O)N1CC[C@H](O)[C@@H](N2CCN(C)CC2)CC1 ZINC000257268835
Cn1cc(S(=O)(=O)NCCC#N)c(=O)[nH]c1=O ZINC001309452319
O=C(CN1CCNC(=O)C1)N1CC(CNC(=O)[C@@H]2CNC(=O)N2)C1 ZINC001003955658
N#CCN1CCC2(CC1)CN(C(=O)CN1CC(=O)NC1=O)CCO2 ZINC000949212899
C#CCN1CCN(C(=O)CN2CCC(S(N)(=O)=O)CC2)CC1 ZINC000490899060
C=CCSCCn1nnnc1N1CCC(N2CCCNC2=O)CC1 ZINC001355441684
Cn1ccnc1[C@@](O)(CC(=O)N1CCN(C(=O)C[NH+](C)C)CC1)C(F)(F)F ZINC000068063492
CN(CCC#N)S(=O)(=O)N1CCC[C@@H](N2CCNCC2=O)C1 ZINC000362617876
O=C1C(N2CC2)=C(N2CC2)C(=O)C(N2CC2)=C1N1CC1 ZINC000049877717
CN(C(=O)c1ccc(C#N)[nH]1)[C@H]1CN(C(=O)[C@@H]2CCC(=O)N2)C[C@@H]1O ZINC000958826583
COC(=O)[C@@]1(OC)CCN(S(=O)(=O)N2CCO[C@@H](C#N)C2)C1 ZINC000599407942
CN(C)S(=O)(=O)N1CCN(S(=O)(=O)N(C)CCC#N)CC1 ZINC000603555732
C#CCNS(=O)(=O)N1CCN(Cc2nccn2S(=O)(=O)N(C)C)CC1 ZINC001183511060
C#CCCS(=O)(=O)NCCNS(=O)(=O)NC(C)C ZINC000808310301
Cn1cc(S(=O)(=O)NCCN2CCN(S(C)(=O)=O)CC2)cn1 ZINC000048286357
N#Cc1ccc(C(=O)NCC[NH2+]CC(=O)NCC(=O)N2CCCC2)[nH]1 ZINC001125819256
Cn1nncc1S(=O)(=O)NCCn1cc([N+](=O)[O-])cn1 ZINC000357479177
CC[NH2+]Cc1cn([C@H]2CCN(C(=O)c3cncn3C)C2)nn1 ZINC001089587980
C#CCN1CCN(C(=O)CON=C(N)CCO)CC1 ZINC000491046275
Cc1ccc([N+](=O)[O-])c(S(=O)(=O)N2CCN(CCS(N)(=O)=O)CC2)c1C ZINC000481010369
CCN(C[C@@H](C)C#N)S(=O)(=O)NCCn1ncnn1 ZINC000336930430
C#CCN(CC(=O)N1C[C@@H]2C[C@H]1C[S@@]2=O)CC(=O)N1C[C@@H]2C[C@H]1C[S@@]2=O ZINC000824240111
CN(C)S(=O)(=O)c1ccc(S(=O)(=O)NCc2nnc3n2CCC3)cc1 ZINC000012807588
CC(C)OC(=O)CCNC(=O)CNS(=O)(=O)c1cccc(C#N)c1 ZINC000552327311
CCS(=O)(=O)NCCS(=O)(=O)N1CCN(c2c(C#N)c(C)nn2C)CC1 ZINC000472207669
CCn1cc(S(=O)(=O)N[C@@H]2CC(=O)N(C)C2=O)c([N+](=O)[O-])n1 ZINC000344806043
C#CCn1c(=O)c(=Cc2c(C)cnn2C)sc1=C(C#N)C(=O)NC ZINC000795197921
C#CCN1CCOC2(CCN(C(=O)CN3C(=O)CNC3=O)CC2)C1 ZINC000949523024
COC[C@H](O)CNS(=O)(=O)N(C)C[C@@H](C)C#N ZINC000332507253
O=[N+]([O-])c1cc(Cl)cc(CN2C[C@@H]3C[C@H]2C[S@]3=O)c1[O-] ZINC000846103612
N#CCNS(=O)(=O)CCCCS(=O)(=O)N1C[C@@H](O)C2(CC2)C1 ZINC000349610708
C#CCNC(=O)CC(=O)NCC[NH2+]CCc1nnn(C(C)(C)C)n1 ZINC001125998313
Cn1nncc1C(=O)N1C[C@H]2CS(=O)(=O)C[C@@]2(C#N)C1 ZINC001439793488
Cc1cc(=O)[nH]c(N2CC[C@H](NS(=O)(=O)c3cccc(C#N)c3)C2)n1 ZINC001194801235
CN(C(=O)[C@@H]1CCNC1=O)[C@H]1CN(C(=O)c2cc(C#N)c[nH]2)C[C@@H]1O ZINC000958910954
CNC(=O)CCCN(C)C(=O)NCC(=O)NCC#N ZINC001323413334
COCCN(CCO)S(=O)(=O)c1nn(C)cc1[N+](=O)[O-] ZINC000599245160
CN(c1cnn(C)c1)S(=O)(=O)CCCS(=O)(=O)N1CC(O)(CC#N)C1 ZINC000349464351
N#CCC1CN(C(=O)c2cn3c(n2)CN(C(=O)CCS(N)(=O)=O)CC3)C1 ZINC001274518573
N#CCn1nc2ccc(S(=O)(=O)N3CCSCC3)cn2c1=O ZINC000065198834
COc1ccc(S(=O)(=O)N2CCN(CCN3CCNC3=O)CC2)cc1[N+](=O)[O-] ZINC000588953409
CN(CC[NH2+]CCn1cncn1)C(=O)CN1C(=O)CNC1=O ZINC001317660463
Cn1cc(S(N)(=O)=O)cc1C(=O)N1CC2(C1)CNC(=O)O2 ZINC001362575093
C#CCN1CCC(NS(=O)(=O)CC2CN(S(C)(=O)=O)C2)CC1 ZINC000907416661
CCNS(=O)(=O)CCNS(=O)(=O)N1CCO[C@@H](C#N)C1 ZINC000800049070
Cn1cnc(S(=O)(=O)NC[C@@]2(O)CCN(c3ncccn3)C2)c1 ZINC000257254058
Cc1nnc(N2CCN(S(=O)(=O)N(C)C)CC2)c(C#N)c1C ZINC000026713606
Cc1nn(C)cc1CC(=O)NC[C@@H](O)C[NH2+]Cc1cnnn1C ZINC001367595059
C#CCN(C)C[C@@H](O)CN(C)C(=O)CCS(C)(=O)=O ZINC001278864381
COCCN(CCC#N)S(=O)(=O)N1CC(N2CC[C@@H](O)C2)C1 ZINC000593651818
C#CCCS(=O)(=O)[N-]C(=O)c1cc(N2CCNC2=O)ccc1F ZINC000791111613
CN(C(=O)[C@@H]1CCNC1=O)[C@H]1CN(C(=O)c2c[nH]c(C#N)c2)C[C@@H]1O ZINC000958912248
CN(Cc1nc[nH]n1)S(=O)(=O)N1CCO[C@@H](C#N)C1 ZINC001363986821
COc1c([O-])c(C[NH2+]CCNS(C)(=O)=O)ccc1[N+](=O)[O-] ZINC000774943334
NS(=O)(=O)N1CCN(CCn2cc([N+](=O)[O-])cn2)CC1 ZINC000157548063
N#Cc1ccccc1CN1C(=O)CN(CN2CCN(CC(N)=O)C(=O)C2)C1=O ZINC000840159758
Cn1cc(C(=O)NC2CN(C(=O)[C@@H]3CNC(=O)N3)C2)c(=O)[nH]c1=O ZINC000991691836
C[C@@H]1CC(=O)NCCN1S(=O)(=O)CCCS(=O)(=O)N(C)CC#N ZINC000349514595
C[C@@H](C#N)C(=O)N(C)C[C@H](O)C[NH2+]Cc1n[nH]c(=O)[n-]1 ZINC001449103101
O=C1OC[C@@H]2CN(Cc3cc(Cl)cc(F)c3[O-])CCN12 ZINC000775716246
Cc1ccc2c(c1)c(=O)cc(C(F)(F)F)n2CCNC(=O)CN1C(=O)CNC1=O ZINC000012089716
CN(C)S(=O)(=O)NCCNC(=O)CNS(=O)(=O)c1ccc(C#N)cc1 ZINC000583695481
COc1ccc(S(=O)(=O)N2CCN(S(=O)(=O)N3CCC3)CC2)cc1[N+](=O)[O-] ZINC000508914371
C[C@@H](C#N)C(=O)N1C[C@H](O)[C@@H](N(C)C(=O)C2CS(=O)(=O)C2)C1 ZINC000958854989
N#CCSCC(=O)N1CC[C@H]2CN(Cc3ncnn3CCF)C[C@H]21 ZINC001186917674
COCCS(=O)(=O)CCCN1CCN(c2ccc(C#N)nc2)CC1 ZINC000801553229
NC(=O)CCS(=O)(=O)CCN1CCN(S(=O)(=O)c2ccc(Cl)c(C(F)(F)F)c2)CC1 ZINC000016525881
C[C@@H](CC#N)N(C)S(=O)(=O)NN1CC(=O)N(C)C1=O ZINC001321226133
CN1CCN(S(=O)(=O)N2CCN(S(=O)(=O)CC(C)(C)C#N)CC2)CC1 ZINC000777817224
C#CCN(CC(=O)NC[C@@H]1COCO1)CC(=O)NC[C@@H]1COCO1 ZINC000823558157
C#CCNS(=O)(=O)N1CCN(C(=O)c2cn(C)nc2C)CC1 ZINC000831561164
CNC(=O)NCC(=O)N(C)CCN(C)C(=O)[C@@H](C)C#N ZINC001376312538
O=C(C(=O)N1C[C@@H]2C[C@H]1C[NH2+]2)N1CC[C@@]2(CNC(=O)C2)C1 ZINC001330568506
Cn1ccc(NC(=O)CNC(=O)Cn2cnc(C#N)n2)n1 ZINC001362405977
C[C@@H]1Oc2ccc(S(=O)(=O)NCCn3cncn3)cc2NC1=O ZINC000012187747
Cc1ccc(S(=O)(=O)NNC=C2C(=O)N(C)C(=O)N(C)C2=O)cc1[N+](=O)[O-] ZINC000028967241
CC#CCN(C)S(=O)(=O)CCCCS(=O)(=O)[N-]c1nnn(C)c1C ZINC000348484947
COCc1nc(C)c(C(=O)[N-]S(=O)(=O)CC2(C#N)CC2)s1 ZINC000793195716
COCCN1CC(=O)N2CC[C@@H](O)C[C@H]2C1=O ZINC000065430549
Cc1cc(N2CC[C@@H](NS(=O)(=O)N3CCO[C@@H](C#N)C3)C2=O)n(C)n1 ZINC000410158618
CNC(=O)NCC(=O)N(C)CCNC(=O)[C@@H](C)C#N ZINC001284580249
C[NH+]1CCN(c2ncccc2CNC(=O)N2CCN(CCS(N)(=O)=O)CC2)CC1 ZINC000443481416
COC(=O)CCNC(=O)CN(CC#N)CC(=O)OC ZINC000362236849
C#CCNS(=O)(=O)N1CCN(C(=O)c2cc(S(N)(=O)=O)ccc2F)CC1 ZINC001650846040
Cc1ncc(S(=O)(=O)N2CCN3C(=O)C(=O)NC[C@@H]3C2)cc1C#N ZINC000489690189
N#CC(C#N)=c1c2n[nH]nc2c(=C(C#N)C#N)c2n[nH]nc21 ZINC000003152599
CN1CC[NH+](CCCCNC(=O)C2=CN3CCS(=O)(=O)N=C3C=C2)CC1 ZINC000106156589
C#CCCCNS(=O)(=O)c1cn(C)c(=O)n(C)c1=O ZINC000173788376
C#CCN1CCN(C(=O)CN2CCN(CC(=O)N(C)C)CC2)CC1 ZINC000748810619
CS(=O)(=O)N1CCN(CC(=O)N2CCN(CC#N)CC2)CC1 ZINC000347726665
COCCNS(=O)(=O)c1c[nH]c(C(=O)NCC2(COC)CC[NH2+]CC2)c1 ZINC000261805418
CNC(=O)CC(=O)N1C[C@@H]([NH2+]CC(=O)NCC#N)[C@@H](n2ccnn2)C1 ZINC001129770167
CN1CCN(S(=O)(=O)N2CCN(C[C@H](O)CC#N)CC2)CC1 ZINC000809572891
O=C(c1ccnc2n[nH]nc21)N1CCN2[C@@H](CNS2(=O)=O)C1 ZINC001364952534
CCn1cc(CNCc2cc(Cl)cc([N+](=O)[O-])c2[O-])nn1 ZINC000850366252
C#CCNS(=O)(=O)N1CCN(CC2CN(S(C)(=O)=O)C2)CC1 ZINC000930119500
C#CCN(C)CCNC(=O)CS(=O)(=O)CCOC ZINC001317451095
N#CCNC(=O)C[NH2+]C1CC2(CC(NC(=O)[C@@H]3CCC(=O)N3)C2)C1 ZINC001122087142
C#CCC[N@@H+](CCO)C1CCN(C(=O)Cn2ncn(C)c2=O)CC1 ZINC001098412443
C#CCOCCN(C)C(=O)CS(=O)(=O)N(C)C ZINC001348892357
O=C1N=C(NN=Cc2cnc3ncccn23)NC1=O ZINC001116422688
CN(C)S(=O)(=O)N[C@@H]1CCN(c2cccc(C#N)n2)C[C@H]1O ZINC000299791234
C#CCNS(=O)(=O)N1CCN(C(=O)Cc2cn(C)nc2C)CC1 ZINC000831580053
Nc1nc(=O)cc(N2CCN(Cc3cc4n(n3)CC[NH2+]C4)CC2)[nH]1 ZINC000072164170
C=CCN1CC[C@@H]([NH2+]C[C@@H]2CN(C(=O)Cn3cnnn3)CCO2)C1=O ZINC001051420162
COc1ccc(CN2C(=O)[C@@H]3C[C@@H](O)CN3C3(CN(Cc4ccncc4)C3)C2=O)cc1 ZINC000225383929
O=[N+]([O-])c1ccc(S(=O)(=O)CCNS(=O)(=O)N2CCS(=O)(=O)CC2)cc1 ZINC000541827481
N#CCNC1(CNC(=O)CN2CCNC(=O)C2)CC1 ZINC001499310793
Cn1cnc2c1c(=O)n(CCCN1CCN(C(=O)CC#N)CC1)c(=O)n2C ZINC000568648468
O=C1NC(=O)C2(CCS(=O)(=O)CC2)N1 ZINC000049732560
CS(C)(=O)=NS(=O)(=O)CCNC(=O)Cn1cnnn1 ZINC001361957147
COCCN(CCC#N)S(=O)(=O)N1C[C@@H]2[C@@H](OC)CS(=O)(=O)[C@@H]2C1 ZINC000594884236
N#C[C@@H]1CN(S(=O)(=O)N2CCN(c3ccc(C(N)=O)cn3)CC2)CCO1 ZINC000409590528
N#CCC1(O)CN(S(=O)(=O)c2cccc(S(N)(=O)=O)c2)C1 ZINC000440071497
CNC(=O)NC(=O)C[NH2+]CCNC(=O)c1cnns1 ZINC001124163531
N#CCNC(=O)CNC(=O)NCCn1cccn1 ZINC001322577822
NC(=S)c1cn([C@@H]2O[C@@H](CO)[C@@H](O)[C@@H]2O)c2ncnc(N)c12 ZINC000004822747
C#CCNS(=O)(=O)N1CCN(C[C@@H](O)C[NH+]2CCCC2)CC1 ZINC000761033789
Nc1nccc2c1ncn2[C@@H]1O[C@@H](CO)[C@@H](O)[C@@H]1O ZINC000028631187
N#CCN1C[C@@H]2C[C@H]1CN2C(=O)CCCS(N)(=O)=O ZINC001318215504
NC(=O)C12CC3(C(N)=O)CC(C(N)=O)(CC(C(N)=O)(C1)C3=O)C2=O ZINC000004425627
Cn1c(=O)[nH]cc(C(=O)N[C@@H]2CN(C(=O)c3nc[nH]n3)C[C@@H]2O)c1=O ZINC000969498908
C[C@H]1CN(C(=O)CN(C)S(=O)(=O)N(C)C)C[C@@H]1[NH2+]CCO ZINC001377261459
C#CCN1CCN(C(=O)CN2CCN(C(=O)C[NH+](C)C)CC2)CC1 ZINC000490742029
C#CCNC(=O)CN1CCN(C(=O)CS(=O)(=O)C2CC2)CC1 ZINC000491717225
O[C@@H](C[N@H+]1C[C@H](O)C[C@H](O)C1)C[C@]1(O)CCOC1 ZINC001333834514
O=C1N[C@@H]2[C@@H](NC(=O)N2[N+](=O)[O-])N1[N+](=O)[O-] ZINC000008386858
COC(=O)CN(CC#N)S(=O)(=O)CCCS(=O)(=O)N(C)C ZINC000447765886
C#CC[NH+]1CCN(CCNC(=O)c2cnn[n-]2)CC1 ZINC001266287821
O=C(c1nc2ncccn2n1)N1CC2(C1)C[C@H](O)CNC2=O ZINC001363588740
C#CCOCCN(C)C(=O)CN1C(=O)C(=O)N(C)C1=O ZINC001348360594
C#CC[NH2+][C@@H]1CN(C(=O)CC[C@@H]2NC(=O)NC2=O)C[C@@H]1n1ccnn1 ZINC001070323139
CCN1CCN(CC(=O)[N-]S(=O)(=O)c2cc(Br)cc(C#N)c2)C(=O)C1=O ZINC000754773061
Cn1cc(N2CC[C@@H](NS(=O)(=O)N3CCO[C@@H](C#N)C3)C2=O)cn1 ZINC000410116877
C[C@@H](C#N)C(=O)N1C[C@H](O)[C@@H](N(C)C(=O)CC2CS(=O)(=O)C2)C1 ZINC000958882333
COC(=O)c1cc(S(=O)(=O)NC[C@@H](N2CC[NH2+]CC2)C(F)(F)F)cn1C ZINC000261770356
NS(=O)(=O)c1cc([N+](=O)[O-])ccc1N1CCN2C(=O)C(=O)NC[C@@H]2C1 ZINC000269071311
CN(C)S(=O)(=O)c1cccc(S(=O)(=O)NCCN2C(=O)CNC2=O)c1 ZINC000264962232
COCCN1C(=O)/C(=C/NNS(=O)(=O)C(C)C)C(=O)NC1=S ZINC000749969815
COCC#CCOC(=O)CN(C)S(=O)(=O)N(C)C ZINC000845199554
CN(C)c1cc[nH+]cc1C=N[N-]S(=O)(=O)c1cn(C)c(=O)n(C)c1=O ZINC000776188250
CN(C(=O)c1cn(C)nn1)[C@H]1CN(C(=O)c2c[nH]c(C#N)c2)C[C@@H]1O ZINC000958838628
C[C@@H](C#N)C(=O)N(C)C1CN(C(=O)C2CS(=O)(=O)C2)C1 ZINC001417277605
N#Cc1cccc(S(=O)(=O)NCC(=O)NCCN2CCS(=O)(=O)CC2)c1 ZINC000562070186
O=C(CN1CCNC(=O)C1)NCC12CC(C1)C[NH2+]2 ZINC001354319408
CNS(=O)(=O)c1ccc(S(=O)(=O)NCCN2CC[NH2+]CC2)cc1C ZINC000261742214
Cn1cc(C#N)c([N-]S(=O)(=O)CCCS(=O)(=O)N2CCCCO2)n1 ZINC000349458532
NC(=O)C(=O)NC[C@@]1(O)CCN(C(=O)CCCS(N)(=O)=O)C1 ZINC001040744203
CN(C)S(=O)(=O)N1Cc2cncn2[C@@H](CN2CCCC2=O)C1 ZINC000247974173
C#CCNS(=O)(=O)CCCCS(=O)(=O)[N-]c1nocc1C ZINC000491737636
C[C@@H]1C[N@H+](CC(=O)NCC#N)C[C@H]1CNC(=O)CCn1cncn1 ZINC001101729193
C=CCC[C@@H](O)CN1CCN2C(=O)C(=O)NC[C@H]2C1 ZINC000247987937
C#CCCS(=O)(=O)NCCS(=O)(=O)N(C)C ZINC000289720878
CN(C)c1n[nH]c(CNS(=O)(=O)CCN2CCOC2=O)n1 ZINC001364046982
CNC(=O)NCC(=O)N1CC(O)(CNC(=O)CS(C)(=O)=O)C1 ZINC001041806308
C#CCN(C(=O)CCC(N)=O)[C@H]1CCS(=O)(=O)C1 ZINC001334906358
Cn1c2nc(N3CCN(CCO)CC3)n(CCC#N)c2c(=O)[nH]c1=O ZINC000170624257
C#CCNS(=O)(=O)N1CCN(CCCNS(=O)(=O)CC)CC1 ZINC000761032496
C#CCNS(=O)(=O)N1CCN(CC2(CS(C)(=O)=O)CC2)CC1 ZINC000767587766
NS(=O)(=O)N1CCN(C(=O)c2c[nH]nc2[N+](=O)[O-])CC1 ZINC000548085286
Cc1nnc(CC(=O)NCCNC(=O)CS(C)(=O)=O)[nH]1 ZINC001348581156
CNC(=O)Cc1noc(CN(C)CCNS(C)(=O)=O)n1 ZINC001365269229
C#CCNC(=O)[C@@H](C)OC(=O)CCS(=O)(=O)N(C)C ZINC000772265866
O=c1[nH]cc(N(CCO)CCO)c(=O)[nH]1 ZINC000000231552
CC1(C)OC[C@@H]([C@H]2OC(=O)[C@@H](O)[C@H]2O)O1 ZINC000002555259
Cn1nnc2c1ncnc2NC1CCN(S(N)(=O)=O)CC1 ZINC001363158343
CN(C(C)(C)C#N)S(=O)(=O)CCCS(=O)(=O)N[C@@H]1COC[C@H]1O ZINC000349536167
Cc1ccc(S(=O)(=O)N=C2NCN(C)CN2)cc1[N+](=O)[O-] ZINC000019333191
O=C(NCC1(NC(=O)[C@H]2CNC(=O)N2)CC1)[C@H]1COC(=O)N1 ZINC001389817727
C#CCN1CCOC2(CCN(C(=O)CN3CCNC(=O)C3)CC2)C1 ZINC000949433243
[NH3+]CCNS(=O)(=O)[N-]CC(F)(F)F ZINC000095884055
C[C@@H](C#N)C(=O)N1CC[C@](C)(NC(=O)Cn2ncnn2)C1 ZINC001506452900
Cn1cc(N2CCN(C(=O)Cn3cnc([N+](=O)[O-])n3)CC2=O)cn1 ZINC000426853537
C#CCNCC(=O)N(C)CC(=O)NCCCOC ZINC000092492987
C#CCOCCNC(=O)C(=O)N(C)CCNC(=O)N(C)C ZINC001324877365
Cc1n[nH]c(=O)n1Cn1c(C)n[nH]c1=O ZINC000003321489
CNS(=O)(=O)CCC(=O)N[C@@]1(C)CC[N@H+](C[C@H](C)O)C1 ZINC001380358181
COC(=O)[C@H](C)[C@@H](C)S(=O)(=O)[N-]C(=O)c1cc(C#N)cn1C ZINC000771519043
NS(=O)(=O)N1CCN(c2ncnc3c2cnn3CCO)CC1 ZINC000097200361
C#CCNS(=O)(=O)N1CCN(CCN2C(=O)CN(C)C2=O)CC1 ZINC000851872734
CN([C@@]1(C#N)CCOC1)S(=O)(=O)CCCS(=O)(=O)N1CCOC1 ZINC000349506964
C=C(CNS(=O)(=O)c1cnn(C)c1)CNS(=O)(=O)c1cnn(C)c1 ZINC000660129326
COCC#CCN1C[C@@H]2C[C@H]1CN2C(=O)Cn1cnnn1 ZINC001494639246
C#CC[NH2+][C@@H]1CN(C(=O)c2cn(C)c(=O)[nH]c2=O)C[C@@H]1n1ccnn1 ZINC001070325335
CN(C)S(=O)(=O)N1CCN(S(=O)(=O)c2ccc([O-])c([N+](=O)[O-])c2)CC1 ZINC000603555654
Cn1cc(N2CCN(Cc3cccc(Cl)c3[O-])CC2=O)cn1 ZINC000180332529
NC(=O)c1cn2c(n1)CN(C(=O)CCCN1C(=O)CSC1=S)CC2 ZINC001273201109
C#CCN1CCN(C(=O)CN2CCC(O)(COCCO)CC2)CC1 ZINC000886742647
CN(C[C@H](O)CNC(=O)Cn1ncnn1)C(=O)CCCF ZINC001383052185
Nc1ccc(NC[C@@]2(O)CCS(=O)(=O)C2)nc1[N+](=O)[O-] ZINC000596249590
CN(C1(C#N)CCC1)S(=O)(=O)CCCS(=O)(=O)N1C[C@@H](O)[C@H](CO)C1 ZINC000349517295
N#CC1(CS(=O)(=O)N2CCN3C(=O)C(=O)NC[C@@H]3C2)CCC1 ZINC000580129714
N#CCNC(=O)CN1CC(NC(=O)Cn2ncnn2)C1 ZINC001494386950
N#Cc1c[nH]c(C(=O)N[C@@H]2CN(C(=O)[C@@H]3CCS(=O)(=O)C3)C[C@@H]2O)c1 ZINC000962161093
N[C@@H]1NCN(c2cccc([N+](=O)[O-])n2)[C@@H]2NCN[C@@H]21 ZINC001162438430
Nc1nc(N2C[C@H](O)C[C@H](O)C2)ncc1[N+](=O)[O-] ZINC000610588203
C[C@@H]1C[N@H+](CC(=O)NCC#N)C[C@H]1CCNC(=O)Cn1cncn1 ZINC001103701881
N#C[C@@H]1CN(C(=O)Cn2nnc(N)n2)CCN1C1CC1 ZINC001412458992
[NH3+]CCCCCC(=O)N1CCN2[C@H](CNS2(=O)=O)C1 ZINC001345226169
O=C(Cn1ncnn1)NCCNc1cc[nH]c(=O)c1[N+](=O)[O-] ZINC001093889521
N#CCCN1CCN(S(=O)(=O)[C@@H]2COC[C@H]2O)CC1 ZINC000919112383
CN(C)[C@@H](CNS(=O)(=O)c1ccc2[nH]c(=O)[nH]c(=O)c2c1)c1ccc(F)cc1 ZINC000012325436
N#Cc1c[nH]c(C(=O)N[C@@H]2CN(C(=O)[C@@H]3CNC(=O)N3)C[C@@H]2O)c1 ZINC000962133048
COCC#CCOC(=O)Cn1cc(S(N)(=O)=O)cn1 ZINC000762801002
CNC(=O)NCC(=O)N[C@@H](C)C[C@@H](C)[NH2+]CC(=O)NC(=O)NC ZINC001134522820
CN(C(=O)c1ccc(C#N)[nH]1)[C@H]1CN(C(=O)c2nnn(C)n2)C[C@@H]1O ZINC000958826710
O=c1n(C[C@@H]2CO2)c(=O)n(C[C@@H]2CO2)n1C[C@@H]1CO1 ZINC000001481726
Cc1nn(C)cc1S(=O)(=O)NCCNS(=O)(=O)c1ccc([N+](=O)[O-])cc1 ZINC000553786687
C=CCn1cc(CN2C(=O)N[C@@H](CO)C2=O)nn1 ZINC001340029416
C#CCNC(=O)C[NH2+]CCNC(=O)c1cnc2cc[nH]cc-2c1=O ZINC001128367811
CC#CCCCC(=O)N1CCN(c2nc(C)cc(-c3nn[nH]n3)n2)CC1 ZINC001573358718
COc1cc(C)cc(CN2CCN(CC(N)=O)C(=O)C2)c1O ZINC000840159764
C#CCNS(=O)(=O)N1CCN(C(=O)NCCc2nnc3c(=O)n(C)ccn23)CC1 ZINC001251106997
C#CCNS(=O)(=O)N1CCN(S(=O)(=O)N(CC)C[C@@H](C)C#N)CC1 ZINC001665749558
COCCOc1cc(CNS(=O)(=O)c2ccc(F)c(C#N)c2)ncn1 ZINC001259422385
C#CCCN1CC(N2CCN(C(=O)CN3CC(=O)NC3=O)CC2)C1 ZINC000941607151
O=C(Cn1cnc(S(=O)(=O)N2CCCC2)c1)N1CCN(Cc2ccc3c(c2)OCO3)CC1 ZINC000015734624
N#Cc1c[nH]c(C(=O)N2C[C@@H](NC(=O)Cn3cncn3)[C@@H](O)C2)c1 ZINC000970745771
C=CC[NH2+][C@@H]1CN(C(=O)CN2CCNC(=O)C2)C[C@@H]1n1ccnn1 ZINC001070249950
CC(C)(C#N)NS(=O)(=O)CCCS(=O)(=O)N[C@@H]1COC[C@H]1O ZINC000567752496
O=c1cnc2cc(S(=O)(=O)NCCn3cnnn3)ccc2[nH]1 ZINC001309639918
C#CC1CN(C(=O)c2cccc(S(=O)(=O)N3CCNC(=O)C3)c2)C1 ZINC000585117872
COCc1nc2n(n1)C[C@H](NS(=O)(=O)c1ccc(CC#N)cc1)CC2 ZINC000129060882
NC(=O)CN1CC[C@](O)(CNC(=O)Cn2cc(C3CC3)nn2)C1 ZINC001380542210
Cc1nn(C)c(N2CCN(S(N)(=O)=O)CC2)c1C#N ZINC000349454395
CS(=O)(=O)CCCS(=O)(=O)N1CC(S(N)(=O)=O)C1 ZINC001363994095
C[C@H](O)[C@H](O)[C@H](O)C(/C=N/NC(N)=S)=N/NC(N)=S ZINC000104113923
Cn1cc(S(=O)(=O)NCCn2cnc([N+](=O)[O-])n2)cn1 ZINC001252173587
[NH3+]CCNS(=O)(=O)c1ccc([N-]S(=O)(=O)c2ccc([N+](=O)[O-])cc2)cc1 ZINC000170615015
CS(=O)(=O)N1CCN(CCNc2ccc(N)c([N+](=O)[O-])n2)CC1 ZINC000596090022
[NH2+]=C(NCCN1CCNC(=O)C1)N1CCN(c2ncccn2)CC1 ZINC000262184670
O=C(C#CC1CC1)NCC1(NC(=O)Cn2cnnn2)CC1 ZINC001535252055
CN(C)S(=O)(=O)c1ccc(N2CCN(CCS(N)(=O)=O)CC2)c([N+](=O)[O-])c1 ZINC000477123342
C#CCNS(=O)(=O)N1CCN(CC(=O)N2CCN(c3oc(C)nc3C#N)CC2)CC1 ZINC000761030011
O=C1NC[C@@H]2CN(CCn3cc([N+](=O)[O-])cn3)CCN2C1=O ZINC000152687268
C#CCNC(=O)CN1CCN(S(N)(=O)=O)CC1 ZINC000042634269
CC#CCN1CCN(S(=O)(=O)C2CN(C(=O)COC)C2)CC1 ZINC000961077544
Cc1nc(CN2CCN(S(=O)(=O)N3CCO[C@@H](C#N)C3)CC2)no1 ZINC000410133177
CC#CCN(C)S(=O)(=O)CCCS(=O)(=O)N=c1nc[nH]n1C ZINC000349455088
CN1CC(=O)N(CC(=O)N2C[C@@H]3C[C@H]2CN3CC#N)C1=O ZINC001032771711
Cc1ncc(S(=O)(=O)N[C@@H]2CS(=O)(=O)C[C@H]2O)n1C ZINC001364052813
O=C([C@@H]1C[C@H]1[N+](=O)[O-])N1CC(N2CCN(C(=O)c3nc[nH]n3)CC2)C1 ZINC000967240697
COc1cc(CCNS(C)(=O)=O)c(S(=O)(=O)Nc2ccc(S(N)(=O)=O)cc2)cc1OC ZINC000012418221
Cc1nn(C)c(Cl)c1S(=O)(=O)N1C[C@H]2C[C@@H](C1)N(CCC#N)C2 ZINC001280181329
CNS(=O)(=O)CCNC(=O)C(=O)N1CCN(c2ccc(C#N)cn2)CC1 ZINC001323376112
C#CCNS(=O)(=O)N1CCN(c2cc(-c3nn[nH]n3)nc(CC)n2)CC1 ZINC001588353659
CNC(=O)NCC(=O)NCCN(C)C(=O)c1c(C)ncn1C ZINC001387801963
CC1=C(C(=O)NCC2(S(N)(=O)=O)CC2)S(=O)(=O)CCO1 ZINC001362815136
N#C[C@@H](CO)NC(=O)CCCCCS(N)(=O)=O ZINC001449519696
O=C1N=C(NN=Cc2ccc3c(c2)NC(=O)CO3)NC1=O ZINC001321794727
CNC(=O)NCC(=O)NC1(CNC(=O)CS(C)(=O)=O)CC1 ZINC001389809361
N#CC1(CS(=O)(=O)N2CCN(S(=O)(=O)[C@@H]3CCS(=O)(=O)C3)CC2)CC1 ZINC000766034760
CS(=O)(=O)N1CN(S(C)(=O)=O)[C@@H]2NC(=O)N[C@@H]21 ZINC000013452369
COC[C@@](C)(O)C(=O)N1CCN(C(=O)CC#N)CC1 ZINC000577122311
N#Cc1ccc(N2CCCN(CC(N)=O)CC2)nc1N1CCCN(CC(N)=O)CC1 ZINC000767179856
O=C1NC(=O)C2(CCC([NH2+][C@H]3COC[C@H]3O)CC2)N1 ZINC001351795748
CN(CCC#N)S(=O)(=O)NC[C@@H](O)CS(C)(=O)=O ZINC001364119056
CO[C@@]1(C)CC[C@@]2(O)C(=O)O[C@H]3[C@@H](O)CO[C@]32O1 ZINC000005664145
CN(C)S(=O)(=O)N(C)CC(=O)N1CCN(C)CC1 ZINC000225963028
CC#CCN(C)S(=O)(=O)CCCS(=O)(=O)Nc1cc(C)nn1C ZINC000349466348
O=C(Cn1ncnn1)NCC1CN(C(=O)[C@@H]2C[C@H]2[N+](=O)[O-])C1 ZINC001284969445
C#CCNC(=O)CN1CCN(C(=O)CCCN2C(=O)CNC2=O)CC1 ZINC000491209052
COC(=O)CN(CC#N)C(=O)CNS(=O)(=O)N(C)C ZINC000597273152
Nc1nc(NCCNC(=O)Cc2nc[nH]n2)ncc1[N+](=O)[O-] ZINC001093852060
O=S(=O)(CCNS(=O)(=O)[N-]CC(F)(F)F)N1CCN(c2ccccn2)CC1 ZINC000442898015
C#CC1(O)CN(S(=O)(=O)N2CCCOCC2)C1 ZINC000908229920
Cc1c(C(=O)NCCC(=O)N2CCN(C)CC2)cc(S(N)(=O)=O)cc1[N+](=O)[O-] ZINC000469506398
O=C1Nc2c3c1cccc3c(S(=O)(=O)NCCO)cc2S(=O)(=O)NCCO ZINC000001773992
CS(=O)(=O)N1CCN(CC[NH2+]Cc2cc([N+](=O)[O-])ccc2[O-])CC1 ZINC001177733855
N#Cc1ccc(C(=O)N2CC[C@@H]([NH2+]CC(=O)N3CCNC(=O)C3)C2)[nH]1 ZINC000968442210
C#CCOCCC(=O)NCCN(C)C(=O)Cn1cncn1 ZINC001528137495
Cn1ncc2c1nc(CN1CCN(S(N)(=O)=O)CC1)[nH]c2=O ZINC000065415521
Cn1cc(N2CCN(c3nnc(-c4cn[nH]c4)n3C)CC2=O)cn1 ZINC000624784345
C#CCOCCC(=O)NCC(=O)NCC(=O)OC ZINC000848010516
O=C(C#CC1CC1)N1CC(N2CCN(C(=O)[C@@H]3CNC(=O)N3)CC2)C1 ZINC000967247338
C[NH2+]C[C@@](C)(O)CN1CC[C@@H](S(N)(=O)=O)C1 ZINC001326488329
N#CC1(NS(=O)(=O)CCCS(=O)(=O)N2CC(O)(C(F)F)C2)CC1 ZINC000349468438
C#CCN(CC#N)S(=O)(=O)CCS(=O)(=O)N(C)C ZINC000882159179
N#CCNC(=O)C[NH2+]C1CC(CNC(=O)[C@@H]2CCS(=O)(=O)C2)C1 ZINC001100488411
C#CCNC(=O)CN1CCN(C(=O)Cn2cncn2)CC1 ZINC000728531509
C#CCOCCNS(=O)(=O)c1cnc2c(c1)c(=O)[nH]c(=O)n2C ZINC000784457598
CN(C(=O)c1cc(C#N)c[nH]1)[C@H]1CN(C(=O)[C@@H]2COC(=O)N2)C[C@@H]1O ZINC000958798938
CNC(=O)NC(=O)C[NH2+]C[C@H](C)NC(=O)CCn1cncn1 ZINC001367719612
C#CCNS(=O)(=O)N1CCN(S(=O)(=O)c2cccc(S(C)(=O)=O)c2)CC1 ZINC001665750013
C#CCN1CCC[C@H]1C(=O)N1CCN(C(=O)Cn2cnnn2)CC1 ZINC000730276774
CCNS(=O)(=O)CCNS(=O)(=O)c1ccc2[nH]c(=O)[nH]c(=O)c2c1 ZINC000068922867
CN(C)S(=O)(=O)CCCS(=O)(=O)NCCS(=O)(=O)c1ccc([N+](=O)[O-])cc1 ZINC000447766108
O=[N+]([O-])c1cnc(N[C@@H]2C[C@H](CO)[C@@H](O)[C@H]2O)nc1C1C[NH2+]C1 ZINC001157283416
C[C@@H](C#N)N(C)S(=O)(=O)c1cccc(S(=O)(=O)N2C[C@H](O)[C@@H](O)C2)c1 ZINC000600760663
O=CN(CC[NH2+][C@@H]1CCS(=O)(=O)C1)[C@@H]1CCS(=O)(=O)C1 ZINC000217392190
COCCn1c(N)nc2c1c(=O)n(C)c(=O)n2C ZINC000072226878
Cc1nc(=NS(=O)(=O)CCCS(=O)(=O)N2CC(C)(C#N)C2)n(C)[nH]1 ZINC000349469495
C#CCNC(=O)CN1CCN(C(=O)c2cc(S(=O)(=O)N(C)C)cn2C)CC1 ZINC000778701657
CS(=O)(=O)CCNN=C1CCS(=O)(=O)C1 ZINC001325156741
O=C(Cn1cc(Cl)cn1)N1CCn2nc(C(=O)NCCO)cc2C1 ZINC000065496937
CCCc1n[nH]cc1C(=O)NCCNC(=O)Cn1ncnn1 ZINC001349066272
CON=CC(=O)N1CCN(S(=O)(=O)N=S(C)(C)=O)CC1 ZINC000854832642
NC(=O)C1(C(=O)NC/C=C\CNC(=O)Cn2ccnc2)CC1 ZINC001357933144
Nc1n[nH]c(CCNc2ncc([N+](=O)[O-])cn2)n1 ZINC000596235999
NC(=O)CC[N@H+](CCCS(=O)(=O)[O-])CC(N)=O ZINC000005369056
C#CC[C@@H]1CCCN(c2nnnn2CCN2CC[NH+]=C2[O-])C1 ZINC000952879384
O=C1CCN(Cc2cc(F)cc(Br)c2[O-])CCN1 ZINC001235298297
Cn1cc(CN2CC[C@@]3(C2)Cn2c(nn(C)c(=O)c2=O)CO3)cn1 ZINC000306124200
O=[N+]([O-])c1ccccc1S(=O)(=O)NCCNS(=O)(=O)c1cnc2n1CCC2 ZINC000475793388
Cn1ncnc1C1(O)CN(C(=O)c2c(F)ccc(O)c2O)C1 ZINC001611636245
OC[C@@H]1O[C@@H](c2n[nH]c3c2nc[nH]c3=S)[C@@H](O)[C@@H]1O ZINC000016923233
N#CCCCS(=O)(=O)[N-]C(=O)c1ccc(-c2nn[nH]n2)s1 ZINC000826381623
CCS[C@@H]1O[C@H](CO)[C@@H](O)[C@H](O)[C@H]1O ZINC000022011689
N#Cc1ccc(S(=O)(=O)CC[NH2+]CCN2CCNC(=O)C2)nc1 ZINC000566969961
C=C[C@@H]1OCC[C@H]1C(=O)N1C[C@@H]([NH2+]CC(N)=O)[C@@H](n2ccnn2)C1 ZINC001070278103
C#CCNS(=O)(=O)N1CCN(S(=O)(=O)N2CCN(S(C)(=O)=O)CC2)CC1 ZINC001213523090
N#CC1(NS(=O)(=O)CCCS(=O)(=O)N2C[C@@H]3C[C@H]2C[S@@]3=O)CC1 ZINC000349471147
C#CCN(CC#C)S(=O)(=O)c1cnc2c(c1)c(=O)[nH]c(=O)n2C ZINC000173263875
N#Cc1ccc([C@H](C(N)=O)N2CCN([C@@H]3CS(=O)(=O)C[C@@H]3O)CC2)cc1 ZINC001319638233
CS(=O)(=O)N1CC(CS(=O)(=O)N[C@@H]2CC23CC(O)C3)C1 ZINC001365462796
C[NH+](C)CCN1CC[C@H]2[C@@H]1CCN2c1cc2c(cn1)NC(=O)C2 ZINC001164932215
CNC(=O)NCC(=O)NC[C@]1(C)CN(CC#N)CCO1 ZINC001107982806
N#Cc1c[nH]c(C(=O)NCCNC(=O)[C@H]2COC(=O)N2)c1 ZINC001491211862
CC[NH+](CC)Cc1cnc2c(C(=O)NCCc3n[nH]c(=O)[n-]3)cnn2c1 ZINC000067867952
CN1CCN(S(=O)(=O)N2CCN3C(=O)OC[C@@H]3C2)CC1 ZINC001365680883
N#CCNS(=O)(=O)c1cccc(S(=O)(=O)N2C[C@H](O)[C@@H](O)C2)c1 ZINC000600762724
N#CCNC(=O)CNC(=O)CNS(=O)(=O)c1cccc(F)c1 ZINC000356487415
N#CCNS(=O)(=O)CCCS(=O)(=O)N[C@@H]1CCC[C@H]1O ZINC000349538355
N#Cc1ncn(CCNC(=O)N2CCS(=O)(=O)CC2)n1 ZINC001365398779
CN(C)S(=O)(=O)N1CC2(C1)CC[C@@H](CNS(C)(=O)=O)CO2 ZINC000247546286
C#CCNS(=O)(=O)N1CCN(C(=O)c2ccnc3ccnn32)CC1 ZINC000831583824
N#CCN1CC(O)(CNC(=O)CN2CCCNC2=O)C1 ZINC001271312603
N#CCNS(=O)(=O)CCCS(=O)(=O)N1CCC[C@@]12CCOC2=O ZINC000848957763
C[C@]1(NC(=O)Cn2cncn2)CC[N@H+](CCN2CCNC2=O)C1 ZINC001402146557
N#Cc1c[nH]c(C(=O)NC[C@@H]2CCN2C(=O)CN2C(=O)CNC2=O)c1 ZINC000949292106
O=C1CC[N@H+](C[C@@H](O)C[C@@]2(O)CCOC2)CCN1 ZINC001340551336
C[C@@H]1C[N@H+](CC(=O)NCC#N)C[C@H]1CCNC(=O)Cn1cnnn1 ZINC001102656175
O=C(CO)N1CCN(CCn2cc([N+](=O)[O-])cn2)CC1 ZINC000134189442
CS(=O)(=O)N1CCc2ncnc(NCCN3CCNC3=O)c2CC1 ZINC000072479277
Cn1ccc(CN2CC[C@@]3(CCCN3S(C)(=O)=O)[C@@H](O)C2)n1 ZINC000257199977
O=c1[nH]cnc2c1ncn2[C@@H]1OC[C@@H](O)[C@@H](O)[C@@H]1O ZINC000017421480
O=C1NC(=O)C(=N[N-]c2ccc([N+](=O)[O-])cc2[N+](=O)[O-])C(=O)N1 ZINC000005438233
CN(C(=O)Cn1cnnn1)[C@H]1CN(C(=O)c2cc(C#N)c[nH]2)C[C@@H]1O ZINC000958478838
C#CCCN1CCN(C(=O)CN2CCN(S(C)(=O)=O)CC2)CC1 ZINC000759766799
N#Cc1cccc(S(=O)(=O)N(C[C@@H](O)CO)[C@@H]2CCS(=O)(=O)C2)c1 ZINC000575425284
COCCn1c(N)c(C(=O)CN(CC#N)CC(=O)OC)c(=O)[nH]c1=O ZINC000471161216
N#Cc1ncn(CC(=O)NC[C@@H]2CCS(=O)(=O)C2)n1 ZINC001417606374
C#CCN(CCCS(N)(=O)=O)[C@@H]1CCS(=O)(=O)C1 ZINC001319382150
C#CCNC(=O)CN1CCN(C(=O)CC(=O)NCC(F)(F)F)CC1 ZINC000491405333
Cc1nnc(CNCCN(C)C(=O)Cn2ncn(C)c2=O)o1 ZINC001266752570
CS(=O)(=O)c1nc(N)c(S(N)(=O)=O)c(N)n1 ZINC000004821833
O=C(C#CC1CC1)NCCNC(=O)[C@H]1CNC(=O)N1 ZINC001292714479
O=c1[nH]cc(S(=O)(=O)N2CCCC2)c(=O)[nH]1 ZINC000033327123
O=C(NCCn1cncn1)N1CCN(S(=O)(=O)c2cccc([N+](=O)[O-])c2)CC1 ZINC000608843138
CN(C(=O)[C@@H]1CCNC1=O)[C@H]1CN(C(=O)c2ccc(C#N)[nH]2)C[C@@H]1O ZINC000958910897
N#CCN(C1CC1)S(=O)(=O)CCCS(N)(=O)=O ZINC000349445560
N#Cc1c[nH]c(C(=O)N2C[C@@H](NC(=O)c3nccnc3N)[C@@H](O)C2)c1 ZINC000961951673
CCS(=O)(=O)C([C@H](O)[C@H](O)[C@@H](O)[C@H](C)O)S(=O)(=O)CC ZINC000085210431
CN1CCN(S(=O)(=O)CCCCS(=O)(=O)NC2(C#N)CC2)CC1=O ZINC000349600367
CN(C)S(=O)(=O)CCNC(=O)CN1C(=O)C(=O)N(C)C1=O ZINC001347538632
O=C(c1cc([N+](=O)[O-])c[nH]1)N1CC(S(=O)(=O)N2CCNCC2)C1 ZINC000424043524
C#CCNS(=O)(=O)N1CCN(C(=O)CNC(=O)CNC(=O)OC(C)(C)C)CC1 ZINC001455114112
Cn1ccc(S(=O)(=O)NC[C@@H](O)c2ccc(O)c(O)c2)n1 ZINC001259937151
O=C(CN1C(=O)CNC1=O)N1CC(CNC(=O)[C@@H]2CNC(=O)N2)C1 ZINC001003951184
COC[C@@]1(CNS(=O)(=O)c2ccccc2S(=O)(=O)N(C)C)CCC[NH2+]1 ZINC000262260718
CN1CCN(S(=O)(=O)N2CCN(C(=O)CCCN3C(=O)NC(C)(C)C3=O)CC2)CC1 ZINC000024697812
C#CC[NH2+][C@@H]1CN(C(=O)C2CS(=O)(=O)C2)C[C@H]1c1cncn1C ZINC001070652148
N#CCNC(=O)C[NH2+]C1CC(CNC(=O)c2ccc3nnnn3c2)C1 ZINC001100500298
N#Cc1ccc(N2CCN(C(=O)CC(N)=O)[C@@H]3CS(=O)(=O)C[C@@H]32)nn1 ZINC001054785273
Cc1c(/C=C/C(=O)[N-]S(=O)(=O)c2ccnn2C)cnn1C ZINC000492596014
O=c1[nH]c(=O)n(COCCO)cc1F ZINC000001842506
C[C@@H](C#N)NS(=O)(=O)CCCS(=O)(=O)N1CC(O)(CC#N)C1 ZINC000349466248
CN(C(=O)c1ccc(C#N)[nH]1)[C@H]1CN(C(=O)c2ncn(C)n2)C[C@@H]1O ZINC000958826985
N#CCN(CC#N)S(=O)(=O)CCCS(=O)(=O)N1CC(C#N)C1 ZINC000349494008
O=S(=O)(CCO)c1c(F)c(F)c(S(=O)(=O)CCO)c(F)c1F ZINC000013683097
COCC#CC[N@H+]1C[C@@H](CNC(=O)CN2C(=O)CNC2=O)[C@H](C)C1 ZINC001102557884
CC(=O)C(N=Nc1nc2c([nH]1)n(C)c(=O)n(C)c2=O)=C(C)O ZINC000013686508
C=CCS(=O)(=O)CCNS(=O)(=O)c1cnc2c(c1)c(=O)[nH]c(=O)n2C ZINC000272851706
O=C1COc2cc(S(=O)(=O)NCCn3ncnn3)ccc2N1 ZINC001365681894
C#CCNS(=O)(=O)N1CCN(S(=O)(=O)c2cn(C)nc2CC)CC1 ZINC001622498642
N#C[C@@H]1CSCCN1S(=O)(=O)CCCS(=O)(=O)N[C@@H]1COC[C@H]1O ZINC000349532554
Cc1ccc(N2C(=O)[N-]C(=O)C(=CNCCN3CC[NH2+]CC3)C2=O)cc1 ZINC000020024020
CN(CC#N)S(=O)(=O)CCCS(=O)(=O)N1CC(=O)N(C2CC2)C1 ZINC000349460427
Cc1c(C(=O)NCCCN(C)C(=O)Cn2ncnn2)cnn1C ZINC001351245942
N#CCNC(=O)CNC(=O)[C@H]1CCCS1(=O)=O ZINC001271771729
C=CCNC(=O)NC(=O)C[NH2+]CCNC(=O)c1n[nH]c(=O)[n-]c1=O ZINC001130863473
Cn1c2c(c(=O)n(C)c1=O)CCC(=O)N2 ZINC000001389488
O=C1c2ccccc2C(=O)N1CC#CCN1CCN2C(=O)C(=O)NC[C@@H]2C1 ZINC000625219655
C#CCCCS(=O)(=O)NCCN1CCN(S(C)(=O)=O)CC1 ZINC000804965195
C#CCN1CCC[C@H]1C(=O)N1CCC([N@@H+](CCO)CC(N)=O)CC1 ZINC001098396201
Cc1c(C#N)c(=O)n(Cc2ccnn2C)c(=O)n1CCO ZINC001365267813
Cc1cc(=O)[nH]c(CCNC(=O)c2cnc(Cn3cncn3)[nH]c2=O)n1 ZINC000091848944
C[C@@H](C#N)NS(=O)(=O)CCCS(=O)(=O)N1CCC2(C1)OCCO2 ZINC000848959656
COC(=O)CN(CC#N)C(=O)CN1CCN(S(C)(=O)=O)CC1 ZINC000345729517
N#CC1(NS(=O)(=O)CCCS(=O)(=O)NC2COCCOC2)CC1 ZINC000594638565
COC(C)(C)CS(=O)(=O)NCc1nnc2n1CCNC2=O ZINC001365456438
C#C[C@H](C)N(C)S(=O)(=O)CCCS(=O)(=O)Nc1cccc(F)n1 ZINC000848960808
N#CCNC(=O)C[NH2+]C1CC(CNC(=O)c2cccn3nnnc23)C1 ZINC001100360907
N#C[C@@H]1CN(S(=O)(=O)N2CCN(CC(=O)N3CCCC3)CC2)CCO1 ZINC000409530691
CCS(=O)(=O)NCCNC(=O)Cc1nc2ncccn2n1 ZINC001338230211
CN(C(=O)c1cc(C#N)c[nH]1)[C@H]1CN(C(=O)[C@@H]2CCC(=O)N2)C[C@@H]1O ZINC000958798048
C#CCNC(=O)C[NH2+]C1(CNC(=O)Cn2ncnn2)CCCCC1 ZINC001115538703
CCN(CC#N)S(=O)(=O)c1ccc(S(=O)(=O)NCCC#N)cc1 ZINC000848941097
CO[C@@]1(C(=O)NCC#CCN(C)C)CCS(=O)(=O)C1 ZINC001332228154
O=S1(=O)CC[C@@H](NC(=S)NN[C@H]2CCS(=O)(=O)C2)C1 ZINC000006303360
CN(CCC#N)S(=O)(=O)N(C)CCS(N)(=O)=O ZINC001475638688
CNS(=O)(=O)c1cccc(S(=O)(=O)NCCCNS(C)(=O)=O)c1 ZINC000145370626
C#CC[NH+]1CCC(C(=O)NC[C@@H]2CCN2C(=O)Cn2ncnn2)CC1 ZINC000950432708
C#CCO[C@H](C)C(=O)N(C)CCNC(=O)Cn1cnnn1 ZINC001296002349
Cc1nc2ncnn2c2c1C(=O)NN=CC2 ZINC000040163931
NC(=O)[C@@H]1CN(C[C@H]2C[C@]3(CC[NH2+]C3)CO2)CCO1 ZINC001337824440
N#CC1(CS(=O)(=O)N2CC3(C2)C[C@@H](O)CNC3=O)CC1 ZINC001365737919
Cc1cc(C)c(S(=O)(=O)N2CCN(CCS(N)(=O)=O)CC2)cc1[N+](=O)[O-] ZINC000493788312
N#CC1(NS(=O)(=O)CCCS(=O)(=O)N2CCN3C(=O)CC[C@@H]3C2)CC1 ZINC000349516007
N#Cc1ncn(CCNS(=O)(=O)N2CCC2)n1 ZINC001345399580
CCN(C)c1nnc([C@H]2CCC[NH2+]C2)n1C[C@H](COC)OC ZINC001577657342
C#CC[NH2+][C@@H]1CN(C(=O)Cn2nc(C)ccc2=O)C[C@@H]1n1ccnn1 ZINC001070314436
CCN(CC#N)S(=O)(=O)CCCS(=O)(=O)N1CCC2(CCC2)C1 ZINC000349492116
CN(C(C)(C)C#N)S(=O)(=O)CCCS(=O)(=O)N1C[C@H](O)[C@@H](O)C1 ZINC000600769358
CN1CCO[C@H]2CN(Cc3cc(F)cc(Cl)c3[O-])C[C@H]21 ZINC001237802299
COc1ccc(S(=O)(=O)CCC(=O)N2CC[C@](O)(CC#N)C2)cc1 ZINC001346083181
Nc1c(S(N)(=O)=O)cc(S(N)(=O)=O)cc1S(N)(=O)=O ZINC000003953917
CC#CCN(C)S(=O)(=O)CCCS(=O)(=O)[N-]c1ncc(C(N)=O)s1 ZINC000349466578
COC(=O)/C=c1\sc2nc(=O)c(C)nn2c1=O ZINC000000201453
CNC(=O)NCC(=O)NCCNC(=O)C(C)(C)c1cnn(C)c1 ZINC001349171925
C#CCNS(=O)(=O)c1cccc(C(=O)N2CCN(S(=O)(=O)c3nc[nH]n3)CC2)c1 ZINC000753680388
O=[N+]([O-])c1cccc(S(=O)(=O)NC[C@@H](O)C(F)(F)F)c1-c1nnn[n-]1 ZINC000826499894
CCN1CCN(S(=O)(=O)CCCS(=O)(=O)NCC#N)CC1 ZINC000349540504
CC1(C)CN(CCS(N)(=O)=O)CC[N@@H+]1CCO ZINC001320523278
N#Cc1ncc(N2CCN(S(N)(=O)=O)CC2)nc1C#N ZINC001434448967
CNC(=O)NC(=O)C[NH2+]CC1(CCNC(=O)[C@@H]2CNC(=O)N2)CC1 ZINC001166902345
C#CCNC(=O)CCN1CC2(C1)CS(=O)(=O)C2 ZINC000905972620
N#Cc1ccc(S(=O)(=O)CCN2CCN3C(=O)C(=O)NC[C@@H]3C2)cc1 ZINC000269038194
NC(=O)c1cn2c(n1)CN(C(=O)c1ccc(O)c(O)c1O)CC2 ZINC001269722463
N#CCC1(O)CN(Cc2cn(CC(N)=O)nn2)C1 ZINC001474459017
