# Supplementary material for: Building shape-focused pharmacophore models for effective docking screening
Source: J Cheminform. 2024 Aug 9;16:97. doi: 10.1186/s13321-024-00857-6 (PMC11312248; doi:10.1186/s13321-024-00857-6)
Supplement: Supplementary file 2 — Additional file2 [file 13321_2024_857_MOESM2_ESM.zip › supplementary_files/neu/input_noldlim.mol2]

@<TRIPOS>MOLECULE
Merged fragments
1313
SMALL
USER_CHARGES

@<TRIPOS>ATOM
1 C1 27.6377 -12.2145 63.3679 C.3 1 LIG -0.175
2 C2 28.6827 -11.0877 63.3953 C.3 1 LIG -0.196
3 C3 28.8645 -10.4417 64.7866 C.3 1 LIG 0.261
4 C4 27.6010 -9.6944 65.2806 C.3 1 LIG -0.172
5 C5 27.2148 -8.4680 64.4297 C.3 1 LIG -0.078
6 C6 25.9193 -7.8198 64.8962 C.ar 1 LIG -0.084
7 C7 25.7235 -7.5494 66.2536 C.ar 1 LIG -0.122
8 C8 24.5350 -6.9627 66.6808 C.ar 1 LIG -0.128
9 C9 23.5465 -6.6495 65.7499 C.ar 1 LIG -0.131
10 C10 23.7350 -6.9180 64.3956 C.ar 1 LIG -0.128
11 C11 24.9235 -7.5041 63.9677 C.ar 1 LIG -0.122
12 O1 29.9589 -9.5289 64.6873 O.3 1 LIG -0.458
13 C12 31.2134 -10.0552 64.2503 C.3 1 LIG 0.206
14 C13 31.5149 -11.3235 65.0388 C.2 1 LIG -0.246
15 C14 32.7173 -11.6468 65.5798 C.2 1 LIG -0.074
16 C15 32.9129 -12.9841 66.4066 C.2 1 LIG 0.860
17 O2 31.9468 -13.7820 66.3804 O.co2 1 LIG -0.788
18 C16 33.9368 -10.7243 65.4211 C.3 1 LIG -0.112
19 C17 33.7171 -9.6476 64.3249 C.3 1 LIG 0.006
20 C18 32.3162 -8.9725 64.4058 C.3 1 LIG 0.109
21 N1 32.0875 -7.8783 63.4450 N.am 1 LIG -0.632
22 C19 31.5723 -6.6678 63.7244 C.2 1 LIG 0.485
23 C20 31.4155 -5.7086 62.5494 C.3 1 LIG -0.203
24 O3 31.2333 -6.3096 64.8517 O.2 1 LIG -0.503
25 H1 32.3719 -8.0642 62.4941 H 1 LIG 0.303
26 O4 34.0032 -13.1212 67.0104 O.co2 1 LIG -0.788
27 N2 34.8290 -8.5979 64.5167 N.4 1 LIG -0.319
28 C21 35.1040 -6.8832 63.2502 C.3 1 LIG -0.153
29 C22 34.8353 -8.2408 62.6267 C.2 1 LIG -0.127
30 C23 34.2932 -9.3270 63.2118 C.2 1 LIG -0.190
31 C24 33.8225 -9.4752 64.6530 C.3 1 LIG -0.068
32 C25 34.5127 -10.6383 65.3691 C.3 1 LIG -0.201
33 C26 33.5880 -11.0700 66.5303 C.3 1 LIG 0.057
34 C27 33.3205 -12.6026 66.6505 C.2 1 LIG 0.735
35 O5 32.5062 -13.0714 65.8243 O.co2 1 LIG -0.721
36 C28 32.3146 -9.7664 64.8074 C.3 1 LIG -0.009
37 C29 31.2931 -8.6121 64.5097 C.3 1 LIG 0.120
38 N3 31.6925 -7.7390 63.3961 N.am 1 LIG -0.591
39 C30 31.2614 -6.4845 63.1785 C.2 1 LIG 0.489
40 C31 31.8291 -5.7761 61.9533 C.3 1 LIG -0.200
41 O6 30.4571 -5.9006 63.9041 O.2 1 LIG -0.515
42 C32 29.8210 -9.0753 64.3043 C.3 1 LIG 0.188
43 C33 29.6556 -10.1941 63.2583 C.3 1 LIG -0.198
44 C34 28.3670 -11.0212 63.3831 C.3 1 LIG -0.098
45 C35 27.0335 -10.2902 63.3695 C.2 1 LIG -0.158
46 C36 26.7452 -9.0312 63.7537 C.2 1 LIG -0.212
47 C37 27.6651 -7.9579 64.3167 C.3 1 LIG 0.190
48 O7 29.0318 -7.9562 63.9308 O.3 1 LIG -0.435
49 H2 32.3404 -8.1429 62.7353 H 1 LIG 0.297
50 O8 33.9100 -13.3056 67.5074 O.co2 1 LIG -0.721
51 N4 32.2605 -10.3302 66.2360 N.4 1 LIG -0.184
52 C38 35.1036 -6.9598 63.4284 C.3 1 LIG -0.153
53 C39 34.5379 -8.1867 62.7370 C.2 1 LIG -0.148
54 C40 33.8913 -9.2278 63.2972 C.2 1 LIG -0.179
55 C41 33.5502 -9.4413 64.7667 C.3 1 LIG -0.069
56 C42 34.3376 -10.6034 65.3762 C.3 1 LIG -0.202
57 C43 33.5377 -11.0997 66.6018 C.3 1 LIG 0.057
58 C44 33.3238 -12.6430 66.6913 C.2 1 LIG 0.736
59 O9 32.5249 -13.1219 65.8559 O.co2 1 LIG -0.722
60 C45 32.0697 -9.7911 65.0436 C.3 1 LIG -0.005
61 C46 30.9733 -8.6764 64.8764 C.3 1 LIG 0.114
62 N5 31.0000 -7.9893 63.5733 N.am 1 LIG -0.582
63 C47 31.3508 -6.7076 63.3658 C.2 1 LIG 0.483
64 C48 31.2718 -6.2048 61.9284 C.3 1 LIG -0.199
65 O10 31.7251 -5.9479 64.2589 O.2 1 LIG -0.531
66 C49 29.5165 -9.1236 65.2758 C.3 1 LIG 0.261
67 C50 29.3514 -9.1240 66.8227 C.3 1 LIG -0.238
68 C51 28.4376 -8.2064 64.6292 C.3 1 LIG -0.162
69 C52 26.9677 -8.6423 64.8162 C.3 1 LIG -0.127
70 C53 25.9926 -7.8153 63.9671 C.3 1 LIG -0.175
71 O11 29.2201 -10.4372 64.7700 O.3 1 LIG -0.459
72 C54 29.2708 -10.6811 63.3655 C.3 1 LIG 0.131
73 H3 30.6937 -8.5351 62.7810 H 1 LIG 0.309
74 O12 33.9349 -13.3419 67.5367 O.co2 1 LIG -0.722
75 N6 32.1698 -10.3907 66.4556 N.4 1 LIG -0.176
76 C55 35.1347 -6.8110 63.2845 C.3 1 LIG -0.154
77 C56 34.8358 -8.1511 62.6366 C.2 1 LIG -0.129
78 C57 34.2864 -9.2413 63.2075 C.2 1 LIG -0.206
79 C58 33.8335 -9.4111 64.6521 C.3 1 LIG -0.064
80 C59 34.5188 -10.5937 65.3394 C.3 1 LIG -0.202
81 C60 33.6042 -11.0333 66.5059 C.3 1 LIG 0.051
82 C61 33.3228 -12.5649 66.6063 C.2 1 LIG 0.733
83 O13 32.5080 -13.0158 65.7707 O.co2 1 LIG -0.723
84 C62 32.3253 -9.6882 64.8200 C.3 1 LIG -0.010
85 C63 31.3166 -8.5209 64.5485 C.3 1 LIG 0.133
86 N7 31.5943 -7.7603 63.3203 N.am 1 LIG -0.557
87 C64 31.2444 -6.4845 63.0826 C.2 1 LIG 0.485
88 C65 31.6528 -5.9107 61.7302 C.3 1 LIG -0.198
89 O14 30.6325 -5.7806 63.8854 O.2 1 LIG -0.516
90 C66 29.8353 -8.9926 64.5885 C.3 1 LIG 0.182
91 C67 28.8403 -7.8180 64.3536 C.3 1 LIG -0.172
92 C68 27.4436 -8.3590 64.0936 C.2 1 LIG -0.162
93 C69 27.2113 -9.6508 63.8083 C.2 1 LIG -0.215
94 C70 28.3385 -10.6639 63.6714 C.3 1 LIG 0.190
95 O15 29.6046 -9.9985 63.5981 O.3 1 LIG -0.440
96 H4 32.0733 -8.2693 62.5914 H 1 LIG 0.298
97 O16 33.9013 -13.2833 67.4581 O.co2 1 LIG -0.723
98 N8 32.2807 -10.2756 66.2395 N.4 1 LIG -0.161
99 C71 30.0685 -10.3335 62.9429 C.2 1 LIG -0.184
100 C72 29.3235 -9.7503 63.8954 C.2 1 LIG -0.237
101 C73 29.8437 -8.7402 64.9146 C.3 1 LIG 0.192
102 O17 29.1051 -7.5196 64.8444 O.3 1 LIG -0.455
103 C74 27.6930 -7.6397 64.9717 C.3 1 LIG 0.138
104 C75 31.3591 -8.4132 64.7417 C.3 1 LIG 0.152
105 N9 31.6378 -7.7703 63.4486 N.am 1 LIG -0.602
106 C76 31.2330 -6.5462 63.0673 C.2 1 LIG 0.483
107 C77 31.6522 -6.0994 61.6711 C.3 1 LIG -0.200
108 O18 30.5687 -5.7900 63.7748 O.2 1 LIG -0.528
109 C78 32.2897 -9.6441 64.9677 C.3 1 LIG -0.001
110 C79 33.5564 -11.0528 66.6153 C.3 1 LIG 0.053
111 C80 33.2425 -12.5814 66.6583 C.2 1 LIG 0.735
112 O19 33.8942 -13.2381 67.5005 O.co2 1 LIG -0.721
113 C81 34.4800 -10.5859 65.4678 C.3 1 LIG -0.205
114 C82 33.7996 -9.3947 64.7855 C.3 1 LIG -0.061
115 C83 34.2490 -9.2444 63.3350 C.2 1 LIG -0.174
116 C84 34.8184 -8.1708 62.7527 C.2 1 LIG -0.129
117 C85 35.1349 -6.8287 63.3870 C.3 1 LIG -0.148
118 H5 32.2115 -8.3004 62.8093 H 1 LIG 0.319
119 N10 32.2491 -10.2626 66.3749 N.4 1 LIG -0.173
120 O20 32.3766 -13.0949 65.9078 O.co2 1 LIG -0.721
121 C86 35.1101 -7.0270 63.4647 C.3 1 LIG -0.153
122 C87 34.3364 -8.1546 62.8061 C.2 1 LIG -0.140
123 C88 33.6196 -9.1251 63.4065 C.2 1 LIG -0.188
124 C89 33.4132 -9.3515 64.9020 C.3 1 LIG -0.073
125 C90 34.2350 -10.5424 65.4049 C.3 1 LIG -0.201
126 C91 33.5237 -11.1040 66.6550 C.3 1 LIG 0.054
127 C92 33.2883 -12.6467 66.6668 C.2 1 LIG 0.736
128 O21 32.4382 -13.0647 65.8495 O.co2 1 LIG -0.720
129 C93 31.9584 -9.6664 65.3081 C.3 1 LIG -0.010
130 C94 30.9735 -8.4564 65.3301 C.3 1 LIG 0.084
131 N11 30.8107 -7.8693 63.9911 N.am 1 LIG -0.608
132 C95 31.2375 -6.6554 63.6003 C.2 1 LIG 0.483
133 C96 30.9504 -6.2705 62.1532 C.3 1 LIG -0.201
134 O22 31.8385 -5.8696 64.3320 O.2 1 LIG -0.521
135 C97 29.6049 -8.7947 66.0083 C.3 1 LIG 0.186
136 O23 28.9604 -7.6016 66.4202 O.3 1 LIG -0.647
137 C98 28.6323 -9.6071 65.1152 C.3 1 LIG -0.138
138 C99 29.1971 -10.9544 64.6210 C.3 1 LIG -0.128
139 C100 28.2318 -11.6989 63.6886 C.3 1 LIG -0.172
140 H6 30.3633 -8.4581 63.3037 H 1 LIG 0.310
141 H7 28.1453 -7.8304 66.8728 H 1 LIG 0.428
142 O24 33.9327 -13.4027 67.4345 O.co2 1 LIG -0.720
143 N12 32.1626 -10.3703 66.6607 N.4 1 LIG -0.165
144 C101 35.1271 -6.8211 63.3667 C.3 1 LIG -0.154
145 C102 34.8196 -8.1659 62.7336 C.2 1 LIG -0.142
146 C103 34.2404 -9.2375 63.3097 C.2 1 LIG -0.183
147 C104 33.7539 -9.3819 64.7494 C.3 1 LIG -0.069
148 C105 34.4762 -10.5281 65.4648 C.3 1 LIG -0.202
149 C106 33.5465 -11.0365 66.5871 C.3 1 LIG 0.057
150 C107 33.3185 -12.5799 66.6330 C.2 1 LIG 0.735
151 O25 32.5303 -13.0296 65.7717 O.co2 1 LIG -0.721
152 C108 32.2485 -9.6960 64.8949 C.3 1 LIG -0.006
153 C109 31.2691 -8.4987 64.6344 C.3 1 LIG 0.109
154 N13 31.5655 -7.8799 63.3310 N.am 1 LIG -0.559
155 C110 31.3296 -6.6031 62.9781 C.2 1 LIG 0.485
156 C111 31.7476 -6.2025 61.5675 C.3 1 LIG -0.198
157 O26 30.8139 -5.7679 63.7202 O.2 1 LIG -0.531
158 C112 29.7292 -8.8078 64.7896 C.3 1 LIG 0.229
159 C113 28.8473 -7.6122 64.3416 C.3 1 LIG -0.210
160 O27 29.4003 -8.9465 66.1627 O.3 1 LIG -0.647
161 C114 29.3103 -10.1167 64.0521 C.3 1 LIG -0.166
162 C115 27.8635 -10.6128 64.2770 C.3 1 LIG -0.127
163 C116 27.5992 -11.9815 63.6347 C.3 1 LIG -0.174
164 H8 32.0179 -8.4793 62.6564 H 1 LIG 0.304
165 H9 29.4594 -9.8763 66.3956 H 1 LIG 0.433
166 O28 33.9084 -13.3065 67.4701 O.co2 1 LIG -0.721
167 N14 32.2067 -10.3218 66.2990 N.4 1 LIG -0.176
168 C117 27.5488 -11.4537 63.8942 C.2 1 LIG -0.201
169 C118 27.8970 -10.1587 63.9546 C.2 1 LIG -0.185
170 C119 29.2871 -9.6182 63.6569 C.3 1 LIG -0.109
171 C120 29.9071 -8.7647 64.7943 C.3 1 LIG 0.191
172 O29 29.1526 -7.5689 64.9094 O.3 1 LIG -0.644
173 C121 31.4127 -8.4008 64.5992 C.3 1 LIG 0.084
174 N15 31.6388 -7.7191 63.3140 N.am 1 LIG -0.609
175 C122 31.1707 -6.5104 62.9568 C.2 1 LIG 0.483
176 C123 31.5601 -6.0175 61.5673 C.3 1 LIG -0.201
177 O30 30.4667 -5.8054 63.6786 O.2 1 LIG -0.521
178 C124 32.3680 -9.6154 64.8524 C.3 1 LIG -0.009
179 C125 33.6344 -11.0108 66.5025 C.3 1 LIG 0.054
180 C126 33.3236 -12.5367 66.5990 C.2 1 LIG 0.735
181 O31 32.4902 -12.9673 65.7711 O.co2 1 LIG -0.720
182 C127 34.5425 -10.5842 65.3247 C.3 1 LIG -0.201
183 C128 33.8776 -9.3764 64.6625 C.3 1 LIG -0.073
184 C129 34.2978 -9.1948 63.2090 C.2 1 LIG -0.188
185 C130 34.8296 -8.0976 62.6352 C.2 1 LIG -0.140
186 C131 35.1349 -6.7614 63.2879 C.3 1 LIG -0.153
187 H10 28.9520 -7.2492 64.0265 H 1 LIG 0.429
188 H11 32.1858 -8.2325 62.6382 H 1 LIG 0.311
189 N16 32.3224 -10.2236 66.2620 N.4 1 LIG -0.165
190 O32 33.8980 -13.2707 67.4401 O.co2 1 LIG -0.720
191 C132 31.2746 -6.4353 62.2323 C.3 1 LIG -0.198
192 C133 31.0905 -7.0245 63.6265 C.2 1 LIG 0.482
193 O33 31.2952 -6.3214 64.6154 O.2 1 LIG -0.525
194 N17 30.7156 -8.3152 63.6844 N.am 1 LIG -0.564
195 C134 30.4909 -9.0989 64.9069 C.3 1 LIG 0.119
196 C135 29.0987 -9.7893 64.8758 C.3 1 LIG -0.144
197 C136 28.7645 -10.6191 63.6081 C.3 1 LIG -0.079
198 C137 27.3628 -11.2573 63.6661 C.3 1 LIG -0.172
199 C138 29.8389 -11.6927 63.3553 C.3 1 LIG -0.172
200 C139 31.6445 -10.1138 65.1640 C.3 1 LIG -0.008
201 C140 32.9764 -11.3746 66.8828 C.3 1 LIG 0.051
202 C141 33.0707 -12.9176 66.6665 C.2 1 LIG 0.735
203 O34 33.9627 -13.4969 67.3253 O.co2 1 LIG -0.717
204 C142 33.9219 -10.5079 66.0243 C.3 1 LIG -0.207
205 C143 33.0747 -9.5317 65.1983 C.3 1 LIG -0.111
206 C144 33.6828 -9.2238 63.8389 C.ar 1 LIG -0.040
207 N18 34.0177 -10.1881 62.9197 N.pl3 1 LIG -0.064
208 N19 34.5309 -9.7086 61.7817 N.2 1 LIG -0.143
209 C145 34.5399 -8.4091 61.9579 C.ar 1 LIG -0.113
210 C146 34.0332 -8.0412 63.2079 C.ar 1 LIG -0.302
211 H12 30.5736 -8.8065 62.8140 H 1 LIG 0.305
212 H13 33.8952 -11.1798 63.0673 H 1 LIG 0.283
213 N20 31.5652 -10.8811 66.4932 N.4 1 LIG -0.152
214 O35 32.2837 -13.5221 65.8973 O.co2 1 LIG -0.717
215 C147 30.6323 -6.1351 62.2835 C.3 1 LIG -0.198
216 C148 30.9356 -6.6530 63.6854 C.2 1 LIG 0.483
217 O36 31.7013 -6.0228 64.4139 O.2 1 LIG -0.521
218 N21 30.3360 -7.8041 64.0387 N.am 1 LIG -0.560
219 C149 30.4790 -8.4983 65.3254 C.3 1 LIG 0.119
220 C150 29.1045 -9.0301 65.8202 C.3 1 LIG -0.145
221 C151 28.2742 -9.8563 64.8030 C.3 1 LIG -0.080
222 C152 29.1175 -10.9189 64.0717 C.3 1 LIG -0.171
223 C153 27.5670 -8.9335 63.7933 C.3 1 LIG -0.171
224 C154 31.5533 -9.6239 65.2548 C.3 1 LIG -0.013
225 C155 33.3513 -10.8858 66.4773 C.3 1 LIG 0.049
226 C156 33.2239 -12.4415 66.4831 C.2 1 LIG 0.735
227 O37 32.3778 -12.9124 65.6907 O.co2 1 LIG -0.721
228 C157 33.9306 -10.2566 65.1925 C.3 1 LIG -0.200
229 C158 32.9236 -9.2299 64.6594 C.3 1 LIG -0.103
230 C159 32.9711 -9.0793 63.1439 C.ar 1 LIG 0.023
231 N22 34.0028 -8.5089 62.5509 N.2 1 LIG -0.162
232 N23 33.7251 -8.5438 61.2439 N.pl3 1 LIG -0.065
233 C160 32.5210 -9.1252 60.9640 C.ar 1 LIG -0.175
234 C161 32.0126 -9.4781 62.1981 C.ar 1 LIG -0.306
235 H14 29.7311 -8.2505 63.3647 H 1 LIG 0.301
236 H15 34.3582 -8.1674 60.5526 H 1 LIG 0.289
237 N24 31.9487 -10.2491 66.6020 N.4 1 LIG -0.154
238 O38 33.9470 -13.1564 67.2196 O.co2 1 LIG -0.721
239 C162 27.8926 -12.2918 63.3675 C.3 1 LIG -0.171
240 C163 29.1691 -11.4421 63.4985 C.3 1 LIG -0.127
241 C164 29.0267 -10.1484 64.3590 C.3 1 LIG -0.086
242 C165 27.9093 -9.2093 63.8109 C.3 1 LIG -0.127
243 C166 27.6595 -7.9317 64.6312 C.3 1 LIG -0.171
244 C167 30.3974 -9.4192 64.6261 C.3 1 LIG 0.152
245 N25 30.8301 -8.6606 63.4382 N.am 1 LIG -0.603
246 C168 31.1010 -7.3436 63.3793 C.2 1 LIG 0.482
247 C169 31.5348 -6.8033 62.0210 C.3 1 LIG -0.204
248 O39 31.0220 -6.5792 64.3399 O.2 1 LIG -0.519
249 C170 31.5507 -10.3467 65.1535 C.3 1 LIG -0.105
250 C171 32.9998 -9.7791 65.0415 C.3 1 LIG 0.027
251 N26 33.6184 -10.2220 63.7706 N.pl3 1 LIG -0.221
252 C172 34.0787 -9.4795 62.7594 C.cat 1 LIG 0.404
253 N27 34.1138 -8.1504 62.7692 N.pl3 1 LIG -0.663
254 C173 33.7846 -10.3833 66.2346 C.3 1 LIG -0.124
255 C174 32.8536 -11.4147 66.9220 C.3 1 LIG -0.069
256 C175 33.0455 -12.9136 66.5594 C.2 1 LIG 0.608
257 O40 32.2361 -13.4497 65.7671 O.co2 1 LIG -0.744
258 C176 31.4469 -10.8359 66.6244 C.3 1 LIG 0.175
259 O41 31.1305 -9.8345 67.5773 O.3 1 LIG -0.672
260 H16 34.2416 -11.0576 61.5011 H 1 LIG 0.387
261 H17 30.9361 -9.1999 62.5918 H 1 LIG 0.286
262 H18 33.7146 -11.2218 63.6604 H 1 LIG 0.279
263 H19 34.4643 -7.6492 61.9659 H 1 LIG 0.387
264 H20 33.7879 -7.6469 63.5814 H 1 LIG 0.387
265 H21 31.8444 -9.1938 67.5963 H 1 LIG 0.423
266 N28 34.5267 -10.1058 61.6825 N.pl3 1 LIG -0.663
267 H22 35.1582 -9.6350 61.0507 H 1 LIG 0.387
268 O42 33.9860 -13.5231 67.1172 O.co2 1 LIG -0.744
269 C177 27.7750 -8.0426 64.6729 C.2 1 LIG -0.209
270 C178 28.8955 -7.7656 65.3589 C.2 1 LIG -0.203
271 C179 29.9341 -8.7946 65.7784 C.3 1 LIG 0.220
272 O43 30.0116 -8.7534 67.1904 O.3 1 LIG -0.645
273 C180 31.3384 -8.5821 65.1287 C.3 1 LIG 0.081
274 N29 31.2501 -8.0876 63.7448 N.am 1 LIG -0.558
275 C181 31.3558 -6.8057 63.3510 C.2 1 LIG 0.483
276 C182 31.2349 -6.5451 61.8536 C.3 1 LIG -0.197
277 O44 31.5500 -5.8638 64.1186 O.2 1 LIG -0.517
278 C183 32.2532 -9.8413 65.2245 C.3 1 LIG -0.011
279 C184 33.6663 -11.2970 66.7067 C.3 1 LIG 0.051
280 C185 33.3271 -12.8187 66.7809 C.2 1 LIG 0.736
281 O45 33.9729 -13.4703 67.6316 O.co2 1 LIG -0.721
282 C186 34.4626 -10.8428 65.4632 C.3 1 LIG -0.203
283 C187 33.7390 -9.6294 64.8712 C.3 1 LIG -0.066
284 C188 34.0234 -9.4803 63.3792 C.2 1 LIG -0.192
285 C189 34.5412 -8.4142 62.7380 C.2 1 LIG -0.130
286 C190 34.9541 -7.0808 63.3341 C.3 1 LIG -0.154
287 H23 30.8750 -8.4153 67.4393 H 1 LIG 0.427
288 H24 31.1237 -8.7930 63.0339 H 1 LIG 0.299
289 N30 32.3573 -10.4784 66.6202 N.4 1 LIG -0.159
290 O46 32.4464 -13.3310 66.0468 O.co2 1 LIG -0.721
291 C191 35.1348 -6.8186 63.4412 C.3 1 LIG -0.153
292 C192 34.7926 -8.1374 62.7715 C.2 1 LIG -0.140
293 C193 34.2370 -9.2294 63.3326 C.2 1 LIG -0.188
294 C194 33.8220 -9.4228 64.7862 C.3 1 LIG -0.073
295 C195 34.4837 -10.6422 65.4306 C.3 1 LIG -0.201
296 C196 33.5764 -11.0843 66.6029 C.3 1 LIG 0.054
297 C197 33.2545 -12.6096 66.6682 C.2 1 LIG 0.735
298 O47 33.9113 -13.2598 67.5116 O.co2 1 LIG -0.720
299 C198 32.3117 -9.6531 64.9814 C.3 1 LIG -0.010
300 C199 31.3651 -8.4265 64.7548 C.3 1 LIG 0.084
301 N31 31.5680 -7.7485 63.4640 N.am 1 LIG -0.608
302 C200 31.2062 -6.4910 63.1551 C.2 1 LIG 0.483
303 C201 31.5416 -6.0179 61.7451 C.3 1 LIG -0.201
304 O48 30.6365 -5.7290 63.9352 O.2 1 LIG -0.521
305 C202 29.8590 -8.7677 64.9852 C.3 1 LIG 0.187
306 O49 29.1044 -7.5670 65.0062 O.3 1 LIG -0.647
307 C203 29.2342 -9.7084 63.9207 C.3 1 LIG -0.138
308 C204 27.7473 -10.0310 64.1506 C.3 1 LIG -0.172
309 H25 32.0035 -8.3051 62.7428 H 1 LIG 0.310
310 H26 28.2024 -7.7741 65.2613 H 1 LIG 0.428
311 O50 32.3801 -13.1273 65.9312 O.co2 1 LIG -0.720
312 N32 32.2695 -10.2831 66.3818 N.4 1 LIG -0.165
313 C205 28.6427 -11.9712 63.4132 C.3 1 LIG -0.194
314 C206 29.8320 -11.0565 63.7483 C.3 1 LIG -0.008
315 N33 29.4405 -9.8620 64.5143 N.am 1 LIG -0.285
316 C207 29.0679 -8.7080 63.6779 C.3 1 LIG 0.052
317 C208 30.2405 -8.0618 62.9467 C.ar 1 LIG -0.121
318 C209 31.0541 -8.8461 62.1249 C.ar 1 LIG -0.106
319 C210 32.1249 -8.2670 61.4484 C.ar 1 LIG -0.130
320 C211 32.3806 -6.9055 61.5978 C.ar 1 LIG -0.120
321 C212 31.5774 -6.1176 62.4196 C.ar 1 LIG -0.130
322 C213 30.5071 -6.6961 63.0961 C.ar 1 LIG -0.106
323 C214 29.4191 -9.7860 65.8741 C.2 1 LIG 0.488
324 O51 29.1303 -8.7499 66.4783 O.2 1 LIG -0.563
325 C215 29.7174 -11.0619 66.7172 C.3 1 LIG 0.034
326 N34 28.6075 -11.3418 67.6414 N.am 1 LIG -0.481
327 C216 27.7288 -12.3568 67.5617 C.2 1 LIG 0.479
328 C217 26.6792 -12.4343 68.6655 C.3 1 LIG -0.204
329 O52 27.7332 -13.2015 66.6670 O.2 1 LIG -0.525
330 C218 31.1252 -11.0822 67.4108 C.3 1 LIG -0.101
331 C219 31.2952 -12.2611 68.4098 C.3 1 LIG -0.111
332 C220 32.1591 -13.3389 67.7113 C.3 1 LIG -0.047
333 C221 31.4352 -14.4311 66.8714 C.2 1 LIG 0.616
334 O53 30.1976 -14.5698 67.0041 O.co2 1 LIG -0.745
335 C222 33.1699 -12.4364 66.9805 C.3 1 LIG -0.124
336 C223 32.2929 -11.3168 66.3925 C.3 1 LIG 0.024
337 N35 33.1077 -10.0958 66.2019 N.pl3 1 LIG -0.236
338 C224 34.2323 -9.9625 65.4919 C.cat 1 LIG 0.407
339 N36 34.8318 -10.9684 64.8610 N.pl3 1 LIG -0.659
340 H27 34.2213 -7.9392 65.5829 H 1 LIG 0.388
341 H28 28.5218 -10.6908 68.4087 H 1 LIG 0.312
342 H29 32.7582 -9.2565 66.6411 H 1 LIG 0.268
343 H30 35.6685 -10.7999 64.3216 H 1 LIG 0.388
344 H31 34.4382 -11.8971 64.9136 H 1 LIG 0.388
345 O54 32.1366 -15.1526 66.1262 O.co2 1 LIG -0.745
346 N37 34.7827 -8.7610 65.4112 N.pl3 1 LIG -0.659
347 H32 35.7595 -8.6696 65.1730 H 1 LIG 0.388
348 C225 31.2940 -6.4033 62.1705 C.3 1 LIG -0.200
349 C226 31.1677 -6.9974 63.5693 C.2 1 LIG 0.480
350 O55 31.4794 -6.3201 64.5483 O.2 1 LIG -0.524
351 N38 30.7215 -8.2642 63.6418 N.am 1 LIG -0.564
352 C227 30.5212 -9.0439 64.8708 C.3 1 LIG 0.120
353 C228 29.1310 -9.7382 64.8611 C.3 1 LIG -0.145
354 C229 28.7918 -10.5862 63.6066 C.3 1 LIG -0.080
355 C230 27.3816 -11.2053 63.6673 C.3 1 LIG -0.172
356 C231 29.8553 -11.6752 63.3751 C.3 1 LIG -0.172
357 C232 31.6804 -10.0549 65.1203 C.3 1 LIG -0.010
358 C233 32.9792 -11.3649 66.8285 C.3 1 LIG 0.052
359 C234 33.0869 -12.9038 66.5908 C.2 1 LIG 0.736
360 O56 33.9663 -13.4892 67.2612 O.co2 1 LIG -0.719
361 C235 33.9375 -10.4805 66.0022 C.3 1 LIG -0.203
362 C236 33.1037 -9.4594 65.2189 C.3 1 LIG -0.097
363 C237 33.7537 -9.0606 63.8984 C.2 1 LIG 0.021
364 N39 33.9439 -9.8984 62.9041 N.2 1 LIG -0.052
365 C238 34.5317 -9.3337 61.8688 C.2 1 LIG -0.192
366 C239 34.8542 -7.9908 62.0052 C.2 1 LIG -0.295
367 S1 34.3584 -7.4590 63.5811 S.3 1 LIG 0.071
368 H33 30.4933 -8.7377 62.7797 H 1 LIG 0.306
369 N40 31.5734 -10.8719 66.4178 N.4 1 LIG -0.152
370 O57 32.3178 -13.5003 65.7977 O.co2 1 LIG -0.719
371 C240 31.2408 -6.3388 62.2008 C.3 1 LIG -0.199
372 C241 31.1389 -6.9613 63.5887 C.2 1 LIG 0.482
373 O58 31.5351 -6.3319 64.5691 O.2 1 LIG -0.517
374 N41 30.6164 -8.1994 63.6519 N.am 1 LIG -0.572
375 C242 30.4274 -8.9977 64.8711 C.3 1 LIG 0.119
376 C243 29.0449 -9.7064 64.8546 C.3 1 LIG -0.144
377 C244 28.7015 -10.5180 63.5769 C.3 1 LIG -0.079
378 C245 27.3295 -11.2152 63.6623 C.3 1 LIG -0.172
379 C246 29.8114 -11.5361 63.2579 C.3 1 LIG -0.172
380 C247 31.5998 -9.9975 65.1114 C.3 1 LIG -0.013
381 C248 32.9289 -11.2836 66.8154 C.3 1 LIG 0.050
382 C249 33.0720 -12.8154 66.5504 C.2 1 LIG 0.735
383 O59 32.2272 -13.3049 65.7680 O.co2 1 LIG -0.716
384 C250 33.8691 -10.3625 66.0090 C.3 1 LIG -0.201
385 C251 33.0143 -9.3853 65.1935 C.3 1 LIG -0.119
386 C252 33.6406 -9.0397 63.8531 C.2 1 LIG 0.235
387 C253 33.9882 -7.8660 63.2162 C.2 1 LIG -0.439
388 C254 34.5322 -8.2764 62.0047 C.2 1 LIG 0.085
389 N42 34.5349 -9.5814 61.8666 N.2 1 LIG -0.083
390 O60 33.9631 -10.0793 63.0393 O.3 1 LIG -0.212
391 H34 30.3029 -8.6276 62.7929 H 1 LIG 0.303
392 N43 31.5133 -10.8160 66.4099 N.4 1 LIG -0.151
393 O61 33.9916 -13.4892 67.0764 O.co2 1 LIG -0.716
394 C255 25.0225 -7.5484 64.0442 C.3 1 LIG -0.174
395 C256 26.3911 -7.9488 64.6159 C.3 1 LIG -0.120
396 C257 27.4614 -8.2518 63.5450 C.3 1 LIG -0.153
397 C258 28.8793 -8.5451 64.0955 C.3 1 LIG 0.060
398 C259 29.9872 -8.5895 63.0056 C.3 1 LIG -0.151
399 C260 30.0345 -9.9093 62.2047 C.3 1 LIG -0.125
400 C261 29.9847 -11.1426 63.1258 C.3 1 LIG -0.154
401 C262 28.8210 -11.0430 64.1317 C.3 1 LIG 0.004
402 N44 29.0134 -9.7914 64.8926 N.am 1 LIG -0.298
403 C263 29.5495 -9.7606 66.1472 C.2 1 LIG 0.494
404 O62 29.8790 -8.7105 66.7041 O.2 1 LIG -0.566
405 C264 29.7037 -11.0870 66.9518 C.3 1 LIG 0.033
406 N45 28.5732 -11.2566 67.8779 N.am 1 LIG -0.459
407 C265 27.6189 -12.2023 67.8122 C.2 1 LIG 0.486
408 C266 26.5594 -12.1741 68.9084 C.3 1 LIG -0.199
409 O63 27.5635 -13.0627 66.9344 O.2 1 LIG -0.518
410 C267 31.1071 -11.2954 67.6302 C.3 1 LIG -0.097
411 C268 31.2057 -12.5749 68.5144 C.3 1 LIG -0.110
412 C269 32.1485 -13.5856 67.8166 C.3 1 LIG -0.047
413 C270 31.5222 -14.6781 66.9080 C.2 1 LIG 0.615
414 O64 30.3034 -14.9414 67.0245 O.co2 1 LIG -0.744
415 C271 33.1379 -12.6360 67.1270 C.3 1 LIG -0.124
416 C272 32.2509 -11.5054 66.5807 C.3 1 LIG 0.022
417 N46 33.0760 -10.2879 66.4047 N.pl3 1 LIG -0.259
418 C273 34.2332 -10.1569 65.7475 C.cat 1 LIG 0.412
419 N47 34.8770 -11.1646 65.1651 N.pl3 1 LIG -0.652
420 H35 34.1954 -8.1331 65.8003 H 1 LIG 0.388
421 H36 28.5345 -10.5835 68.6297 H 1 LIG 0.282
422 H37 32.7071 -9.4437 66.8177 H 1 LIG 0.267
423 H38 35.7346 -10.9920 64.6615 H 1 LIG 0.388
424 H39 34.4893 -12.0960 65.2077 H 1 LIG 0.388
425 O65 32.2771 -15.2188 66.0682 O.co2 1 LIG -0.744
426 N48 34.7740 -8.9508 65.6728 N.pl3 1 LIG -0.652
427 H40 35.7600 -8.8520 65.4802 H 1 LIG 0.388
428 C274 28.5993 -12.2803 63.3703 C.3 1 LIG -0.168
429 C275 27.8384 -10.9736 63.6501 C.3 1 LIG -0.146
430 C276 28.5736 -9.9769 64.5789 C.3 1 LIG 0.114
431 C277 27.6597 -8.7741 64.9090 C.3 1 LIG -0.146
432 C278 27.2718 -7.9249 63.6864 C.3 1 LIG -0.168
433 N49 29.8307 -9.5189 63.9847 N.pl3 1 LIG -0.699
434 C279 31.1185 -9.9102 64.4101 C.ar 1 LIG 0.261
435 C280 31.3472 -11.1332 65.0614 C.ar 1 LIG -0.166
436 C281 32.6252 -11.5240 65.5079 C.ar 1 LIG 0.029
437 C282 32.8483 -12.8504 66.2086 C.2 1 LIG 0.829
438 O66 33.9957 -13.1237 66.6359 O.co2 1 LIG -0.826
439 C283 33.6868 -10.6310 65.2792 C.ar 1 LIG -0.145
440 C284 33.4865 -9.4199 64.6256 C.ar 1 LIG -0.115
441 C285 32.2163 -9.0565 64.1725 C.ar 1 LIG -0.115
442 N50 32.0825 -7.8175 63.5024 N.am 1 LIG -0.200
443 C286 31.2237 -6.8624 63.9553 C.2 1 LIG 0.443
444 O67 30.5445 -6.8710 64.9827 O.2 1 LIG -0.513
445 C287 31.2281 -5.7329 62.9324 C.3 1 LIG -0.185
446 C288 32.4378 -5.9807 62.0657 C.3 1 LIG -0.137
447 C289 32.7141 -7.4883 62.1946 C.3 1 LIG 0.058
448 C290 34.2518 -7.7725 62.1956 C.3 1 LIG 0.145
449 O68 34.9856 -6.9945 63.1253 O.3 1 LIG -0.657
450 C291 32.0361 -8.2904 61.0416 C.3 1 LIG 0.145
451 O69 32.4354 -7.8716 59.7492 O.3 1 LIG -0.657
452 H41 29.7780 -8.6785 63.4280 H 1 LIG 0.296
453 H42 34.9182 -6.0713 62.8712 H 1 LIG 0.418
454 H43 33.3324 -8.1765 59.5934 H 1 LIG 0.418
455 O70 31.8798 -13.6371 66.3396 O.co2 1 LIG -0.826
456 C292 31.4544 -6.3529 62.1282 C.3 1 LIG -0.199
457 C293 31.2727 -6.9264 63.5292 C.2 1 LIG 0.482
458 O71 31.5322 -6.2301 64.5099 O.2 1 LIG -0.517
459 N51 30.8407 -8.1982 63.6017 N.am 1 LIG -0.569
460 C294 30.6035 -8.9659 64.8317 C.3 1 LIG 0.119
461 C295 29.1992 -9.6322 64.8033 C.3 1 LIG -0.145
462 C296 28.8454 -10.4480 63.5316 C.3 1 LIG -0.079
463 C297 27.4524 -11.1029 63.6107 C.3 1 LIG -0.172
464 C298 29.9260 -11.5052 63.2387 C.3 1 LIG -0.172
465 C299 31.7418 -9.9973 65.0909 C.3 1 LIG -0.013
466 C300 33.0339 -11.3096 66.8032 C.3 1 LIG 0.050
467 C301 33.1048 -12.8542 66.5909 C.2 1 LIG 0.735
468 O72 33.9478 -13.4536 67.2950 O.co2 1 LIG -0.718
469 C302 34.0008 -10.4612 65.9494 C.3 1 LIG -0.200
470 C303 33.1774 -9.4298 65.1676 C.3 1 LIG -0.115
471 C304 33.8124 -9.0405 63.8379 C.2 1 LIG 0.196
472 N52 33.9341 -9.9207 62.8631 N.2 1 LIG -0.105
473 O73 34.5348 -9.2573 61.7917 O.3 1 LIG -0.199
474 C305 34.7695 -7.9774 62.1666 C.2 1 LIG 0.148
475 C306 34.3306 -7.8019 63.4575 C.2 1 LIG -0.448
476 H44 30.6589 -8.6879 62.7376 H 1 LIG 0.302
477 N53 31.6338 -10.7922 66.4020 N.4 1 LIG -0.153
478 O74 32.3418 -13.4410 65.7848 O.co2 1 LIG -0.718
479 C307 27.7867 -7.5202 63.6863 C.3 1 LIG -0.170
480 C308 27.0137 -8.8352 63.8468 C.3 1 LIG -0.151
481 C309 27.9112 -10.0724 63.6533 C.3 1 LIG 0.007
482 N54 29.0516 -10.1222 64.5850 N.am 1 LIG -0.302
483 C310 30.3599 -9.9339 63.9352 C.3 1 LIG 0.018
484 C311 30.9433 -8.5285 64.1726 C.3 1 LIG -0.103
485 C312 32.3151 -8.3747 63.5353 C.ar 1 LIG -0.059
486 C313 32.7161 -9.2339 62.5067 C.ar 1 LIG -0.148
487 C314 33.9718 -9.0850 61.9167 C.ar 1 LIG -0.088
488 C315 34.8331 -8.0773 62.3520 C.ar 1 LIG -0.225
489 C316 34.4394 -7.2179 63.3788 C.ar 1 LIG 0.200
490 O75 35.2865 -6.2314 63.8092 O.3 1 LIG -0.600
491 C317 33.1818 -7.3648 63.9665 C.ar 1 LIG -0.161
492 C318 28.8644 -10.3991 65.9070 C.2 1 LIG 0.496
493 O76 27.7420 -10.6450 66.3585 O.2 1 LIG -0.530
494 C319 30.0770 -10.4238 66.8813 C.3 1 LIG 0.092
495 O77 30.8102 -11.6002 66.5131 O.3 1 LIG -0.261
496 C320 31.8467 -11.9335 67.3381 C.2 1 LIG 0.230
497 C321 32.8774 -12.9141 66.6672 C.2 1 LIG 0.849
498 O78 32.5911 -13.3206 65.5160 O.co2 1 LIG -0.753
499 C322 31.9899 -11.4596 68.6006 C.2 1 LIG -0.484
500 C323 30.9706 -10.5549 69.2724 C.3 1 LIG 0.061
501 C324 29.6825 -10.3838 68.3974 C.3 1 LIG 0.090
502 N55 28.8966 -9.1799 68.7251 N.am 1 LIG -0.605
503 C325 28.9800 -7.9761 68.1324 C.2 1 LIG 0.486
504 C326 28.0434 -6.8946 68.6614 C.3 1 LIG -0.199
505 O79 29.7558 -7.7132 67.2144 O.2 1 LIG -0.533
506 H45 35.2810 -5.4596 63.2382 H 1 LIG 0.445
507 H46 28.2358 -9.2854 69.4812 H 1 LIG 0.319
508 O80 33.8805 -13.1980 67.3622 O.co2 1 LIG -0.753
509 N56 30.5938 -11.2126 70.6092 N.4 1 LIG -0.295
510 C327 25.9942 -15.3346 68.9919 C.3 1 LIG -0.203
511 C328 27.3602 -14.7059 68.7374 C.2 1 LIG 0.485
512 O81 27.9671 -14.1739 69.6662 O.2 1 LIG -0.502
513 N57 27.8250 -14.7750 67.4767 N.am 1 LIG -0.633
514 C329 29.1357 -14.2881 67.0096 C.3 1 LIG 0.109
515 C330 29.2367 -12.7379 67.1144 C.3 1 LIG 0.208
516 O82 28.3624 -12.1513 66.1521 O.3 1 LIG -0.454
517 C331 28.6523 -12.4132 64.7828 C.3 1 LIG 0.201
518 C332 27.5579 -11.7743 63.9147 C.3 1 LIG -0.174
519 C333 27.5631 -10.2349 63.9735 C.3 1 LIG -0.081
520 C334 28.9439 -9.6386 63.7460 C.ar 1 LIG -0.080
521 C335 29.8758 -10.3187 62.9623 C.ar 1 LIG -0.126
522 C336 31.1435 -9.7790 62.7643 C.ar 1 LIG -0.113
523 C337 31.5029 -8.5537 63.3435 C.ar 1 LIG -0.043
524 C338 32.8702 -7.9825 63.1392 C.ar 1 LIG -0.040
525 C339 33.2347 -6.7645 63.7325 C.ar 1 LIG -0.114
526 C340 34.5087 -6.2336 63.5488 C.ar 1 LIG -0.132
527 C341 35.4338 -6.9173 62.7659 C.ar 1 LIG -0.128
528 C342 35.0938 -8.1262 62.1670 C.ar 1 LIG -0.132
529 C343 33.8191 -8.6543 62.3540 C.ar 1 LIG -0.114
530 C344 30.5514 -7.8790 64.1219 C.ar 1 LIG -0.113
531 C345 29.2821 -8.4144 64.3226 C.ar 1 LIG -0.126
532 C346 30.6647 -12.2254 66.9232 C.2 1 LIG -0.247
533 C347 31.7854 -12.9917 66.9143 C.2 1 LIG -0.073
534 C348 33.2153 -12.3530 66.6720 C.2 1 LIG 0.860
535 O83 34.1235 -13.1612 66.3684 O.co2 1 LIG -0.788
536 C349 31.7149 -14.5114 67.1295 C.3 1 LIG -0.112
537 C350 30.3500 -14.9507 67.7202 C.3 1 LIG 0.006
538 H47 27.2865 -15.3024 66.8050 H 1 LIG 0.304
539 O84 33.3101 -11.1101 66.8073 O.co2 1 LIG -0.788
540 N58 30.2806 -16.4836 67.5668 N.4 1 LIG -0.319
541 C351 31.4397 -5.8458 62.0891 C.3 1 LIG -0.202
542 C352 31.5787 -6.6796 63.3581 C.2 1 LIG 0.480
543 O85 31.2998 -6.1799 64.4478 O.2 1 LIG -0.508
544 N59 32.0063 -7.9459 63.2016 N.am 1 LIG -0.686
545 C353 32.1730 -8.9445 64.2760 C.3 1 LIG 0.063
546 C354 31.0246 -10.0103 64.2514 C.3 1 LIG 0.143
547 C355 29.4540 -9.6279 66.3206 C.3 1 LIG 0.046
548 C356 28.9549 -8.4194 67.1324 C.3 1 LIG -0.154
549 C357 27.7264 -7.6306 66.6370 C.3 1 LIG -0.141
550 C358 26.8462 -8.2895 65.5637 C.3 1 LIG -0.138
551 C359 27.4753 -8.2742 64.1591 C.3 1 LIG -0.140
552 C360 28.5379 -9.3552 63.8472 C.3 1 LIG 0.073
553 C361 27.9827 -10.7945 63.6724 C.3 1 LIG 0.138
554 O86 26.8979 -10.8212 62.7672 O.3 1 LIG -0.645
555 C362 31.3678 -11.3039 64.9991 C.2 1 LIG -0.304
556 C363 32.5754 -11.6114 65.5360 C.2 1 LIG 0.007
557 C364 32.7982 -12.9575 66.3435 C.2 1 LIG 0.848
558 O87 31.8167 -13.7353 66.3787 O.co2 1 LIG -0.750
559 C365 33.7723 -10.6615 65.3894 C.3 1 LIG -0.134
560 C366 33.5592 -9.6515 64.2337 C.3 1 LIG 0.009
561 H48 32.1327 -8.2859 62.2588 H 1 LIG 0.336
562 H49 27.2410 -10.7376 61.8739 H 1 LIG 0.455
563 N60 29.7482 -9.3176 64.8279 N.4 1 LIG -0.428
564 O88 33.9271 -13.1249 66.8628 O.co2 1 LIG -0.750
565 N61 34.6880 -8.6071 64.3534 N.4 1 LIG -0.312
566 C367 26.1318 -7.8180 64.8931 C.3 1 LIG -0.171
567 C368 27.5546 -8.3926 64.8772 C.3 1 LIG -0.131
568 C369 27.8757 -9.1629 63.5847 C.3 1 LIG -0.128
569 C370 29.1866 -9.9726 63.6777 C.3 1 LIG -0.142
570 C371 30.4724 -9.1122 63.8558 C.3 1 LIG 0.147
571 N62 30.5674 -8.0191 62.8741 N.am 1 LIG -0.593
572 C372 30.9376 -6.7467 63.1113 C.2 1 LIG 0.480
573 C373 30.9731 -5.8164 61.9041 C.3 1 LIG -0.205
574 O89 31.2291 -6.3104 64.2240 O.2 1 LIG -0.532
575 C374 31.7677 -9.9849 63.9791 C.3 1 LIG -0.102
576 C375 31.6585 -11.0616 65.0901 C.3 1 LIG -0.106
577 C376 32.9934 -11.1240 65.8786 C.3 1 LIG -0.055
578 C377 33.4888 -12.5156 66.3523 C.2 1 LIG 0.607
579 O90 33.0291 -13.5250 65.7707 O.co2 1 LIG -0.747
580 C378 33.9541 -10.2582 65.0403 C.3 1 LIG -0.127
581 C379 33.0610 -9.2151 64.3545 C.3 1 LIG 0.028
582 N63 33.7663 -8.7068 63.1552 N.pl3 1 LIG -0.210
583 C380 34.1060 -7.4482 62.8586 C.cat 1 LIG 0.402
584 N64 33.8692 -6.4086 63.6528 N.pl3 1 LIG -0.663
585 H50 34.6337 -7.8914 60.9537 H 1 LIG 0.386
586 H51 30.3427 -8.2719 61.9229 H 1 LIG 0.294
587 H52 34.0110 -9.4014 62.4646 H 1 LIG 0.281
588 H53 34.1452 -5.4811 63.3656 H 1 LIG 0.386
589 H54 33.4158 -6.5525 64.5437 H 1 LIG 0.386
590 O91 34.2741 -12.5682 67.3266 O.co2 1 LIG -0.747
591 N65 34.7162 -7.2218 61.7054 N.pl3 1 LIG -0.663
592 H55 35.2661 -6.3839 61.5819 H 1 LIG 0.386
593 C381 27.9354 -12.3547 63.5298 C.3 1 LIG -0.170
594 C382 29.1479 -11.5865 62.9906 C.3 1 LIG -0.151
595 C383 28.9560 -10.0606 63.0743 C.3 1 LIG 0.008
596 N66 28.8386 -9.5488 64.4493 N.am 1 LIG -0.299
597 C384 27.5141 -9.0004 64.7888 C.3 1 LIG 0.014
598 C385 27.0446 -7.8559 63.8663 C.3 1 LIG -0.149
599 C386 25.5148 -7.8179 63.7138 C.3 1 LIG -0.076
600 C387 24.8151 -7.3151 64.9680 C.ar 1 LIG -0.088
601 C388 23.4762 -6.9182 64.9100 C.ar 1 LIG -0.119
602 C389 22.8393 -6.4534 66.0577 C.ar 1 LIG -0.130
603 C390 23.5430 -6.3857 67.2583 C.ar 1 LIG -0.132
604 C391 24.8785 -6.7782 67.3223 C.ar 1 LIG -0.130
605 C392 25.5160 -7.2436 66.1750 C.ar 1 LIG -0.119
606 C393 29.8710 -9.5055 65.3374 C.2 1 LIG 0.494
607 O92 29.7126 -9.1044 66.4940 O.2 1 LIG -0.531
608 C394 31.2820 -9.9897 64.9016 C.3 1 LIG 0.092
609 O93 31.7460 -10.7803 66.0029 O.3 1 LIG -0.259
610 C395 33.0355 -11.2212 65.9064 C.2 1 LIG 0.232
611 C396 33.3330 -12.4655 66.8268 C.2 1 LIG 0.849
612 O94 32.6628 -12.5519 67.8832 O.co2 1 LIG -0.753
613 C397 33.9599 -10.6636 65.0843 C.2 1 LIG -0.487
614 C398 33.6816 -9.4425 64.2220 C.3 1 LIG 0.061
615 C399 32.2664 -8.8362 64.5132 C.3 1 LIG 0.090
616 N67 31.7314 -8.0067 63.4183 N.am 1 LIG -0.604
617 C400 31.3971 -6.7063 63.4820 C.2 1 LIG 0.486
618 C401 30.8527 -6.0839 62.2003 C.3 1 LIG -0.199
619 O95 31.4993 -6.0183 64.4969 O.2 1 LIG -0.535
620 H56 31.5967 -8.4827 62.5380 H 1 LIG 0.319
621 O96 34.2170 -13.2483 66.4061 O.co2 1 LIG -0.753
622 N68 34.7606 -8.3996 64.5520 N.4 1 LIG -0.295
623 C402 31.5659 -8.9459 60.1686 C.3 1 LIG -0.200
624 C403 31.4622 -9.1908 61.6696 C.2 1 LIG 0.483
625 O97 31.6668 -8.2656 62.4540 O.2 1 LIG -0.513
626 N69 31.1496 -10.4404 62.0520 N.am 1 LIG -0.462
627 C404 30.9624 -10.8959 63.4376 C.3 1 LIG 0.032
628 C405 29.4454 -10.9983 63.7895 C.2 1 LIG 0.489
629 O98 28.9854 -12.1109 64.0540 O.2 1 LIG -0.561
630 N70 28.6605 -9.8841 63.7976 N.am 1 LIG -0.322
631 C406 29.0984 -8.5376 63.3983 C.3 1 LIG -0.021
632 C407 29.0521 -7.6646 64.6718 C.3 1 LIG 0.117
633 O99 27.7391 -7.6887 65.2320 O.3 1 LIG -0.444
634 C408 27.2942 -9.0008 65.5809 C.3 1 LIG 0.117
635 C409 27.2901 -9.9253 64.3408 C.3 1 LIG -0.021
636 C410 31.8304 -10.0856 64.4728 C.3 1 LIG -0.097
637 C411 31.5993 -10.5188 65.9499 C.3 1 LIG -0.109
638 C412 32.9249 -11.0944 66.5084 C.3 1 LIG -0.054
639 C413 33.0529 -12.6422 66.5278 C.2 1 LIG 0.612
640 O100 32.2957 -13.2820 65.7631 O.co2 1 LIG -0.744
641 C414 33.9602 -10.2750 65.7157 C.3 1 LIG -0.121
642 C415 33.3814 -10.2248 64.2929 C.3 1 LIG 0.024
643 N71 33.9740 -9.0697 63.5805 N.pl3 1 LIG -0.256
644 C416 34.3869 -9.0006 62.3104 C.cat 1 LIG 0.411
645 N72 34.3575 -10.0238 61.4613 N.pl3 1 LIG -0.657
646 H57 35.1886 -7.1526 62.5258 H 1 LIG 0.389
647 H58 31.0001 -11.1419 61.3418 H 1 LIG 0.285
648 H59 34.0562 -8.2180 64.1162 H 1 LIG 0.272
649 H60 34.6860 -9.9042 60.5145 H 1 LIG 0.389
650 H61 34.0100 -10.9200 61.7710 H 1 LIG 0.389
651 O101 33.8942 -13.1783 67.2862 O.co2 1 LIG -0.744
652 N73 34.8555 -7.8436 61.8693 N.pl3 1 LIG -0.657
653 H62 34.8694 -7.6522 60.8781 H 1 LIG 0.389
654 C417 31.4113 -5.7971 62.2606 C.3 1 LIG -0.202
655 C418 31.5704 -6.6379 63.5228 C.2 1 LIG 0.479
656 O102 31.3571 -6.1301 64.6233 O.2 1 LIG -0.511
657 N74 31.9448 -7.9185 63.3488 N.am 1 LIG -0.673
658 C419 32.1271 -8.9184 64.4179 C.3 1 LIG 0.085
659 C420 30.9764 -9.9854 64.4137 C.3 1 LIG 0.147
660 C421 29.9155 -8.9980 66.5317 C.3 1 LIG -0.008
661 C422 29.0909 -8.1677 64.2420 C.3 1 LIG 0.034
662 C423 27.7162 -8.5535 63.6618 C.3 1 LIG -0.100
663 C424 26.5698 -8.0803 64.5428 C.ar 1 LIG -0.122
664 C425 25.3216 -7.8079 63.9757 C.ar 1 LIG -0.116
665 C426 24.2714 -7.3761 64.7816 C.ar 1 LIG -0.117
666 C427 24.4731 -7.2167 66.1512 C.ar 1 LIG -0.101
667 C428 25.7143 -7.4879 66.7229 C.ar 1 LIG -0.117
668 C429 26.7643 -7.9220 65.9180 C.ar 1 LIG -0.116
669 C430 31.3330 -11.2942 65.1205 C.2 1 LIG -0.330
670 C431 32.5490 -11.6100 65.6324 C.2 1 LIG 0.023
671 C432 32.7905 -12.9782 66.3947 C.2 1 LIG 0.846
672 O103 31.8250 -13.7765 66.3905 O.co2 1 LIG -0.748
673 C433 33.7390 -10.6500 65.4930 C.3 1 LIG -0.137
674 C434 33.5125 -9.6266 64.3512 C.3 1 LIG 0.003
675 H63 32.0131 -8.2651 62.4025 H 1 LIG 0.333
676 N75 29.7028 -9.3476 65.0421 N.4 1 LIG -0.444
677 O104 33.9158 -13.1390 66.9239 O.co2 1 LIG -0.748
678 N76 34.6445 -8.5849 64.4681 N.4 1 LIG -0.309
679 C435 28.2783 -12.5581 66.3854 C.3 1 LIG -0.170
680 C436 28.0478 -11.1259 66.8830 C.3 1 LIG -0.151
681 C437 29.1347 -10.1543 66.3871 C.3 1 LIG 0.011
682 N77 29.2031 -10.0522 64.9215 N.am 1 LIG -0.301
683 C438 28.0262 -9.4203 64.3055 C.3 1 LIG 0.011
684 C439 28.0290 -7.8843 64.4190 C.3 1 LIG -0.151
685 C440 29.2039 -7.2457 63.6678 C.3 1 LIG -0.170
686 C441 30.2523 -10.4846 64.1686 C.2 1 LIG 0.491
687 O105 30.2701 -10.3440 62.9425 O.2 1 LIG -0.528
688 C442 31.4717 -11.1505 64.8650 C.3 1 LIG 0.091
689 O106 30.9136 -12.2694 65.5655 O.3 1 LIG -0.255
690 C443 31.7842 -12.9582 66.3613 C.2 1 LIG 0.234
691 C444 31.3030 -14.4250 66.6770 C.2 1 LIG 0.850
692 O107 30.1025 -14.6848 66.4250 O.co2 1 LIG -0.750
693 C445 32.9554 -12.4435 66.8127 C.2 1 LIG -0.488
694 C446 33.4021 -11.0176 66.5327 C.3 1 LIG 0.063
695 C447 32.2911 -10.1943 65.7959 C.3 1 LIG 0.088
696 N78 32.8058 -9.0205 65.0682 N.am 1 LIG -0.577
697 C448 33.6408 -9.0284 64.0099 C.2 1 LIG 0.443
698 O108 34.0949 -10.0654 63.5230 O.2 1 LIG -0.476
699 C449 34.0304 -7.6728 63.3939 C.3 1 LIG 0.471
700 F1 35.1349 -7.1763 63.9579 F 1 LIG -0.151
701 F2 34.2397 -7.8273 62.0863 F 1 LIG -0.151
702 F3 33.0282 -6.8106 63.5679 F 1 LIG -0.151
703 H64 32.4878 -8.1240 65.4076 H 1 LIG 0.326
704 O109 32.1761 -15.1882 67.1525 O.co2 1 LIG -0.750
705 N79 33.7073 -10.3634 67.8892 N.4 1 LIG -0.299
706 C450 31.5349 -8.7315 60.3949 C.3 1 LIG -0.200
707 C451 31.2516 -8.9908 61.8706 C.2 1 LIG 0.482
708 O110 30.9328 -8.0550 62.6026 O.2 1 LIG -0.513
709 N80 31.3610 -10.2630 62.2861 N.am 1 LIG -0.460
710 C452 31.1466 -10.7329 63.6579 C.3 1 LIG 0.025
711 C453 29.6329 -10.5960 63.9436 C.2 1 LIG 0.510
712 O111 28.9735 -9.7782 63.2989 O.2 1 LIG -0.559
713 N81 29.0937 -11.3678 64.9068 N.am 1 LIG -0.386
714 C454 29.6613 -12.4001 65.8037 C.3 1 LIG 0.019
715 C455 28.2352 -12.5476 66.3670 C.3 1 LIG -0.173
716 C456 27.7087 -11.4545 65.4173 C.3 1 LIG 0.019
717 C457 32.0226 -9.9456 64.6875 C.3 1 LIG -0.095
718 C458 31.8833 -10.4168 66.1663 C.3 1 LIG -0.108
719 C459 33.2293 -11.0462 66.6080 C.3 1 LIG -0.054
720 C460 33.3813 -12.5894 66.5255 C.2 1 LIG 0.613
721 O112 34.2247 -13.1555 67.2583 O.co2 1 LIG -0.745
722 C461 34.2306 -10.2385 65.7686 C.3 1 LIG -0.121
723 C462 33.5471 -10.1276 64.3989 C.3 1 LIG 0.023
724 N82 34.1097 -8.9809 63.6488 N.pl3 1 LIG -0.253
725 C463 34.3264 -8.8845 62.3330 C.cat 1 LIG 0.410
726 N83 34.0946 -9.8691 61.4696 N.pl3 1 LIG -0.658
727 H65 34.6961 -6.8936 62.3958 H 1 LIG 0.389
728 H66 31.6313 -10.9761 61.6241 H 1 LIG 0.286
729 H67 34.3627 -8.1733 64.1995 H 1 LIG 0.271
730 H68 34.2718 -9.7330 60.4852 H 1 LIG 0.389
731 H69 33.7220 -10.7474 61.8022 H 1 LIG 0.389
732 O113 32.6102 -13.1958 65.7474 O.co2 1 LIG -0.745
733 N84 34.8010 -7.7428 61.8595 N.pl3 1 LIG -0.658
734 H70 35.2677 -7.7250 60.9645 H 1 LIG 0.389
735 C464 25.9987 -7.9867 63.9670 C.2 1 LIG -0.235
736 C465 27.2052 -8.1734 64.5246 C.2 1 LIG -0.163
737 C466 27.5636 -9.3229 65.4494 C.3 1 LIG -0.149
738 C467 28.7595 -10.1783 64.9685 C.3 1 LIG 0.267
739 C468 28.5186 -10.8220 63.5858 C.3 1 LIG -0.191
740 C469 27.3391 -11.8074 63.5621 C.3 1 LIG -0.172
741 O114 29.9266 -9.3629 64.8581 O.3 1 LIG -0.461
742 C470 31.1012 -9.9699 64.3174 C.3 1 LIG 0.206
743 C471 31.3987 -11.2442 65.0975 C.2 1 LIG -0.246
744 C472 32.6211 -11.6266 65.5461 C.2 1 LIG -0.074
745 C473 32.8115 -12.9669 66.3696 C.2 1 LIG 0.860
746 O115 31.8258 -13.7407 66.3791 O.co2 1 LIG -0.788
747 C474 33.8706 -10.7717 65.2803 C.3 1 LIG -0.112
748 C475 33.6252 -9.7043 64.1808 C.3 1 LIG 0.006
749 C476 32.2732 -8.9504 64.3506 C.3 1 LIG 0.109
750 N85 32.0277 -7.8740 63.3741 N.am 1 LIG -0.632
751 C477 31.5369 -6.6506 63.6407 C.2 1 LIG 0.485
752 C478 31.3610 -5.7165 62.4482 C.3 1 LIG -0.203
753 O116 31.2357 -6.2620 64.7688 O.2 1 LIG -0.503
754 H71 32.2804 -8.0839 62.4193 H 1 LIG 0.304
755 O117 33.9179 -13.1292 66.9368 O.co2 1 LIG -0.788
756 N86 34.8034 -8.7141 64.2647 N.4 1 LIG -0.319
757 C479 27.2076 -7.7867 63.6665 C.3 1 LIG -0.202
758 C480 28.0113 -9.0814 63.7264 C.2 1 LIG 0.480
759 O118 27.6468 -10.0543 63.0681 O.2 1 LIG -0.508
760 N87 29.0969 -9.0775 64.5219 N.am 1 LIG -0.686
761 C481 30.0056 -10.2112 64.7866 C.3 1 LIG 0.061
762 C482 31.4197 -9.7581 65.2883 C.3 1 LIG 0.146
763 C483 32.1105 -9.6441 62.7492 C.3 1 LIG 0.051
764 C484 31.2121 -8.8560 61.7707 C.3 1 LIG -0.151
765 C485 31.8541 -7.6177 61.1033 C.3 1 LIG -0.133
766 C486 31.5275 -6.2380 61.7203 C.3 1 LIG -0.139
767 C487 31.8193 -5.9965 63.2178 C.3 1 LIG -0.139
768 C488 33.3013 -6.0102 63.6632 C.3 1 LIG -0.133
769 C489 34.0698 -7.3528 63.6542 C.3 1 LIG -0.151
770 C490 33.5285 -8.4592 64.5830 C.3 1 LIG 0.051
771 C491 32.2864 -10.9130 65.7930 C.2 1 LIG -0.302
772 C492 31.8547 -12.1816 66.0100 C.2 1 LIG 0.006
773 C493 32.8494 -13.3172 66.4930 C.2 1 LIG 0.848
774 O119 33.9170 -12.9152 67.0109 O.co2 1 LIG -0.751
775 C494 30.3824 -12.5692 65.7959 C.3 1 LIG -0.134
776 C495 29.4609 -11.3231 65.7364 C.3 1 LIG 0.009
777 H72 29.2747 -8.2421 65.0610 H 1 LIG 0.335
778 N88 32.1326 -8.9721 64.1480 N.4 1 LIG -0.437
779 O120 32.4798 -14.5031 66.3226 O.co2 1 LIG -0.751
780 N89 28.0842 -11.8162 65.2483 N.4 1 LIG -0.313
781 C496 24.9209 -7.1175 63.9670 C.3 1 LIG -0.177
782 C497 25.7268 -7.8706 65.0380 C.3 1 LIG -0.126
783 C498 26.9976 -8.5785 64.5100 C.3 1 LIG -0.091
784 C499 27.5903 -9.5218 65.5788 C.3 1 LIG -0.161
785 C500 28.7878 -10.3137 65.0254 C.3 1 LIG 0.040
786 C501 31.2099 -9.9510 64.1031 C.3 1 LIG 0.142
787 C502 31.4939 -11.2481 64.8629 C.2 1 LIG -0.306
788 C503 32.6487 -11.5480 65.5090 C.2 1 LIG 0.010
789 C504 32.8139 -12.9046 66.3105 C.2 1 LIG 0.848
790 O121 31.7985 -13.6377 66.3464 O.co2 1 LIG -0.750
791 C505 33.8411 -10.5813 65.4872 C.3 1 LIG -0.134
792 C506 33.7345 -9.5770 64.3117 C.3 1 LIG 0.008
793 C507 32.3468 -8.8762 64.2194 C.3 1 LIG 0.066
794 N90 32.2742 -7.8909 63.1236 N.am 1 LIG -0.685
795 C508 31.7970 -6.6365 63.2201 C.2 1 LIG 0.480
796 C509 31.7780 -5.8135 61.9365 C.3 1 LIG -0.202
797 O122 31.3838 -6.1398 64.2675 O.2 1 LIG -0.506
798 C510 29.3267 -8.3186 63.4975 C.3 1 LIG 0.040
799 C511 28.1033 -7.5878 64.0814 C.3 1 LIG -0.161
800 H73 32.5084 -8.2353 62.2036 H 1 LIG 0.334
801 N91 29.8711 -9.3016 64.5637 N.4 1 LIG -0.424
802 O123 33.9358 -13.1228 66.8262 O.co2 1 LIG -0.750
803 N92 34.8432 -8.5270 64.5319 N.4 1 LIG -0.312
804 C512 28.3635 -12.3637 63.3406 C.3 1 LIG -0.170
805 C513 27.3078 -11.3002 63.6671 C.3 1 LIG -0.151
806 C514 27.6351 -10.5238 64.9564 C.3 1 LIG 0.008
807 N93 28.9565 -9.8777 64.9254 N.am 1 LIG -0.303
808 C515 28.9213 -8.4465 64.5862 C.3 1 LIG 0.019
809 C516 27.7275 -8.0853 63.6813 C.3 1 LIG -0.103
810 C517 26.4718 -7.7978 64.4893 C.ar 1 LIG -0.093
811 C518 25.2713 -7.5203 63.8291 C.ar 1 LIG -0.121
812 C519 24.1175 -7.2627 64.5648 C.ar 1 LIG -0.132
813 C520 24.1681 -7.2826 65.9573 C.ar 1 LIG -0.134
814 C521 25.3615 -7.5592 66.6211 C.ar 1 LIG -0.132
815 C522 26.5157 -7.8182 65.8862 C.ar 1 LIG -0.121
816 C523 30.0947 -10.5794 65.1862 C.2 1 LIG 0.496
817 O124 30.0661 -11.7870 65.4402 O.2 1 LIG -0.529
818 C524 31.4702 -9.8560 65.1393 C.3 1 LIG 0.092
819 O125 31.5071 -9.2479 63.8423 O.3 1 LIG -0.261
820 C525 32.6867 -8.6457 63.5092 C.2 1 LIG 0.230
821 C526 32.5305 -7.5750 62.3644 C.2 1 LIG 0.849
822 O126 31.3616 -7.3405 61.9758 O.co2 1 LIG -0.753
823 C527 33.8678 -8.9208 64.1173 C.2 1 LIG -0.484
824 C528 34.0227 -9.9767 65.1999 C.3 1 LIG 0.061
825 C529 32.6987 -10.7851 65.4195 C.3 1 LIG 0.090
826 N94 32.6071 -11.4280 66.7424 N.am 1 LIG -0.597
827 C530 33.2687 -12.5232 67.1550 C.2 1 LIG 0.512
828 O127 34.0545 -13.1483 66.4395 O.2 1 LIG -0.538
829 C531 32.9731 -12.9662 68.5994 C.3 1 LIG -0.194
830 C532 33.6073 -12.1380 69.6986 C.3 1 LIG -0.156
831 C533 34.1463 -13.5181 69.3829 C.3 1 LIG -0.156
832 H74 31.9740 -10.9904 67.3958 H 1 LIG 0.317
833 O128 33.5991 -7.0634 61.9556 O.co2 1 LIG -0.753
834 N95 35.1343 -10.9345 64.7443 N.4 1 LIG -0.295
835 C534 29.0933 -11.4822 63.5140 C.3 1 LIG -0.172
836 C535 28.4665 -10.0854 63.3677 C.3 1 LIG -0.124
837 C536 28.8214 -9.0836 64.5046 C.3 1 LIG -0.087
838 C537 27.9183 -7.8167 64.4336 C.3 1 LIG -0.124
839 C538 26.4072 -8.0913 64.3441 C.3 1 LIG -0.172
840 C539 30.3499 -8.7426 64.5545 C.3 1 LIG 0.152
841 N96 30.7509 -8.0109 63.3411 N.am 1 LIG -0.607
842 C540 31.2235 -6.7535 63.2795 C.2 1 LIG 0.481
843 C541 31.5661 -6.2283 61.8896 C.3 1 LIG -0.204
844 O129 31.3945 -6.0322 64.2616 O.2 1 LIG -0.514
845 C542 31.3166 -9.9488 64.8207 C.3 1 LIG -0.121
846 C543 32.8214 -9.5527 64.6417 C.3 1 LIG 0.011
847 N97 33.3704 -10.1766 63.4148 N.pl3 1 LIG -0.234
848 C544 34.1313 -9.6176 62.4691 C.cat 1 LIG 0.406
849 N98 34.5321 -8.3496 62.4927 N.pl3 1 LIG -0.659
850 C545 33.5817 -10.0785 65.8814 C.3 1 LIG -0.128
851 C546 32.6711 -11.1193 66.5582 C.3 1 LIG -0.050
852 C547 32.9684 -12.5943 66.1648 C.2 1 LIG 0.632
853 O130 34.0137 -13.1332 66.5971 O.co2 1 LIG -0.737
854 C548 31.2679 -10.5377 66.2552 C.3 1 LIG 0.187
855 O131 30.1774 -11.3965 66.5391 O.3 1 LIG -0.641
856 H75 34.5112 -11.3778 61.5430 H 1 LIG 0.387
857 H76 30.6331 -8.5133 62.4733 H 1 LIG 0.286
858 H77 33.1605 -11.1570 63.2903 H 1 LIG 0.272
859 H78 35.1320 -7.9952 61.7623 H 1 LIG 0.387
860 H79 34.2427 -7.7480 63.2507 H 1 LIG 0.387
861 H80 29.4048 -11.0679 66.0719 H 1 LIG 0.430
862 N99 34.5109 -10.3719 61.4494 N.pl3 1 LIG -0.659
863 H81 34.8016 -9.9413 60.5839 H 1 LIG 0.387
864 O132 32.1143 -13.1850 65.4654 O.co2 1 LIG -0.737
865 C549 34.2341 -8.8890 64.6793 C.3 1 LIG -0.200
866 C550 33.0863 -9.8787 64.8491 C.2 1 LIG 0.484
867 O133 32.9161 -10.7686 64.0160 O.2 1 LIG -0.520
868 N100 32.3119 -9.7165 65.9347 N.am 1 LIG -0.461
869 C551 31.1537 -10.5489 66.2979 C.3 1 LIG 0.032
870 C552 29.7914 -9.8221 66.0801 C.2 1 LIG 0.487
871 O134 29.0166 -9.7697 67.0410 O.2 1 LIG -0.553
872 N101 29.4834 -9.2997 64.8574 N.am 1 LIG -0.301
873 C553 30.3637 -9.4198 63.6726 C.3 1 LIG 0.005
874 C554 30.7007 -7.9989 63.1885 C.3 1 LIG -0.152
875 C555 29.4287 -7.2107 62.8498 C.3 1 LIG -0.126
876 C556 28.4496 -7.2145 64.0358 C.3 1 LIG -0.151
877 C557 28.1789 -8.6166 64.6473 C.3 1 LIG 0.056
878 C558 27.1455 -9.4482 63.8668 C.3 1 LIG -0.192
879 C559 31.2800 -11.1360 67.7440 C.3 1 LIG -0.116
880 C560 30.4538 -12.4338 67.9611 C.3 1 LIG -0.113
881 C561 31.4441 -13.6085 68.1475 C.3 1 LIG -0.042
882 C562 31.7489 -14.4512 66.8781 C.2 1 LIG 0.620
883 O135 31.0956 -15.4992 66.6674 O.co2 1 LIG -0.737
884 C563 32.6075 -12.8961 68.8676 C.3 1 LIG -0.133
885 C564 32.7382 -11.5560 68.1249 C.3 1 LIG 0.018
886 N102 33.3824 -10.5592 69.0127 N.pl3 1 LIG -0.244
887 C565 33.0735 -10.2469 70.2758 C.cat 1 LIG 0.408
888 N103 32.0840 -10.8118 70.9607 N.pl3 1 LIG -0.657
889 H82 34.3195 -8.6502 70.3358 H 1 LIG 0.387
890 H83 32.5243 -8.9641 66.5750 H 1 LIG 0.287
891 H84 34.1603 -10.0541 68.6143 H 1 LIG 0.275
892 H85 31.8906 -10.5190 71.9072 H 1 LIG 0.387
893 H86 31.5373 -11.5465 70.5340 H 1 LIG 0.387
894 O136 32.6589 -14.0343 66.1263 O.co2 1 LIG -0.737
895 N104 33.7944 -9.3171 70.8827 N.pl3 1 LIG -0.657
896 H87 33.8144 -9.2763 71.8913 H 1 LIG 0.387
897 C566 31.4582 -5.7181 62.2460 C.3 1 LIG -0.203
898 C567 31.5523 -6.6613 63.4408 C.2 1 LIG 0.485
899 O137 31.0808 -6.3182 64.5244 O.2 1 LIG -0.500
900 N105 32.1652 -7.8397 63.2269 N.am 1 LIG -0.633
901 C568 32.3287 -8.9210 64.2157 C.3 1 LIG 0.110
902 C569 31.1629 -9.9500 64.1336 C.3 1 LIG 0.205
903 O138 29.9599 -9.3245 64.5801 O.3 1 LIG -0.447
904 C570 28.7437 -10.0302 64.3444 C.3 1 LIG 0.213
905 C571 27.5566 -9.1411 64.6893 C.ar 1 LIG -0.096
906 C572 27.2636 -8.8407 66.0239 C.ar 1 LIG -0.103
907 C573 26.1715 -8.0342 66.3332 C.ar 1 LIG -0.134
908 C574 25.3726 -7.5319 65.3084 C.ar 1 LIG -0.120
909 C575 25.6546 -7.8304 63.9772 C.ar 1 LIG -0.134
910 C576 26.7461 -8.6377 63.6674 C.ar 1 LIG -0.103
911 C577 31.4448 -11.2256 64.9295 C.2 1 LIG -0.248
912 C578 32.6463 -11.5806 65.4529 C.2 1 LIG -0.072
913 C579 32.8172 -12.9173 66.2857 C.2 1 LIG 0.859
914 O139 31.8009 -13.6474 66.3497 O.co2 1 LIG -0.788
915 C580 33.8908 -10.6992 65.2646 C.3 1 LIG -0.112
916 C581 33.6948 -9.6592 64.1318 C.3 1 LIG 0.006
917 H88 32.4453 -8.0601 62.2824 H 1 LIG 0.303
918 O140 33.9405 -13.1203 66.8047 O.co2 1 LIG -0.788
919 N106 34.8520 -8.6484 64.2602 N.4 1 LIG -0.319
920 C582 31.6028 -6.0164 61.6993 C.3 1 LIG -0.202
921 C583 31.6377 -6.7534 63.0339 C.2 1 LIG 0.480
922 O141 31.2118 -6.1986 64.0457 O.2 1 LIG -0.507
923 N107 32.1457 -7.9989 63.0193 N.am 1 LIG -0.685
924 C584 32.2427 -8.9144 64.1721 C.3 1 LIG 0.065
925 C585 31.0967 -9.9865 64.1522 C.3 1 LIG 0.141
926 C586 29.1602 -8.2444 63.8372 C.3 1 LIG 0.044
927 C587 27.6239 -8.3159 63.8774 C.3 1 LIG -0.153
928 C588 26.9467 -7.8576 65.1794 C.3 1 LIG -0.141
929 C589 27.4335 -8.5437 66.4679 C.3 1 LIG -0.141
930 C590 28.8667 -8.1524 66.8684 C.3 1 LIG -0.153
931 C591 30.0046 -8.9640 66.2231 C.3 1 LIG 0.044
932 C592 31.4231 -11.2819 64.8984 C.2 1 LIG -0.304
933 C593 32.5983 -11.5646 65.5140 C.2 1 LIG 0.008
934 C594 32.8044 -12.9176 66.3116 C.2 1 LIG 0.848
935 O142 31.8070 -13.6742 66.3589 O.co2 1 LIG -0.750
936 C595 33.7712 -10.5765 65.4641 C.3 1 LIG -0.134
937 C596 33.6355 -9.6050 64.2655 C.3 1 LIG 0.008
938 H89 32.3895 -8.3941 62.1224 H 1 LIG 0.334
939 N108 29.8079 -9.3314 64.7320 N.4 1 LIG -0.424
940 O143 33.9376 -13.1101 66.8125 O.co2 1 LIG -0.750
941 N109 34.7390 -8.5406 64.4382 N.4 1 LIG -0.312
942 C597 23.6716 -6.9176 64.7261 C.3 1 LIG -0.174
943 C598 25.0724 -7.3236 64.2477 C.3 1 LIG -0.130
944 C599 26.0743 -7.4959 65.4070 C.3 1 LIG -0.126
945 C600 27.4948 -7.9342 64.9753 C.3 1 LIG -0.091
946 C601 27.4292 -9.0282 63.8879 C.3 1 LIG -0.161
947 C602 28.8322 -9.3860 63.3678 C.3 1 LIG 0.039
948 C603 31.0971 -10.4184 64.1765 C.3 1 LIG 0.142
949 C604 31.4538 -11.6869 64.9543 C.2 1 LIG -0.305
950 C605 32.5932 -11.8842 65.6640 C.2 1 LIG 0.010
951 C606 32.8323 -13.2205 66.4814 C.2 1 LIG 0.848
952 O144 31.8947 -14.0506 66.4459 O.co2 1 LIG -0.750
953 C607 33.6951 -10.8162 65.7036 C.3 1 LIG -0.134
954 C608 33.5647 -9.8225 64.5216 C.3 1 LIG 0.008
955 C609 32.1275 -9.2482 64.3492 C.3 1 LIG 0.066
956 N110 32.0306 -8.2731 63.2462 N.am 1 LIG -0.685
957 C610 31.6645 -6.9837 63.3620 C.2 1 LIG 0.480
958 C611 31.5894 -6.1780 62.0696 C.3 1 LIG -0.202
959 O145 31.3922 -6.4425 64.4331 O.2 1 LIG -0.506
960 C612 29.7685 -8.8400 65.6993 C.3 1 LIG 0.039
961 C613 28.3398 -8.4806 66.1481 C.3 1 LIG -0.161
962 H90 32.1524 -8.6454 62.3154 H 1 LIG 0.334
963 N111 29.6835 -9.8914 64.5645 N.4 1 LIG -0.424
964 O146 33.9300 -13.3287 67.0776 O.co2 1 LIG -0.750
965 N112 34.5603 -8.6781 64.8029 N.4 1 LIG -0.312
966 C614 31.5359 -5.9658 61.8981 C.3 1 LIG -0.202
967 C615 31.6054 -6.7582 63.1991 C.2 1 LIG 0.479
968 O147 31.2660 -6.2242 64.2539 O.2 1 LIG -0.510
969 N113 32.0474 -8.0251 63.1070 N.am 1 LIG -0.673
970 C616 32.1858 -8.9850 64.2186 C.3 1 LIG 0.085
971 C617 31.0998 -10.1062 64.1001 C.3 1 LIG 0.144
972 C618 29.1198 -8.5752 63.4622 C.3 1 LIG 0.040
973 C619 28.2045 -7.4851 64.0633 C.3 1 LIG -0.161
974 C620 26.8745 -7.9687 64.6834 C.3 1 LIG -0.142
975 C621 26.8556 -8.0968 66.2232 C.3 1 LIG -0.145
976 C622 28.0620 -8.7809 66.9001 C.3 1 LIG -0.142
977 C623 28.3160 -10.2574 66.5331 C.3 1 LIG -0.161
978 C624 28.7081 -10.5621 65.0745 C.3 1 LIG 0.040
979 C625 31.4215 -11.3798 64.8826 C.2 1 LIG -0.324
980 C626 32.5880 -11.6318 65.5274 C.2 1 LIG 0.018
981 C627 32.7996 -12.9675 66.3521 C.2 1 LIG 0.847
982 O148 31.8176 -13.7449 66.3814 O.co2 1 LIG -0.749
983 C628 33.7492 -10.6281 65.4835 C.3 1 LIG -0.135
984 C629 33.5991 -9.6332 64.3036 C.3 1 LIG 0.003
985 H91 32.3216 -8.3645 62.1959 H 1 LIG 0.332
986 N114 29.7261 -9.5158 64.5384 N.4 1 LIG -0.439
987 O149 33.9204 -13.1262 66.8909 O.co2 1 LIG -0.749
988 N115 34.6674 -8.5410 64.5162 N.4 1 LIG -0.310
989 C630 27.6074 -11.8950 63.6685 C.3 1 LIG -0.193
990 C631 27.6261 -10.6003 64.5005 C.3 1 LIG 0.007
991 N116 28.9601 -9.9872 64.6325 N.am 1 LIG -0.303
992 C632 28.9911 -8.5273 64.4379 C.3 1 LIG 0.018
993 C633 27.7963 -8.0007 63.6194 C.3 1 LIG -0.103
994 C634 26.5655 -7.7931 64.4876 C.ar 1 LIG -0.094
995 C635 25.3271 -7.5469 63.8876 C.ar 1 LIG -0.121
996 C636 24.1963 -7.3619 64.6789 C.ar 1 LIG -0.131
997 C637 24.3076 -7.4236 66.0664 C.ar 1 LIG -0.134
998 C638 25.5388 -7.6697 66.6705 C.ar 1 LIG -0.131
999 C639 26.6700 -7.8564 65.8800 C.ar 1 LIG -0.121
1000 C640 30.0474 -10.7308 64.9849 C.2 1 LIG 0.496
1001 O150 29.9767 -11.9557 65.1204 O.2 1 LIG -0.531
1002 C641 31.4212 -10.0343 65.1979 C.3 1 LIG 0.092
1003 O151 31.6319 -9.2834 63.9957 O.3 1 LIG -0.260
1004 C642 32.8447 -8.6625 63.8981 C.2 1 LIG 0.230
1005 C643 32.8434 -7.4613 62.8784 C.2 1 LIG 0.848
1006 O152 31.7390 -7.1694 62.3611 O.co2 1 LIG -0.753
1007 C644 33.9328 -9.0246 64.6231 C.2 1 LIG -0.484
1008 C645 33.9411 -10.2039 65.5827 C.3 1 LIG 0.061
1009 C646 32.5994 -11.0119 65.5255 C.3 1 LIG 0.090
1010 N117 32.3303 -11.8091 66.7358 N.am 1 LIG -0.604
1011 C647 32.4976 -13.1352 66.8801 C.2 1 LIG 0.486
1012 C648 32.1396 -13.7186 68.2430 C.3 1 LIG -0.199
1013 O153 32.9079 -13.8778 65.9892 O.2 1 LIG -0.534
1014 H92 31.9742 -11.2926 67.5270 H 1 LIG 0.319
1015 O154 33.9555 -6.9161 62.6862 O.co2 1 LIG -0.753
1016 N118 35.1043 -11.1175 65.1668 N.4 1 LIG -0.295
1017 C649 26.6448 -10.8956 68.7751 C.3 1 LIG -0.202
1018 C650 27.3211 -11.4078 67.5081 C.2 1 LIG 0.487
1019 O155 27.0422 -12.5273 67.0795 O.2 1 LIG -0.548
1020 N119 28.2069 -10.5784 66.9299 N.am 1 LIG -0.553
1021 C651 28.9910 -10.8488 65.7169 C.3 1 LIG 0.153
1022 C652 29.4216 -9.5267 65.0276 C.3 1 LIG -0.141
1023 C653 28.2774 -8.5701 64.5993 C.3 1 LIG -0.085
1024 C654 27.2521 -9.2453 63.6673 C.3 1 LIG -0.166
1025 C655 28.8434 -7.2921 63.9534 C.3 1 LIG -0.166
1026 C656 30.2081 -11.7577 66.0330 C.3 1 LIG 0.190
1027 O156 29.7942 -12.7933 66.9288 O.3 1 LIG -0.451
1028 C657 30.9495 -13.3609 67.5597 C.3 1 LIG 0.135
1029 C658 31.6199 -14.4566 66.6805 C.2 1 LIG 0.694
1030 O157 31.0457 -15.5671 66.6059 O.co2 1 LIG -0.756
1031 C659 31.7260 -12.0814 67.9120 C.3 1 LIG -0.181
1032 C660 31.3742 -11.0909 66.8010 C.3 1 LIG -0.154
1033 C661 32.5451 -10.7032 65.9054 C.ar 1 LIG -0.001
1034 C662 33.8927 -11.0190 66.0625 C.ar 1 LIG -0.333
1035 N120 34.5355 -10.4421 65.0044 N.pl3 1 LIG -0.047
1036 C663 33.5580 -9.8211 64.2794 C.ar 1 LIG -0.211
1037 N121 32.3684 -9.9707 64.8100 N.2 1 LIG -0.139
1038 H93 28.3578 -9.6746 67.3534 H 1 LIG 0.287
1039 H94 35.5243 -10.4700 64.7997 H 1 LIG 0.254
1040 O158 32.6664 -14.1681 66.0535 O.co2 1 LIG -0.756
1041 C664 31.3983 -5.7799 62.1771 C.3 1 LIG -0.202
1042 C665 31.5515 -6.6146 63.4442 C.2 1 LIG 0.477
1043 O159 31.2769 -6.1190 64.5366 O.2 1 LIG -0.507
1044 N122 31.9857 -7.8778 63.2832 N.am 1 LIG -0.675
1045 C666 32.1639 -8.8750 64.3557 C.3 1 LIG 0.087
1046 C667 31.0000 -9.9273 64.3647 C.3 1 LIG 0.147
1047 C668 30.0113 -8.7486 66.4222 C.3 1 LIG 0.040
1048 C669 28.6977 -8.1941 67.0091 C.3 1 LIG 0.074
1049 O160 28.1415 -7.1970 66.1566 O.3 1 LIG -0.408
1050 C670 27.8131 -7.6594 64.8492 C.3 1 LIG 0.074
1051 C671 29.0736 -8.1653 64.1216 C.3 1 LIG 0.040
1052 C672 31.3484 -11.2394 65.0701 C.2 1 LIG -0.333
1053 C673 32.5644 -11.5668 65.5749 C.2 1 LIG 0.026
1054 C674 32.7968 -12.9362 66.3372 C.2 1 LIG 0.845
1055 O161 31.8114 -13.7092 66.3707 O.co2 1 LIG -0.747
1056 C675 33.7632 -10.6196 65.4270 C.3 1 LIG -0.138
1057 C676 33.5407 -9.5993 64.2822 C.3 1 LIG 0.002
1058 H95 32.1052 -8.2174 62.3396 H 1 LIG 0.333
1059 N123 29.7376 -9.2634 64.9904 N.4 1 LIG -0.429
1060 O162 33.9353 -13.1230 66.8277 O.co2 1 LIG -0.747
1061 N124 34.6864 -8.5710 64.3860 N.4 1 LIG -0.308
1062 C677 31.8291 -5.8213 61.9041 C.3 1 LIG -0.202
1063 C678 31.8470 -6.6394 63.1911 C.2 1 LIG 0.480
1064 O163 31.4416 -6.1351 64.2379 O.2 1 LIG -0.506
1065 N125 32.3147 -7.8978 63.0981 N.am 1 LIG -0.686
1066 C679 32.3803 -8.8799 64.1976 C.3 1 LIG 0.066
1067 C680 31.2370 -9.9476 64.0834 C.3 1 LIG 0.142
1068 C681 28.8126 -10.2923 65.0072 C.3 1 LIG 0.040
1069 C682 27.6177 -9.4912 65.5530 C.3 1 LIG -0.160
1070 C683 27.0401 -8.5551 64.4726 C.3 1 LIG -0.094
1071 C684 25.7860 -7.8182 64.9747 C.3 1 LIG -0.172
1072 C685 28.1431 -7.5678 64.0427 C.3 1 LIG -0.160
1073 C686 29.3652 -8.3064 63.4655 C.3 1 LIG 0.040
1074 C687 31.5111 -11.2432 64.8493 C.2 1 LIG -0.306
1075 C688 32.6627 -11.5482 65.4984 C.2 1 LIG 0.010
1076 C689 32.8169 -12.9016 66.3076 C.2 1 LIG 0.848
1077 O164 31.7972 -13.6287 66.3429 O.co2 1 LIG -0.750
1078 C690 33.8615 -10.5899 65.4736 C.3 1 LIG -0.134
1079 C691 33.7629 -9.5894 64.2940 C.3 1 LIG 0.008
1080 H96 32.5446 -8.2469 62.1786 H 1 LIG 0.334
1081 N126 29.9015 -9.2880 64.5384 N.4 1 LIG -0.425
1082 O165 33.9354 -13.1234 66.8288 O.co2 1 LIG -0.750
1083 N127 34.8782 -8.5463 64.5126 N.4 1 LIG -0.313
1084 C692 29.0037 -12.0296 63.2106 C.3 1 LIG -0.170
1085 C693 30.0525 -11.0035 62.7645 C.3 1 LIG -0.151
1086 C694 29.8187 -9.6148 63.3951 C.3 1 LIG 0.008
1087 N128 29.9205 -9.5890 64.8652 N.am 1 LIG -0.302
1088 C695 31.1807 -9.0341 65.3881 C.3 1 LIG 0.018
1089 C696 31.2561 -7.4981 65.2829 C.3 1 LIG -0.103
1090 C697 31.5532 -7.0421 63.8629 C.ar 1 LIG -0.094
1091 C698 30.6082 -6.2809 63.1683 C.ar 1 LIG -0.121
1092 C699 30.8765 -5.8560 61.8698 C.ar 1 LIG -0.131
1093 C700 32.0878 -6.1940 61.2696 C.ar 1 LIG -0.134
1094 C701 33.0340 -6.9521 61.9563 C.ar 1 LIG -0.131
1095 C702 32.7671 -7.3768 63.2555 C.ar 1 LIG -0.121
1096 C703 28.8807 -9.9871 65.6518 C.2 1 LIG 0.496
1097 O166 27.8552 -10.4759 65.1696 O.2 1 LIG -0.531
1098 C704 28.9859 -9.8487 67.1970 C.3 1 LIG 0.092
1099 O167 28.9245 -8.4375 67.4369 O.3 1 LIG -0.260
1100 C705 29.1145 -8.0554 68.7346 C.2 1 LIG 0.230
1101 C706 28.5335 -6.6249 69.0486 C.2 1 LIG 0.848
1102 O168 28.8356 -6.1316 70.1612 O.co2 1 LIG -0.753
1103 C707 29.7175 -8.8367 69.6659 C.2 1 LIG -0.484
1104 C708 30.3054 -10.2039 69.3542 C.3 1 LIG 0.061
1105 C709 30.2526 -10.5244 67.8212 C.3 1 LIG 0.090
1106 N129 30.3154 -11.9636 67.5091 N.am 1 LIG -0.604
1107 C710 31.4227 -12.6888 67.2751 C.2 1 LIG 0.486
1108 C711 31.2112 -14.1681 66.9706 C.3 1 LIG -0.199
1109 O169 32.5632 -12.2273 67.2884 O.2 1 LIG -0.534
1110 H97 29.4255 -12.4382 67.4634 H 1 LIG 0.319
1111 O170 27.8220 -6.1222 68.1475 O.co2 1 LIG -0.753
1112 N130 31.7692 -10.1857 69.8210 N.4 1 LIG -0.295
1113 C712 25.8980 -8.2954 67.2038 C.3 1 LIG -0.176
1114 C713 27.0816 -7.6433 66.4596 C.3 1 LIG -0.121
1115 C714 27.7864 -8.4885 65.3531 C.3 1 LIG -0.062
1116 C715 26.7974 -8.8460 64.2086 C.3 1 LIG -0.121
1117 C716 25.9651 -7.6706 63.6663 C.3 1 LIG -0.176
1118 C717 29.1067 -7.8874 64.8176 C.3 1 LIG 0.054
1119 C718 30.9658 -9.7792 64.6682 C.3 1 LIG 0.162
1120 C719 31.3162 -11.1224 65.3162 C.2 1 LIG -0.322
1121 C720 32.5633 -11.5435 65.6453 C.2 1 LIG 0.019
1122 C721 32.7972 -12.9315 66.3756 C.2 1 LIG 0.847
1123 O171 31.8201 -13.7157 66.3721 O.co2 1 LIG -0.749
1124 C722 33.7950 -10.6850 65.3277 C.3 1 LIG -0.137
1125 C723 33.4896 -9.6515 64.2149 C.3 1 LIG 0.006
1126 C724 32.1949 -8.8256 64.4727 C.3 1 LIG 0.076
1127 N131 31.9397 -7.8229 63.4209 N.am 1 LIG -0.674
1128 C725 31.5244 -6.5585 63.6181 C.2 1 LIG 0.478
1129 C726 31.2887 -5.7165 62.3687 C.3 1 LIG -0.202
1130 O172 31.3300 -6.0661 64.7291 O.2 1 LIG -0.511
1131 C727 28.5898 -9.7022 65.8687 C.3 1 LIG 0.054
1132 H98 31.9918 -8.1580 62.4694 H 1 LIG 0.334
1133 N132 29.9061 -9.0055 65.4971 N.4 1 LIG -0.498
1134 O173 33.9310 -13.1238 66.8753 O.co2 1 LIG -0.749
1135 N133 34.7098 -8.7097 64.1484 N.4 1 LIG -0.310
1136 C728 28.8307 -11.8454 63.3675 C.3 1 LIG -0.193
1137 C729 28.9490 -10.3256 63.1735 C.3 1 LIG 0.008
1138 N134 28.8857 -9.5783 64.4386 N.am 1 LIG -0.303
1139 C730 27.5368 -9.1124 64.7974 C.3 1 LIG 0.008
1140 C731 27.0728 -7.9116 63.9582 C.3 1 LIG -0.193
1141 C732 29.9594 -9.3299 65.2392 C.2 1 LIG 0.492
1142 O174 29.8424 -8.7281 66.3102 O.2 1 LIG -0.511
1143 C733 31.3646 -9.8447 64.8197 C.3 1 LIG 0.107
1144 O175 31.8487 -10.5279 65.9846 O.3 1 LIG -0.303
1145 C734 33.1327 -10.9780 65.9021 C.2 1 LIG 0.174
1146 C735 33.3361 -12.0868 66.9405 C.3 1 LIG 0.361
1147 O176 33.8834 -11.5181 68.1115 O.3 1 LIG -0.561
1148 O177 34.1003 -13.1506 66.4093 O.3 1 LIG -0.561
1149 C736 34.0596 -10.4679 65.0586 C.2 1 LIG -0.354
1150 C737 33.7554 -9.3571 64.0610 C.3 1 LIG 0.116
1151 N135 34.8279 -8.3405 64.0547 N.pl3 1 LIG -0.265
1152 C738 34.9272 -7.2358 63.3083 C.cat 1 LIG 0.421
1153 N136 34.0085 -6.8473 62.4282 N.pl3 1 LIG -0.636
1154 C739 32.3528 -8.7221 64.3539 C.3 1 LIG 0.121
1155 N137 31.8153 -7.8744 63.2718 N.am 1 LIG -0.591
1156 C740 31.1763 -6.6986 63.4103 C.2 1 LIG 0.484
1157 C741 30.7347 -6.0115 62.1226 C.3 1 LIG -0.199
1158 O178 30.9361 -6.1703 64.4954 O.2 1 LIG -0.520
1159 H99 36.8425 -6.8736 63.8610 H 1 LIG 0.389
1160 H100 34.6648 -12.0198 68.3552 H 1 LIG 0.399
1161 H101 34.0438 -13.1121 65.4519 H 1 LIG 0.399
1162 H102 35.5452 -8.4591 64.7564 H 1 LIG 0.286
1163 H103 34.1533 -6.0087 61.8846 H 1 LIG 0.389
1164 H104 33.1728 -7.3993 62.2985 H 1 LIG 0.389
1165 H105 31.9688 -8.2157 62.3339 H 1 LIG 0.308
1166 N138 36.0042 -6.4800 63.4578 N.pl3 1 LIG -0.636
1167 H106 35.9835 -5.5105 63.1763 H 1 LIG 0.389
1168 C742 34.2345 -8.9057 64.6328 C.3 1 LIG -0.200
1169 C743 33.0854 -9.8921 64.8114 C.2 1 LIG 0.483
1170 O179 32.8753 -10.7440 63.9493 O.2 1 LIG -0.520
1171 N139 32.3597 -9.7683 65.9346 N.am 1 LIG -0.463
1172 C744 31.2145 -10.6029 66.3122 C.3 1 LIG 0.029
1173 C745 29.9343 -9.7647 66.0485 C.2 1 LIG 0.485
1174 O180 29.2625 -9.4272 67.0281 O.2 1 LIG -0.550
1175 N140 29.6085 -9.4055 64.7732 N.am 1 LIG -0.296
1176 C746 30.2239 -9.9641 63.5625 C.3 1 LIG 0.005
1177 C747 29.7589 -11.3872 63.1705 C.3 1 LIG -0.140
1178 C748 28.3340 -11.8078 63.6045 C.3 1 LIG -0.129
1179 C749 27.2130 -10.7706 63.3674 C.3 1 LIG -0.129
1180 C750 27.1233 -9.6467 64.4257 C.3 1 LIG -0.140
1181 C751 28.3464 -8.7093 64.4905 C.3 1 LIG 0.005
1182 C752 31.3332 -11.1367 67.7807 C.3 1 LIG -0.116
1183 C753 30.5427 -12.4473 68.0638 C.3 1 LIG -0.112
1184 C754 31.5532 -13.6057 68.1937 C.3 1 LIG -0.041
1185 C755 31.7974 -14.4180 66.8924 C.2 1 LIG 0.620
1186 O181 32.6900 -13.9971 66.1218 O.co2 1 LIG -0.737
1187 C756 32.7421 -12.8825 68.8551 C.3 1 LIG -0.131
1188 C757 32.8068 -11.5299 68.1265 C.3 1 LIG 0.017
1189 N141 33.4610 -10.5187 68.9875 N.pl3 1 LIG -0.244
1190 C758 33.1947 -10.2342 70.2667 C.cat 1 LIG 0.408
1191 N142 32.2276 -10.8170 70.9696 N.pl3 1 LIG -0.657
1192 H107 34.8485 -9.0883 70.5065 H 1 LIG 0.387
1193 H108 32.5923 -9.0364 66.5904 H 1 LIG 0.288
1194 H109 34.1949 -9.9766 68.5554 H 1 LIG 0.275
1195 H110 32.0817 -10.5669 71.9366 H 1 LIG 0.387
1196 H111 31.6521 -11.5249 70.5347 H 1 LIG 0.387
1197 O182 31.1309 -15.4585 66.6873 O.co2 1 LIG -0.737
1198 N143 33.9352 -9.3179 70.8710 N.pl3 1 LIG -0.657
1199 H112 33.5847 -8.8525 71.6957 H 1 LIG 0.387
1200 C759 31.8520 -8.9174 59.9688 C.3 1 LIG -0.201
1201 C760 31.5327 -9.0065 61.4571 C.2 1 LIG 0.482
1202 O183 31.2676 -7.9831 62.0856 O.2 1 LIG -0.513
1203 N144 31.5556 -10.2338 62.0016 N.am 1 LIG -0.463
1204 C761 31.3071 -10.5486 63.4126 C.3 1 LIG 0.027
1205 C762 29.7712 -10.4638 63.6160 C.2 1 LIG 0.490
1206 O184 29.1172 -9.7860 62.8184 O.2 1 LIG -0.562
1207 N145 29.2030 -11.1254 64.6540 N.am 1 LIG -0.318
1208 C763 27.7596 -11.0677 64.9168 C.3 1 LIG -0.000
1209 C764 27.6353 -11.7161 66.2941 C.3 1 LIG -0.152
1210 C765 28.7850 -12.7051 66.3349 C.3 1 LIG -0.152
1211 C766 29.9182 -11.9803 65.6115 C.3 1 LIG -0.000
1212 C767 32.1199 -9.6085 64.3669 C.3 1 LIG -0.095
1213 C768 32.2395 -10.0930 65.8356 C.3 1 LIG -0.108
1214 C769 33.5420 -10.9204 65.9734 C.3 1 LIG -0.054
1215 C770 33.3668 -12.4367 66.2413 C.2 1 LIG 0.613
1216 O185 34.1290 -12.9816 67.0721 O.co2 1 LIG -0.745
1217 C771 34.3817 -10.5518 64.7256 C.3 1 LIG -0.121
1218 C772 33.6092 -9.4800 63.9286 C.3 1 LIG 0.023
1219 N146 34.1385 -8.1389 64.2765 N.pl3 1 LIG -0.253
1220 C773 34.3687 -7.1132 63.4508 C.cat 1 LIG 0.410
1221 N147 34.1559 -7.1597 62.1385 N.pl3 1 LIG -0.658
1222 H113 34.7131 -5.7970 64.9515 H 1 LIG 0.389
1223 H114 31.7918 -11.0249 61.4204 H 1 LIG 0.287
1224 H115 34.3452 -7.9819 65.2523 H 1 LIG 0.271
1225 H116 34.3299 -6.3445 61.5690 H 1 LIG 0.389
1226 H117 33.8072 -8.0101 61.7197 H 1 LIG 0.389
1227 O186 32.4587 -13.0352 65.6208 O.co2 1 LIG -0.745
1228 N148 34.8350 -5.9867 63.9671 N.pl3 1 LIG -0.658
1229 H118 35.3139 -5.3223 63.3765 H 1 LIG 0.389
1230 C774 32.5796 -13.7691 68.3640 C.3 1 LIG -0.202
1231 C775 32.6160 -13.1323 66.9788 C.2 1 LIG 0.479
1232 O187 32.9150 -13.8163 66.0008 O.2 1 LIG -0.511
1233 N149 32.3050 -11.8247 66.9099 N.am 1 LIG -0.678
1234 C776 32.2786 -10.9852 65.6958 C.3 1 LIG 0.068
1235 C777 31.0366 -10.0097 65.7440 C.3 1 LIG 0.158
1236 C778 28.5656 -9.7648 64.8238 C.3 1 LIG 0.082
1237 C779 27.8577 -10.0500 66.1629 C.3 1 LIG -0.148
1238 C780 28.3045 -11.4616 66.5736 C.3 1 LIG -0.148
1239 C781 29.2436 -11.9394 65.4504 C.3 1 LIG 0.082
1240 C782 28.5224 -12.6192 64.2550 C.3 1 LIG -0.160
1241 C783 27.3935 -11.7482 63.6582 C.3 1 LIG -0.143
1242 C784 27.7886 -10.2563 63.5725 C.3 1 LIG -0.160
1243 C785 31.3317 -8.6028 65.2136 C.2 1 LIG -0.308
1244 C786 32.4503 -8.2114 64.5551 C.2 1 LIG 0.010
1245 C787 32.6099 -6.7350 64.0044 C.2 1 LIG 0.847
1246 O188 31.6240 -5.9828 64.1822 O.co2 1 LIG -0.751
1247 C788 33.6008 -9.1942 64.3314 C.3 1 LIG -0.135
1248 C789 33.6312 -10.2325 65.4748 C.3 1 LIG 0.009
1249 H119 32.1189 -11.3418 67.7774 H 1 LIG 0.335
1250 N150 29.8568 -10.6196 64.9187 N.4 1 LIG -0.441
1251 O189 33.7013 -6.4534 63.4551 O.co2 1 LIG -0.751
1252 N151 34.7455 -11.2369 65.1158 N.4 1 LIG -0.312
1253 C790 29.4337 -7.2303 63.5080 C.3 1 LIG -0.170
1254 C791 28.2310 -7.6839 64.3446 C.3 1 LIG -0.151
1255 C792 28.1012 -9.2172 64.4021 C.3 1 LIG 0.008
1256 N152 29.2759 -9.8776 64.9922 N.am 1 LIG -0.302
1257 C793 29.3033 -9.8613 66.4634 C.3 1 LIG 0.018
1258 C794 29.3329 -8.4302 67.0343 C.3 1 LIG -0.103
1259 C795 29.4349 -8.4264 68.5516 C.ar 1 LIG -0.094
1260 C796 29.3613 -7.2169 69.2486 C.ar 1 LIG -0.121
1261 C797 29.4506 -7.2092 70.6381 C.ar 1 LIG -0.131
1262 C798 29.6138 -8.4102 71.3257 C.ar 1 LIG -0.134
1263 C799 29.6866 -9.6194 70.6371 C.ar 1 LIG -0.131
1264 C800 29.5959 -9.6281 69.2474 C.ar 1 LIG -0.121
1265 C801 30.2408 -10.4369 64.2098 C.2 1 LIG 0.496
1266 O190 30.1810 -10.3935 62.9777 O.2 1 LIG -0.531
1267 C802 31.4649 -11.1264 64.8746 C.3 1 LIG 0.092
1268 O191 30.9039 -12.2429 65.5758 O.3 1 LIG -0.260
1269 C803 31.7760 -12.9444 66.3589 C.2 1 LIG 0.230
1270 C804 31.2764 -14.4030 66.6845 C.2 1 LIG 0.848
1271 O192 30.0505 -14.6196 66.5341 O.co2 1 LIG -0.753
1272 C805 32.9616 -12.4477 66.7928 C.2 1 LIG -0.484
1273 C806 33.4262 -11.0284 66.5080 C.3 1 LIG 0.061
1274 C807 32.3159 -10.1853 65.7920 C.3 1 LIG 0.090
1275 N153 32.8349 -9.0227 65.0491 N.am 1 LIG -0.605
1276 C808 33.6741 -9.0446 63.9982 C.2 1 LIG 0.485
1277 O193 34.1404 -10.0805 63.5224 O.2 1 LIG -0.532
1278 C809 34.0601 -7.6796 63.4115 C.3 1 LIG -0.149
1279 C810 34.9636 -7.7795 62.1696 C.3 1 LIG -0.164
1280 H120 32.5242 -8.1212 65.3811 H 1 LIG 0.318
1281 O194 32.1625 -15.2046 67.0631 O.co2 1 LIG -0.753
1282 N154 33.7637 -10.3825 67.8607 N.4 1 LIG -0.295
1283 C811 31.1265 -9.3210 60.4903 C.3 1 LIG -0.200
1284 C812 30.9402 -9.3594 62.0032 C.2 1 LIG 0.483
1285 O195 30.6631 -8.3252 62.6090 O.2 1 LIG -0.521
1286 N155 31.0887 -10.5561 62.5938 N.am 1 LIG -0.466
1287 C813 30.9702 -10.8215 64.0307 C.3 1 LIG 0.032
1288 C814 29.4736 -10.6363 64.3991 C.2 1 LIG 0.494
1289 O196 28.9162 -9.6048 64.0124 O.2 1 LIG -0.544
1290 N156 28.8285 -11.5960 65.1218 N.am 1 LIG -0.329
1291 C815 27.5060 -11.3208 65.7047 C.3 1 LIG -0.025
1292 C816 27.7390 -10.7477 67.1209 C.3 1 LIG -0.020
1293 S2 28.5636 -11.9420 68.2271 S.3 1 LIG -0.268
1294 C817 29.9622 -12.3586 67.1324 C.3 1 LIG -0.020
1295 C818 29.4902 -12.7661 65.7196 C.3 1 LIG -0.025
1296 C819 31.9354 -9.9242 64.8760 C.3 1 LIG -0.117
1297 C820 32.0088 -10.2962 66.3854 C.3 1 LIG -0.113
1298 C821 33.3675 -10.9777 66.6505 C.3 1 LIG -0.041
1299 C822 33.3470 -12.5302 66.6054 C.2 1 LIG 0.619
1300 O197 34.1061 -13.1738 67.3660 O.co2 1 LIG -0.736
1301 C823 34.2751 -10.2156 65.6655 C.3 1 LIG -0.130
1302 C824 33.4165 -10.0761 64.3974 C.3 1 LIG 0.018
1303 N157 33.8624 -8.9047 63.6089 N.pl3 1 LIG -0.245
1304 C825 34.0628 -8.8281 62.2889 C.cat 1 LIG 0.408
1305 N158 33.9165 -9.8545 61.4559 N.pl3 1 LIG -0.656
1306 H121 34.2486 -6.8104 62.2906 H 1 LIG 0.387
1307 H122 31.3213 -11.3583 62.0262 H 1 LIG 0.291
1308 H123 34.0362 -8.0592 64.1327 H 1 LIG 0.274
1309 H124 34.0734 -9.7315 60.4664 H 1 LIG 0.387
1310 H125 33.6270 -10.7527 61.8171 H 1 LIG 0.387
1311 O198 32.5838 -13.0617 65.7673 O.co2 1 LIG -0.736
1312 N159 34.4298 -7.6623 61.7794 N.pl3 1 LIG -0.656
1313 H126 34.8899 -7.6285 60.8814 H 1 LIG 0.387
