# Supplementary material for: Building shape-focused pharmacophore models for effective docking screening
Source: J Cheminform. 2024 Aug 9;16:97. doi: 10.1186/s13321-024-00857-6 (PMC11312248; doi:10.1186/s13321-024-00857-6)
Supplement: Supplementary file 2 — Additional file2 [file 13321_2024_857_MOESM2_ESM.zip › supplementary_files/neu/input_ldlim.mol2]

@<TRIPOS>MOLECULE
 ldlim_2Å_input
 1082
 SMALL
 USER_CHARGES

@<TRIPOS>ATOM
      1 C1        27.6377  -12.2145   63.3679 C.3       1 LIG        -0.175
      2 C2        28.6827  -11.0877   63.3953 C.3       1 LIG        -0.196
      3 C3        28.8645  -10.4417   64.7866 C.3       1 LIG         0.261
      4 C4        27.6010   -9.6944   65.2806 C.3       1 LIG        -0.172
      5 C5        27.2148   -8.4680   64.4297 C.3       1 LIG        -0.078
      6 O1        29.9589   -9.5289   64.6873 O.3       1 LIG        -0.458
      7 C6        31.2134  -10.0552   64.2503 C.3       1 LIG         0.206
      8 C7        31.5149  -11.3235   65.0388 C.2       1 LIG        -0.246
      9 C8        32.7173  -11.6468   65.5798 C.2       1 LIG        -0.074
     10 C9        32.9129  -12.9841   66.4066 C.2       1 LIG         0.860
     11 O2        31.9468  -13.7820   66.3804 O.co2     1 LIG        -0.788
     12 C10       33.9368  -10.7243   65.4211 C.3       1 LIG        -0.112
     13 C11       33.7171   -9.6476   64.3249 C.3       1 LIG         0.006
     14 C12       32.3162   -8.9725   64.4058 C.3       1 LIG         0.109
     15 N1        32.0875   -7.8783   63.4450 N.am      1 LIG        -0.632
     16 C13       31.5723   -6.6678   63.7244 C.2       1 LIG         0.485
     17 C14       31.4155   -5.7086   62.5494 C.3       1 LIG        -0.203
     18 O3        31.2333   -6.3096   64.8517 O.2       1 LIG        -0.503
     19 H1        32.3719   -8.0642   62.4941 H         1 LIG         0.303
     20 O4        34.0032  -13.1212   67.0104 O.co2     1 LIG        -0.788
     21 N2        34.8290   -8.5979   64.5167 N.4       1 LIG        -0.319
     22 C15       35.1040   -6.8832   63.2502 C.3       1 LIG        -0.153
     23 C16       34.8353   -8.2408   62.6267 C.2       1 LIG        -0.127
     24 C17       34.2932   -9.3270   63.2118 C.2       1 LIG        -0.190
     25 C18       33.8225   -9.4752   64.6530 C.3       1 LIG        -0.068
     26 C19       34.5127  -10.6383   65.3691 C.3       1 LIG        -0.201
     27 C20       33.5880  -11.0700   66.5303 C.3       1 LIG         0.057
     28 C21       33.3205  -12.6026   66.6505 C.2       1 LIG         0.735
     29 O5        32.5062  -13.0714   65.8243 O.co2     1 LIG        -0.721
     30 C22       32.3146   -9.7664   64.8074 C.3       1 LIG        -0.009
     31 C23       31.2931   -8.6121   64.5097 C.3       1 LIG         0.120
     32 N3        31.6925   -7.7390   63.3961 N.am      1 LIG        -0.591
     33 C24       31.2614   -6.4845   63.1785 C.2       1 LIG         0.489
     34 C25       31.8291   -5.7761   61.9533 C.3       1 LIG        -0.200
     35 O6        30.4571   -5.9006   63.9041 O.2       1 LIG        -0.515
     36 C26       29.8210   -9.0753   64.3043 C.3       1 LIG         0.188
     37 C27       29.6556  -10.1941   63.2583 C.3       1 LIG        -0.198
     38 C28       28.3670  -11.0212   63.3831 C.3       1 LIG        -0.098
     39 C29       27.0335  -10.2902   63.3695 C.2       1 LIG        -0.158
     40 C30       26.7452   -9.0312   63.7537 C.2       1 LIG        -0.212
     41 C31       27.6651   -7.9579   64.3167 C.3       1 LIG         0.190
     42 O7        29.0318   -7.9562   63.9308 O.3       1 LIG        -0.435
     43 H2        32.3404   -8.1429   62.7353 H         1 LIG         0.297
     44 O8        33.9100  -13.3056   67.5074 O.co2     1 LIG        -0.721
     45 N4        32.2605  -10.3302   66.2360 N.4       1 LIG        -0.184
     46 C32       35.1036   -6.9598   63.4284 C.3       1 LIG        -0.153
     47 C33       34.5379   -8.1867   62.7370 C.2       1 LIG        -0.148
     48 C34       33.8913   -9.2278   63.2972 C.2       1 LIG        -0.179
     49 C35       33.5502   -9.4413   64.7667 C.3       1 LIG        -0.069
     50 C36       34.3376  -10.6034   65.3762 C.3       1 LIG        -0.202
     51 C37       33.5377  -11.0997   66.6018 C.3       1 LIG         0.057
     52 C38       33.3238  -12.6430   66.6913 C.2       1 LIG         0.736
     53 O9        32.5249  -13.1219   65.8559 O.co2     1 LIG        -0.722
     54 C39       32.0697   -9.7911   65.0436 C.3       1 LIG        -0.005
     55 C40       30.9733   -8.6764   64.8764 C.3       1 LIG         0.114
     56 N5        31.0000   -7.9893   63.5733 N.am      1 LIG        -0.582
     57 C41       31.3508   -6.7076   63.3658 C.2       1 LIG         0.483
     58 C42       31.2718   -6.2048   61.9284 C.3       1 LIG        -0.199
     59 O10       31.7251   -5.9479   64.2589 O.2       1 LIG        -0.531
     60 C43       28.4376   -8.2064   64.6292 C.3       1 LIG        -0.162
     61 C44       26.9677   -8.6423   64.8162 C.3       1 LIG        -0.127
     62 C45       25.9926   -7.8153   63.9671 C.3       1 LIG        -0.175
     63 O11       29.2201  -10.4372   64.7700 O.3       1 LIG        -0.459
     64 C46       29.2708  -10.6811   63.3655 C.3       1 LIG         0.131
     65 H3        30.6937   -8.5351   62.7810 H         1 LIG         0.309
     66 O12       33.9349  -13.3419   67.5367 O.co2     1 LIG        -0.722
     67 N6        32.1698  -10.3907   66.4556 N.4       1 LIG        -0.176
     68 C47       35.1347   -6.8110   63.2845 C.3       1 LIG        -0.154
     69 C48       34.8358   -8.1511   62.6366 C.2       1 LIG        -0.129
     70 C49       34.2864   -9.2413   63.2075 C.2       1 LIG        -0.206
     71 C50       33.8335   -9.4111   64.6521 C.3       1 LIG        -0.064
     72 C51       34.5188  -10.5937   65.3394 C.3       1 LIG        -0.202
     73 C52       33.6042  -11.0333   66.5059 C.3       1 LIG         0.051
     74 C53       33.3228  -12.5649   66.6063 C.2       1 LIG         0.733
     75 O13       32.5080  -13.0158   65.7707 O.co2     1 LIG        -0.723
     76 C54       32.3253   -9.6882   64.8200 C.3       1 LIG        -0.010
     77 C55       31.3166   -8.5209   64.5485 C.3       1 LIG         0.133
     78 N7        31.5943   -7.7603   63.3203 N.am      1 LIG        -0.557
     79 C56       31.2444   -6.4845   63.0826 C.2       1 LIG         0.485
     80 C57       31.6528   -5.9107   61.7302 C.3       1 LIG        -0.198
     81 O14       30.6325   -5.7806   63.8854 O.2       1 LIG        -0.516
     82 C58       29.8353   -8.9926   64.5885 C.3       1 LIG         0.182
     83 C59       28.8403   -7.8180   64.3536 C.3       1 LIG        -0.172
     84 C60       27.4436   -8.3590   64.0936 C.2       1 LIG        -0.162
     85 C61       27.2113   -9.6508   63.8083 C.2       1 LIG        -0.215
     86 C62       28.3385  -10.6639   63.6714 C.3       1 LIG         0.190
     87 O15       29.6046   -9.9985   63.5981 O.3       1 LIG        -0.440
     88 H4        32.0733   -8.2693   62.5914 H         1 LIG         0.298
     89 O16       33.9013  -13.2833   67.4581 O.co2     1 LIG        -0.723
     90 N8        32.2807  -10.2756   66.2395 N.4       1 LIG        -0.161
     91 C63       30.0685  -10.3335   62.9429 C.2       1 LIG        -0.184
     92 C64       29.3235   -9.7503   63.8954 C.2       1 LIG        -0.237
     93 C65       29.8437   -8.7402   64.9146 C.3       1 LIG         0.192
     94 O17       29.1051   -7.5196   64.8444 O.3       1 LIG        -0.455
     95 C66       27.6930   -7.6397   64.9717 C.3       1 LIG         0.138
     96 C67       31.3591   -8.4132   64.7417 C.3       1 LIG         0.152
     97 N9        31.6378   -7.7703   63.4486 N.am      1 LIG        -0.602
     98 C68       31.2330   -6.5462   63.0673 C.2       1 LIG         0.483
     99 C69       31.6522   -6.0994   61.6711 C.3       1 LIG        -0.200
    100 O18       30.5687   -5.7900   63.7748 O.2       1 LIG        -0.528
    101 C70       32.2897   -9.6441   64.9677 C.3       1 LIG        -0.001
    102 C71       33.5564  -11.0528   66.6153 C.3       1 LIG         0.053
    103 C72       33.2425  -12.5814   66.6583 C.2       1 LIG         0.735
    104 O19       33.8942  -13.2381   67.5005 O.co2     1 LIG        -0.721
    105 C73       34.4800  -10.5859   65.4678 C.3       1 LIG        -0.205
    106 C74       33.7996   -9.3947   64.7855 C.3       1 LIG        -0.061
    107 C75       34.2490   -9.2444   63.3350 C.2       1 LIG        -0.174
    108 C76       34.8184   -8.1708   62.7527 C.2       1 LIG        -0.129
    109 C77       35.1349   -6.8287   63.3870 C.3       1 LIG        -0.148
    110 H5        32.2115   -8.3004   62.8093 H         1 LIG         0.319
    111 N10       32.2491  -10.2626   66.3749 N.4       1 LIG        -0.173
    112 O20       32.3766  -13.0949   65.9078 O.co2     1 LIG        -0.721
    113 C78       35.1101   -7.0270   63.4647 C.3       1 LIG        -0.153
    114 C79       34.3364   -8.1546   62.8061 C.2       1 LIG        -0.140
    115 C80       33.6196   -9.1251   63.4065 C.2       1 LIG        -0.188
    116 C81       33.4132   -9.3515   64.9020 C.3       1 LIG        -0.073
    117 C82       34.2350  -10.5424   65.4049 C.3       1 LIG        -0.201
    118 C83       33.5237  -11.1040   66.6550 C.3       1 LIG         0.054
    119 C84       33.2883  -12.6467   66.6668 C.2       1 LIG         0.736
    120 O21       32.4382  -13.0647   65.8495 O.co2     1 LIG        -0.720
    121 C85       31.9584   -9.6664   65.3081 C.3       1 LIG        -0.010
    122 C86       30.9735   -8.4564   65.3301 C.3       1 LIG         0.084
    123 N11       30.8107   -7.8693   63.9911 N.am      1 LIG        -0.608
    124 C87       31.2375   -6.6554   63.6003 C.2       1 LIG         0.483
    125 C88       30.9504   -6.2705   62.1532 C.3       1 LIG        -0.201
    126 O22       31.8385   -5.8696   64.3320 O.2       1 LIG        -0.521
    127 C89       28.6323   -9.6071   65.1152 C.3       1 LIG        -0.138
    128 C90       29.1971  -10.9544   64.6210 C.3       1 LIG        -0.128
    129 C91       28.2318  -11.6989   63.6886 C.3       1 LIG        -0.172
    130 H6        30.3633   -8.4581   63.3037 H         1 LIG         0.310
    131 O23       33.9327  -13.4027   67.4345 O.co2     1 LIG        -0.720
    132 N12       32.1626  -10.3703   66.6607 N.4       1 LIG        -0.165
    133 C92       35.1271   -6.8211   63.3667 C.3       1 LIG        -0.154
    134 C93       34.8196   -8.1659   62.7336 C.2       1 LIG        -0.142
    135 C94       34.2404   -9.2375   63.3097 C.2       1 LIG        -0.183
    136 C95       33.7539   -9.3819   64.7494 C.3       1 LIG        -0.069
    137 C96       34.4762  -10.5281   65.4648 C.3       1 LIG        -0.202
    138 C97       33.5465  -11.0365   66.5871 C.3       1 LIG         0.057
    139 C98       33.3185  -12.5799   66.6330 C.2       1 LIG         0.735
    140 O24       32.5303  -13.0296   65.7717 O.co2     1 LIG        -0.721
    141 C99       32.2485   -9.6960   64.8949 C.3       1 LIG        -0.006
    142 C100      31.2691   -8.4987   64.6344 C.3       1 LIG         0.109
    143 N13       31.5655   -7.8799   63.3310 N.am      1 LIG        -0.559
    144 C101      31.3296   -6.6031   62.9781 C.2       1 LIG         0.485
    145 C102      31.7476   -6.2025   61.5675 C.3       1 LIG        -0.198
    146 O25       30.8139   -5.7679   63.7202 O.2       1 LIG        -0.531
    147 C103      29.7292   -8.8078   64.7896 C.3       1 LIG         0.229
    148 C104      28.8473   -7.6122   64.3416 C.3       1 LIG        -0.210
    149 C105      29.3103  -10.1167   64.0521 C.3       1 LIG        -0.166
    150 C106      27.8635  -10.6128   64.2770 C.3       1 LIG        -0.127
    151 C107      27.5992  -11.9815   63.6347 C.3       1 LIG        -0.174
    152 H7        32.0179   -8.4793   62.6564 H         1 LIG         0.304
    153 O26       33.9084  -13.3065   67.4701 O.co2     1 LIG        -0.721
    154 N14       32.2067  -10.3218   66.2990 N.4       1 LIG        -0.176
    155 C108      27.5488  -11.4537   63.8942 C.2       1 LIG        -0.201
    156 C109      27.8970  -10.1587   63.9546 C.2       1 LIG        -0.185
    157 C110      29.2871   -9.6182   63.6569 C.3       1 LIG        -0.109
    158 C111      29.9071   -8.7647   64.7943 C.3       1 LIG         0.191
    159 O27       29.1526   -7.5689   64.9094 O.3       1 LIG        -0.644
    160 C112      31.4127   -8.4008   64.5992 C.3       1 LIG         0.084
    161 N15       31.6388   -7.7191   63.3140 N.am      1 LIG        -0.609
    162 C113      31.1707   -6.5104   62.9568 C.2       1 LIG         0.483
    163 C114      31.5601   -6.0175   61.5673 C.3       1 LIG        -0.201
    164 O28       30.4667   -5.8054   63.6786 O.2       1 LIG        -0.521
    165 C115      32.3680   -9.6154   64.8524 C.3       1 LIG        -0.009
    166 C116      33.6344  -11.0108   66.5025 C.3       1 LIG         0.054
    167 C117      33.3236  -12.5367   66.5990 C.2       1 LIG         0.735
    168 O29       32.4902  -12.9673   65.7711 O.co2     1 LIG        -0.720
    169 C118      34.5425  -10.5842   65.3247 C.3       1 LIG        -0.201
    170 C119      33.8776   -9.3764   64.6625 C.3       1 LIG        -0.073
    171 C120      34.2978   -9.1948   63.2090 C.2       1 LIG        -0.188
    172 C121      34.8296   -8.0976   62.6352 C.2       1 LIG        -0.140
    173 C122      35.1349   -6.7614   63.2879 C.3       1 LIG        -0.153
    174 H8        28.9520   -7.2492   64.0265 H         1 LIG         0.429
    175 H9        32.1858   -8.2325   62.6382 H         1 LIG         0.311
    176 N16       32.3224  -10.2236   66.2620 N.4       1 LIG        -0.165
    177 O30       33.8980  -13.2707   67.4401 O.co2     1 LIG        -0.720
    178 C123      31.2746   -6.4353   62.2323 C.3       1 LIG        -0.198
    179 C124      31.0905   -7.0245   63.6265 C.2       1 LIG         0.482
    180 O31       31.2952   -6.3214   64.6154 O.2       1 LIG        -0.525
    181 N17       30.7156   -8.3152   63.6844 N.am      1 LIG        -0.564
    182 C125      30.4909   -9.0989   64.9069 C.3       1 LIG         0.119
    183 C126      29.0987   -9.7893   64.8758 C.3       1 LIG        -0.144
    184 C127      28.7645  -10.6191   63.6081 C.3       1 LIG        -0.079
    185 C128      27.3628  -11.2573   63.6661 C.3       1 LIG        -0.172
    186 C129      29.8389  -11.6927   63.3553 C.3       1 LIG        -0.172
    187 C130      31.6445  -10.1138   65.1640 C.3       1 LIG        -0.008
    188 C131      32.9764  -11.3746   66.8828 C.3       1 LIG         0.051
    189 C132      33.0707  -12.9176   66.6665 C.2       1 LIG         0.735
    190 O32       33.9627  -13.4969   67.3253 O.co2     1 LIG        -0.717
    191 C133      33.9219  -10.5079   66.0243 C.3       1 LIG        -0.207
    192 C134      33.0747   -9.5317   65.1983 C.3       1 LIG        -0.111
    193 C135      33.6828   -9.2238   63.8389 C.ar      1 LIG        -0.040
    194 N18       34.5309   -9.7086   61.7817 N.2       1 LIG        -0.143
    195 C136      34.5399   -8.4091   61.9579 C.ar      1 LIG        -0.113
    196 C137      34.0332   -8.0412   63.2079 C.ar      1 LIG        -0.302
    197 H10       30.5736   -8.8065   62.8140 H         1 LIG         0.305
    198 N19       31.5652  -10.8811   66.4932 N.4       1 LIG        -0.152
    199 O33       32.2837  -13.5221   65.8973 O.co2     1 LIG        -0.717
    200 C138      30.6323   -6.1351   62.2835 C.3       1 LIG        -0.198
    201 C139      30.9356   -6.6530   63.6854 C.2       1 LIG         0.483
    202 O34       31.7013   -6.0228   64.4139 O.2       1 LIG        -0.521
    203 N20       30.3360   -7.8041   64.0387 N.am      1 LIG        -0.560
    204 C140      30.4790   -8.4983   65.3254 C.3       1 LIG         0.119
    205 C141      28.2742   -9.8563   64.8030 C.3       1 LIG        -0.080
    206 C142      29.1175  -10.9189   64.0717 C.3       1 LIG        -0.171
    207 C143      27.5670   -8.9335   63.7933 C.3       1 LIG        -0.171
    208 C144      31.5533   -9.6239   65.2548 C.3       1 LIG        -0.013
    209 C145      33.3513  -10.8858   66.4773 C.3       1 LIG         0.049
    210 C146      33.2239  -12.4415   66.4831 C.2       1 LIG         0.735
    211 O35       32.3778  -12.9124   65.6907 O.co2     1 LIG        -0.721
    212 C147      33.9306  -10.2566   65.1925 C.3       1 LIG        -0.200
    213 C148      32.9236   -9.2299   64.6594 C.3       1 LIG        -0.103
    214 C149      32.9711   -9.0793   63.1439 C.ar      1 LIG         0.023
    215 N21       34.0028   -8.5089   62.5509 N.2       1 LIG        -0.162
    216 N22       33.7251   -8.5438   61.2439 N.pl3     1 LIG        -0.065
    217 C150      32.5210   -9.1252   60.9640 C.ar      1 LIG        -0.175
    218 C151      32.0126   -9.4781   62.1981 C.ar      1 LIG        -0.306
    219 H11       29.7311   -8.2505   63.3647 H         1 LIG         0.301
    220 H12       34.3582   -8.1674   60.5526 H         1 LIG         0.289
    221 N23       31.9487  -10.2491   66.6020 N.4       1 LIG        -0.154
    222 O36       33.9470  -13.1564   67.2196 O.co2     1 LIG        -0.721
    223 C152      27.8926  -12.2918   63.3675 C.3       1 LIG        -0.171
    224 C153      29.1691  -11.4421   63.4985 C.3       1 LIG        -0.127
    225 C154      29.0267  -10.1484   64.3590 C.3       1 LIG        -0.086
    226 C155      27.9093   -9.2093   63.8109 C.3       1 LIG        -0.127
    227 C156      27.6595   -7.9317   64.6312 C.3       1 LIG        -0.171
    228 C157      30.3974   -9.4192   64.6261 C.3       1 LIG         0.152
    229 N24       30.8301   -8.6606   63.4382 N.am      1 LIG        -0.603
    230 C158      31.1010   -7.3436   63.3793 C.2       1 LIG         0.482
    231 C159      31.5348   -6.8033   62.0210 C.3       1 LIG        -0.204
    232 O37       31.0220   -6.5792   64.3399 O.2       1 LIG        -0.519
    233 C160      31.5507  -10.3467   65.1535 C.3       1 LIG        -0.105
    234 C161      32.9998   -9.7791   65.0415 C.3       1 LIG         0.027
    235 N25       33.6184  -10.2220   63.7706 N.pl3     1 LIG        -0.221
    236 C162      34.0787   -9.4795   62.7594 C.cat     1 LIG         0.404
    237 N26       34.1138   -8.1504   62.7692 N.pl3     1 LIG        -0.663
    238 C163      33.7846  -10.3833   66.2346 C.3       1 LIG        -0.124
    239 C164      32.8536  -11.4147   66.9220 C.3       1 LIG        -0.069
    240 C165      33.0455  -12.9136   66.5594 C.2       1 LIG         0.608
    241 O38       32.2361  -13.4497   65.7671 O.co2     1 LIG        -0.744
    242 C166      31.4469  -10.8359   66.6244 C.3       1 LIG         0.175
    243 H13       30.9361   -9.1999   62.5918 H         1 LIG         0.286
    244 H14       34.4643   -7.6492   61.9659 H         1 LIG         0.387
    245 H15       33.7879   -7.6469   63.5814 H         1 LIG         0.387
    246 N27       34.5267  -10.1058   61.6825 N.pl3     1 LIG        -0.663
    247 O39       33.9860  -13.5231   67.1172 O.co2     1 LIG        -0.744
    248 C167      27.7750   -8.0426   64.6729 C.2       1 LIG        -0.209
    249 C168      28.8955   -7.7656   65.3589 C.2       1 LIG        -0.203
    250 C169      31.3384   -8.5821   65.1287 C.3       1 LIG         0.081
    251 N28       31.2501   -8.0876   63.7448 N.am      1 LIG        -0.558
    252 C170      31.3558   -6.8057   63.3510 C.2       1 LIG         0.483
    253 C171      31.2349   -6.5451   61.8536 C.3       1 LIG        -0.197
    254 O40       31.5500   -5.8638   64.1186 O.2       1 LIG        -0.517
    255 C172      32.2532   -9.8413   65.2245 C.3       1 LIG        -0.011
    256 C173      33.6663  -11.2970   66.7067 C.3       1 LIG         0.051
    257 C174      33.3271  -12.8187   66.7809 C.2       1 LIG         0.736
    258 O41       33.9729  -13.4703   67.6316 O.co2     1 LIG        -0.721
    259 C175      34.4626  -10.8428   65.4632 C.3       1 LIG        -0.203
    260 C176      33.7390   -9.6294   64.8712 C.3       1 LIG        -0.066
    261 C177      34.0234   -9.4803   63.3792 C.2       1 LIG        -0.192
    262 C178      34.5412   -8.4142   62.7380 C.2       1 LIG        -0.130
    263 C179      34.9541   -7.0808   63.3341 C.3       1 LIG        -0.154
    264 H16       31.1237   -8.7930   63.0339 H         1 LIG         0.299
    265 N29       32.3573  -10.4784   66.6202 N.4       1 LIG        -0.159
    266 O42       32.4464  -13.3310   66.0468 O.co2     1 LIG        -0.721
    267 C180      35.1348   -6.8186   63.4412 C.3       1 LIG        -0.153
    268 C181      34.7926   -8.1374   62.7715 C.2       1 LIG        -0.140
    269 C182      34.2370   -9.2294   63.3326 C.2       1 LIG        -0.188
    270 C183      33.8220   -9.4228   64.7862 C.3       1 LIG        -0.073
    271 C184      34.4837  -10.6422   65.4306 C.3       1 LIG        -0.201
    272 C185      33.5764  -11.0843   66.6029 C.3       1 LIG         0.054
    273 C186      33.2545  -12.6096   66.6682 C.2       1 LIG         0.735
    274 O43       33.9113  -13.2598   67.5116 O.co2     1 LIG        -0.720
    275 C187      32.3117   -9.6531   64.9814 C.3       1 LIG        -0.010
    276 C188      31.3651   -8.4265   64.7548 C.3       1 LIG         0.084
    277 N30       31.5680   -7.7485   63.4640 N.am      1 LIG        -0.608
    278 C189      31.2062   -6.4910   63.1551 C.2       1 LIG         0.483
    279 C190      31.5416   -6.0179   61.7451 C.3       1 LIG        -0.201
    280 O44       30.6365   -5.7290   63.9352 O.2       1 LIG        -0.521
    281 C191      29.8590   -8.7677   64.9852 C.3       1 LIG         0.187
    282 O45       29.1044   -7.5670   65.0062 O.3       1 LIG        -0.647
    283 C192      29.2342   -9.7084   63.9207 C.3       1 LIG        -0.138
    284 C193      27.7473  -10.0310   64.1506 C.3       1 LIG        -0.172
    285 H17       32.0035   -8.3051   62.7428 H         1 LIG         0.310
    286 H18       28.2024   -7.7741   65.2613 H         1 LIG         0.428
    287 O46       32.3801  -13.1273   65.9312 O.co2     1 LIG        -0.720
    288 N31       32.2695  -10.2831   66.3818 N.4       1 LIG        -0.165
    289 C194      28.6427  -11.9712   63.4132 C.3       1 LIG        -0.194
    290 C195      29.8320  -11.0565   63.7483 C.3       1 LIG        -0.008
    291 N32       29.4405   -9.8620   64.5143 N.am      1 LIG        -0.285
    292 C196      29.0679   -8.7080   63.6779 C.3       1 LIG         0.052
    293 C197      31.0541   -8.8461   62.1249 C.ar      1 LIG        -0.106
    294 C198      32.1249   -8.2670   61.4484 C.ar      1 LIG        -0.130
    295 C199      32.3806   -6.9055   61.5978 C.ar      1 LIG        -0.120
    296 C200      31.5774   -6.1176   62.4196 C.ar      1 LIG        -0.130
    297 C201      30.5071   -6.6961   63.0961 C.ar      1 LIG        -0.106
    298 C202      32.1591  -13.3389   67.7113 C.3       1 LIG        -0.047
    299 C203      31.4352  -14.4311   66.8714 C.2       1 LIG         0.616
    300 C204      33.1699  -12.4364   66.9805 C.3       1 LIG        -0.124
    301 C205      32.2929  -11.3168   66.3925 C.3       1 LIG         0.024
    302 N33       33.1077  -10.0958   66.2019 N.pl3     1 LIG        -0.236
    303 C206      34.2323   -9.9625   65.4919 C.cat     1 LIG         0.407
    304 N34       34.8318  -10.9684   64.8610 N.pl3     1 LIG        -0.659
    305 H19       34.2213   -7.9392   65.5829 H         1 LIG         0.388
    306 H20       32.7582   -9.2565   66.6411 H         1 LIG         0.268
    307 H21       34.4382  -11.8971   64.9136 H         1 LIG         0.388
    308 O47       32.1366  -15.1526   66.1262 O.co2     1 LIG        -0.745
    309 N35       34.7827   -8.7610   65.4112 N.pl3     1 LIG        -0.659
    310 C207      31.2940   -6.4033   62.1705 C.3       1 LIG        -0.200
    311 C208      31.1677   -6.9974   63.5693 C.2       1 LIG         0.480
    312 O48       31.4794   -6.3201   64.5483 O.2       1 LIG        -0.524
    313 N36       30.7215   -8.2642   63.6418 N.am      1 LIG        -0.564
    314 C209      30.5212   -9.0439   64.8708 C.3       1 LIG         0.120
    315 C210      29.1310   -9.7382   64.8611 C.3       1 LIG        -0.145
    316 C211      28.7918  -10.5862   63.6066 C.3       1 LIG        -0.080
    317 C212      27.3816  -11.2053   63.6673 C.3       1 LIG        -0.172
    318 C213      29.8553  -11.6752   63.3751 C.3       1 LIG        -0.172
    319 C214      31.6804  -10.0549   65.1203 C.3       1 LIG        -0.010
    320 C215      32.9792  -11.3649   66.8285 C.3       1 LIG         0.052
    321 C216      33.0869  -12.9038   66.5908 C.2       1 LIG         0.736
    322 O49       33.9663  -13.4892   67.2612 O.co2     1 LIG        -0.719
    323 C217      33.9375  -10.4805   66.0022 C.3       1 LIG        -0.203
    324 C218      33.1037   -9.4594   65.2189 C.3       1 LIG        -0.097
    325 C219      33.7537   -9.0606   63.8984 C.2       1 LIG         0.021
    326 C220      34.5317   -9.3337   61.8688 C.2       1 LIG        -0.192
    327 C221      34.8542   -7.9908   62.0052 C.2       1 LIG        -0.295
    328 S1        34.3584   -7.4590   63.5811 S.3       1 LIG         0.071
    329 H22       30.4933   -8.7377   62.7797 H         1 LIG         0.306
    330 N37       31.5734  -10.8719   66.4178 N.4       1 LIG        -0.152
    331 O50       32.3178  -13.5003   65.7977 O.co2     1 LIG        -0.719
    332 C222      31.2408   -6.3388   62.2008 C.3       1 LIG        -0.199
    333 C223      31.1389   -6.9613   63.5887 C.2       1 LIG         0.482
    334 O51       31.5351   -6.3319   64.5691 O.2       1 LIG        -0.517
    335 N38       30.6164   -8.1994   63.6519 N.am      1 LIG        -0.572
    336 C224      30.4274   -8.9977   64.8711 C.3       1 LIG         0.119
    337 C225      29.0449   -9.7064   64.8546 C.3       1 LIG        -0.144
    338 C226      28.7015  -10.5180   63.5769 C.3       1 LIG        -0.079
    339 C227      27.3295  -11.2152   63.6623 C.3       1 LIG        -0.172
    340 C228      29.8114  -11.5361   63.2579 C.3       1 LIG        -0.172
    341 C229      31.5998   -9.9975   65.1114 C.3       1 LIG        -0.013
    342 C230      32.9289  -11.2836   66.8154 C.3       1 LIG         0.050
    343 C231      33.0720  -12.8154   66.5504 C.2       1 LIG         0.735
    344 O52       32.2272  -13.3049   65.7680 O.co2     1 LIG        -0.716
    345 C232      33.8691  -10.3625   66.0090 C.3       1 LIG        -0.201
    346 C233      33.0143   -9.3853   65.1935 C.3       1 LIG        -0.119
    347 C234      33.6406   -9.0397   63.8531 C.2       1 LIG         0.235
    348 C235      33.9882   -7.8660   63.2162 C.2       1 LIG        -0.439
    349 C236      34.5322   -8.2764   62.0047 C.2       1 LIG         0.085
    350 N39       34.5349   -9.5814   61.8666 N.2       1 LIG        -0.083
    351 H23       30.3029   -8.6276   62.7929 H         1 LIG         0.303
    352 N40       31.5133  -10.8160   66.4099 N.4       1 LIG        -0.151
    353 O53       33.9916  -13.4892   67.0764 O.co2     1 LIG        -0.716
    354 C237      26.3911   -7.9488   64.6159 C.3       1 LIG        -0.120
    355 C238      27.4614   -8.2518   63.5450 C.3       1 LIG        -0.153
    356 C239      28.8793   -8.5451   64.0955 C.3       1 LIG         0.060
    357 C240      29.9872   -8.5895   63.0056 C.3       1 LIG        -0.151
    358 C241      30.0345   -9.9093   62.2047 C.3       1 LIG        -0.125
    359 C242      29.9847  -11.1426   63.1258 C.3       1 LIG        -0.154
    360 C243      28.8210  -11.0430   64.1317 C.3       1 LIG         0.004
    361 N41       29.0134   -9.7914   64.8926 N.am      1 LIG        -0.298
    362 C244      32.1485  -13.5856   67.8166 C.3       1 LIG        -0.047
    363 C245      31.5222  -14.6781   66.9080 C.2       1 LIG         0.615
    364 C246      33.1379  -12.6360   67.1270 C.3       1 LIG        -0.124
    365 C247      32.2509  -11.5054   66.5807 C.3       1 LIG         0.022
    366 N42       33.0760  -10.2879   66.4047 N.pl3     1 LIG        -0.259
    367 C248      34.2332  -10.1569   65.7475 C.cat     1 LIG         0.412
    368 N43       34.8770  -11.1646   65.1651 N.pl3     1 LIG        -0.652
    369 H24       34.1954   -8.1331   65.8003 H         1 LIG         0.388
    370 H25       34.4893  -12.0960   65.2077 H         1 LIG         0.388
    371 O54       32.2771  -15.2188   66.0682 O.co2     1 LIG        -0.744
    372 N44       34.7740   -8.9508   65.6728 N.pl3     1 LIG        -0.652
    373 C249      28.5993  -12.2803   63.3703 C.3       1 LIG        -0.168
    374 C250      27.8384  -10.9736   63.6501 C.3       1 LIG        -0.146
    375 C251      28.5736   -9.9769   64.5789 C.3       1 LIG         0.114
    376 C252      27.6597   -8.7741   64.9090 C.3       1 LIG        -0.146
    377 C253      27.2718   -7.9249   63.6864 C.3       1 LIG        -0.168
    378 N45       29.8307   -9.5189   63.9847 N.pl3     1 LIG        -0.699
    379 C254      31.1185   -9.9102   64.4101 C.ar      1 LIG         0.261
    380 C255      31.3472  -11.1332   65.0614 C.ar      1 LIG        -0.166
    381 C256      32.6252  -11.5240   65.5079 C.ar      1 LIG         0.029
    382 C257      32.8483  -12.8504   66.2086 C.2       1 LIG         0.829
    383 O55       33.9957  -13.1237   66.6359 O.co2     1 LIG        -0.826
    384 C258      33.6868  -10.6310   65.2792 C.ar      1 LIG        -0.145
    385 C259      33.4865   -9.4199   64.6256 C.ar      1 LIG        -0.115
    386 C260      32.2163   -9.0565   64.1725 C.ar      1 LIG        -0.115
    387 N46       32.0825   -7.8175   63.5024 N.am      1 LIG        -0.200
    388 C261      31.2237   -6.8624   63.9553 C.2       1 LIG         0.443
    389 O56       30.5445   -6.8710   64.9827 O.2       1 LIG        -0.513
    390 C262      31.2281   -5.7329   62.9324 C.3       1 LIG        -0.185
    391 C263      32.4378   -5.9807   62.0657 C.3       1 LIG        -0.137
    392 C264      32.7141   -7.4883   62.1946 C.3       1 LIG         0.058
    393 C265      34.2518   -7.7725   62.1956 C.3       1 LIG         0.145
    394 O57       34.9856   -6.9945   63.1253 O.3       1 LIG        -0.657
    395 C266      32.0361   -8.2904   61.0416 C.3       1 LIG         0.145
    396 H26       29.7780   -8.6785   63.4280 H         1 LIG         0.296
    397 H27       34.9182   -6.0713   62.8712 H         1 LIG         0.418
    398 H28       33.3324   -8.1765   59.5934 H         1 LIG         0.418
    399 O58       31.8798  -13.6371   66.3396 O.co2     1 LIG        -0.826
    400 C267      31.4544   -6.3529   62.1282 C.3       1 LIG        -0.199
    401 C268      31.2727   -6.9264   63.5292 C.2       1 LIG         0.482
    402 O59       31.5322   -6.2301   64.5099 O.2       1 LIG        -0.517
    403 N47       30.8407   -8.1982   63.6017 N.am      1 LIG        -0.569
    404 C269      30.6035   -8.9659   64.8317 C.3       1 LIG         0.119
    405 C270      29.1992   -9.6322   64.8033 C.3       1 LIG        -0.145
    406 C271      28.8454  -10.4480   63.5316 C.3       1 LIG        -0.079
    407 C272      27.4524  -11.1029   63.6107 C.3       1 LIG        -0.172
    408 C273      29.9260  -11.5052   63.2387 C.3       1 LIG        -0.172
    409 C274      31.7418   -9.9973   65.0909 C.3       1 LIG        -0.013
    410 C275      33.0339  -11.3096   66.8032 C.3       1 LIG         0.050
    411 C276      33.1048  -12.8542   66.5909 C.2       1 LIG         0.735
    412 O60       33.9478  -13.4536   67.2950 O.co2     1 LIG        -0.718
    413 C277      34.0008  -10.4612   65.9494 C.3       1 LIG        -0.200
    414 C278      33.1774   -9.4298   65.1676 C.3       1 LIG        -0.115
    415 C279      33.8124   -9.0405   63.8379 C.2       1 LIG         0.196
    416 O61       34.5348   -9.2573   61.7917 O.3       1 LIG        -0.199
    417 C280      34.7695   -7.9774   62.1666 C.2       1 LIG         0.148
    418 C281      34.3306   -7.8019   63.4575 C.2       1 LIG        -0.448
    419 H29       30.6589   -8.6879   62.7376 H         1 LIG         0.302
    420 N48       31.6338  -10.7922   66.4020 N.4       1 LIG        -0.153
    421 O62       32.3418  -13.4410   65.7848 O.co2     1 LIG        -0.718
    422 C282      27.7867   -7.5202   63.6863 C.3       1 LIG        -0.170
    423 C283      27.0137   -8.8352   63.8468 C.3       1 LIG        -0.151
    424 C284      27.9112  -10.0724   63.6533 C.3       1 LIG         0.007
    425 N49       29.0516  -10.1222   64.5850 N.am      1 LIG        -0.302
    426 C285      30.3599   -9.9339   63.9352 C.3       1 LIG         0.018
    427 C286      30.9433   -8.5285   64.1726 C.3       1 LIG        -0.103
    428 C287      32.3151   -8.3747   63.5353 C.ar      1 LIG        -0.059
    429 C288      32.7161   -9.2339   62.5067 C.ar      1 LIG        -0.148
    430 C289      33.9718   -9.0850   61.9167 C.ar      1 LIG        -0.088
    431 C290      34.8331   -8.0773   62.3520 C.ar      1 LIG        -0.225
    432 C291      34.4394   -7.2179   63.3788 C.ar      1 LIG         0.200
    433 O63       35.2865   -6.2314   63.8092 O.3       1 LIG        -0.600
    434 C292      33.1818   -7.3648   63.9665 C.ar      1 LIG        -0.161
    435 O64       30.8102  -11.6002   66.5131 O.3       1 LIG        -0.261
    436 C293      31.8467  -11.9335   67.3381 C.2       1 LIG         0.230
    437 C294      32.8774  -12.9141   66.6672 C.2       1 LIG         0.849
    438 O65       32.5911  -13.3206   65.5160 O.co2     1 LIG        -0.753
    439 H30       35.2810   -5.4596   63.2382 H         1 LIG         0.445
    440 O66       33.8805  -13.1980   67.3622 O.co2     1 LIG        -0.753
    441 C295      27.5579  -11.7743   63.9147 C.3       1 LIG        -0.174
    442 C296      27.5631  -10.2349   63.9735 C.3       1 LIG        -0.081
    443 C297      28.9439   -9.6386   63.7460 C.ar      1 LIG        -0.080
    444 C298      29.8758  -10.3187   62.9623 C.ar      1 LIG        -0.126
    445 C299      31.1435   -9.7790   62.7643 C.ar      1 LIG        -0.113
    446 C300      31.5029   -8.5537   63.3435 C.ar      1 LIG        -0.043
    447 C301      32.8702   -7.9825   63.1392 C.ar      1 LIG        -0.040
    448 C302      33.2347   -6.7645   63.7325 C.ar      1 LIG        -0.114
    449 C303      34.5087   -6.2336   63.5488 C.ar      1 LIG        -0.132
    450 C304      35.4338   -6.9173   62.7659 C.ar      1 LIG        -0.128
    451 C305      35.0938   -8.1262   62.1670 C.ar      1 LIG        -0.132
    452 C306      33.8191   -8.6543   62.3540 C.ar      1 LIG        -0.114
    453 C307      30.5514   -7.8790   64.1219 C.ar      1 LIG        -0.113
    454 C308      29.2821   -8.4144   64.3226 C.ar      1 LIG        -0.126
    455 C309      31.7854  -12.9917   66.9143 C.2       1 LIG        -0.073
    456 C310      33.2153  -12.3530   66.6720 C.2       1 LIG         0.860
    457 O67       34.1235  -13.1612   66.3684 O.co2     1 LIG        -0.788
    458 C311      31.7149  -14.5114   67.1295 C.3       1 LIG        -0.112
    459 O68       33.3101  -11.1101   66.8073 O.co2     1 LIG        -0.788
    460 C312      31.4397   -5.8458   62.0891 C.3       1 LIG        -0.202
    461 C313      31.5787   -6.6796   63.3581 C.2       1 LIG         0.480
    462 O69       31.2998   -6.1799   64.4478 O.2       1 LIG        -0.508
    463 N50       32.0063   -7.9459   63.2016 N.am      1 LIG        -0.686
    464 C314      32.1730   -8.9445   64.2760 C.3       1 LIG         0.063
    465 C315      31.0246  -10.0103   64.2514 C.3       1 LIG         0.143
    466 C316      26.8462   -8.2895   65.5637 C.3       1 LIG        -0.138
    467 C317      27.4753   -8.2742   64.1591 C.3       1 LIG        -0.140
    468 C318      28.5379   -9.3552   63.8472 C.3       1 LIG         0.073
    469 C319      27.9827  -10.7945   63.6724 C.3       1 LIG         0.138
    470 O70       26.8979  -10.8212   62.7672 O.3       1 LIG        -0.645
    471 C320      31.3678  -11.3039   64.9991 C.2       1 LIG        -0.304
    472 C321      32.5754  -11.6114   65.5360 C.2       1 LIG         0.007
    473 C322      32.7982  -12.9575   66.3435 C.2       1 LIG         0.848
    474 O71       31.8167  -13.7353   66.3787 O.co2     1 LIG        -0.750
    475 C323      33.7723  -10.6615   65.3894 C.3       1 LIG        -0.134
    476 C324      33.5592   -9.6515   64.2337 C.3       1 LIG         0.009
    477 H31       32.1327   -8.2859   62.2588 H         1 LIG         0.336
    478 H32       27.2410  -10.7376   61.8739 H         1 LIG         0.455
    479 N51       29.7482   -9.3176   64.8279 N.4       1 LIG        -0.428
    480 O72       33.9271  -13.1249   66.8628 O.co2     1 LIG        -0.750
    481 N52       34.6880   -8.6071   64.3534 N.4       1 LIG        -0.312
    482 C325      26.1318   -7.8180   64.8931 C.3       1 LIG        -0.171
    483 C326      27.5546   -8.3926   64.8772 C.3       1 LIG        -0.131
    484 C327      27.8757   -9.1629   63.5847 C.3       1 LIG        -0.128
    485 C328      29.1866   -9.9726   63.6777 C.3       1 LIG        -0.142
    486 C329      30.4724   -9.1122   63.8558 C.3       1 LIG         0.147
    487 N53       30.5674   -8.0191   62.8741 N.am      1 LIG        -0.593
    488 C330      30.9376   -6.7467   63.1113 C.2       1 LIG         0.480
    489 C331      30.9731   -5.8164   61.9041 C.3       1 LIG        -0.205
    490 O73       31.2291   -6.3104   64.2240 O.2       1 LIG        -0.532
    491 C332      31.7677   -9.9849   63.9791 C.3       1 LIG        -0.102
    492 C333      31.6585  -11.0616   65.0901 C.3       1 LIG        -0.106
    493 C334      32.9934  -11.1240   65.8786 C.3       1 LIG        -0.055
    494 C335      33.4888  -12.5156   66.3523 C.2       1 LIG         0.607
    495 O74       33.0291  -13.5250   65.7707 O.co2     1 LIG        -0.747
    496 C336      33.9541  -10.2582   65.0403 C.3       1 LIG        -0.127
    497 C337      33.0610   -9.2151   64.3545 C.3       1 LIG         0.028
    498 N54       33.7663   -8.7068   63.1552 N.pl3     1 LIG        -0.210
    499 C338      34.1060   -7.4482   62.8586 C.cat     1 LIG         0.402
    500 N55       33.8692   -6.4086   63.6528 N.pl3     1 LIG        -0.663
    501 H33       34.6337   -7.8914   60.9537 H         1 LIG         0.386
    502 H34       34.0110   -9.4014   62.4646 H         1 LIG         0.281
    503 H35       34.1452   -5.4811   63.3656 H         1 LIG         0.386
    504 H36       33.4158   -6.5525   64.5437 H         1 LIG         0.386
    505 O75       34.2741  -12.5682   67.3266 O.co2     1 LIG        -0.747
    506 N56       34.7162   -7.2218   61.7054 N.pl3     1 LIG        -0.663
    507 H37       35.2661   -6.3839   61.5819 H         1 LIG         0.386
    508 C339      27.9354  -12.3547   63.5298 C.3       1 LIG        -0.170
    509 C340      29.1479  -11.5865   62.9906 C.3       1 LIG        -0.151
    510 C341      28.9560  -10.0606   63.0743 C.3       1 LIG         0.008
    511 N57       28.8386   -9.5488   64.4493 N.am      1 LIG        -0.299
    512 C342      27.5141   -9.0004   64.7888 C.3       1 LIG         0.014
    513 C343      27.0446   -7.8559   63.8663 C.3       1 LIG        -0.149
    514 C344      29.8710   -9.5055   65.3374 C.2       1 LIG         0.494
    515 C345      31.2820   -9.9897   64.9016 C.3       1 LIG         0.092
    516 O76       31.7460  -10.7803   66.0029 O.3       1 LIG        -0.259
    517 C346      33.0355  -11.2212   65.9064 C.2       1 LIG         0.232
    518 C347      33.3330  -12.4655   66.8268 C.2       1 LIG         0.849
    519 O77       32.6628  -12.5519   67.8832 O.co2     1 LIG        -0.753
    520 C348      33.9599  -10.6636   65.0843 C.2       1 LIG        -0.487
    521 C349      33.6816   -9.4425   64.2220 C.3       1 LIG         0.061
    522 C350      32.2664   -8.8362   64.5132 C.3       1 LIG         0.090
    523 N58       31.7314   -8.0067   63.4183 N.am      1 LIG        -0.604
    524 C351      31.3971   -6.7063   63.4820 C.2       1 LIG         0.486
    525 C352      30.8527   -6.0839   62.2003 C.3       1 LIG        -0.199
    526 O78       31.4993   -6.0183   64.4969 O.2       1 LIG        -0.535
    527 H38       31.5967   -8.4827   62.5380 H         1 LIG         0.319
    528 O79       34.2170  -13.2483   66.4061 O.co2     1 LIG        -0.753
    529 N59       34.7606   -8.3996   64.5520 N.4       1 LIG        -0.295
    530 C353      31.5659   -8.9459   60.1686 C.3       1 LIG        -0.200
    531 C354      31.4622   -9.1908   61.6696 C.2       1 LIG         0.483
    532 O80       31.6668   -8.2656   62.4540 O.2       1 LIG        -0.513
    533 N60       31.1496  -10.4404   62.0520 N.am      1 LIG        -0.462
    534 C355      30.9624  -10.8959   63.4376 C.3       1 LIG         0.032
    535 C356      29.4454  -10.9983   63.7895 C.2       1 LIG         0.489
    536 O81       28.9854  -12.1109   64.0540 O.2       1 LIG        -0.561
    537 N61       28.6605   -9.8841   63.7976 N.am      1 LIG        -0.322
    538 C357      29.0984   -8.5376   63.3983 C.3       1 LIG        -0.021
    539 C358      29.0521   -7.6646   64.6718 C.3       1 LIG         0.117
    540 O82       27.7391   -7.6887   65.2320 O.3       1 LIG        -0.444
    541 C359      27.2942   -9.0008   65.5809 C.3       1 LIG         0.117
    542 C360      27.2901   -9.9253   64.3408 C.3       1 LIG        -0.021
    543 C361      31.8304  -10.0856   64.4728 C.3       1 LIG        -0.097
    544 C362      31.5993  -10.5188   65.9499 C.3       1 LIG        -0.109
    545 C363      32.9249  -11.0944   66.5084 C.3       1 LIG        -0.054
    546 C364      33.0529  -12.6422   66.5278 C.2       1 LIG         0.612
    547 O83       32.2957  -13.2820   65.7631 O.co2     1 LIG        -0.744
    548 C365      33.9602  -10.2750   65.7157 C.3       1 LIG        -0.121
    549 C366      33.3814  -10.2248   64.2929 C.3       1 LIG         0.024
    550 N62       33.9740   -9.0697   63.5805 N.pl3     1 LIG        -0.256
    551 C367      34.3869   -9.0006   62.3104 C.cat     1 LIG         0.411
    552 N63       34.3575  -10.0238   61.4613 N.pl3     1 LIG        -0.657
    553 H39       35.1886   -7.1526   62.5258 H         1 LIG         0.389
    554 H40       31.0001  -11.1419   61.3418 H         1 LIG         0.285
    555 H41       34.0562   -8.2180   64.1162 H         1 LIG         0.272
    556 H42       34.6860   -9.9042   60.5145 H         1 LIG         0.389
    557 O84       33.8942  -13.1783   67.2862 O.co2     1 LIG        -0.744
    558 N64       34.8555   -7.8436   61.8693 N.pl3     1 LIG        -0.657
    559 H43       34.8694   -7.6522   60.8781 H         1 LIG         0.389
    560 C368      31.4113   -5.7971   62.2606 C.3       1 LIG        -0.202
    561 C369      31.5704   -6.6379   63.5228 C.2       1 LIG         0.479
    562 O85       31.3571   -6.1301   64.6233 O.2       1 LIG        -0.511
    563 N65       31.9448   -7.9185   63.3488 N.am      1 LIG        -0.673
    564 C370      32.1271   -8.9184   64.4179 C.3       1 LIG         0.085
    565 C371      30.9764   -9.9854   64.4137 C.3       1 LIG         0.147
    566 C372      29.0909   -8.1677   64.2420 C.3       1 LIG         0.034
    567 C373      27.7162   -8.5535   63.6618 C.3       1 LIG        -0.100
    568 C374      26.5698   -8.0803   64.5428 C.ar      1 LIG        -0.122
    569 C375      26.7643   -7.9220   65.9180 C.ar      1 LIG        -0.116
    570 C376      31.3330  -11.2942   65.1205 C.2       1 LIG        -0.330
    571 C377      32.5490  -11.6100   65.6324 C.2       1 LIG         0.023
    572 C378      32.7905  -12.9782   66.3947 C.2       1 LIG         0.846
    573 O86       31.8250  -13.7765   66.3905 O.co2     1 LIG        -0.748
    574 C379      33.7390  -10.6500   65.4930 C.3       1 LIG        -0.137
    575 C380      33.5125   -9.6266   64.3512 C.3       1 LIG         0.003
    576 H44       32.0131   -8.2651   62.4025 H         1 LIG         0.333
    577 N66       29.7028   -9.3476   65.0421 N.4       1 LIG        -0.444
    578 O87       33.9158  -13.1390   66.9239 O.co2     1 LIG        -0.748
    579 N67       34.6445   -8.5849   64.4681 N.4       1 LIG        -0.309
    580 N68       29.2031  -10.0522   64.9215 N.am      1 LIG        -0.301
    581 C381      28.0262   -9.4203   64.3055 C.3       1 LIG         0.011
    582 C382      28.0290   -7.8843   64.4190 C.3       1 LIG        -0.151
    583 C383      30.2523  -10.4846   64.1686 C.2       1 LIG         0.491
    584 O88       30.2701  -10.3440   62.9425 O.2       1 LIG        -0.528
    585 C384      31.4717  -11.1505   64.8650 C.3       1 LIG         0.091
    586 O89       30.9136  -12.2694   65.5655 O.3       1 LIG        -0.255
    587 C385      31.7842  -12.9582   66.3613 C.2       1 LIG         0.234
    588 C386      31.3030  -14.4250   66.6770 C.2       1 LIG         0.850
    589 C387      32.9554  -12.4435   66.8127 C.2       1 LIG        -0.488
    590 C388      33.4021  -11.0176   66.5327 C.3       1 LIG         0.063
    591 C389      32.2911  -10.1943   65.7959 C.3       1 LIG         0.088
    592 N69       32.8058   -9.0205   65.0682 N.am      1 LIG        -0.577
    593 C390      33.6408   -9.0284   64.0099 C.2       1 LIG         0.443
    594 O90       34.0949  -10.0654   63.5230 O.2       1 LIG        -0.476
    595 C391      34.0304   -7.6728   63.3939 C.3       1 LIG         0.471
    596 F1        35.1349   -7.1763   63.9579 F         1 LIG        -0.151
    597 F2        34.2397   -7.8273   62.0863 F         1 LIG        -0.151
    598 F3        33.0282   -6.8106   63.5679 F         1 LIG        -0.151
    599 H45       32.4878   -8.1240   65.4076 H         1 LIG         0.326
    600 O91       32.1761  -15.1882   67.1525 O.co2     1 LIG        -0.750
    601 C392      31.5349   -8.7315   60.3949 C.3       1 LIG        -0.200
    602 C393      31.2516   -8.9908   61.8706 C.2       1 LIG         0.482
    603 O92       30.9328   -8.0550   62.6026 O.2       1 LIG        -0.513
    604 N70       31.3610  -10.2630   62.2861 N.am      1 LIG        -0.460
    605 C394      31.1466  -10.7329   63.6579 C.3       1 LIG         0.025
    606 C395      29.6329  -10.5960   63.9436 C.2       1 LIG         0.510
    607 O93       28.9735   -9.7782   63.2989 O.2       1 LIG        -0.559
    608 N71       29.0937  -11.3678   64.9068 N.am      1 LIG        -0.386
    609 C396      32.0226   -9.9456   64.6875 C.3       1 LIG        -0.095
    610 C397      31.8833  -10.4168   66.1663 C.3       1 LIG        -0.108
    611 C398      33.2293  -11.0462   66.6080 C.3       1 LIG        -0.054
    612 C399      33.3813  -12.5894   66.5255 C.2       1 LIG         0.613
    613 O94       34.2247  -13.1555   67.2583 O.co2     1 LIG        -0.745
    614 C400      34.2306  -10.2385   65.7686 C.3       1 LIG        -0.121
    615 C401      33.5471  -10.1276   64.3989 C.3       1 LIG         0.023
    616 N72       34.1097   -8.9809   63.6488 N.pl3     1 LIG        -0.253
    617 C402      34.3264   -8.8845   62.3330 C.cat     1 LIG         0.410
    618 N73       34.0946   -9.8691   61.4696 N.pl3     1 LIG        -0.658
    619 H46       34.6961   -6.8936   62.3958 H         1 LIG         0.389
    620 H47       31.6313  -10.9761   61.6241 H         1 LIG         0.286
    621 H48       34.3627   -8.1733   64.1995 H         1 LIG         0.271
    622 H49       34.2718   -9.7330   60.4852 H         1 LIG         0.389
    623 H50       33.7220  -10.7474   61.8022 H         1 LIG         0.389
    624 O95       32.6102  -13.1958   65.7474 O.co2     1 LIG        -0.745
    625 N74       34.8010   -7.7428   61.8595 N.pl3     1 LIG        -0.658
    626 H51       35.2677   -7.7250   60.9645 H         1 LIG         0.389
    627 C403      25.9987   -7.9867   63.9670 C.2       1 LIG        -0.235
    628 C404      27.2052   -8.1734   64.5246 C.2       1 LIG        -0.163
    629 C405      27.5636   -9.3229   65.4494 C.3       1 LIG        -0.149
    630 C406      28.7595  -10.1783   64.9685 C.3       1 LIG         0.267
    631 C407      28.5186  -10.8220   63.5858 C.3       1 LIG        -0.191
    632 C408      27.3391  -11.8074   63.5621 C.3       1 LIG        -0.172
    633 O96       29.9266   -9.3629   64.8581 O.3       1 LIG        -0.461
    634 C409      31.1012   -9.9699   64.3174 C.3       1 LIG         0.206
    635 C410      31.3987  -11.2442   65.0975 C.2       1 LIG        -0.246
    636 C411      32.6211  -11.6266   65.5461 C.2       1 LIG        -0.074
    637 C412      32.8115  -12.9669   66.3696 C.2       1 LIG         0.860
    638 O97       31.8258  -13.7407   66.3791 O.co2     1 LIG        -0.788
    639 C413      33.8706  -10.7717   65.2803 C.3       1 LIG        -0.112
    640 C414      33.6252   -9.7043   64.1808 C.3       1 LIG         0.006
    641 C415      32.2732   -8.9504   64.3506 C.3       1 LIG         0.109
    642 N75       32.0277   -7.8740   63.3741 N.am      1 LIG        -0.632
    643 C416      31.5369   -6.6506   63.6407 C.2       1 LIG         0.485
    644 C417      31.3610   -5.7165   62.4482 C.3       1 LIG        -0.203
    645 O98       31.2357   -6.2620   64.7688 O.2       1 LIG        -0.503
    646 H52       32.2804   -8.0839   62.4193 H         1 LIG         0.304
    647 O99       33.9179  -13.1292   66.9368 O.co2     1 LIG        -0.788
    648 N76       34.8034   -8.7141   64.2647 N.4       1 LIG        -0.319
    649 C418      27.2076   -7.7867   63.6665 C.3       1 LIG        -0.202
    650 C419      28.0113   -9.0814   63.7264 C.2       1 LIG         0.480
    651 O100      27.6468  -10.0543   63.0681 O.2       1 LIG        -0.508
    652 N77       29.0969   -9.0775   64.5219 N.am      1 LIG        -0.686
    653 C420      30.0056  -10.2112   64.7866 C.3       1 LIG         0.061
    654 C421      31.4197   -9.7581   65.2883 C.3       1 LIG         0.146
    655 C422      32.1105   -9.6441   62.7492 C.3       1 LIG         0.051
    656 C423      31.2121   -8.8560   61.7707 C.3       1 LIG        -0.151
    657 C424      31.8541   -7.6177   61.1033 C.3       1 LIG        -0.133
    658 C425      31.5275   -6.2380   61.7203 C.3       1 LIG        -0.139
    659 C426      31.8193   -5.9965   63.2178 C.3       1 LIG        -0.139
    660 C427      33.3013   -6.0102   63.6632 C.3       1 LIG        -0.133
    661 C428      34.0698   -7.3528   63.6542 C.3       1 LIG        -0.151
    662 C429      33.5285   -8.4592   64.5830 C.3       1 LIG         0.051
    663 C430      32.2864  -10.9130   65.7930 C.2       1 LIG        -0.302
    664 C431      31.8547  -12.1816   66.0100 C.2       1 LIG         0.006
    665 C432      32.8494  -13.3172   66.4930 C.2       1 LIG         0.848
    666 O101      33.9170  -12.9152   67.0109 O.co2     1 LIG        -0.751
    667 C433      30.3824  -12.5692   65.7959 C.3       1 LIG        -0.134
    668 H53       29.2747   -8.2421   65.0610 H         1 LIG         0.335
    669 N78       32.1326   -8.9721   64.1480 N.4       1 LIG        -0.437
    670 O102      32.4798  -14.5031   66.3226 O.co2     1 LIG        -0.751
    671 C434      26.9976   -8.5785   64.5100 C.3       1 LIG        -0.091
    672 C435      27.5903   -9.5218   65.5788 C.3       1 LIG        -0.161
    673 C436      28.7878  -10.3137   65.0254 C.3       1 LIG         0.040
    674 C437      31.2099   -9.9510   64.1031 C.3       1 LIG         0.142
    675 C438      31.4939  -11.2481   64.8629 C.2       1 LIG        -0.306
    676 C439      32.6487  -11.5480   65.5090 C.2       1 LIG         0.010
    677 C440      32.8139  -12.9046   66.3105 C.2       1 LIG         0.848
    678 O103      31.7985  -13.6377   66.3464 O.co2     1 LIG        -0.750
    679 C441      33.8411  -10.5813   65.4872 C.3       1 LIG        -0.134
    680 C442      33.7345   -9.5770   64.3117 C.3       1 LIG         0.008
    681 C443      32.3468   -8.8762   64.2194 C.3       1 LIG         0.066
    682 N79       32.2742   -7.8909   63.1236 N.am      1 LIG        -0.685
    683 C444      31.7970   -6.6365   63.2201 C.2       1 LIG         0.480
    684 C445      31.7780   -5.8135   61.9365 C.3       1 LIG        -0.202
    685 O104      31.3838   -6.1398   64.2675 O.2       1 LIG        -0.506
    686 C446      29.3267   -8.3186   63.4975 C.3       1 LIG         0.040
    687 C447      28.1033   -7.5878   64.0814 C.3       1 LIG        -0.161
    688 H54       32.5084   -8.2353   62.2036 H         1 LIG         0.334
    689 N80       29.8711   -9.3016   64.5637 N.4       1 LIG        -0.424
    690 O105      33.9358  -13.1228   66.8262 O.co2     1 LIG        -0.750
    691 N81       34.8432   -8.5270   64.5319 N.4       1 LIG        -0.312
    692 C448      28.3635  -12.3637   63.3406 C.3       1 LIG        -0.170
    693 C449      27.3078  -11.3002   63.6671 C.3       1 LIG        -0.151
    694 C450      27.6351  -10.5238   64.9564 C.3       1 LIG         0.008
    695 N82       28.9565   -9.8777   64.9254 N.am      1 LIG        -0.303
    696 C451      28.9213   -8.4465   64.5862 C.3       1 LIG         0.019
    697 C452      27.7275   -8.0853   63.6813 C.3       1 LIG        -0.103
    698 C453      26.4718   -7.7978   64.4893 C.ar      1 LIG        -0.093
    699 C454      30.0947  -10.5794   65.1862 C.2       1 LIG         0.496
    700 O106      30.0661  -11.7870   65.4402 O.2       1 LIG        -0.529
    701 C455      31.4702   -9.8560   65.1393 C.3       1 LIG         0.092
    702 O107      31.5071   -9.2479   63.8423 O.3       1 LIG        -0.261
    703 C456      32.6867   -8.6457   63.5092 C.2       1 LIG         0.230
    704 C457      32.5305   -7.5750   62.3644 C.2       1 LIG         0.849
    705 O108      31.3616   -7.3405   61.9758 O.co2     1 LIG        -0.753
    706 C458      33.8678   -8.9208   64.1173 C.2       1 LIG        -0.484
    707 C459      34.0227   -9.9767   65.1999 C.3       1 LIG         0.061
    708 C460      32.6987  -10.7851   65.4195 C.3       1 LIG         0.090
    709 N83       32.6071  -11.4280   66.7424 N.am      1 LIG        -0.597
    710 C461      33.2687  -12.5232   67.1550 C.2       1 LIG         0.512
    711 O109      34.0545  -13.1483   66.4395 O.2       1 LIG        -0.538
    712 C462      32.9731  -12.9662   68.5994 C.3       1 LIG        -0.194
    713 H55       31.9740  -10.9904   67.3958 H         1 LIG         0.317
    714 O110      33.5991   -7.0634   61.9556 O.co2     1 LIG        -0.753
    715 N84       35.1343  -10.9345   64.7443 N.4       1 LIG        -0.295
    716 C463      29.0933  -11.4822   63.5140 C.3       1 LIG        -0.172
    717 C464      28.4665  -10.0854   63.3677 C.3       1 LIG        -0.124
    718 C465      28.8214   -9.0836   64.5046 C.3       1 LIG        -0.087
    719 C466      27.9183   -7.8167   64.4336 C.3       1 LIG        -0.124
    720 C467      26.4072   -8.0913   64.3441 C.3       1 LIG        -0.172
    721 C468      30.3499   -8.7426   64.5545 C.3       1 LIG         0.152
    722 N85       30.7509   -8.0109   63.3411 N.am      1 LIG        -0.607
    723 C469      31.2235   -6.7535   63.2795 C.2       1 LIG         0.481
    724 C470      31.5661   -6.2283   61.8896 C.3       1 LIG        -0.204
    725 O111      31.3945   -6.0322   64.2616 O.2       1 LIG        -0.514
    726 C471      31.3166   -9.9488   64.8207 C.3       1 LIG        -0.121
    727 C472      32.8214   -9.5527   64.6417 C.3       1 LIG         0.011
    728 N86       33.3704  -10.1766   63.4148 N.pl3     1 LIG        -0.234
    729 C473      34.1313   -9.6176   62.4691 C.cat     1 LIG         0.406
    730 N87       34.5321   -8.3496   62.4927 N.pl3     1 LIG        -0.659
    731 C474      33.5817  -10.0785   65.8814 C.3       1 LIG        -0.128
    732 C475      32.6711  -11.1193   66.5582 C.3       1 LIG        -0.050
    733 C476      32.9684  -12.5943   66.1648 C.2       1 LIG         0.632
    734 O112      34.0137  -13.1332   66.5971 O.co2     1 LIG        -0.737
    735 C477      31.2679  -10.5377   66.2552 C.3       1 LIG         0.187
    736 H56       30.6331   -8.5133   62.4733 H         1 LIG         0.286
    737 H57       35.1320   -7.9952   61.7623 H         1 LIG         0.387
    738 H58       34.2427   -7.7480   63.2507 H         1 LIG         0.387
    739 N88       34.5109  -10.3719   61.4494 N.pl3     1 LIG        -0.659
    740 O113      32.1143  -13.1850   65.4654 O.co2     1 LIG        -0.737
    741 C478      34.2341   -8.8890   64.6793 C.3       1 LIG        -0.200
    742 C479      33.0863   -9.8787   64.8491 C.2       1 LIG         0.484
    743 O114      32.9161  -10.7686   64.0160 O.2       1 LIG        -0.520
    744 N89       32.3119   -9.7165   65.9347 N.am      1 LIG        -0.461
    745 C480      31.1537  -10.5489   66.2979 C.3       1 LIG         0.032
    746 N90       29.4834   -9.2997   64.8574 N.am      1 LIG        -0.301
    747 C481      30.3637   -9.4198   63.6726 C.3       1 LIG         0.005
    748 C482      30.7007   -7.9989   63.1885 C.3       1 LIG        -0.152
    749 C483      28.4496   -7.2145   64.0358 C.3       1 LIG        -0.151
    750 C484      28.1789   -8.6166   64.6473 C.3       1 LIG         0.056
    751 C485      27.1455   -9.4482   63.8668 C.3       1 LIG        -0.192
    752 C486      31.4441  -13.6085   68.1475 C.3       1 LIG        -0.042
    753 C487      31.7489  -14.4512   66.8781 C.2       1 LIG         0.620
    754 C488      32.7382  -11.5560   68.1249 C.3       1 LIG         0.018
    755 O115      32.6589  -14.0343   66.1263 O.co2     1 LIG        -0.737
    756 C489      31.4582   -5.7181   62.2460 C.3       1 LIG        -0.203
    757 C490      31.5523   -6.6613   63.4408 C.2       1 LIG         0.485
    758 O116      31.0808   -6.3182   64.5244 O.2       1 LIG        -0.500
    759 N91       32.1652   -7.8397   63.2269 N.am      1 LIG        -0.633
    760 C491      32.3287   -8.9210   64.2157 C.3       1 LIG         0.110
    761 C492      31.1629   -9.9500   64.1336 C.3       1 LIG         0.205
    762 O117      29.9599   -9.3245   64.5801 O.3       1 LIG        -0.447
    763 C493      28.7437  -10.0302   64.3444 C.3       1 LIG         0.213
    764 C494      27.5566   -9.1411   64.6893 C.ar      1 LIG        -0.096
    765 C495      27.2636   -8.8407   66.0239 C.ar      1 LIG        -0.103
    766 C496      26.7461   -8.6377   63.6674 C.ar      1 LIG        -0.103
    767 C497      31.4448  -11.2256   64.9295 C.2       1 LIG        -0.248
    768 C498      32.6463  -11.5806   65.4529 C.2       1 LIG        -0.072
    769 C499      32.8172  -12.9173   66.2857 C.2       1 LIG         0.859
    770 O118      31.8009  -13.6474   66.3497 O.co2     1 LIG        -0.788
    771 C500      33.8908  -10.6992   65.2646 C.3       1 LIG        -0.112
    772 C501      33.6948   -9.6592   64.1318 C.3       1 LIG         0.006
    773 H59       32.4453   -8.0601   62.2824 H         1 LIG         0.303
    774 O119      33.9405  -13.1203   66.8047 O.co2     1 LIG        -0.788
    775 N92       34.8520   -8.6484   64.2602 N.4       1 LIG        -0.319
    776 C502      31.6028   -6.0164   61.6993 C.3       1 LIG        -0.202
    777 C503      31.6377   -6.7534   63.0339 C.2       1 LIG         0.480
    778 O120      31.2118   -6.1986   64.0457 O.2       1 LIG        -0.507
    779 N93       32.1457   -7.9989   63.0193 N.am      1 LIG        -0.685
    780 C504      32.2427   -8.9144   64.1721 C.3       1 LIG         0.065
    781 C505      31.0967   -9.9865   64.1522 C.3       1 LIG         0.141
    782 C506      29.1602   -8.2444   63.8372 C.3       1 LIG         0.044
    783 C507      27.6239   -8.3159   63.8774 C.3       1 LIG        -0.153
    784 C508      26.9467   -7.8576   65.1794 C.3       1 LIG        -0.141
    785 C509      31.4231  -11.2819   64.8984 C.2       1 LIG        -0.304
    786 C510      32.5983  -11.5646   65.5140 C.2       1 LIG         0.008
    787 C511      32.8044  -12.9176   66.3116 C.2       1 LIG         0.848
    788 O121      31.8070  -13.6742   66.3589 O.co2     1 LIG        -0.750
    789 C512      33.7712  -10.5765   65.4641 C.3       1 LIG        -0.134
    790 C513      33.6355   -9.6050   64.2655 C.3       1 LIG         0.008
    791 H60       32.3895   -8.3941   62.1224 H         1 LIG         0.334
    792 N94       29.8079   -9.3314   64.7320 N.4       1 LIG        -0.424
    793 O122      33.9376  -13.1101   66.8125 O.co2     1 LIG        -0.750
    794 N95       34.7390   -8.5406   64.4382 N.4       1 LIG        -0.312
    795 C514      27.4948   -7.9342   64.9753 C.3       1 LIG        -0.091
    796 C515      27.4292   -9.0282   63.8879 C.3       1 LIG        -0.161
    797 C516      28.8322   -9.3860   63.3678 C.3       1 LIG         0.039
    798 C517      31.0971  -10.4184   64.1765 C.3       1 LIG         0.142
    799 C518      31.4538  -11.6869   64.9543 C.2       1 LIG        -0.305
    800 C519      32.5932  -11.8842   65.6640 C.2       1 LIG         0.010
    801 C520      32.8323  -13.2205   66.4814 C.2       1 LIG         0.848
    802 O123      31.8947  -14.0506   66.4459 O.co2     1 LIG        -0.750
    803 C521      33.6951  -10.8162   65.7036 C.3       1 LIG        -0.134
    804 C522      33.5647   -9.8225   64.5216 C.3       1 LIG         0.008
    805 C523      32.1275   -9.2482   64.3492 C.3       1 LIG         0.066
    806 N96       32.0306   -8.2731   63.2462 N.am      1 LIG        -0.685
    807 C524      31.6645   -6.9837   63.3620 C.2       1 LIG         0.480
    808 C525      31.5894   -6.1780   62.0696 C.3       1 LIG        -0.202
    809 O124      31.3922   -6.4425   64.4331 O.2       1 LIG        -0.506
    810 C526      28.3398   -8.4806   66.1481 C.3       1 LIG        -0.161
    811 H61       32.1524   -8.6454   62.3154 H         1 LIG         0.334
    812 N97       29.6835   -9.8914   64.5645 N.4       1 LIG        -0.424
    813 O125      33.9300  -13.3287   67.0776 O.co2     1 LIG        -0.750
    814 N98       34.5603   -8.6781   64.8029 N.4       1 LIG        -0.312
    815 C527      31.5359   -5.9658   61.8981 C.3       1 LIG        -0.202
    816 C528      31.6054   -6.7582   63.1991 C.2       1 LIG         0.479
    817 O126      31.2660   -6.2242   64.2539 O.2       1 LIG        -0.510
    818 N99       32.0474   -8.0251   63.1070 N.am      1 LIG        -0.673
    819 C529      32.1858   -8.9850   64.2186 C.3       1 LIG         0.085
    820 C530      31.0998  -10.1062   64.1001 C.3       1 LIG         0.144
    821 C531      29.1198   -8.5752   63.4622 C.3       1 LIG         0.040
    822 C532      28.2045   -7.4851   64.0633 C.3       1 LIG        -0.161
    823 C533      26.8745   -7.9687   64.6834 C.3       1 LIG        -0.142
    824 C534      28.7081  -10.5621   65.0745 C.3       1 LIG         0.040
    825 C535      31.4215  -11.3798   64.8826 C.2       1 LIG        -0.324
    826 C536      32.5880  -11.6318   65.5274 C.2       1 LIG         0.018
    827 C537      32.7996  -12.9675   66.3521 C.2       1 LIG         0.847
    828 O127      31.8176  -13.7449   66.3814 O.co2     1 LIG        -0.749
    829 C538      33.7492  -10.6281   65.4835 C.3       1 LIG        -0.135
    830 C539      33.5991   -9.6332   64.3036 C.3       1 LIG         0.003
    831 H62       32.3216   -8.3645   62.1959 H         1 LIG         0.332
    832 N100      29.7261   -9.5158   64.5384 N.4       1 LIG        -0.439
    833 O128      33.9204  -13.1262   66.8909 O.co2     1 LIG        -0.749
    834 N101      34.6674   -8.5410   64.5162 N.4       1 LIG        -0.310
    835 C540      27.6074  -11.8950   63.6685 C.3       1 LIG        -0.193
    836 C541      27.6261  -10.6003   64.5005 C.3       1 LIG         0.007
    837 N102      28.9601   -9.9872   64.6325 N.am      1 LIG        -0.303
    838 C542      28.9911   -8.5273   64.4379 C.3       1 LIG         0.018
    839 C543      27.7963   -8.0007   63.6194 C.3       1 LIG        -0.103
    840 C544      26.5655   -7.7931   64.4876 C.ar      1 LIG        -0.094
    841 C545      30.0474  -10.7308   64.9849 C.2       1 LIG         0.496
    842 O129      29.9767  -11.9557   65.1204 O.2       1 LIG        -0.531
    843 C546      31.4212  -10.0343   65.1979 C.3       1 LIG         0.092
    844 O130      31.6319   -9.2834   63.9957 O.3       1 LIG        -0.260
    845 C547      32.8447   -8.6625   63.8981 C.2       1 LIG         0.230
    846 C548      32.8434   -7.4613   62.8784 C.2       1 LIG         0.848
    847 O131      31.7390   -7.1694   62.3611 O.co2     1 LIG        -0.753
    848 C549      33.9328   -9.0246   64.6231 C.2       1 LIG        -0.484
    849 C550      33.9411  -10.2039   65.5827 C.3       1 LIG         0.061
    850 C551      32.5994  -11.0119   65.5255 C.3       1 LIG         0.090
    851 N103      32.3303  -11.8091   66.7358 N.am      1 LIG        -0.604
    852 C552      32.4976  -13.1352   66.8801 C.2       1 LIG         0.486
    853 C553      32.1396  -13.7186   68.2430 C.3       1 LIG        -0.199
    854 O132      32.9079  -13.8778   65.9892 O.2       1 LIG        -0.534
    855 H63       31.9742  -11.2926   67.5270 H         1 LIG         0.319
    856 O133      33.9555   -6.9161   62.6862 O.co2     1 LIG        -0.753
    857 N104      35.1043  -11.1175   65.1668 N.4       1 LIG        -0.295
    858 C554      28.9910  -10.8488   65.7169 C.3       1 LIG         0.153
    859 C555      29.4216   -9.5267   65.0276 C.3       1 LIG        -0.141
    860 C556      28.2774   -8.5701   64.5993 C.3       1 LIG        -0.085
    861 C557      27.2521   -9.2453   63.6673 C.3       1 LIG        -0.166
    862 C558      28.8434   -7.2921   63.9534 C.3       1 LIG        -0.166
    863 C559      30.2081  -11.7577   66.0330 C.3       1 LIG         0.190
    864 C560      30.9495  -13.3609   67.5597 C.3       1 LIG         0.135
    865 C561      31.6199  -14.4566   66.6805 C.2       1 LIG         0.694
    866 C562      31.3742  -11.0909   66.8010 C.3       1 LIG        -0.154
    867 C563      32.5451  -10.7032   65.9054 C.ar      1 LIG        -0.001
    868 C564      33.8927  -11.0190   66.0625 C.ar      1 LIG        -0.333
    869 N105      34.5355  -10.4421   65.0044 N.pl3     1 LIG        -0.047
    870 C565      33.5580   -9.8211   64.2794 C.ar      1 LIG        -0.211
    871 N106      32.3684   -9.9707   64.8100 N.2       1 LIG        -0.139
    872 H64       35.5243  -10.4700   64.7997 H         1 LIG         0.254
    873 O134      32.6664  -14.1681   66.0535 O.co2     1 LIG        -0.756
    874 C566      31.3983   -5.7799   62.1771 C.3       1 LIG        -0.202
    875 C567      31.5515   -6.6146   63.4442 C.2       1 LIG         0.477
    876 O135      31.2769   -6.1190   64.5366 O.2       1 LIG        -0.507
    877 N107      31.9857   -7.8778   63.2832 N.am      1 LIG        -0.675
    878 C568      32.1639   -8.8750   64.3557 C.3       1 LIG         0.087
    879 C569      31.0000   -9.9273   64.3647 C.3       1 LIG         0.147
    880 C570      27.8131   -7.6594   64.8492 C.3       1 LIG         0.074
    881 C571      29.0736   -8.1653   64.1216 C.3       1 LIG         0.040
    882 C572      31.3484  -11.2394   65.0701 C.2       1 LIG        -0.333
    883 C573      32.5644  -11.5668   65.5749 C.2       1 LIG         0.026
    884 C574      32.7968  -12.9362   66.3372 C.2       1 LIG         0.845
    885 O136      31.8114  -13.7092   66.3707 O.co2     1 LIG        -0.747
    886 C575      33.7632  -10.6196   65.4270 C.3       1 LIG        -0.138
    887 C576      33.5407   -9.5993   64.2822 C.3       1 LIG         0.002
    888 H65       32.1052   -8.2174   62.3396 H         1 LIG         0.333
    889 N108      29.7376   -9.2634   64.9904 N.4       1 LIG        -0.429
    890 O137      33.9353  -13.1230   66.8277 O.co2     1 LIG        -0.747
    891 N109      34.6864   -8.5710   64.3860 N.4       1 LIG        -0.308
    892 C577      31.8291   -5.8213   61.9041 C.3       1 LIG        -0.202
    893 C578      31.8470   -6.6394   63.1911 C.2       1 LIG         0.480
    894 O138      31.4416   -6.1351   64.2379 O.2       1 LIG        -0.506
    895 N110      32.3147   -7.8978   63.0981 N.am      1 LIG        -0.686
    896 C579      32.3803   -8.8799   64.1976 C.3       1 LIG         0.066
    897 C580      31.2370   -9.9476   64.0834 C.3       1 LIG         0.142
    898 C581      28.8126  -10.2923   65.0072 C.3       1 LIG         0.040
    899 C582      27.6177   -9.4912   65.5530 C.3       1 LIG        -0.160
    900 C583      27.0401   -8.5551   64.4726 C.3       1 LIG        -0.094
    901 C584      28.1431   -7.5678   64.0427 C.3       1 LIG        -0.160
    902 C585      29.3652   -8.3064   63.4655 C.3       1 LIG         0.040
    903 C586      31.5111  -11.2432   64.8493 C.2       1 LIG        -0.306
    904 C587      32.6627  -11.5482   65.4984 C.2       1 LIG         0.010
    905 C588      32.8169  -12.9016   66.3076 C.2       1 LIG         0.848
    906 O139      31.7972  -13.6287   66.3429 O.co2     1 LIG        -0.750
    907 C589      33.8615  -10.5899   65.4736 C.3       1 LIG        -0.134
    908 C590      33.7629   -9.5894   64.2940 C.3       1 LIG         0.008
    909 H66       32.5446   -8.2469   62.1786 H         1 LIG         0.334
    910 N111      29.9015   -9.2880   64.5384 N.4       1 LIG        -0.425
    911 O140      33.9354  -13.1234   66.8288 O.co2     1 LIG        -0.750
    912 N112      34.8782   -8.5463   64.5126 N.4       1 LIG        -0.313
    913 C591      29.0037  -12.0296   63.2106 C.3       1 LIG        -0.170
    914 C592      30.0525  -11.0035   62.7645 C.3       1 LIG        -0.151
    915 C593      29.8187   -9.6148   63.3951 C.3       1 LIG         0.008
    916 N113      29.9205   -9.5890   64.8652 N.am      1 LIG        -0.302
    917 C594      31.1807   -9.0341   65.3881 C.3       1 LIG         0.018
    918 C595      31.2561   -7.4981   65.2829 C.3       1 LIG        -0.103
    919 C596      31.5532   -7.0421   63.8629 C.ar      1 LIG        -0.094
    920 C597      30.6082   -6.2809   63.1683 C.ar      1 LIG        -0.121
    921 C598      30.8765   -5.8560   61.8698 C.ar      1 LIG        -0.131
    922 C599      32.0878   -6.1940   61.2696 C.ar      1 LIG        -0.134
    923 C600      33.0340   -6.9521   61.9563 C.ar      1 LIG        -0.131
    924 C601      32.7671   -7.3768   63.2555 C.ar      1 LIG        -0.121
    925 O141      27.8552  -10.4759   65.1696 O.2       1 LIG        -0.531
    926 C602      31.4227  -12.6888   67.2751 C.2       1 LIG         0.486
    927 C603      31.2112  -14.1681   66.9706 C.3       1 LIG        -0.199
    928 O142      32.5632  -12.2273   67.2884 O.2       1 LIG        -0.534
    929 C604      27.7864   -8.4885   65.3531 C.3       1 LIG        -0.062
    930 C605      26.7974   -8.8460   64.2086 C.3       1 LIG        -0.121
    931 C606      29.1067   -7.8874   64.8176 C.3       1 LIG         0.054
    932 C607      30.9658   -9.7792   64.6682 C.3       1 LIG         0.162
    933 C608      31.3162  -11.1224   65.3162 C.2       1 LIG        -0.322
    934 C609      32.5633  -11.5435   65.6453 C.2       1 LIG         0.019
    935 C610      32.7972  -12.9315   66.3756 C.2       1 LIG         0.847
    936 O143      31.8201  -13.7157   66.3721 O.co2     1 LIG        -0.749
    937 C611      33.7950  -10.6850   65.3277 C.3       1 LIG        -0.137
    938 C612      33.4896   -9.6515   64.2149 C.3       1 LIG         0.006
    939 C613      32.1949   -8.8256   64.4727 C.3       1 LIG         0.076
    940 N114      31.9397   -7.8229   63.4209 N.am      1 LIG        -0.674
    941 C614      31.5244   -6.5585   63.6181 C.2       1 LIG         0.478
    942 C615      31.2887   -5.7165   62.3687 C.3       1 LIG        -0.202
    943 O144      31.3300   -6.0661   64.7291 O.2       1 LIG        -0.511
    944 H67       31.9918   -8.1580   62.4694 H         1 LIG         0.334
    945 O145      33.9310  -13.1238   66.8753 O.co2     1 LIG        -0.749
    946 N115      34.7098   -8.7097   64.1484 N.4       1 LIG        -0.310
    947 C616      28.8307  -11.8454   63.3675 C.3       1 LIG        -0.193
    948 C617      28.9490  -10.3256   63.1735 C.3       1 LIG         0.008
    949 N116      28.8857   -9.5783   64.4386 N.am      1 LIG        -0.303
    950 C618      27.5368   -9.1124   64.7974 C.3       1 LIG         0.008
    951 C619      27.0728   -7.9116   63.9582 C.3       1 LIG        -0.193
    952 C620      29.9594   -9.3299   65.2392 C.2       1 LIG         0.492
    953 C621      31.3646   -9.8447   64.8197 C.3       1 LIG         0.107
    954 O146      31.8487  -10.5279   65.9846 O.3       1 LIG        -0.303
    955 C622      33.1327  -10.9780   65.9021 C.2       1 LIG         0.174
    956 C623      33.3361  -12.0868   66.9405 C.3       1 LIG         0.361
    957 O147      33.8834  -11.5181   68.1115 O.3       1 LIG        -0.561
    958 O148      34.1003  -13.1506   66.4093 O.3       1 LIG        -0.561
    959 C624      34.0596  -10.4679   65.0586 C.2       1 LIG        -0.354
    960 C625      33.7554   -9.3571   64.0610 C.3       1 LIG         0.116
    961 N117      34.8279   -8.3405   64.0547 N.pl3     1 LIG        -0.265
    962 C626      34.9272   -7.2358   63.3083 C.cat     1 LIG         0.421
    963 N118      34.0085   -6.8473   62.4282 N.pl3     1 LIG        -0.636
    964 C627      32.3528   -8.7221   64.3539 C.3       1 LIG         0.121
    965 N119      31.8153   -7.8744   63.2718 N.am      1 LIG        -0.591
    966 C628      31.1763   -6.6986   63.4103 C.2       1 LIG         0.484
    967 C629      30.7347   -6.0115   62.1226 C.3       1 LIG        -0.199
    968 O149      30.9361   -6.1703   64.4954 O.2       1 LIG        -0.520
    969 H68       36.8425   -6.8736   63.8610 H         1 LIG         0.389
    970 H69       34.6648  -12.0198   68.3552 H         1 LIG         0.399
    971 H70       34.0438  -13.1121   65.4519 H         1 LIG         0.399
    972 H71       35.5452   -8.4591   64.7564 H         1 LIG         0.286
    973 H72       34.1533   -6.0087   61.8846 H         1 LIG         0.389
    974 H73       33.1728   -7.3993   62.2985 H         1 LIG         0.389
    975 H74       31.9688   -8.2157   62.3339 H         1 LIG         0.308
    976 N120      36.0042   -6.4800   63.4578 N.pl3     1 LIG        -0.636
    977 H75       35.9835   -5.5105   63.1763 H         1 LIG         0.389
    978 C630      34.2345   -8.9057   64.6328 C.3       1 LIG        -0.200
    979 C631      33.0854   -9.8921   64.8114 C.2       1 LIG         0.483
    980 O150      32.8753  -10.7440   63.9493 O.2       1 LIG        -0.520
    981 N121      32.3597   -9.7683   65.9346 N.am      1 LIG        -0.463
    982 C632      31.2145  -10.6029   66.3122 C.3       1 LIG         0.029
    983 N122      29.6085   -9.4055   64.7732 N.am      1 LIG        -0.296
    984 C633      30.2239   -9.9641   63.5625 C.3       1 LIG         0.005
    985 C634      29.7589  -11.3872   63.1705 C.3       1 LIG        -0.140
    986 C635      28.3340  -11.8078   63.6045 C.3       1 LIG        -0.129
    987 C636      27.2130  -10.7706   63.3674 C.3       1 LIG        -0.129
    988 C637      27.1233   -9.6467   64.4257 C.3       1 LIG        -0.140
    989 C638      28.3464   -8.7093   64.4905 C.3       1 LIG         0.005
    990 C639      31.5532  -13.6057   68.1937 C.3       1 LIG        -0.041
    991 C640      31.7974  -14.4180   66.8924 C.2       1 LIG         0.620
    992 O151      32.6900  -13.9971   66.1218 O.co2     1 LIG        -0.737
    993 C641      32.8068  -11.5299   68.1265 C.3       1 LIG         0.017
    994 C642      31.8520   -8.9174   59.9688 C.3       1 LIG        -0.201
    995 C643      31.5327   -9.0065   61.4571 C.2       1 LIG         0.482
    996 O152      31.2676   -7.9831   62.0856 O.2       1 LIG        -0.513
    997 N123      31.5556  -10.2338   62.0016 N.am      1 LIG        -0.463
    998 C644      31.3071  -10.5486   63.4126 C.3       1 LIG         0.027
    999 C645      29.7712  -10.4638   63.6160 C.2       1 LIG         0.490
   1000 O153      29.1172   -9.7860   62.8184 O.2       1 LIG        -0.562
   1001 N124      29.2030  -11.1254   64.6540 N.am      1 LIG        -0.318
   1002 C646      27.7596  -11.0677   64.9168 C.3       1 LIG        -0.000
   1003 C647      32.1199   -9.6085   64.3669 C.3       1 LIG        -0.095
   1004 C648      32.2395  -10.0930   65.8356 C.3       1 LIG        -0.108
   1005 C649      33.5420  -10.9204   65.9734 C.3       1 LIG        -0.054
   1006 C650      33.3668  -12.4367   66.2413 C.2       1 LIG         0.613
   1007 O154      34.1290  -12.9816   67.0721 O.co2     1 LIG        -0.745
   1008 C651      34.3817  -10.5518   64.7256 C.3       1 LIG        -0.121
   1009 C652      33.6092   -9.4800   63.9286 C.3       1 LIG         0.023
   1010 N125      34.1385   -8.1389   64.2765 N.pl3     1 LIG        -0.253
   1011 C653      34.3687   -7.1132   63.4508 C.cat     1 LIG         0.410
   1012 N126      34.1559   -7.1597   62.1385 N.pl3     1 LIG        -0.658
   1013 H76       31.7918  -11.0249   61.4204 H         1 LIG         0.287
   1014 H77       34.3452   -7.9819   65.2523 H         1 LIG         0.271
   1015 H78       34.3299   -6.3445   61.5690 H         1 LIG         0.389
   1016 H79       33.8072   -8.0101   61.7197 H         1 LIG         0.389
   1017 O155      32.4587  -13.0352   65.6208 O.co2     1 LIG        -0.745
   1018 N127      34.8350   -5.9867   63.9671 N.pl3     1 LIG        -0.658
   1019 H80       35.3139   -5.3223   63.3765 H         1 LIG         0.389
   1020 C654      32.5796  -13.7691   68.3640 C.3       1 LIG        -0.202
   1021 C655      32.6160  -13.1323   66.9788 C.2       1 LIG         0.479
   1022 O156      32.9150  -13.8163   66.0008 O.2       1 LIG        -0.511
   1023 N128      32.3050  -11.8247   66.9099 N.am      1 LIG        -0.678
   1024 C656      32.2786  -10.9852   65.6958 C.3       1 LIG         0.068
   1025 C657      31.0366  -10.0097   65.7440 C.3       1 LIG         0.158
   1026 C658      28.5656   -9.7648   64.8238 C.3       1 LIG         0.082
   1027 C659      28.5224  -12.6192   64.2550 C.3       1 LIG        -0.160
   1028 C660      27.3935  -11.7482   63.6582 C.3       1 LIG        -0.143
   1029 C661      27.7886  -10.2563   63.5725 C.3       1 LIG        -0.160
   1030 C662      31.3317   -8.6028   65.2136 C.2       1 LIG        -0.308
   1031 C663      32.4503   -8.2114   64.5551 C.2       1 LIG         0.010
   1032 C664      32.6099   -6.7350   64.0044 C.2       1 LIG         0.847
   1033 O157      31.6240   -5.9828   64.1822 O.co2     1 LIG        -0.751
   1034 C665      33.6008   -9.1942   64.3314 C.3       1 LIG        -0.135
   1035 C666      33.6312  -10.2325   65.4748 C.3       1 LIG         0.009
   1036 N129      29.8568  -10.6196   64.9187 N.4       1 LIG        -0.441
   1037 O158      33.7013   -6.4534   63.4551 O.co2     1 LIG        -0.751
   1038 N130      34.7455  -11.2369   65.1158 N.4       1 LIG        -0.312
   1039 C667      28.2310   -7.6839   64.3446 C.3       1 LIG        -0.151
   1040 C668      28.1012   -9.2172   64.4021 C.3       1 LIG         0.008
   1041 N131      29.2759   -9.8776   64.9922 N.am      1 LIG        -0.302
   1042 C669      30.2408  -10.4369   64.2098 C.2       1 LIG         0.496
   1043 O159      30.1810  -10.3935   62.9777 O.2       1 LIG        -0.531
   1044 C670      31.4649  -11.1264   64.8746 C.3       1 LIG         0.092
   1045 O160      30.9039  -12.2429   65.5758 O.3       1 LIG        -0.260
   1046 C671      31.7760  -12.9444   66.3589 C.2       1 LIG         0.230
   1047 C672      31.2764  -14.4030   66.6845 C.2       1 LIG         0.848
   1048 C673      32.9616  -12.4477   66.7928 C.2       1 LIG        -0.484
   1049 C674      33.4262  -11.0284   66.5080 C.3       1 LIG         0.061
   1050 C675      32.3159  -10.1853   65.7920 C.3       1 LIG         0.090
   1051 N132      32.8349   -9.0227   65.0491 N.am      1 LIG        -0.605
   1052 C676      33.6741   -9.0446   63.9982 C.2       1 LIG         0.485
   1053 O161      34.1404  -10.0805   63.5224 O.2       1 LIG        -0.532
   1054 C677      34.0601   -7.6796   63.4115 C.3       1 LIG        -0.149
   1055 C678      34.9636   -7.7795   62.1696 C.3       1 LIG        -0.164
   1056 H81       32.5242   -8.1212   65.3811 H         1 LIG         0.318
   1057 O162      32.1625  -15.2046   67.0631 O.co2     1 LIG        -0.753
   1058 C679      31.1265   -9.3210   60.4903 C.3       1 LIG        -0.200
   1059 C680      30.9402   -9.3594   62.0032 C.2       1 LIG         0.483
   1060 O163      30.6631   -8.3252   62.6090 O.2       1 LIG        -0.521
   1061 N133      31.0887  -10.5561   62.5938 N.am      1 LIG        -0.466
   1062 C681      30.9702  -10.8215   64.0307 C.3       1 LIG         0.032
   1063 C682      29.4736  -10.6363   64.3991 C.2       1 LIG         0.494
   1064 O164      28.9162   -9.6048   64.0124 O.2       1 LIG        -0.544
   1065 N134      28.8285  -11.5960   65.1218 N.am      1 LIG        -0.329
   1066 C683      31.9354   -9.9242   64.8760 C.3       1 LIG        -0.117
   1067 C684      32.0088  -10.2962   66.3854 C.3       1 LIG        -0.113
   1068 C685      33.3675  -10.9777   66.6505 C.3       1 LIG        -0.041
   1069 C686      33.3470  -12.5302   66.6054 C.2       1 LIG         0.619
   1070 O165      34.1061  -13.1738   67.3660 O.co2     1 LIG        -0.736
   1071 C687      34.2751  -10.2156   65.6655 C.3       1 LIG        -0.130
   1072 C688      33.4165  -10.0761   64.3974 C.3       1 LIG         0.018
   1073 N135      33.8624   -8.9047   63.6089 N.pl3     1 LIG        -0.245
   1074 C689      34.0628   -8.8281   62.2889 C.cat     1 LIG         0.408
   1075 N136      33.9165   -9.8545   61.4559 N.pl3     1 LIG        -0.656
   1076 H82       34.2486   -6.8104   62.2906 H         1 LIG         0.387
   1077 H83       34.0362   -8.0592   64.1327 H         1 LIG         0.274
   1078 H84       34.0734   -9.7315   60.4664 H         1 LIG         0.387
   1079 H85       33.6270  -10.7527   61.8171 H         1 LIG         0.387
   1080 O166      32.5838  -13.0617   65.7673 O.co2     1 LIG        -0.736
   1081 N137      34.4298   -7.6623   61.7794 N.pl3     1 LIG        -0.656
   1082 H86       34.8899   -7.6285   60.8814 H         1 LIG         0.387
