# Supplementary material for: Building shape-focused pharmacophore models for effective docking screening
Source: J Cheminform. 2024 Aug 9;16:97. doi: 10.1186/s13321-024-00857-6 (PMC11312248; doi:10.1186/s13321-024-00857-6)
Supplement: Supplementary file 2 — Additional file2 [file 13321_2024_857_MOESM2_ESM.zip › supplementary_files/aa2ar/training_set.smi]

NC1=NC(C2=CC=CC(N3CCN(C(=O)CN4CCOCC4)CC3)=C2)=CC2=NC(C3=CC=CO3)=NN21 CHEMBL175476
CCCN1C2=C(N=C(C3=CC=C(OCC(=O)NC4=CC=C(F)C=C4)C=C3)N2)C(=O)N(CCC)C1=O CHEMBL16929
COC1CCN(C2=CC=CC(C3=CC(NC(C)=O)=NC(N4N=C(C)C=C4C)=N3)=N2)CC1 CHEMBL487553
NC1=NC(N2CCN3C[C@@H](COC4=C5C=CC=CC5=NC=N4)CC[C@H]3C2)=NC2=NC(C3=CC=CO3)=NN21 CHEMBL222767
CCOC(=O)C1=C(C)C=C2N=C(C3=CC=CC=C3)C(C(=O)OCC)C(/C=C/C3=CC=CC=C3)C2=C1 CHEMBL340868
NC1=C2N=CN(C3O[C@@H](CO)[C@H](O)[C@@H]3O)C2=NC(OCCC2=CNC3=CC=CC=C23)=N1 CHEMBL605256
COC[C@@H]1CCCN1C1=CC(NC(C)=O)=NC(C2=CC=CS2)=N1 CHEMBL456068
NC1=C2N=CN(C3O[C@H](CO)[C@@H](O)[C@H]3O)C2=NC(N=NNC(=O)NCC2=CC=CC=C2)=N1 CHEMBL603174
NC1=C2N=CN(C3O[C@H](CO)[C@@H](O)[C@H]3O)C2=NC(N=NCC2CC=CCC2)=N1 CHEMBL611607
NC1=NC(C2=CC=CO2)=C2N=CN(C(=O)NCC3=CC=CO3)C2=N1 CHEMBL259832
CCCN1C(=O)C2=C(NC(C3CCCCC3)=N2)N(CCCNC(=O)C2=CC=C(S(=O)(=O)F)C=C2)C1=O CHEMBL144360
CC1=CC=C(C2=NC(NC(=O)CC[N@@H+]3CC[C@H](N(C)C)C3)=CC(N3N=C(C)C=C3C)=N2)O1 CHEMBL270314
COC1=CC=C(C=N1)C1=CC=CC(=C1)C1=NC(N)=NC(SC)=N1 CHEMBL426530
NC1=NC(C2=CC=CO2)=C2C=NN(CC3=CC=CN=C3)C2=N1 CHEMBL259416
CCCN1C2=C(NC(C3=CC=C(COC(=O)NC4=CC=CC=C4)C=C3)=C2)C(=O)N(CCC)C1=O CHEMBL466021
CC1=CC=C2CC3=C(C4CCC(Br)O4)N=C(N)N=C3C2=C1 CHEMBL178435
NC1=NC(C2=CC=CC(N3CCC4(CC3)OCCO4)=C2)=CC2=NC(C3=CC=CO3)=NN21 CHEMBL179265
CCN(C(C)=O)C1=C2SC(NC(=O)C3=CC=C(CN4CCCC4=O)C=C3)=NC2=C(OC)C=C1 CHEMBL1172276
NC1=NC(N2CC[N@@H+]3[C@@H](COC4=CC=CC=C4)CCC[C@H]3C2)=NC2=NC(C3=CC=CO3)=NN21 CHEMBL376346
COCC1=CC=CC(CNC(=O)C2=CC(C3=CC=CO3)=NC(N)=N2)=N1 CHEMBL564473
CCCCC#CC1=NC(N)=C2N=CN([C@@H]3C[C@H](NC(=O)CC)[C@@H](O)[C@H]3O)C2=N1 CHEMBL591999
NC1=C2N=CN(C3O[C@H](CO)[C@@H](O)[C@H]3O)C2=NC(N=NNC(=O)NC2=CC=CC=C2)=N1 CHEMBL605895
CCNC(=O)[C@H]1OC(N2C=NC3=C(N)N=C(C#CC4=CC=CS4)N=C32)[C@H](O)[C@@H]1O CHEMBL604649
COCCOC(C)C1=CC=C2C=C(CCN3N=CC4=C3N=C(N)N3N=C(C5=CC=CO5)N=C43)C=CC2=N1 CHEMBL481146
NC1=NC(C(=O)NCC2=CC=CN=C2)=CC(C2=CC=CO2)=N1 CHEMBL571672
NC1=NC(N2CCN3C[C@@H](COC4=NC=NC5=NNC=C54)CC[C@H]3C2)=NC2=NC(C3=CC=CO3)=NN21 CHEMBL222430
NC1=NC(C2=CC=CC=N2)=C2C=NN(CC3=CC=CC=C3F)C2=N1 CHEMBL257982
NC1=NC(N2CC[N@H+]3C[C@@H](COC4=CC=C5N=CC=CC5=C4)CC[C@H]3C2)=NC2=NC(C3=CC=CO3)=NN21 CHEMBL374881
NC1=C2N=CN(C3O[C@H](CO)[C@@H](O)[C@H]3O)C2=NC(C#CC2(O)CCCCC2)=N1 CHEMBL611527
CC1=CSC(C2=C3N=NN(CC4=CC=CC=C4F)C3=NC(N)=N2)=N1 CHEMBL505787
CN1CCN(CC(=O)NC2=CC(C3=CC=CC=N3)=NC(C3=CC=CS3)=N2)CC1 CHEMBL270136
NC1=NC(C(=O)NCC2=CC=CC=C2)=CN2N=C(C3=CC=CO3)N=C12 CHEMBL363377
C[NH+]1CCN(C2=CC=C3C(=O)C4=C(C5=CC=CC=C5)N=C(N)N=C4C3=C2)CC1 CHEMBL1096134
CCNC(=O)[C@H]1OC(N2C=NC3=C(N)N=C(C#CCN4CCN(C)CC4)N=C32)[C@H](O)[C@@H]1O CHEMBL603809
COCCN(CC[NH+]1CCN(C2=CC=C(F)C=C2F)CC1)C1=CC2=NC(C3=CC=CO3)=NN2C(N)=N1 CHEMBL514939
NC1=NC(C2=CC=C(C(=O)N3CCOCC3)C=C2)=CN2N=C(C3=CC=CO3)N=C12 CHEMBL383568
NC1=NC(C2=CC=CC=C2)=C2C(=O)C3=CC=C(CNN4CCCC4)C=C3C2=N1 CHEMBL1099368
NC1=NC(C2=CC=CO2)=C2N=CN(CC3=CC=C(C(F)(F)F)C=C3F)C2=N1 CHEMBL372475
[O-]C1=CC=C(C=C1C=NNC(=S)CC1=CC=CC=C1)N(=O)=O CHEMBL168334
CCCCNC(=O)C1=CN2N=C(C3=CC=CO3)N=C2C(N)=N1 CHEMBL426821
CCCN1C(=O)NC2=C(N=C(N2)C2=CC=C(C=C2)S(=O)(=O)NC2=CC=CC=C2)C1=O CHEMBL209366
CC1=CC=C(O1)C1=NC(NC(=O)COC2=CC(C)=NC(C)=C2)=CC(=N1)N1N=C(C)C=C1C CHEMBL253528
NC1=NC(=CC2=NC(=NN12)C1=CC=CO1)C1=CC=CC(=C1)N1CCC(CC1)[NH+]1CCOCC1 CHEMBL360707
CC(C)C1=CC=C2CC3=C(N=C(N)N=C3C2=C1)C1=CC=C(Br)O1 CHEMBL360241
CCNC(=O)[C@H]1C[C@H](N2C=NC3=C(N)N=C(C#CC4=CC=C(C=O)C=C4)N=C32)[C@@H](OC)[C@@H]1OC CHEMBL607376
NC1=NC(NC[C@H]2CCC[N@H+]2CC2=CC=NC(Cl)=C2)=NC2=NC(C3=CC=CO3)=NN21 CHEMBL174628
COC1=CC=CC(=C1)C1=NNC(CC2=CC=CC(Br)=C2)=N1 CHEMBL168892
COC1=CC=C(NC(=O)NC2=NC3=CC=C(Cl)C=C3C3=NC(C4=CC=CO4)=NN32)C=C1 CHEMBL144979
CN1C=C(CN2CCC[C@@H]2CNC2=NC3=NC(C4=CC=CO4)=NN3C(N)=N2)C(Cl)=N1 CHEMBL369373
CCCN1C2=C(N=C(C=CC3=CC(OC)=C(OC)C(OC)=C3)N2)C(=O)N(CCC)C1=O CHEMBL77279
CC1=CC(C)=NN1C1=NC(NC(=O)CN2CC[NH+](C)CC2)=CC(C2=NC=CS2)=N1 CHEMBL270761
NC1=NC(NC[C@H]2CCC[N@@H+]2CC2=CC=C3C=CC=CC3=N2)=NC2=NC(C3=CC=CO3)=NN21 CHEMBL177229
CN1C=C2C(=N1)N=C(NC(=O)COC1=CC=CC=C1)N1N=C(N=C21)C1=CC=CO1 CHEMBL573589
CCCCC#CC1=NC(N)=C2N=CN(C3O[C@H](C(=O)NC4CC4)[C@@H](O)[C@H]3O)C2=N1 CHEMBL608029
N#CC1=C(C2=CC=CO2)C=C(C2=CC=CS2)N=C1N CHEMBL476310
CC1=CC=C(C2=NN3C(N)=NC4=CC=C(Cl)C=C4N3C2=O)C=C1 CHEMBL392136
CCC1=NN=C2N1C1=CC(Cl)=C(Cl)C=C1N=C2N CHEMBL312449
NC1=NC(C2=CC=CC=N2)=CC2=NC(C3=CC=CO3)=NN21 CHEMBL177330
CN1CCN(CC(=O)NC2=CC(C3=NC=CS3)=NC(C3=CC=CO3)=N2)CC1 CHEMBL398272
NC1=NC2=C(C=NN2CCN2CCC3=NC=C(Br)C=C3C2)C2=NC(C3=CC=CO3)=NN21 CHEMBL470088
CC(=O)NC1=NC(N2N=C(C)C=C2C)=NC(C2=NC(N(C)C)=CC=C2)=C1 CHEMBL487572
COCCOC1=CC=C(C=C1)N1CC[NH+](CCN(C)C2=CC3=NC(=NN3C(N)=N2)C2=CC=CC(=C2)C#N)CC1 CHEMBL480380
CCNC(=O)[C@H]1OC(N2C=NC3=C(N)N=C(C#CC[NH+]4CCCCC4)N=C32)[C@H](O)[C@@H]1O CHEMBL604019
NC1=NC2=C(N=CN2CC[NH+]2CCN(C3=NC=CS3)CC2)C2=NC(C3=CC=CO3)=NN21 CHEMBL246263
NC1=NC2=C(C=NN2CC[N@@H+]2CCC3=NC=C(C4CC4)C=C3C2)C2=NC(C3=CC=CO3)=NN21 CHEMBL469893
NC1=NC2=C(OC3=C2C=CC=C3)C(C2=CC=CC=C2)=N1 CHEMBL181981
COC1=CC(C2=CC(NC(C)=O)=NC(N3N=C(C)C=C3C)=N2)=CC(OC)=C1 CHEMBL487569
CCNC(=O)[C@H]1OC(N2C=NC3=C(NC(=O)CC4=CC=C(Cl)C=C4Cl)N=CN=C32)[C@H](O)[C@@H]1O CHEMBL610680
NC1=NC(C2=CC=CO2)=C2C=NN(C(=O)NCC3=CC=CC=C3)C2=N1 CHEMBL260146
CC1=CC(C)=NN1C1=NC(C2=CC=CO2)=NC(NC(=O)CN2CC[NH+](C)CC2)=C1 CHEMBL252171
NC1=NC2=NN(CC3=CC=C(F)C=C3)N=C2C2=NC(C3=CC=CO3)=NN21 CHEMBL315562
NC1=NC(C2=CC=CO2)=C2C=CN(CC3=CC=CC=C3F)C2=N1 CHEMBL410678
NC1=CC=C(N2N=C3C(N)=NC4=CC=CC=C4N3C2=O)C=C1 CHEMBL118164
CCCOC(=O)C1=C(CCC)C(C(=O)SCC)=C(CCOCC2=CC=CC=C2)N=C1C1=CC=CC=C1 CHEMBL163626
N#CC1=C(C2=CC=CC(O)=C2)C(C#N)=C(SCC2=NC=CN2)N=C1N CHEMBL122806
CN(C)C1=NC(C2=NC=CN2C)=C2SC=CC2=N1 CHEMBL406314
COCCOC1=CC=C(N2CC[NH+](CC3=CC=CC(C4=CC5=NC(C6=CC=CO6)=NN5C(N)=N4)=C3)CC2)C=C1C#N CHEMBL180211
NC1=NC(C2=CC=CO2)=C2N=NN(CC3=CSC=C3)C2=N1 CHEMBL506101
NC1=C2N=CN(C3O[C@H](CO)[C@@H](O)[C@H]3O)C2=NC(N=NC=C2CCCCC2)=N1 CHEMBL607796
CCCN1C=NC2=C1N=C(N)N1N=C(C3=CC=CO3)N=C21 CHEMBL248298
O=C(CCC1=CC=CC=C1)NC1=NC2=CC=C(Cl)C=C2C2=NC(C3=CC=CO3)=NN21 CHEMBL100382
NC1=NC(N2CCN(CC3=C(Cl)C=NC=C3Cl)CC2)=NC2=NC(C3=CC=CO3)=NN21 CHEMBL187586
NC1=NC(NC[C@H]2CCC[N@@H+]2CC2=CC3=CC=CC=C3O2)=NC2=NC(C3=CC=CO3)=NN21 CHEMBL177539
CC1=CC=C(C2=NC(NC(=O)CC3=CC=C(C[NH+](C)C)C=C3)=CC(N3N=C(C)C=C3C)=N2)O1 CHEMBL255739
CN1CCN(C(=O)C2=CC=C3C(=O)C4=C(C5=CC=CC=C5)N=C(N)N=C4C3=C2)CC1 CHEMBL1087185
NC1=NC2=C(C=NN2CCC2=CC=C(N(CCO)CCO)C=C2)C2=NC(C3=CC=CO3)=NN21 CHEMBL22202
NC1=NC(C2=CC=CO2)=C2N=NN(CC3=CC=C4NC=CC4=C3)C2=N1 CHEMBL468256
NC1=NC(C2=CC=CC(C[NH+]3CCC(C4=CC=CC=C4)CC3)=C2)=CC2=NC(C3=CC=CO3)=NN21 CHEMBL175664
COC1=CC=CC(N2C(=O)N(CC3=C(F)C=CC=C3F)C3=CN=C(NC4CC4)N=C32)=C1 CHEMBL489126
NC1=NC(N2CCN3C[C@@H](COC4=CC=CC(F)=C4)CC[C@H]3C2)=NC2=NC(C3=CC=CO3)=NN21 CHEMBL373700
NC1=NC2=C(C=NN2CC[N@H+]2CCC3=NC=C(C4=CC=CC=C4)C=C3C2)C2=NC(C3=CC=CO3)=NN21 CHEMBL469879
CC1=CC=C(C2=NC(N3N=C(C)C=C3C)=CC(NC(=O)COC3=CC=CC(CCN4CCOCC4)=C3)=N2)O1 CHEMBL256546
C#CCN1C(=O)C2=C(N=C1CC1=CC=C(F)C=C1)SC1=C2CCCC1 CHEMBL1088253
CC(=O)NCCNC1=C2C(C)=C(C)NC2=NC(=N1)C1=CC=CC=C1 CHEMBL81616
N1N2C(N=C1C1=CC=CC=C1)=C1N=CN=C1N=C2C1=CC=CC=C1 CHEMBL330982
CCCN1C2=C(N=C(N2)C2=CC=C(C=C2)S(=O)(=O)OC2=CC=C(C=C2)N(=O)=O)C(=O)N(CCC)C1=O CHEMBL8865
COC1=CC=C(NC(=O)NN=NC2=NC(N)=C3N=CN(C4O[C@H](CO)[C@@H](O)[C@H]4O)C3=N2)C=C1 CHEMBL604653
NC1=NC(NC[C@H]2CCC[NH+]2CC2=CC=NC(Cl)=C2)=CC2=NC(=NN12)C1=CC=CO1 CHEMBL183531
COC1=CC=CC(C2=NN=C(CC3=CC=C(C)C(C)=C3)N2)=C1 CHEMBL165760
NC1=NC(C2=CC=CC=C2)=C2C(=O)C3=CC=C(CNN4CCC(=O)CC4)C=C3C2=N1 CHEMBL1099028
CC1=CC=C(C2=NC(N3N=C(C)C=C3C)=CC(NC(=O)CC3=CC=C(CN4CCOCC4)C=C3)=N2)O1 CHEMBL255951
NC1=NC(NCCC2=CC=C(O)C=C2)=NC2=NC(C3=CC=CO3)=NN21 CHEMBL113142
NC1=NC(N2CCN(CC3=C(F)C=C(F)C=C3F)CC2)=NC2=NC(C3=CC=CO3)=NN21 CHEMBL173941
CCNC(=O)[C@H]1OC(N2C=NC3=C(N)N=C(C#CCCCC4=CC=CC=C4)N=C32)[C@H](O)[C@@H]1O CHEMBL603813
OC[C@H]1O[C@H](N2C=NC3=C(NC4CCCC4)N=CN=C32)[C@@H](O)[C@H]1O CHEMBL68738
CCCCN1C=C2C(=N1)N=C(NC(=O)CC1=CC=C3C=CC=CC3=C1)N1N=C(C3=CC=CO3)N=C21 CHEMBL573588
CC(=O)NC1=CC(C2=CC=CC(N3CCCOCC3)=N2)=NC(N2N=C(C)C=C2C)=N1 CHEMBL520036
CCNC(=O)[C@H]1OC(N2C=NC3=C(N)N=C(C#CCN4CCSCC4)N=C32)[C@H](O)[C@@H]1O CHEMBL604026
COC1=CC=C2CN(CCN3N=CC4=C3N=C(N)N3N=C(C5=CC=CO5)N=C43)CC2=C1 CHEMBL469876
NC1=NC2=C(N=CN2CCN2CCN(C3=NC=C(F)C=N3)CC2)C2=NC(C3=CC=CO3)=NN21 CHEMBL246262
NC1=NC(C(=O)NCCC2=CC=C(O)C=C2)=CN2N=C(C3=CC=CO3)N=C12 CHEMBL373026
NC1=C2N=CN(C3O[C@H](CO)[C@@H](O)[C@H]3O)C2=NC(N=NCCCC2CCCCC2)=N1 CHEMBL608966
CC1=CC=CC=C1CNC(=O)C1=CC(C2=CC=CO2)=NC(N)=N1 CHEMBL551368
CCNC(=O)[C@H]1OC(N2C=NC3=C(NC(=O)NC4=CC=C([N-]S(=O)(=O)C5=NC=CC=N5)C=C4)N=CN=C32)[C@H](O)[C@@H]1O CHEMBL610111
CCC(=O)N[C@H]1C[C@@H](N2C=NC3=C(NC(CC)CC)N=C(NCCC4=CN(CC)C=N4)N=C32)[C@H](O)[C@@H]1O CHEMBL592541
O=C(CC1=CC=CS1)NC1=NC2=NN(CCC3=CC=CC=C3)C=C2C2=NC(C3=CC=CO3)=NN21 CHEMBL575197
NC1=NC(NC[C@H]2CCC[N@@H+]2CC2=CC=C(Cl)O2)=NC2=NC(C3=CC=CO3)=NN21 CHEMBL179478
CC1=CC(CN2CCC[C@@H]2CN(C)C2=NC3=NC(C4=CC=CO4)=NN3C(N)=N2)=NO1 CHEMBL353323
NC1=NC(N2CC[N@@H+]3C[C@@H](COC4=C5C=CC=CC5=NC=N4)CC[C@H]3C2)=NC2=NC(C3=CC=CO3)=NN21 CHEMBL222767
CC1=CC=C(C2=NC(NC(=O)CC3CC[NH+](C)CC3)=CC(N3N=C(C)C=C3C)=N2)O1 CHEMBL272679
CC1=CC=C(C2=NC(N3N=C(C)C=C3C)=CC(NC(=O)COC3=CC=CC=C3CC[NH+]3CCOCC3)=N2)O1 CHEMBL256755
NC1=NC(SCCN2CCN(C3=CC=C(F)C=C3F)CC2)=CC2=NC(C3=CC=CO3)=NN21 CHEMBL521242
NC1=C2N=CN(C3O[C@H](C(=O)NC4CC4)[C@@H](O)[C@H]3O)C2=NC(NCCC2=CC=CC=C2)=N1 CHEMBL56487
NC1=NC2=CC=C(Cl)C=C2C2=NC(C3=CC=CO3)=NN21 CHEMBL16687
CC(=O)NC1=NC(N2N=C(C)C=C2C)=NC(C2=CC(OC3CCC[N@H+](C)C3)=CC=C2)=C1 CHEMBL472026
COC1=CN=CC(C2=CC(NC(=O)CN3CCOCC3)=NC(N3N=C(C)C=C3C)=N2)=C1 CHEMBL486131
CN(CC[NH+]1CCN(C2=CC=C(F)C=C2F)CC1)C1=CC2=NC(C3=CN=CO3)=NN2C(N)=N1 CHEMBL480542
NC1=NC(NC[C@H]2CCCN2CC2=C(F)C=C(F)C=C2F)=NC2=NC(C3=CC=CO3)=NN21 CHEMBL176039
N#CC1=C(C2=CC=CS2)C=C(C2=CC=CO2)N=C1N CHEMBL476311
NC1=NC(N2CCN3C[C@@H](COC4=CC=CN=C4)CC[C@H]3C2)=NC2=NC(C3=CC=CO3)=NN21 CHEMBL222784
NC1=NC(C2=CC=CC=C2)=C2C(=O)C3=CC=CC(C[NH+]4CCCCC4)=C3C2=N1 CHEMBL1087701
CN1CCN(NCC2=CC=C3C(=O)C4=C(C5=CC=CC=C5)N=C(N)N=C4C3=C2)CC1 CHEMBL1088665
CC(C)(C)OC(=O)C1CCCN1CC(O)[C@H](CC1=CC=CC=C1)NC(=O)[C@H](CC(N)=O)NC(=O)OCC1=CC=CC=C1 CHEMBL75416
NC1=NC(C2=CC=CS2)=C2C(=O)C3=CC=CC=C3C2=N1 CHEMBL1086846
CCCCN1C=C2C(=N1)N=C(NC(=O)CC1=CSC=C1)N1N=C(C3=CC=CO3)N=C21 CHEMBL572601
NC1=NC2=C(C=NN2CCC2=CC=C3N=C(N4CCOCC4)C=CC3=C2)C2=NC(C3=CC=CO3)=NN21 CHEMBL479784
COCCOC1=CC=C(N2CCN(CC3=CC=CC(C4=CC5=NC(C6=CC=CO6)=NN5C(N)=N4)=C3)CC2)C=C1C#N CHEMBL180211
CC1=CC=C(CN=NC2=NC(N)=C3N=CN(C4O[C@H](CO)[C@@H](O)[C@H]4O)C3=N2)C=C1 CHEMBL611571
O=C(CC1=CSC=C1)NC1=NC2=NN(CCC3=CC=CC=C3)C=C2C2=NC(C3=CC=CO3)=NN21 CHEMBL572419
C1=CSC(C2=C3SC=CC3=NC(C3CC3)=N2)=N1 CHEMBL260719
C[NH+]1CCCN(CC(=O)NC2=CC(=NC(=N2)C2=CC=C(C)O2)N2N=C(C)C=C2C)CC1 CHEMBL409419
CN1C2=C(N=C(C3CCCCC3)N2)C(=O)N(C)C1=O CHEMBL321505
NC1=C2N=CN(C3O[C@H](CO)[C@@H](O)[C@H]3O)C2=NC(N=NCCC2CCCCC2)=N1 CHEMBL608663
CC1=CC(C)=NN1C1=NC(C2=NC=CS2)=NC(NC(=O)CN2CC[NH+](C)CC2)=C1 CHEMBL271202
CC1=CC(C[N@H+]2CCC[C@@H]2CN(C)C2=NC3=NC(C4=CC=CO4)=NN3C(N)=N2)=NO1 CHEMBL353323
CC1=CC(C[N@H+]2CCCC[C@@H]2CN(C)C2=NC3=NC(C4=CC=CO4)=NN3C(N)=N2)=NO1 CHEMBL366472
COC1=CC=CC(N2C(=O)N(CC3=C(F)C=CC=C3F)C3=CN=C(NCC4=CC=CC=N4)N=C32)=C1 CHEMBL464928
NC1=NC(C2=CC=CC=C2)=C2C(=O)C3=CC=C(NCCC4=CC=CC=N4)C=C3C2=N1 CHEMBL1098765
NC1=C2N=CN(C3O[C@@H](CO)[C@H](O)[C@@H]3O)C2=NC(OCCC2=CC=CS2)=N1 CHEMBL605667
C[NH+]1CCN(CC1)C1=CC=CC(=N1)C1=CC(NC(C)=O)=NC(=N1)N1N=C(C)C=C1C CHEMBL486162
NC1=NC(C2=CC=CC(N3CC[NH+](CCN4CCOCC4)CC3)=C2)=CC2=NC(C3=CC=CO3)=NN21 CHEMBL176229
NC1=NC(NC[C@H]2CCC[N@H+]2CC2=CC=C(Cl)O2)=NC2=NC(C3=CC=CO3)=NN21 CHEMBL179478
NC1=NC(C2=CC=CC=C2)=C2C(=O)C3=CC=C(NCCN4CCOCC4)C=C3C2=N1 CHEMBL1095172
S=C1SC2=C(N=CN3N=C(C4=CC=CO4)N=C23)N1C1=CC(I)=CC=C1 CHEMBL1093479
CCCN1C2=C(NC(=C2)C2=CC=C(COC(=O)NC3=NNC=C3)C=C2)C(=O)N(CCC)C1=O CHEMBL466453
COC[C@@H]1CCCN1C(=O)C1=CN2N=C(N=C2C(N)=C1)C1=CC=C(Br)O1 CHEMBL110047
NC1=NC2=C(N=CN2CCN2CCN(C3=NC=CS3)CC2)C2=NC(C3=CC=CO3)=NN21 CHEMBL246263
OC[C@H]1OC(N2C=NC3=C(NC4CCCCC4)N=CN=C32)[C@H](O)[C@@H]1O CHEMBL85549
CC1=CC=C(O1)C1=NC(NC(=O)CCC2=CC=CC=C2F)=CC(=N1)C1=NC=CS1 CHEMBL255647
NC1=NC(NC[C@H]2CCC[N@@H+]2CC2=CC=CN=C2)=NC2=NC(C3=CC=CO3)=NN21 CHEMBL369070
NC1=NC(NC[C@H]2CCCN2CC2=CC=NC(Cl)=C2)=NC2=NC(C3=CC=CO3)=NN21 CHEMBL174628
CCNC(=O)[C@H]1O[C@@H](N2C=NC3=C(N)N=C(/C=C/CCCC4=CC=CC=C4)N=C32)[C@H](O)[C@@H]1O CHEMBL423739
NC1=NC(N2CC[N@@H+]3C[C@@H](COC4=CC=CC(F)=C4)CC[C@H]3C2)=NC2=NC(C3=CC=CO3)=NN21 CHEMBL373700
NC1=NC2=C(C=NN2CCC2=CC=C(C3=CN=CC=N3)C=C2)C2=NC(C3=CC=CO3)=NN21 CHEMBL481132
CN1C(C2=CC=CC(F)=C2)=NC2=C(N)N=C(C#CC3(O)CCCCCC3)N=C21 CHEMBL296389
NC1=CC(C(=O)N2CCSCC2)=CC2=NC(C3=CC=C(Br)O3)=NN21 CHEMBL325237
NC1=NC(N2CC[N@H+]3C[C@@H](COC4=CC=CN=C4)CC[C@H]3C2)=NC2=NC(C3=CC=CO3)=NN21 CHEMBL222784
NC1=NC(NC[C@H]2CCCN2CC2=CC=NC(Cl)=C2)=NC2=NC(C3=CC=CO3)=NN21 CHEMBL174628
CN1CCN(C2=CC=C3C(=O)C4=C(C5=CC=CC=C5)N=C(N)N=C4C3=C2)CC1 CHEMBL1096134
NC1=NC2=C(C=NN2CCCCC2=CC=CC=C2)C2=NC(C3=CC=CO3)=NN21 CHEMBL273590
NC1=NC2=C(N=CN2CCN2CCN(C3=CC=C(Cl)C=N3)CC2)C2=NC(C3=CC=CO3)=NN21 CHEMBL246467
CN1C2=C(NC(C3=CC=C(COC(=O)NC4=CC=CS4)C=C3)=C2)C(=O)N(C)C1=O CHEMBL468295
CC(=O)NC1=CC(C2=CC=NC(N3CCOCC3)=C2)=NC(N2N=C(C)C=C2C)=N1 CHEMBL487371
CC1=CC=C(C2=NC(NC(=O)COC3=NC(C)=CC(C)=N3)=CC(N3N=C(C)C=C3C)=N2)O1 CHEMBL404864
C[NH+]1CCN(CC(=O)NC2=CC(C3=NC=CS3)=NC(C3=CC=CO3)=N2)CC1 CHEMBL398272
NC1=NC(C2=CC=CC=C2)=C2C(=O)C3=CC=C(C[NH2+]CC4=CC=CC=N4)C=C3C2=N1 CHEMBL1088235
CCOC(=O)C1=C(C2=CC=CC=C2)N=C(NC(=O)C2=CC=CO2)S1 CHEMBL1222145
NC1=NC(N2CC[N@@H+]3C[C@@H](COC4=CC=CN=C4)CC[C@H]3C2)=NC2=NC(C3=CC=CO3)=NN21 CHEMBL222784
NC1=NC(N2CC[N@H+]3C[C@@H](COC4=CC=CC(F)=C4)CC[C@H]3C2)=NC2=NC(C3=CC=CO3)=NN21 CHEMBL373700
O=C(C1=C(C2=CC=CO2)N=C(NCCC2=CC=CS2)S1)C1=CC=CC=C1 CHEMBL457102
N#CC1=C(C2=CC=CO2)C=C(C2=CC=CC=C2)N=C1N CHEMBL447192
O=C(COC1=CC=C(Cl)C=C1)NC1=NC2=NN(CCCC3=CC=CC=C3)C=C2C2=NC(C3=CC=CO3)=NN21 CHEMBL576153
CC1=CSC(C2=C3SC=CC3=NC(N(C)C)=N2)=N1 CHEMBL406315
NC1=C2N=CN(C3O[C@H](CO)[C@@H](O)[C@H]3O)C2=NC(C#CC2(O)CCCCCC2)=N1 CHEMBL608297
CCNC(=O)[C@H]1OC(N2C=NC3=C(N)N=C(C#CC4(O)CCCC4)N=C32)[C@H](O)[C@@H]1O CHEMBL603781
NC1=C2N=CN(C3O[C@H](CO)[C@@H](O)[C@H]3O)C2=NC(NCCC23CC4CC(CC(C4)C2)C3)=N1 CHEMBL87844
NC1=NC2=C(N=CN2CC[NH+]2CCN(C3=CC=C(Cl)C=N3)CC2)C2=NC(C3=CC=CO3)=NN21 CHEMBL246467
NC1=NC2=C(C=NN2CC[N@H+]2CCC3=NC=C(C4=CC=CC=C4)C=C3C2)C2=NC(C3=CC=CO3)=NN21 CHEMBL469879
NC1=NC(C2=NC=CS2)=C2C(=O)C3=CC=CC=C3C2=N1 CHEMBL1086847
NC1=NC(C2=CC=CO2)=C2C=NN(CC3=CC=CC(Cl)=C3)C2=N1 CHEMBL257757
COC1=CC=C2C[N@@H+](CCN3N=CC4=C3N=C(N)N3N=C(C5=CC=CO5)N=C43)CC2=C1 CHEMBL469876
C[NH+]1CCN(CC(=O)NC2=CC(C3=CC=CC=N3)=NC(C3=CC=CS3)=N2)CC1 CHEMBL270136
NC1=NC2=C(N=CN2CC[NH+]2CCOCC2)C2=NC(C3=CC=CO3)=NN21 CHEMBL248299
COC1=CC=C(N2CC[NH+](CCN3C=NC4=C3N=C(N)N3N=C(C5=CC=CO5)N=C43)CC2)C=C1 CHEMBL245848
CCN1N=NC([C@H]2O[C@@H](N3C=NC4=C(N)N=C(N[C@H](CO)CC5=CC=CC=C5)N=C43)[C@H](O)[C@@H]2O)=N1 CHEMBL186113
CNC1=NC=C2N(CC3=C(F)C=CC=C3F)C(=O)N(C2=N1)C1=CC=CC(OC)=C1 CHEMBL491317
O=C(NC1=NC2=CC=C(Cl)C=C2C2=NC(C3=CC=CO3)=NN21)C(C1=CC=CC=C1)C1=CC=CC=C1 CHEMBL317580
NC1=NC2=C(N=CN2CCC2=CC=CC=C2)C2=NC(C3=CC=CO3)=NN21 CHEMBL398046
COCCOC1=CC=C(N2CCN(C3=CC=CC(C4=CC5=NC(C6=CC=CO6)=NN5C(N)=N4)=C3)CC2)C=C1 CHEMBL175961
COC1=CC=C(CCCN(C)C2=CC3=NC(C4=CC=CO4)=NN3C(N)=N2)C=C1 CHEMBL471976
CC1=CC=C(C=NN=C2N=C(N)C3=C(N2)N(C2O[C@H](CO)[C@@H](O)[C@H]2O)C=N3)C=C1 CHEMBL611571
CCCN1C(=O)C2=C(NC(C3CCCC3)=N2)N(CCCOC(=O)C2=CC=C(S(=O)(=O)F)C=C2)C1=O CHEMBL327708
NC1=NC(C2=CC=C(Br)O2)=C2CC3=CC=C(N4CCCC4)C=C3C2=N1 CHEMBL360029
CN1C(C2CCCCC2)=NC2=C1C(=O)N(C)C(=O)N2C CHEMBL281811
NC1=NC(C2=CC=CO2)=C2N=CN(CC3=CC4=C(C=C3Cl)OCO4)C2=N1 CHEMBL195543
CC1=CC(C[N@@H+]2CCC[C@@H]2CN(C)C2=NC3=NC(C4=CC=CO4)=NN3C(N)=C2)=NO1 CHEMBL360166
C#CCN1C(=O)C2=C(N=C1C)SC1=C2CCC1 CHEMBL1095695
CC1=CC=C(O1)C1=NC(NC(=O)COC2=CC(C)=[NH+]C(C)=C2)=CC(=N1)N1N=C(C)C=C1C CHEMBL253528
NC1=NC(OC2=CC=CC=C2)=NC2=NC(C3=CC=CO3)=NN21 CHEMBL1093313
NC1=NC(N2CCN3C[C@@H](COC4=CC=NC=C4)CC[C@H]3C2)=NC2=NC(C3=CC=CO3)=NN21 CHEMBL375128
NC1=NC(C2=CC=CO2)=C2N=NN(CC3=CC=CN=C3)C2=N1 CHEMBL449596
NC1=NC2=NN(CC3=CC=C(F)C=C3)C=C2C2=NC(C3=CC=CO3)=NN21 CHEMBL278906
C#CCN1C(=O)C2=C(N=C1C1=CC=CC=C1)SC(C)=C2C CHEMBL1088398
NC1=NC(C2=CC=CO2)=C2N=CN(CC3=CC=CC=C3CS(=O)(=O)C3=CC=CC=C3)C2=N1 CHEMBL195503
NC1=NC2=C(C=NN2CC[N@H+]2CCC3=NC=C(Br)C=C3C2)C2=NC(C3=CC=CO3)=NN21 CHEMBL470088
CCNC(=O)[C@H]1OC(N2C=NC3=C(N)N=C(C#CCN4CC[NH+](C)CC4)N=C32)[C@H](O)[C@@H]1O CHEMBL603809
COCCOC1=CC=C(N2CC[NH+](CCN3N=CC4=C3N=C(N)N3N=C(C5=CC=CO5)N=C43)CC2)C(F)=C1 CHEMBL393410
NC1=NC(N(CCN2CCN(C3=CC=C(F)C=C3F)CC2)CC2CC2)=CC2=NC(C3=CC=CO3)=NN21 CHEMBL470942
COCCOC1=CC=C(N2CC[NH+](CCN3C=NC4=C3N=C(N)N3N=C(C5=CC=CC(F)=C5)N=C43)CC2)C=C1 CHEMBL246469
CC1=CC=C(C2=NC(N3N=C(C)C=C3C)=CC(NC(=O)CN3CCCOCC3)=N2)O1 CHEMBL406921
NC1=NC2=NN(CCC3=CC=CC=C3)C=C2C2=NC(C3=CC=CO3)=NN21 CHEMBL16867
CC1CCCCN1C(=O)C1=CC2=NC(C3=CC=C(Br)O3)=NN2C(N)=C1 CHEMBL113967
CCNC(=O)[C@H]1OC(N2C=NC3=C(N)N=C(C#CNCCC4=CC=C(F)C=C4)N=C32)[C@H](O)[C@@H]1O CHEMBL611586
CC1=CC(C)=NN1C1=NC(NC(=O)CN2CCN(C)CC2)=CC(C2=NC=CS2)=N1 CHEMBL270761
NC1=NC(N2CCN3C[C@@H](C[NH+](CC4=CC=NC=C4)CC4=CC=NC=C4)CC[C@H]3C2)=NC2=NC(C3=CC=CO3)=NN21 CHEMBL221573
O=S(=O)([O-])CCNC1=C2N=CN(C3O[C@H](CO)[C@@H](O)[C@H]3O)C2=NC=N1 CHEMBL610435
CCCCN1N=CC2=C1N=C(N)N1N=C(C3=CC=CO3)N=C21 CHEMBL17094
COC1=CC(/C=C/C2=NC3=C(C(=O)N(C)C(=O)N3C)N2CCC2=CC=CC=C2)=CC(OC)=C1OC CHEMBL283939
COC1=CC=C(CC(=O)NC2=NC3=NN(CCCC4=CC=CC=C4)C=C3C3=NC(C4=CC=CO4)=NN32)C=C1 CHEMBL576583
NC1=NC(C2=CC=CO2)=C2SC=CC2=N1 CHEMBL406298
NC1=C2N=CN(C3O[C@@H](CO)[C@H](O)[C@@H]3O)C2=NC(OCCCCCC2=CC=CC=C2)=N1 CHEMBL604212
NC1=C2N=CN(C3O[C@H](CO)[C@@H](O)[C@H]3O)C2=NC(OCCC2CCCCC2)=N1 CHEMBL607615
CC(C)[NH+]1CCC(NC(=O)C2=CC=C3C(=O)C4=C(C5=CC=CC=C5)N=C(N)N=C4C3=C2)CC1 CHEMBL1087183
NC1=NC2=C(N=NN2CC2=CC=CC=C2)C2=NC(C3=CC=CO3)=NN21 CHEMBL82901
CCNC(=O)[C@H]1OC([C@H](O)[C@@H]1O)N1C=NC2=C(N)N=C(N=C12)C#CCN1C=CN=C1 CHEMBL606319
CCCN1C2=C(N=C(C3=CC=C(OCC(=O)NCCNC(=O)C([NH3+])CC4=CC=CS4)C=C3)[N-]2)C(=O)N(CCC)C1=O CHEMBL55196
CCCN1C(=O)NC2=C(N=C(N2)C2=CC=C(C=C2)S(=O)(=O)[N-]C2=CC=CC=C2)C1=O CHEMBL209366
NC1=NC(C2=CC=CC=C2)=C2C(=O)C3=CC=C(CNCC4=CC=CO4)C=C3C2=N1 CHEMBL1087714
COCC1=CC=CC(CNC(=O)C2=NC(N)=NC(C3=CC=CO3)=N2)=N1 CHEMBL593746
CC1(C)C2CC1C(=CN=NC1=NC(N)=C3N=CN(C4O[C@H](CO)[C@@H](O)[C@H]4O)C3=N1)CC2 CHEMBL611917
CCCN1C2=C(NC(C3=CC=C(S(C)(=O)=O)C=C3)C2=O)C(=O)N(CCC)C1=O CHEMBL507754
CC1=CC(CN2CCCC[C@@H]2CN(C)C2=NC3=NC(C4=CC=CO4)=NN3C(N)=N2)=NO1 CHEMBL366472
COCCOC1=CC=C(N2CC[NH+](CCOC3=CC4=NC(C5=CC=CO5)=NN4C(N)=N3)CC2)C=C1 CHEMBL480556
NC1=NC(C2=CC=CC=C2)=C2C(=O)C3=CC=CC=C3C2=N1 CHEMBL369573
NC1=NC(N2CCN3C[C@@H](CN(CC4=CC=CC=N4)CC4=CC=CC=N4)CC[C@H]3C2)=NC2=NC(C3=CC=CO3)=NN21 CHEMBL373941
N#CC1=C(C2=CC=CC=C2)N=C(C2=CC=CC=C2)N=C1N CHEMBL260615
O=C(C1=CC=CS1)C1=C2SC=CC2=NC(NCC2=CC=CC=C2)=N1 CHEMBL264433
CCN1C2=C(C(=O)N(CC)C1=O)N(C)C(/C=C/C1=CC=C(OC)C(C)=C1OC)=N2 CHEMBL77691
NC1=NC2=C(C=NN2CCCC2=CC=C3OC(CO)(CO)OC3=C2)C2=NC(C3=CC=CO3)=NN21 CHEMBL282888
NC1=NC(CN[C@H]2CCCN2CC2=CC=NC(Cl)=C2)=NC2=NC(C3=CC=CO3)=NN21 CHEMBL513009
NC1=C2N=CN(C3O[C@@H](CO)[C@H](O)[C@@H]3O)C2=NC(OCCC2=CC=C3C=CC=CC3=C2)=N1 CHEMBL605878
NC1=C2N=CN(C3O[C@H](CO)[C@@H](O)[C@H]3O)C2=NC(N=NCC2CCCCC2)=N1 CHEMBL609256
CC[NH+]1CCC(N(C)C2=CC=C3C(=O)C4=C(C5=CC=CC=C5)N=C(N)N=C4C3=C2)CC1 CHEMBL1095813
NC1=NC(N2CC[N@H+]3C[C@@H](CN(CC4=CC=CC=N4)CC4=CC=CC=N4)CC[C@H]3C2)=NC2=NC(C3=CC=CO3)=NN21 CHEMBL373941
NC1=NC(N2CC[N@@H+]3C[C@@H](CNC4=NC=CC=N4)CC[C@H]3C2)=NC2=NC(C3=CC=CO3)=NN21 CHEMBL222145
CCCCCC1=NC(N)=C2N=C(N3N=CC=N3)N(C)C2=N1 CHEMBL196258
NC1=NC(C2=CC=CO2)=C2C=NN(CCCC3=CC=CC=C3)C2=N1 CHEMBL407049
C[NH+]1CCN(NCC2=CC=C3C(=O)C4=C(C5=CC=CC=C5)N=C(N)N=C4C3=C2)CC1 CHEMBL1088665
O=C(CC1=CC(Cl)=CC=C1)NC1=NC2=NN(CCC3=CC=CC=C3)C=C2C2=NC(C3=CC=CO3)=NN21 CHEMBL572386
CC1=NN(C2=CC=CC(N)=C2)C2=C1C(=O)C1=CC=CC=C1O2 CHEMBL286947
NC1=NC(N2CCN3C[C@H](C[NH3+])CC[C@H]3C2)=NC2=NC(C3=CC=CO3)=NN21 CHEMBL222589
C=CCN1C(=S)SC2=C1N=CN1N=C(C3=CC=CO3)N=C21 CHEMBL1092271
CCCN1C2=C(N=C(C3=CC=C(OCC(=O)NCCNC(=O)C([NH3+])CC4=CC=CS4)C=C3)N2)C(=O)N(CCC)C1=O CHEMBL55196
NC1=NC(N2CCN3C[C@@H](COC4=C5C=CN=CC5=CC=C4)CC[C@H]3C2)=NC2=NC(C3=CC=CO3)=NN21 CHEMBL222590
CCC1=NC(C2=CC=CC(C)=N2)=C2SC=CC2=N1 CHEMBL408624
NC1=NC(C2=CC=CC(C[NH+]3CCN(C4=NC=CS4)CC3)=C2)=CC2=NC(C3=CC=CO3)=NN21 CHEMBL426952
CC1=NC=CN=C1C1=NN2C(=N1)C=C(N(C)CCN1CCN(C3=CC=C(F)C=C3F)CC1)N=C2N CHEMBL480570
CC(O)(C#CC1=CN2N=C(C3=CC=CO3)N=C2C(N)=N1)CC1=CC=NC=C1 CHEMBL359463
CC1=CC=C2CC3=C(C4=CC=CC=C4)N=C(N)N=C3C2=C1 CHEMBL360124
N#CC1=C(C2=CC=CC=C2)N=C(N)N=C1C1=CC=CC=C1 CHEMBL259736
CC(=O)NC1=CC(C2=CN=CC(N3CCOCC3)=C2)=NC(N2N=C(C)C=C2C)=N1 CHEMBL521029
CC1=CC=C(C2=CC(C(=O)NCC3=CC=CN3)=NC(N)=N2)O1 CHEMBL596308
N#CC1=C(C2=CC=C3OCOC3=C2)C=C(C2=CC=CO2)N=C1N CHEMBL513320
CC1=CC=C(C2=NC(N3N=C(C)C=C3C)=CC(NC(=O)COC3=CC=CC(CN4CCOCC4)=C3)=N2)O1 CHEMBL256125
NC1=NC(N2CCN3C[C@@H](C[NH2+]CC4=CC=C(F)C=C4F)CC[C@H]3C2)=NC2=NC(C3=CC=CO3)=NN21 CHEMBL222097
NC1=C2N=CN(C3SC(CO)C(O)C3O)C2=NC(Cl)=N1 CHEMBL17859
N#CC1=CC=C(NC(=O)C2CC2)N=C1C1=CC=CO1 CHEMBL1079801
CCCN1C(=O)C2NC(C3=CC=C(OCC(=O)NCC[NH3+])C=C3)=NC2N(CCC)C1=O CHEMBL39503
CC(C)CCN1C=C2C(=N1)N=C(NC(=O)CC1=CC=CS1)N1N=C(C3=CC=CO3)N=C21 CHEMBL572600
CCNC(=O)[C@H]1O[C@@H](N2C=NC3=C(NCC(C4=CC=CC=C4)C4=CC=CC=C4)N=C(N[C@@H]4CCC[C@H]4O)N=C32)[C@H](O)[C@@H]1O CHEMBL131457
NC1=NC(C2=CC=CO2)=C2N=CN(C(=O)NCC3=CC=CC=C3Cl)C2=N1 CHEMBL411034
COCCN(CCN1CCN(C2=CC=C(F)C=C2F)CC1)C1=CC2=NC(C3=CC=CO3)=NN2C(N)=N1 CHEMBL514939
NC1=NC(NC(=O)C2=CC=CC=C2OC(F)(F)F)=C(C(=N1)C1=CC=CO1)N(=O)=O CHEMBL561163
NC1=NC(C2=CC=CO2)=C2N=NN(CC3=CC=CC=N3)C2=N1 CHEMBL462501
NC1=NC2=NN(CCCC3=CC=CC=C3)C=C2C2=NC(C3=CC=CO3)=NN21 CHEMBL423542
NC1=NC(NC[C@H]2CCC[N@@H+]2CC2=CC=C(Cl)O2)=NC2=NC(C3=CC=CO3)=NN21 CHEMBL179478
C[NH+]1CCCN(CC1)C1=CC=C2C(=O)C3=C(N=C(N)N=C3C2=C1)C1=CC=CC=C1 CHEMBL1094548
CC(O)(C#CC1=CN2N=C(C3=CC=CO3)N=C2C(N)=N1)C1=CC=CC=C1 CHEMBL183181
C#CCOC1=C2C(=NC(C3=CC=CC=C3)=N1)SC1=C2CCCC1 CHEMBL1087079
NC1=NC(C2=CC=CC=C2)=C2C(=O)C3=CC=C(NCCC4=CC=NC=C4)C=C3C2=N1 CHEMBL1098458
CC(=O)NC1=CC(N2CCC3=CC=CC=C3C2)=NC(N2N=C(C)C=C2C)=N1 CHEMBL456287
CC1=CC(C)=NN1C1=NC(C2=CC=CC=N2)=NC(NC(=O)CN2CCN(C)CC2)=C1 CHEMBL409711
NC1=NC(N2CCN3C[C@H](COC4=CC=C5C=CC=CC5=N4)CC[C@H]3C2)=NC2=NC(C3=CC=CO3)=NN21 CHEMBL222530
NC1=NC2=C(C=NN2CC[NH+]2CCN(C3=CC=C(OCCOC4CC4)C=C3)CC2)C2=NC(C3=CC=CO3)=NN21 CHEMBL240847
NC1=NC2=C(C=NN2CC[NH+]2CCC3=CC=C(C=C3CC2)N(=O)=O)C2=NC(=NN12)C1=CC=CO1 CHEMBL472111
CC1=CC(CN2CCC[C@@H]2CN(C)C2=NC3=NC(C4=CC=CO4)=NN3C(N)=N2)=NO1 CHEMBL353323
CC1=CC=C(CCOC2=NC(N)=C3N=CN(C4O[C@@H](CO)[C@H](O)[C@@H]4O)C3=N2)C=C1 CHEMBL605668
NC1=NC(C2=CC=CO2)=C2N=CN(CC3=C4C=CC=CC4=CC=C3)C2=N1 CHEMBL193613
CNC(=O)CC1=CC=C(NC2=C3N=CN(C4O[C@H](CO)[C@@H](O)[C@H]4O)C3=NC=N2)C=C1 CHEMBL606297
CC1=CC=C(C2=CC(C(=O)NCC3=NC=CN3)=NC(N)=N2)O1 CHEMBL594363
CC1=CC(C[N@H+]2CCCC[C@@H]2CN(C)C2=NC3=NC(C4=CC=CO4)=NN3C(N)=N2)=NO1 CHEMBL366472
CC1=CC(C)=NN1C1=NC(C2=CC=CC=N2)=NC(NC(=O)CN2CC[NH+](C)CC2)=C1 CHEMBL409711
COCCOC1=CC=CC2=C1CN(CCN1N=CC3=C1N=C(N)N1N=C(C4=CC=CO4)N=C31)CC2 CHEMBL512133
NC1=NC(C2=NC=CS2)=C2C=NN(CC3=CC=CC=C3F)C2=N1 CHEMBL402389
CN1C(C2=CC=CO2)=NC2=C(N)N=C(C#CC3(O)CCCCC3)N=C21 CHEMBL50051
NC1=NC(NC[C@H]2CCC[N@H+]2CC2=CC=CN=C2)=NC2=NC(C3=CC=CO3)=NN21 CHEMBL369070
NC1=C2N=CN([C@@H]3O[C@H](CO)[C@@H](O)[C@H]3O)C2=NC(SCCC2=CC=CC=C2)=N1 CHEMBL577036
COC1=CC=C(CCCN2N=CC3=C2N=C(N)N2N=C(C4=CC=CO4)N=C32)C=C1 CHEMBL136689
NC1=NC(C2=CC=CC=C2)=C2C(=O)C3=CC=C(OCC[NH+]4CCCC4)C=C3C2=N1 CHEMBL1095490
NC1=NC(N2CCN3C[C@@H](COC4=CC=C5N=CC=CC5=C4)CC[C@H]3C2)=NC2=NC(C3=CC=CO3)=NN21 CHEMBL374881
CCNC(=O)[C@H]1OC(N2C=NC3=C(NCC4=CC=CC(Br)=C4)N=CN=C32)[C@H](O)[C@@H]1O CHEMBL610426
NC1=NC(N2CC[N@H+]3C[C@@H](COC4=C5C=CC=CC5=NC=N4)CC[C@H]3C2)=NC2=NC(C3=CC=CO3)=NN21 CHEMBL222767
CCN1C2=C(C(=O)N(CC)C1=O)N(C)C(/C=C/C=C/C1=CC=CC=C1)=N2 CHEMBL489592
COC1=C2N=C(NC(=O)C3=CC=C(F)C=C3)SC2=C(N(CC(C)C)C(C)=O)C=C1 CHEMBL1171718
C#CCN1C(=O)C2=C(N=C(/C=C/C3=CSC=C3)N2C)N(C)C1=O CHEMBL334873
NC1=C2N=CN(C3O[C@H](CO)[C@@H](O)[C@H]3O)C2=NC(OCCCCC2CCCCC2)=N1 CHEMBL608464
NC1=NC(C#CC(O)C2(O)CCCCC2)=CN2N=C(C3=CC=CO3)N=C12 CHEMBL367572
CCN(CC)C(=O)C1=CC=CC(C2=CN3N=C(C4=CC=CO4)N=C3C(N)=N2)=C1 CHEMBL196320
CC1=NOC(C2=C(C3=CC=CC=C3)N=C(NC(=O)C3CC3)S2)=N1 CHEMBL1221457
CN1C=C(C[N@H+]2CCC[C@@H]2CNC2=NC3=NC(C4=CC=CO4)=NN3C(N)=N2)C(Cl)=N1 CHEMBL369373
NC1=NC(NC[C@H]2CCCN2CC2=CC=CN=C2)=NC2=NC(C3=CC=CO3)=NN21 CHEMBL369070
CCN(CCC1=CC=CC=N1)C(=O)C1=CC2=NC(C3=CC=C(Br)O3)=NN2C(N)=C1 CHEMBL323621
NC1=NC(C2=CC=CO2)=C2N=NN(CC3=CC=CS3)C2=N1 CHEMBL460799
CC1=CC(C)=NN1C1=NC(C2=NC=CS2)=NC(NC(=O)CN2CCN(C)CC2)=C1 CHEMBL271202
CN1C(C2=CC=CC(F)=C2)=NC2=C(N)N=C(C#CC3(O)CCCC3)N=C21 CHEMBL297685
C[N@@H+](CCC1=CC=CC=C1)CC1=CC=CC(C2=CC3=NC(C4=CC=CO4)=NN3C(N)=N2)=C1 CHEMBL175824
N#CC1=C(C2=CC=CC=C2)C=C(C2=CC=CO2)N=C1N CHEMBL468370
COCCOC1=CC=C(C=C1)C1CC[NH+](CCN2C=NC3=C2N=C(N)N2N=C(N=C32)C2=CC=CO2)CC1 CHEMBL246054
NC1=NC(C2=CC=CC=C2)=C2C(=O)C3=CC=CC(C[NH+]4CCCC4)=C3C2=N1 CHEMBL1087709
CN1C(C2=CC=CC(C#N)=C2)=NC2=C(N)N=C(C#CC3(O)CCCCC3)N=C21 CHEMBL49925
CCCOC(=O)C1=C(CCO)C(C(=O)SCC)=C(CC)N=C1C1=CC=CC=C1 CHEMBL162666
NC1=NC(C2=CC=CS2)=C2N=CN(C(=O)NCC3=CC=CC=C3)C2=N1 CHEMBL264431
CC1=NC(C2=C(C3=CC=CC=C3)N=C(NC(=O)CC3=CC=CC=C3)S2)=NO1 CHEMBL1222306
COC1=CC=CC(N2C(=O)N(CC3=C(F)C=CC=C3F)C3=CN=C(NCCC4=CC=CS4)N=C32)=C1 CHEMBL522268
CN1C2=NC(C#CC(C)(C)O)=NC(N)=C2N=C1C1=CC=CC(F)=C1 CHEMBL300624
NC1=NC(N2CC[N@H+]3[C@@H](COC4=CC=CC=C4)CCC[C@H]3C2)=NC2=NC(C3=CC=CO3)=NN21 CHEMBL376346
COC1=CC(OC)=CC(C(CNC2=C3N=CN(C4O[C@H](C(=O)NC5CC5)[C@@H](O)[C@H]4O)C3=NC=N2)C2=CC=CC=C2C)=C1 CHEMBL603791
COC1=CC=C(CCSC2=CC3=NC(C4=CC=CO4)=NN3C(N)=N2)C=C1 CHEMBL475445
NC1=C2N=CN(C3O[C@H](CO)[C@@H](O)[C@H]3O)C2=NC(C2=CN(CC3=CC=CC=C3)N=C2)=N1 CHEMBL187326
CCCCN1C=C2C(=N1)N=C(NC(=O)CC1=C3C=CC=CC3=CC=C1)N1N=C(C3=CC=CO3)N=C21 CHEMBL575386
CCNC(=O)[C@H]1OC(N2C=NC3=C(N)N=C(C#CCN4CCOCC4)N=C32)[C@H](O)[C@@H]1O CHEMBL604440
N#CC1=C(C2=CC=CC=C2)N=C(NC(=O)C2CCCC2)N=C1C1=CC=C2OCOC2=C1 CHEMBL259319
NC1=NC(N2CC[N@H+]3C[C@@H](COC4=CC=CC=N4)CC[C@H]3C2)=NC2=NC(C3=CC=CO3)=NN21 CHEMBL449710
CC1=C(C)N(C2=CC=CC=C2)C2=NC(C3=CC=CC=C3)=NC(N)=C12 CHEMBL95101
CC1=CC=C(C2=NC(NC(=O)COC3=CC=CC(C#N)=C3)=CC(C3=NC=CS3)=N2)O1 CHEMBL255860
COC1=CC=C(CC(=O)NC2=CC(C3=NC=CS3)=NC(C3=CC=C(C)O3)=N2)C=C1 CHEMBL409700
NC1=NC(N2CCN3C[C@@H](CNC4=NC=CC=N4)CC[C@H]3C2)=NC2=NC(C3=CC=CO3)=NN21 CHEMBL222145
CC1=CC=C(C2=NC(N3N=C(C)C=C3C)=CC(NC(=O)COC3=CC(F)=CC(C[NH+]4CCCC4)=C3)=N2)O1 CHEMBL256332
NC1=C2N=CN(C3O[C@H](CO)[C@@H](O)[C@H]3O)C2=NC(C#CCC2CCCCC2)=N1 CHEMBL610651
[O-]C(=O)C=CC1=CC=C(C=C1)C1=NC2=C(N1)N(CC1CCCCC1)C(=O)N(CC1CCCCC1)C2=O CHEMBL17103
NC1=NC(SCC[NH+]2CCN(C3=CC=C(F)C=C3F)CC2)=CC2=NC(C3=CC=CO3)=NN21 CHEMBL521242
CC1CCCN(C(=O)C2=CN3N=C(C4=CC=C(Br)O4)N=C3C(N)=C2)C1 CHEMBL113542
NC1=NC2=C(C=NN2CC[NH+]2CCOCC2)C2=NC(C3=CC=CO3)=NN21 CHEMBL275636
NC1=C2N=CN(C3O[C@H](CO)[C@@H](O)[C@H]3O)C2=NC(C#CCC2CCCC2)=N1 CHEMBL608005
NC1=NC(C2=CC=CO2)=C2N=NN(CC3=CC=C(N)C(F)=C3)C2=N1 CHEMBL517886
NC1=NC(NCCC2=CC=C(O)C=C2)=CC2=NC(C3=CC=CO3)=NN21 CHEMBL174979
OC[C@H]1OC(N2C=NC3=C(NCC4=C5C=CC=CC5=CC=C4)N=CN=C32)[C@H](O)[C@@H]1O CHEMBL605166
COC1CN(C2=CC=CC(C3=CC(NC(C)=O)=NC(N4N=C(C)C=C4C)=N3)=N2)C1 CHEMBL487554
CC1=CC=C(C2=NC(N3N=C(C)C=C3C)=CC(NC(=O)COC3=CC=CC(CC[NH+]4CCOCC4)=C3)=N2)O1 CHEMBL256546
CC(CC1=CC=CC=C1)NC1=C2N=CN(C3O[C@H](CO)[C@@H](O)[C@H]3O)C2=NC=N1 CHEMBL86605
CCNC(=O)[C@H]1OC(N2C=NC3=C(N)N=C(CC4CCC(CO)CC4)N=C32)[C@H](O)[C@@H]1O CHEMBL611583
NC1=NC(C2=CC=CC=C2)=C2C(=O)C3=CC=C(C(=O)NCCN4CCOCC4)C=C3C2=N1 CHEMBL1088393
NC1=NC(N2CCN3C[C@@H](COC4=C5C=CN=CC5=CC=C4)CC[C@H]3C2)=NC2=NC(C3=CC=CO3)=NN21 CHEMBL222590
NC1=NC(N2CC[N@@H+]3C[C@@H](CN4C=NN=N4)CC[C@H]3C2)=NC2=NC(C3=CC=CO3)=NN21 CHEMBL222431
NC1=NC(C2=CC=CO2)=C2N=CN(CCCC3=CC=CC=C3)C2=N1 CHEMBL193761
NC1=NC(C2=CC=CC=C2)=C2C(=O)C3=CC=C(CNN4CCCCCC4)C=C3C2=N1 CHEMBL1087727
NC1=C2N=CN(C3O[C@H](CO)[C@@H](O)[C@H]3O)C2=NC(NCCC2CCCCC2)=N1 CHEMBL87459
NC1=NC(NC[C@H]2CCC[N@H+]2CC2=CC=CC=N2)=NC2=NC(C3=CC=CO3)=NN21 CHEMBL175564
CCCN1C2=C(N=C(C3=CC=C(OCC(=O)NCCNC(=O)C([NH3+])CC4=CC=CS4)C=C3)N2)C(=O)N(CCC)C1=O CHEMBL55196
CCCN1C2=C(N=C(N2)C2=CC=C(OCC3=NOC(=N3)C3=CC=CC=C3OC)C=C2)C(=O)N(CCC)C1=O CHEMBL361826
OC[C@H]1O[C@@H](N2C=NC3=C(NN4CCCCC4C4=CC=CC=C4)N=C(Cl)N=C32)[C@H](O)[C@@H]1O CHEMBL92210
CN(CCN1CCN(C2=CC=C(F)C=C2F)CC1)C1=CC2=NC(C3=CN=CO3)=NN2C(N)=N1 CHEMBL480542
NC1=NC(C2=CC=CC(N3CCC(=O)CC3)=C2)=CC2=NC(C3=CC=CO3)=NN21 CHEMBL354419
CCCCOC(=O)N1CCN(C2=CC=CC(C3=CC4=NC(C5=CC=CO5)=NN4C(N)=N3)=C2)CC1 CHEMBL176144
CN1N=C(C(F)(F)F)C(CN2CCN(C3=NC4=NC(C5=CC=CO5)=NN4C(N)=N3)CC2)=C1Cl CHEMBL189192
CCC(=O)NC1=CC(C2=CN=CC(OC)=C2)=NC(N2N=C(C)C=C2C)=N1 CHEMBL486140
COCCOC1=CC=C(N2CCN(CCN3N=CC4=C3N=C(N)N3N=C(C5=CC=CO5)N=C43)CC2)C(F)=C1 CHEMBL393410
CC1=CC=C(C2=CC=C(CCN3N=CC4=C3N=C(N)N3N=C(C5=CC=CO5)N=C43)C=C2)C=N1 CHEMBL519111
CC1=CC(C[N@H+]2CCC[C@@H]2CN(C)C2=NC3=NC(C4=CC=CO4)=NN3C(N)=C2)=NO1 CHEMBL360166
CC1=CC(C[N@@H+]2CCCC[C@@H]2CN(C)C2=NC3=NC(C4=CC=CO4)=NN3C(N)=N2)=NO1 CHEMBL366472
NC1=NC(N2CC[N@H+]3C[C@@H](COC4=C5C=CN=CC5=CC=C4)CC[C@H]3C2)=NC2=NC(C3=CC=CO3)=NN21 CHEMBL222590
NC1=CC=C(CC(=O)NC2=NC3=CC=C(Cl)C=C3C3=NC(C4=CC=CO4)=NN32)C=C1 CHEMBL97748
NC1=NC(N2CC[N@@H+]3C[C@@H](COC4=NC=NC5=NNC=C54)CC[C@H]3C2)=NC2=NC(C3=CC=CO3)=NN21 CHEMBL222430
CC(=O)NC1=NC(N2N=C(C)C=C2C)=NC(C2=CC(OC3CC[NH+](C)CC3)=CC=C2)=C1 CHEMBL511159
COC1=CC=C2C[N@H+](CCN3N=CC4=C3N=C(N)N3N=C(C5=CC=CO5)N=C43)CC2=C1 CHEMBL469876
N#CC1=C(C2=CC=CO2)C=C(C2=CC=CO2)N=C1N CHEMBL506250
NC1=NC(C2=CC=CO2)=C2N=CN(C(=O)NCCC3=CC=CC=C3)C2=N1 CHEMBL260989
CCNC(=O)[C@H]1O[C@@H](N2C=NC3=C(NCC(C4=CC=CC=C4)C4=CC=CC=C4)N=C(NCCC4=CNC=N4)N=C32)[C@H](O)[C@@H]1O CHEMBL336608
CN1CCN(S(=O)(=O)C2=CC=C(CCN3N=CC4=C3N=C(N)N3N=C(C5=CC=CO5)N=C43)C=C2)CC1 CHEMBL418564
NC1=C2N=CN(C3O[C@@H](CO)[C@H](O)[C@@H]3O)C2=NC(OCCC2=C3C=CC=CC3=CC=C2)=N1 CHEMBL604837
CN1CCN(CC1)C1=CC=CC(=N1)C1=CC(NC(C)=O)=NC(=N1)N1N=C(C)C=C1C CHEMBL486162
NC1=NC2=C(C=NN2CC[N@H+]2CCC3=NC=C(C4CC4)C=C3C2)C2=NC(C3=CC=CO3)=NN21 CHEMBL469893
CC1=CC=C(C2=CC(C(=O)NCC3=CSC=N3)=NC(N)=N2)O1 CHEMBL611048
CCNC(=O)[C@H]1OC(N2C=NC3=C(N)N=C(C#CCCOC4CCCCO4)N=C32)[C@H](O)[C@@H]1O CHEMBL605241
NC1=NC(=CC2=NC(=NN12)C1=CC=CO1)C1=CC=CC(=C1)N1CCC(CC1)N1CCOCC1 CHEMBL360707
CCNC(=O)[C@H]1OC(N2C=NC3=C(N)N=C(C#CC4=NC=CS4)N=C32)[C@H](O)[C@@H]1O CHEMBL605265
CCNC(=O)[C@H]1OC(N2C=NC3=C(N)N=C(C#CC4=CC=C(CCC(=O)[O-])C=C4)N=C32)[C@H](O)[C@@H]1O CHEMBL605065
NC1=NC(C2=CC=CO2)=C2N=CN(C(=O)NCC3=CC=CS3)C2=N1 CHEMBL409915
NC1=NC(N2CC[N@@H+]3C[C@@H](CN(CC4=CC=CN=C4)CC4=CC=CN=C4)CC[C@H]3C2)=NC2=NC(C3=CC=CO3)=NN21 CHEMBL374149
NC1=NC(N(CC[NH+]2CCN(C3=CC=C(F)C=C3F)CC2)CC2CC2)=CC2=NC(C3=CC=CO3)=NN21 CHEMBL470942
NC1=NC2=C(C=NN2CC[N@@H+]2CCC3=NC=NC=C3C2)C2=NC(C3=CC=CO3)=NN21 CHEMBL513030
CC1=CC=C(C(=O)C2=C3SC=CC3=NC(C(F)(F)F)=N2)O1 CHEMBL408703
NC1=NC2=C(C=NN2CCN2CCC3=NC=NC=C3C2)C2=NC(C3=CC=CO3)=NN21 CHEMBL513030
NC1=NC2=C(C=NN2CCC2=CC=C(C3=CC=CN=C3)C=N2)C2=NC(C3=CC=CO3)=NN21 CHEMBL482283
CSC1=C2C(=NN1C)N=C(NC(=O)CC1=CC=C3OCOC3=C1)N1N=C(C3=CC=CO3)N=C21 CHEMBL21572
CC1=CC(CN2CCC[C@@H]2CN(C)C2=CC3=NC(C4=CC=CO4)=NN3C(N)=N2)=NO1 CHEMBL184411
NC1=NC(C2=CC=CO2)=C2N=CN(CC3=CC=C4C=CC=CC4=C3)C2=N1 CHEMBL195364
COC1=CC=CC=C1CC(=O)NC1=NC(N)=NC(C2=CC=CO2)=C1N(=O)=O CHEMBL564224
Cc1nscc1C(=O)NC1CC(CNc2cnc(F)cn2)C1 ZINC001067841001
CC(C)(C)[C@@H](CO)Nc1ccc(F)cc1[N+](=O)[O-] ZINC000097237196
COc1ccc(S(=O)(=O)NC[C@H](O)C[NH+]2CCC(C)CC2)cc1[N+](=O)[O-] ZINC000443293125
C[C@H]1COC(C)(C)CN1S(=O)(=O)CCc1ccc([N+](=O)[O-])cc1 ZINC000362932233
C[C@@H](Sc1ccc(Cl)c(C(F)(F)F)c1)c1nncn1C ZINC000286385103
Cc1ccc(/C=c2\c(N)c(C#N)n3c2=C(C#N)S[C@@H](c2ccc(C)s2)C3=O)s1 ZINC000009010380
O=C(Nc1cccc(S(=O)(=O)N=C2CCCN2)c1)c1cccc([N+](=O)[O-])c1 ZINC000012788572
CN(C)S(=O)(=O)N1CCN(C(=O)C(=O)Nc2cscc2Cl)CC1 ZINC000635034751
CN(Cc1ccc(OC(F)F)cc1)CN1C(=O)NC2(CCCCC2)C1=O ZINC000023641802
COC(=O)[C@H](C)c1ccc([N+](=O)[O-])cc1 ZINC000005881304
O=C(c1ccncc1Cl)N1CCO[C@@H]2C[N@H+](C[C@@H]3CCCOC3)C[C@@H]21 ZINC001083203171
Cc1cc(C=O)c(C)n1Nc1ccc([N+](=O)[O-])cc1 ZINC000013633524
O=C(Oc1cccc(C=C2SC(=S)NC2=O)c1)c1cccc([N+](=O)[O-])c1 ZINC000408729647
CCOC(=O)[C@@](C)(O)CNC(=O)C(=O)Nc1cnn(CC(=O)N2C[C@@H](C)O[C@@H](C)C2)c1 ZINC000441349679
CC(C)c1ccc(-n2nnnc2SCC(=O)NC(C)(C)C)cc1 ZINC000005217429
Cc1nc2c(cnn2C(C)C)cc1C(=O)Nc1cnn(C)c1 ZINC000025307663
Cn1ccnc1C(=O)NCc1cnc2n1CC[N@H+]([C@@H]1CC(=O)N(C(=O)OC(C)(C)C)C1)CC2 ZINC001171710904
Cc1cc(N2CC[C@H](C(F)F)C2)c(Br)cc1[N+](=O)[O-] ZINC000589600159
C[C@@H](C(=O)Nc1ccc(C#N)cc1)c1ccc([N+](=O)[O-])cc1 ZINC000000472041
C#C[C@]1(OC(C)=O)CC[C@H]2[C@@H]3CCc4c(ccc(OC(C)=O)c4[N+](=O)[O-])[C@H]3[C@H](O[N+](=O)[O-])C[C@@]21C ZINC000012364651
COC(=O)c1sc(S(=O)(=O)N2CCN3C(=O)NC[C@@H]3C2)c(C)c1Cl ZINC000278685036
C[C@@H]1C(=O)Nc2cnc(-n3cc4c(nc3=NCC3CC3)[C@H]3C[NH2+]C[C@H]3S(=O)(=O)C4)nc2N1C ZINC001165793708
C=CCOc1ccccc1[C@@H]1CC(=O)Nc2c(-c3ccc(Cl)cc3)csc21 ZINC000021157768
CC1(C)CN(c2ccc([N+](=O)[O-])cc2S(C)(=O)=O)CCCO1 ZINC000786785522
Cc1nn(CC2CCC(C)(C)CC2)c(C)c1[N+](=O)[O-] ZINC000095992772
CC[C@@H](C)OC(=S)N[C@]1(C)CCS(=O)(=O)C1 ZINC000040166686
COCCc1nc(CN2C[C@@H](C)[C@H](NC(=O)C3=COCCC3)C2)no1 ZINC001079486007
O=C1OCCN1c1cc([N+](=O)[O-])ccc1NC[C@H](O)[C@H]1CCCO1 ZINC000858689269
CC1(C)C[C@@H](CNS(=O)(=O)C2CC2)C(C)(C)O1 ZINC000921905141
CC[NH+]1CCN([C@@H]2CCN(c3nnc(-c4cnn(C)c4)n3CC(F)(F)Br)C2)CC1 ZINC001502335047
CCc1nnc(CN2C[C@@H](CC(C)C)CC2=O)o1 ZINC000095522532
Cc1n[nH]c(C)c1CC(=O)N(C)C1CC(Nc2cnc(-c3nn[nH]n3)cn2)C1 ZINC001571211651
O=C1NC[C@@H]2CN(S(=O)(=O)c3cc4c(cc3[N+](=O)[O-])OCCO4)CCN2C1=O ZINC000476408761
CNc1nnc(SCc2nc(C)c(C)o2)s1 ZINC000138128268
Cc1cccc(N(C)Cc2cc([N+](=O)[O-])cc3c2OCOC3)c1C ZINC000054288715
Cn1cc(C(=O)N[C@@H]2C[C@H]3C[C@@H](C2)N(c2ccncc2-c2nn[nH]n2)C3)nn1 ZINC001571165238
CO[C@@]1(Cn2c([C@@H]3CCS(=O)(=O)C3)nnc2N2CCC([NH2+]C(C)C)CC2)CCOC1 ZINC001554720829
O=C(Nc1cc(F)c2c(c1)NC(=O)CO2)N[C@H]1COC[C@@H]1[NH+]1CCCCC1 ZINC000426597482
O=C(NC[C@@H]1C[NH2+]CCO1)c1ccc([N+](=O)[O-])cc1I ZINC000423994040
C[C@@H]1CSCCN1c1nnc([C@H]2CCS(=O)(=O)C2)n1CC[C@@H]1CCN(C(=O)OC(C)(C)C)C1 ZINC001291314062
CCC[N@H+](CC(=O)[O-])Cc1c(C)ccc(Br)c1F ZINC001589669729
CN(C)c1ncc(C[NH2+]CCNS(=O)(=O)c2ccccc2[N+](=O)[O-])n1C ZINC000414388146
Cc1c([N+](=O)[O-])cccc1S(=O)(=O)[N-]C(=O)c1ccc(-c2cncnc2)cc1F ZINC000789484601
CN(C)S(=O)(=O)c1ccc(NCC2=CCCOC2)c([N+](=O)[O-])c1 ZINC000340905545
C#CC(=O)N1CCN2C(=O)NC[C@@H]2C1 ZINC000606266869
C[C@H](CNc1cc[nH+]cc1-c1nn[nH]n1)N(C)C(=O)c1cc(C(F)F)n[nH]1 ZINC001575145603
CC(C)NC(=O)c1nnc(N2CCN3C(=O)C(=O)NC[C@@H]3C2)n1CC[N@H+]1CC=CCC1 ZINC001509686214
COc1ncccc1C[N@@H+]1CC[C@@]2(C[C@H](OCc3csc(C)n3)CO2)C1 ZINC000096218477
Cc1ccc([C@H]2[C@@H]3C(=O)N(c4ccc([N+](=O)[O-])cc4)C(=O)[C@H]3N3CCCN23)cc1 ZINC000100796436
C#C[C@@H](Oc1cc(F)c(Br)cc1F)C(C)C ZINC001229847703
N#C[C@@H](Cc1ccc(O)cc1)C(=O)n1cc2c(nc1=NCC1CC1)[C@H]1C[NH2+]C[C@H]1S(=O)(=O)C2 ZINC001183611568
Cc1ccc2c(c1)C(=O)N(CCCC(=O)O[C@@H](C)c1cccc([N+](=O)[O-])c1)C2=O ZINC000027917982
Cn1[n-]c(=O)c(=O)nc1SCC1=C(C(=O)[O-])N2C(=O)[C@@H](N[C@@H]3CCC[NH2+]C3)[C@H]2SC1 ZINC001246499145
CCS(=O)(=O)C1=NN2C(=NC(=O)/C(=C/c3ccc(Br)o3)C2=N)S1 ZINC000020208430
COc1cc(Br)cc(CN2CC[C@H](N(C)C(=O)N(C)C)C2)c1O ZINC000827544996
Cn1cc(Cl)c(COC(=O)C(C)(C)n2cc([N+](=O)[O-])cn2)n1 ZINC000842446725
C#CC(=O)NC[C@@H](O)CO ZINC000085232319
C[C@@]12[C@@H](C3=CC(=O)OC3)CC[C@]1(O)[C@@H]1CC[C@@H]3C[C@@H](NC(=O)CCC(=O)ON4C(=O)CCC4=O)CC[C@]3(C)[C@H]1C[C@H]2O ZINC000072399354
CN(C)/C=C(\C(=O)C(F)(F)F)c1nnnn1-c1ccc(I)cc1 ZINC000035196447
Cc1nc2sccn2c1C=NNc1cc(C)cc(C)c1 ZINC000916346539
O=C1NC(=O)[C@@](Cc2ccc([N+](=O)[O-])cc2)(c2ccccc2)N1 ZINC000002044482
CC(C)(C)c1nn2cnnc2n(N=Cc2cc(Br)cs2)c1=O ZINC000254751327
COC[C@@H](C)S(=O)(=O)NCCc1ccc(Cl)cc1[N+](=O)[O-] ZINC000272170687
CC(C)(C)c1ccc([N+](=O)[O-])cc1Br ZINC000000133417
Cc1nc(Cc2nnc(N(C)[C@H](C)c3cccc(O)c3)n2CCS(=O)(=O)NC(C)C)cs1 ZINC001290380935
O=C(Nc1ccc(N2CCNC(=O)C2)cc1)c1cnn(-c2ccc(=O)[nH]n2)c1C(F)(F)F ZINC000048250670
Cc1ccc([N+](=O)[O-])c(S(=O)(=O)NCCC2(C)OCCO2)c1C ZINC000759115789
Cc1ccc(S(=O)(=O)N2CC3(C[C@H]2C)CCN(C(=O)OC(C)(C)C)CC3)cc1[N+](=O)[O-] ZINC001309611597
Cc1ccc(C)c(OCc2nnc(N3CCOC(C)(C)C3)n2Cc2nc(C(C)(C)C)cs2)c1 ZINC001361161978
O=C([C@H]1C[C@H]1c1cc(F)c(F)c(F)c1)N1CC2(C1)CCCCC2 ZINC000274473508
O=[N+]([O-])c1cc(S(=O)(=O)N2CCCCC2)ccc1N1CC(Oc2ccccc2)C1 ZINC000058293017
O=S1(=O)C[C@@H]2NC(=S)N(c3cccc(Cl)c3Cl)[C@@H]2C1 ZINC000334158182
O=C(CCc1ccc(Cl)s1)N1CCc2c1cccc2[N+](=O)[O-] ZINC000078148855
CCN(c1nnc(-c2sc(N3CCOCC3)nc2C)n1CCS(=O)(=O)CC1CC1)C(C)C ZINC001295151725
O=[N+]([O-])c1cnc(Sc2cncc[n+]2[O-])s1 ZINC000001570656
CCCC(=O)N1CCC(O)(CNc2cc(C)ccc2[N+](=O)[O-])CC1 ZINC001067464854
Cc1ccc(CC2(C[N@H+]3C[C@H]4C[C@H](Cn5c(=O)cccc54)C3)C(=O)N(C)C(=O)N(C)C2=O)cc1 ZINC000020112113
C=C(C)CN(CC)c1nnc([C@@H]2CN(S(C)(=O)=O)CCO2)n1C[C@@H](CC)[NH+]1CCCC1 ZINC001507820664
C[C@@H](CC(C)(C)O)Nc1ccc(S(=O)(=O)N(C)C)cc1[N+](=O)[O-] ZINC000450697022
CSc1ccc([C@@H]2CC(=O)NC3=C2C(=O)CCC3)cc1 ZINC000001430830
O=C1CCc2cc(Br)c(S(=O)(=O)N(CCO)CCO)cc2N1 ZINC000271635193
CO[C@@H](CS(=O)(=O)N1CCc2cc(C)c([N+](=O)[O-])cc21)C(C)C ZINC000592044812
Cc1[nH]c(C(=O)C[N@@H+]2[C@H](C)C[C@@H]3CCCC[C@H]32)c(C)c1C(=O)[O-] ZINC001599944614
COC(=O)[C@]1(Sc2ccccc2[N+](=O)[O-])OC[C@@H](OC(C)=O)[C@@H](OC(C)=O)[C@@H]1OC(C)=O ZINC000016321768
O=C(c1nnc2cnccn21)n1cc2c(nc1=NCC1CC1)[C@H]1C[NH2+]C[C@H]1S(=O)(=O)C2 ZINC001152022628
O=C(c1c(Cl)cccc1[N+](=O)[O-])N1CCC(F)(F)C1 ZINC000390834360
C[C@H]1OCC[C@]12CN(c1ccc(S(N)(=O)=O)cc1S(C)(=O)=O)CCO2 ZINC000461974453
C[C@H]([C@@H](C)S(C)(=O)=O)N(C)c1nnc(C(=O)N2CCCC2)n1CC1(Cc2ccccc2)CC1 ZINC001286971945
CC(C)(O)C#Cc1ccc(CN2CCN([C@@H]3C[NH+]4CCC3CC4)CC2)s1 ZINC000065370564
C[C@H](c1ccc(S(N)(=O)=O)cc1)N(C)C(=O)[C@H]1C[C@@]12CCC[NH2+]C2 ZINC000655422059
O=[N+]([O-])c1sc(-c2nn[nH]n2)cc1N1CC[C@H]2CSC[C@@H]2C1 ZINC001607086069
Cc1nn(C)c(Cl)c1S(=O)(=O)N(CCC[NH+](C)C)[C@@H]1CCS(=O)(=O)C1 ZINC000917859469
N#Cc1nccnc1N1CCC(CNS(=O)(=O)c2ccc(Br)s2)CC1 ZINC000206606293
CC(=O)c1ccc(N2CC(C)(C)[C@@H]2C(C)C)c([N+](=O)[O-])c1 ZINC000253433075
CSCC[C@@H]([NH3+])C(=O)N1CCN(S(=O)(=O)c2cc3c(cc2Cl)NC(=O)CO3)CC1 ZINC000514477217
O=[N+]([O-])c1ccc(OC(F)F)cc1Br ZINC000071624062
COC(=O)[C@H](C)N(C)C(=O)c1cc([N+](=O)[O-])cc([N+](=O)[O-])c1C ZINC000281099236
O=c1[nH]cnc2cc(NCC3(CCO)CCCC3)c([N+](=O)[O-])cc12 ZINC000075064009
Cc1ccc(N(C(=O)[C@@H]2N3C(=O)C[C@H]3S(=O)(=O)C2(C)C)[C@@H]2CO[C@@]3(C2)CCC[NH2+]C3)nn1 ZINC001146254238
COC(=O)[C@@H](C)N1C(=O)S/C(=C/c2ccccc2I)C1=O ZINC000033511606
CN=c1scc(-c2cnn(C)n2)n1N=Cc1ccc(Br)cn1 ZINC000789984789
CC(=O)O[C@@H]1C[NH2+]C[C@@H]1C(=O)N1CCc2ncc(CNC(=O)c3nccn3C)n2CC1 ZINC001160404735
Cc1ccc(N2C(=O)OC(C)(C)[C@]2(C)O)cc1 ZINC000001022906
Cc1cc(Cl)nc(N2CC(N3C[C@@H](C)O[C@@H](C)C3)C2)c1[N+](=O)[O-] ZINC001158718918
C[C@H]1CCCC[C@@H]1NC(=O)COCC(F)(F)F ZINC000040530026
CC[C@H](C(=O)N1C[C@H]2CCN(C(=O)c3cccc4[nH]ncc43)C[C@H]21)[NH+](C)C ZINC000972861317
C[C@@H](c1cccc([N+](=O)[O-])c1)N(C)C(=O)[C@@H]1CC(=O)N(c2ccccc2Br)C1 ZINC000040069677
COC(=O)CN(CN1C(=O)c2cc(Cl)c(Cl)cc2C1=O)[C@@H]1CCS(=O)(=O)C1 ZINC000040155498
C[C@H]1C/C(=N\N=C2/SCC(=O)N2c2ccc(Cl)cc2)CC(C)(C)C1 ZINC000004871883
CCc1ccc([C@@H]2CCCN2[C@H]2CCN(c3sccc3C#N)C2=O)o1 ZINC000610582157
COC(=O)C1CCN(c2nnc([C@@H]3CN(S(C)(=O)=O)CCO3)n2CC[NH+]2CCC(C)CC2)CC1 ZINC001299390228
CN(c1nnc([C@H]2CN(S(C)(=O)=O)CCO2)n1C[C@H](c1cccs1)[NH+](C)C)[C@H]1CCOC1 ZINC001503384598
CC(C)(C)NC(=O)[C@@H]1[C@@H]2C=C[C@@H](CC2)[C@@H]1C(=O)NC(C)(C)C ZINC000005368360
CO[C@@]1(C)C(C)(C)[C@H](c2ccc([N+](=O)[O-])cc2)C1(C#N)C#N ZINC000000340831
N#CC1CCC(COC(=O)C[C@@H]2CCCC2(F)F)CC1 ZINC000924336694
CC(C)[C@@H]1N(c2ccc(S(=O)(=O)N3CCCCCC3)cc2[N+](=O)[O-])CC12CCOCC2 ZINC001307142210
C=CC[C@@H]1CCCN(C(=O)[C@H]2CCOC3(CCCC3)C2)C1 ZINC000912387512
COc1cc(C(=O)N2CCCC23CCCCC3)cc([N+](=O)[O-])c1C ZINC000408332981
CCNc1sc(Br)c([N+](=O)[O-])c1[N+](=O)[O-] ZINC000005194788
Nc1c(Cl)cc([N+](=O)[O-])cc1Br ZINC000004760197
Cc1ccc(CN2C(=[NH2+])N(N)C(C)(C)N2c2ccc(S(=O)(=O)[O-])cc2[N+](=O)[O-])cc1 ZINC000009086647
CO[C@@H]1CS(=O)(=O)C[C@@H]1NS(=O)(=O)c1cc(Br)cc([N+](=O)[O-])c1 ZINC001475482297
CC(=O)[C@@H]1CC[C@@H]2[C@@H]3C(=O)C[C@H]4C[C@H](O)CC[C@]4(C)[C@@H]3[C@H](O)C[C@@]12C ZINC000257346043
CN(C(=O)c1ccc(-n2ccnc2)c([N+](=O)[O-])c1)[C@H]1CCSC1 ZINC000163010220
O=[N+]([O-])c1cnc(NCCC2SCCS2)c(C(F)(F)F)c1 ZINC000853959563
CCCCN(CC(=O)c1c(N)n(C)c(=O)n(C)c1=O)c1c(N)n(CC(C)C)c(=O)[nH]c1=O ZINC000011552829
COC(=O)c1c(C)[nH]c(C(=O)[C@@H](C)OC(=O)c2cc(Cl)ccc2[N+](=O)[O-])c1C ZINC000005746056
C=CCn1cc(CN2CC[N@@H+](C)C3(CCN(C(=O)C(C)(C)C)CC3)C2)cn1 ZINC000067726372
Cc1ncc(CSc2nnc(N(C)C)s2)o1 ZINC000585132998
CN(CC1CCOCC1)S(=O)(=O)c1cc(Cl)ccc1[N+](=O)[O-] ZINC000162467339
CC[C@@H]1[C@@H](NC(=O)c2cnn3c2C[C@H](C)CC3)CCN1CCF ZINC001087813561
Cc1c(F)cc(I)cc1[N+](=O)[O-] ZINC000001726523
CCO[C@@H]1C[C@H](O)C12CCN(Cc1onc(C)c1[N+](=O)[O-])CC2 ZINC000595333846
CC(C)NC(=O)c1nnc(N2CCN(S(C)(=O)=O)CC2)n1C[C@@]1(O)CC[N@H+](C)C1 ZINC001509685213
CC(C)(C)CN=Nc1ccc([N+](=O)[O-])cc1[N+](=O)[O-] ZINC000005541650
CC(C)CCNC(=O)C[C@@H]1CCOC2(CCN(C(=O)NC(C)C)CC2)C1 ZINC000581786299
COC(=O)[C@@H]1CN(C(=O)[C@H]([NH3+])Cc2cn(S(=O)(=O)c3ccc(C)cc3)cn2)CCN1C ZINC001160870708
[NH3+][C@@H](Cc1cnc[nH]1)C(=O)N1C[C@H]2[C@@H](C1)S(=O)(=O)CC[C@@H]2C(=O)N1CCOCC1 ZINC001159451618
CS[C@@H](C)C(=O)N1C[C@@H](c2cnn(C)c2)[C@H]([NH2+]CC(=O)NCC#N)C1 ZINC001316668687
CC(C)[NH2+]C1(CO)CCN(CCS(=O)(=O)CC(=O)OC(C)(C)C)CC1 ZINC000846936634
C[C@H](NC(=O)CCC(=O)c1cccc([N+](=O)[O-])c1)C(=O)NC(C)(C)C ZINC000448796163
C=CC[NH2+][C@@H]1CN(C(=O)[C@@H]2CCCS(=O)(=O)C2)C[C@@H]1n1ccnn1 ZINC001070286985
CC(N=Nc1ccc(C#N)cc1[N+](=O)[O-])c1ccc2c3c(cccc31)CC2 ZINC000004519770
O=S(=O)(CCNc1snc(Cl)c1-c1nn[nH]n1)N1CCSCC1 ZINC000738328900
Cc1cc(S(=O)(=O)N[C@@H]2CCC[C@H]3OCC[C@@H]32)ccc1[N+](=O)[O-] ZINC000268496504
C[C@@H]1CCC[C@](Cn2c([C@@H]3CCS(=O)(=O)C3)nnc2N(C)CC2CC(F)C2)([NH+](C)C)C1 ZINC001291069174
C[C@@H]1CO[C@@H](CO)CN1C(=O)CCCNc1ccc([N+](=O)[O-])cc1 ZINC000154133019
O=C([O-])c1cc(Br)ccc1NC(=S)NC(=O)c1cc([N+](=O)[O-])cc([N+](=O)[O-])c1 ZINC000016384357
C=CCCC1(C(=O)N2Cc3ccc(O)cc3C3(CC3)C2)CC1 ZINC000361039998
CC(C)NC(=O)c1nnc(N2CCN3C(=O)OC[C@@H]3C2)n1CCC[N@H+]1C[C@@H](C)O[C@@H](C)C1 ZINC001541677902
CC(C)COC(=O)CCCN1C(=O)/C(=C2\SC(=S)N(CCCC(=O)OCC(C)C)C2=O)SC1=S ZINC000100736089
O=[N+]([O-])c1c(Br)cccc1OS(=O)(=O)C1COC1 ZINC000882838098
CC(=O)N(C)C1CCN(c2nnc([C@@H]3CCC(=O)N3)n2CCC[NH+]2CCC(O)CC2)CC1 ZINC001595939574
c1ccc(N=NC(=C(NNc2ccccc2)c2ccccc2)c2ccccc2)cc1 ZINC000017995131
O=C1[N-]C(=S)N(c2ccc(Br)cc2)C(=O)C1=CNc1ccccc1O ZINC000408740862
COC(=O)CNC(=O)CNC(=O)/C(=N/OC(C)(C)C(=O)OC(C)(C)C)c1csc(N)n1 ZINC001142496202
CCC(=O)/N=C1\S[C@@H]2CS(=O)(=O)C[C@@H]2N1c1ccc(C)cc1 ZINC000005377120
COCC[N@H+](C)C[C@@H](O)CN1CCN(C(=O)c2ccc([N+](=O)[O-])s2)CC1 ZINC000583508051
CC(C)C#CC(=O)N1CC[NH+](CCCCCNC(=O)[C@@H]2C[C@@H]3O[C@H]2[C@H]2C[C@H]23)CC1 ZINC001079162993
C=C[C@@]1(C)CC[C@@H](Oc2cc(F)c(F)cc2O)C(C)(C)O1 ZINC001233977360
COc1cc(Br)cc(CN2CCS(=O)(=O)[C@@H](C)[C@@H]2C)c1O ZINC000093559392
COC(=O)[C@H]1CN(C(=O)Nc2cnn(CC[NH+](C)C)c2)CC12CN(C(=O)OC(C)(C)C)C2 ZINC001466957440
O=C(NC[C@H]1CCCO1)NC12CC3CC(CC(C3)C1)C2 ZINC000004678899
CCn1cc(S(=O)(=O)NC[C@@H](CC(C)C)OC)c([N+](=O)[O-])n1 ZINC000416651251
Cc1ccc(C(C)C)c(OCc2nnc(N3CCC(Cn4ccnn4)CC3)n2CCC(C)(F)F)c1 ZINC001361127522
C[C@@]12CCC[C@H]1[C@@H]1C(=O)C[C@H]3C[C@@H](O)CC[C@]3(C)[C@H]1[C@H](O)C2 ZINC000118924070
COC(=O)c1cc(OC)c(S(=O)(=O)N2C[C@@H](O)C[C@H](C(=O)OC)C2)s1 ZINC000592116224
CC(=O)N(C)C1(C(=O)NC2CCCC2)CCCCC1 ZINC000000246608
C[C@H](C(=O)N[C@@H]1CN(c2cccc(F)c2-c2nn[nH]n2)C[C@H]1O)C(C)(F)F ZINC001573740099
O=C(NC[C@@H]1CCC2(C[NH+](C[C@@H]3CCOC3)C2)O1)c1cc(-c2nn[nH]n2)c[nH]1 ZINC001571283001
O=[N+]([O-])c1ccc(NC[C@H](O)c2ccsc2)c(C(F)(F)F)c1 ZINC000301331925
Nc1ccc(Oc2ccc([N+](=O)[O-])cc2[N+](=O)[O-])cc1 ZINC000002025679
CCC(CC)C(=O)N1CCC(N2C(=O)NC3(CC[NH+](CC(C)C)CC3)C2=O)CC1 ZINC000019701363
COc1ccc(S(=O)(=O)N2CCN(C(=O)CC[NH3+])CC2)cc1[N+](=O)[O-] ZINC000262178436
CO[C@@]1(C[NH2+]Cc2cn(C)nc2CN2C(=O)c3ccccc3C2=O)CCS(=O)(=O)C1 ZINC001560595412
CC(C)[NH+]1CCN([C@@H]2CCN(c3nnc(CC(C)(C)C)n3CCC[C@@H]3NC(=O)NC3=O)C2)CC1 ZINC001509579873
CCN(CC)S(=O)(=O)c1cccc(-c2nnc(SCc3cc(=O)oc4cc(O)c(O)cc34)n2N)c1 ZINC000014358839
N#Cc1c2cc(N3CCCC3)nc(N)c2c(=N)n(C(=O)CCCS(N)(=O)=O)c1N1CCCC1 ZINC001144580374
O=C(Oc1ccccc1O)c1ccc([N+](=O)[O-])cc1 ZINC000000376998
C[C@@H](O)C[N@H+](CC(=O)N1CCN(S(=O)(=O)c2c(F)cccc2F)CC1)[C@@H](C)CO ZINC000443346283
CCOC(=O)COc1c(Br)cc(/C=C2/S/C(=N\C(C)C)N(C(C)C)C2=O)cc1Br ZINC000409216960
CCOC(=O)[C@@H]1COCCN1C(=O)[C@@H]1C[N@H+](C)CC2(CCN(C(=O)OC(C)(C)C)CC2)O1 ZINC001179155758
CSc1ccc(/C=C2/SC(N3CCN(CCO)CC3)=NC2=O)cc1 ZINC000020289556
C[C@@H](O)[C@H]1OC(=O)[C@H](C)[C@@H](O[C@@H]2O[C@H](C)C[C@H]([NH+](C)C)[C@H]2O)[C@@H](C)C[C@@H](C)C(=O)/C=C/[C@H]1C ZINC000008436987
O=C1N/C(=N/c2ccc(Cl)cc2C(F)(F)F)S/C1=C/c1ccc(-c2ccccc2[N+](=O)[O-])o1 ZINC000008821067
C[C@H](CC(=O)N(C)[C@@H](C)CNC(=O)c1ccc(-c2nn[nH]n2)[nH]1)n1ccnc1 ZINC001575008882
C[C@H](CNC(=O)c1ccc(-c2nn[nH]n2)[nH]1)N(C)Cc1nnc(C(C)(C)C)[nH]1 ZINC001575010287
CC(C)c1nnc(N2CCC[C@H](S(=O)(=O)N3CCOCC3)C2)n1CCO[C@H]1CCCC[C@H]1C ZINC001287211354
C=C[C@H](O)C[N@H+]1CCC[C@@]2(CC(=O)N([C@@H](COC)C(=O)OC)C2=O)C1 ZINC001276815567
N#C[C@@H]1CN(c2nnc([C@@H]3CCS(=O)(=O)C3)n2CCOCC(F)(F)C(F)F)CCN1C1CC1 ZINC001505322527
C[C@@H]1CCC[N@@H+]1CCNC(=O)C(=O)Nc1cnn(CC(=O)N2C[C@@H](C)O[C@@H](C)C2)c1 ZINC000762458559
CC[N@@H+]1C[C@@H](C)N(c2nnc(COc3ccc(C#N)cc3)n2CCS(=O)(=O)NC)C[C@@H]1C ZINC001502264249
Cc1ncc(CN(C)c2nnc([C@@H](C)NS(C)(=O)=O)n2C[C@@]2(O)CC[N@H+](C)C2)s1 ZINC001542952853
CC(=O)[C@]1(O)CC[C@H]2[C@H]1CC(=O)[C@@H]1[C@H]2CC[C@]2(C)C[C@H](O)CC[C@]12C ZINC000263609967
CN(C)S(=O)(=O)CCCN1C[C@@H]2NC(=O)c3ncccc3OCCn3cc(nn3)CO[C@H]2C1 ZINC000952857754
COC(=O)C1=C2C(=O)NCCN2C2=C(C(=O)CC(C)(C)C2)[C@@H]1c1ccc(F)cc1 ZINC000004784867
C[C@](CCF)([NH2+]C[C@H]1CCC2(CCCCCC2)O1)C(=O)[O-] ZINC001592506734
Cn1nnc2c1CCN(C(=O)[C@@H]1C[C@@H](O)CN(C(=O)OC(C)(C)C)C1)[C@@H]2COCC[NH+]1CCCC1 ZINC001178659534
COC(=O)c1cc(NC(=C2C(=O)NC(=S)NC2=O)[C@@H](F)C(=O)OC)cc(C(=O)OC)c1 ZINC000009769640
C[C@@H]1C(=O)Nc2cnc(N3CCCn4cnc(COCC[NH+](C)C)c4C3)nc2N1C ZINC001165002623
O=C(Oc1ccc2oc3c(c2c1)CCCC3)OC1CCOCC1 ZINC000283598951
Cc1ccc(/C=C2/C(=O)N(C)C(=S)N2C)s1 ZINC000000475324
CCCCN1C(=S)S[C@@]2(C)CS(=O)(=O)C[C@H]12 ZINC000005614956
CC(C)(C)[C@@H]1CCc2c(sc(/N=C/c3cccn3-c3ccc([N+](=O)[O-])cc3)c2C(=O)Nc2ccc(Cl)cc2)C1 ZINC000409086020
Cc1nn(C)c(F)c1CNCc1cnn(C)c1C ZINC000256052803
CCc1nnc(COc2ccc([N+](=O)[O-])cc2Br)o1 ZINC000133680763
CS(=O)(=O)c1cc(C(=O)n2cc3c(nc2=NCC2CC2)[C@H]2C[NH2+]C[C@H]2S(=O)(=O)C3)ccn1 ZINC001194682961
CC(C)(C(=O)N[C@@H]1CN(C(=O)C(F)=C2CCCC2)C[C@@H]1O)[NH+]1CCCC1 ZINC000969508524
O=[N+]([O-])c1ccc(S(=O)(=O)N2CCc3c[nH]nc3C2)c(F)c1 ZINC000611006617
CC[C@H](C(=O)N(C)Cc1cn(CC)nc1C)n1cccn1 ZINC000426505702
C[C@@H]1NO[C@H](NS(=O)(=O)c2ccc(/N=N/c3ccc[nH]c3=O)cc2)[C@H]1C ZINC000006143519
Cc1ccc(N2CCN(S(=O)(=O)c3ccc4[nH]c(=O)c(=O)[nH]c4c3)C[C@@H]2C)cc1 ZINC000004787613
CC(C)[C@H](C)NC(=O)[C@@H]1CSCN1C(=O)CN(C)[C@@H]1CCS(=O)(=O)C1 ZINC000333500310
C[C@H]1[C@H](C(F)(F)F)CCN1c1ccc([N+](=O)[O-])c2cnccc21 ZINC000480553745
NS(=O)(=O)c1ccc(N2CCC(n3ccnc3)CC2)c([N+](=O)[O-])c1 ZINC000058434645
CO[C@@H](C)Cn1c(C(=O)N2CCCC2)nnc1N1CCC[N@H+](Cc2cnn(C)c2)CC1 ZINC001517753641
Cn1cnc(S(=O)(=O)NCC(=O)NC2(C(N)=O)CN(C(=O)OC(C)(C)C)C2)c1 ZINC000819510087
C=CCN1C(=O)c2cc(Cl)c(Cl)cc2C1=O ZINC000001579748
COc1ccc(N2C(=O)/C(=C/c3ccc([N+](=O)[O-])s3)SC2=S)cc1 ZINC000002185121
C[C@H](CC#N)N(C)CN1C(=O)N[C@](C)(c2ccc(Br)s2)C1=O ZINC000728901832
Cc1cc(=O)oc2c1cc(Cl)c([O-])c2C[NH+](C)C ZINC000019912931
Nn1cnnc1NN=Cc1c(Cl)ccc([N+](=O)[O-])c1Cl ZINC000005426626
NS(=O)(=O)c1ccc(NCc2cc(Cl)ccc2O)cc1 ZINC000020547388
CN(Cc1cc(F)cc(F)c1)C(=O)c1c[nH]c2ccc([N+](=O)[O-])cc21 ZINC000434343977
NN1C(=O)/C(=C/c2ccccc2F)SC1=S ZINC000005552569
Cc1cc(Nc2ccc(N3CCC(O)CC3)cc2)c([N+](=O)[O-])s1 ZINC000853161877
CC[C@@H](NC(=O)CC1(C#N)CCCCC1)[C@H]1CC1(C)C ZINC000597783352
Cc1ccc(N2C[C@@H](C(=O)NCc3ccc(S(=O)(=O)N(C)C)s3)CC2=O)cc1 ZINC000029774840
C#CCCC1(CCC(=O)N2C[C@@H]3CCCCC[C@@H]32)N=N1 ZINC000952880347
N#C[C@@H](c1ccc(F)cc1)N1CCN(C(=O)C[NH+]2CCC(n3cc(C(N)=O)nn3)CC2)CC1 ZINC001174614946
C[NH+](C)CCn1c(=O)oc2ccc(NC[C@@H](O)Cn3cc([N+](=O)[O-])cn3)cc21 ZINC000518520464
O=C1/C(=C/c2ccc(O)c(O)c2)SC(=S)N1c1ccc(F)cc1 ZINC000002942528
N=C(CCSCc1csc(NC(N)=[NH2+])n1)N(c1cccc2ncnn21)S(N)(=O)=O ZINC001169182102
C[C@@H]1O[C@@H](OCC[NH2+][C@@H]2CCN(C(=O)OC(C)(C)C)[C@@H](C(F)(F)F)C2)[C@@H](O)[C@H](O)[C@@H]1O ZINC001168550378
CC(=O)Oc1c(C)cc(Br)cc1C#N ZINC000216770363
CCC(=O)N1CC[C@H](NS(=O)(=O)CCC(C)(C)C)C1 ZINC000133139091
C[C@]12CC[C@@H]3[C@H](CC[C@H]4C/C(=N/N)CC[C@]34C)[C@@H]1CC[C@@H]2O ZINC000020275697
CS(=O)(=O)Nc1ccc(S(=O)(=O)N2CC[C@]3(CCOC3)C2)cc1F ZINC000363712805
CNS(=O)(=O)c1ccc(N2CC[C@H](C)[C@H](F)C2)c([N+](=O)[O-])c1 ZINC000611494466
Cc1cc(I)cc(/C=C2/SC(=S)N(C)C2=O)c1O ZINC000113831086
CC(=O)C1=C(C)NC(=O)N[C@@H]1c1cc2ccc(C)c(C)c2[nH]c1=O ZINC000033760927
CO[C@@H](C(=O)N1C[C@@H](NCc2cnns2)[C@@H](n2ccnn2)C1)C(C)C ZINC001070266402
Cn1cc(S(=O)(=O)N2CCOCC2)cc1C(=O)N1CCC(C(=O)NCC(C)(C)C[NH+](C)C)CC1 ZINC000620205621
[NH3+]CC(=O)NCC(=O)N1CCN(C(=O)c2ccc([N+](=O)[O-])s2)CC1 ZINC000558174933
CCNS(=O)(=O)[C@@H]1CCN(c2nnc([C@@H]3CCC(=O)N3)n2C[C@@]2(O)CC[N@H+](C)C2)C1 ZINC001615975479
C#CCN(c1nnc(C(=O)NC(C)C)n1Cc1ccc(OC(C)(C)C)nc1)[C@@H]1CCS(=O)(=O)C1 ZINC001507622041
COC1(C(F)(F)F)CN(C(=O)CC#N)C1 ZINC000409432349
Fc1ccc(CSc2nnc(Cn3cncn3)o2)cc1Cl ZINC000188847119
CC(C)[C@@H]1CN(c2nnc([C@@H](C)NS(C)(=O)=O)n2CC[NH+]2CCSCC2)CCO1 ZINC001541945970
O=C1CCC(=O)N1c1nnc(C(F)(F)F)s1 ZINC000003850774
CCOCc1nnc(N2CCN3C(=O)C(=O)NC[C@@H]3C2)n1C[C@@H](C)[NH+]1CCC(C)CC1 ZINC001503117825
CC[C@H]1CN(S(=O)(=O)Cc2ccc([N+](=O)[O-])cc2)C[C@H](CC)O1 ZINC000420736917
C[C@]12C=C[C@H](O1)[C@@H]1C(=O)N(c3ccc(Br)cc3[N+](=O)[O-])C(=O)[C@@H]12 ZINC000169682293
O=[N+]([O-])c1ccc(S(=O)(=O)N[C@@H]2CCO[C@H]2c2ccc(Cl)c(F)c2)c(Br)c1 ZINC001309762075
Cc1cccc([N+](=O)[O-])c1S(=O)(=O)NCC1([NH+](C)C)CCCCC1 ZINC000040105606
N#Cc1cc(OC(F)(F)F)ccc1OC(F)F ZINC000263625211
C=CCNS(N)(=O)=O ZINC000112989202
CC(C)[C@@H]1NC(=O)[C@H](CCCC[NH+](C)C)NC(=O)Cc2ccc(cc2)OCCn2cc(nn2)CNC(=O)[C@@H](C)NC1=O ZINC000952856580
C[C@@H](OC(=O)c1cccc(O)c1O)C(=O)N1CC(=O)Nc2ccccc21 ZINC000170600016
CC1=NNC(=O)/C1=C\c1c(O)c2cccc(C)c2[nH]c1=O ZINC000012462983
C[C@@H](OC(=O)C1CCN(S(N)(=O)=O)CC1)c1cn(CC(=O)[O-])nn1 ZINC000827826536
C=C(C)C[NH+]1CCC(NC(=O)NCC2CCN(S(=O)(=O)C(F)F)CC2)CC1 ZINC000732994958
Cc1ccc(NC(=O)C(=O)N2CCN(C(=O)Cn3cnnn3)CC2)c(OCC[NH+](C)C)c1 ZINC000490045459
C[C@H](OC(=O)[C@H]1C[C@@H]1C)C(=O)N1CC(=O)Nc2cc(C(F)(F)F)ccc21 ZINC000015717392
CC/C=C(\C)C(=O)N1CSC[C@H]1C(=O)NCC(F)(F)F ZINC000101395655
CC(=O)N1CCN(c2nnc(CC(C)C)n2C[C@@H]2C[C@@H]3COC[C@H]3N2C(=O)OC(C)(C)C)[C@H](C)C1 ZINC001286883561
CC[NH+]1CCN([C@@H]2CCN(c3nnc([C@H](C)NS(C)(=O)=O)n3[C@@H]3C[C@@H]3C)C2)CC1 ZINC001502333841
COCCS(=O)(=O)N1CCN(S(=O)(=O)c2cc(Cl)ccc2Cl)CC1 ZINC000072230368
C=CCN1C(=O)C(=O)N(CC(=O)N(C)C[C@@]2(O)CC[N@H+](Cc3ccccc3)C2)C1=O ZINC000428970751
NC(=O)[C@@]1(O)CCN(C(=O)c2cc3c(cc2[N+](=O)[O-])OCCO3)C1 ZINC000355073784
CCN(CC)S(=O)(=O)c1ccc([C@@H](C)NC(=O)CCNc2ccc(S(N)(=O)=O)cc2[N+](=O)[O-])cc1 ZINC000514386782
CC(=O)N1CC(=O)NC[C@@]12CCN(C(=O)c1cnn3c1nccc3[C@@H]1C[NH2+]CCO1)C2 ZINC001160173665
CCS(=O)(CC)=NS(=O)(=O)N[C@@H](C)Cc1ccc(N(C)C)cc1C ZINC000867409254
CS(=O)(=O)NCCn1c(-c2cc(Br)c[nH]2)nnc1N1CC[C@@H]([NH+]2CCCCC2)C1 ZINC001505145167
O=S(=O)(c1ccc(OC[C@@H](O)CN2CCCCC2)cc1)c1ccc(OC[C@@H](O)CN2CCCCC2)cc1 ZINC000000726068
COCCN(C(=O)CCC(=O)Nc1ccc(Br)cc1Cl)c1c(N)n(CC(C)C)c(=O)[nH]c1=O ZINC000514295477
CCn1ncc(Cl)c1C(=O)N[C@@H]1CN(Cc2nnc(C)[nH]2)C[C@H]1OC ZINC001081728415
CN(C)c1cccc2c1cccc2S(=O)(=O)N(C)c1cccc([N+](=O)[O-])c1 ZINC000408516918
COC(=O)c1ccc(/N=C/c2ccc([N+](=O)[O-])cc2)cc1 ZINC000000254532
O=[N+]([O-])c1ccc(S(=O)(=O)N2CCn3cccc3[C@@H]2c2ccc(F)c(F)c2)cc1 ZINC000011665602
Cc1cc(F)c([N+](=O)[O-])cc1S(=O)(=O)N[C@H]1CCOC[C@H]1C ZINC000277614829
C[C@H]1C[C@@H]1CC(=O)NC1(C)CCN(C(=O)C(=O)C(C)(C)C)CC1 ZINC001072906604
O=c1ccc([N+](=O)[O-])cn1C[C@@H](O)c1ccc(C(F)(F)F)cc1 ZINC000096474317
Cc1ccc(OCc2nnc(N(C)Cc3ncc(Cl)n3C)n2C[C@]2(O)CC[N@H+](C)C2)cc1C ZINC001289782735
COCCN1C(=O)C(=C(C)Nc2ccc([N+](=O)[O-])cc2)C(=O)NC1=S ZINC000105209924
Cc1ccc(S(=O)(=O)O[C@@H]2[C@H]3C[C@H]4C(=O)O[C@H]2[C@H]4C3)cc1 ZINC000005048746
CC[C@@H](C)N1C(=O)[C@@H]2[C@H](C1=O)[C@@H](Cc1ccc(O)cc1)[NH2+][C@@]21C(=O)Nc2ccccc21 ZINC000035375520
CCOC(=O)C=C(NNc1ccc([N+](=O)[O-])cc1[N+](=O)[O-])c1ccc([N+](=O)[O-])cc1 ZINC000100988584
COC(=O)c1[nH]c2ccccc2c1/C=C1\C(=O)[N-]C(=S)N(c2ccccc2F)C1=O ZINC000009339721
Cc1cnn(CC2CCN(c3nnc(CC(C)(C)C)n3C[C@@H]3CCN(S(C)(=O)=O)C3)CC2)c1 ZINC001290272466
CC[C@H](C)[C@H](Cn1c(CC(C)(C)C)nnc1N1CCN(c2ncnc3c2cnn3C)CC1)OC ZINC001291420573
Cn1oc(C(=O)NC[C@H]2C[C@@H](NC(=O)[C@@H]3C[C@H]3[N+](=O)[O-])C2)cc1=O ZINC000978753041
C[NH+](C)CC(C)(C)Cn1c([C@@H]2CCO[C@H]2C(C)(C)C)nnc1N1CCN(c2ccccc2C#N)CC1 ZINC001314665622
O=S1(=O)Cc2cnc(N3CCOCC3)nc2[C@H]2CN(c3ncc4c(n3)CC[NH2+]C4)C[C@H]21 ZINC001165473036
CC[C@H](C)[C@@](C)(O)Cn1c(Cc2ccsc2)nnc1N1CCC([C@@]2(C)NC(=O)NC2=O)CC1 ZINC001291400849
CC(C)N1c2ccc(C=C3C(=O)N(C)C(=S)N(C)C3=O)cc2[C@@H](C)CC1(C)C ZINC000223563463
C[C@@H](NS(C)(=O)=O)c1ccc(-c2cncnc2)cc1 ZINC000074974917
NC(=O)c1ccnc(N2CC[C@@]3(CNC(=O)C3)C2)c1[N+](=O)[O-] ZINC001117688528
C#CCN(c1nnc([C@@]2(OCC)CCOC2)n1CCc1csc(C)n1)[C@@H]1CCS(=O)(=O)C1 ZINC001507628462
C[C@@H]1C[C@H](C)C[N@H+](C(C)(C)Cn2c(C(=O)N3CCCC3)nnc2N2CCS(=O)CC2)C1 ZINC001493204057
CC[C@H](F)C(=O)N1CCC(C)(NC(=O)CC[C@@H](C)OC)CC1 ZINC001073191413
CC[C@H](C#N)N(C)C(=O)C/C=C\c1ccc(C(C)C)cc1 ZINC000594086242
O=[N+]([O-])c1cc2c(cc1S(=O)(=O)NCC1CC[NH+](CCO)CC1)OCCO2 ZINC000443302966
CC1(C)C[N@H+](CCn2cc([N+](=O)[O-])cn2)CCN1CCn1cc([N+](=O)[O-])cn1 ZINC000176267622
CC[NH+]1CCN(C[C@@H](C)Cn2c([C@@H]3CCOC3)nnc2N2CCS(=O)(=O)CC2)CC1 ZINC001547731825
CS(=O)(=O)Nc1cc2sc(=NN)[nH]c2c(Cl)c1 ZINC000226314422
CC(C)[N@@H+]1[C@H](Cn2cccn2)C[C@@H]2CN(C(F)(F)Oc3cnc(Cl)cn3)CC[C@@H]21 ZINC001164842448
C[C@@H]1C[C@@H](N2CCc3onc(COCC(=O)N(C)C)c3C2)CN1C(=O)OC(C)(C)C ZINC001168849702
C[NH+](C)CCCC[C@@H]1NC(=O)c2ccc(cc2)OCCCn2cc(nn2)CNC(=O)[C@@H](Cc2ccccc2)NC1=O ZINC000952857231
CC[C@H](C)OC(=O)C1=C(C)NC2=C(C(=O)[C@H](C(=O)OC)[C@@H](C)C2)[C@H]1c1ccc(N(CC)CC)cc1 ZINC000229939080
Cc1c(C(=O)N(CC[NH+](C)C)CC(=O)OC(C)(C)C)nnn1-c1ccn(C)n1 ZINC000550386281
CC[N@@H+]1CCN(c2nnc([C@H](C)NS(C)(=O)=O)n2CCN2c3ccccc3C[C@@H]2C)C[C@@H]1C ZINC001502318447
COC(=O)c1ccncc1C(=O)n1cc2c(nc1=NCC1CC1)[C@H]1C[NH2+]C[C@H]1S(=O)(=O)C2 ZINC001189797618
N#CC1CN(S(N)(=O)=O)C1 ZINC000216245880
COC(=O)C[C@@H](C(=O)OC)n1cccc1Br ZINC000575410878
Cc1ccsc1/C=C1/SC(=S)N(C)C1=O ZINC000001067939
C[C@H]([C@@H](C)S(C)(=O)=O)N(C)c1nnc([C@H]2COc3ccccc3O2)n1CC(C)(C)C[NH+](C)C ZINC001286977664
CCC1=NC2(CCC(C(=O)N(Cc3noc4c3C[NH2+]CC4)S(C)(=O)=O)CC2)C(=O)N1CCOC ZINC001179712709
O=S(=O)(CCOCC(F)(F)F)NCc1cc(Br)ccc1O ZINC000809845883
CCOCCCCn1c([C@@H]2CCO[C@H]2C(C)(C)C)nnc1N1CCC(n2cc([N+](=O)[O-])cn2)CC1 ZINC001314454255
CCCCNc1nnc(SCc2cc([N+](=O)[O-])cc3c2OCOC3)s1 ZINC000006946091
C[S@@](=O)CCN1CCN(C(=O)c2c[nH]nc2[N+](=O)[O-])CC1 ZINC000801624481
CCOCc1nnc(N2CCC[C@@H](S(=O)(=O)NC3CCCC3)C2)n1C[C@H]1CC[N@H+](CC)C1 ZINC001503085837
C[N@H+](CCn1c([C@@H]2CN(S(C)(=O)=O)CCO2)nnc1N1CCC(C#N)CC1)C1CCCC1 ZINC001503610302
C[C@@H]1CN(C(=O)[C@@H]2CC(=O)N(CC[NH+](C)C)C2)CCN1c1nccn2cnnc12 ZINC000434555810
CC[C@](C)(C#N)C(=O)N[C@H](C#N)c1ccc(C(C)(C)C)cc1 ZINC000570788733
O=c1[nH]cnc2cc(N3CCN(S(=O)(=O)c4cccc(C(F)(F)F)c4)CC3)c([N+](=O)[O-])cc12 ZINC000029187082
O=c1ccc2ccc(OS(=O)(=O)c3ccc(Br)c(Cl)c3Cl)cc2o1 ZINC001462768365
CCN1CCOC[C@@H]1C(=O)O[C@H]1CCN(c2ccc([N+](=O)[O-])cc2)C1 ZINC000778789226
COCCN(CC[NH+](C)C)C(=O)c1cc(S(N)(=O)=O)cc([N+](=O)[O-])c1C ZINC000265806388
CSC1=C(SC)C(=O)C(Cl)=C(Cl)C1=O ZINC000100700283
O=C1N=C(N2CCN(c3ccccc3F)CC2)S/C1=C\c1cccc2ccccc12 ZINC000005234699
CC(C)(C)c1csc(NC(=O)C(=O)N2CCSC[C@H]2CCO)c1C#N ZINC000556159170
C[C@H](OC(=O)c1sc2ccccc2c1Cl)C(=O)N1CCNC1=O ZINC000009458661
O=C1NCCc2c3cc([N+](=O)[O-])ccc3[nH]c21 ZINC000000077349
CCOC(=O)CC1([NH3+])CCN(C(=O)[C@@H]2CCS(=O)(=O)C23CN(C(=O)OC(C)(C)C)C3)CC1 ZINC001179364651
Cn1c2ccccc2[nH]c1=NN=Cc1c(O)ccc2ccccc21 ZINC000007343406
C[NH+](C)C1(Cn2c([C@@H]3CN(S(C)(=O)=O)CCO3)nnc2N2CCO[C@@H](C#N)C2)CCC1 ZINC001617654994
O=C(OC1=C(Sc2ccccc2[N+](=O)[O-])C(=O)CCC1)c1ccccc1 ZINC000003170422
COc1ccc([C@@H]2NC3=C(CCC3)[C@@]3(C#N)C(OC)(OC)NC(=N)[C@]23C#N)cc1 ZINC000004325899
C[C@H](CC(F)(F)F)C(=O)N1C[C@@H]2COC[C@@H]2C1 ZINC000634773423
C=C(C)C(C)(C)C(=O)NC[C@]1(O)CCN(c2snc(C)c2-c2nn[nH]n2)C1 ZINC001573293324
CO[C@@H]1O[C@H](C)[C@H]2O[C@H]2[C@@H]1OC(C)=O ZINC000005120703
C[C@H](CNc1cc[nH+]cc1-c1nn[nH]n1)N(C)C(=O)c1ncn(C(C)(C)C)n1 ZINC001575147758
COC(=O)c1sccc1N1C(=O)C[C@@H](N2CC[NH+](C3CCOCC3)CC2)C1=O ZINC000534212628
C[C@@H]([NH3+])C[C@@H](C)NC(=O)C(=O)N1CCN(C(=O)c2ccc([N+](=O)[O-])s2)CC1 ZINC000563142266
Cc1cnn(CCn2c(CC(C)(C)C)nnc2N2CCC[C@@H](S(=O)(=O)NC3CCCC3)C2)c1 ZINC001290285870
COc1c(Br)c([N+](=O)[O-])c(N2C[C@H](O)C[C@H](C)C2)cc1[N+](=O)[O-] ZINC000829546897
Nn1c(SCc2ccc([N+](=O)[O-])cc2)nnc1-c1cc(-c2ccc(F)cc2)[nH]n1 ZINC000009014995
CN(CCNC/C(Cl)=C\Cl)C(=O)C1(F)CCCCC1 ZINC001266952167
CC[N@@H+]1CC[C@H](Cn2c([C@@H](C)NS(C)(=O)=O)nnc2N2CC[C@@H](C(=O)OC)C2)C1 ZINC001547662824
Cc1cnn(C)c1Nc1nc2c(s1)c(C)nn2C ZINC000095503810
CC(=O)[C@H](N=Nc1ccc(S(=O)(=O)N[C@H]2ON[C@@H](C)[C@@H]2C)cc1)C(=O)Nc1ccc(Cl)cc1 ZINC000104124168
O=C1NCCCC[C@@H]1NS(=O)(=O)Cc1ccc([N+](=O)[O-])cc1 ZINC000084403268
Cc1ccc([C@@H](C)OC(=O)c2ccc([N+](=O)[O-])cc2)cc1 ZINC000016468075
Cc1cc(S(=O)(=O)NC[C@H](C)CCCO)cc([N+](=O)[O-])c1F ZINC000295342042
Cn1nccc1C1=CCN(C(=O)[C@@H](O)c2cccc([N+](=O)[O-])c2)CC1 ZINC000832317526
C[C@@H]1C[C@H](C)CN(c2ccc(C(=O)N[C@@]3(C(=O)[O-])CCSC3)cc2[N+](=O)[O-])C1 ZINC000537402945
CN(C)C(=O)N1CCC[C@]2(C(=O)NCC3CC3)C[N@H+](Cc3cnn(C)c3)C[C@@H]2C1 ZINC000096251462
Cc1ccc([N+](=O)[O-])cc1/N=C/c1c(C)cc(O)cc1O ZINC000000058662
C=CCOC(=O)c1ccc(Br)cc1[N+](=O)[O-] ZINC000079728485
CC(C)(C)[C@H](CNc1nccnc1-c1nn[nH]n1)NC(=O)[C@]1(C)CCC(=O)N1 ZINC001573822967
C[C@@H](c1cccc([N+](=O)[O-])c1)N(C)C(=O)CC(C)(C)C ZINC000040466649
Cc1ccc2cc(/C=C3/SC(=N)NC3=O)c(=O)[nH]c2c1 ZINC000021581208
COc1c(F)cc(S(=O)(=O)NC2(C)CCOCC2)cc1[N+](=O)[O-] ZINC000275419233
CCCc1n[nH]c(C(=O)N2CCC[C@@](C)(C(=O)OC)C2)c1[N+](=O)[O-] ZINC000412901927
O=C(NC[C@@H]1COCC[NH2+]1)c1cc(I)cc([N+](=O)[O-])c1 ZINC000602550479
CCN(CC)S(=O)(=O)c1ccc(N2CCN(C(=O)CSCC(=O)N(C)C3CCCCC3)CC2)c([N+](=O)[O-])c1 ZINC000514377190
O=C1CCCC(=O)N1c1ccc(N[C@@H]2CCCc3ccccc32)c([N+](=O)[O-])c1 ZINC000004684489
Cc1ccc(S(=O)(=O)N(C)C)cc1NC(=O)[C@@]12CC[C@@](C)(C(=O)C1=O)C2(C)C ZINC000004173468
CN(C)C(=O)[C@@H]1CCC[N@@H+]1CCCn1c(C(=O)N2CCCC2)nnc1N1CCC(CC#N)CC1 ZINC001503360338
CC(=O)Cn1ncc(I)c1C ZINC000072339238
CCn1cc(CC(=O)N2CCO[C@@H]3CN(Cc4cncs4)C[C@@H]32)nn1 ZINC001083150921
CO[C@@H]1CN(c2nnc(-c3ccc(Br)s3)n2C[C@]2(O)CC[N@H+](C)C2)C[C@@H]1OC ZINC001505113994
CC[C@@H](C)NS(=O)(=O)c1c(C)nn(CC)c1C ZINC000072239123
O=[N+]([O-])c1cnc(N2CCCC(F)(F)CC2)c(C(F)(F)F)c1 ZINC000599134886
C=CCNC(=O)C(C#N)=c1sc(=Cc2cc([N+](=O)[O-])ccc2OC(F)F)c(=O)n1CC(N)=O ZINC000524282149
Oc1ccccc1/C=N\C[C@H](O)c1ccccc1 ZINC000017784683
COc1cc([C@H]2S[C@@H](C)C(=O)Nc3n[nH]c(C)c32)cc(OC)c1O ZINC000006678581
FC1(F)CCN(CN2CCC(F)(F)CC2)CC1 ZINC000725377905
CC1(C)OCC(CO)(NC(=O)COCC(=O)NC2(CO)COC(C)(C)OC2)CO1 ZINC000791240886
CC(=O)OC[C@]1(O)[C@@H](O)C[C@]2(O)C(COC(=O)[C@@H](OC(=O)CC(C)C)C(C)C)=CO[C@@H](OC(=O)CC(C)C)[C@@H]21 ZINC000261492887
CO[C@@H]1CS(=O)(=O)C[C@@H]1NC(=O)C1([C@@]2(O)CCCN(C(=O)OC(C)(C)C)C2)CCC1 ZINC001469977014
COc1ccc2c(c1)C(=O)N[C@]1(CN(C(=O)[C@@H]3CCC[NH2+]3)C[C@@H]1C(=O)N(C)C)CC2 ZINC000019580931
C=C/C(C)=C\CC(=O)N1CCC(C)(NC(=O)CC(C)(C)O)CC1 ZINC001073195953
C[C@@H](NCCS(=O)(=O)c1ccc(C#N)cn1)c1ccc(Br)cn1 ZINC000289586093
COC(=O)[C@](c1cc(OC)c(O)c(OC)c1)(N1CC[NH2+][C@@H](C)C1)C(F)(F)F ZINC000020528562
c1cn([C@@H]2CCCN(CC3(C[N@@H+]4CCC[C@H](n5ccnn5)C4)COC3)C2)nn1 ZINC000425503869
C#CCN(c1nnc(-c2cnn(C)c2)n1C[C@@](C)(O)c1cc(C)oc1C)[C@@H]1CCS(=O)(=O)C1 ZINC001507631658
CC(=NNc1cccc([N+](=O)[O-])c1)c1ccc(F)c(F)c1 ZINC000916268865
N=C1/C(=C\c2cccn2-c2ccc(Cl)c(Cl)c2)C(=O)N=C2SC=NN21 ZINC000004908856
CC1(C)NC(=O)c2cc(Br)ccc2O1 ZINC000038978187
O=C(c1ccccc1-n1nccn1)n1cc2c(nc1=NCC1CC1)[C@H]1C[NH2+]C[C@H]1S(=O)(=O)C2 ZINC001190343521
C[C@H](NC(=O)[C@H](C)NC(=O)NCC1([NH+]2CCSCC2)CCCC1)C(=O)[O-] ZINC001599896723
CC(C)NC(=O)c1nnc(N2C[C@H](C)O[C@@]3(CCOC3)C2)n1C[C@@H]1CCOC1 ZINC000549594356
O=C(c1cn[nH]n1)N1CCC2(CCN(C(=O)[C@@H]3C[C@H]3[N+](=O)[O-])C2)CC1 ZINC000944395809
NC(=S)[C@@H]1C[C@@H]1S(=O)(=O)c1ccc(Cl)cc1 ZINC000218006756
CO[C@@H]1CN([C@H](C)c2nncn2C)C[C@H]1NC(=O)C1(F)CCOCC1 ZINC001081779529
Cn1cc(N2C(=O)C[C@@H]3[C@@H]2CCN3c2nc(S(C)(=O)=O)nc3c2CC[NH2+]CC3)cn1 ZINC001165632263
CCn1ccnc1CN(C)c1cc(C2CC2)ncn1 ZINC000091873153
CC(=O)Nc1ccc(N2C[C@@]34C=C[C@@H](O3)[C@@H](C(=O)NC3CC(C)(C)[NH2+]C(C)(C)C3)[C@@H]4C2=O)cc1 ZINC000009134417
Cc1ncc([N+](=O)[O-])n1CCOC(=O)N[C@@H](Nc1ncccn1)C(Cl)(Cl)Cl ZINC000008434967
C[C@@H](Sc1cccc[n+]1[O-])C(=O)N1c2ccccc2NC(=O)C1(C)C ZINC000007302709
CCN(CC)C(=O)CCCn1c([C@@H]2CCO[C@H]2C(C)(C)C)nnc1N1CC[C@@H]2NC(=O)OC[C@H]2C1 ZINC001295330385
Cc1ccc(N(CCC#N)S(=O)(=O)c2ccc(-c3nn[nH]n3)cc2F)cc1 ZINC000737346999
C[NH+](C)CCCNc1nc(Nc2ccc(F)c(F)c2)cc(C(F)(F)F)n1 ZINC000329006828
N#CCOc1ccccc1C=Nn1c(=O)[nH]c2ccccc2c1=O ZINC000409349219
CC[C@@H](C)[N@H+](C)CCn1c([C@@H]2CCC(=O)N2)nnc1N1CCN(c2cnn(C)c2)C(=O)C1 ZINC001496159515
CCOC(=O)C1CCN(C(=O)[C@@H](C)[N@@H+]2CCC[C@H](C(=O)N3CCOCC3)C2)CC1 ZINC000054994300
CCOC(=O)[C@@H](N)C(=O)n1cc2c(nc1=NCC1CC1)[C@H]1C[NH2+]C[C@H]1S(=O)(=O)C2 ZINC001159393237
CN1C2(CCC2)COC[C@]1(CO)CNC(=O)[C@@H]1C[C@H]1[N+](=O)[O-] ZINC000862643952
CC[N@@H+]1CCCC[C@@H]1Cn1c([C@H](C)NS(C)(=O)=O)nnc1N1CC[C@@H](C)[C@@H](O)C1 ZINC001502291714
COC(=O)CN(C)c1ccc(S(N)(=O)=O)cc1[N+](=O)[O-] ZINC000048322224
CC(C)[C@H](NS(=O)(=O)Cc1csc(-c2nn[nH]n2)c1)c1nncn1C ZINC001574079968
CC(C)C(C)(C)Cn1c(C2CCC2)nnc1N1CCC[C@H](S(=O)(=O)N2CCOCC2)C1 ZINC001287138698
COC1CCC(C(=O)N2CC[C@@H]3CN(C(=O)C[NH+]4CCCC4)[C@@H]3C2)CC1 ZINC000972252299
CCn1cc(NS(=O)(=O)CCCS(=O)(=O)N[C@@H]2CCO[C@@H](C)C2)cn1 ZINC000349557574
NC(=O)c1sc2cc([N+](=O)[O-])ccc2c1Cl ZINC000000442757
C#CCN(CC#CC)c1nnc([C@@H]2COCCN2C(=O)OC(C)(C)C)n1C[C@@]1(C)CN(C)C1=O ZINC001507670783
O=[N+]([O-])c1c(Br)ncc(F)c1Br ZINC000002546089
CCC(C)(C)Cn1c([C@@H]2CN(S(C)(=O)=O)CCO2)nnc1N1CCS[C@H](C(C)C)C1 ZINC001291354464
C[C@H](CS(C)(=O)=O)N(C)C(=O)c1c[nH]c2ccc([N+](=O)[O-])cc12 ZINC000069794309
Cn1nc(I)c([N+](=O)[O-])c1C(F)(F)F ZINC000675031000
COCCO[C@H](C)c1nnc(N2CCO[C@]3(CCO[C@@H]3C)C2)n1C[C@@]1(O)CC[N@H+](C)C1 ZINC001519336865
CCc1nn(C)c(CC)c1Cn1c([C@H](C)NS(C)(=O)=O)nnc1N1C[C@@H](C)C(F)(F)[C@@H](C)C1 ZINC001292756184
CCC[C@H]1CN(S(=O)(=O)c2ccc(C)c([N+](=O)[O-])c2C)CCO1 ZINC000598605844
COC(=O)CN(c1ccccc1Br)S(=O)(=O)c1ccccc1[N+](=O)[O-] ZINC000113875861
C[C@@](O)(C1CCN(c2nnc([C@@H]3CCCCO3)n2CCOC2CCCCCC2)CC1)C(F)(F)F ZINC001360722398
Cc1cc(C)c(S(=O)(=O)N[C@@H](CO)[C@H]2CCCO2)cc1[N+](=O)[O-] ZINC000447927798
CC/C=C\[C@@H](OC(=O)c1cc2c(c([N+](=O)[O-])c1)OCO2)C(=O)OC ZINC000851335221
Cc1c(Br)cc(S(=O)(=O)NC[C@@H]2C[NH2+]CCO2)cc1[N+](=O)[O-] ZINC000420484220
C[C@@H](NS(C)(=O)=O)c1nnc(N2CCN(C)C(=O)[C@@H]2C)n1CC(C)(C)[N@H+]1C[C@H](C)C[C@H](C)C1 ZINC001493199316
C[C@@H]1CCC[N@H+](CCn2c([C@H]3CCS(=O)(=O)C3)nnc2N2CCN(C(=O)C(C)(C)C)CC2)C1 ZINC001493807504
CC(C)[C@H]1C[C@H]1C(=O)N1CC(CCO)(NC(=O)c2cc(-c3nn[nH]n3)c[nH]2)C1 ZINC001574090347
COCCN1C(=O)C(=CNNc2cccc(OC)[nH+]2)C(=O)NC1=S ZINC000272420079
Cc1ccc(Sc2ccc(/C=C3/SC(=S)N(C)C3=O)cc2[N+](=O)[O-])cc1 ZINC000032125042
CS[C@H](C)CNS(=O)(=O)c1cc2c(cc1[N+](=O)[O-])OCCO2 ZINC000269767932
CC(C)NC(=O)c1nnc(N2CCN(C3CCCCC3)C(=O)C2)n1C[C@@]1(O)CC[N@H+](C)C1 ZINC001541675788
C/C(=C/C(C)(C)C)C(=O)N[C@@H]1CN(C(=O)OC(C)(C)C)C[C@H]1C ZINC001133915753
O=C1NC(=S)SC1=Cc1csc([N+](=O)[O-])c1 ZINC000048638613
COC(=O)c1c(C)[nH]c(C(=O)COC(=O)[C@@H](C(C)C)N2C[C@@H](C)O[C@@H](C)C2)c1C ZINC000741026433
O=C(c1ccccc1[N+](=O)[O-])N1CCCO1 ZINC000097083460
CC1CCN(C2=NN3C(=NC(=O)/C(=C\c4c[nH]c5ccccc45)C3=N)S2)CC1 ZINC000041084611
Cn1cc(NC(=O)C(=O)c2cc(S(N)(=O)=O)cn2C)c(C(F)(F)F)n1 ZINC000612818255
CC(C)C(NC(=O)C(=O)N1CCC2(CCCCO2)CC1)C(C)C ZINC001332140263
CO[C@@H]1CN(c2nnc([C@@H]3CCS(=O)(=O)C3)n2CCC[N@@H+]2CCCO[C@@H](C)C2)CC1(C)C ZINC001504512136
O=[N+]([O-])c1ccc(N=NC2CCCC[C@H]2C2CCCCCCC2)c([N+](=O)[O-])c1 ZINC000036522127
O=C(Nc1cccc([N+](=O)[O-])c1)N[C@H]1CCO[C@@H]1c1ccc(=O)[nH]c1 ZINC000355059028
CCC[C@]1(CO)CCN(c2cc(C)c([N+](=O)[O-])cc2C(F)(F)F)C1 ZINC000461864431
CCCN(C)C(=O)c1nn(C(C)(C)C)c(Oc2ccc([N+](=O)[O-])cc2S(=O)(=O)NCCOC)c1C ZINC000096203656
CCc1cccc(C)c1-n1nnnc1C1(N(CC#N)N=O)C2CC3CC(C2)CC1C3 ZINC000035622320
Cc1cc([N+](=O)[O-])cc(C)c1S(=O)(=O)N1C[C@@H](O)CC[C@H]1C ZINC000420723301
CC(C)[NH+](CCCn1c([C@@H]2CCC(=O)N2)nnc1N1CC[C@]2(CCS(=O)(=O)C2)C1)C(C)C ZINC001509540637
Cc1c2cn[nH]c2c([N+](=O)[O-])cc1Br ZINC000238503886
C=CC[C@@](O)(c1ccccc1)[C@@H](O)c1ccccc1 ZINC000006761230
O=C(c1ccccc1)N1C=Cc2c(cccc2[N+](=O)[O-])[C@@H]1O ZINC000196243058
CC(C)C[N@@H+]1CCC[C@H](Cn2c([C@@H]3CN(S(C)(=O)=O)CCO3)nnc2N2CC[C@@](F)(C#N)C2)C1 ZINC001509416810
O=C(OCC(F)(F)C(F)(F)F)OCC(F)(F)C(F)(F)C(F)(F)C(F)(F)C(F)(F)F ZINC000169795677
Cc1cc(N2C[C@@H]3CC=CC[C@@H]3C2)n2ncnc2n1 ZINC000078370890
CC(C)C1(NC(=O)c2cc(F)c(Cl)c([N+](=O)[O-])c2Cl)CC1 ZINC000897865234
O=[N+]([O-])c1cccc(/C=N\c2ccc(Oc3ccc(/N=C\c4cccc([N+](=O)[O-])c4)cc3)cc2)c1 ZINC000104203664
O=[N+]([O-])c1ccccc1N1CC[C@H](O)C1 ZINC000061707394
O=C(C[C@@H]1COC[C@@H]2CN(C(F)(F)COc3cncc(Cl)n3)C[C@@H]21)N1CCC(F)CC1 ZINC001164892430
O=[N+]([O-])c1ccccc1N(S(=O)(=O)c1ccccc1)S(=O)(=O)c1ccccc1 ZINC000004683013
CC(C)CC1CCN(C(=O)c2c[nH]c3cccc([N+](=O)[O-])c23)CC1 ZINC000763014041
CN1C(=O)N(C)C(=O)C(Cc2cccs2)(C[N@H+]2C[C@H]3C[C@H](Cn4c(=O)cccc43)C2)C1=O ZINC000263586746
C#CCN(C(=O)[C@H](C)SCc1ncc(-c2ccc(Cl)cc2)o1)[C@H]1CCS(=O)(=O)C1 ZINC000072273691
CC(C)(C)N1C(=O)[C@@H]2[C@H](C1=O)[C@@H](Cc1ccc(O)c(O)c1)[NH2+][C@@]21C(=O)Nc2ccccc21 ZINC000020566838
COC(=O)[C@H](C)Oc1ccc([N+](=O)[O-])c(C)c1 ZINC000006826125
C=CCNC(=O)NC(=O)C[NH2+][C@@H]1CN(C(=O)c2cnns2)C[C@H]1C ZINC001214219341
CC1=CCCN(c2nnc([C@H](C)NS(C)(=O)=O)n2C[C@]2(C)OCCc3sccc32)C1 ZINC001290230884
COC(F)(F)C(F)(F)C(F)(F)C(F)(F)C(F)(F)F ZINC000079972364
O=C1N/C(=N/c2ccc(Cl)c(Cl)c2)S/C1=C/c1ccc(-c2cc(Cl)ccc2Cl)o1 ZINC000008820987
C[C@@H]1C(=O)N(C)CCN1c1nnc([C@@H]2CCS(=O)(=O)C2)n1CC(C)(C)C[NH+](C)C ZINC001543493441
CC[NH+](CC)CCN(C(=O)CCn1c(C)csc1=O)[C@@H]1CCS(=O)(=O)C1 ZINC000535276899
CC(=O)N1CCN(c2nnc([C@@H](C)NS(C)(=O)=O)n2CC[N@H+]2CC=CCC2)[C@@H](C)C1 ZINC001596157976
Cc1coc2c1[C@@H]1OC(=O)[C@@]3(CC/C=C(\C)C2)O[C@@H]13 ZINC000000898605
CC(=NNc1ccc([N+](=O)[O-])cc1)c1cc(C)ccc1F ZINC000763340433
Cc1cc(/C=N\O)cc(C)c1OC(=O)c1ccc(Cl)cc1 ZINC000256050098
CC[C@@H](C)c1ncc(NC(=O)C(C)(C)n2cc([N+](=O)[O-])cn2)cn1 ZINC000358170476
C[C@H](Cc1noc(CN(C)c2ncnc3nc[nH]c32)n1)N(C)C(=O)OC(C)(C)C ZINC000771126010
CCN(Cc1cc(Br)ccc1O)C(=O)C1(S(C)(=O)=O)CCC1 ZINC000279779074
Cc1cc(S(=O)(=O)N(C)[C@H]2CCSC2)c(F)cc1[N+](=O)[O-] ZINC000601378771
Cc1ccc(F)c(C[NH+]2CCC3(CC2)C[C@@H](NS(=O)(=O)C2CC2)CCO3)c1 ZINC000108533682
COC(=O)[C@@H]1C[C@@H](N([C@@H]2CC[NH2+][C@H]2Cc2cnn(C)c2)S(C)(=O)=O)C[C@@H]1C(=O)OC ZINC001173577956
O=C(Cn1cc([N+](=O)[O-])ccc1=O)N1CCc2cccc(F)c2C1 ZINC000128340086
CCS(=O)(=O)c1cc(C(F)(F)N2CCO[C@@H]3C[C@H](C(=O)NC(C)C)C[C@@H]32)cnc1Cl ZINC001164998303
C#CC(=O)N[C@@H](C)C(=O)NC ZINC000306513859
CN(C)c1ccc(/C=C2/SC(=O)N(Cc3ccc([N+](=O)[O-])cc3)C2=O)cc1 ZINC000205659185
CCN(C[C@@H]1CCN(c2nnc([C@H]3CCS(=O)(=O)C3)n2CCOC(C)(C)C)C1)CC(F)(F)F ZINC001295763185
C[C@@]1(O)CC[C@H]2[C@@H]3CC[C@H]4CC(=O)/C(=C/Sc5ccc(Cl)cc5)C[C@]4(C)[C@H]3CC[C@@]21C ZINC000118934471
CC(C)n1cnnc1CN(C)C(=O)[C@@H]1CCCc2c3ccccc3[nH]c21 ZINC000077518527
Cc1cc(S(=O)(=O)N[C@@H](C)C[C@H]2CCCO2)c(C)cc1[N+](=O)[O-] ZINC000416386325
CC(C)(C)C(=O)N1CCN(c2ccc(NC(=O)c3ccc([N+](=O)[O-])o3)cc2)CC1 ZINC000004414536
Cc1cc(/C=C2\S/C(=N\C3CCCCC3)N(C3CCCCC3)C2=O)c(C)n1-c1ccc(Oc2ccc([N+](=O)[O-])cc2[N+](=O)[O-])cc1 ZINC000408782294
C[C@@H]1CC(=O)N(c2ccc(N[C@H]3CCCc4ccccc43)c([N+](=O)[O-])c2)C1=O ZINC000102603483
C[C@H]1CN(c2ccc([N+](=O)[O-])cc2S(C)(=O)=O)C[C@@H](C2CC2)O1 ZINC000280114547
CCn1c([C@@H](C)NS(C)(=O)=O)nnc1N1CC[NH+](C(C)(C)COC)CC1 ZINC000424136683
N#Cc1sccc1S(=O)(=O)N1CCN(c2ccccc2[N+](=O)[O-])CC1 ZINC000593525197
COc1ccc([N+](=O)[O-])cc1CN1CC2(CCCC2)OC(C)(C)C1 ZINC000443321673
CCC(CC)NC(=O)c1nnc(N2Cc3cccc(Br)c3C2)n1CC(CC)(CC)OC ZINC001545856479
CCn1ncc(C(=O)N2C[C@H]3[C@@H](C2)[C@@H]3NC(=O)[C@@H]2C[C@H]2[N+](=O)[O-])c1C ZINC000976479674
CCCCSC1=NC(=O)C2=c3cc(Br)ccc3=NC3(CCCC3)N2N1 ZINC000588225410
CCCOc1c(Cl)cncc1S(N)(=O)=O ZINC000072210700
C[NH+](C)CCN(Cc1ccc(C#N)cc1)C(=O)Cn1c2ccc(S(N)(=O)=O)cc2oc1=O ZINC000508949591
O=C(CCC(F)(F)F)N1CCC[C@@H](NC(=O)[C@@H]2C[C@H]2[N+](=O)[O-])C1 ZINC000840458547
C=C(C)COCCn1c([C@H]2CN(S(C)(=O)=O)CCO2)nnc1N1CCSC(C)(C)C1 ZINC001507845689
COc1nscc1CN1C[C@@H](NC(=O)c2c(Cl)cnn2C)[C@@H](O)C1 ZINC001083465231
O=[N+]([O-])c1ccccc1S(=O)(=O)NC[C@@H]1COC2(CCCCC2)O1 ZINC000007595545
CCCn1c(C#N)cc(N)c1N1C[C@@H](C)C[C@H](C)C1 ZINC000225867110
COC(=O)c1cc([N+](=O)[O-])cc([N+](=O)[O-])c1F ZINC000034624653
C[C@H]1C[C@@H]1C(=O)N1CCC2(CCCC(=O)N2)CC1 ZINC000096158581
CNC(=S)NCC(=O)NCC#N ZINC000306887441
CCC[N@H+](CC)CCNC(=O)C(=O)N1CCN(c2ncnc3c2cnn3C)CC1 ZINC000564490689
CC(=O)N1CCN([C@@H]2CN(c3nnc(C(C)C)n3C[C@@H](C)C[NH+]3CCOCC3)C[C@@H]2C)CC1 ZINC001508276875
CCO[C@@H]1COCC[C@H]1NC(=O)N[C@@H](CS(=O)(=O)N(C)C)C(F)(F)F ZINC000561725312
Cn1nnnc1N1CCO[C@@H](C#N)C1 ZINC000082563500
Cc1nn2c(nc(-c3cnn(C)c3C)cc2C(F)F)c1Br ZINC000002786796
COc1c(Br)c([N+](=O)[O-])c(N2CCO[C@@H](CF)C2)cc1[N+](=O)[O-] ZINC000840357586
Cc1c(F)ccc2nc(Cl)c(C#N)c(N3CCCn4cnc(COCC[NH+](C)C)c4C3)c12 ZINC001165003440
C=CCN([C@@H](C)c1cccc(-n2cnnn2)c1)S(=O)(=O)c1cnc2c(c1)c(=O)[nH]c(=O)n2C ZINC000596229973
COc1ccc2c3c1O[C@@H]1C4(CC[C@H]5[C@H](C2)[N@@H+](CC2CC2)CC[C@@]315)OCCO4 ZINC000005158831
C=CCN(CC=C)S(=O)(=O)c1ccc(N2C(=O)[C@H]3CC[C@@](C)(C2=O)C3(C)C)cc1 ZINC000408721867
C=CCNc1ncc(C(=O)N2CCN(C(=O)Cn3cnnn3)CC2)s1 ZINC000269329418
O=[N+]([O-])c1ccc([C@@H]2CC(c3ccc(Cl)cc3Cl)=Nc3nnnn32)cc1 ZINC000101086590
C=CCS(=O)(=O)CCn1c(-c2ccc(Cl)nc2)nnc1N(CC)[C@H]1CCS(=O)(=O)C1 ZINC001508135768
C[C@@H](C(=O)N[C@@](C)(CNc1nccnc1-c1nn[nH]n1)C1CC1)n1cncn1 ZINC001573653210
Cc1sc(C(=O)N2C[C@](C)(CO)[C@](C)(CO)C2)cc1[N+](=O)[O-] ZINC000600442509
O=C1OC2(CCCCC2)OC(=O)C1=CNc1cc(C(F)(F)F)ccc1Cl ZINC000001094979
Cc1cc(F)c([N+](=O)[O-])cc1S(=O)(=O)N1CC[C@@H]2COC[C@@H]2C1 ZINC000851831940
Cc1cc2ncnn2c(N2C[C@@H](C3CC3)O[C@@H](C)C2)c1 ZINC000408515346
COCCCNC(=S)N[C@@H]1[C@@H](OC(C)=O)[C@H](OC(C)=O)[C@@H](COC(C)=O)O[C@H]1OC(C)=O ZINC001245637451
O=C(CCCCCNS(=O)(=O)c1ccc(S(=O)(=O)N2CCCC2)cc1)N1CCN(c2cc[nH+]cc2)CC1 ZINC000514386759
CC[N@H+](CCn1c([C@@H]2CCS(=O)(=O)C2)nnc1N1CCCN(CC(F)(F)F)CC1)C(C)C ZINC001502200101
O=C1Nc2ccc([N+](=O)[O-])cc2/C1=C1/SC(=S)N(Cc2ccc(Cl)cc2)C1=O ZINC000013388806
C#C[C@]1(O)CC[C@@H]2[C@@H]3CCC4=CC(=O)CCC4=C3C=C[C@]21C ZINC000058501991
C[C@H](Oc1ccc(Cl)cc1[N+](=O)[O-])C(=O)N(C)[C@@H](C)C1(C)CC1 ZINC000438435200
C/C=C(\C)C(=O)N1CC[C@@H](C)C[C@H]1C[NH2+]C[C@H]1CCCS(=O)(=O)C1 ZINC001087144506
C[C@@H](NC(=O)CCc1cnn(C)c1)[C@H](C)NC(=O)c1c[nH]c(-c2nn[nH]n2)c1 ZINC001575276761
CN(Cc1cc([N+](=O)[O-])ccc1Cl)S(=O)(=O)c1ccc2c(c1)CCC2 ZINC000032869637
Cc1cnc(N(C)C[C@H](C)O)c([N+](=O)[O-])c1 ZINC000085427050
COc1ccc(S(N)(=O)=O)c(Cl)c1Cl ZINC000034938176
C[C@H]1Oc2cc([N+](=O)[O-])ccc2N(C)C1=O ZINC000020397431
CCc1ccc(/N=C2/NC(=O)/C(=C/c3cc4c(cc3C)N(C(C)C)C(C)(C)C[C@@H]4C)S2)cc1 ZINC000223603646
CCC[C@H]1CN(c2nnc([C@@H]3CCS(=O)(=O)C3)n2CCc2ccc(F)c(F)c2F)CCO1 ZINC001294084770
CC(C)C[C@@H](Cn1c([C@@H]2CCC(=O)N2)nnc1N1CCN(S(C)(=O)=O)CC1)[NH+](C)C ZINC001541417340
COC(=O)c1cc([N+](=O)[O-])c(N(C)C[C@H](O)C2CC2)cc1Cl ZINC000764161177
C[N@@H+]1CC[C@@](O)(Cn2c(C(=O)N3CCCC3)nnc2N2CCN(S(C)(=O)=O)CC2)C1 ZINC001517413189
Cc1cnc(C(F)(F)C(F)(F)F)c([N+](=O)[O-])c1 ZINC000169803974
CCC[C@H]1CC[C@H](C(=O)N2CCOC[C@@]2(C)C(=O)OC)CC1 ZINC001144639368
Cc1ccc([C@H]2CN(S(=O)(=O)c3ccc4c(c3)OCCCO4)C[C@@H]2[NH3+])o1 ZINC000091435114
O=[N+]([O-])c1cc2c(Cl)ncnc2cc1Br ZINC000038534256
COC(=O)c1ccc(CN2C(=O)N/C(=C\c3cccc([N+](=O)[O-])c3OC(C)C)C2=O)o1 ZINC000107757787
Cc1ccsc1C=NNc1ccc([N+](=O)[O-])cc1 ZINC000004461949
Cc1ccc(NS(C)(=O)=O)cc1/N=C/c1cccs1 ZINC000000067554
Cc1oc(NC(=O)CSc2nnnn2-c2ccc(O)cc2)c2c1c(C)n[nH]c2=O ZINC000012569314
CS[C@@H]1CN(C(=O)c2cc(S(N)(=O)=O)cc([N+](=O)[O-])c2C)C[C@@H]1[NH+](C)C ZINC000552531386
Cn1ncc(NC(=O)C23C[C@H]4C[C@@H](C2)CC(n2cnc(Br)n2)(C4)C3)c1C(N)=O ZINC000013959778
COC(=O)C1=C(C)N(C(C)C)C(=O)/C1=C\c1cc(C)n(-c2cc(C)cc(C)c2)c1C ZINC000409061239
Clc1cccc(Cl)c1Cc1nnc2sc(Cn3cccn3)nn12 ZINC000036357012
Cc1cc(=O)n(CC(F)(F)F)cc1[N+](=O)[O-] ZINC000095416414
O=[N+]([O-])c1ccc(-c2ccnc(C(F)F)c2)cc1 ZINC000725273651
O=C1CN(c2nnc([C@@H]3CCS(=O)(=O)C3)n2CCCSc2nccs2)CCN1 ZINC001521509517
CC[C@@H](C)CN(C)c1nnc(-c2sc(N3CCOCC3)nc2C)n1C[C@]1(C)COCCO1 ZINC001291705515
CN(C)N1C(=O)C[C@@H](c2ccc([N+](=O)[O-])cc2)C2=C1C[C@H](c1ccccc1)CC2=O ZINC000001429709
C[C@@H](CN(C)C(=O)CNC(=O)C(C)(C)C)Nc1ncc(-c2nn[nH]n2)cc1F ZINC001574726226
CC(C)c1nnc(Sc2nccc3ccc([N+](=O)[O-])cc32)n1C ZINC000413098080
O=C(CCCN1C(=O)NC2(CCCC2)C1=O)N1C[C@@H](O)[C@@H](Cc2cn3ccnc3cn2)C1 ZINC000257295901
CC(C)(C)C[C@@H]1CCN(C(=O)CS(=O)(=O)C2CC2)C1 ZINC000333495797
CN(c1nnc(-c2cc(Br)cn2C)n1CCOCC[NH+](C)C)[C@@H]1CCS(=O)(=O)C1 ZINC001503402366
C[NH+](C)C[C@@](C)(O)CNS(=O)(=O)c1cc(Br)cc([N+](=O)[O-])c1 ZINC000161415285
Cc1nnc(N(C)S(=O)(=O)CCCS(=O)(=O)N[C@@H]2CO[C@H](C)C2)s1 ZINC000349562158
O=[N+]([O-])c1cnc(Sc2nnnn2C[C@H]2CCCO2)c(Cl)c1 ZINC000265484864
O=S(=O)(NC[C@@H](O)Cn1ccnn1)c1ccc(F)cc1Br ZINC000416566303
CCCc1cc(=O)oc2c1ccc([O-])c2C[NH2+][C@@H]1CCS(=O)(=O)C1 ZINC000009305964
Cc1cc(C(=O)C(F)(F)F)c(C)n1-c1ccc(F)cc1 ZINC000041460562
CO[C@@]1(C[NH2+][C@@H](C)c2cccc(N(S(C)(=O)=O)S(C)(=O)=O)c2)CCOC1 ZINC000763569653
COc1c([N+](=O)[O-])cccc1S(=O)(=O)N1CC2(C1)CCCOC2 ZINC000588900706
C#CCCCCNC(=O)N1CC[C@@H]1c1ccc(Cl)cc1 ZINC000268349828
CSc1ccc([C@H](O)[C@H](CO)Nc2ccc([C@@H]3CC4(C[NH2+]C4)C(=O)N3)cc2)cc1 ZINC001169087134
CC#CC(=O)N(C)CC(N)=O ZINC000306407983
CN(c1cccc([N+](=O)[O-])c1)S(=O)(=O)c1ccc(Cl)cc1 ZINC000132288688
C[C@@]1(CO)CCCN1S(=O)(=O)CCc1ccc([N+](=O)[O-])cc1 ZINC000526325068
C/C(=N\N=C(\C)c1ccccc1O)c1ccccc1O ZINC000013810317
CC(C)=C(C)CC(=O)N1C[C@@H]2C[C@H]1CN2C/C(Cl)=C\Cl ZINC001481676201
CN(C(=O)c1cc(C#N)c[nH]1)C1CC(C)(C)CC(C)(C)C1 ZINC000596462619
CCCNC(=O)O[C@@H]1CC[C@@]2(C)[C@H](CC(=O)N3CC[C@H](NC(C)=O)C3)[C@H](O)CC[C@@H]2[C@]1(C)CO ZINC000004236701
CC(C)[N@H+](C)Cc1cc(=O)n2c(n1)CN(c1c(Cl)[n+]([O-])ccc1[N+](=O)[O-])CCC2 ZINC001164814756
Cc1ccc(S(=O)(=O)N[C@@H]2CCCc3ccccc32)cc1[N+](=O)[O-] ZINC000007376000
O=C1Nc2ccccc2/C1=C1/SC(=S)N(c2ccc(F)c(Cl)c2)C1=O ZINC000001101663
Cc1ccc(S(=O)(=O)n2ccc3c2ncnc3N2CCCC23CC[NH+](CC(=O)N(C)C)CC3)cc1 ZINC001165008764
CN1CCC(CNC(=O)N2CCCN(S(C)(=O)=O)CC2)([NH+]2CCCCC2)CC1 ZINC000466149137
CCC(CC)C(=O)N1CC[C@@H](c2cc3n(n2)[C@@H](C(F)(F)F)C[C@@H](C(C)(C)C)N3)C1 ZINC000019500083
CC[C@@H]1CCCC[C@@H]1OCC(=O)N1CC(F)(F)C(F)(F)C1 ZINC001129756660
Cc1cc(Cl)ncc1C(F)(F)N1CCCn2nnc(COCC(=O)N3CCCC3)c2C1 ZINC001164634061
O=[N+]([O-])c1cccc([C@@H]2SCCN2S(=O)(=O)c2ccc(Br)cc2)c1 ZINC000000845507
Cc1c(F)ccc([N+](=O)[O-])c1C(=O)N1CCc2c(Cl)cccc2C1 ZINC001126304933
O=C(C(=O)c1ccc(O)c(O)c1)c1ccc(O)c(O)c1 ZINC000001675321
CC(C)CC[C@@](C)(O)Cn1c([C@H]2CCS(=O)(=O)C2)nnc1N1CCc2ccc(Cl)nc2C1 ZINC001287542758
N#C[C@@H](CO)NC(=O)C1(O)CCC1 ZINC001118771210
COC(=O)c1cc(S(N)(=O)=O)cnc1-n1nc(CN(C)C(C)C)c2c1C[NH2+]CC2 ZINC001164679611
CC(C)n1cnnc1CN(C)C(=O)C[C@@H]1C(=O)NCC[N@H+]1CC1CCCCC1 ZINC000072134368
Cc1[nH]nc2ncc(C(=O)NC3(C)CCC(C)(C)CC3)cc12 ZINC001648822964
O=C1[N-]C(=O)N(c2ccc(I)cc2)C(=O)C1=CNc1cc[nH+]cc1 ZINC000408537672
C[C@@H]1CN(c2ccc([N+](=O)[O-])cc2[N+](=O)[O-])C[C@H](C)S1(=O)=O ZINC000290803028
COC(=O)c1ccc(/N=C/c2cccn2-c2ccc(O)cc2)cc1 ZINC000409022068
N=C1/C(=C\c2cccn2-c2ccc([N+](=O)[O-])cc2)C(=O)N=C2SC(C(F)(F)F)=NN21 ZINC000020211329
COc1c(Br)c([N+](=O)[O-])c(N2C[C@@H]3C[C@]3(CO)C2)cc1[N+](=O)[O-] ZINC000782409146
N#Cc1ccc(/C=N/c2cc([N+](=O)[O-])ccc2F)cc1 ZINC000000273837
CC(C)(C)C(=O)NCC(=O)NC[C@@H](Nc1cc[nH+]cc1-c1nn[nH]n1)C1CC1 ZINC001573801769
Cc1[nH]nc2c1[C@@H](c1ccc(C#N)cc1)SCC(=O)N2 ZINC000044891988
Cc1c(I)c(N)nn1CC(F)F ZINC000072339473
O=C(Cc1ccccc1[N+](=O)[O-])N1CC[C@@H]2[C@H](C1)NC(=O)N2C1CC[NH2+]CC1 ZINC000583082589
O=C(C1=C2NCCN2C(=O)C1)C(F)(F)F ZINC000062710964
Cc1c([C@H](C)NC(=O)c2[nH]nc(C(C)C)c2[N+](=O)[O-])cnn1-c1ccc(C)cc1 ZINC000089642687
CC[C@@]1(C)CCN(C(=O)c2ccc([N+](=O)[O-])cc2Br)C1 ZINC000330990163
CC[C@@H](OC)C(=O)NC1(C)CCN(C(=O)C2CC(C)(C)C2)CC1 ZINC001072995434
CCS(=O)(=O)N(C)C1CCN(Cc2cc(F)c(N(C)C)cc2F)CC1 ZINC000862242990
CC[NH+](CC)[C@@H]1CCN(C(=O)NC2CCN(S(=O)(=O)N3CCOCC3)CC2)C1 ZINC000465977304
O=C(CCc1ccncn1)N1CCOc2ccc([N+](=O)[O-])cc2C1 ZINC000359606887
CCCN(C(=O)[C@H]1CCC[C@H]1CC)C1CCN(C(=O)CC)CC1 ZINC001493442037
Cc1cc(Cl)cc(C)c1O[C@@H](C)c1nnc(N2CCC[C@@H](n3cncn3)C2)n1CCOC(C)C ZINC001360990041
CC(C)=CC(=O)N1CCN(C(=O)C=C(C)C)CC1 ZINC000001622696
C[C@H](NC(=O)/C=C\c1ccc(F)cc1[N+](=O)[O-])c1ccc(Cl)cn1 ZINC000491984699
Cc1ccc2nc(N3CCC(C)CC3)c(/C=C3/SC(=S)N(C(C)C)C3=O)c(=O)n2c1 ZINC000102823896
CN(C)C(=O)Cn1nc2n(c1=O)CCN(C(=O)C(=O)NCC(C)(C)[NH+]1CCCCC1)C2 ZINC000559384126
CO[C@H]1CN(S(=O)(=O)c2cc([N+](=O)[O-])ccc2C)CC[C@@H]1C ZINC000249247622
C=C1CCN(c2nnc([C@@H](C)NS(C)(=O)=O)n2C[C@@]2(O)CCS(=O)(=O)C2)CC1 ZINC001301065790
COC(=O)c1csc(S(=O)(=O)N2CCN(C(=O)C3C[NH+]([C@@H]4CCOC4)C3)CC2)c1 ZINC001540477865
CCN(CC)C(=O)CN1CCCN(c2nnc(C(=O)N3CCCC3)n2C[C@@H](C2CC2)[NH+](C)C)CC1 ZINC001501768348
CC(F)(F)CCC(=O)N1C[C@H]2[C@@H](C1)[C@@H]2NC(=O)c1c[nH]c(-c2nn[nH]n2)c1 ZINC001575234835
O=S1(=O)CCC(O)(C[NH2+]C[C@H](O)c2cc(Cl)c3c(c2)OCCO3)CC1 ZINC000843084320
CC(C)[C@@H]1CN(c2nnc([C@@H]3CCC(=O)N3)n2CCOCC(F)(F)C(F)F)CCS1 ZINC001287284231
Cc1nnc(N2CCC([C@@]3(C)NC(=O)NC3=O)CC2)n1C[C@@H](C(C)C)[NH+]1CCOCC1 ZINC001543214804
O=[N+]([O-])c1ccc2c(c1)[n+]([O-])c1ccccc1[n+]2[O-] ZINC000004692633
Cn1nnnc1SCCn1ccc2[nH]c(=O)c(C#N)cc2c1=O ZINC000067673270
C[C@H](NN)c1ccc(I)s1 ZINC000228965255
O[C@@H]1CCc2cc3ccc4cccc5ccc(c3c45)c2[C@@H]1O ZINC000039279062
CCOc1cc(C2C3=C(CC(C)(C)CC3=O)N(C)C3=C2C(=O)CC(C)(C)C3)cc(Cl)c1OCC ZINC000408895495
C=CC[NH2+][C@@H]1CN(C(=O)C2CCS(=O)(=O)CC2)C[C@@H]1n1ccnn1 ZINC001070287245
C#CCC[NH2+][C@@H]1CN(C(=O)[C@@]2(C)CCCS2(=O)=O)C[C@@H]1n1ccnn1 ZINC001130038142
C[C@H](C#N)C(=O)N[C@]12CCC[C@H]1CN(c1snc(Cl)c1-c1nn[nH]n1)C2 ZINC001573586772
Cn1cc(-c2nnc(N3CCC(S(C)(=O)=O)CC3)n2C[C@]2([NH+](C)C)CCSC2)cn1 ZINC001503386643
CC(C)(F)C(=O)N1C[C@H]2CN(C(=O)c3cc(-c4nn[nH]n4)c[nH]3)C[C@@]2(C)C1 ZINC001571117542
C=CCN1C(=O)S/C(=C/c2cc(Br)c(OCc3cccc([N+](=O)[O-])c3)c(Br)c2)C1=O ZINC000409068493
C[C@@H]1Cc2cc(S(N)(=O)=O)ccc2N1Cc1ccccc1C#N ZINC000012640646
Cc1cc(N=C2NC(=O)/C(=C/c3cc(Cl)c(OCc4ccc(Br)cc4)c(Cl)c3)S2)cc(C)c1Br ZINC000408763602
COc1ncc([C@]2(O)CC[C@H]3C[N@H+](Cc4c[nH]nc4C(C)(C)C)C[C@H]32)c(OC)n1 ZINC000072392640
O=C1c2cc([N+](=O)[O-])cc3cc([N+](=O)[O-])cc(c32)C(=O)N1c1ccc([N+](=O)[O-])cc1 ZINC000008435495
C#CCN(c1nnc(-c2cnccn2)n1Cc1c(F)cc(F)c(F)c1F)[C@@H]1CCS(=O)(=O)C1 ZINC001507632096
CC[N@@H+]1C[C@H](C)N(c2nnc([C@@H]3CCC(=O)N3)n2CC2CCS(=O)(=O)CC2)C[C@@H]1C ZINC001547647785
O=S(=O)(/N=C(/Sc1ccc(Cl)cc1)c1ccccc1)c1ccccc1 ZINC000087705945
CC(C)(C)[C@@H](O)[C@](Cl)(Br)S(C)(=O)=O ZINC000096519799
CC[NH+]1CCN([C@@H]2CCN(c3nnc([C@@H]4CCCCO4)n3CCS(C)(=O)=O)C2)CC1 ZINC001547724622
CON=CC(=O)N1CCNC(=O)C1 ZINC000308391802
N=C(NN=Cc1c(O)ccc2ccccc21)S[C@@H]1CC(=O)N(c2ccc(Br)cc2)C1=O ZINC000102116428
O=C(N[C@H]1C[C@H](c2ccc(Cl)cc2)C1)c1ccc([N+](=O)[O-])s1 ZINC000478535891
N#CCOc1ccc(Cl)cc1COC(=O)c1csc(S(N)(=O)=O)c1 ZINC000735339077
O=C1CN(C[C@@H](O)c2cccc([N+](=O)[O-])c2)C2(COC2)CN1 ZINC001560120947
CCN1CC[NH+](C[C@@H](C)Cn2c(C(=O)N3CCCC3)nnc2N2CCOC(C)(C)[C@@H]2C)CC1 ZINC001502338140
CC(C)COC1CCN(C(=O)C2(C#N)CCCCC2)CC1 ZINC000098114959
O=[N+]([O-])c1ccc(-c2c(-c3ccc(O)c(O)c3O)n[nH]c2C(F)(F)F)cc1 ZINC000004994957
C=CCN(CCC#N)CC[C@@H]1CCc2ccccc21 ZINC000595502547
C[C@@H]1C(=O)N(CC[NH+](C)C)CN1S(=O)(=O)c1ccc2ncccc2c1[N+](=O)[O-] ZINC001212278665
Cc1ccc([C@H]2[C@H]3C(=O)N(c4c(C)cc(C)cc4C)C(=O)[C@H]3N3CCCN23)cc1 ZINC000100780530
O=[N+]([O-])c1cc(Cl)ccc1S(=O)(=O)N1C[C@H](O)[C@@H](O)C1 ZINC000236600723
CC(C)(C)OC(=O)N1CCN2C(NCCN3C(=O)CNC3=O)=[NH+]C[C@@H]2C1 ZINC000268069651
O=C1C=CS(=O)(=O)[C@@H]2[C@@H]3C=C[C@@H](C3)[C@@H]12 ZINC000045027590
C=C1C[C@H]2CC[C@@H](C1)N2C(=O)N[C@H]1CCC[C@@H](SC)C1 ZINC000596317965
CCN1CC[NH+](CCCCn2c([C@H](C)NS(C)(=O)=O)nnc2N2C[C@@H](C)[C@@H](F)C2)CC1 ZINC001502349208
C=CN1C(=O)N(C=C)[C@](C)(CC(C)C)C1=O ZINC000000393676
CN(C)S(=O)(=O)c1ccc(O)c(Nc2cccc([N+](=O)[O-])c2)c1 ZINC001204477286
CCCCN1C(=O)/C(=C/[C@@H]2CC=CCC2)SC1=S ZINC000002672547
Cc1nc(CCn2c(COc3cc(C)cc(C)c3)nnc2N2C[C@@H](C)O[C@H](C(F)(F)F)C2)cs1 ZINC001361024620
O=c1[nH]nc(-c2ccc(Br)cc2)c2c1Nc1nnnn1[C@@H]2c1ccccn1 ZINC000111999834
Cc1c(N)c(C)c([N+](=O)[O-])c(C(C)(C)C)c1[N+](=O)[O-] ZINC000005159538
C[C@@H]1N(c2cnn(C)c2)C(=O)COC12CCN(C(=O)[C@@H]1Cn3nnnc3C13CC[NH2+]CC3)CC2 ZINC001158885775
O=c1[nH]c2ccccc2c(=O)n1N=Cc1ccccc1OCc1ccc([N+](=O)[O-])cc1 ZINC000409357936
[NH3+]Cc1ccc2c(n1)N(c1ccc(CN3C(=O)NC4(CCCC4)C3=O)cn1)CCC2 ZINC001169589854
C[C@@H]1CN(C)C(=O)CN1c1nnc(-c2cnn(C)c2)n1CCCC[N@@H+]1CCC[C@@H]1CO ZINC001494112199
CS(=O)(=O)CC1CCN(c2ccc([N+](=O)[O-])c3cnccc32)CC1 ZINC000292168573
CC(C)Cc1ncc(CN=Nc2ccc(S(N)(=O)=O)cc2[N+](=O)[O-])s1 ZINC000772829874
CC(N=Nc1ccc([N+](=O)[O-])cc1Cl)[C@@]1(C)CCCO1 ZINC000782221983
CC(=O)c1nn(C)cc1I ZINC000072339214
Cc1cc([N+](=O)[O-])cc(S(=O)(=O)N[C@@H]2C[C@H]3CC[C@@H]([C@H]2C)N3C(=O)OC(C)(C)C)c1C ZINC001309745194
Cc1cc(NC[C@@H]2CN3CCN2CC3)c(C(F)(F)F)cc1[N+](=O)[O-] ZINC000360052716
O=C(CNC(=O)c1ccc(Cl)cc1)NCC(=O)OCC(=O)c1ccc(Oc2ccc([N+](=O)[O-])cc2)cc1 ZINC000008450147
C#CCNC(=O)C1CCN(c2nnc([C@@H](C)NS(C)(=O)=O)n2Cc2cnnn2C)CC1 ZINC001359041412
CC(C)Cc1nnc(N2CC[C@H](N3CC[NH+](C(C)C)CC3)C2)n1C[C@H]1CCCN1S(C)(=O)=O ZINC001509175101
CC(C)[NH+](CCn1c([C@@H]2CN(S(C)(=O)=O)CCO2)nnc1N1CC[C@H]([C@@H]2CCOC2)C1)C(C)C ZINC001509551186
O=S(=O)(NCC1CSC1)c1cc(F)cc(Cl)c1 ZINC000585115210
CCc1nnc(Cn2c([C@H]3CCCOC3)nnc2N2CCN([C@H](C)C(F)(F)F)CC2)s1 ZINC001292795380
C[C@@H](C[NH2+]Cc1ccc(-c2nn[nH]n2)s1)N(C)C(=O)C[C@@H]1CCC(=O)N1 ZINC001575099771
O=C([C@@H]1C[C@@H]1[N+](=O)[O-])N1CCC(c2n[nH]c(=S)n2C2CC2)CC1 ZINC000068424815
CC(C)[C@@H](C(=O)OCC(=O)N(C)c1ccc([N+](=O)[O-])cc1)N(C)C ZINC000803497347
O=S(=O)(Cc1ccc(Cl)cc1)Nc1ccc(Cn2cncn2)cc1 ZINC000033307505
Cc1nnc([C@H](C)NC(=O)N[C@@H](C)c2ccc(C)c([N+](=O)[O-])c2)[nH]1 ZINC000354137890
CCCC(=O)C1=C(Nc2ccc(Br)cc2)CC(C)(C)CC1=O ZINC000001234022
Cn1c2ccc(Cl)cc2s/c1=N/C(=O)c1ccc(S(=O)(=O)N(CCC#N)CCC#N)cc1 ZINC000011726378
[NH3+]Cc1cc(Br)c(O)c(CC(=O)[O-])c1 ZINC000225724232
C[C@H](c1nnc(-c2ccc([N+](=O)[O-])cc2)o1)N1CCNC(=O)CC1 ZINC000054258771
N#CCCN1C(=O)N[C@@H](CO)C1=O ZINC000306202942
CC(C)C(=O)N[C@@H](NC(=S)N[C@H]1CCS(=O)(=O)C1)C(Cl)(Cl)Cl ZINC000008828589
CC1=C2[C@@H](CCS2(=O)=O)[C@@H]2C(=O)c3ccccc3C(=O)[C@@H]2C1 ZINC000016028718
C[C@H]1COC(C)(C)CN1c1ccc(C(F)(F)F)cc1C#N ZINC000487045332
Cc1nc(C)c(C(=O)N2CCC[C@@]2(C)C(=O)N(C)C)s1 ZINC000019746799
N#CCc1ccc(-c2cn([C@]3(CO)O[C@@H](n4ccc(=O)[nH]c4=O)[C@H](F)[C@@H]3O)nn2)cc1 ZINC001254115458
c1n[nH]nc1CN1CCC[C@@]2(C[C@H](OCC3CCCC3)CO2)C1 ZINC001203206250
COC(=O)C[C@@H]1C(=O)NCCN1C(=O)CN1C(=O)N[C@@]2(CCc3ccccc32)C1=O ZINC000025021395
Cc1cc(C)c2[nH]c(=O)c([C@H](c3nnnn3C3CCCC3)N3CCC(O)CC3)cc2c1 ZINC000057589810
O=C(C=C(NO)NC(=S)Nc1cc(C(F)(F)F)ccc1Cl)N1CCCC1 ZINC000018029341
C=CCC[C@@H](CC)Oc1c(F)cccc1[N+](=O)[O-] ZINC001226008315
Cc1cc([N+](=O)[O-])ccc1S(=O)(=O)NCC[C@@H](C)CC(C)(C)C ZINC001211525813
Cn1cnnc1COC(=O)c1ccc(-n2ccnc2)c([N+](=O)[O-])c1 ZINC000770845999
NC(=O)c1cccc2c1N[C@@H](c1cccc([N+](=O)[O-])c1)[C@@H]1CC=C[C@H]21 ZINC000004725825
Cc1nnsc1Cn1c(-c2ccccc2Br)nnc1N1C[C@H](C)CC(C)(C)C1 ZINC001360962511
O=S(=O)(N=C1NCN(C2CC2)CN1)c1cccc2nsnc21 ZINC000040387406
CC1(c2ccc([N+](=O)[O-])cc2)OCCO1 ZINC000003029995
COc1cnc(N2CCc3c(nnn3C)[C@@H]2COCC[NH+]2CCCC2)nc1NC(C)C ZINC001164711847
C[C@@H](O)[C@H]1CN(C(=O)CSc2ccc([N+](=O)[O-])cc2)CCO1 ZINC000412909728
C=CC[NH2+][C@@H]1CN(C(=O)CS(=O)(=O)NC(C)(C)C)C[C@@H]1n1ccnn1 ZINC001130132859
C[C@@H]1CC[C@@H]2C(=O)N(c3ccc(OC(=O)[C@@H]4CC(=O)N(c5ccc([N+](=O)[O-])cc5)C4)cc3)C(=O)[C@@H]2C1 ZINC000408653972
CC(C)(C)C(=O)N1CCC(c2cnc(N3CC4(CCOCC4)OC3=O)cn2)CC1 ZINC000257270929
CN([C@@H]1CCCN(C)C1)S(=O)(=O)c1ccc([N+](=O)[O-])cc1F ZINC000173411166
O=C1C=CC(=NS(=O)(=O)c2ccc(Br)cc2)C=C1 ZINC000000189768
[NH3+][C@H](C(=O)N1C[C@H]2[C@@H](C1)S(=O)(=O)CC[C@@H]2C(=O)N1CCOCC1)C1CCC(O)CC1 ZINC001159459401
C[C@@H](OC(=O)c1cccc2c1OCCN2)C(=O)Nc1ccc([N+](=O)[O-])cc1Cl ZINC000089553075
CC(C)(C)N1C(=O)C/C(=N/O)C[C@@H]1c1ccc(F)cc1 ZINC000005284021
CC[C@@H](C)C(=O)/N=C1/S[C@H]2CS(=O)(=O)C[C@@H]2N1c1ccc(N(CC)CC)cc1 ZINC000032503065
COc1c2c(cc3c1[C@@H](CC(=O)C1CCOC1=O)[N+](C)(C)CC3)OCO2 ZINC000103938808
Cc1ccc(NC(=O)[C@@H](CC(C)C)N2C(=O)[C@@H]3CC=CC[C@@H]3C2=O)c(O)c1 ZINC000057390987
CN(C)C(=O)COCc1nnc2n1CCN(C(=O)[C@@H]1Cn3ccnc3C13CC[NH2+]CC3)C2 ZINC001160380685
CC(=O)N1CCC[N@@H+]([C@H]2CN(c3nnc(-c4cccn4C)n3CCC(=O)NC(C)C)C[C@@H]2C)CC1 ZINC001508230810
Cc1nn(CCO)cc1C[N@@H+]1CC[C@]2(C1)CCCN(C1CCOCC1)C2=O ZINC000091444664
C=CCN1C(=O)/C(=C/c2cc(C)n(-c3ccc(OCC)cc3)c2C)C(=O)NC1=S ZINC000408903336
N#Cc1cnn(CCCC(F)(F)C(F)(F)F)c1 ZINC000095094080
CC[NH+]1CCN([C@@H](C)Cn2c(Cc3ccncc3)nnc2N2CCS(=O)(=O)CC2)CC1 ZINC001547703785
O=C1NC[C@@]2(CCCN(c3cc4c(cc3[N+](=O)[O-])CCC(=O)N4)C2)O1 ZINC000364865611
Cc1nc2c(C(=O)n3cc4c(nc3=NCC3CC3)[C@H]3C[NH2+]C[C@H]3S(=O)(=O)C4)c[nH]n2n1 ZINC001154661971
CC(C)(C)OC(=O)C(C)(C)O/N=C(/C(=O)NC1CC2(C1)CS(=O)(=O)C2)c1nsc(N)n1 ZINC001146634351
COP(=O)(OC)Oc1ccc(S(C)(=O)=O)c(C)c1 ZINC000002019349
CC(C)(C)NC(=O)C1(c2ccc([N+](=O)[O-])cc2)CC1 ZINC000225990431
COC(=O)C1CC2(C1)C[C@@H](NC(=O)[C@H]1CCCc3nn[nH]c31)CCS2 ZINC000890603595
Cc1c(CN(C)c2nnc(COc3ccc(C(C)(C)C)cc3)n2C[C@@H]2CCO[C@@H]2C(C)C)cnn1C ZINC001360949308
[NH3+]C[C@@H]1CC[C@@H](NC(=O)N2CC[C@@H](C(F)(F)F)C3(CCOCC3)C2)C1 ZINC000333692891
CC1(C)OCC(C)(c2nc(-c3ncc(F)cc3[N+](=O)[O-])no2)CO1 ZINC001249167917
CCC(C)(C)c1ccc(OCCO)c([N+](=O)[O-])c1 ZINC000001583654
O=[N+]([O-])c1ccc(CN(C2CC2)S(=O)(=O)C[C@@H]2CCOC2)cc1 ZINC000122795741
C[C@H]1Oc2ccc(NC(=O)c3cc([N+](=O)[O-])c[nH]c3=O)cc2NC1=O ZINC000029770786
COCC1(CNS(=O)(=O)c2c(C)cc([N+](=O)[O-])cc2C)CC1 ZINC000594473759
COC(=O)c1cc2c(nc(Cl)nc2N2CCCn3c(=O)cc(C[N@H+](C)C(C)C)nc3C2)[nH]1 ZINC001164813961
NS(=O)(=O)c1cc(F)cc(Br)c1 ZINC000306770890
CC(C)[C@H](C(=O)OCC(=O)c1ccc2c(c1)CCC(=O)N2)N1C[C@@H](C)O[C@@H](C)C1 ZINC000741026992
COc1cc([N+](=O)[O-])ccc1C(=O)N1CC2(C1)NC(=O)NC2=O ZINC001607387121
CC(C)NC(=O)c1nnc(N2CCN(CC(=O)N(C)C)CC2)n1CC1([NH+](C)C)CCC1 ZINC001541676407
CC(C)[C@@H]1[C@@H](C(C)C)CN1c1ncnc2c1cnn2C ZINC000450807512
COC(=O)COc1cc([N+](=O)[O-])c(OCC(=O)OC)cc1Br ZINC000030836204
CCO/C=C1/SC(=S)N(c2ccc(C)cc2C)C1=O ZINC000004376993
CC(C)c1nsc(N(C)C[C@H](C)NC(=O)[C@H]2CCC2(C)C)n1 ZINC001109183523
CC(C)OC(=O)OCn1cc(Br)c(=O)c([N+](=O)[O-])c1 ZINC000863311386
Cc1nn(C)c(C(=O)N[C@H](C(C)C)[C@@H](CO)C(C)C)c1[N+](=O)[O-] ZINC000452997783
C#CCN(c1nnc([C@H]2OCC[C@H]2COC)n1Cc1ccc(Cl)nc1)[C@H]1CCS(=O)(=O)C1 ZINC001507636731
CN(C)c1ccc(/C=C2\SC(=O)N(c3cccc(O)c3)C2=O)cc1 ZINC000005376233
CN1c2ccccc2S[C@@H]2C=CC(CC#N)=C[C@@H]21 ZINC000048024925
CN1C(=O)[C@@H]2C[N@H+](C[C@@H](O)COc3ccccc3[N+](=O)[O-])CCN2C1=O ZINC000374629426
CCN1C(=O)/C(=C/c2cn(Cc3ccccc3C#N)c3ccccc23)C(=O)NC1=S ZINC000006630142
CCC[C@H](C)NS(=O)(=O)c1ccc(N2CCc3c(nnn3C)[C@@H]2COCC[NH+]2CCCC2)nc1 ZINC001164714637
COCCC1(C(=O)N(C[C@H]2OC[C@@H]3CC[NH2+]C[C@@H]32)c2ncccn2)CCS(=O)(=O)CC1 ZINC001184552676
CCc1nnc(SCC(=O)N2CCN(S(=O)(=O)c3ccccc3C#N)CC2)[nH]1 ZINC000030626943
CO[C@H]1CC[C@H]2CCOc3ccccc3C(=O)N[C@@H]3C[NH2+][C@@H](C3)C(=O)NC[C@H]1O2 ZINC000514287445
Cc1cc(C)cc(Cc2ccc(C=C3C(=O)NC(=S)NC3=O)cc2Cl)c1 ZINC000408865739
COc1ncc(CN(CCC#N)CC(C)(C)C)cc1Cl ZINC000532779672
Cc1nn(C(C)(C)C)cc1[C@@H](C)Nc1ccc(C#N)cn1 ZINC000274283542
CN(C)C(=O)c1cncc(-n2cc3c(nc2=NCC2CC2)[C@H]2C[NH2+]C[C@H]2S(=O)(=O)C3)n1 ZINC001165792910
CC(C)COc1cc(OC(F)(F)F)cc([N+](=O)[O-])c1 ZINC000261493783
C[C@@H](O)CNC(=O)NCC#CCO ZINC000923770925
N#CC1(C(=O)N2CCC3(CCCCC3)CC2)CC2(CC2)C1 ZINC000601032609
CN(C)C(=S)/N=c1/ss/c(=N/C(=S)N(C)C)n1-c1ccc(Cl)cc1 ZINC000104276863
C[C@@H](C[N@H+]1C[C@H](C)C[C@H](C)C1)NS(=O)(=O)c1ccccc1[N+](=O)[O-] ZINC000107075957
Cc1cccc(Cn2cc(/C=C3/C(=N)N4C(=NC3=O)SN=C4S(C)(=O)=O)c3ccccc32)c1 ZINC000020205867
CC(C)(C)[C@@H]1C[C@@H](NS(=O)(=O)c2ccc([N+](=O)[O-])cc2)CCO1 ZINC000343099465
Cc1ccc(N(C)c2nnc([C@@H]3CN(S(C)(=O)=O)CCO3)n2C[C@H]2CCCCS2)cc1 ZINC001289714033
CC1=CC(=O)C2N(C=NN2CC(=O)N=[N+]=Cc2ccc(-c3ccc([N+](=O)[O-])cc3)o2)N1 ZINC000334157138
CON=CC(=O)N1CC(C(N)=O)C1 ZINC001123946712
C#CCNS(=O)(=O)c1cc(OCC(F)(F)F)ccc1OCC(F)(F)F ZINC000002153036
O=c1[nH]c2cc3c(cc2cc1[C@@H](c1nnnn1C1CCCC1)N1CCC(O)CC1)OCCO3 ZINC000057595245
C=CCn1nnsc1=NCC(=O)c1ccc(Br)cc1 ZINC000102265509
C[C@@H](NCC1(C#N)CC1)c1ccc(F)c(Br)c1 ZINC000339472496
CC(C)=C[C@@H]1[C@H](C(=O)N2CCNC(=O)[C@H]2C)C1(C)C ZINC000230154846
COC(=O)[C@@H]1C[C@H](F)CN1c1ncnc(N2CC[NH2+]CC2)c1[N+](=O)[O-] ZINC001165231015
Cc1nc2nc(C)c(CCC(=O)N3C[C@@H](O)[C@H](n4cc(C)c(=O)[nH]c4=O)C3)c(C)n2n1 ZINC000257244350
CN(C)c1oc(C=C2C(=O)N(C)C(=O)N(C)C2=O)cc1Br ZINC000001011636
Cc1cc(C=O)c(C)n1-c1sc(C)c(C)c1C#N ZINC000004547938
C[NH+](C)CCN1Cc2cnnn2-c2ccc(-c3ccccc3F)cc2S1(=O)=O ZINC000306135146
CC(=O)N1CC[C@H](CN(C)c2nnc([C@@H]3CCCOC3)n2CCC[N@@H+]2C[C@@H](C)O[C@@H](C)C2)C1 ZINC001508200886
Cc1ccc([N+](=O)[O-])c(C)c1OCC(=O)N1CCN(C(=O)C2CC2)CC1 ZINC000053798651
Cc1cn(CC(=O)N(CC[NH3+])c2ccc(S(=O)(=O)N(C)C)c3nonc32)c(=O)[nH]c1=O ZINC001142322492
Cn1ncnc1CN[C@@H]1CCc2cc(Cl)ccc21 ZINC000095968770
Cc1ccc([C@@H](C(=O)N2CCOC(C)(C)C2)N(C)C)cc1 ZINC000092077408
Cc1[nH][nH]c(=O)c1[C@@H](c1ccc(Br)cc1)C(C#N)C#N ZINC000100363950
O=[N+]([O-])c1ccc(Cl)c(NC2=NCCCCC2)c1 ZINC000003263750
N#CC1(C(=O)NCC(N)=O)CC1 ZINC000087671551
Cc1ccc([C@@H]2SCCN2S(=O)(=O)c2ccc(C)c([N+](=O)[O-])c2)cc1 ZINC000005071716
CCCO[C@H]1CCCN(c2nnc([C@H]3CCS(=O)(=O)C3)n2CC(C)(C)C[NH+](C)C)CC1 ZINC001295002455
O=C(c1noc2c1CNCC2)n1cc2c(nc1=NCC1CC1)[C@H]1C[NH2+]C[C@H]1S(=O)(=O)C2 ZINC001159394642
C[C@@H]1C[C@H](C)N(C(=O)N[C@@H]2CCCc3sc(Cl)cc32)C1 ZINC000426033379
Cc1ccc(O[C@@H](C)Cn2c(-c3ccc[nH]3)nnc2N2CCN(S(C)(=O)=O)[C@@H](C)C2)cc1 ZINC001289759379
C[C@@]12C=C[C@@](CO)(O1)[C@@H]1C(=O)N(c3ccccc3[N+](=O)[O-])C(=O)[C@@H]12 ZINC000222323943
Cc1ccc(CN2CC[C@]3(C)[C@H](C2)C3(Cl)Cl)cc1[N+](=O)[O-] ZINC000793614187
NS(=O)(=O)c1c(-n2nncc2C[NH3+])ccc(I)c1-c1nn[nH]n1 ZINC001169311455
O=c1/c(=C/c2ccc(Cl)cc2)sc2n1CN(c1ccc(Cl)cc1)CN=2 ZINC000013750495
COCC1(O)CCN(C(=O)c2cc(Cl)c(C)cc2[N+](=O)[O-])CC1 ZINC000836779390
O=[N+]([O-])c1cnn(C[C@@H](O)C[NH2+]C[C@@H](c2ccc(F)cc2)N2CCOCC2)c1 ZINC000582219818
CC[C@@H]1CO[C@](C)(CCC(C)C)N1c1nccc(C)c1C(N)=O ZINC001167133166
CC1(C)CC(=O)C2=C(C1)N1CCc3ccccc3[C@@H]1CC2=O ZINC000000518988
CC1(C)c2cc(C3=NNC(=O)CC3)ccc2NC1=O ZINC000013544987
C[C@@H]1O[C@@H](OCC[NH2+]C2CCN(CC(=O)OC(C)(C)C)CC2)[C@@H](O)[C@H](O)[C@@H]1O ZINC001172892859
O=C1/C(=C/c2cccn2-c2ccc(Cl)cc2)S/C(=N\c2ccccc2)N1c1ccccc1 ZINC000059248015
O=[N+]([O-])c1ccc(NNS(=O)(=O)c2ccc(F)cc2)c([N+](=O)[O-])c1 ZINC000013896676
C[C@H](c1csnn1)N1C[C@@H](C)[C@H](NC(=O)c2cn(C)c(=O)n2C)C1 ZINC001081011447
O=C1CC2(CCCC2)CC(=O)N1CCCC[NH2+]C[C@@H]1COc2ccccc2O1 ZINC000003995603
Cc1n[nH]c(C)c1S(=O)(=O)N1CCC(N=Nc2nccnc2Cl)CC1 ZINC000733079683
C#CC1(O)CN(C[C@H](O)CC#N)C1 ZINC000934447486
CN(CCOCCNC(=O)N[C@H]1CN(C(=O)OC(C)(C)C)C[C@H]1C#N)C(=O)OC(C)(C)C ZINC001478404880
COCCn1cnnc1SCC(=O)c1c(N)n(CC(C)C)c(=O)[nH]c1=O ZINC000198182081
O=c1nc(Nc2ccc(Br)cc2)sc2ccc([N+](=O)[O-])cc12 ZINC000009380093
CO[C@@H]1CN(C(=O)NC[C@@H]2CCC(C)(C)O2)CC[C@H]1C ZINC000187740140
C[C@@H](NS(C)(=O)=O)c1nnc(N2CC[C@@](F)(C#N)C2)n1C[C@]1([NH+](C)C)CCC[C@@H](C)C1 ZINC001493509630
O=C1[C@@H](Sc2ncc[nH]2)CCN1CC(F)(F)F ZINC000079005312
NC(=O)c1cc(Br)cc(S(=O)(=O)Nc2ccc(O)cc2F)c1 ZINC000799540367
CC[C@@]1(C)CN(c2nnc(-c3ccc(Cl)nc3)n2C[C@@H]2CCCCS2(=O)=O)CCO1 ZINC001292355128
S=C1N=NC(COc2ccc(Br)cc2)N1 ZINC000003331330
COC(=O)CC1([NH2+]Cc2cc(Br)cc(F)c2[O-])CCOCC1 ZINC000883030945
CC(C)(C)SCCCC(=O)N[C@@H]1CCC[C@@H]1CNS(C)(=O)=O ZINC000800668667
Cc1nc(CN2CCc3cnn(C)c3[C@H]2COCC2CC2)cs1 ZINC000096044487
CC(C)c1nnc([C@@H](C)NC(=O)c2[nH]nc(C(C)C)c2[N+](=O)[O-])[nH]1 ZINC000270733202
CC(C)O[C@]1(c2nnc(N3CCC(C(F)(F)F)CC3)n2C[C@@H]2CCC(F)(F)C2)CCOC1 ZINC001360335552
S=C(c1c(Cl)cccc1Cl)N1CN2CCCN(C2)C1 ZINC000019319814
CC1=C[C@@]23OC(=O)C(C)=C2C[C@H]2[C@](C)(O)CC[C@@]12O3 ZINC001534691109
CC(=O)N1CC[C@@](C)(C(=O)NCCN(C)Cc2ccc(-c3nn[nH]n3)s2)C1 ZINC001573435514
C[C@@H]1OCC[C@@]1(O)Cn1c(CC(C)(C)C)nnc1N1CCN(c2nccnc2C#N)C[C@H]1C ZINC001494134955
CC[N@@H+]1C[C@H](C)N(c2nnc([C@@H]3CN(S(C)(=O)=O)CCO3)n2C[C@@H]2CCCCO2)C[C@@H]1C ZINC001502257313
CC[C@H](Cn1c([C@@H]2CCS(=O)(=O)C2)nnc1N1CCC([C@H](O)c2ccc(F)cc2)CC1)OC ZINC001292221876
CS(=O)(=O)N1CC[C@@H](Cn2c(COc3ccccc3F)nnc2N2CC[C@@](F)(C#N)C2)C1 ZINC001505136886
O=C(CCn1cc([N+](=O)[O-])cn1)N1CCN(C(=O)C[NH+]2CCCC2)CC1 ZINC000103121190
CCC1(CC)NC(=O)N(CC(=O)OCC(=O)c2ccc3c(c2)NC(=O)CO3)C1=O ZINC000005449550
C[C@@H]1CCC[C@H](C)[C@@]12NC(=O)N(CC(=O)N(CCC(N)=O)c1ccc(F)cc1)C2=O ZINC000247898243
O=S(=O)(c1cc(Cl)ccc1Cl)N1CCN(Cc2cc3c(cc2O)CCC3)CC1 ZINC000012814861
Cn1c(=O)[nH]c(=O)c2c1NC1=C(C(=O)CC(C)(C)C1)[C@@H]2c1ccc([N+](=O)[O-])cc1 ZINC000044973964
C=CCN1C(=O)/C(=C\c2ccc(N(CC)CC)cc2)C(=O)NC1=S ZINC000016511212
Cc1cc(/C=C2\C(=N)N3N=C(S(C)(=O)=O)SC3=NC2=O)c(C)n1-c1ccc(C(C)C)cc1 ZINC000020208147
CC[NH+](CC)CCN(C(=O)c1ccc(-n2nc(C)c(CCC(=O)OC)c2C)cc1)[C@@H]1CCS(=O)(=O)C1 ZINC000514401557
CCc1cc([N+](=O)[O-])c(CC)c([N+](=O)[O-])c1[N+](=O)[O-] ZINC000100269844
O=[N+]([O-])c1ccc(N=NCc2cc(Br)ccc2OCc2ccc(Br)cc2)c([N+](=O)[O-])c1 ZINC000408941266
CCOC(=O)[C@@]1(CC)OC12CCC(C)CC2 ZINC000086166144
CCN(Cc1ccc(C[NH+](C)C)cc1)S(=O)(=O)c1cc(Br)c(C#N)cc1F ZINC001309151160
Cc1[nH]nc(Cl)c1C(=O)N1CC[C@H]2CN(Cc3nnnn3C)C[C@H]21 ZINC001075867488
C[C@@H]1CC(=O)Nc2ccccc2N1C(=O)CN(C)Cn1nnc2ccccc2c1=O ZINC000040023610
CC[NH+](CC)[C@@H](CNc1ccc([N+](=O)[O-])cc1S(N)(=O)=O)c1ccccc1Cl ZINC000015128861
COc1ccc(Nc2cc(OC(F)(F)F)ccn2)cc1[N+](=O)[O-] ZINC001176364363
COC(=O)c1cc2cn[nH]c2c([N+](=O)[O-])c1 ZINC000096035889
CO[C@@H]1C[C@H]2[C@@H]3CCC4=CC(=O)CC[C@]4(C)[C@H]3CC[C@]2(C)[C@@]1(O)C(=O)COC(C)=O ZINC000118924608
CC[C@@H](C#N)C(=O)N[C@@H](CCC(C)C)C(C)(C)C ZINC000593473368
COCCN(C(=O)CSc1nc2ccccc2c(=O)n1CC[NH+](C(C)C)C(C)C)c1c(N)n(CC(C)C)c(=O)[nH]c1=O ZINC000514403532
CC/C(C)=C\C(=O)NC1(C)CCN(C(=O)C[C@H]2CCCO2)CC1 ZINC001072895298
COCCn1c(CN2CCC3(CC2)CC(=O)NC(=O)C3)nnc1[C@H]1C[C@@H]([NH3+])C1 ZINC000244719017
C[C@@H]1COCCN1CCNS(=O)(=O)c1ccc(Cl)cc1[N+](=O)[O-] ZINC000095948172
C=CCOc1ccc(Br)cc1/C=C1\C(=O)[N-]C(=O)N(c2ccc(C(=O)OC)cc2)C1=O ZINC000002968507
CCn1cc(S(=O)(=O)N2CCC3(CC2)C[C@@H]([NH+]2CCN(C(C)C)CC2)CCO3)cn1 ZINC000581819774
Cc1c(Br)c(N2CC[C@H](O)[C@H](F)C2)ncc1[N+](=O)[O-] ZINC000897377689
Cc1cccc(C)c1/N=C1\NC(=O)/C(=C/c2cc(C)c(O)c(C)c2)S1 ZINC000032788779
O=[N+]([O-])c1ccc(S(=O)(=O)CC[NH2+]C[C@@H]2CCCS(=O)(=O)C2)cc1 ZINC000577860421
CC(C)C[N@@H+]1C[C@@H]2C(=O)N(C)C3(CCN(S(=O)(=O)c4cn(C)cn4)CC3)[C@@H]2C1 ZINC000096143539
Cc1c(Cl)c(C(=O)N[C@@H]2CN([C@H](C)c3cnccn3)C[C@@H]2O)nn1C ZINC001083823137
CC(=O)OC[C@H]1O[C@@H](n2cc(NC[C@H]3C[C@@](C)(O)C3)c(=O)[nH]c2=O)[C@H](OC(C)=O)[C@@H]1OC(C)=O ZINC001168346891
NC(=O)C1([NH+]2CCCCC2)CCN(c2ccc(N3C(=O)[C@@H]4CC=CC[C@@H]4C3=O)cc2[N+](=O)[O-])CC1 ZINC000100091206
COc1cc(C(F)(F)N2C[C@H]3C[C@H]3[C@@H](F)C2)cc(Cl)n1 ZINC001164429690
O=S(=O)(Nc1cncc(Br)c1)C1CC1 ZINC000091352074
NS(=O)(=O)c1c([N+](=O)[O-])cccc1N1CC[C@H]([C@@H]2CCOC2)C1 ZINC000532756076
CCC[C@]1(CO)CCN(S(=O)(=O)c2cc([N+](=O)[O-])c(C)s2)C1 ZINC000341952879
CCNc1cc(Cl)c(S(=O)(=O)C(F)(F)F)cc1[N+](=O)[O-] ZINC000004302517
CS(=O)(=O)CCSc1nnc(NC2CC2)s1 ZINC000049001912
CCn1ncc(-c2cc(C(F)(F)F)nc(N=NCc3c(C)nn(C)c3F)n2)c1C ZINC000252493960
CCN(C(=O)c1[nH]nc(C(C)C)c1[N+](=O)[O-])[C@@H](C)CS(C)(=O)=O ZINC000269458399
CC[C@]1(C(=O)[O-])CCC[N@H+](Cc2cc(C(C)=O)cn2C)C1 ZINC000091645290
O=C(C1[C@@H]2CCCC[C@H]12)N1CCC[C@@H]([C@@H]2C[C@H](C(F)F)n3ncnc3N2)C1 ZINC000019406829
CC(C)C[C@@H](Cn1c(CC(C)(C)C)nnc1N1CCn2c(nn(CC(=O)N(C)C)c2=O)C1)[NH+](C)C ZINC001509116722
CCN(CC)S(=O)(=O)c1ccc([C@@H](C)[NH2+][C@H](C)C(=O)N2CCNC2=O)cc1 ZINC000057650882
CC(C)NS(=O)(=O)c1cccc([N+](=O)[O-])c1 ZINC000004313581
O=C(NC[C@@H](O)COc1ccc(F)c(F)c1)[C@@H]1CSCN1C(=O)c1ccc(Cl)cc1 ZINC001294690837
Cn1c(Sc2ncccc2[N+](=O)[O-])nnc1-c1cc(Br)ccc1O ZINC000408602042
C[C@]12CC[C@@H]3[C@H](CCC4=CC(=NOCC(=O)N[C@H](CS)C(=O)[O-])CC[C@@]43C)[C@@H]1CC[C@@H]2O ZINC000253533134
Cc1n[nH]c(C(=O)N(C2CC2)[C@@H]2CC(=O)NC2=O)c1[N+](=O)[O-] ZINC000264140507
COC(CNC(=O)CCC(=O)OCC(=O)[C@@]1(O)CC[C@@H]2[C@@H]3CCC4=CC(=O)CC[C@]4(C)[C@@H]3CC[C@@]21C)OC ZINC000049942361
Cc1cc(Br)c([O-])c(C[NH2+]CC2(N3CCOCC3)CCOCC2)c1 ZINC000839166303
C[C@@H](NC(=O)Cc1c[nH]c2ccc([N+](=O)[O-])cc12)C(=O)NC(C)(C)C ZINC000179110204
Oc1ccc(Br)cc1C[NH2+]C1CCN([C@@H]2CCOC2)CC1 ZINC000848911724
CC(=O)OCCN(CCOC(C)=O)c1ccc(/N=N/c2ccc([N+](=O)[O-])cc2C#N)c(C)c1 ZINC000031351674
CC(C)(C)Cc1nnc(N2CCC(Cn3ccnn3)CC2)n1CCCC[N@@H+]1CCC[C@H]1CO ZINC001287023115
O=C(NCCS(=O)(=O)c1ccc([N+](=O)[O-])cc1)NC[C@@H]1COCC[NH2+]1 ZINC000599916448
COC(=O)C12C3C4C1C1C2C3C41I ZINC000001626432
CC(=O)c1ccc(S[C@H](C)C(=O)OC(C)(C)C)c([N+](=O)[O-])c1 ZINC000281007387
CCN(CC)c1ccc(/C=N/c2ccc(Br)c(Cl)c2)c(O)c1 ZINC000000647446
O=C1NC(=S)NC(=O)C1=Cc1ccc(-c2ccc(Br)c(Cl)c2)o1 ZINC000002962787
FC(F)(F)c1nnc2sc(-c3ccc4nc[nH]c4c3)nn21 ZINC000078547541
C[C@@H]1CN(c2nnc(-c3n[nH]c(=O)c4ccccc43)n2CC(C)(C)C[NH+](C)C)CC(=O)N1C ZINC001494316733
N#Cc1cnc(Cl)cc1C(F)(F)N1CCO[C@@]2(C1)COCCN(c1ncccn1)C2 ZINC001165005095
CCON(C(=O)c1cc(S(N)(=O)=O)cc([N+](=O)[O-])c1C)C(C)C ZINC000844074132
O=C(C[C@@H]1CC[C@@H]2O[C@@H]2C1)O[C@@H]1CC[C@@H]2O[C@@H]2C1 ZINC000263584235
O=C(/C=C/c1ccc(F)cc1[N+](=O)[O-])N1CCC(F)(F)[C@H](CO)C1 ZINC000493421903
Cc1ccccc1OCCN(C)c1nnc(C(=O)N2CCCC2)n1Cc1ncnn1C(C)(C)C ZINC001290210592
CCn1cc(S(=O)(=O)N(C)Cc2cnc(C)s2)c([N+](=O)[O-])n1 ZINC000339039282
CC1=C(C(=O)N2CCC(C(=O)NCC[NH+](C(C)C)C(C)C)CC2)Cn2nnnc2N1C ZINC001557165527
N#CCCN(CCC#N)S(=O)(=O)c1ccc([N+](=O)[O-])c(Br)c1 ZINC000173159362
C[N@@H+]1C[C@@H](C(=O)NCCOCCN2C(=O)C=CC2=O)OC2(CCN(C(=O)OC(C)(C)C)CC2)C1 ZINC001179155605
Cc1ccc(S(=O)(=O)N[C@H]2c3cccc4cccc(c34)[C@@H]2Sc2nncn2C)cc1 ZINC000003227096
CCN(C[C@@H]1CCN(c2nnc([C@H]3CCCO3)n2C[C@H]2CCCS(=O)(=O)C2)C1)CC(F)(F)F ZINC001295767215
Cc1ccc(NN=C(C#N)C(=N)N2CCCCCC2)cc1 ZINC000000066845
CCc1nnc(N2CCN(S(C)(=O)=O)CC2)n1CCCC[NH+]1CCN(CC)CC1 ZINC001499200190
COCCN1C(=O)[C@@H]2[C@H](C1=O)[C@@H](CCC(=O)[O-])[NH2+][C@]21C(=O)Nc2ccc(F)cc21 ZINC000005346156
NS(=O)(=O)c1ccc2c(c1)/C(=C\c1cnc3ccc(Br)cn13)C(=O)N2 ZINC000740765066
C/C=C/COC(=O)C1=C(C)NC(=O)N[C@H]1c1ccc(Br)cc1 ZINC000004113635
O=C1N[C@@H]2CC(OC(F)(F)F)=CC=C2C1=O ZINC000066055371
Cc1ccc(C(=O)NC(=S)NNc2ccc([N+](=O)[O-])cc2)cc1 ZINC000009140602
O=C1[C@@H](NS(=O)(=O)c2ccc(Cl)s2)CCN1c1ccc(F)cc1 ZINC000096396256
Cn1cc([C@H]2CC(=O)Nc3c2cnn3C(C)(C)C)cn1 ZINC000049549530
O=[N+]([O-])c1ccc2c3c1[C@@H]1C=CC[C@@H]1CN3C[C@@H]1CC=C[C@@H]21 ZINC000216056930
CC[C@@H](C(=O)[O-])[NH+]1CCN(CCC(F)(F)F)CC1 ZINC000575441629
C[C@H](c1ccc(Cl)cc1)[C@@H](C)N(C)C(=O)CCS(C)(=O)=O ZINC000096446756
CCSC[C@@H](C)N(C)c1ccc([N+](=O)[O-])cn1 ZINC000074770394
C#CCN(c1nnc([C@@H](C)NS(C)(=O)=O)n1CC1(C2CC2)CCC1)[C@H]1CCS(=O)(=O)C1 ZINC001507621775
CC(=NN=c1[nH]c2ccccc2[nH]1)c1ccc(O)cc1O ZINC000105499084
CC[C@]1(C)CN(c2nnc([C@@H]3CCS(=O)(=O)C3)n2CC2(OC)CCC(C)CC2)CCO1 ZINC001292371905
C=CC1CCN(c2nnc([C@@H]3CN(S(C)(=O)=O)CCO3)n2CC2([NH+](C)C)CCOCC2)CC1 ZINC001507901761
COC(=O)c1c(C)oc2ccc(N(C(C)=O)S(=O)(=O)c3c(C)cc(C)cc3C)cc21 ZINC000000645647
C[C@@H](NC(=O)N1CCC(Oc2ccc([N+](=O)[O-])cc2)CC1)c1ccc(N2CCOC2=O)cc1 ZINC001311723113
CC(C)(Oc1ccc(Cl)cc1)C(=O)OCC(=O)c1ccc([N+](=O)[O-])cc1 ZINC000004740698
Cn1nnnc1N1CCC(NC(=O)[C@@](C)(O)CN2C(=O)NC3(CCCC3)C2=O)CC1 ZINC000475605342
C=CCCCCn1c([C@@H]2CN(S(C)(=O)=O)CCO2)nnc1N1CCN(c2cnccn2)CC1 ZINC001507934727
CC(C)[N@H+](C)Cc1cc(=O)n2c(n1)CN(c1nc(Cl)nc3c1CN(C)CC3)CCC2 ZINC001164817089
COCC(=O)NC[C@H]1CC[C@H](NC(=O)/C=C\C(C)(C)C)CC1 ZINC001060694750
CN1CCOC[C@H]1CNc1cc([N+](=O)[O-])cc(S(N)(=O)=O)c1 ZINC000599160471
COP(=O)(OC)c1ccc(C(C)(C)C)c(O)c1O ZINC000035327017
COC1(C(F)(F)F)CCN(c2cnccn2)CC1 ZINC000418973684
CC(C)OCCCCn1c([C@@H]2CCOC2)nnc1N1Cc2cc(Br)ccc2[C@H](C)C1 ZINC001360380185
CC(C)[C@@H]1OCC[C@@H]1Cn1c([C@H]2CCC(=O)N2)nnc1N1CC[C@H](CN(C)C(=O)OC(C)(C)C)C1 ZINC001287307140
Cc1nc(CN2CC[C@@]3(C[N@@H+](C)C[C@@H]3c3cn(C(C)C)cn3)C2=O)cs1 ZINC000306143726
CCC1(CC)CC(=O)N(C[C@@H](O)C(F)(F)F)C1=O ZINC000158099222
O=[N+]([O-])c1cccc(Cl)c1I ZINC000091692736
CN1C[C@@H](NC(=O)CC#N)C(=O)N1 ZINC000306179826
CC(C)OC(=O)c1cc([N+](=O)[O-])ccc1Sc1nncn1N ZINC000070462416
N#Cc1c(COC(=O)CCN2C(=O)NC3(CCCC3)C2=O)cn2ccccc12 ZINC000022416459
NC(=O)NCCC[C@@H]([NH3+])C(=O)N1C[C@H]2[C@@H](C1)S(=O)(=O)CC[C@@H]2C(=O)N1CCOCC1 ZINC001159458951
C[C@@]([NH3+])(CC(=O)[O-])c1ccc([N+](=O)[O-])cc1 ZINC000096345500
CC[C@@H]1CN(CCS(=O)(=O)CC)CCS1 ZINC000076071959
N#CCc1c(F)c(Br)ccc1Br ZINC000263623465
OCC1(F)CN(Cc2cc(Br)c(F)cc2F)C1 ZINC001136849432
CC[NH+]1CCN([C@@H](C)Cn2c([C@H]3CCCOC3)nnc2N2CCC(S(C)(=O)=O)CC2)CC1 ZINC001502313278
C[NH+](C)CCCN1C(=O)C[C@@H](N2CCN(c3ncccc3[N+](=O)[O-])CC2)C1=O ZINC000582772551
CC[C@](C)(O)Cn1c(-c2cc3c(s2)CC[C@H](C)C3)nnc1N1CC[C@@H](S(C)(=O)=O)C1 ZINC001291362239
CSc1ccccc1C(=O)O[C@H](C)C(=O)N1CC(=O)Nc2ccccc21 ZINC000007629936
O=[N+]([O-])c1ccc(/C=C/c2ccc([N+](=O)[O-])cc2)cc1 ZINC000001683205
COC(=O)CNC(=O)CNC(=O)[C@@H]1CCN(C(=O)OC(C)(C)C)[C@@H]([C@@H]2CCCO2)C1 ZINC001467663414
C[C@@]1(COS(C)(=O)=O)CC=CC[C@@]1(COS(C)(=O)=O)c1ccccc1 ZINC000101139084
N#Cc1ccccc1S(=O)(=O)N1CCN(c2ncc([N+](=O)[O-])s2)CC1 ZINC000195505852
CCOC[C@]12COC[C@H]1CN(C(=O)C1CC(F)C1)C2 ZINC000585108882
CC(C)C[N@@H+]1CCO[C@H](Cn2c([C@@H](C)NS(C)(=O)=O)nnc2N2CCO[C@@H](C#N)C2)C1 ZINC001360036434
CCOCCN1CCN(c2nnc(-c3cnn(C)c3)n2CC(C)(C)[N@H+]2C[C@@H](C)O[C@@H](C)C2)CC1 ZINC001503219444
C[NH+](C)CC(=O)N1CCN(S(=O)(=O)c2ccc(C(F)(F)F)cc2C#N)CC1 ZINC000610007241
C#C[C@H](C)N(C)c1nnc([C@@H]2CCS(=O)(=O)C2)n1C[C@@H]1C[C@H]2COC[C@H]2N1C(=O)OC(C)(C)C ZINC001507538647
COC(OC)c1c(Cl)nccc1C#C[Si](C)(C)C ZINC000169794092
CC(=O)O[C@@H]1CC[C@]2(C)[C@@H]3C(=O)C[C@]4(C)[C@@H](CC[C@]4(O)C(C)=O)[C@@H]3CC[C@H]2C1 ZINC000257358102
COCCN(C(=O)CSc1nnc(C)n1Cc1ccccc1)c1c(N)n(CC(C)C)c(=O)[nH]c1=O ZINC000002631017
CC1(C)CCC[C@H]1Cn1c([C@H]2CCCO2)nnc1N(CCO)Cc1ccc(Br)s1 ZINC001360804888
CC(C)(C)OC(=O)C(C)(C)O/N=C(/C(=O)N1CCN(S(C)(=O)=O)CC1)c1nsc(N)n1 ZINC001146632370
O=S(=O)(c1cccc(Cl)c1)N1CC(n2ccnn2)C1 ZINC000225694183
C[C@H](c1nc(-c2cnn(C)c2Br)no1)N1C(=O)NC2(CCCC2)C1=O ZINC000771558380
CC1(C)[C@@]2(C#N)C[C@]1(C#N)C(=O)NC2=O ZINC000004530254
C[C@@H]1S[C@@H](c2cccc([N+](=O)[O-])c2)NC1=O ZINC000013943148
Cc1ccc([C@H](C)N(C)S(=O)(=O)c2ccc([N+](=O)[O-])cc2C)cc1 ZINC000056077323
CCO[C@@H]1C[C@](O)(CNc2c(Cl)cncc2[N+](=O)[O-])C1(C)C ZINC000589113670
O=CNc1cc([N+](=O)[O-])ccc1Cl ZINC000004545675
Cc1ccc(C(=O)C2CCN(C(=O)[C@@H](C)S(C)(=O)=O)CC2)c(C)c1 ZINC000052642894
CC[N@@H+]1CCCC[C@@H]1Cn1c([C@@H](C)NS(C)(=O)=O)nnc1N1CCc2c(cc[nH]c2=O)C1 ZINC001502292687
CC(C)CCn1c([C@H]2CN(S(C)(=O)=O)CCO2)nnc1N1CC[N@@H+](C2CCOCC2)C[C@H]1C ZINC001509310508
Cc1ccc(OC2CCN(c3nnc([C@H](C)NS(C)(=O)=O)n3C[C@H](C3CC3)[NH+](C)C)CC2)cc1 ZINC001289769771
CC(=O)NC1CCC(N(C)C(=O)[C@H]2CCSC2)CC1 ZINC000334264172
Fc1ccc([C@H](OC[C@@H]2CO2)C(F)(F)F)cc1C(F)(F)F ZINC000095096069
CC[C@H]1CN(S(=O)(=O)c2ccc([N+](=O)[O-])cc2OC)[C@H](C)CO1 ZINC000593634400
C[C@@H]1CCCC2=C1NN(C(=O)c1ccc(O)cc1)[C@@]2(O)C(F)(F)F ZINC000409178720
COc1cc(C(=O)N2CCN3C(=O)[C@@H]([NH3+])C[C@@H]3C2)cc([N+](=O)[O-])c1OC ZINC000517964964
O=[N+]([O-])c1ccc([N-][NH+]=Cc2ccc(N3CCN(Cc4ccc5c(c4)OCO5)CC3)c([N+](=O)[O-])c2)c(S(=O)(=O)N2CCCC2)c1 ZINC000150385103
[NH3+][C@@H](CCC(=O)N[C@@H](CSCC(=O)Nc1ccc(O)cc1)C(=O)NCC(=O)[O-])C(=O)[O-] ZINC000005663669
C=CCCCCn1c([C@H]2CCS(=O)(=O)C2)nnc1N(C)C1CCN(S(C)(=O)=O)CC1 ZINC001507935672
CCC[NH+]1CCC(Cn2c(C(=O)NC(CC)CC)nnc2N2CCS(=O)(=O)CC2)CC1 ZINC001500917749
COC(=O)C1=C(C(=O)OC)C(=O)CCCCCC1 ZINC000016974827
CC[C@@H]1CN(S(=O)(=O)c2cc3oc(=O)[nH]c3cc2F)C[C@H](C)S1(=O)=O ZINC000332654436
CC(C)C[N@@H+]1CCN(C(=O)NCc2[nH]nc3c2CCCCC3)C[C@H]1CCO ZINC000426504452
O=Cc1cc([N+](=O)[O-])ccc1Oc1ccc(Cl)cc1 ZINC000007610250
C1CO[C@@H]2CCCC[C@@H]2OCCOCCO[C@@H]2CCCC[C@@H]2OCCO1 ZINC000003896104
CCN(CC)S(=O)(=O)c1ccc(N=NC(C)c2cc(F)ccc2O)c([N+](=O)[O-])c1 ZINC000102957753
O=C(c1n[nH]cc1F)N1CCO[C@@H]2C[N@@H+](C[C@H](O)C3CCCCC3)C[C@@H]21 ZINC001083185828
O=[N+]([O-])c1ccc(NC2CCC(O)CC2)c2ccncc21 ZINC000005689344
Cc1c([C@H](C)Oc2c(Br)cccc2[N+](=O)[O-])cnn1C ZINC001225605985
CCC(CC)Nc1c([N+](=O)[O-])cc(C)c(C)c1[N+](=O)[O-] ZINC000004098978
COc1ncnc(N(C)C)c1NC(=O)C(=O)N1C[C@@H](C)OC2(CCOCC2)C1 ZINC000279731515
CCn1cc(N=c2scc(-c3cnn(C)c3)n2CCOC[C@@H]2CCOC2)cn1 ZINC000741155659
C[C@H](C(=O)N1Cc2ccccc2C(F)(F)C1)c1cccc([N+](=O)[O-])c1 ZINC000617751283
O=c1c2n(c(=O)c3n1CCC=3)CCC=2 ZINC000001563003
CCn1nc(C)c([N+](=O)[O-])c1Sc1nc(C)co1 ZINC000192909013
C[C@@H]1C[C@@H](Nc2ccc(S(=O)(=O)N(C)C)cc2S(N)(=O)=O)CS1 ZINC000413519005
O=C(Cn1ccc(=O)c([N+](=O)[O-])c1)N1CC(F)(F)C[C@H]1CO ZINC001255381932
COC(=O)c1c(Cl)cnc(N2CC[C@@H]3[C@H](C[C@H](Cn4cccn4)[N@@H+]3C(C)C)C2)c1OC ZINC001164843102
O=C(CC1CC1)N1CCC2(CCOC[C@@H]2COCC2CC2)CC1 ZINC000096106492
O=C(COC(=O)c1ccc(Br)c([N+](=O)[O-])c1)c1ccc([N+](=O)[O-])cc1 ZINC000015161866
Cc1n[nH]c(C(=O)NCC[C@@H](C)NC(=O)OC(C)(C)C)c1[N+](=O)[O-] ZINC000299684015
CON(C)S(=O)(=O)c1cc([N+](=O)[O-])ccc1N1CCN2C(=O)C(=O)NC[C@@H]2C1 ZINC000768532654
CCN=c1nc2[n-]nc(SCC(=O)N(C)CC(=O)N[C@@H]3CCS(=O)(=O)C3)n2c(NCC)n1 ZINC000917514839
COc1cc(OC(F)(F)F)c(F)cc1[N+](=O)[O-] ZINC000098210992
Cn1cc(-c2oncc2I)cn1 ZINC000072339275
CC(C)(C)OC(=O)N1CCC2(CC1)c1nnnn1C[C@@H]2C(=O)NC1(C[NH3+])COC1 ZINC001176433974
C[C@@H]1C[C@@H](C(=O)NC/C=C\CO)CC(C)(C)C1 ZINC000617685861
O=[N+]([O-])c1sc2ccccc2c1N1CCCCC1 ZINC000004713678
FC(F)(F)c1ccc(N2CCN(c3ncnc4nc[nH]c43)CC2)cc1 ZINC000130233125
N#C[C@@H]1CN(C(=O)CSCc2ccc(-c3nn[nH]n3)cc2)CCN1C1CC1 ZINC000737680174
O=C(NN1C(=O)/C(=C\c2ccc[nH]2)SC1=S)C12CC3CC(CC(C3)C1)C2 ZINC000409340339
C[C@@H]1CC(C)(C)CC1N=Nc1ccc([N+](=O)[O-])cc1[N+](=O)[O-] ZINC000017023313
Cc1nnsc1CN1C[C@@H](O)[C@H](NC(=O)c2c(C)[nH]nc2C(C)C)C1 ZINC001077968689
C=CCOc1ccc2c(C)c(Cl)c(=O)oc2c1 ZINC000002150429
CC[NH+](CC)CCOCCn1c([C@H]2CCS(=O)(=O)C2)nnc1N1CCOC(C)(C)[C@H]1C ZINC001501968125
CNS(=O)(=O)NCC#CCO ZINC000632515343
Cn1c(C[C@H]2Sc3ccccc3NC2=O)n[nH]c1=S ZINC000000169335
CC(C)[C@@H](F)C(=O)N1C[C@@H]2CCN(C(=O)c3ncn(C(C)(C)C)n3)[C@@H]2C1 ZINC001022716293
CN1CCOc2c(Cl)nnc(-n3cncc3C[C@H]([NH3+])C(=O)N3CCC[C@H]3C(N)=O)c21 ZINC001162846434
C[C@]12CC[C@H]3[C@@H](CCC4=C[C@@H](O)CC[C@@]43C=O)[C@@]1(O)CC[C@@H]2C1=CC(=O)OC1 ZINC000004082254
O=C1COCC(=O)N1c1ccc(C(F)(F)F)cc1 ZINC000059474445
CO[C@@H](C)c1noc(C2(C#N)CCCCC2)n1 ZINC000096461128
C[C@H](C(=O)NCC1(Nc2cncc(-c3nn[nH]n3)n2)CCCC1)n1cncn1 ZINC001573691401
C[C@H](CNC(=O)C(=O)N(C)[C@H](C)[C@@H](C)S(C)(=O)=O)N1CCC(C)CC1 ZINC000557121029
C[C@H]1Cc2cc([N+](=O)[O-])ccc2N1C(=O)C[C@@H]1C=CS(=O)(=O)C1 ZINC000728808709
Cn1[n-]c(=O)c(=O)nc1SCC1=C(C(=O)[O-])N2C(=O)[C@@H](NC(=O)C3C[NH+](C)C3)[C@H]2SC1 ZINC001142605358
C[C@H](Cn1c([C@@H]2CCS(=O)(=O)C2)nnc1N1CCC[C@@H](N2CCCC2=O)C1)[NH+](C)C ZINC001541855723
C[C@@H](CC(C)(C)C)C(=O)N[C@@H](CO)CNC(=O)c1cc(-c2nn[nH]n2)c[nH]1 ZINC001574520560
COC(=O)c1n[nH]c(C(C)C)c1I ZINC000044242598
Cc1ccc(/C=C2/SC(=S)N(C)C2=O)s1 ZINC000001140323
O=C(NCCNS(=O)(=O)c1ccc([N+](=O)[O-])cc1)[C@@H]1CC12CC[NH2+]CC2 ZINC000261943197
CC1(C)CN[C@H](C(=O)n2cc3c(nc2=NCC2CC2)[C@H]2C[NH2+]C[C@H]2S(=O)(=O)C3)CO1 ZINC001159393925
O=C(NN1CCCNC1=O)c1cc([N+](=O)[O-])ccc1N1CCCC1 ZINC000272459220
CC[C@@H](C(=O)N1C[C@@H]2CCN(C(=O)c3cccc4c3OCC4)[C@@H]2C1)[NH+](C)C ZINC001022816434
C[C@@H](Oc1ccc2ccccc2c1C=Nn1c(=O)[nH]c2ccccc2c1=O)C(=O)[O-] ZINC000409360576
COC(=O)c1sc2c(c1/[NH+]=C/N1C[C@@H](C)O[C@@H](C)C1)NC(=O)CS2 ZINC000100933968
CC(C)NC(=O)c1nnc(N2C[C@@H](C)O[C@@]3(CCCOC3)C2)n1CC1CC[NH+](CCN(C)C)CC1 ZINC001509611608
CC1(CNC(=O)C(=O)N2CC(Oc3ccc([N+](=O)[O-])cc3)C2)CC[NH2+]CC1 ZINC000420084481
Cc1cc([N+](=O)[O-])cc(S(=O)(=O)N(C2CC2)C2COC2)c1C ZINC000297116521
Cc1cc(Cl)c(C(=O)N[C@H]2C(=O)NCC[C@@H]2C)cc1[N+](=O)[O-] ZINC000296239168
C[NH+](C)CCOCc1ncn2c1CN(c1nccnc1[C@@H](C#N)C(=O)OC(C)(C)C)CCC2 ZINC001165003460
Cn1cc(C[N@@H+]2CC[C@@H]3CN(C(F)(F)c4cc(S(N)(=O)=O)cnc4Cl)C[C@@H]3C2)cn1 ZINC001164773867
O=C(c1ccsc1)N1C[C@@H]2CCN(C(=O)[C@H]3C[NH+]4CCC3CC4)[C@@H]2C1 ZINC001021751587
CC(=O)N=C1C=CC(=NC(=O)C2C=CC(S(=O)(=O)[C@@H]3CCS(=O)(=O)C3)=CC2)C=C1 ZINC000334157966
Cc1ccc(C)c(N[C@]2(C#N)c3ccccc3NC2=O)c1 ZINC000000523446
C=CCSc1nnc(-c2ccoc2C)n1C ZINC000012886893
CC#CCS(=O)(=O)c1cccc(C(=O)N2[C@@H](C)SC[C@H]2C(=O)NCCC(=O)OC)c1 ZINC001468776120
C#C[C@H](C)N(C)C(=O)[C@@H]1C[C@@H]1c1cc(Cl)cc(Cl)c1 ZINC000767252664
COc1cc(CCNC(=O)C(=O)N2CC[NH2+]C(C)(C)C2)c([N+](=O)[O-])cc1OC ZINC000419027808
Cc1cccc([C@@H](NS(=O)(=O)c2cc([N+](=O)[O-])c(C)c([N+](=O)[O-])c2C)C(=O)[O-])c1 ZINC000790614238
NS(=O)(=O)c1ccc(CC[NH2+][C@H]2CC(=O)N(c3ccc(Cl)c(Cl)c3)C2=O)cc1 ZINC000019782452
CC(N=Nc1ccc2nnc(-c3ccc(Br)cc3)n2n1)c1ccc([N+](=O)[O-])cc1 ZINC000008432867
O=C1c2cc(S(=O)(=O)NC[C@@H]3CCCO3)cc([N+](=O)[O-])c2-c2c1cc(S(=O)(=O)NC[C@@H]1CCCO1)cc2[N+](=O)[O-] ZINC000004531333
C[NH2+][C@@H]1CCN(C(=O)C(=O)N2CCN(c3ccc([N+](=O)[O-])nc3)CC2)C1 ZINC000569474105
CC(C)CN(c1nnc([C@@]2(OC(C)C)CCOC2)n1Cc1ccc(C(C)(C)O)cc1)C1CCCC1 ZINC001359983245
CSC1(CNc2cc(N)c([N+](=O)[O-])c(CO)c2)CCOCC1 ZINC000611526005
CCO[C@]1(c2nnc(N3CCC[C@@H](S(C)(=O)=O)C3)n2CC[N@H+](C)[C@@H](C)CC)CCOC1 ZINC001502695834
COC(=O)C(C)(C)NC(=O)c1ccc(-n2cncn2)c([N+](=O)[O-])c1 ZINC000024586450
CC1CCC(N(C)C(=O)COc2ccc(S(N)(=O)=O)cc2[N+](=O)[O-])CC1 ZINC000012780911
Cc1ccc(N2C[C@H](O)[C@@H](CO)C2)c([N+](=O)[O-])c1Br ZINC000840334550
CC(C)C[NH+]1CCN(c2nnc([C@@H](C)NS(C)(=O)=O)n2C[C@@H]2CCCO2)CC1 ZINC000557013957
CNC(=O)[C@@H]1C[C@@H](n2cc(C(C)(C)NC(=O)Nc3ccc(C)cc3)nn2)C[NH2+]1 ZINC000067821471
CC(C)(C)N1C(=O)/C(=C/c2ccc(F)cc2)SC1=S ZINC000005371808
O=Cc1cc([N+](=O)[O-])ccc1OCc1nc2ccccc2n1C(F)F ZINC000031702059
N#CCC1(CSCCCC2CCOCC2)CC1 ZINC000596358728
Cc1cc([N+](=O)[O-])cc(C)c1S(=O)(=O)NCC[C@@H](C)CCO ZINC000296376126
CCn1ncc(Br)c1[N+](=O)[O-] ZINC000095704757
C[C@@H]1C[C@@H](NCc2csc([N+](=O)[O-])c2)C(=O)N1c1cnn(C)c1 ZINC000610272520
CC(C)CC1(C)CCN(C(=O)Cn2ccc(=O)c([N+](=O)[O-])c2)CC1 ZINC000290374897
c1nnnn1-c1ccc2ccc3cccc4ccc1c2c34 ZINC000000411406
Cc1nn(C)c2cc(NC[C@@H](O)Cn3cc([N+](=O)[O-])cn3)ccc12 ZINC000565478720
CN(Cc1ccccc1[N+](=O)[O-])c1nnc(Cc2ccncc2)n1Cc1ccnc(OC(F)F)c1 ZINC001314749758
CC[C@@H]1[C@@H](C(=O)N2CCCC3(CN(C(=O)CSC)C3)C2)CC[N@@H+]1C ZINC001010513450
Cc1c[nH]nc1-c1ccc(O)c(I)c1 ZINC000085393645
C[C@@H]1C[C@H]1C(=O)NC[C@H]1COC2(CCC(C)CC2)O1 ZINC000246000706
C#CCCCn1c(N2CCN(c3c(C#N)c(C)nn3C)CC2)nnc1[C@@]1(OC(C)C)CCOC1 ZINC001507598097
CCc1nnc(N[C@@H]2CCN(S(C)(=O)=O)C[C@@H]2C)c(-c2nn[nH]n2)c1CC ZINC000821527888
C[C@@]12C=C[C@@H](O1)[C@H]1C(=O)N(c3ccccc3Cl)C(=O)[C@H]12 ZINC000240936881
C[C@@H](C[C@H]1CCOC1)NC(=O)C(=O)NCC1([NH3+])C2CC3CC(C2)CC1C3 ZINC000642762417
CN(C)[C@H](Cn1c([C@@H]2CCS(=O)(=O)C2)nnc1N1CC[C@](F)(C#N)C1)c1cccs1 ZINC001503383568
O=C(C=C1SC(=O)NC1=O)N1CCCN(C(=O)C=C2SC(=O)NC2=O)CC1 ZINC000032597752
CC[C@@H]1C(=O)N(C)c2cnc(N3CC[C@@H]4[C@@H]3CCN4CC[NH+](C)C)nc2N1[C@@H]1CCC(F)(F)C1 ZINC001164923156
O=C(CSc1nnnn1C1CCCC1)N(C1CCCC1)[C@@H]1CCS(=O)(=O)C1 ZINC000008314748
COC(=O)C1=C(C)N(c2cccc(C)c2)C(=O)/C1=C\c1ccc([N+](=O)[O-])cc1 ZINC000408895990
C[C@H](CC(=O)OC[C@H](C)C(F)(F)F)/N=C1/NS(=O)(=O)c2ccccc21 ZINC000748293046
Cc1c(CO)cc([N+](=O)[O-])c(N[C@@H]2CC[C@@H]3CCC[C@@H]3C2)c1[N+](=O)[O-] ZINC000742417495
C[C@@H]1CN(c2ccc3nnc(C(F)(F)F)n3n2)C[C@@H](C)O1 ZINC000040480010
CC1(C)OC(=O)C(=CSc2ccc(F)cc2)C(=O)O1 ZINC000001404298
O=C1NC(=S)NC(=O)C1=Cc1ccc(-c2ccc(F)c([N+](=O)[O-])c2)o1 ZINC000408837456
C=CCC(C)(C)Cn1c([C@@H](C)NS(C)(=O)=O)nnc1N1CC[C@@H](N2CC[NH+](CC)CC2)C1 ZINC001507915751
CSC1(Cn2c([C@@H](C)NS(C)(=O)=O)nnc2N2CCC(C#N)CC2)CC[NH+](C)CC1 ZINC001505186260
COC(=O)C1CCN(c2nnc([C@@H]3CN(S(C)(=O)=O)CCO3)n2CC2([NH+](C)C)CCC2)CC1 ZINC001299388809
COc1cc2c(cc1S(=O)(=O)NC[C@@](C)(O)C[NH+](C)C)OCC(=O)N2 ZINC000225480565
CC(C)C[C@H]1NC(=O)c2cc(F)ccc2OCCn2cc(nn2)CCN(C(=O)c2ccccc2-c2nc[nH]n2)CCNC1=O ZINC000952864369
CC(C)Cn1ncnc1CN(C)c1cc(C(C)C)[nH]n1 ZINC000095995322
Cc1c([N+](=O)[O-])cccc1S(=O)(=O)N(C)CC12CC3CC(CC(C3)C1)C2 ZINC000028333859
C#CCN(CC#CC)c1nnc([C@@H]2CCS(=O)(=O)C2)n1Cc1ccccc1OCC[NH+](C)C ZINC001507670221
C[C@@H](c1cccc([N+](=O)[O-])c1)N(C)C(=O)c1ccc2c(c1)C[C@H](C)N2S(C)(=O)=O ZINC000013002487
C=C(Br)Cn1c([C@H]2CCS(=O)(=O)C2)nnc1N1C[C@@]2(CCOC2)OC(C)(C)C1 ZINC001507783879
CCC(CC)NC(=O)c1nnc(N2CCO[C@@](C)(c3ccccc3)C2)n1CC1(CC(C)C)CC1 ZINC001545930708
CC1=C(N=Nc2ccc([N+](=O)[O-])cc2[N+](=O)[O-])C[C@H](C)C1 ZINC000004948292
CN1CC[C@]2(O)Oc3c(ccc4ccccc43)C[C@@H]2C1 ZINC000071772003
CN1C(=O)N(C)C(=O)C2(Cc3cc([N+](=O)[O-])ccc3N3[C@@H]2[C@@]2(C)C[C@@H]3CC(C)(C)C2)C1=O ZINC000102778737
C[NH+](C)CCN1C[C@@H](C(=O)N2CCN(S(=O)(=O)c3ccc(C(N)=O)o3)CC2)CC1=O ZINC000468458514
Cc1ccc(O[C@@H](C)C(=O)Nc2ncc(S(=O)(=O)c3ccc([N+](=O)[O-])cc3)s2)cc1 ZINC000012781597
Cc1cc(F)c(Br)c(Br)c1 ZINC000063339583
CC(C)(C)OC(=O)N1CCN(C(=O)C[C@@H]2NC(=O)NC2=O)[C@@H](C#N)C1 ZINC000271480738
CC(C)NS(=O)(=O)c1ccc(N2CCCn3cnc(COCC[NH+](C)C)c3C2)nc1 ZINC001165003483
CCC(C)(C)NC(=O)CN1C(=O)CS/C1=C/C(=O)C(C)(C)C ZINC000104553798
CN(C)CC(=O)N1CCN(Cc2c[nH]c(C#N)c2)[C@H]2CS(=O)(=O)C[C@H]21 ZINC000082119982
CO[C@@H]1CN(c2nnc([C@@H]3CN(S(C)(=O)=O)CCO3)n2C[C@@H](C)[NH+]2CCC(C)CC2)CC1(C)C ZINC001504510903
COC(=O)c1cc(S(=O)(=O)N2CCC[C@](C)(C#N)C2)c(C(=O)OC)s1 ZINC000612154267
CC(=O)NCCCC[C@H]([NH3+])C(=O)N1CCC2(CC1)C[C@](C)(O)[C@@H](n1cc(Cl)c(=O)[nH]c1=O)CO2 ZINC000257226890
Cn1cc(C(=O)NC[C@H]2OC[C@@H]3CN(c4ncnc(N5CC[NH2+]CC5)c4[N+](=O)[O-])CC[C@@H]32)cn1 ZINC001166264951
Cc1c(Br)c(N(C)[C@@H]2CCN(C)C2=O)ncc1[N+](=O)[O-] ZINC000343279313
CCC1(NC(=O)c2c[nH]nc2C)CCN(C(=O)[C@@H]2C[C@H]2[N+](=O)[O-])CC1 ZINC001069368530
CC(C)[N@@H+]1[C@H](Cn2cccn2)C[C@@H]2CN(c3nc(Cl)nc4c3S(=O)(=O)CC4)CC[C@@H]21 ZINC001164836964
COc1cc(C(=O)N=c2nc[nH]n2C(C)(C)C)c([N+](=O)[O-])cc1F ZINC000425614684
CC[NH+](CC)Cc1cccc(Cn2c([C@@H]3CCS(=O)(=O)C3)nnc2N2CCN(C)C(=O)[C@H]2C)c1 ZINC001501916236
CCN(c1nnc([C@@H]2CCC(=O)N2)n1C[C@H](C)[N@@H+]1CCC[C@@H](C)C1)[C@H]1CCS(=O)(=O)C1 ZINC001501595671
CC(C)(CF)[C@@H](O)[C@@H](Oc1ccc(F)cn1)n1cncn1 ZINC000255187374
CC(=O)OCC(=O)[C@H]1[C@H](C)C[C@H]2[C@@H]3C[C@H](F)C4=CC(=O)C=C[C@]4(C)[C@H]3[C@@H](O)C[C@@]21C ZINC000077292659
CC[NH+](CC)CCO[C@@H]1CCN(C(=O)C(=O)NCCc2nnc3n2CCCCC3)C1 ZINC000670775473
C[C@@H](CC(=O)N1CCC2(CCC(=O)N(CC[NH+](C)C)C2)CC1)n1ccnc1 ZINC000091859851
Cc1c(Cl)cc(S(=O)(=O)N(C)Cc2ccc(F)c(F)c2)cc1[N+](=O)[O-] ZINC000032760547
CS(=O)(=O)c1ccc(-c2nnc(SCCCNc3ccc(S(C)(=O)=O)cc3[N+](=O)[O-])o2)cc1 ZINC000008843946
CC(=O)OC[C@H]1O[C@@H](n2cc(C3=CCC[N@@H+](C)C3)c(=O)[nH]c2=O)[C@H](OC(C)=O)[C@@H]1OC(C)=O ZINC001241572185
C=CCS(=O)(=O)CCn1c(COc2ccccc2F)nnc1N1CCO[C@@]2(CCOC2)C1 ZINC001508147809
Cn1cncc1[C@@H]1CN(C(=O)CSCC#N)C[C@H]1[NH2+][C@@H]1CCNC1=O ZINC001130920790
O=[N+]([O-])c1cccc(Cl)c1OCCn1cccn1 ZINC000130668131
CCOC(=O)[C@](NNS(=O)(=O)c1ccc(C)cc1)(NC(=O)CC(C)C)C(F)(F)F ZINC000002050551
O=[N+]([O-])c1cc(F)c(F)c(Br)c1F ZINC000085224915
CCCn1cc(CNCc2cnn(CC)c2F)cn1 ZINC000256055123
C[C@H](NC(=O)Cn1ccc(=O)c([N+](=O)[O-])c1)[C@@H](O)c1cccc(F)c1 ZINC000747975214
CC(C)[N@H+](C)CCn1c([C@@H]2CN(S(C)(=O)=O)CCO2)nnc1N1CC(C)(C)OC(C)(C)C1 ZINC001509528446
N#Cc1ccccc1S(=O)(=O)N1CCC([NH+]2CCC(Oc3ccccc3F)CC2)CC1 ZINC000217592042
CC(=O)C12c3ccccc3C(c3ccccc31)[C@@H]1C(=O)N(c3ccc(C#N)cc3)C(=O)[C@H]12 ZINC000001092970
CC[C@@H](C#N)N(C)S(=O)(=O)c1cc(Br)c(OC)cc1OC ZINC000594578965
CC(C)CC[C@@](C)(O)Cn1c(COc2ccc(Br)cc2)nnc1N(C)[C@H]1CCSC1 ZINC001359899886
CCN(CC#N)[C@@H]1CCCc2ccc(Br)cc21 ZINC000411210388
CCC1(Cn2c(-c3cc(Br)c[nH]3)nnc2N2C[C@@H](C)O[C@H](C(F)(F)F)C2)CCC1 ZINC001546129770
Cc1cc(F)c([N+](=O)[O-])cc1S(=O)(=O)N[C@@H](C)C[S@](C)=O ZINC000168110423
O=c1/c(=C/c2ccc([N+](=O)[O-])cc2)sc2n1CN(c1ccc(Br)cc1)CN=2 ZINC000002293575
Cc1cc(C)c(N(C)S(=O)(=O)c2cccc([N+](=O)[O-])c2)c(C)c1 ZINC000225008289
CO[C@](F)(C(=O)NC12CC3CC(CC(C3)C1)C2)C(F)(F)F ZINC000004833119
CO[C@@H]1CN(c2cc([N+](=O)[O-])cc(S(N)(=O)=O)c2)CC[C@@H]1C ZINC000276096875
Cc1ccc(S(=O)(=O)N2CC=CC[S@@]2=O)cc1 ZINC000006022407
COC(=O)[C@@H]1CN(c2sc(S(C)(=O)=O)cc2[N+](=O)[O-])C[C@H]1C ZINC000280351378
O=C(C(=O)N1CCN(c2ccccc2[N+](=O)[O-])CC1)N1C[C@@H]2CC[NH2+]C[C@@H]2C1 ZINC000422988577
CN1c2cc(NC3=CC[C@H](C#N)CC3)ccc2C(C)(C)C1=O ZINC001212866671
CC(=O)CN(C(C)C)S(=O)(=O)c1cc([N+](=O)[O-])c(C)cc1C ZINC000601423222
CC(C)CCOCCCn1c([C@@H]2CCO[C@H]2C(C)(C)C)nnc1N1CCS[C@H](C)[C@H]1C ZINC001359962163
Cc1cc(/C=C2/C(=N)N3N=C(C)SC3=NC2=O)c(C)n1-c1ccc(C)c(C)c1 ZINC000041108120
C[C@@]1(C#N)CCCN(CCc2ccc(Cl)cc2)C1 ZINC000590715570
CN(C)c1nc(COC(=O)CCNC(=O)NC23CC4CC(CC(C4)C2)C3)ns1 ZINC000771318607
C[N@H+]1C[C@H]2CN(c3ccc(S(=O)(=O)N4CCOCC4)cc3[N+](=O)[O-])C[C@H]2C1 ZINC000278848118
Cc1ccc([N+](=O)[O-])cc1N1C(=O)[C@@H]2[C@@H](C1=O)[C@@]1([NH2+][C@H]2C)C(=O)Nc2ccccc21 ZINC000006923962
Cn1cnc(S(=O)(=O)NCC(=O)OCCc2cn(CC(=O)[O-])nn2)c1 ZINC000833057534
O=C(c1cc(S(=O)(=O)N2CCCN(CCO)CC2)c[nH]1)N1CCC[N@H+](CCO)CC1 ZINC001335332760
CC(C)(C)OC(=O)Cc1c(C(=O)OC(C)(C)C)nnn1-c1ccc([N+](=O)[O-])cc1 ZINC000003844467
O=[N+]([O-])c1ccc(-c2cc(C(F)(F)N3C[C@H](OCC4CC4)[C@@H]4COC[C@@H]43)c(Cl)nn2)cc1 ZINC001165015622
COC(=O)C1=C(N)OC2=C(C(=O)CCC2)[C@@H]1c1ccc(F)c(F)c1 ZINC000000377301
C[C@@H]1C[C@@H](Nc2ccc(S(=O)(=O)N(C)C)cc2S(N)(=O)=O)C[C@H](C)O1 ZINC000557615909
COCCCN(CCCn1c(=O)c2c(ncn2C)n(C)c1=O)c1c(N)n(CC(C)C)c(=O)[nH]c1=O ZINC000514318027
CC1(C)CC(=O)C2C(=Nc3cccnc3N[C@@H]2c2ccc(Cl)cc2)C1 ZINC000018244351
Nc1ccc(Br)cc1[N+](=O)[O-] ZINC000003852567
CC(C)(C)C1CC(C(=O)N[C@@H](CO)CNC(=O)c2c[nH]c(-c3nn[nH]n3)c2)C1 ZINC001573825177
COC(=O)c1ccc(-n2c(C)cc(/C=C3\SC(=Nc4cc(C)c(Br)c(C)c4)NC3=O)c2C)cc1Cl ZINC000408755055
CC(=O)NCC1CCN(c2nnc(-c3cc(Br)cn3C)n2C[C@@]2(O)CC[N@H+](C)C2)CC1 ZINC001508353823
O=C(Cn1c[n+]([N-][N+](=O)[O-])cn1)N1CC[C@@H]2[C@H](C1)[C@@H](c1ccc(F)cc1F)C[N@@H+]2Cc1ccc(Cl)cc1 ZINC000257279365
C#CC[NH2+][C@@H]1CN(C(=O)C2CC3(C2)CS(=O)(=O)C3)C[C@@H]1n1ccnn1 ZINC001070218339
N#Cc1ccc(N2CCC[C@@H](c3nncn3C3CC3)C2)cc1C(F)(F)F ZINC000091627545
[NH3+]CCc1cccc2c1N(S(=O)(=O)c1ccc([N+](=O)[O-])cc1)CCC2 ZINC000170615018
O=C1NC2(CCCCCC2)C(=O)N1Cc1nccc(C(F)(F)F)n1 ZINC000333918944
CC[C@@H](C)S(=O)(=O)N1CCC[C@H]1c1cc[nH]n1 ZINC000248163273
CC[C@H](NC(=O)N[C@H](C)c1ccc(C)c([N+](=O)[O-])c1)c1ccncc1 ZINC000176314699
O=C(Nc1cccc(-n2cc[nH]c2=O)c1)c1cc([N+](=O)[O-])c[nH]c1=O ZINC000729525446
COCC(C)(C)CCCNC(=O)Nc1c(C)ccc([N+](=O)[O-])c1C ZINC000349897805
CC(C)[C@@H]1CCCN1c1nnc([C@H]2CN(S(C)(=O)=O)CCO2)n1CCN1CC[N@H+](C)C(C)(C)C1 ZINC001509038911
CN1CC2(CN(c3cc(C(F)(F)F)ncc3[N+](=O)[O-])C2)OC1=O ZINC000497265006
Cn1nncc1C(=O)N[C@H]1CC[C@H](CNc2cc[nH+]cc2-c2nn[nH]n2)CC1 ZINC001571210007
O=C(Oc1ccc(-n2cnnn2)cc1)c1ccc([N+](=O)[O-])cc1 ZINC000000411623
C=CCN(CC=C)S(=O)(=O)c1ccc(C(=O)/N=c2/sc3cc([N+](=O)[O-])ccc3n2C)cc1 ZINC000011726408
C=CCO[C@@H]1CC[C@H]2[C@H]1OCCN2S(=O)(=O)c1cn(C)cn1 ZINC000096041522
CC(=O)Oc1ccc(/C=C2/C(=N)N3OC(C)=CC3=NC2=O)cc1 ZINC000020236065
CC(C)(C)OC(=O)N1CCC[C@@](O)(C2(C(=O)NC[C@@]3(O)CCS(=O)(=O)C3)CCC2)C1 ZINC001468108221
Cc1cccc(N2CCN(Cc3c(O)c(=O)cc(C[N@@H+]4C[C@H]5C[C@@H](C4)c4cccc(=O)n4C5)n3C)CC2)c1C ZINC000085875411
CCN(CCn1cccn1)Cc1[nH]nc(C)c1Cl ZINC000097698659
C=CCc1c(Cl)nccc1I ZINC000035270498
Cc1ccc(C)c(OCc2nnc(N(C)Cc3cn(C)nc3C(F)(F)F)n2C[C@@H]2C[C@H]2C)c1 ZINC001361148231
Cc1nc(C)c(CNc2nnc(C)c(C)c2C#N)o1 ZINC000382470881
COc1ccc(Br)c(O[C@H]2CCCOC2)c1F ZINC001234312875
CCc1ccc([C@H](Cn2c([C@H](C)NS(C)(=O)=O)nnc2N2CC[C@@](C)(C(N)=O)C2)[NH+](C)C)cc1 ZINC001546158797
Cc1ccc(NC(=O)CCC(CC(=O)C(C)(C)C)N=Nc2ccc([N+](=O)[O-])cc2[N+](=O)[O-])cc1C ZINC000016953520
CCO[C@]1(c2nnc(N3C[C@H](C)[C@H]([N@@H+]4CCCN(C(C)=O)CC4)C3)n2C[C@@H](C)OC)CCOC1 ZINC001502661912
O=[N+]([O-])c1ccc(Sc2cccc([N+](=O)[O-])c2)cc1 ZINC000002532485
C[C@@H]1CC(=O)NCCN1S(=O)(=O)c1nn(C)cc1[N+](=O)[O-] ZINC000599244281
O=C(Nc1ccc(N2CCN(C(=O)C3CC3)CC2)nc1)C(=O)N1CCN(c2cc[nH+]cc2)CC1 ZINC000624423191
O=C(Cn1cnc([N+](=O)[O-])n1)Oc1ccc(Br)c(F)c1 ZINC000112254039
Cc1nnc2n1C[C@H](CNS(=O)(=O)c1cn(C)nc1C(F)(F)F)CC2 ZINC000293459241
CCN(c1ccc(C)cc1)S(=O)(=O)c1cc([N+](=O)[O-])cc(C)c1C ZINC000521601516
C[C@@H]1OC(C)(C)[NH2+][C@@H]1CNC(=O)C(=O)NCCn1cc([N+](=O)[O-])cn1 ZINC000419462028
CCOc1ccc(/N=C2/NC(=O)/C(=C/c3ccc(Cl)s3)S2)cc1 ZINC000018255111
O=C(COC(=O)c1ccccc1S(=O)(=O)c1ccccc1[N+](=O)[O-])c1cccc([N+](=O)[O-])c1 ZINC000409181420
CN1C[C@@H](Nc2cc([N+](=O)[O-])cc(S(N)(=O)=O)c2)CC1=O ZINC000278804816
COC(=O)C(C(=O)OC)[C@@H](C[N+](=O)[O-])c1ccc(Br)cc1 ZINC000002884499
Cn1ncc2c1nc(C=Cc1cn(C(C)(C)C)nn1)[nH]c2=O ZINC000191275123
O=C(CSc1ccc(-n2ccnc2)nn1)N1CCCC1 ZINC000070631664
C[C@@H]1CS(=O)(=O)CCN1c1ccc(C(F)(F)F)cc1[N+](=O)[O-] ZINC000301341217
CCOC(=O)N1CCc2nnc(N3CCCC34CC[NH+](CC(=O)N(C)C)CC4)cc2C1 ZINC001165009605
CCCC[N@H+](C)CCn1c([C@@H]2CCS(=O)(=O)C2)nnc1N1CC(=O)N(C)C[C@@H]1C ZINC001500417763
O=c1c([N+](=O)[O-])c(Oc2ccc(Oc3ccccn3)cc2)nc2ccccn21 ZINC000024203720
C[C@@H](C#N)C(=O)N1CC[C@@]2(C1)CCCN(c1ncc(-c3nn[nH]n3)cc1F)C2 ZINC001573568170
CC[NH+]1CCN([C@@H](C)Cn2c(-c3cc(Br)c[nH]3)nnc2N2CCOCC2)CC1 ZINC001502310529
Cc1nnc(Sc2ccc(S(=O)(=O)N(C)C)cc2[N+](=O)[O-])n1C ZINC000009493148
CCOc1ccc([C@H]2[C@H](C(=O)C34CC5CC(CC(C5)C3)C4)N3C=Cc4ccccc4[C@H]3C2(C#N)C#N)cc1 ZINC000098001152
CCC(CC)(Cn1c(-c2cnn(C)c2)nnc1N1CCC[C@@H](N2CCCS2(=O)=O)C1)SC ZINC001291922861
CC(C)COc1ccc2[nH]c3c(c2c1)CCC/C3=N\N ZINC000001511857
CS[C@H]1CCCCN(c2cc(C(F)(F)F)ncc2[N+](=O)[O-])C1 ZINC000436387204
CC(C)(C)C(=O)N1CCC[C@H]1c1cnc(N2CC3(CCOCC3)OC2=O)cn1 ZINC000257288383
CC(C)CN(c1nnc(-c2ccc(COc3ccccc3)o2)n1C[C@]1(O)CCO[C@@H]1C)C(C)C ZINC001359986030
C[C@@H](CC#N)N(C)C(=O)N[C@H](C1CCCC1)C(F)(F)F ZINC000127915646
CC(=O)OC[C@H]1O[C@@H](OC(C)=O)[C@H](Nc2ccc3c(=O)[nH]cc-3[nH]2)[C@@H](OC(C)=O)[C@@H]1OC(C)=O ZINC001170941491
C=CCN(C)c1nnc([C@@H]2CCCN2C(=O)OC(C)(C)C)n1C[C@@]1(O)CCS(=O)(=O)C1 ZINC001507985874
CC[C@@H](C)N(CC(=O)OC(C)(C)C)C(=O)/C=C/c1ccc(F)cc1[N+](=O)[O-] ZINC000170591093
C[C@@H](Oc1ccccc1F)c1nnc(N2CCSC3(CCCCC3)C2)n1CCCCCO ZINC001360779546
C#CCN(C)S(N)(=O)=O ZINC000156618232
CCOC(=O)c1c(CN2CCCCC2)n(C)c2cc(Br)c([O-])c(C[NH+](C)C)c21 ZINC000006530810
O=[N+]([O-])/C=C\c1cc([N+](=O)[O-])ccc1N1CCCCC1 ZINC000409008507
C[C@H]([NH3+])CCNC(=O)C(=O)N1CCN(c2ccc([N+](=O)[O-])nc2)CC1 ZINC001262034708
ON=C1CCN(c2ncc(C(F)(F)F)cc2Cl)CC1 ZINC000020405538
O=C1[C@H](NS(=O)(=O)c2cnn3c2OCCC3)CCCN1CC(F)(F)F ZINC000333130812
O=[N+]([O-])c1cnn(CC[NH2+]C[C@@H]2CNc3c(-c4nn[nH]n4)cnn3C2)c1 ZINC000823652287
CCN(CC)C(=O)CN1CCCN(c2nnc([C@@H]3CCOC3)n2C[C@@]2([NH+](C)C)CCSC2)CC1 ZINC001501774577
O=C(CCC(=O)N1CCN(S(=O)(=O)c2ccc(Cl)cc2)CC1)NCCNc1cc[nH+]cc1 ZINC000511653743
CC(C)[C@@H](Sc1ncc(CO)n1C)C(=O)N[C@]1(C)CCS(=O)(=O)C1 ZINC000426600282
O=CC1(c2ccc(Br)cc2)CCOCC1 ZINC000095097976
Cc1ncsc1C[N@@H+]1CC[C@]2(C[C@@H](OCC3CCOCC3)CO2)C1 ZINC000096107742
CCOC(=O)CNC(=O)N1CCC(N(Cc2ccc(C)cc2)C(=O)CN(CC(C)C)S(=O)(=O)CC)CC1 ZINC000034909937
O=C(NCC(F)(F)F)C1CC[NH+](C[C@@H](O)Cn2cc([N+](=O)[O-])cn2)CC1 ZINC000610367360
CCO[C@]1(c2nnc(N(C)Cc3cnn(C)c3)n2CCC[NH+]2C[C@@H](C)O[C@H](C)C2)CCOC1 ZINC001502641718
O=c1[nH]c2c(Br)n3ccccc3c2c(=O)[nH]1 ZINC000032604162
OCCNN=C1COCCOC1 ZINC000307331139
CC(C)[C@H]1Oc2cc([N+](=O)[O-])ccc2NC1=O ZINC000058235300
CN1c2ccccc2C(C)(C)/C1=C/C(=O)COC(=O)c1ccc2c(c1)NC(=O)CS2 ZINC000032911130
O=C(c1cc2cc(Cl)ccc2[nH]1)N1CCc2c1cccc2[N+](=O)[O-] ZINC000609993690
CN(c1nnc(Cc2cn3ccccc3n2)n1CC(C)(C)C[NH+](C)C)[C@@H]1CCS(=O)(=O)C1 ZINC001503400030
C[C@@H](NS(C)(=O)=O)c1nnc(N2CCN(C3CC3)[C@@H](C#N)C2)n1CCCC[N@@H+]1CCC[C@@H](C)C1 ZINC001493786616
CON=CC(=O)N1CC(C)(C(N)=O)C1 ZINC000843944464
C[C@@H]1CC[NH2+][C@@H](C(=O)N[C@@H]2C(=O)N3C(C(=O)[O-])=C(CSc4nc(=O)c([O-])nn4C)CS[C@H]23)C1 ZINC001221382589
CCOC(=O)c1cnc([S@@](C)=O)nc1N1CCc2c(nnn2C)[C@@H]1COCC[NH+]1CCCC1 ZINC001164716607
Cc1cc(C)c2[nH]c(CN3CCC[C@]4(CN(C)C(=O)O4)C3)cc(=O)c2c1 ZINC000072159398
Cc1[nH+]c2c(n1[C@@H]1CCN(C(=O)CN3CCN(C(=O)OC(C)(C)C)CC3=O)C1)CCCC2 ZINC000225563294
O=[N+]([O-])c1cc(-c2nn[nH]n2)cnc1N1CCn2ncnc2C1 ZINC001607080508
CC(C)CN1CCN(c2nnc(-c3cc(Br)cn3C)n2Cc2ccn(C)n2)[C@@H](C)C1=O ZINC001287750779
C=CCC[NH2+][C@@H]1CN(C(=O)CN2CCCS2(=O)=O)C[C@@H]1n1ccnn1 ZINC001129887484
CN(C)c1ccc(/C=C2/C(=N)N3N=C(CC(=O)N4CCCC4)SC3=NC2=O)cc1 ZINC000005033069
CC(=O)N1CC(C(=O)N2C[C@@H]([NH2+]Cc3ccc(-c4nn[nH]n4)s3)C[C@H]2C)C1 ZINC001573413933
Cc1ccc(C)c(OCCn2cc(C=C3C(=O)N(C)C(=O)N(C)C3=O)c3ccccc32)c1 ZINC000002395880
COCCC[N@H+](C)CCn1c(-c2cc(Br)c[nH]2)nnc1N1CC(=O)N(C)[C@H](C)C1 ZINC001504812995
O=C(Cn1c(=O)oc2ccc([N+](=O)[O-])cc21)c1c[nH]c(C(=O)N2CCCC2)c1 ZINC000032331982
CCS(=O)(=O)C(CCC#N)(CCC#N)S(=O)(=O)CC ZINC000001703853
CC1(C)[C@H](C(=O)N[C@@H](O)C(Cl)(Cl)Cl)[C@H]1C=C(Cl)Cl ZINC000000974115
CCN1C(=O)c2ccccc2C(=O)[C@@]2(C)CN(S(=O)(=O)c3ccccc3F)C[C@@H]12 ZINC000072395486
CC(=O)c1ccc(OC[C@H](O)C[n+]2cn(C)c3cc(C)c(C)cc32)cc1 ZINC000000781079
O=C1N[C@@H](Cc2ccc(O)cc2)C(=O)N2C[C@@H]([NH2+]Cc3cnn(-c4ccccc4F)c3)C[C@@H]12 ZINC000014754525
O=C1NC2(CCCCC2)N2O[C@]23CCCC[C@@]13O ZINC000006317337
CC1(C)CC(=O)C2=C(C1)Nc1ccc3ccccc3c1[C@@H]2c1cccn1-c1cccc([N+](=O)[O-])c1 ZINC000024543274
C[C@H]([NH3+])CNC(=O)C(=O)Nc1ccc([N+](=O)[O-])c(I)c1 ZINC000841228608
O=C(CC1(O)CCC1)N[C@H]1C[C@H](Nc2ccc(F)cc2[N+](=O)[O-])C1 ZINC001097026278
C=CCSCCn1c([C@@H]2CN(S(C)(=O)=O)CCO2)nnc1N1CCO[C@@H](C(F)(F)F)C1 ZINC001508162287
CC(C)(C(=O)N1CC[C@H](NS(C)(=O)=O)C1)n1cc([N+](=O)[O-])cn1 ZINC000342376402
C[C@@H](NC(=O)c1cc(I)ccc1-n1cnnn1)C1N=NC(=O)N1C ZINC001469591538
CSCC[C@H](C(=O)N(C)Cc1ccc([S@](C)=O)cc1)N1C(=O)[C@@H]2CCCC[C@H]2C1=O ZINC001265541106
N#CCSCC(=O)N1CCc2cc(S(=O)(=O)N3CCCCC3)ccc21 ZINC000363030587
COc1ccc(N2C(=O)CCS2(=O)=O)cc1S(=O)(=O)N1c2ccccc2C[C@H]1C ZINC000011978549
COC(=O)CC(=O)NCC#CCO ZINC000908030155
CC(C)c1ccc(/C=C2\C(=N)N3N=C(N4CCC(C)CC4)SC3=NC2=O)cc1 ZINC000020356709
Cc1c[nH]cc1C(=O)N(C)C[C@@H](C)C(=O)OC(C)(C)C ZINC000458351735
CC1(C)CN(c2nnc(-c3ccc(Br)s3)n2C[C@@H]2CCC[C@H](O)C2)CC(C)(C)O1 ZINC001360820433
COC(=O)[C@@H]1C(=O)C(=CNc2ccc([N+](=O)[O-])cc2)C(=O)CC1(C)C ZINC000100551705
COc1ccc(COC[C@@H](O)C[NH+]2CCN(CCN3C(=O)c4cccc5cccc(c54)C3=O)CC2)cc1OC ZINC000022915533
CC(C)C[C@@H](C[NH2+]Cc1ccc(-c2nn[nH]n2)s1)NC(=O)c1cnnn1C ZINC001574150881
Cn1nnnc1S[C@@H]1/C(=N\O)[C@H]2CC[C@@H]1C2 ZINC000100965775
CC(C)C(=O)NC1(C)CCN(C(=O)c2cn(C(C)C)cn2)CC1 ZINC001073164366
C[C@@H](NS(=O)(=O)c1cnn(C)c1)C(=O)O[C@@H](C)C(=O)NCC(=O)[O-] ZINC000827767515
CCCCc1c(C)nc2nc(S[C@H](C)C#N)nn2c1C ZINC000048342446
CCN(Cc1cc(Br)ccc1O)C(=O)[C@@H](C)N1C(=O)CCC1=O ZINC000769292317
Cc1cc(O)ccc1/N=C/c1cc(Br)ccc1O ZINC000005379116
CCCNc1c(Br)cc(C#N)cc1[N+](=O)[O-] ZINC000095496042
C#CCNc1nc(N2CCC3(CNC(=O)C3)CC2)nc(N2CCC3(CNC(=O)C3)CC2)n1 ZINC001258098584
O=c1cc(CO)oc(C(c2cccc(OC(F)F)c2)c2oc(CO)cc(=O)c2O)c1O ZINC000095480920
CC(C)N(C)Cc1nnc2n1CCCN(c1ncc([N+](=O)[O-])c(C3C[NH2+]C3)n1)C2 ZINC001165011821
Cc1c(C(=O)NC(=S)NNc2ccc([N+](=O)[O-])cc2)cccc1[N+](=O)[O-] ZINC000408628689
CC[N@@H+]1CCN(c2nnc([C@H]3CN(S(C)(=O)=O)CCO3)n2CC2(CC)CCOCC2)C[C@@H]1C ZINC001502327379
N=C1/C(=C\c2ccc(-c3ccc([N+](=O)[O-])cc3)o2)C(=O)N=C2SC(N3CCCCC3)=NN21 ZINC000020356436
COC(=O)[C@@H]1C[C@H](O)CN(C(=O)Cn2ccc([N+](=O)[O-])n2)C1 ZINC000592907070
O=C(NCCNc1cc[nH+]cc1)C(=O)Nc1cc2c(cc1[N+](=O)[O-])OCCCO2 ZINC000534526416
O=P(C(Cl)=CNCCNC=C(Cl)P(=O)(N1CCOCC1)N1CCOCC1)(N1CCOCC1)N1CCOCC1 ZINC000102420583
CN(C)S(=O)(=O)N1CC(NC(=O)Nc2ccnn2C2CN(C(=O)OC(C)(C)C)C2)C1 ZINC001467474570
c1cc(CN2CCO[C@@H]3[C@@H](Cn4cnnc4)CC[C@H]32)co1 ZINC000247924968
CN(CC(C)(C)C#N)C(=O)[C@@H]1C[C@@H](O)CN1S(=O)(=O)c1ccccc1[N+](=O)[O-] ZINC000497333606
Cc1c(Cl)cc(S(=O)(=O)N[C@@H](C)c2ccc(N3CCCNC3=O)cc2)cc1[N+](=O)[O-] ZINC001309541160
CN(c1ccccc1C(N)=O)S(=O)(=O)c1cc(Cl)sc1Cl ZINC000014135752
Cc1c2oc3c(c2cc2c(C)c(CC(=O)N4CCN(CCO)CC4)c(=O)oc12)CCCC3 ZINC000020648672
C=C1CCN(c2nnc([C@H]3CN(S(C)(=O)=O)CCO3)n2Cc2nccn2C(F)F)CC1 ZINC001507885303
CC[N@H+](CCn1c([C@H]2COCCN2C(=O)OC(C)(C)C)nnc1N1CC(=O)N(C)[C@@H](C)C1)C1CC1 ZINC001502199240
CC[NH+]1CCC(CCn2c([C@@H]3CCS(=O)(=O)C3)nnc2N2C[C@H](C)O[C@H](COC)C2)CC1 ZINC001502269145
CC1(C)CC(=O)C2=C(C1)Nc1ccccc1N[C@@H]2c1cccc([N+](=O)[O-])c1 ZINC000000753171
CCCNS(=O)(=O)c1ccc([N+](=O)[O-])cc1N(C)CCOC ZINC000596084793
C[NH+](C)[C@H]1CN(S(=O)(=O)c2cc3c(cc2[N+](=O)[O-])OCCO3)C[C@@H]1O ZINC000590586637
CCOc1nn(CCNS(=O)(=O)c2c(C)nn(CC)c2C)cc1[N+](=O)[O-] ZINC000036614481
CC(C)Cc1nnc(N2CCN(C3=NCC(C)(C)S3)CC2)n1CCCO[C@@H](C)c1ccccc1 ZINC001359856178
CC(C)[C@H](C)N(C(=O)Cn1ccc2cc([N+](=O)[O-])ccc21)C1CC1 ZINC000344167185
O=C([C@@H]1C[C@@H]2O[C@H]1[C@H]1C[C@H]12)N1CCC([NH2+]Cc2cn(C[C@@H]3CCOC3)nn2)CC1 ZINC000996820192
Cc1cc(NCc2ccc(Cl)s2)ncc1Br ZINC000126741940
C#CCN(CCOC)c1nnc([C@@H]2CCS(=O)(=O)C2)n1C[C@@H]1CCC[N@H+](CC(C)C)C1 ZINC001507710918
CC(C)CC(=O)/N=C1/S[C@@H]2CS(=O)(=O)C[C@@H]2N1c1ccc(N(C)C)cc1 ZINC000097968455
CCC(=O)N1CCN(S(=O)(=O)c2cc([N+](=O)[O-])c(C)s2)C1 ZINC000425197617
CC[C@]1(C(=O)OC)OC12CCCCCC2 ZINC000669384149
C[C@@H](COC(=O)[C@]1(C)CC1(Br)Br)[N+](=O)[O-] ZINC000851036226
CC(C)c1ccc(Nc2ccc3nnnn3n2)cc1 ZINC000008725963
CCOCc1cnc(Cl)nc1N1CCO[C@]2(C1)COCCN(Cc1csc(C)n1)C2 ZINC001164924474
C#CC1(F)CN(C(=O)C(=O)NC)C1 ZINC000883147178
O=C(OC[C@H]1CCNC(=O)CC1)c1cc2c(c([N+](=O)[O-])c1)OCO2 ZINC000835527808
CC(=O)OC1[C@@H](OC(C)=O)C(=O)N(c2ccc(Cl)c(Cl)c2)C(=O)[C@H]1OC(C)=O ZINC000028539574
CCC(CO)(CO)Nc1cc2ccc(Cl)nc2cc1[N+](=O)[O-] ZINC001157205831
Cc1ccc([C@]2(C)NC(=O)N(Cc3c([N+](=O)[O-])ncn3C)C2=O)o1 ZINC000356565520
COc1ccc(-n2c(/C=C/N(C)C)c([N+](=O)[O-])c3ccc(O)c(COC(C)=O)c32)cc1 ZINC000019338959
CCOP(=O)(CN(C)C(=O)c1[nH]nc(C)c1[N+](=O)[O-])OCC ZINC000843915788
Cc1noc([C@H](NCc2nc(C)c(C)o2)C(C)C)n1 ZINC000096493170
C[C@@]12C=C[C@@](CO)(O1)[C@@H]1C(=O)N(c3ccc(Cl)c(C(F)(F)F)c3)C(=O)[C@@H]12 ZINC000408733565
Nc1c(C(=O)N[C@H]2[C@H]3CCO[C@@H]3C23CCCC3)cc(F)cc1[N+](=O)[O-] ZINC000125492147
C=CCOc1c(Br)cc(F)cc1C=O ZINC000225270736
CC/C=C/Cn1c([C@@H]2CCS(=O)(=O)C2)nnc1N1CCN(c2ccc([N+](=O)[O-])nc2)CC1 ZINC001499831037
N#C[C@@]1(Nc2ccccc2Cl)C(=O)Nc2ccccc21 ZINC000000348525
Cc1nn(C(F)F)c(C)c1S(=O)(=O)NCCn1cc(Cl)c([N+](=O)[O-])n1 ZINC000036615113
N#Cc1ccc(Oc2ccc(OC(=O)c3ccc(Br)cc3)cc2)cc1 ZINC000000777996
CO[C@@H]1CS(=O)(=O)C[C@H]1NC(=O)c1ccc([N+](=O)[O-])o1 ZINC000598029822
CCCCCCCC[C@H]1CC[C@H]2[C@@H]3CC[C@@H]4C[C@@H](SC(=O)CC)CC[C@]4(C)[C@H]3CC[C@]12C ZINC000118918032
N#Cc1ccc(Oc2ccc([N+](=O)[O-])cc2C#N)cc1 ZINC000002623253
O=[N+]([O-])c1ccc(N[C@@H]2CCS(=O)(=O)C2)c([N+](=O)[O-])c1 ZINC000005390776
CC[NH+]1CCN(CCCn2c([C@@H]3CCS(=O)(=O)C3)nnc2N2C[C@@H](C)C[C@H](C)C2)CC1 ZINC001502358120
C[C@H](Oc1ccccc1F)c1nnc(N(C)Cc2cn(C)nc2C(F)(F)F)n1C[C@@H]1CCSC1 ZINC001360764513
O=C(Cn1ccc([N+](=O)[O-])n1)N1Cc2cnnn2Cc2ccccc21 ZINC000189302391
Cn1cc([C@@]2(C)CN(C(=O)N[C@@H]3C[C@H]3c3ccc(Cl)cc3)CCO2)cn1 ZINC000280690825
CN(C)c1cc(N)c(O)c2c1C[C@H]1C[C@H]3C([NH+](C)C)C([O-])=C(C(N)=O)C(=O)[C@@]3(O)C(O)=C1C2=O ZINC001560411760
C[C@@H]1CCNC(=O)[C@@H]1Nc1sc(S(C)(=O)=O)cc1[N+](=O)[O-] ZINC000193517224
CCc1nc(CN(CCOC)CC(F)(F)F)no1 ZINC000079027982
CC(=O)NC(=S)N=c1[nH]c2ccc(O)cc2s1 ZINC000000512945
CC[NH+](CC)CC(=O)N1CCN(C(=O)C(=O)Nc2c(C(=O)OC)cnn2C)CC1 ZINC000518225369
CC1(C)[C@@H]2CC[C@@]1(C)[C@@H](NS(=O)(=O)c1ccccc1[N+](=O)[O-])C2 ZINC000107487591
C[C@H]1CC[S@](=O)CCN1c1cc2c(cc1[N+](=O)[O-])CCC(=O)N2 ZINC000373033159
C[C@]1(C#N)CCCN(C(=O)CC(C2CCC2)C2CCC2)C1 ZINC000599750823
O=C(Oc1ccc(/C=C2\SC(=Nc3ccc(Br)cc3)NC2=O)cc1)c1ccccc1 ZINC000408758284
O=[N+]([O-])c1cc(F)c(OC2CCCC2)c(Cl)c1 ZINC000261493589
CCOc1ccc(C(=O)N(c2ccc(C)cc2)[C@H]2C=CS(=O)(=O)C2)cc1 ZINC000001069410
C[C@H]1C[N@H+](CCCn2c([C@@H]3CCS(=O)(=O)C3)nnc2N2CCC(F)(F)CC2)CCCO1 ZINC001494529706
Cc1ccc(S(=O)(=O)O[C@@H]2C[C@H]3[C@@H]2[C@H]2C=C[C@@H]23)cc1 ZINC000101046575
NC(=S)c1ccccc1-n1cccc1 ZINC000000127432
C=CCN1CC[C@@H]([N@@H+](CCO)C2CCN(C(=O)[C@@H]3C[C@@H]4O[C@H]3[C@H]3C[C@H]34)CC2)C1=O ZINC001089571277
CC1=C(C(=O)O[C@H]2C[NH2+]C[C@@H]2C#N)N2C(=O)[C@@H](NC(=O)[C@H](N)c3ccc(O)cc3)[C@H]2SC1 ZINC001218409965
CC1=C2[C@@H]3OC(=O)[C@@H](C)[C@@H]3CC[C@]2(C)C=C(Cl)C1=O ZINC000005080592
N#CCS(=O)(=O)N1CC(CO)C1 ZINC000084988269
CCOC(=O)CON=C(C(=O)N1CCC2(CC1)OCC(=O)N(c1cnn(C)c1)[C@@H]2C)c1ccn[nH]1 ZINC001177258810
COC(=O)C[C@H](C)C(=O)N1[C@H](C)C[C@@H]2CCCC[C@@H]21 ZINC000084689003
C[C@H](OC(=O)c1ccc(-c2ncon2)cc1)c1ccc([N+](=O)[O-])cc1 ZINC000107410981
CC(C)n1cc(C#N)c(NC(=O)C(=O)N2CCN(C(=O)Cn3cnnn3)CC2)n1 ZINC000536967052
CCN(CC)S(=O)(=O)c1cc([N+](=O)[O-])ccc1N=NC1CCCc2ccccc21 ZINC000005591605
C=CCCOCCn1c([C@@H]2CCCOC2)nnc1N1CCC[C@@H](N2CCCS2(=O)=O)C1 ZINC001507966665
Cc1c(Br)c(=O)n(CC(=O)c2ccc(O)c(O)c2)cc1[N+](=O)[O-] ZINC000783924269
CN(C)C(=O)CCn1c([C@@H]2CCS(=O)(=O)C2)nnc1N1CCC[N@@H+](C(C)(C)C)CC1 ZINC001552720104
C[NH+](C)C1(Cn2c([C@@H]3CCOC3)nnc2N2CCC(NS(C)(=O)=O)CC2)CCC1 ZINC001503387218
CCOc1ccc(Oc2c([N+](=O)[O-])ncn2C)cc1 ZINC000012790690
Cc1cnc(C2CCN(c3nnc([C@H](C)NS(C)(=O)=O)n3C[C@H]3CCO[C@@H](C)C3)CC2)s1 ZINC001290301254
C[C@@H](CNc1cc[nH+]cc1-c1nn[nH]n1)N(C)C(=O)CCNC(=O)C(C)(C)C ZINC001575148139
CC[C@](C)(NS(=O)(=O)c1ccc(C)c([N+](=O)[O-])c1C)C(=O)OC ZINC000598599837
O=C(Oc1ccc(N(C(=O)c2ccncc2)S(=O)(=O)c2cccc([N+](=O)[O-])c2)cc1)c1ccncc1 ZINC000009030658
CC#CC(=O)n1cc2c(nc1=NCC1CC1)[C@H]1C[NH2+]C[C@H]1S(=O)(=O)C2 ZINC001179750589
C#C[C@@H](C)N(C)c1nnc([C@@H]2CN(S(C)(=O)=O)CCO2)n1CC(C)(C)C[NH+]1CCCC1 ZINC001507538556
CC(=O)Oc1ccc(N2C(=O)[C@@H]3[C@H](C2=O)[C@H](Cc2ccc(O)cc2)[NH2+][C@]32C(=O)Nc3ccccc32)cc1 ZINC000015958476
O=C(COc1ccc(S(=O)(=O)N2CCCC2)cc1[N+](=O)[O-])C12CC3CC(CC(C3)C1)C2 ZINC000009257910
O=C1c2ccccc2S(=O)(=O)N1CCSc1nc2ccccc2c(=O)n1CCCO ZINC000025025604
Cn1ncc(C(=O)n2cc3c(nc2=NCC2CC2)[C@H]2C[NH2+]C[C@H]2S(=O)(=O)C3)c1C(F)F ZINC001195264307
CC(C)(C#N)CC[S@](=O)[C@@H]1CCCc2ccccc21 ZINC000123527882
CC(=O)N1CC[C@H](CN(C)c2nnc([C@@H]3CCOC3)n2C[C@@H]2[C@H](C)CCN2C(=O)OC(C)(C)C)C1 ZINC001286851895
O=C(OCC(F)F)OCC(F)(F)[C@@H](F)C(F)(F)F ZINC000169795647
C=C(CO)C(=O)NN1CCCNC1=O ZINC001137990825
Cc1ccc(CN=Nc2ccc([N+](=O)[O-])cn2)s1 ZINC000408908128
C[NH+](C)CC[C@@](C)(O)CNc1ccc([N+](=O)[O-])cc1S(=O)(=O)N1CCCC1 ZINC000170601937
CCS(=O)(=O)C1=NSC2=NC(=O)/C(=C\c3cc(C)n(-c4cc(C)cc(C)c4)c3C)C(=N)N21 ZINC000020206919
CC(C)(C)OC(=O)C[C@H]1C[C@H](CO)OC(C)(C)O1 ZINC000034610515
COc1cc([N+](=O)[O-])ccc1N1C(=O)[C@@H]2[C@@H](C1=O)[C@@]1([NH2+][C@H]2CCSC)C(=O)Nc2ccccc21 ZINC000102889034
Cc1cccc(NN=C2c3cc(C(F)(F)F)ccc3NC2=O)c1 ZINC000223746435
CC(C)=C[C@@H]1[C@H](C(=O)N[C@H](C)c2nncn2C)C1(C)C ZINC000107315680
CCc1cc(Cl)nnc1-n1c2c(ncn2COCCOC(=O)[C@@H]([NH3+])C(C)C)c(=O)nc1N ZINC001169980883
CCC[N@@H+]1CC[C@@H](Cn2c(-c3cnn(C)c3)nnc2N2CCN(S(C)(=O)=O)CC2)C1 ZINC001547172004
Cc1cc(Cn2cc(Br)c(=O)c([N+](=O)[O-])c2)n(C)n1 ZINC000567124251
Cc1cc([N+](=O)[O-])ccc1S(=O)(=O)N1C[C@@H]2CC[C@H](O)[C@H]2C1 ZINC000317254840
COCC1=CCN(c2nnc([C@H](C)NS(C)(=O)=O)n2CCC[N@H+]2C[C@@H](C)O[C@@H](C)C2)CC1 ZINC001504645070
Cc1c(CC(=O)N2CC3(CC=CC3)[C@@H]2C(C)C)cccc1[N+](=O)[O-] ZINC000592898809
COc1cc([N+](=O)[O-])ccc1-n1c(C)cc(/C=C2/SC(=Nc3ccc(C)cc3)NC2=O)c1C ZINC000408968108
CCOC(F)(F)C(F)(C(F)(F)F)C(F)(F)F ZINC000003630767
C[C@@H](CNC(=O)CO[C@@H]1CCOC1)Nc1snc(Cl)c1-c1nn[nH]n1 ZINC001574931062
Cc1cc2c(cc3c4nnc(C)n4ncn23)o1 ZINC000019928637
C[C@H](N[C@@H]1COc2c1cccc2Cl)c1ccc(N)c([N+](=O)[O-])c1 ZINC000815596610
C1CN1P1(N2CC2)=NP(N2CC2)(N2CC2)=N[P@](N2CC2)(N2CCOCC2)=N1 ZINC000008214568
O=C1/C(=C/c2ccncc2)SC(=S)N1c1ccc([N+](=O)[O-])cc1 ZINC000113830584
C[C@@H]1CCN(C(=O)NCC2CC[NH+](CC(=O)NC(C)(C)C)CC2)CCS1(=O)=O ZINC000428819563
O=C1C=CC(=O)N1c1cc(Cl)cc(Cl)c1 ZINC000000099473
C[C@]1(C(N)=O)CCN(c2ccc(Br)cc2[N+](=O)[O-])C1 ZINC000235757793
Cc1[nH]c(=O)[nH]c(=O)c1CCC(=O)OCC(=O)N(CC(F)(F)F)[C@@H](C)C1CC1 ZINC000028477413
Clc1ccc(Sc2oc(/C=N\c3ccccc3Br)cc2Br)cc1 ZINC000408853665
C[C@@H](CNC(=O)N1CCN(S(=O)(=O)c2ccccc2[N+](=O)[O-])CC1)[NH+](C)C ZINC000459034372
Cc1cc(-c2nnc(N(C)CCn3cccn3)n2C)cc([N+](=O)[O-])c1 ZINC001121491960
CC(C)(C)OCc1noc(C2(C#N)CCCCC2)n1 ZINC000170615924
C[C@@H](OC(=O)c1cc(Br)ncc1[N+](=O)[O-])C(=O)NC1(C#N)CCC1 ZINC000787765060
C[C@@H](C1CCCCC1)N(C)c1nnc([C@@H]2CN(S(C)(=O)=O)CCO2)n1C[C@@H]1CCOC[C@H]1C ZINC001291297720
CC[NH+]1CCN([C@@H](C)Cn2c(-c3cnn(C)c3)nnc2N2CCC[C@@H](C(=O)NC)C2)CC1 ZINC001502311860
O=Cc1ccc([N+](=O)[O-])cc1N1CCCC(F)(F)C1 ZINC000095080962
C[n+]1ccc(-c2csc(SC3=C(C(=O)[O-])N4C(=O)[C@@H](N)[C@H]4SC3)n2)cc1 ZINC000139175737
CCSC1=NN2C(=NC(=O)/C(=C\c3cc(C)n(-c4ccc(C)cc4)c3C)C2=N)S1 ZINC000033474589
Cc1cc(Cl)c([N+](=O)[O-])cc1S(=O)(=O)N[C@]1(C)CCOC1=O ZINC000289633605
Cc1ccc(N2C(=O)CCS2(=O)=O)cc1S(=O)(=O)NCCCOC(C)C ZINC000011997697
NS(=O)(=O)c1ccc(NN=C2N=CC=CC2=O)cc1 ZINC000018085124
NC(=O)C(=Cc1c(Cl)ccc([N+](=O)[O-])c1Cl)C(N)=O ZINC000255190272
CC[NH+]1CCN(CCCn2c(CC(C)(C)C)nnc2N2CC[C@@]3(CCS(=O)(=O)C3)C2)CC1 ZINC001502358464
C=CCn1cnnc1SCc1cc(C)cc(C)c1 ZINC000032731680
C[C@@H]1C[C@@H](N[C@@H]2C(=O)N3C(C(=O)[O-])=C(CSc4nc(=O)c(=O)[n-]n4C)CS[C@H]23)C[NH2+]1 ZINC001246504349
O=C(Cc1ccc(F)cc1[N+](=O)[O-])N1CCS[C@@H]2COCC[C@@H]21 ZINC000593098491
CNS(=O)(=O)c1ccc([C@@H](C)NC(=O)CN(C)S(=O)(=O)c2ccc(C#N)cc2)cc1 ZINC000410071757
CCN(c1ccc(Br)c(Cl)c1)S(=O)(=O)c1cc([N+](=O)[O-])ccc1C ZINC000225088395
CN(C)c1oc(/C=N/c2ccc(F)cc2)cc1Br ZINC000408855450
O=[N+]([O-])c1ccc(ON=C2CCCC2)cc1 ZINC000000339720
O=[N+]([O-])c1ccc(OC2CCN(S(=O)(=O)c3c(F)c(F)c(F)c(F)c3F)CC2)cc1 ZINC001309236771
CC(C)[C@@](C)(O)C(=O)OCC(=O)N1CCc2ccc([N+](=O)[O-])cc21 ZINC000770558286
CN1c2ccccc2C(C)(C)/C1=C/C(=O)COC(=O)[C@@H]1CS[C@@]2(c3ccc(F)cc3)CCC(=O)N12 ZINC000032945213
O=S(=O)(N(c1ccccc1Cl)S(=O)(=O)C(F)(F)F)C(F)(F)F ZINC000067800035
C=C1CCC[C@]2(C)C[C@H]3OC(=O)[C@@H](C[NH+]4CCN(C(C)=O)CC4)[C@H]3C[C@@H]12 ZINC000020612391
CC(=O)OCC(=O)[C@@]1(OC(C)=O)CC[C@H]2[C@@H]3CCC4=CC(=O)C=C[C@]4(C)[C@@]3(Br)[C@H](OC(C)=O)C[C@@]21C ZINC000118922279
CN1CCc2c(cnc3c(S(=O)(=O)c4ccccc4)c(N4CC[NH2+]CC4)nn32)C1 ZINC000085393442
C[C@@H]1C(=O)NN=C2COc3ccc(C4=CCN(C(=O)OC(C)(C)C)C[C@H]4C)cc3N21 ZINC000217710538
Cc1n[nH]c(C)c1Sc1nnc(C(F)(F)F)n1C ZINC000000123127
O=[N+]([O-])c1c(NCCS(=O)(=O)NC2CC2)ccc2cnccc21 ZINC000599020633
O=[N+]([O-])c1ccc(Cl)cc1CN1CCS[C@@H]2COCC[C@@H]21 ZINC000135523740
COc1no[n+]([O-])c1-c1cc([N+](=O)[O-])c([N+](=O)[O-])c([N+](=O)[O-])c1 ZINC000100672099
C=CCOC[C@@]12CCCO[C@@H]1CCN(C(=O)c1ccncn1)C2 ZINC000096039686
CC1(C)CC[C@H](C(=O)N2CC[C@H](N3CCCC3)C(F)(F)C2)C1 ZINC001185168160
Cn1c2cc([N+](=O)[O-])c(N3CC[C@@H]4[C@@H]3CCC[N@@H+]4CCO)cc2n(C)c1=O ZINC000897218056
CCCOc1c(C#N)cc([N+](=O)[O-])cc1OCC ZINC000225291492
CCOCc1nnc(N2CCC([C@H]3NC(=O)N(C)C3=O)CC2)n1CC[C@@H](C)[NH+]1CCCCC1 ZINC001503055203
Cc1cc(C)cc(N2C(=O)C[C@@H](SCCO)C2=O)c1 ZINC000101312597
C[C@@H]1CCC[N@@H+]1CCn1c(-c2cc(Br)c[nH]2)nnc1N1CCS(=O)(=O)CC1 ZINC001493843331
CCCCCCC(=CCc1ccc(Cl)c(Cl)c1)N=Nc1c(F)c(F)c(F)c(F)c1F ZINC000017106715
CSc1cccc(NC(=O)N[C@H]2CCN(C(=O)c3cccn3C)[C@@H]2C(=O)N[C@H]2CCCNC2=O)c1 ZINC000015708800
C=CCOc1ccc(Br)cc1/C=N/c1ccc([C@@H]2Nc3ccccc3[C@H]3C=CC[C@@H]32)cc1 ZINC000408943381
CC[C@@]1(C)Cc2nc(Cl)c(C#N)cc2CO1 ZINC000000522012
C[C@@H]1CCCC[C@H]1N1C(=O)/C(=C/c2ccc(OCc3ccccc3C#N)cc2)S/C1=N\c1ccccc1 ZINC000408868685
CC(C)(C)OC(=O)C(C)(C)O/N=C(/C(=O)NC[C@@H]1CNC(=O)CO1)c1nsc(N)n1 ZINC001146643760
C=CCN1C(=O)S/C(=C/c2cccn2CC)C1=O ZINC000409094762
C/C=C/C[S@@](=O)Cc1cn2cc(Br)ccc2n1 ZINC000083952897
CC(C)[C@@H]1CN(c2nnc([C@@H]3CN(S(C)(=O)=O)CCO3)n2C[C@@H](C2CC2)[NH+](C)C)CCS1 ZINC001509084022
Cc1ccc([C@H](O)CNC(=O)C(C)(C)n2cc([N+](=O)[O-])cn2)cc1 ZINC000133905090
CC[C@@H](NS(=O)(=O)c1cccc([N+](=O)[O-])c1)c1ccc(C)cc1 ZINC000014219708
NS(=O)(=O)c1cc(N[C@@H]2CNC(=O)C2)cc([N+](=O)[O-])c1 ZINC000362649127
Cc1cc(C)c2ccc3cc([N+](=O)[O-])c([N+](=O)[O-])cc3c2n1 ZINC000004181372
O=C(N[C@@H]1C[C@H]2CC[C@@H]1N2C/C=C/Cl)C1(F)CCCCC1 ZINC001098154110
CC[NH+](CC)CCCn1c([C@@H]2CCS(=O)(=O)C2)nnc1N1CC[C@@H](Cc2cnn(C)c2)C1 ZINC001501955721
Cc1nc[nH]c(=O)c1C(=O)N1C[C@H]2[C@@H](C1)[C@@H]2NC(=O)[C@@H]1C[C@H]1[N+](=O)[O-] ZINC000976477544
O=C(N[C@@H]1CC2CCC1CC2)N(Cc1ccccc1[N+](=O)[O-])C1CC1 ZINC000438031282
CCS(=O)(=O)C[C@H](C)N(C)C(=O)/C=C/c1ccc(Cl)cc1 ZINC000079042406
Cc1c(Cn2c([C@@H](C)NS(C)(=O)=O)nnc2N2CCC[C@H]2c2ccc(C)cc2)cnn1C ZINC001289618329
C#CCN(CC#C)c1nnc(COc2ccccc2OC)n1CCN1CC[N@H+](C)C(C)(C)C1 ZINC001507655285
Cc1ccsc1/C=C1\SC(=S)N(C(C)C)C1=O ZINC000001188184
CNC(=O)[C@H]1CCCC[C@@H]1NC(=O)C(F)(F)Cl ZINC000153120146
Cc1ccc(C(=O)NC(=S)Nc2ccc(F)c([N+](=O)[O-])c2)c(C)c1 ZINC000000570424
N#C[C@@H]1C[NH2+]C[C@@H]1NC(=O)CNS(=O)(=O)c1ccccc1[N+](=O)[O-] ZINC000843460947
C[C@@H](c1ccc(S(N)(=O)=O)cc1)N(C)C(=O)c1ccc(C(C)(C)C)c([N+](=O)[O-])c1 ZINC000032868854
CC(C)[N@H+](C)Cc1cc(=O)n2c(n1)CN(c1nccnc1[C@@H](C#N)C(=O)OC(C)(C)C)CCC2 ZINC001164812708
O=C1NC(=Nc2ccc(Cl)cc2)S/C1=C\c1cc(Br)ccc1OCc1ccc(F)cc1 ZINC000408531077
C[C@@H]1C[C@@H](NC(=O)C(=O)N2CCN(c3ccccc3[N+](=O)[O-])CC2)CC[NH2+]1 ZINC000420142130
CCC(C(=O)C(F)(F)F)=C1NCCN1 ZINC000103584627
C=CCNc1nnc(SCc2cc(=O)n3ccsc3n2)s1 ZINC000005783161
Cc1ccc(S(=O)(=O)N2CCS[C@@H]2c2cccc(Cl)c2)cc1[N+](=O)[O-] ZINC000005101139
C#C[C@]1(O)CC[C@@]2(C)[C@@H](CC[C@H]3[C@@H]4CCC(=O)[C@@]4(C)CC[C@@H]32)C1 ZINC000030729003
Cc1cc([N+](=O)[O-])ccc1N1C(=O)C=CC1=O ZINC000004174019
C[C@@H](OC(=O)c1ccc(C(C)(C)C)c([N+](=O)[O-])c1)C(=O)N1CCNC1=O ZINC000032776199
O=C(CCCC(F)(F)F)N1CCCCc2ccc([N+](=O)[O-])cc21 ZINC000598882565
CCc1cccc2c(C(=O)COC(=O)[C@@H]3C[C@@H](O)CN3S(=O)(=O)c3ccccc3[N+](=O)[O-])c[nH]c21 ZINC000014358478
CCc1ccc(-n2c(C)cc(/C=C3\C(=N)N4N=C(C)SC4=NC3=O)c2C)cc1 ZINC000027549454
CC(=O)c1ccc(-n2cc([N+](=O)[O-])nn2)cc1 ZINC000005726470
Cc1nnc(CN2C[C@@H](C)O[C@@H](c3ccccc3)C2)n1C ZINC000106831235
C[C@H]1C[C@@H](NC(=O)C(=O)N2CCN(c3ccc([N+](=O)[O-])cc3)CC2)CC[N@@H+]1C ZINC000806039934
CCOc1c(Br)cc(Br)cc1CNn1cnnc1 ZINC000007541638
COC(=O)c1cc(C#N)c(=O)n(CC(=O)c2cc(C)n(CC(F)(F)F)c2C)c1 ZINC000025963903
CN1CC[C@@]2(CN(S(C)(=O)=O)CC23CC[NH+](C[C@@H](O)CN2CCOCC2)CC3)C1=O ZINC001251013547
C[C@@H](C[NH2+]Cc1cc(F)ccc1-c1nn[nH]n1)N(C)C(=O)CCn1cnnn1 ZINC001575080057
C[C@H](CC(=O)N[C@@H]1C[N@H+](Cc2ccc(-c3nn[nH]n3)s2)C[C@H]1C)NC(N)=O ZINC001574511385
N#CCn1nc(C(N)=O)ccc1=O ZINC000306713403
CC[C@@](C)(CO)NC(=O)c1cc(Br)cc([N+](=O)[O-])c1 ZINC000155330847
CC(C)(C)[C@@]1(C)CN(c2nnc([C@@H]3CN(S(C)(=O)=O)CCO3)n2CCCC(F)(F)F)CCO1 ZINC001286990708
CC#CC(=O)N[C@@H](C)C(N)=O ZINC000306428620
CS(=O)(=O)CC1CCC(Nc2ccc(N)cc2[N+](=O)[O-])CC1 ZINC000295055810
CC[C@@H]1C(=O)NCCN1c1nnc([C@@H]2CCC(=O)N2)n1CCC[N@@H+]1CCCO[C@@H](C)C1 ZINC001546583209
CC(N=Nc1nncc2ccccc21)c1ccccn1 ZINC000008328459
C=CCN1C(=O)C(=Cc2cc(C)n(-c3cccc([N+](=O)[O-])c3)c2C)C(=O)NC1=S ZINC000001175429
CC[NH+]1CCN([C@H]2CCN(c3nnc([C@@H](C)NS(C)(=O)=O)n3CCc3ccsc3)C2)CC1 ZINC001502333760
C[NH+](C)CCOCc1ncn2c1CN(c1cc([N+](=O)[O-])cc[n+]1[O-])CCC2 ZINC001164999763
O=[N+]([O-])c1ccc(C(F)(F)N2CCC(F)(F)[C@@]3(CCN(c4cnccn4)C3)C2)nc1Cl ZINC001164914033
O=[N+]([O-])c1cccc(S(=O)(=O)N2CCO[C@@H](CO)C2)c1 ZINC000167694652
N=C1/C(=C\c2ccc(Br)o2)C(=O)N=C2SC(c3ccc(O)cc3)=NN21 ZINC000009011897
CC1(C)CC(=O)C2=C(C1)Nc1ccccc1N[C@@H]2c1ccc([N+](=O)[O-])s1 ZINC000001201301
Cc1nn(C)c(C)c1S(=O)(=O)N[C@@H](C)C(=O)OCC(=O)OCC(C)C ZINC000776389661
CC[C@@H](C)Cn1c(=O)[nH]nc1Sc1ncc([N+](=O)[O-])s1 ZINC000004394902
Br/N=C1/C=CC=C/C1=N/Br ZINC000104224518
CNS(=O)(=O)CCNC(=O)/C(=N/OC(C)(C)C(=O)OC(C)(C)C)c1nsc(N)n1 ZINC001146634070
CC(C)S(=O)(=O)CC(=O)N(Cc1ccc(N(C)C)cc1)CC(F)(F)F ZINC000103413540
CCOC(=O)N/C(=C/C(=O)NCC(C)C)SC ZINC000255188874
O=C(COC(=O)c1ccc([N+](=O)[O-])s1)N1CCO[C@@H]2CCCC[C@@H]21 ZINC000084445194
O=C1CC[C@@H](NS(=O)(=O)c2ccc([N+](=O)[O-])s2)[C@H](C2CC[NH2+]CC2)N1 ZINC000584781026
COc1cc(N2CC[C@](O)(c3cn(C(C)C)nn3)C2)ccc1[N+](=O)[O-] ZINC000284459560
CCc1ccc(/C=C2\SC(=S)N(C(C)C)C2=O)cc1 ZINC000006542774
CC[N@@H+]1CC[C@H](Cn2c([C@@H](C)NS(C)(=O)=O)nnc2N2CCN(Cc3cscn3)CC2)C1 ZINC001502271073
O=[N+]([O-])c1c(N2CC[NH2+]CC2)ncnc1N1CCN(C[C@@H]2CCCO2)CC1 ZINC001165035332
CSc1cnc(NCCCn2ccnc2C)nc1 ZINC000225820931
O=C1N=CNC(=O)C1C(c1cccc([N+](=O)[O-])c1)C1C(=O)N=CNC1=O ZINC000013638657
CC(C)C[C@@H]1CCN(c2nnc([C@@H]3CN(S(C)(=O)=O)CCO3)n2CC[N@@H+]2CCC[C@H]2C)C1 ZINC001509255023
CC(C)[C@H](Cn1c([C@@H]2CN(S(C)(=O)=O)CCO2)nnc1N(C)C[C@H]1CCCO1)[NH+]1CCCC1 ZINC001508869174
CCNC(=O)N1CCN(C(=O)Cn2ccc(=O)c([N+](=O)[O-])c2)CC1 ZINC001116345258
Cc1c(Br)c(=O)n(CC(=O)C2(Cl)CC2)cc1[N+](=O)[O-] ZINC000917468883
CC[NH+](CC)CCCN(C(=S)Nc1ccc(C)cc1)[C@@H]1CCS(=O)(=O)C1 ZINC000575419952
CCN(Cc1cnn(C)c1)S(=O)(=O)c1cc(C)c(Cl)s1 ZINC000191911441
O=C1Nc2ccccc2[C@]1(O)c1cc2ccccc2[nH]1 ZINC000003066098
C[C@@H]1CN(C2CCOCC2)CCN1c1nnc([C@@H]2CCS(=O)(=O)C2)n1CC(C)(C)C[NH+](C)C ZINC001505277969
N#CCN1CCN(C(=O)Cn2cc(Br)c(=O)[nH]c2=O)CC1 ZINC000266738083
COCCN1C(=O)[C@@H](Cc2cc(Cl)cc(Cl)c2OC)SC1=S ZINC000008104683
CSc1nnc(S[C@@H]2C[C@H](C)OC2=O)s1 ZINC000040462977
C[C@@H](NC(=O)[C@@H](C)[N@@H+]1C[C@H](C)[C@@](C)(C(=O)[O-])C1)c1ccc(S(N)(=O)=O)cc1 ZINC001592989532
O=C1CC[C@@H](NS(=O)(=O)c2cccc([N+](=O)[O-])c2)C(=O)N1 ZINC000089756277
O=C1OC(c2ccc(F)cc2)=C/C1=C/c1ccc(I)o1 ZINC000004662543
O=[N+]([O-])c1cc(Cl)c(Cl)cc1OC(F)F ZINC000095215542
O=C(OCCOC[C@@H]1CCCO1)[C@@H]1CS[C@@]2(c3ccc(F)cc3)CCC(=O)N12 ZINC000741310337
O=C(c1cncc(Br)n1)n1cc2c(nc1=NCC1CC1)[C@H]1C[NH2+]C[C@H]1S(=O)(=O)C2 ZINC001147868712
CN(CCc1cccc([N+](=O)[O-])c1)c1nnc([C@@H]2CCO[C@H]2C(C)(C)C)n1CCc1ccn(C)n1 ZINC001314834116
O=[N+]([O-])c1ccc(CCS(=O)(=O)N2CCO[C@H](C3CC3)C2)cc1 ZINC000372265593
Cc1cc(/C=C2\C(=N)N3N=C(N4CCCC4)SC3=NC2=O)c(C)n1-c1cc([N+](=O)[O-])ccc1C ZINC000020356372
O=S1(=O)C[C@H]([NH2+]Cc2ccc(OC[C@@H]3CCCO3)cc2)[C@@H](N2CCOCC2)C1 ZINC000508911046
CC[N@H+](CCn1c(C(=O)NC(C)C)nnc1N1CCO[C@]2(CCOC2)C1)CCC(F)(F)F ZINC001502185188
O=Cc1coc2c(cccc2[N+](=O)[O-])c1=O ZINC000085210653
CN(C(=O)CSCC(=O)N1CC(NS(C)(=O)=O)C1)C1CCCCC1 ZINC000600326533
C[C@@H]1C[C@H](C)CN(c2ccc(N3C(=O)[C@H]4CCCC[C@@H]4C3=O)cc2[N+](=O)[O-])C1 ZINC000104798023
CC[C@H](C(=O)[O-])[NH+]1CCN(CC(F)(F)F)CC1 ZINC000061941667
C[C@]12CC[C@H]3[C@H](C=CC4=CC(=O)CC[C@H]43)[C@@H]1CC[C@H]2O ZINC000256430179
CCOC(=O)c1cc2c(N3C[C@@H]4CC[N@H+](Cc5cnn(C)c5)C[C@@H]4C3)[nH]c(C)c(C)c-2n1 ZINC001164773552
CC[N@@H+]1C[C@]2(COC)CC[C@H](O)[C@@]34[C@@H]5C[C@H]6[C@H](OC(C)=O)[C@@H]5[C@](O)(C[C@@H]6OC)[C@@H](C[C@@H]32)[C@@H]14 ZINC000030726613
C#CCN(c1nnc([C@@]2(OC(C)C)CCOC2)n1Cc1cnn(C)c1C)[C@@H]1CCS(=O)(=O)C1 ZINC001507628790
C[N@@H+]1CCN(CCn2c(Cc3ccncc3)nnc2N2CCNC(=O)CC2)CC1(C)C ZINC001554364655
CCC[C@@H](O)CNc1ccc([N+](=O)[O-])cc1S(=O)(=O)N(C)OC ZINC000267070845
Cc1c2c(ccc1O)C(=O)/C(=C/c1ccc(O)cc1)O2 ZINC000299738170
Cc1ccc([C@H]2NC(=O)NC(C)=C2C(=O)N(C)C)c(C)c1 ZINC000006598657
Cn1ncc2c1nc(NN=Cc1cnc3cnc(Br)cn13)[nH]c2=O ZINC000769816226
CN(C)S(=O)(=O)C[C@H](Nc1ncc(S(N)(=O)=O)s1)C(F)(F)F ZINC000553266558
CC[C@H](C)c1nnc(N2CCC([C@@H]3NC(=O)N(C)C3=O)CC2)n1C[C@@H](C)N1CC[NH+](CC)CC1 ZINC001495419802
O=[N+]([O-])c1cccc([C@H](O)C(Cl)(Cl)Cl)c1 ZINC000000074153
COCCN1C(=O)C(=C(Nc2ccc(-n3cnnn3)cc2)[C@@H](F)C(=O)OC)C(=O)NC1=S ZINC000814327298
Cc1c2cc(C#N)ccc2sc1S(=O)(=O)N1CC[S@@](=O)C[C@H](C)C1 ZINC000594771395
O=C(N[C@@H]1[C@H]2CN(C(=O)[C@H]3CCC(F)(F)C3)C[C@H]21)c1c[nH]c(-c2nn[nH]n2)c1 ZINC001571301964
Cc1nn(C)c(C)c1OS(=O)(=O)c1cc(C)c([N+](=O)[O-])cc1C ZINC000841508886
Cc1nnc([C@@H]2Cc3ccccc3CN2S(=O)(=O)c2cc([N+](=O)[O-])cc(Cl)c2F)o1 ZINC001309369083
Cn1nnc2c1CCN(C(F)(F)c1ccnc(Cl)c1C#N)[C@@H]2COCC[NH+]1CCCC1 ZINC001164715302
CCc1nnsc1C(=O)N1C[C@@H](C)[C@H](NCc2nnnn2C(C)C)C1 ZINC001082625610
CC[C@@H]1CN(S(=O)(=O)c2c(C)c(C)ccc2[N+](=O)[O-])CCO1 ZINC000178289244
C#CCN(c1nnc([C@@H](C)CC)n1CC1(S(C)(=O)=O)CCCC1)[C@@H]1CCS(=O)(=O)C1 ZINC001507623513
C[C@@H]1C[C@H](C(=O)N2CCS[C@H]2c2ccc([N+](=O)[O-])cc2)CC(=O)N1 ZINC000349123997
COc1c(F)cc(S(=O)(=O)NCC2(O)CC[NH+](C)CC2)cc1[N+](=O)[O-] ZINC000275053964
C[C@@H](NC(=O)C(C)(C)c1ccccc1[N+](=O)[O-])[C@@H](O)C(F)(F)F ZINC000591786646
C[C@H](c1ccc(Cl)cc1)[C@H](C)N(C)C(=O)c1ccc(S(C)(=O)=O)c(Br)c1 ZINC001435444064
CC(=O)OC[C@H]1O[C@@H](OC(C)=O)[C@H](N[C@@H]2CCN[C@H](C#N)C2)[C@@H](OC(C)=O)[C@@H]1OC(C)=O ZINC001246302077
CC(=O)N1CC[C@@H](CN(C)c2nnc(-c3cc(Br)cn3C)n2CCOCC[NH+](C)C)C1 ZINC001508190450
Cc1c(CN2C(=O)N[C@@H](c3ccn(C)n3)C2=O)cccc1[N+](=O)[O-] ZINC000431749394
O=C(/C=C/c1ccc(F)cc1[N+](=O)[O-])N1CCS(=O)(=O)CC1 ZINC000104403188
COC(=O)c1cc([N+](=O)[O-])cnc1N1C[C@@H]2CC[N@H+](Cc3cnn(C)c3)C[C@@H]2C1 ZINC001164766640
CC[N@@H+]1CCCC[C@@H]1Cn1c([C@@H](C)NS(C)(=O)=O)nnc1N1CCC[C@@H]1c1cnn(C)c1 ZINC001502292632
Cc1cc(S(=O)(=O)N[C@@H](C)[C@H]2CCOC2)c(F)cc1[N+](=O)[O-] ZINC000601356917
N#C[C@@H]1CN(c2nnc([C@@H]3CCC(=O)N3)n2CCN2CCCS2(=O)=O)CCO1 ZINC001555994408
CN(c1ccccc1Cl)S(=O)(=O)c1ccc([N+](=O)[O-])cc1 ZINC000001644320
C#CCN(c1nnc(-c2ccc(OC)c(OC)c2)n1C[C@@H]1CC=CCO1)[C@H]1CCS(=O)(=O)C1 ZINC001507628401
CS[C@@H](CO)[C@@H](C)NC(=O)c1cc(Br)c[nH]1 ZINC000097019281
CC1(C)[C@@H]([N+](=O)[O-])[C@@H](c2ccc(F)cc2)N[C@@H](c2ccc(F)cc2)[C@H]1[N+](=O)[O-] ZINC000033362491
CC[C@]1(C)CN(c2nnc([C@@H]3COCCN3C(=O)OC(C)(C)C)n2C[C@@H](C)OC)CCO1 ZINC001292372169
O=C1[C@H]2[C@@H](C(=O)N1c1ccc([N+](=O)[O-])cc1)C1c3ccccc3C2c2ccccc21 ZINC000013475547
Cc1ccc(OCc2nnc(N3CCCC[C@@H](S(C)(=O)=O)C3)n2CC2([S@@](C)=O)CCC2)cc1 ZINC001289817585
CCCN(CN1c2cc3c(cc2C(=O)C1=O)OCCO3)[C@@H]1[C@@H]2CCO[C@@H]2C1(C)C ZINC000740857080
Fc1cnc(Cl)cc1NCc1cc(Br)no1 ZINC001156687052
NC(=O)c1ccc(Br)cc1[N+](=O)[O-] ZINC000098213532
Cc1nccc(N2CCN(c3nnc([C@@H]4CCC(=O)N4)n3CC[N@@H+](C)C(C)C)CC2)n1 ZINC001542968574
COc1ccc([C@@H]2SCCN2S(=O)(=O)c2ccc(C)c([N+](=O)[O-])c2)cc1[N+](=O)[O-] ZINC000013387808
CN1CCN(S(=O)(=O)c2cc(Br)cc([N+](=O)[O-])c2)[C@@H](C[NH3+])C1 ZINC000577117260
CC(C)[C@@H](C)NC(=O)CSCc1ccc([N+](=O)[O-])cc1 ZINC000007093668
COCC(=O)N1CC[C@]2(O)CC[N@H+](Cc3c[nH]nc3C3CCCCC3)C[C@@H]2C1 ZINC000095367345
O=[N+]([O-])c1ccc(C=NNc2ccc([N+](=O)[O-])cc2)o1 ZINC000033376895
O=C(CN1C(=O)COc2ccc([N+](=O)[O-])cc21)N1CC[C@H]1C(F)F ZINC000601604820
CO[C@@H]1CN(c2nnc([C@@H]3COCCN3C(=O)OC(C)(C)C)n2C[C@]2(O)CC[N@H+](C)C2)CC[C@@H]1C ZINC001504513187
COC(=O)c1ccccc1N1C(=O)[C@@H]2C(=C(C(=O)c3cccc([N+](=O)[O-])c3)N3C=Cc4ccccc4[C@@H]23)C1O ZINC000103536709
CNC(=O)[C@@H]1CCCN(c2nnc([C@@H](C)NS(C)(=O)=O)n2C[C@@]2(O)CC[N@H+](C)C2)C1 ZINC001554419964
C[C@]12OCC[C@@H]1[C@@H](c1ccccc1O)Nc1ccccc12 ZINC000101363542
CCCCC1([C@H](C)CC)C(=O)NC(=S)NC1=O ZINC000005647325
C=CCN1C(=O)N/C(=C/c2cccn2-c2ccc(I)cc2)C1=O ZINC000409144960
CC(C)(C)OC(=O)N1C[C@@H]2COC[C@H](C1)N2[C@@H]1C[C@H]2C[C@H]2C1 ZINC001167928421
C[C@@H]1CC[C@H](NC(=O)C2(C(C)(F)F)CC2)CN1C/C=C/Cl ZINC001132305062
CC(=O)O[C@@H]1C[C@@]2(CC=CCC2)CC[C@@H]1O ZINC000043198708
C[C@]12CC[C@H]3[C@@H](C[C@H](O)C4=C[C@@H](O)CC[C@@]43C)[C@@H]1CC[C@@H]2O ZINC000095864630
Cn1cc(-c2csc(=NC3CC3)n2N=Cc2ccc(-c3nn[nH]n3)o2)cn1 ZINC000737590627
CN(CC1([NH+]2CCCCC2)CCCCC1)S(=O)(=O)[C@H]1CCS(=O)(=O)C1 ZINC000952976912
CC[NH+](CC)[C@@H](C)Cn1c([C@@H]2CCC(=O)N2)nnc1N1CCC(S(C)(=O)=O)CC1 ZINC001547428612
Cc1nn(C)c(N2CCN(C(=O)C(=O)N3CC4CC3(C[NH3+])C4)CC2)c1C#N ZINC000595980243
COc1cc([C@@H]2C[C@@]3(CC(C)(C)NC(=S)N3)Oc3c(O)c(O)ccc32)cc(OC)c1OC ZINC000000888809
O=C(COCc1nnn2c1CN(C(=O)[C@@H]1C[NH2+]Cc3ccnn3C1)CCC2)N1CCCC1 ZINC001158630499
C[C@@H]1C(=O)N(C)CCN1c1nnc(C2CCN(C(=O)OC(C)(C)C)CC2)n1C[C@@H]1CCSC1 ZINC001290980775
C=CCN1C(=O)/C(=C/c2ccccc2[N+](=O)[O-])C(=O)NC1=S ZINC000408960933
CC[C@H](C(=O)[O-])[N@H+](C)Cc1ccc(-c2ccc([N+](=O)[O-])cc2)s1 ZINC000593332822
C#C[C@H](C)N(C)c1nnc([C@@H]2CN(S(C)(=O)=O)CCO2)n1C[C@@](C)(O)c1ccsc1 ZINC001507539324
Cc1cc(C)cc(OCc2nnc(N3CCO[C@H](C(C)C)C3)n2C[C@H]2CCCO[C@@H]2C(C)C)c1 ZINC001361038294
CC(C)NS(=O)(=O)c1cccnc1N1CCC(N(C)S(C)(=O)=O)CC1 ZINC000277927559
C[C@H](C(=O)O[C@@H](C)C(=O)Nc1cc([N+](=O)[O-])ccc1Cl)N1C(=O)[C@@H]2CC=CC[C@@H]2C1=O ZINC000012796392
CC(C)(C)CC(=O)C(C#N)=c1sc(=Cc2cc3c(cc2[N+](=O)[O-])OCCO3)c(=O)n1CC(N)=O ZINC000608911198
Cc1cc(Cl)cc(C)c1O[C@H](C)c1nnc(N2C[C@@H](C)O[C@@H](C)C2)n1C[C@]1(O)CCC[C@H]1C ZINC001360990643
COC(=O)CC1([NH2+]CC(=O)NC2CCN(S(C)(=O)=O)CC2)CCS(=O)(=O)CC1 ZINC001642786333
Cc1ccc([C@@H](C)NCc2cc(=O)n3ccsc3n2)cc1[N+](=O)[O-] ZINC000096492388
Cc1nc(CCn2c([C@@H]3CCC(=O)N3)nnc2N2CCC[C@H](OCC(F)(F)F)C2)cs1 ZINC001290455658
O=C([C@@H]1C[C@@H]1c1ccc(C(F)(F)F)cc1)N1CCN([C@H]2CS(=O)(=O)C[C@H]2O)CC1 ZINC000108479365
CSc1nc(Cl)c(C#N)c(N2CCc3c(CN(C)C)nn(C(C)C)c3C2)n1 ZINC001164647883
Cc1cc([N+](=O)[O-])c(C)cc1NC(=O)NCC(C)(C)S(C)(=O)=O ZINC000616119263
N#Cc1cn(C[C@H]([NH3+])C(=O)[O-])nn1 ZINC000108293503
CC(=O)N1CC2=C(C1=O)[C@H](c1cnn(C(C)C)c1)c1cn(CC(C)C)c3cccc(c13)N2 ZINC000524729339
CC(C)c1cc(N(C)Cc2nnc(-c3ccc([N+](=O)[O-])cc3)o2)n[nH]1 ZINC000072686825
CCOCc1nnc(N2CCN(C3=NCC(C)(C)S3)CC2)n1C[C@@]1(O)CC[N@H+](C)C1 ZINC001548175442
C[C@@H](CS(C)(=O)=O)N(C(=O)C1CCCCC1)C1CC1 ZINC000079094172
C[C@@H](CNC(=O)C12C[C@H]3C[C@@H](C1)CC(n1cncn1)(C3)C2)[NH+]1CCC(C)CC1 ZINC000019496778
CC(C)(C)OC(=O)C(F)(F)C(F)(F)C(F)(F)F ZINC000003896036
COCC[C@]1(NC(=O)[C@H](C)NS(=O)(=O)c2c(C)noc2C)CCOC1 ZINC000446372663
Cn1ncc2c1ncnc2N1CCN(C(=O)C(=O)Nc2ccn(CC[NH+](C)C)n2)CC1 ZINC000448483729
CCN(Cc1cc(Br)ccc1O)C(=O)CN1C(=O)N[C@@](C)(C2CC2)C1=O ZINC000072304700
CC(C)n1cc(Cl)c(NCc2csc(C#N)c2)n1 ZINC000922343996
COCCN(C(=O)CCC(=O)NCCc1ccc(C(C)C)cc1)c1c(N)n(CC(C)C)c(=O)[nH]c1=O ZINC000514293418
CC(C)(C)OC(=O)C[C@@](C)(C#N)C(=O)OCC(=O)NC(=O)N[C@@H]1CCS(=O)(=O)C1 ZINC000780174723
C[C@@]12NNC=C1C(=O)N(c1ccccc1Cl)C2=O ZINC000004721487
Cn1cc(N2CCN(C(=O)c3ccc(CSc4nccn4C)o3)CC2=O)cn1 ZINC000079022156
O=C1OC(C23CC4CC(CC(C4)C2)C3)=N/C1=C/c1cc2c(cc1[N+](=O)[O-])OCO2 ZINC000033726783
C[C@@H](OC(=O)c1cc([N+](=O)[O-])ccc1Cl)C(=O)N1c2ccccc2C[C@@H]1C ZINC000005852268
C[NH+](C)CCNS(=O)(=O)c1cccc(NC(=O)c2cn(CC3(C)COC3)nn2)c1 ZINC000462763105
Cc1c([N+](=O)[O-])cc([N+](=O)[O-])cc1C(F)(F)F ZINC000095494786
O=C1C[C@H](CNS(=O)(=O)c2cccs2)CN1c1ccc(Cl)cc1 ZINC000009036703
CCCN(C)c1nnc(-c2cc3c(s2)CC[C@H](C)C3)n1CC1(O)CCS(=O)(=O)CC1 ZINC001294425103
C[NH+](C)CCOCc1ncn2c1CN(c1nc(C#N)c(C#N)nc1Cl)CCC2 ZINC001165001940
Cn1c(C[N@@H+]2C[C@H]3C[C@@H](C2)c2cccc(=O)n2C3)cc(=O)c(O)c1CN1CC=C(c2ccc(F)cc2)CC1 ZINC000085876788
C#Cc1ccc(C(=O)N2C[C@@H]3C[C@H]2CN3c2snc(C)c2-c2nn[nH]n2)cn1 ZINC001573287466
CC1CCC2(CC1)NC(=O)N(N=CC1=Cc3cc(Br)ccc3OC1)C2=O ZINC000254519562
Cc1ccc(O)c(NC(=O)c2nn(C34CC5CC(CC(C5)C3)C4)cc2[N+](=O)[O-])c1 ZINC000020516254
CC[C@@]1(C)CC[C@@H](Cn2c(COc3cc(C)cc(C)c3)nnc2N(C)Cc2c(C)nn(C)c2C)O1 ZINC001546057289
CCOC(=O)N1CCC[C@H]([N@H+]2C[C@@H](NC(=O)C3CCC3)[C@H]3OCCC[C@H]3C2)CC1 ZINC001169688097
Cn1c(CO)cnc1SCc1csc(-c2ccoc2)n1 ZINC000079021322
C[C@H]1C[C@@H](C(C)(C)C)CCN1C(=O)CCCCC#N ZINC000594031630
C[C@@H](c1ccc(S(N)(=O)=O)cc1)N(C)C(=O)CCN1C(=O)NC2(CCCC2)C1=O ZINC000012925881
Nc1cc(C(F)(F)F)c(Br)cc1[N+](=O)[O-] ZINC000038265098
O=C(OCC(F)(F)C(F)(F)C(F)(F)C(F)(F)C(F)(F)C(F)(F)C(F)(F)C(F)F)OC(C(F)(F)F)C(F)(F)F ZINC000169795708
CC(C)C1CCN(c2nnc([C@H]3COCCN3C(=O)OC(C)(C)C)n2CC(=O)N(C)C)CC1 ZINC001287265781
C[C@@H](CN(C)CCC[NH+](C)C)NC(=O)Nc1cccc(S(=O)(=O)/N=C2/CCCN2C)c1 ZINC001465332963
CC(C)Oc1ccc(Cl)cc1N[C@@H]1CCC12CCOCC2 ZINC000564431687
Cc1cc([N+](=O)[O-])cc(S(=O)(=O)N[C@H]2CCSc3ccc(F)cc32)c1C ZINC000015360077
Cc1cc(C)c2c(c1)N(C(=O)CCc1nnc[nH]1)CCO2 ZINC000585140659
COC(=O)[C@H]1C[C@@H](O)CN(c2ccc(S(N)(=O)=O)cc2C(F)(F)F)C1 ZINC000592006434
COC(=O)c1cc(NC(=O)C(=O)N2CCC([C@@]3(C)NC(=O)NC3=O)CC2)cn1C ZINC000441221207
O=C1CS[C@@H](c2cc([N+](=O)[O-])ccc2Cl)N1c1nncs1 ZINC000005765446
C=CCN1c2ccc(NS(=O)(=O)Cc3cccc(C)c3)cc2OCC(C)(C)C1=O ZINC000009167266
COC(=O)c1cn(C2CC2)c2c(cc(F)c(N3C[C@@H]4CCC[NH2+][C@@H]4C3)c2OC)c1=O ZINC000077311493
C[C@@H](O)C(=O)N1CC(O)(CC#N)C1 ZINC000306361066
Cn1ccnc1CN1C[C@@H]2C[N@H+](Cc3cc(C#CCO)cs3)C[C@@]2(CO)C1 ZINC001772700784
CCS(=O)(=O)NC1CCN(c2nnc([C@H]3CCCCO3)n2CC[N@@H+]2CCC[C@@H]2C)CC1 ZINC001503275192
C[C@H](c1ccc(N2CCCS2(=O)=O)cc1)[N@H+](C)[C@H]1CCN(CC(=O)[O-])C1=O ZINC001589174627
COC(=O)c1cc(C(=O)N2CCc3cc(C)c([N+](=O)[O-])cc32)c[nH]1 ZINC000815942106
Cn1cnnc1CSc1ncc(C(C)(C)C)s1 ZINC000164314139
CC(C)(O)C#Cc1ccc(C(=O)n2cc3c(nc2=NCC2CC2)[C@H]2C[NH2+]C[C@H]2S(=O)(=O)C3)cc1 ZINC001191167828
O=[N+]([O-])c1cn(Cc2noc3c2COCC3)c(Br)n1 ZINC000918086686
C=C[C@@H](O)C(=O)N(C)[C@@H]1CCNC1=O ZINC000613082092
CCc1oc(C(=O)[O-])cc1C[NH2+][C@H](C)c1ccc(C)c([N+](=O)[O-])c1 ZINC000833680789
Cn1c2ccccc2sc1=NN=C1C[C@@H]2C=CC[C@H]12 ZINC000254405507
CC(C)NC(=O)C(=O)N1CCN(c2nnc(-c3cnccn3)n2C[C@H](c2ccsc2)[NH+](C)C)CC1 ZINC001509576181
O=C1C[C@@H](NS(=O)(=O)c2cc(F)ccc2F)CN1c1ccc2c(c1)OCCO2 ZINC000004499694
Cc1cnc(Oc2cnc3ccccc3c2)c([N+](=O)[O-])c1 ZINC000191860446
C[C@H](NC(=O)[C@H]1CC(=O)N(C(C)(C)C)[C@H]1c1cnn(C)c1)c1ccn(C)n1 ZINC000655413618
O=C1c2cc(Br)ccc2CN1N=Cc1cn(C[C@@H]2CCOC2)nn1 ZINC000872393089
C[C@@H]1C[C@@H]([N@@H+]2CCCC23CCN(CC(=O)N(C)C)CC3)CN1C(=O)OC(C)(C)C ZINC001168865414
CC1=CC2=NC(=O)/C(=C/c3c[nH]c4ccccc34)C(=N)N2O1 ZINC000020533425
COC(=O)[C@H]1C[C@H](O)CN(S(=O)(=O)c2cccc3c2OC(F)(F)O3)C1 ZINC000592118108
CCc1coc(CNc2nc(Cl)nc3[nH]c(CC)cc32)n1 ZINC001154780209
COc1cccc(C(=O)N2CC[NH+](C[C@H]3C[C@@H]4C=C[C@H]3C4)CC2)c1OC ZINC000000783063
O=C(OCC1CCC2(CC1)OCCO2)c1c(Cl)cc(F)cc1Cl ZINC000763538623
C[C@@H](CNC(=O)c1cnn(C)c1C1CC1)N(C)c1cnc(-c2nn[nH]n2)cn1 ZINC001575052862
COc1c2c(c(C)c(OC)c1C/C=C(\C)CCC(=O)NCCC(C)C)COC2=O ZINC000062001701
CC(C)n1cnc([C@H]2CN(C(=O)N3CCCC3)C[C@@]23CCN(CC2CC2)C3=O)c1 ZINC000306122955
O=C(NCC[C@@H]1CCC2(CCOCC2)CO1)N[C@H]1CC[NH2+]C12CCC2 ZINC000892275327
O=S(=O)(CCCS(=O)(=O)N1C[C@H](O)C[C@H](O)C1)N1C[C@H](O)C[C@H](O)C1 ZINC000669629866
O=C(c1n[nH]c2ccc([N+](=O)[O-])cc21)N1C[C@@H](O)[C@H](CO)C1 ZINC001299170028
CS(=O)(=O)NCCNC(=S)N1CCN(S(=O)(=O)c2ccccc2[N+](=O)[O-])CC1 ZINC000727065929
CCS(=O)(=O)CCn1c(-c2ccc(Br)s2)nnc1N1CCO[C@@H](C#N)C1 ZINC001503255373
N#Cc1ccc(N2C[C@@]3(COCCN(C(=O)[C@@H]4COC5(C[NH2+]C5)CN4)C3)OCC2=O)cc1 ZINC001158943532
C[N@H+](CCc1cnccn1)Cc1cc(Br)cc(Br)c1[O-] ZINC000095468646
Cc1cc([N+](=O)[O-])cc(C)c1S(=O)(=O)N(C)[C@@H](C)c1ccncc1 ZINC000096451029
CCC[N@@H+]1CCC[C@H]1Cn1c(N2CCN(S(C)(=O)=O)[C@@H](C)C2)nnc1[C@@]1(OCC)CCOC1 ZINC001501065985
CC(=O)c1ccc(-n2c3sc(C(=O)c4ccc5c(c4)NC(=O)CO5)c(N)c3c(=O)[nH]c2=O)cc1 ZINC000002638286
Cc1ccc(NN=C2C(=O)Nc3c2cc(F)cc3F)cc1Cl ZINC000223751540
Cn1nnc2c3cc(-c4ccc([N+](=O)[O-])cc4)cn3ccc21 ZINC000070503652
O=[N+]([O-])c1cc(S(=O)(=O)N2CCCCC2)ccc1N1CC(CO)C1 ZINC000096011427
CCN(CC)c1ccc(Cn2c(CC(C)(C)C)nnc2N2CCC([C@]3(C)NC(=O)NC3=O)CC2)cn1 ZINC001295418660
O=C(Nc1cc2c(cc1[N+](=O)[O-])OCCCO2)C(=O)N1CC[C@@H]2C[NH2+]C[C@@H]21 ZINC000415819328
Cc1ccc(C(=O)NC[C@@]23C=C[C@@H](O2)[C@@H]2C(=O)N(c4ccccc4[N+](=O)[O-])C(=O)[C@@H]23)cc1 ZINC000252593806
CC(C)(C)SCCn1cc(Br)c(=O)c([N+](=O)[O-])c1 ZINC000239882266
CN(C)N1C(=O)/C(=N/O)SC1=S ZINC000017142845
O=C1N[C@@H](Cc2c[nH]cn2)C(=O)N2CCN(Cc3ccc(C[NH+]4CCCCC4)s3)C[C@H]12 ZINC000014532354
Cc1cc(-c2ccnc3c2ccn3C)cnc1-n1cnnc1 ZINC000072150178
Cc1ncc(CN(C)c2nnc([C@H]3CCS(=O)(=O)C3)n2CC[C@H](C)[NH+]2CCCCC2)s1 ZINC001290481165
CCCCN1C(=O)/C(=C2/Sc3ccc(OC)cc3N2C)S/C1=N\c1ccc2c(c1)OCCO2 ZINC000013475640
CC(C)c1c(I)cnn1CCO ZINC000096527442
C/C(Cl)=N\S(=O)(=O)c1ccc(Cl)cc1 ZINC000101027938
CC(=O)N1CC[C@H](CN(C)c2nnc([C@@H]3COCCN3C(=O)OC(C)(C)C)n2C[C@@H](C)[NH+](C)C)C1 ZINC001508195494
CC1(C)CC[N@H+](CC(=O)N2CC[C@H]3CN(C(=O)CC4(O)CCC4)C[C@H]32)C1 ZINC001022723153
O=[N+]([O-])c1ccc2c(c1N1CCOCC1)[N-]C1(CCCCC1)[N+]2=O ZINC000004599906
COc1cc(Cl)c(S(=O)(=O)NCC2(O)CC[NH+](C)CC2)cc1Cl ZINC000269803673
O=C(/C=C/c1cccc(C(=O)NO)c1)NO ZINC000003871912
C=C1C[C@@H](OC(C)=O)/C=C(/C)CC[C@@H](C(C)(C)O)C[C@H]1O ZINC000005619007
Cn1ccc(Nc2ccc([N+](=O)[O-])cn2)n1 ZINC000082413878
C[C@@H](c1ccccc1)N1C(=O)/C(=C/c2cccn2C)SC1=S ZINC000005374414
N#CCCN1C(=O)S/C(=C\c2ccc(Cl)cc2)C1=O ZINC000019798728
C[C@@H](NC(=O)CCNc1ccc(S(N)(=O)=O)cc1[N+](=O)[O-])[C@@H]1CCC[NH2+]C1 ZINC000428979841
CON(C)S(=O)(=O)c1ccc(Cl)c(Cl)c1 ZINC000010109337
CCn1cc(S(=O)(=O)N[C@]2(C(=O)OC)CCOC2)c([N+](=O)[O-])n1 ZINC000339047376
Cc1ccc([N+](=O)[O-])cc1S(=O)(=O)N1C[C@@H](C2CC2)O[C@@H](C)C1 ZINC000280551055
CCn1ccc(CNc2cnn(CCF)c2C)n1 ZINC000256052200
CC[NH+]1CCN([C@H](C)Cn2c(CC(C)C)nnc2N2CCC(NS(=O)(=O)CC)CC2)CC1 ZINC001502314646
CC(=O)OC[C@H]1O[C@@H](OC(C)=O)[C@H](NC[C@@H](O)COC(C)(C)C)[C@@H](OC(C)=O)[C@@H]1OC(C)=O ZINC001253477037
CCc1nc(Cn2cnnc2[S@](C)=O)cs1 ZINC000332696812
CN(C(=O)Cn1cc(Cl)cn1)[C@H]1CCN(c2nccnc2-c2nn[nH]n2)C1 ZINC001571290656
C#C[C@H]([NH2+]CCC(=O)Nc1sc(C(=O)[O-])c(C)c1C(=O)OC)[C@@H]1CCCO1 ZINC001588376562
O=C(c1c[nH]c2cc([N+](=O)[O-])ccc12)N1CC[C@H](n2cncn2)C1 ZINC000614456417
Cc1ccc(C)c(S(=O)(=O)N[C@H](CCO)C(C)C)c1[N+](=O)[O-] ZINC000276654689
CC1(C)[C@@H]2CC[C@@]1(C)C(=O)/C2=C\Sc1ncccn1 ZINC000016578204
Cc1cc(OC(=O)[C@@H]2CC(=O)N(c3ccc([N+](=O)[O-])cc3)C2)ccc1N1C(=O)[C@@H]2CC[C@@H](C)C[C@@H]2C1=O ZINC000408651477
Cc1ccc(S(=O)(=O)Cn2nnnc2[C@@H](c2ccc(F)cc2)N2CCC(C(N)=O)CC2)cc1 ZINC000057671793
C[C@@H](NC(=O)N[C@H](c1ccc(Cl)cc1)C1CCC1)c1nnnn1C ZINC000225625209
CN(Cc1ccccc1[N+](=O)[O-])c1nnc([C@@H]2CCO[C@H]2C(C)(C)C)n1CC1([S@@](C)=O)CC1 ZINC001314750252
CC(C)Cc1nnc(N2CCO[C@H](c3ccc(Cl)s3)C2)n1CCOCCS(C)(=O)=O ZINC001287495090
Cc1cccc(C)c1OCCn1cc(/C=C2\C(=N)N3N=C(S(C)(=O)=O)SC3=NC2=O)c2ccccc21 ZINC000020207700
CC1CCN(C2=NN3C(=NC(=O)/C(=C\c4ccc(Cl)cc4)C3=N)S2)CC1 ZINC000041084647
CO[C@@H]1CCC[C@H](OC(=O)[C@@H](C)NC(=O)C(C)(C)C)C1 ZINC000195529934
N=C(CCSCc1csc(NC(N)=[NH2+])n1)N([C@@H]1CCN2C(=O)CC[C@@H]2C1)S(N)(=O)=O ZINC001172173180
COC(=O)[C@@]1(NC(=O)c2cc(S(=O)(=O)N[C@@]3(C(=O)OC)CCOC3)c[nH]2)CCOC1 ZINC000531532974
Cc1ccc(S(=O)(=O)N/N=C/c2ccc([N+](=O)[O-])s2)cc1 ZINC000000436812
C[C@]1(CO)CN(C(=O)c2c[nH]c3ccc([N+](=O)[O-])cc32)C[C@@]1(C)CO ZINC000600439481
CC(C)[C@@H](NC(=O)c1cc(F)c([N+](=O)[O-])cc1F)c1nncn1C ZINC000286114387
CC(C)(C)C(=O)NCCn1c([C@@H]2CCC(=O)N2)nnc1N1CCO[C@@H](c2ccc(Cl)cc2)C1 ZINC001286990855
CC[C@H](N[C@@H](C)c1c(F)cncc1F)c1ccc2c(c1)CCO2 ZINC000285845512
COCCN1C2=C(C(=O)CC(C)(C)C2)C(c2ccc(Oc3ccc([N+](=O)[O-])cc3[N+](=O)[O-])cc2)C2=C1CC(C)(C)CC2=O ZINC000409085282
Cc1cc(S(=O)(=O)N(CCO)CCO)c(Br)cc1Br ZINC000054363025
C[C@@H](NC(=O)CNS(=O)(=O)c1c[nH]c(C(N)=O)c1)C1([NH+]2CCOCC2)CCCC1 ZINC000443104685
O=C(NC[C@@H]1CCCS1)N[C@H]1[C@H]2CCO[C@@H]2C12CCCC2 ZINC000096484440
[N-]=[N+]=NCC(=O)c1ccc2c(c1)[nH]c1ccccc12 ZINC000104122349
Cc1cc([N+](=O)[O-])c(S(=O)(=O)N2C[C@H](O)[C@@H](O)C2)cc1C ZINC000235871649
CS(=O)(=O)N(c1cccc(C(=O)/C=C/c2csnn2)c1)S(C)(=O)=O ZINC000729823863
CS/C(=N\C#N)SCCOc1ccc([N+](=O)[O-])cc1 ZINC000015443977
Cc1cc(C)cc(OCc2nnc(N(C)Cc3cnc(C(C)C)nc3)n2C[C@@H]2CCOC[C@H]2C)c1 ZINC001361020829
CC(C)OC(=O)COc1c(Br)cc(C=Nn2c(=O)[nH]c3ccccc3c2=O)cc1Br ZINC000409360272
COc1ccc(S(=O)(=O)N2CCN(C(=O)C(C)(C)[NH3+])CC2)cc1[N+](=O)[O-] ZINC000262211362
CC(C)(C)OC(=O)N1CCC2(CC1)NC(=O)N(Cc1nc(C(C)(C)C)no1)C2=O ZINC000741733122
CC(=O)O[C@@H]1[C@@H](O)[C@@H](O[C@@H](/C=N\C23CC4CC(CC(C4)C2)C3)[C@@H](CO)O[C@H](O)/C=N/C23CC4CC(CC(C4)C2)C3)O[C@@H](CO)[C@@H]1O ZINC000070670089
O=S(=O)(c1cncc(Br)c1N1CC[NH2+]CC1)N1CCCCCC1 ZINC000072210891
CC(=O)O[C@@H]1C[C@@H]2[C@@H]3CC[C@](O)(C(C)=O)[C@]3(C)CC[C@@H]2[C@]2(C)CCC(=O)C[C@]12O ZINC000257350436
O=C1/C(=C/c2ccc([N+](=O)[O-])cc2)C=C(c2ccccc2)N1c1ccc([N+](=O)[O-])cc1 ZINC000408739252
CC(C)c1ncc(CN(C)c2ccc([N+](=O)[O-])c3cccnc32)cn1 ZINC000440671512
Nc1nnc(Sc2ncnc(Sc3nnc(N)s3)c2[N+](=O)[O-])s1 ZINC000012360701
CC1CCC2(CC1)NC(=O)N(NC(=O)CSc1ncc(Cl)s1)C2=O ZINC000849998676
Cc1cc(C)c(S(=O)(=O)N2CCS[C@@H]3COCC[C@H]32)c(C)c1 ZINC000239722299
CN(C)c1ccc(C=[NH+][N-]c2nncn2N)cc1Br ZINC000005334482
CS[C@H]1CCN(S(=O)(=O)c2cc(C)cc([N+](=O)[O-])c2C)C1 ZINC000451730421
O=C1/C(=C\c2ccc(Cl)c([N+](=O)[O-])c2)SC(=S)N1c1cccc([N+](=O)[O-])c1 ZINC000409342403
O=C1CC[C@H](Nc2nccc3cc([N+](=O)[O-])ccc32)[C@@H](C2CC2)N1 ZINC000450521316
O=C1C=C(Nc2ccccc2[N+](=O)[O-])CCC1 ZINC000004051876
O=C(C1CC1)N1CCc2cc(Br)c(S(=O)(=O)[N-]c3cccc([N+](=O)[O-])c3)cc21 ZINC000040450438
C[C@@H](NC(=O)CN1C(=O)N[C@](C)(c2cnn(C)c2)C1=O)c1ccc(Cl)c(Cl)c1 ZINC000770462916
CCOCCCn1cc(I)cn1 ZINC000083552580
Cc1ccc(C(=O)Nc2ccc(C)cc2[N+](=O)[O-])c(C)c1 ZINC000005014096
COc1ccc([C@H](Nc2cc[nH]c(=O)c2[N+](=O)[O-])C2CCC2)cc1 ZINC000896424918
Cc1nc2c([nH]1)c([N+](=O)[O-])c(Br)c(F)c2F ZINC000258837486
C[NH+](C)CCN(Cc1cc2cc3c(cc2[nH]c1=O)OCO3)C(=S)NC[C@@H]1CCCO1 ZINC000006198576
Cc1cc(CSCCCN2C(=O)NC(C)(C)C2=O)on1 ZINC000078555611
C[C@H]1CN(O)C(=O)[C@H]1Nc1nc(S(C)(=O)=O)nc2c1CC[NH2+]CC2 ZINC001160173400
C[C@@H]1CCC[C@@H](CCNc2sc(S(C)(=O)=O)cc2[N+](=O)[O-])C1 ZINC000301925967
CC(C)CN1C(=O)/C(=C/c2ccc(-c3ccc(Cl)c(C(F)(F)F)c3)o2)S/C1=N/c1ccc(Cl)cc1 ZINC000409091253
O=[N+]([O-])c1ccc(S(=O)(=O)On2nnc3ccccc32)cc1 ZINC000059750652
CCOc1cc([C@@H]2NC(=O)NC(C)=C2C(=O)OC)ccc1OC[C@@H](O)NN=Cc1cc(Br)c(O)cc1O ZINC000408947585
Cc1ccncc1CN(C)c1cccc(S(C)(=O)=O)c1[N+](=O)[O-] ZINC000360107178
CC(=O)N1CCCN(c2nnc(-c3cnn(C)c3)n2CC2(O)CC[NH+](C(C)C)CC2)CC1 ZINC001596110334
c1cc(CN2Cc3cncn3C[C@@H](COCC3CC3)C2)co1 ZINC000096208014
Cc1ccc2c(c1)C=C[C@H]1[C@H]3C(=O)N(C[C@@H]4CCCO4)C(=O)[C@@H]3[C@@H](C(=O)C(C)(C)C)N21 ZINC000008991839
C#CCN(CC#C)c1nnc(-c2cc(Br)c[nH]2)n1C[C@@H]1CCCO1 ZINC000812300384
CC1(C)CC(C(=O)OCC(=O)N2CCc3cc([N+](=O)[O-])ccc32)C1 ZINC000803754587
COC(=O)c1sccc1S(=O)(=O)NN=c1ccc(S(N)(=O)=O)c[nH]1 ZINC000032091799
COc1cc(S(=O)(=O)N2C[C@@H](C)[C@@](C)(O)C2)c(C)cc1C ZINC000091643782
COc1cc(N2CCO[C@@H](C3CCCCC3)C2)c(F)cc1[N+](=O)[O-] ZINC000541622800
COc1ccc(-n2c(C)cc(/C=C3\C(=N)N4N=C(N5CCCC5)SC4=NC3=O)c2C)c(OC)c1 ZINC000020356369
CN(C(=O)[C@]1(C)CCC(=O)N1)C1CCN(c2ccc(-c3nn[nH]n3)cn2)CC1 ZINC001571242677
O=C(CN1C[C@H](O)C[C@H]1CO)N1CCN(C(=O)CN2C[C@H](O)C[C@H]2CO)CC1 ZINC001116637541
COCCCN1C(=O)/C(=C/c2c(=O)n3cc(C)ccc3nc2N2C[C@@H](C)C[C@H](C)C2)SC1=S ZINC000013643892
C[C@@H](c1nnc(-c2ccc([N+](=O)[O-])cc2)o1)N1CCN2C(=O)NC[C@@H]2C1 ZINC000075105988
COCCS(=O)(=O)c1ccc(Cl)c(C(=O)O[C@@H](C#N)COC)c1Cl ZINC000785319410
CCN(CC)CCS(=O)(=O)[C@@H]1CCN2C(=O)c3coc(n3)CC(=O)C[C@H](O)/C=C(C)/C=C/CNC(=O)/C=C/[C@@H](C)[C@@H](C(C)C)OC(=O)[C@@H]12 ZINC000003917540
CC(C)(C)CCCC(=O)N1CCN(C[C@@H]2CC(C)(C)CO2)CC1 ZINC001112713939
CC1=NN(c2ccc(S(N)(=O)=O)cc2)C(=O)/C1=C\c1ccc(-c2cc([N+](=O)[O-])ccc2Cl)o1 ZINC000022146544
CC[C@H]1C=CCN1S(=O)(=O)c1cc(C)cs1 ZINC000952980251
Cc1cc(C)n(Cc2nnc([N-]c3cn(C)nc3C)s2)n1 ZINC000002797018
C#CCOc1c(Br)cc(Br)cc1/C=C1\SC(=Nc2ccc(Cl)cc2)NC1=O ZINC000408530575
CCC[C@@H](C)[N@H+]1C[C@H]2[C@@H](C1)C(=O)NC21CCN(C(=O)c2cc(C3CC3)on2)CC1 ZINC000585106317
C=C[C@@]1(C)CC(=O)[C@H]2[C@](C)(O1)[C@@H](OC(C)=O)[C@@H](O)[C@H]1C(C)(C)CC[C@H](O)[C@]21C ZINC000025725790
CC(=NNc1nc2[nH][nH]cc-2c(=O)n1)c1cccc(N(S(C)(=O)=O)S(C)(=O)=O)c1 ZINC000731154284
C/C=C(\C)C(=O)O[C@H]1C(=O)C(CO)=C[C@H](OC(C)=O)[C@@H]1C(C)C ZINC000014813558
CC[NH+](CC)[C@@H](c1ccc2cccnc2c1[O-])C(C)C ZINC000005261323
CN(CC#N)S(N)(=O)=O ZINC000116758003
C=CCc1cc(C=C2C(=O)N(C)C(=S)N(C)C2=O)ccc1O ZINC000059139299
CCC1(Cn2c([C@H](C)NS(C)(=O)=O)nnc2N2C[C@]3(CCOC3)OC(C)(C)C2)CCCC1 ZINC001292411174
O=S(=O)(NC[C@H]1CCCCS1(=O)=O)c1cnn(C2CCOCC2)c1 ZINC000329675222
Cc1cnc(-n2cnnc2)c(-c2ccnc3c2ccn3C)c1 ZINC000072167367
NC(=O)c1cccc2c1CCCN2S(=O)(=O)c1ccc([N+](=O)[O-])cc1 ZINC000032915892
C[C@H]1Cc2ccccc2N1S(=O)(=O)c1ccc(N2C(=O)CCS2(=O)=O)cc1 ZINC000011997524
C[C@H]1C[C@@H]([N@@H+]2C[C@H]3OCC[C@H]3[C@@H](C(=O)NC3CCC3)C2)CN1C(=O)OC(C)(C)C ZINC001168861135
Cc1ccc(S(=O)(=O)NCCNC(=O)N[C@@H](CO)c2cnn(C)c2)s1 ZINC000270502094
CN(C[C@H]1CCS(=O)(=O)C1)[C@H]1CCN(c2sccc2-c2nn[nH]n2)C1=O ZINC000821597596
C[C@@H]([NH2+]CCS(=O)(=O)N=S(C)(C)=O)c1ccc(Cl)c(Cl)c1[O-] ZINC000903228241
Cc1ccc(N(C(=O)C(=O)[C@H](O)[C@@H](O)[C@@H](O)CO)c2ncnc3c2CC[NH2+]CC3)cc1 ZINC001144896182
CC1(C)CN(Cn2c(=O)oc3cccc([N+](=O)[O-])c32)[C@@H]1[C@@H]1CCCO1 ZINC000811775808
CCC(=O)N1CCc2cc(Br)c(S(=O)(=O)NCCC[NH+](CC)CC)cc21 ZINC000040450274
CCOC(=O)CNC(=O)[C@H](CS)NC(=O)CC[C@H](NC(=O)c1cc(=O)n(C)[n-]1)C(=O)OCC ZINC001194210735
C[C@@H]1C[C@@H]1[C@@H](NS(=O)(=O)C[C@H]1CCOC1)c1ccc(Cl)cc1 ZINC000245343820
CC(C)(C)[C@H](NC(=O)OC1CCCC1)C(=O)N1C[C@H](O)C[C@H]1C(=O)NC(=N)SCC[NH3+] ZINC001185762311
C[C@H](C(=O)N1C[C@@H](C)[C@H](NCc2nnsc2Cl)C1)n1cncn1 ZINC001082481597
CC(C)n1cnc(S(=O)(=O)N2CCO[C@H]2C(F)(F)F)c1 ZINC000585129864
O=[N+]([O-])c1ccc2c(c1)N1CCCc3cccc(c31)O2 ZINC000004709705
COC(=O)C[C@@H]1C(=O)NCCN1C(=O)CN1C(=O)N[C@@](C)(c2ccc(F)cc2)C1=O ZINC000025027979
CC(C)(C)n1nnc(CNC(=O)C(=O)N2C[C@@H]3COC[C@]3(C(=O)[O-])C2)n1 ZINC000659661036
C[N+](C)(C)C[C@H](O)CC(=O)Oc1cc([N+](=O)[O-])ccc1S(N)(=O)=O ZINC001233623219
Cc1c(C(=O)N[C@@H](CO)C[NH+](C)C)cc(S(N)(=O)=O)cc1[N+](=O)[O-] ZINC000590551546
C#CCNCC(=O)N1CCNC(=O)C1 ZINC000082344013
N#Cc1ccccc1CSCCNC(=O)N1CCN(c2ccc(C(F)(F)F)cc2[N+](=O)[O-])CC1 ZINC000032802051
CC(C)[C@@H](CCO)Nc1ncc(Br)cn1 ZINC000096427260
Cc1cc(Cl)ccc1OCCCc1nnc(N2CC(C)(C)OC(C)(C)C2)n1C[C@@H]1CCCO1 ZINC001361088472
O=[N+]([O-])c1ncccc1S(=O)(=O)Oc1ccc(Oc2ccc(Br)cn2)cc1 ZINC001309411206
Cc1cc(/C=C2/C(=N)N3C(=NC2=O)SN=C3S(=O)(=O)C(C)C)c(C)n1-c1ccc(C)cc1 ZINC000020207382
Cc1cc([N+](=O)[O-])cc(C)c1S(=O)(=O)N[C@@H](C)CCCC(C)C ZINC001184534618
Cc1ccc(S(=O)(=O)n2ccc3c2nc(Cl)nc3N2CCN3CC[NH2+]C[C@@H]3C2)cc1 ZINC001164391494
Cc1ccn2c(/C=C/C(=O)c3cnn(C(C)C)c3)cnc2c1 ZINC000096424784
CC(N=Nc1cccc(Cl)c1F)[C@]1(C)CCCO1 ZINC000782215883
COc1ccc2cc(C(C)N=Nc3ccc(S(N)(=O)=O)cc3[N+](=O)[O-])ccc2c1 ZINC000012561282
NS(=O)(=O)c1ccc(NCCC(=O)Nc2cc(Cl)ccc2N2CCSCC2)c([N+](=O)[O-])c1 ZINC000503647898
CC(C)[NH+]1CCC(O)(CNC(=O)C[C@@H]2CSCCN2C(=O)OC(C)(C)C)CC1 ZINC000772475178
COCCO[C@@H]1COCC[C@H]1NC(=O)N1CCC(C)(C)S(=O)(=O)CC1 ZINC000333364933
C[C@@]1(CF)CC(F)(F)CN1[C@H]1CCc2ccc([N+](=O)[O-])cc2CC1 ZINC001172905574
COC(=O)C1=CNC(=O)C([C@@H](CC(N)=O)c2cc3cc(OC)ccc3[nH]c2=O)C1=O ZINC000253623934
C[C@@H](CCC[NH3+])NC(=O)N1CCN(S(=O)(=O)c2ccccc2[N+](=O)[O-])CC1 ZINC000418717649
O=[N+]([O-])c1cc(S(=O)(=O)NCCC[NH+]2CCC(O)CC2)ccc1Br ZINC000751172016
CCc1ccc(-c2nnc(N3CC[C@H](OCC(C)C)C3)n2CC2(O)CCS(=O)(=O)CC2)cc1 ZINC001292498928
COC(=O)c1nc(Cl)nc(N2CCN3CC[NH2+]C[C@@H]3C2)c1[N+](=O)[O-] ZINC001164390259
NS(=O)(=O)c1ccc(NCCC(=O)N[C@@H]2CCC[NH2+]C2)c([N+](=O)[O-])c1 ZINC000262775292
O=[N+]([O-])c1cnn(-c2cnc3c(Br)cnn3c2)c1 ZINC000685936542
C=CCN=C(NC#N)SCC(=O)c1ccc(Cl)cc1 ZINC000012363563
CC(C)[C@H](C#N)N1CCN(C(=O)[C@@H](C)c2ccc(Cl)c(Cl)c2)CC1 ZINC000610436733
O=[N+]([O-])c1ccccc1N=NC1CCc2ccccc21 ZINC000254372457
Cc1ccc(NC(=O)C(C)(C)c2ccc([N+](=O)[O-])cc2F)cc1O ZINC000510057256
O=C(N[C@@H]1[C@H]2CN(c3cc[nH]c(=O)c3[N+](=O)[O-])C[C@H]21)c1ccc[nH]1 ZINC001060382596
CN(C)c1ccc([C@@H](OC[C@@H]2CO2)C(F)(F)F)cc1 ZINC000095096022
C[C@H]1CN(S(=O)(=O)c2sc(Cl)cc2Br)C[C@H](C)O1 ZINC000019834536
CC(C)(C)N1C[C@@H](N2C(=O)N3CCC[C@]3(C)C2=O)CC1=O ZINC000328593089
CON(C)c1nnc([C@@H](C)NS(C)(=O)=O)n1CC1([NH+]2CCOCC2)CCCCC1 ZINC001519453647
COC(=O)c1cc([N+](=O)[O-])c(F)cc1F ZINC000035333516
O=S(=O)(c1ccc2c(c1)OCCO2)N1CCC(O)(c2ccc(Cl)cc2)CC1 ZINC000004889986
O=C(C[C@H]1CCS(=O)(=O)C1)N1CC[C@H]2CN(Cc3nncs3)C[C@H]21 ZINC001076007723
CCC(=O)N(c1ccc(C)cc1)[C@H]1C=CS(=O)(=O)C1 ZINC000005070829
O=C1OCC[C@@H]1Oc1[nH]c(=O)[nH]c(=O)c1N=C1C(=O)[N-]C(=O)NC1=O ZINC001227473873
Cn1c(=O)[nH]c(=O)c2cc(C(=O)[N-]S(=O)(=O)c3cnccn3)cnc21 ZINC000774175849
CCCOc1ccccc1C=NN1C(=O)CSC1=S ZINC000408600058
O=[N+]([O-])c1cccc(S(=O)(=O)NC[C@@H](N2CC[NH2+]CC2)C(F)(F)F)c1 ZINC000262342399
Cc1ccc(-c2nnc(N3C[C@H](C)O[C@@H](C)C3)n2C[C@H]2CCCS2)cc1Br ZINC001361196916
Brc1ccc([C@H]2CN(c3ncnc4nc[nH]c43)CCO2)cc1 ZINC000058163500
N#CCCC(C#N)(CCC#N)c1ccc([N+](=O)[O-])cc1 ZINC000001734972
C=C(C)Cn1c([C@@H]2CN(S(C)(=O)=O)CCO2)nnc1N1CCN(C(=O)[C@@H]2CCC[N@H+]2C)CC1 ZINC001359122012
CCc1ccc([N+](=O)[O-])cc1S(=O)(=O)N1CCN(C)C(=O)[C@@H]1C ZINC000188359842
Cc1nn(CC(=N)NOC(=O)Cn2nc(C(F)(F)F)cc2C2CC2)c(C)c1[N+](=O)[O-] ZINC000036612157
O=C(OCc1ccc([N+](=O)[O-])cc1F)[C@@H]1CCCc2c(O)cccc21 ZINC000789246477
COC(=O)[C@@H](N)CCCNC(=[NH2+])N[C@@H]1C[C@@H](C(=O)N2CCSC2)N(C(=O)OC(C)(C)C)C1 ZINC001170022078
CC[C@@H]1CN(c2nnc([C@@H]3CCO[C@H]3C(C)(C)C)n2C[C@H]2CCCN2S(C)(=O)=O)CCS1 ZINC001293653399
Cc1nc(CN2CCOC[C@@]3(CN(c4[nH+][nH]c(Cl)c5ncnc4-5)CCO3)C2)cs1 ZINC001164923544
CN(C)S(=O)(=O)c1ccc(N2CCN(C(=O)c3n[nH]c4c3C[NH2+]C4)CC2)c2nonc21 ZINC001161152944
O=C(CNc1cccc(C(F)F)c1)N1CCc2ccc([N+](=O)[O-])cc21 ZINC000170642752
Cc1c(C(=O)N2CCOC3(C[NH2+]C3)C2)cc(S(N)(=O)=O)cc1[N+](=O)[O-] ZINC000596579640
CC(C)(C)[C@H](OC(=O)c1ccc(C#N)[nH]1)C(F)(F)F ZINC000132902590
N#CCCCC(=O)c1ccc(I)cc1 ZINC000002392823
Cn1c(C[N@@H+]2C[C@H]3C[C@@H](C2)c2cccc(=O)n2C3)cc(=O)c(O)c1CN1CCSCC1 ZINC000085879625
Cc1cc(Cl)cc(CN(CCC#N)CCC#N)c1O ZINC000031648724
C=C[C@@H](O)C(=O)N1CC(C(=O)NC)C1 ZINC000613570749
CN(C)C(=O)N1CCN(C(=O)C(C)(C)Nc2ccc(Br)cc2[N+](=O)[O-])CC1 ZINC000225730731
C#CCN(c1nnc(-c2ccccc2OC)n1C[C@@H]1CCC[N@@H+]1CCCO)[C@@H]1CCS(=O)(=O)C1 ZINC001507627808
CN(Cc1ccc([S@](C)=O)cc1)c1nccc(C(N)=O)c1[N+](=O)[O-] ZINC000357505735
CC(C)COc1cc(Br)cc(F)c1F ZINC000095915373
CN(C)S(=O)(=O)c1ccc2oc(=S)n(CN3CCO[C@@H](C#N)C3)c2c1 ZINC000729987315
O=C(c1cccc([N+](=O)[O-])c1)N1C(=O)/C(=C\c2cccc(F)c2)SC1=S ZINC000408718843
CC[C@@]1(c2cnn(C)c2)NC(=O)N(C[C@H](O)c2ccc(-c3nn[nH]n3)cc2)C1=O ZINC000825176438
C#CCNC(=O)C1CCN(c2nnc([C@@H](C)NS(C)(=O)=O)n2Cc2nncn2C)CC1 ZINC001359041185
O=C(NCCNS(=O)(=O)c1cccc([N+](=O)[O-])c1)C1=CC=CN2CCS(=O)(=O)N=C12 ZINC000109246378
O=C(Nc1cccc([N+](=O)[O-])c1)c1cn2c3c(cc(Br)cc3c1=O)CC2 ZINC000223101531
N#CCS(=O)(=O)N1CC[C@@H](O)C1 ZINC000061712505
C#CCNC(=O)C(=O)N(C)C ZINC001143277703
NS(=O)(=O)N1C[C@H](c2ccccc2)C2(CCC2)C1 ZINC000334854860
CC(C)(C)c1ccc([C@@]2(C)NC(=O)N(Cc3ccc([N+](=O)[O-])cc3)C2=O)cc1 ZINC000005845514
Cc1ccc(S(=O)(=O)O/N=C2/C=C(C)CC(C)(C)C2)cc1 ZINC000005496064
COC(=O)C1=C(C)N(c2ccc(Br)cc2)C(=Cc2cc(C)n(-c3cc(C)ccc3C)c2C)C1=O ZINC000408879223
O=C1NC(=S)NC(=O)C1=Cc1ccc(Oc2ccc([N+](=O)[O-])cn2)cc1 ZINC000002189183
CCN(CC)S(=O)(=O)c1cc2c(cc1C)NC(=O)c1ccc([N+](=O)[O-])cc1O2 ZINC000015084203
C/C(=N\n1c(-c2ccc(F)cc2)cs/c1=N\c1ccccc1C(F)(F)F)c1ccc(-n2ccnc2)cc1 ZINC000105880845
C#CCN(c1nnc(-c2cc(Br)cn2C)n1C[C@@H](C)COC)[C@@H]1CCS(=O)(=O)C1 ZINC001507627761
CC(C)(CC(F)(F)F)NC(=O)c1cc(Cl)c(F)c([N+](=O)[O-])c1 ZINC000907599841
C[C@H](Cc1cnn(C)c1)Nc1cc([N+](=O)[O-])cc(S(N)(=O)=O)c1 ZINC000450843899
O=C([C@@H]1CSC(=O)N1)N1CC[C@@H]1c1ccc(Cl)cc1 ZINC000074081719
O=C1CSC(=S)N1/N=C\c1ccc(Oc2ccc([N+](=O)[O-])cc2[N+](=O)[O-])cc1 ZINC000409332160
CC(C)(C)[S@](C)(=O)=NC(=O)c1cc([N+](=O)[O-])cc2ccccc21 ZINC000906335656
O=C(C[C@@H]1CCN2C[C@@H]1/C=C\COc1ccccc1CNCC2=O)NCC[NH+]1CCCC1 ZINC000253402981
Cc1cc(C)c([N+](=O)[O-])cc1NC(=O)N[C@H](C)C(=O)NCCF ZINC000282347258
O=C(OCCOC(=O)C(Cl)(Cl)Cl)C(Cl)(Cl)Cl ZINC000001602464
CC[C@@H]1CN(S(=O)(=O)c2cc([N+](=O)[O-])c(C)cc2Cl)C[C@@H]1O ZINC000270459250
CC(C)OC(=O)COC(=O)c1ccc(Br)c([N+](=O)[O-])c1 ZINC001317756277
CSc1ccc(S(=O)(=O)N(C)CC(=O)N2CCc3cc(S(=O)(=O)N(C)C)ccc32)cc1 ZINC000225724469
C[C@@H](OC(=O)c1ccc(Cl)c(S(=O)(=O)NC(C)(C)C)c1)C(=O)N1CCNC1=O ZINC000023277540
O=C([C@H]1CC=CCC1)N1CCc2c1cccc2[N+](=O)[O-] ZINC000075143021
Cc1cc(/C=C2/NC(=O)N(c3ccc(Cl)cc3)C2=O)c(C)n1-c1ccc(O)cc1 ZINC000409233007
O=[N+]([O-])c1cc(/C=N/NS(=O)(=O)c2ccc(Br)cc2)ccc1Cl ZINC000009562074
O=C(c1cc([N+](=O)[O-])ccc1OC(F)F)N1CC[C@H](CO)[C@H](O)C1 ZINC000545282137
C[C@H](c1nnc(N2CC[C@@H]3C[C@@H]3C2)n1C[C@H]1CCCCO1)[N+](=O)[O-] ZINC001123274809
C[C@@H]1C[C@@H]([NH2+]C[C@@H](O)Cn2cc([N+](=O)[O-])cn2)C(=O)N1c1cnn(C)c1 ZINC000591745541
CCN(CC1CC1)c1nnc([C@@H](C)NS(C)(=O)=O)n1C[C@H]1CC2(CC2)CN1C(=O)OC(C)(C)C ZINC001295679229
COCc1ccc(C[NH2+][C@@H]2CCC(=O)N[C@H]2c2cc(F)cc(F)c2)o1 ZINC000019594505
Cc1ncc(NS(=O)(=O)CCCS(=O)(=O)N[C@H](C)[C@H]2CCOC2)cn1 ZINC000348391393
C[C@@]1(O)CCN(C(=O)CCCN2C(=O)NC3(CCCC3)C2=O)C[C@H]1n1ccc(=O)[nH]c1=O ZINC000257236267
Cc1ccc(O)c(/C=N/c2ccc([N+](=O)[O-])cc2)c1 ZINC000004016258
Cc1ncsc1CN1Cc2cncn2C[C@H](COCC2CC2)C1 ZINC000096207120
C[NH+](C)CC(C)(C)Cn1c(=O)c(=Cc2ccc(F)cc2F)sc1=C(C#N)C#N ZINC000727162670
CCOC(=O)N1CCC[C@H](N(c2nccn2C)[C@H]2COC3(C2)CC[NH2+]CC3)CC1 ZINC001169688611
C[C@@H]1CN(c2ncnc3c2C[C@H](C)CN3)C[C@@H](C)O1 ZINC000046087827
CC[C@@H]1CN(c2nnc([C@@H]3CCC(=O)N3)n2C[C@H](CC(C)C)[NH+](C)C)C[C@@H]1N1CCOCC1 ZINC001499723083
CC[C@@H](C)[C@H](Nc1ccc2c(cc1=O)[C@@H](NC(C)=O)CCc1cc(OC)c(OC)c(OC)c1-2)C(=O)NCC(=O)OC ZINC000253405899
CCOC(=O)CN1c2ccccc2[C@@](O)(CC(=O)c2cccc([N+](=O)[O-])c2)C1=O ZINC000001145001
CC[C@@H](CC(C)C)C(=O)N1CC[C@H](N2CCCC2)C(F)(F)C1 ZINC001181830224
O=C(N[C@H]1C[C@H](O)C12CCC2)c1ccc(-n2ccnc2)c([N+](=O)[O-])c1 ZINC000598302967
COc1ccc([N+](=O)[O-])c(CC(=O)N2CC[C@@](O)(C3CC3)C2)c1F ZINC000412282844
CCC[NH+]1CCC2(CC1)NC(=O)N(CC1CCN(C(=O)Cn3ccnc3CC)CC1)C2=O ZINC000019700695
O=C(Oc1ccc(I)cc1)c1ccc([N+](=O)[O-])cc1[N+](=O)[O-] ZINC000008927083
COCCNC(=O)C(C#N)=c1sc(=Cc2c[nH]c(C(=O)OC)c2)c(=O)n1CC(C)C ZINC000753358378
O=C(Cc1ccc(S(=O)(=O)N2CCCC2)s1)NCC[N@@H+]1CCc2ccccc2C1 ZINC000030362612
CC(C)n1ncc2cc(C(=O)O[C@H](c3nccn3C)C(F)(F)F)cnc21 ZINC000012507792
CC(C)[NH+]1CCC(O)(Cn2c([C@@H]3CCOC3)nnc2N2CC[C@@H](S(C)(=O)=O)C2)CC1 ZINC001541619591
Cc1ccc([C@H](C)Oc2cc([N+](=O)[O-])ccc2S(N)(=O)=O)cn1 ZINC001233618858
CC[N@@H+]1CC[C@@H](Cn2c([C@@H]3CCS(=O)(=O)C3)nnc2N2C[C@@H](OC)[C@@H](OC)C2)C1 ZINC001502275974
C[C@@H]1CN(C(=O)COc2ccc(C=O)cc2[N+](=O)[O-])C2(CCC2)CO1 ZINC000846511594
C[C@H](C(=O)N1CC[C@H](NC(=O)c2ccc(-c3nn[nH]n3)[nH]2)[C@H]1C)n1cccc1 ZINC001573646209
CC(C)[N@H+](C)Cc1cc(=O)n2c(n1)CN(c1nc(Cl)nc3[nH]cc(Cl)c31)CCC2 ZINC001164812897
C[C@H]1OCC[C@@]12CN(C(=O)c1cc(F)c([N+](=O)[O-])cc1F)CCO2 ZINC000279414029
O=C(N[C@@H]1CN(C(F)(F)c2cc([N+](=O)[O-])cnc2Cl)[C@@H]2COC[C@@H]12)c1cnccn1 ZINC001164802755
Cc1cc([N+](=O)[O-])cc(C)c1S(=O)(=O)NCC1(C)OCCO1 ZINC000271068186
Cc1cc(C(=O)N[C@@H]2CCOC3(CCOCC3)C2)sc1C=O ZINC001142616286
C#CCSCCn1c(C(=O)N2CCCC2)nnc1N1C[C@@H](C)[C@@H]([N@@H+]2CCCN(C(C)=O)CC2)C1 ZINC001507741420
Cn1cc(C[N@@H+]2CC[C@@H]3CN(C(F)(F)Cc4nc(Cl)cc(Cl)n4)C[C@@H]3C2)cn1 ZINC001164772339
CCS(=O)(=O)c1sc2n[nH]c(N)c2c1C1CC1 ZINC000096532224
O=C1CC[C@@H](C[NH2+]C2CCN(S(=O)(=O)c3ccccc3[N+](=O)[O-])CC2)CN1 ZINC001173691970
NC(=O)C1CCN(c2ccc(N3C(=O)[C@@H]4CC=CC[C@@H]4C3=O)cc2[N+](=O)[O-])CC1 ZINC000100090775
CS(=O)(=O)C1=NN2C(=NC(=O)/C(=C/c3ccc(SCc4ccc(Cl)cc4)o3)C2=N)S1 ZINC000020324743
C[C@@H](c1ccc(S(N)(=O)=O)cc1)N(C)C(=O)CCSc1nnnn1C ZINC000615339827
C[N@@H+]1C[C@@H](c2ccccc2)[C@H]2[C@H]1CN(S(=O)(=O)c1c[nH]c(=O)[nH]c1=O)CC[C@H]2O ZINC000257297657
Cc1cccc(C(=O)/N=C2\S[C@@H]3CS(=O)(=O)C[C@@H]3N2c2cc(C)cc(C)c2)c1 ZINC000007718476
CCN(CC)c1ccc(C=C2C(=O)OC3(CCCCC3)OC2=O)cc1 ZINC000000241976
CC(=O)C(C(C)=O)=C1SC[C@H](C)S1 ZINC000000338543
Cc1cc([N+](=O)[O-])cc(S(=O)(=O)N2C[C@H]3[C@H](CO)[C@H]3C2)c1C ZINC000368065256
COC(=O)C1=C(C)N(c2ccc([N+](=O)[O-])cc2)C(=O)/C1=C\c1ccccc1O ZINC000408584804
CN(C)c1ccc(C2CCN(c3ccc([N+](=O)[O-])cc3S(=O)(=O)N3CCCC3)CC2)cc1 ZINC001307103684
COC1CC[NH+](C(C)(C)Cn2c([C@@H]3CN(S(C)(=O)=O)CCO3)nnc2N2CCCC2(C)C)CC1 ZINC001504491739
CCC(C)(C)N(C)C(=O)c1cc(Br)cn1C(C)C ZINC000069455689
CCOC(=O)c1nc(Cl)nc(N2C[C@@H]3CC[N@H+](Cc4cnn(C)c4)C[C@@H]3C2)c1[N+](=O)[O-] ZINC001164769384
C[C@@H](C[N+](=O)[O-])OC(=O)[C@H]1CC(=O)N(c2cc(F)cc(F)c2)C1 ZINC000814038486
Cn1ncc([N+](=O)[O-])c1C(=O)N(CC[NH+](C)C)Cc1ccc(-c2nn[nH]n2)cc1 ZINC000825866330
COC(=O)C1(C)COP(=O)(N2CCCC2)OC1 ZINC000001705860
COc1ccc2c3c1O[C@H]1[C@]34CC[N@@H+](C)[C@H](C2)[C@]42C=C[C@@]1(OC)[C@@H](C(C)=O)C2 ZINC000001493089
O=C1NC(=Nc2ccc(Cl)cc2)S/C1=C\c1cc(Br)ccc1OS(=O)(=O)c1ccccc1 ZINC000408529556
CNS(=O)(=O)Cc1ccc2c(c1)c(CC[NH3+])cn2-c1cnc2c(c1)C[C@@H](C(=O)OC)C(=O)N2 ZINC001167530072
CCC(C)(CC)NC(=O)N[C@H](C)c1nc(C(C)(C)C)cs1 ZINC000121182087
O=[N+]([O-])c1cc(Cl)cnc1N1CCO[C@H](COCC2CC2)C1 ZINC000302416586
Cn1cnnc1SCc1cn2cc(Cl)ccc2n1 ZINC000000114168
NC(=NNc1c([N+](=O)[O-])cc([N+](=O)[O-])cc1[N+](=O)[O-])c1cc([N+](=O)[O-])cc([N+](=O)[O-])c1 ZINC000104090268
C#CCN(c1nnc(COc2ccc(Cl)cc2)n1Cc1nncn1C)[C@@H]1CCS(=O)(=O)C1 ZINC001507639280
Cc1cc(OCc2nnc(C(C)C)s2)nn1C ZINC000563522926
O=C(c1ccn(-c2ccc([N+](=O)[O-])cc2)n1)N1CC2(C1)CCCO2 ZINC000600314604
O=C(COC(=O)c1cc(Br)c(Br)s1)[N-]C(=O)c1cccc([N+](=O)[O-])c1 ZINC000003309847
CC1(C)SCC[C@H]1Cn1c([C@H]2CCOC2)nnc1N1CCC(C(F)(F)F)(C(F)(F)F)C1 ZINC001360831720
O=C(NC[C@@H]1CS(=O)(=O)CCO1)c1ccc([N+](=O)[O-])[nH]1 ZINC000352797229
CCc1nc(Cn2c([C@@H]3CCO[C@H]3C(C)(C)C)nnc2N(C)[C@H]2CCS(=O)(=O)C2)cs1 ZINC001292752630
C=C(C)[C@@H]1CC[C@]2(COC(C)=O)CC[C@]3(C)[C@H](CC[C@@H]4[C@@]5(C)CC[C@@H](O)C(C)(C)[C@@H]5CC[C@]43C)[C@H]12 ZINC000008952596
Cc1ccc(C)c(OCc2nnc(N3CCC[C@H](n4cncn4)C3)n2CCCC(C)(C)C)c1 ZINC001361155791
CC[C@H](C)[C@@H](C)N(C(=O)N[C@@H](C)c1cnn(C(C)C)c1)C1CC1 ZINC000530601591
CC(C)C(=O)O[C@@H]1[C@@H](O)[C@H](OC(=O)C(C)C)[C@@H](OC(=O)C(C)C)[C@@H](OC(=O)C(C)C)[C@H]1OC(=O)C(C)C ZINC000252624499
O=S(=O)(c1ccc(O)cc1)c1ccc(O)c(O)c1 ZINC000115927621
C[C@]12CC[C@@H]3[C@@H]4CCC(=O)C=C4CC[C@@H]3[C@@H]1C[C@@H]1CC(=O)O[C@H]12 ZINC000263610795
Cc1c(C)c2cc(Cl)c([O-])c(C[N@@H+]3C[C@H]4C[C@@H](C3)c3cccc(=O)n3C4)c2oc1=O ZINC000524730519
CC[N@@H+]1C[C@]2(COC)CC[C@H](OC)[C@@]34[C@@H]5C[C@H]6[C@H](OC)[C@@H]5[C@](O)(C[C@@H]6OC)[C@@](O)([C@@H](OC)[C@@H]32)[C@@H]14 ZINC000097971823
O=[N+]([O-])c1ccc2c(I)c[nH]c2c1 ZINC000132548296
CC1(C)CC(=O)C2=C(C1)OC(=O)C[C@H]2c1ccc(F)cc1 ZINC000001422972
FC(F)(F)C(F)(F)OC(F)(F)C(F)(F)C(F)(F)F ZINC000097949848
CNc1ccccc1C(=O)O[C@@H]1[C@@H](C)[C@]2(O)[C@@H]3C=C(C)C(=O)[C@@]3(O)CC(CO)=C[C@H]2[C@@H]2C(C)(C)[C@@]21OC(C)=O ZINC000095842878
CC[C@@H]1[C@H](C)CCN1c1nnc([C@H]2CN(S(C)(=O)=O)CCO2)n1CC1(OC)CCC(C)CC1 ZINC001293273685
Cc1cc(C)c([N+](=O)[O-])cc1C(=O)N1CCS(=O)(=O)[C@H](C)[C@@H]1C ZINC000421767666
C[C@@H]1CN(C(=O)C(=O)Nc2ccc(C(C)(C)C)c([N+](=O)[O-])c2)C[C@@H]1O ZINC000793015393
Cn1c(=O)ccc2c1CCC[C@@H]2Nc1cc(N)c([N+](=O)[O-])c(CO)c1 ZINC000593522417
CSC[C@](C)(O)CNC(=O)c1cc(Cl)c(C)cc1[N+](=O)[O-] ZINC000836710901
O=C1NC(=O)[C@@H](c2cc(Br)ccc2F)N1 ZINC000060392929
COCC#CC(=O)N[C@@H](C#N)CO ZINC001118712936
C[C@@H](CNC(=O)c1cc(-c2nn[nH]n2)c[nH]1)N(C)Cc1nnc(C(C)(C)C)[nH]1 ZINC001574990694
C#CCN(c1nnc([C@@H]2CCS(=O)(=O)C2)n1CCC[NH+](C(C)C)C(C)C)[C@@H]1CCS(=O)(=O)C1 ZINC001507631130
CC(C)[C@@H]1CCCC[C@H]1NC(=O)N1CCC[C@H](CC#N)C1 ZINC000596256499
C=CCC1(C/C=C\C)C(=O)NC(=O)NC1=O ZINC000016927114
Cc1n[nH]c(C(=O)N([C@@H](C)C(=O)OC(C)(C)C)C2CC2)c1[N+](=O)[O-] ZINC000412506264
CC(=O)N1CCN(c2nnc([C@]3(OC(C)C)CCOC3)n2C[C@H]2CCCO[C@H]2C(C)(C)C)CC1 ZINC001286872682
CC(C)C[C@@H]1C(=O)NCCN1C(=O)c1c[nH]c2cccc([N+](=O)[O-])c12 ZINC000438368688
O=C(NC1CN(C(=O)[C@@H]2C[C@H]2[N+](=O)[O-])C1)c1ccnc2c1CC(=O)N2 ZINC000996355563
O=C1CCCc2c3cc4c(cc3[nH]c21)OCCO4 ZINC000001512028
CCO[C@H]1CSC2(CN(C(=O)CC3CC3)C2)C1 ZINC000575403027
O=[N+]([O-])c1cc2c(cc1S(=O)(=O)N1C[C@@H]3CCC[N@H+]3C[C@@H]1CO)OCCO2 ZINC001671316363
COCCn1c(CN2CCc3[nH][nH]c(=O)c3CC2)nnc1[C@H]1C[C@@H]([NH3+])C1 ZINC000244574766
O=[N+]([O-])c1ccccc1S(=O)(=O)NCC[NH2+][C@@H]1CCCS(=O)(=O)C1 ZINC000271723641
CCc1cccc(C)c1-n1c(C)cc(/C=C2\SC(=Nc3ccccc3)N(C[C@@H]3CCCO3)C2=O)c1C ZINC000408962222
CCc1ccc(N(C(=O)Cn2nnc(-c3ccc(C)cc3)n2)[C@@H](C(=O)NC(C)(C)C)c2ccncc2)cc1 ZINC000005950172
C#CCN(CC#CC)c1nnc([C@@H](C)NS(C)(=O)=O)n1C[C@@](C)(O)c1cccc(Cl)c1 ZINC001507660751
COC(=O)C1=C(C)N(c2ccc(Br)cc2)C(=O)/C1=C\c1ccc(C)cc1 ZINC000408764983
N#C[C@@H](c1ccc(Cl)c(Cl)c1)c1cnccn1 ZINC000075260948
CC(C)c1nccn1CC(=O)N(C)CCNC(=O)c1ccc(-c2nn[nH]n2)[nH]1 ZINC001574432258
C[C@@H](NC(=O)NCc1ccc(S(N)(=O)=O)s1)c1ccc(N(C)C)cc1 ZINC000773136279
O=S(=O)(NC[C@H](O)Cn1ccnn1)c1ccc(Br)cc1F ZINC000416542283
O=C1N/C(=N\c2ccc(Br)cc2)S[C@@H]1Cc1ccccc1[N+](=O)[O-] ZINC000018007063
N#Cc1cc(C(F)(F)F)ccc1N1CC[C@@]2(CCOC2)C1 ZINC000095965330
CCC[C@]1(C)CCCN(C(=O)c2oc3c(c2C)C(=O)CCC3)C1 ZINC000173668496
COC[C@@H](C)n1c(C)cc(C(=O)COC(=O)c2cc(S(=O)(=O)N(C)C)ccc2NCCO)c1C ZINC000022270004
CCOC(=O)CC1([NH3+])CCN(C(=O)[C@H]2O[C@@H]2C(=O)N[C@@H](CC(C)C)C(=O)NCCC(C)C)CC1 ZINC001182983965
COC(=O)C1=CN(c2cccc(C)c2)C=C(C(=O)OC)C1c1cc(OC)c([O-])c([N+](=O)[O-])c1 ZINC000035877219
C=C(Cl)CN(C)Cc1cnc(C)s1 ZINC000052101327
CO[C@@H]1CN(C(=O)CC#N)C[C@@H]1n1ccnc1 ZINC000409436436
CC(=O)OCC(=O)[C@@]1(O)[C@H](C)C[C@@H]2[C@@H]3CCC4=CC(=O)CC[C@@]4(C)C3=CC[C@@]21C ZINC000257358269
Cc1cc(F)c([N+](=O)[O-])cc1S(=O)(=O)N[C@@H]1CO[C@H](C2CC2)C1 ZINC000859367559
COc1ccc(OC)c([C@@H]2SCCN2S(=O)(=O)c2ccc([N+](=O)[O-])cc2)c1 ZINC000002501336
COc1ccc(S(=O)(=O)N2CCS[C@H]2c2ccc([N+](=O)[O-])cc2)cc1Br ZINC001309360177
CC[N@@H+]1CCN(c2nnc([C@@H]3CCCOC3)n2C[C@@H](N2CCOCC2)C(F)(F)F)C[C@@H]1C ZINC001502325092
O=C([C@@H]1Cn2nnnc2C12CC[NH2+]CC2)N1CC[C@@H](NS(=O)(=O)c2ccccn2)C1 ZINC001161065676
C[C@@H](NS(=O)(=O)c1cccc([N+](=O)[O-])c1)c1ccc2c(c1)CCC2 ZINC000223185880
Oc1cc(/C=N/n2cnnc2)cc(O)c1O ZINC000685937549
CC[C@@H](C)[C@@](C)(O)CNc1ccc(S(N)(=O)=O)c([N+](=O)[O-])c1 ZINC000596123534
Cc1cc(C=C2C(=O)NC(=S)NC2=O)c(C)n1-c1ccc(Br)c(C)c1 ZINC000000660039
Cc1ccc(OC(F)F)c(Cn2c([C@H]3CN(S(C)(=O)=O)CCO3)nnc2N(C)CCC2CC2)c1 ZINC001289766161
Cc1cc([N+](=O)[O-])c(S(=O)(=O)N2C[C@@H](O)C(C)(C)C2)cc1C ZINC000279220059
O=[N+]([O-])c1cc(C(F)(F)F)ccc1S(=O)(=O)N1CCN2CCOC[C@@]2(CO)C1 ZINC001475732818
CC(C)NC(=O)c1nnc(N2C[C@]3(CCOC3)OC(C)(C)C2)n1CC1([NH+](C)C)CCOCC1 ZINC001509615664
C[C@@H]1CN(Cn2nc(-c3ccc([N+](=O)[O-])cc3)oc2=O)C[C@H](C)[N@H+]1CCO ZINC000840133694
CCn1cc(CN(C)C(=O)c2nn(CC)cc2[N+](=O)[O-])cn1 ZINC000002778567
CC(C)C(=O)N1CCN(C(F)(F)c2cnc(Cl)c(C#N)c2)C[C@@]2(CCCC(=O)N2)C1 ZINC001164976465
O=C(Cn1ccc(=O)[nH]c1=O)N1CCN(S(=O)(=O)c2ccccc2[N+](=O)[O-])CC1 ZINC000026542293
CCN1C(=O)C(=Cc2cc(Br)c(I)o2)C(=O)N(CC)C1=S ZINC000408955252
COCCCN1C2=C(C(=O)CC(C)(C)C2)C(c2ccc(OCc3ccc(C)cc3)c(Br)c2)C2=C1CC(C)(C)CC2=O ZINC000408892953
Cn1ncc2c1ncnc2N1CCN(C(=O)[C@@H](NS(C)(=O)=O)C(C)(C)C)CC1 ZINC000432770304
CCn1cc(S(=O)(=O)N2CCC(OCC[NH+](C)C)CC2)c([N+](=O)[O-])n1 ZINC000533175175
CCN(CC)C(=O)CN1CCN(c2nnc(-c3cnn(C)c3)n2CC2([NH+](C)C)CCCC2)CC1 ZINC001501782875
Cn1ncc(CNC(=O)OC(C)(C)C)c1C(=O)N1CCO[C@@]2(CCS(=O)(=O)C2)C1 ZINC001469412184
CCC[C@H]1CNCCN1S(=O)(=O)CCc1ccc([N+](=O)[O-])cc1 ZINC000420435015
CCc1nsc(N(C)C[C@@H](C)NC(=O)[C@H]2C[C@H]3C[C@H]3C2)n1 ZINC001109203992
N#CCNC(=O)C[NH+]1CCC2(CO[C@@H](CNC(=O)[C@@H]3C[C@@H]4O[C@H]3[C@H]3C[C@H]34)C2)CC1 ZINC001483979058
Cc1c(Cl)cccc1S(=O)(=O)NC1CCN([C@H]2CCS(=O)(=O)C2)CC1 ZINC000575414410
CC(C)[N@H+](C)Cc1cc(=O)n2c(n1)CN(c1nc(Cl)nc3c(Cl)nccc31)CCC2 ZINC001164814509
O=C1NC(=S)SC1=Cc1ccc[nH]1 ZINC000004110289
O=[N+]([O-])c1ccccc1/N=N\Nc1ccccc1[N+](=O)[O-] ZINC000017354827
COCC(=O)N1CC[C@H]2CN(C(=O)[C@H]3CC[N@@H+](C4CCCCC4)C3)C[C@H]21 ZINC001020926394
CN(c1nnc(-c2cnn(C)c2)n1CC[N@H+](C)C1CCCC1)C1CCN(S(C)(=O)=O)CC1 ZINC001503609088
O=C(Cc1nnc[nH]1)N1CCC2(CN(C(=O)[C@@H]3C[C@H]3[N+](=O)[O-])C2)CC1 ZINC000945060918
CCOCc1nnc(N2C[C@@H](C)OC3(CCOCC3)C2)n1CCN1CC[N@H+](C)C(C)(C)C1 ZINC001503035479
O=[N+]([O-])c1cc(N[C@@H]2OC[C@H](O)[C@@H](O)[C@@H]2O)cc(Sc2ccccc2)c1 ZINC000015240472
CCO[C@H]1CSC2(CN(C(=O)N3CCCC3)C2)C1 ZINC000306130721
O=C(N=C1NC(=O)/C(=C/c2cc(Br)ccc2OCc2ccc(Cl)c(Cl)c2)S1)c1ccc(Cl)cc1 ZINC000409144761
CC(=Nn1c(C)csc1=NC(C)C)c1ccccc1 ZINC000254445415
Cc1ccc(CN(C)c2nnc(-c3cc(Br)c[nH]3)n2CCCn2cc(CO)nn2)o1 ZINC001289634865
COC[C@@]1(C)CCN(S(=O)(=O)c2ccc(OC)cc2[N+](=O)[O-])C1 ZINC000296055436
CCOc1cc([C@@H]2NC(=O)NC(C)=C2C(=O)OC)ccc1OC[C@@H](O)NN=Cc1ccc(-c2ccc(C)c([N+](=O)[O-])c2)o1 ZINC000408947954
CC1(C)OC(=O)C(=C2SCCCCS2)C(=O)O1 ZINC000000047374
Cc1c(C(=O)N[C@@H](CO)c2cnn(C)c2)cc([N+](=O)[O-])cc1[N+](=O)[O-] ZINC000272285023
C[C@@H]1C(=O)Nc2cnc(N3CCCC34CC[NH+](CC(=O)N(C)C)CC4)nc2N1C ZINC001165010605
C[C@@H]1C[C@@H]1COC(=O)CCN1C(=O)c2ccccc2N2C(=O)CC[C@@]21C ZINC000067900865
CC(=O)OC[C@@H]1O[C@@H](N2C(=O)/C(=C/c3c(Cl)cccc3Cl)SC2=S)[C@@H](OC(C)=O)[C@@H](OC(C)=O)[C@H]1OC(C)=O ZINC000005396019
CO[C@@H]1CN(Cc2cn(C)nn2)C[C@H]1NC(=O)c1snnc1C(C)C ZINC001082261837
CN1C(=O)/C(=C\c2ccc(Cl)c(Cl)c2)SC1=S ZINC000005248170
Cc1nn(CC(=O)N2NC(C(F)F)=C[C@@]2(O)C(F)F)c(C)c1[N+](=O)[O-] ZINC000001012158
Clc1cc(CCn2ccnn2)cc2c1OCCCO2 ZINC000128043197
FC(F)(F)CNCc1cnc(-c2ccc(Cl)cc2)s1 ZINC000283878275
COc1ccc(-n2c(C)cc(/C=C3\C(=N)N4N=C(S(=O)(=O)CC(C)C)SC4=NC3=O)c2C)cc1 ZINC000020208727
Cc1ccc([N+](=O)[O-])cc1S(=O)(=O)N[C@H](C)c1ccc(Br)cc1 ZINC000004844533
NC(=O)[C@@H](c1ccc(Br)cc1)N1CCC2(C1)CCOCC2 ZINC000072898814
COCCn1cccc(N(C(=N)CCSCc2csc(NC(N)=[NH2+])n2)S(N)(=O)=O)c1=O ZINC001169182243
C[NH2+]CCCc1[nH]nc(NC(=O)[C@@H](C)NC(=O)C(C)(C)C)c1-c1nn[nH]n1 ZINC000826073190
Cc1cc(/C=C2\C(=N)N3C(C)=CSC3=NC2=O)c(C)n1-c1ccccc1F ZINC000004150596
CS(=O)(=O)c1cc([N+](=O)[O-])c(N2C[C@H](O)[C@H](CO)C2)s1 ZINC001559209093
O=[N+]([O-])c1cc(S(=O)(=O)N2CCCC2)ccc1Sc1ccccc1Cl ZINC000007167537
O=C(c1cn(Cc2ccncc2)cn1)n1cc2c(nc1=NCC1CC1)[C@H]1C[NH2+]C[C@H]1S(=O)(=O)C2 ZINC001199418547
COC(=O)C(C(=O)OC)c1ncc(N[C@@H]2COC[C@@H]2[NH3+])cc1[N+](=O)[O-] ZINC001162921356
C[C@@H]1COCC[C@@H]1S(=O)(=O)Oc1cc(N(C)C)ccc1[N+](=O)[O-] ZINC000881963240
CN(CCOCC[NH3+])S(=O)(=O)c1cc(Br)ccc1[N+](=O)[O-] ZINC000858633870
CCOC(=O)CNC(=O)[C@@H]1C[C@]23C=C[C@]1(OC)[C@H]1Oc4c5c(ccc4OC)C[C@H]2[N@@H+](C)CC[C@]513 ZINC000096316344
CC(C)[NH+]1CCC(O)(Cn2c([C@@H]3CN(S(C)(=O)=O)CCO3)nnc2N(C)CC2CCCC2)CC1 ZINC001509552917
[O-]c1c(Cl)cc(Cl)cc1C[NH2+]C[C@@H]1CCCO1 ZINC000019963760
C[C@H](c1ccc(Cl)cc1)[S@](=O)CCCC#N ZINC000123449770
CCCN(C)c1ccc(C(=O)N(C)C2(C#N)CCC2)cc1 ZINC000058262169
Cc1cccc(C)c1CCn1c([C@@H]2CN(S(C)(=O)=O)CCO2)nnc1N1C[C@H](C)C[C@@H](C)C1 ZINC001289899015
C#CCC[NH2+][C@@H]1CN(C(=O)[C@@H]2CCCS(=O)(=O)C2)C[C@@H]1n1ccnn1 ZINC001130024038
Cn1cc(S(=O)(=O)[N-]C(=O)c2cn(C)c(=O)n(C)c2=O)cc1C(N)=O ZINC000735204225
C[C@H](C[S@](C)=O)NC(=O)N1CCn2cccc2[C@@H]1C ZINC000182559878
Cc1cc(C)c([N+](=O)[O-])cc1NC(=O)C(=O)N1C[C@@H](C)[C@](C)(CO)C1 ZINC000595213152
COCC#CC[NH2+][C@@H]1CN(C(=O)c2csc(=O)[nH]2)C[C@@H]1n1ccnn1 ZINC001129978007
CC(C)(C)C(=O)NCCC(=O)NC[C@H]1CSCCS1 ZINC000075108727
COc1cc(Br)c([C@@H]2C(C(=O)OC(C)C)=C(C)NC3=C2C(=O)CCC3)cc1OC ZINC000019827615
C[C@H]1OC(=O)N[C@H]1C(=O)OCc1cc([N+](=O)[O-])cc2c1OCOC2 ZINC000496561577
O=[N+]([O-])c1cc(Cl)cc(C[NH2+]CCS(=O)(=O)CC(F)(F)F)c1[O-] ZINC000850363829
CC[N@@H+]1C[C@H](C)N(c2nnc([C@@H]3CN(S(C)(=O)=O)CCO3)n2Cc2cccc(C)c2)C[C@H]1C ZINC001502256625
CN(C)C(=O)CN1CCC(NC(=O)NCC2([NH+]3CCCCC3)CCN(C)CC2)CC1 ZINC000465873428
CN(C(=O)CCCc1cc(Cl)sc1Cl)S(C)(=O)=O ZINC000096461878
Cc1ccc(C[N@H+]2Cc3cccn3C[C@@H](CCOCC(=O)N(C)C)C2)s1 ZINC000585095291
Cc1ccc([N+](=O)[O-])c(C(=O)N[C@@H]2CS(=O)(=O)C[C@H]2O)c1 ZINC000574337751
O=C1NCC2(CCN(C(=S)Nc3ccc([N+](=O)[O-])cc3)CC2)O1 ZINC000780234822
O=[N+]([O-])c1cc(S(=O)(=O)N2CCC(n3ccnn3)CC2)cs1 ZINC000120230689
O=C([O-])[C@]12C[C@H]1C[C@H]([NH2+]Cc1cc(Cl)sc1Cl)C2 ZINC000712939026
C[C@H](c1ccccc1)N1C(=S)N=NC1c1cnn2c1N[C@H](C)C[C@H]2C(F)(F)F ZINC000102632853
O=C(OCC1CC1)c1cnc(Cl)nc1C(F)(F)N1CCCO[C@@]2(C[NH2+]CCOC2)C1 ZINC001164423068
CC1(C)OC(=O)C(=CN=c2[nH]c3ccccc3s2)C(=O)O1 ZINC000013999618
CC[NH+](CC)CC(=O)N1CCN(C(=O)[C@H](C)NS(=O)(=O)c2ccc3c(c2)OCCCO3)CC1 ZINC000505395937
C#CCC1(c2nc([C@@](C)(CC)OC)no2)CCCCC1 ZINC000290426233
C#CCNC(=O)C1(NC(N)=O)CC1 ZINC000307212698
C#C[C@]1(O)CC[C@@H]2[C@@H]3CC[C@H]4C[C@@H](O)CC[C@]4(C)[C@@H]3CC[C@@]21C ZINC000003849683
C[C@H](CN=Nc1c(F)c(F)nc(F)c1F)C(C)(C)C ZINC000800806607
C[C@@H]1C(=O)N[C@@H](C)[C@@H](C)N1C(=O)Cn1cc([N+](=O)[O-])ccc1=O ZINC001144385259
O=C(c1cncn1-c1cccnc1)n1cc2c(nc1=NCC1CC1)[C@H]1C[NH2+]C[C@H]1S(=O)(=O)C2 ZINC001199434194
O=C1OCCN1c1cc(Nc2ccc([N+](=O)[O-])cc2F)ccc1F ZINC000492770632
NC(=O)c1c2c(cc3c(=O)c4ccccc4[nH]c31)CCCC2 ZINC000005546052
C[C@]12C[C@H](O)[C@@H]3[C@@H](CCC4=CC(=O)CC[C@@]43C)[C@H]1CC[C@@H]2C(=O)C=O ZINC000013545841
CC1(C)CC(=O)/C(=C\c2ccc(C=O)s2)C(C)(C)N1 ZINC000074934078
CCn1ccnc1CN1C[C@@H]2CC(=O)NCCN(C)C(=O)c3cccn(c3=O)Cc3cn(nn3)[C@@H]2C1 ZINC000952856917
C[C@@H](C#N)C(=O)N[C@@H]1C[C@H]2CC[C@@H]1N2c1snc(Cl)c1-c1nn[nH]n1 ZINC001573584710
CC(F)(F)C(C)(C)C(=O)N(CCO)CCNc1cc[nH+]cc1-c1nn[nH]n1 ZINC001575215905
C#CCN(c1nnc(-c2ccccc2Br)n1C[C@@H]1COCCO1)[C@H]1CCS(=O)(=O)C1 ZINC001507629233
CC(C)(C)OC(=O)c1c(NC(=O)C(=O)[C@H](O)[C@@H](O)[C@@H](O)CO)sc2c1CCOC2 ZINC001144894124
N#CC(C#N)=c1sc(=Cc2sccc2Br)c(=O)n1C1CC1 ZINC000764981048
CCN(Cc1cnn(C)c1)c1nnc([C@@H]2CN(S(C)(=O)=O)CCO2)n1C[C@H](C)C[NH+]1CCCC1 ZINC001502060660
CC[N@@H+]1CCN(c2nnc([C@@H]3CN(S(C)(=O)=O)CCO3)n2CC2(OC)CCCCC2)C[C@H]1C ZINC001502327459
OCc1ccc(-c2nn3cnnc3s2)cc1Cl ZINC000041126805
CO[C@H](CSCc1cc([N+](=O)[O-])cc2c1OCOC2)C1CCC1 ZINC000596419476
O=C(c1cc(-c2nn[nH]n2)cs1)N(C[C@H]1CCCO1)[C@H]1CCS(=O)(=O)C1 ZINC000823467082
O=C(c1cnc2n1CCC2)N1CCCN(c2ccncc2-c2nn[nH]n2)CC1 ZINC001571151120
O=C(c1ccnnc1)n1cc2c(nc1=NCC1CC1)[C@H]1C[NH2+]C[C@H]1S(=O)(=O)C2 ZINC001147195659
Cc1cc([N+](=O)[O-])c(S(=O)(=O)NCC2=CCCOC2)cc1F ZINC000867270168
C[N@@H+]1C[C@@H](O)C[C@@]1(C)C(=O)N1CCN(c2ccc(S(C)(=O)=O)cc2[N+](=O)[O-])CC1 ZINC001543879644
Nc1cc(Br)cc(Br)c1O ZINC000001605512
CC[C@@]1(c2ccc(Cl)cc2)NC(=O)N(CC(=O)NC2(C#N)CCCC2)C1=O ZINC000084734945
CC[C@H](C)[C@H](NS(=O)(=O)c1ccc([N+](=O)[O-])cc1C)C(=O)OC ZINC000032414590
CC[C@@]1(C)CCN(C(=O)C(=O)N[C@@H](C)c2ccc([N+](=O)[O-])cc2)C1 ZINC001354904077
CCOc1ccc(/N=C2/SCC(=O)N2CC)cc1 ZINC000061953918
Cc1c(C(=O)N2CSC[C@H]2C(=O)N[C@H](C)C(C)C)nnn1-c1cnn(C)c1 ZINC000581231367
CCC(CC)C(=O)/N=C1/S[C@@H]2CS(=O)(=O)C[C@@H]2N1C ZINC000101319069
C[N@@H+]1CC[C@H](C(=O)N2CC[C@H]3CN(C(=O)C45CCC(CC4)CC5)C[C@H]32)C1 ZINC001021704473
O=C(c1ccc(Br)cc1)C1C(=O)C(=O)N(CCOCCO)[C@@H]1c1cccc(F)c1 ZINC000008438681
CC(C)Cc1nnc(N(C)Cc2ccc(Cl)s2)n1Cc1ccc(C[S@@](C)=O)cc1 ZINC001359780214
CCn1cc(S(=O)(=O)N[C@H]2CCC(=O)N(C)C2)c([N+](=O)[O-])n1 ZINC000339042180
C[C@@H]1CN(Cc2cn(C)nn2)C[C@H]1CNC(=O)CS(=O)(=O)C(C)(C)C ZINC001102511683
C#CCNC(=O)NCC#CCO ZINC000923769707
O=S(=O)(NC[C@H]1C[C@@H]2CCN1C[C@@H]2C[NH+]1CCOCC1)c1ccc(Cl)cc1 ZINC000020503803
O=[N+]([O-])c1ccccc1C=NN=C(c1ccccc1)C12CN3CN(CN(C3)C1)C2 ZINC000252627001
CO/N=C(\C(=O)N[C@@H]1C(=O)N2C(C(=O)NC3CN(C(C)(C)C)C3)=CCS[C@H]12)c1csc(N)n1 ZINC001185591047
CCCO[C@@H](CCC(=O)NC(C)(C)C)CC(=O)NC(C)(C)C ZINC000005785245
CCO[C@@H]1C[C@@H](NC(=O)N[C@@H](CCO)C2CC2)C12CCC2 ZINC000074606611
O=C(O[C@@H]1CCC(=O)NC1=O)c1cc2cc([N+](=O)[O-])ccc2s1 ZINC000798580485
COc1ccc(S(=O)(=O)N[C@H](c2ccc(Cl)cc2)C2CC2)cc1[N+](=O)[O-] ZINC000021183521
CC(=O)O[C@H]1CC[C@]2(C)[C@H]3CC[C@]4(C)[C@@H]([C@H](C)CCCC(C)C)CC[C@H]4[C@@H]3C/C(=N\O)[C@]2(O)C1 ZINC000034194393
COC(=O)c1ccc(C(=O)c2ccc([N+](=O)[O-])cc2)cc1 ZINC000000281561
C[C@@H]1CC[C@@H](C)[NH+]1CCN1CCN(C(=O)CC2CN(C(=O)OC(C)(C)C)C2)CC1 ZINC000746190324
CC[N@@H+]1CCC[C@@H]1Cn1c([C@@H]2CCOC2)nnc1N1CCN(S(=O)(=O)CCOC(C)C)CC1 ZINC001502288345
CC[C@@H](O)Cn1nc(-c2csc(C)n2)nc1Cc1cn2ccsc2n1 ZINC000095530647
CCCC(=O)N[C@H]1CCCN(c2nnc([C@@]3(OC(C)C)CCOC3)n2CCC(=O)NC(C)(C)C)C1 ZINC001293740453
Cc1nn(C(=O)Cn2cc([N+](=O)[O-])cn2)c(C)c1I ZINC000001069600
COc1c(I)cc(C)cc1[N+](=O)[O-] ZINC000169801410
CN1C(=O)C(C)(C)[C@@]2(SC(C)(C)C2(C)C)N(C)C1=S ZINC000001624216
COC(=O)c1csc(S(=O)(=O)N[C@@H]2C[C@@H](C)N(c3cnn(C)c3)C2=O)c1 ZINC000610269671
Cc1n[nH]cc1NS(=O)(=O)CCCS(=O)(=O)N[C@H](C)c1ccn(C)n1 ZINC000349612058
CN1C(=O)N(C)C(=O)C2(Cc3cc([N+](=O)[O-])ccc3N3CCN(c4ccccc4F)C[C@@H]32)C1=O ZINC000009090134
CC1(C2CCN(C(=O)N[C@H]3C=CCCC3)CC2)OCCO1 ZINC000096485149
C#CCN(c1nnc(-c2n[nH]c(=O)c3ccccc32)n1CCOCC(F)F)[C@H]1CCS(=O)(=O)C1 ZINC001507631168
O=C(C1CC(c2ccc(F)cc2)C1)N1CCc2cc([N+](=O)[O-])ccc21 ZINC000590975814
Cc1c(O)cc2c(c1O)CO[C@@]1(CCCO1)C2=O ZINC000014721825
CO[C@H]1CN(c2ccc([N+](=O)[O-])c(S(C)(=O)=O)c2)CC[C@H]1C ZINC000302550119
CC[C@@H]1C[C@H](C)CN1c1nnc([C@@H](C)NS(C)(=O)=O)n1Cc1cc2c(cc1OC)C[C@H](C)O2 ZINC001293296116
C/C=C(\C)C(=O)NC[C@@]1(O)C[C@@H](OCC)C1(C)C ZINC000255961389
C[C@@H]1CCN(C[C@@H](O)Cn2cc([N+](=O)[O-])cn2)CC[S@@]1=O ZINC001320759451
O=C(OCC[C@H]1CCNC1=O)c1cc([N+](=O)[O-])ccc1OC(F)F ZINC000813919539
Cc1cc(C)c(S(=O)(=O)N(CCO)Cc2cc3cccc(C)c3[nH]c2=O)c(C)c1 ZINC000000923342
Cc1cc(=O)oc2cc([O-])c(C[N@H+](C)CC(=O)N3CN[C@H](N)[C@@H]4NCN[C@@H]43)cc12 ZINC001184361074
CCOC(=O)[C@]12CN(C(=O)CN3C(=O)CSC3=S)C[C@H]1C[NH2+]CC2 ZINC001160805532
O=C(N1CC[C@](O)(C2CC2)C1)C(F)(F)c1ccc([N+](=O)[O-])cc1 ZINC000366886293
C[C@@H](Sc1nnnn1-c1ccc(O)cc1)C(=O)/C=C1\N(C)c2ccccc2C1(C)C ZINC000039461960
CS(=O)(=O)N(Cc1noc2c1C[NH2+]CC2)c1cc([N+](=O)[O-])cc[n+]1[O-] ZINC001165496015
O=C(NC[C@H]1C[C@@H](Nc2cc[nH+]cc2-c2nn[nH]n2)C1)[C@@H]1OC[C@@H]2CCC[C@@H]21 ZINC001571233142
COc1cccc(C2(C(=O)n3cc4c(nc3=NCC3CC3)[C@H]3C[NH2+]C[C@H]3S(=O)(=O)C4)CC2)n1 ZINC001178048153
C[C@@H](CN(C)C(=O)c1c(F)cncc1F)Nc1nccnc1-c1nn[nH]n1 ZINC001574744122
Cc1ccc([N+](=O)[O-])cc1S(=O)(=O)Nc1cccc(N(C)S(C)(=O)=O)c1 ZINC000408705611
CC(C)C(=O)N1CCCN(c2nnc([C@@H]3CCOC3)n2CCC[N@@H+]2CCCO[C@H](C)C2)CC1 ZINC001494529177
CC(C)(C)OC(=O)n1cc(CO)c2cc([N+](=O)[O-])ccc21 ZINC000002563736
C#CCN1CC[C@@H](NC(=O)C(N)=O)C1 ZINC001015638104
C[NH+](C)CCn1cc(NC(=O)N2C[C@H]3CS(=O)(=O)C[C@@]3(C#N)C2)cn1 ZINC001219277548
CCOc1cccc(N[C@H]2CCO[C@H]2C)c1[N+](=O)[O-] ZINC000097085155
C[C@H]1SCCN(C(=O)CCOCC(F)(F)C(F)F)[C@H]1C ZINC000191910689
CCOC(=O)C1=C(COC(=O)CNS(=O)(=O)c2cnn(C)c2)NC(=O)N[C@@H]1C ZINC000919130576
CC1(C)C[C@H](/N=C\c2cc(Cl)ccc2O)C(C)(C)O1 ZINC000777874038
C#CCCCCn1c([C@H]2CN(S(C)(=O)=O)CCO2)nnc1N(C)Cc1c(C)nn(C)c1C ZINC001507564245
Cc1ccc(CN(C)C(=O)COC(=O)CSc2ccc(C(N)=O)cc2[N+](=O)[O-])cc1 ZINC000012931754
O=C(N[C@H]1C[C@@H](NC(=O)[C@@H]2C[C@H]2[N+](=O)[O-])C1)c1cnc2n1CCC2 ZINC000974114106
Cc1cccc(O[C@@H](C)c2nnc(N3CCSC4(CCOCC4)C3)n2CCCOC(F)F)c1C ZINC001360880315
CC1=C2[C@@H]3OC(=O)C(C)(C)[C@@H]3CC[C@@]2(C)CCC1=O ZINC000230210056
Nc1cc(F)cc(C(F)(F)F)c1Nc1c[nH]c(=O)c(F)c1 ZINC001210606498
Cc1ccc(-n2cnnc2SCC2(CC#N)CC2)c(C)c1 ZINC000594883652
C[C@]12CC(=O)[C@H]3[C@@H](CC[C@@H]4C[C@H](O)CC[C@@]43C)[C@@H]1CC[C@@H]2C(=O)CO ZINC000004416998
O=[N+]([O-])c1cc(F)c(Br)cc1S(=O)(=O)[N-]c1cnc(C2CC2)nc1 ZINC000788093098
CCSC1(CNc2cc([N+](=O)[O-])cc(S(N)(=O)=O)c2)CC1 ZINC000596511664
CC(C)N(CCS(C)(=O)=O)C[C@H](O)COc1cccc2ccccc21 ZINC000104964743
O=[N+]([O-])c1ccc(OC(F)(F)F)cc1C(F)(F)F ZINC000002540389
COC(=O)N(C)C[C@@]12C=C[C@@H](C[C@H](OC(C)=O)C1)O2 ZINC000003851601
C[NH+](C)CCN1CC2(CN(Cc3cc(O)c(O)c(O)c3)C2)OCC1=O ZINC001278043277
O=C(c1ccccc1)[C@@H]1[C@@H](c2ccccc2)N1C(=O)c1ccc(Br)cc1 ZINC000008471182
CCN1c2ccc([N+](=O)[O-])cc2CC2(C(=O)NC(=O)NC2=O)[C@@H]1C ZINC000018183458
OCN1N=CC(Cl)=N[C@H]1c1ccc(Br)cc1Br ZINC000000652825
CS(=O)(=O)N1CCN(c2ccc([N+](=O)[O-])cc2C(F)(F)F)CC1 ZINC000004561519
CCS(=O)(=O)C[C@H](C)N(C)C(=O)C1CCCCC1 ZINC000079042463
C[C@@H]1CCC[C@]1(O)Cn1c(COc2ccc(Cl)cc2)nnc1N1CCN(S(C)(=O)=O)[C@@H](C)C1 ZINC001291080710
CC(C)Oc1c(Br)cc(Br)cc1C=C1C(=O)N(C)C(=O)N(C)C1=O ZINC000096193694
CCOc1ccc(N2C(=O)[C@@H]3[C@H](c4ccc(C)cc4)N4CCCN4[C@@H]3C2=O)cc1 ZINC000019169585
COC(=O)Cc1cc(F)cc([N+](=O)[O-])c1F ZINC000263624648
C[C@H]1O[C@@H](C)[C@@H](C)[C@@H]1NS(=O)(=O)Cc1ccc([N+](=O)[O-])cc1 ZINC000599459145
CC(C)(C)OC(=O)N1CC2(C1)CC[C@H](CN1CCC(C)(C)S(=O)(=O)CC1)O2 ZINC001169918545
O=C(CCc1cn[nH]c1)N1CC[C@@H]1c1ccc(F)cc1 ZINC000630019325
C=C[C@@H](O)C(=O)N[C@@H]1CN(C)NC1=O ZINC000831685902
CCCC1(CNC(=O)C(=O)N2CCC[C@@]3(CC3(F)F)C2)CC1 ZINC001332803056
CN(CC(=O)N1CC(C)(C)OCC1(C)C)c1ccccc1[N+](=O)[O-] ZINC000610294384
Cc1cc([N+](=O)[O-])c(C)cc1NC(=O)C(=O)N1C[C@@H]2CC[C@H](O)[C@@H]2C1 ZINC000411359909
C[C@@H](NC(=O)/C(C#N)=c1/s/c(=C/c2ccc([N+](=O)[O-])cc2)c(=O)n1-c1ccccc1)c1ccccc1 ZINC000013807208
COc1ccc(C(=O)OCC(=O)N2CCc3cc([N+](=O)[O-])ccc32)o1 ZINC000848853260
CC(C)(O)C(=O)N[C@@H](C#N)C(N)=O ZINC001142909572
CCN1CC[NH+](C[C@@H](C)Cn2c([C@H]3CCCOC3)nnc2N2CCN(C(=O)C(C)C)CC2)CC1 ZINC001502343880
C[C@@H]1C[C@@H]1c1ccc(CN(C)S(=O)(=O)c2ccc(Cl)cc2[N+](=O)[O-])o1 ZINC000044771191
CC1(C)CCC[C@@]1(O)CNS(=O)(=O)c1ccccc1[N+](=O)[O-] ZINC000292935795
CC(=O)c1ccc(N2C(=O)[C@@H]3[C@H](C2=O)C2([N+](=O)[O-])c4ccccc4C3c3ccccc32)cc1 ZINC000001157398
C[C@@H]1CN(S(=O)(=O)N2CCN(c3ccc([N+](=O)[O-])cc3)CC2)C[C@@H](C)O1 ZINC000012592441
CC(=O)OC(OC(C)=O)[C@@]12C=C[C@@H](O1)[C@@H]1C(=O)N(c3cccc(I)c3)C(=O)[C@@H]12 ZINC000408917838
Cc1c([N+](=O)[O-])ccc(F)c1NC(=O)C(=O)N1CC[C@H]([C@H](C)O)C1 ZINC000282342594
COC(=O)Cc1c(Cl)ncnc1N1CCc2c(nnn2C)[C@@H]1COCC[NH+]1CCCC1 ZINC001164718740
CCOC(=O)N[C@@H](C[NH2+]C[C@H]1CNc2c(-c3nn[nH]n3)cnn2C1)CC(C)C ZINC000736600187
Fc1ccc([C@H]2C[C@@H](Nc3nccc4occc43)CCO2)cc1 ZINC000273338021
O=Cc1c(OCCC(F)(F)F)cccc1[N+](=O)[O-] ZINC000169725221
CC(C)CCS(=O)(=O)NC1CCN(S(=O)(=O)C2CCOCC2)CC1 ZINC000363499443
C[C@@H]1CC[C@@H](Nc2ccc(S(=O)(=O)N3CCOCC3)cc2[N+](=O)[O-])CS1(=O)=O ZINC001612580745
O=[N+]([O-])c1ccc(-c2cc(C(F)(F)N3CCC4(CC(OCC5CC5)C4)CC3)c(Cl)nn2)cc1 ZINC001164985445
O=C(NCC1(CCO)CCCCC1)[C@@H]1CC[C@H]2CCCC[C@H]2C1 ZINC000533703954
C=CCNC(=S)N1CCC(C(=O)OC)CC1 ZINC000057777801
Cc1ccc([N+](=O)[O-])cc1-c1ccc(C=C2NC(=S)NC2=O)o1 ZINC000000338420
N#CCC[C@@H](C#N)Cn1cnc2cc(Cl)c([N+](=O)[O-])cc2c1=O ZINC000012894814
NS(=O)(=O)c1ccc(OCc2nnnn2C2CC2)c([N+](=O)[O-])c1 ZINC000012982112
C=CCS(=O)(=O)CCn1c(C(=O)N2CCCC2)nnc1N1CCN(C(=O)[C@@H]2CCC[N@H+]2C)CC1 ZINC001286814436
CCN(CCC#N)C(=O)C[NH2+]CC1(O)CCN(C(=O)[C@@H]2C[C@@H]3O[C@H]2[C@H]2C[C@H]23)CC1 ZINC001484956795
CCOCc1nn([C@@H](C)CC)cc1I ZINC000408716272
O=C([O-])c1cn(C2CC2)c2cc(N3CC[NH2+]CC3)c([N+](=O)[O-])cc2c1=O ZINC000004329543
[O-][n+]1ccc(CC(O)(C(F)(F)F)C(F)(F)F)cc1 ZINC000001623583
O=C(OCCCF)OC(C(F)(F)F)C(F)(F)F ZINC000169795649
Cc1ccccc1OCCCn1cccc1/C=C1\C(=N)N2N=C(N3CCCC3)SC2=NC1=O ZINC000020356402
CCN1C[C@@H](CNc2cc3c(cc2[N+](=O)[O-])OCC(=O)N3)CC1=O ZINC000845693854
C[C@@H]1CN(S(=O)(=O)c2nn(C)cc2[N+](=O)[O-])[C@H](C)CN1CCO ZINC000599328835
Nc1c(F)c(N)c([N+](=O)[O-])c(F)c1F ZINC000019910277
Cc1cc([N+](=O)[O-])cc(Br)c1N1CCCCC1 ZINC000045886340
Cc1ccc([N+](=O)[O-])cc1S(=O)(=O)NC1CC(C)(C)[NH2+]C(C)(C)C1 ZINC000007616228
CCCN1CCCN(c2nnc([C@@]3(OCC)CCOC3)n2C[C@@H]2CCCCS2)CC1=O ZINC001294719488
C=CCCCCn1c([C@@H]2CN(S(C)(=O)=O)CCO2)nnc1N1CCc2c(cc[nH]c2=O)C1 ZINC001507935368
N#Cc1cc(Cl)cc(Br)c1NCc1nc(CO)cs1 ZINC000580536416
O=C(C[C@@H]1C(=O)NCCN1C1Cc2ccccc2C1)N1CCC([NH+]2CCSCC2)CC1 ZINC000012440164
O=C(CCCOc1cccc(Cl)c1Cl)N1CC(=O)Nc2cc(Br)ccc21 ZINC001435770310
CCn1nc(C)c(S(=O)(=O)NCC(C)C)c1C ZINC000028577791
CC(C)C[N@@H+]1CCO[C@H](Cn2c(N3CC(=O)N(C)C[C@@H]3C)nnc2[C@@]2(OC(C)C)CCOC2)C1 ZINC001509438702
CC(C)CCC[C@@H](C)[C@H]1CC[C@H]2[C@@H]3CC[C@H]4C[C@@H](OS(C)(=O)=O)CC[C@]4(C)[C@H]3CC[C@]12C ZINC000004758278
C=C(CO)C(=O)O[C@H]1CNOC1 ZINC000848058881
O=C(NCC[C@H]1CCN(C(=O)[C@@H]2CC23CC3)C1)C1(C2CC2)CC1 ZINC001060458740
CC(C)[C@H]1C[C@@H](Nc2cc(-c3nn[nH]n3)sc2[N+](=O)[O-])CCO1 ZINC001589501186
O=C(COC(=O)c1ccc(F)cc1[N+](=O)[O-])c1ccc(Br)cc1 ZINC000001203076
CSC[C@@H](CCO)NS(=O)(=O)c1ccc([N+](=O)[O-])cc1F ZINC000443257126
O=Cc1cccc(OCc2ccccc2[N+](=O)[O-])c1 ZINC000019440594
C=CCNC(=O)[C@@H]1CC(=O)NC(=O)N1 ZINC000211553853
CC(=O)OC12CC3([N+](=O)[O-])CC([N+](=O)[O-])(C1)CC([N+](=O)[O-])(C2)C3 ZINC000109366014
O=C(NC(=S)N1CCN(c2ccc([N+](=O)[O-])cc2Cl)CC1)c1ccc(N2CCCCC2)c([N+](=O)[O-])c1 ZINC000107695676
N#CCC(=O)NCC(N)=O ZINC000019484182
C=CCOC(=O)Oc1ccc2c(c1)occ(Oc1ccc(C(C)(C)C)cc1)c2=O ZINC000001777086
N#CCC(=O)c1c[nH]c2cc(Br)ccc21 ZINC000035605868
CCN(CCn1c([C@@H]2CCS(=O)(=O)C2)nnc1N1CCSC(C)(C)C1)CCC(F)(F)F ZINC001295857606
COC(=O)[C@@H]1C[C@H](F)CN1C(=O)c1cccc(SC)c1[N+](=O)[O-] ZINC000893537718
C[C@@H]1CN(C2CC2)C[C@H]1NS(=O)(=O)c1ccc([N+](=O)[O-])cc1F ZINC000268763409
COc1cccc(CCC(=O)n2cc3c(nc2=NCC2CC2)[C@H]2C[NH2+]C[C@H]2S(=O)(=O)C3)n1 ZINC001175323741
CC1(C)CC(=O)C2=C(C1)NC1=C(C(=O)CC(C)(C)C1)C2c1ccc(-c2ccc(Cl)c([N+](=O)[O-])c2)o1 ZINC000408600961
Cc1c(C(=O)N[C@@H](C)CC[S@@](C)=O)cc([N+](=O)[O-])cc1[N+](=O)[O-] ZINC000267273831
CSC1(Cn2c([C@H](C)NS(C)(=O)=O)nnc2N2CCC(F)(F)CC2)CC[NH+](C)CC1 ZINC001505186745
O=c1oc2cccc([N+](=O)[O-])c2n1CN1CCCC2(CCCCC2)C1 ZINC000794629050
C[C@H]1CCC[C@@H](C(=O)NCCNCc2nnsc2Cl)C1 ZINC001133062790
O=C(CNC(=O)OCC(F)(F)F)OCC(=O)c1ccc(-c2nn[nH]n2)cc1 ZINC000826412031
CC1(c2ccc(Cl)cc2)OC(=O)C(=Cc2ccc([N+](=O)[O-])s2)C(=O)O1 ZINC000001868636
Cc1cc(C(=O)CN(C)S(=O)(=O)c2ccc3c(c2)OCCO3)c(C)n1-c1ccc(F)cc1 ZINC000013075631
CC(C)c1nnc(N2CCC(N(C)S(C)(=O)=O)CC2)n1CCc1nc(C(F)(F)F)cs1 ZINC001287199222
CSC1(Cn2c([C@@H]3CCC(=O)N3)nnc2N2CCN(C)C(=O)[C@@H]2C)CC[NH+](C)CC1 ZINC001555864151
C[C@@H](C1C(=O)CC(C)(C)CC1=O)C1C(=O)OC(C)(C)OC1=O ZINC000000390927
C[C@@H](NCC[N+](=O)[O-])c1cc2c(cc1Br)OCCO2 ZINC000930208487
O=c1ccc(Br)cn1CC[NH2+]C[C@@H](O)Cn1cc([N+](=O)[O-])cn1 ZINC000574912119
O=C(c1occ2c1CCC2)N1CCCCc2ccc([N+](=O)[O-])cc21 ZINC000598881435
C[C@H](C[C@H](C)[NH2+]Cc1ccc(-c2nn[nH]n2)s1)NC(=O)c1cnnn1C ZINC001574530195
CC1=C(C[N@@H+]2C[C@H](O)C[C@H]2C(=O)[O-])C(C)(C)CCC1 ZINC000534639503
C(=N/n1cnnc1)\c1ccc(Sc2ccccc2)o1 ZINC000033412935
C[C@@H](CN(C)C(=O)c1ccc(-c2nn[nH]n2)[nH]1)NC(=O)[C@@H]1CCO[C@H]1C1CC1 ZINC001574754768
C[NH+](C)CCOCCn1c([C@@H]2CCS(=O)(=O)C2)nnc1N1CCOC2(CCCC2)C1 ZINC001552877644
C[C@H](CNC(=O)C1(C)CCCCC1)NC/C(Cl)=C/Cl ZINC001266967201
C[C@H]1OCC[C@]1(O)CNc1sc(S(C)(=O)=O)cc1[N+](=O)[O-] ZINC000279204980
C=CC[C@H]1CCN1C(=O)[C@H]1CCCC[C@H]1C(F)(F)F ZINC000890547858
Cc1ccc([C@H]2OCCC[C@@H]2Cn2c(C(C)C)nnc2N(C)Cc2ncc(Cl)n2C)cc1 ZINC001361237015
Cc1nc(Cc2nnc(N3C[C@H](C)OC(C)(C)C3)n2CC[C@H](C(F)F)N2CCOCC2)cs1 ZINC001290408474
FC(F)(F)c1ccccc1-c1cc(C(F)(F)N2CCN3CC[NH2+]C[C@H]3C2)c(Cl)nn1 ZINC001164399864
CCNS(=O)(=O)[C@@H]1CCN(c2nnc(Cc3ccncc3)n2CC[NH+]2CCC(C)CC2)C1 ZINC001502480295
CCOCC[C@H]1CO[C@H]2CN(C(=O)C(C)C)C[C@@H]12 ZINC000575405220
CC(C(=O)N1CCC[C@@](CO)(Nc2cc[nH+]cc2-c2nn[nH]n2)C1)=C1CCC1 ZINC001573627967
CN(C(=O)Cn1ccc(=O)c([N+](=O)[O-])c1)[C@H]1CCCc2ccccc21 ZINC000266778404
O=C(Nc1cnn(-c2cc[nH+]cc2)c1)c1ccc2c(c1)S(=O)(=O)N=C1NC=NN12 ZINC000598912083
CC[C@@H]1CN(c2ncc([N+](=O)[O-])c(C)c2Br)C[C@H]1O ZINC000347408082
C=CCn1c(SCc2ccc(Cl)c(Cl)c2)nnc1-c1ccccc1O ZINC000002851449
Cc1[n-]n(-c2ccc([N+](=O)[O-])cc2)c(=O)c1[C@@H]1CC(=O)N(c2ccc(Br)cc2)C1=O ZINC000105446734
CC[C@H](NC(=O)CN1C(=O)NC2(CCCC2)C1=O)c1ccc(Cl)cc1 ZINC000021557139
CCC(CC)(CNC(=O)OC(C)(C)C)NS(=O)(=O)c1cc(Cl)c([N+](=O)[O-])cc1F ZINC001309193529
N#Cc1ccc(/C=C2/S/C(=N\c3cccc(Cl)c3Cl)NC2=O)cc1 ZINC000004544557
CCc1ccc(C(=O)N2CCc3cc([N+](=O)[O-])ccc32)o1 ZINC000058745265
COC(=O)[C@@H](C)Oc1nc(C)c(Br)c(OC)n1 ZINC000000188188
Cc1ccc([N+](=O)[O-])cc1-c1ccc(/C=C2\S/C(=N/c3cccc(Cl)c3Cl)NC2=O)o1 ZINC000059566815
CC(=O)N1CC(=O)NC[C@@]12CCN(C(F)(F)c1cnc(Cl)c(C3=CC[NH2+]CC3)c1)C2 ZINC001164969919
C[C@H](NC(=O)C(=O)N1CCC(C)(F)CC1)[C@]12C[C@H]1CCCC2 ZINC001332874448
CN(C(=O)COC(=O)c1sccc1S(N)(=O)=O)C1(C#N)CCCCC1 ZINC000010935555
O=Cc1cc(OCCC(F)(F)F)ccc1[N+](=O)[O-] ZINC000169725302
N#CCC(=O)c1c[nH]c2c1cccc2Br ZINC000035605872
Nc1cc(Oc2ccc(F)c(Cl)c2)cc([N+](=O)[O-])c1 ZINC000002549468
CC[C@H](C)c1ccc(OCCOc2ccc(Br)cc2C=NNc2ccc([N+](=O)[O-])cc2)cc1 ZINC000041108618
O=[N+]([O-])c1ccc([C@@H]2Nc3ccccc3S(=O)(=O)N2Cc2ccccc2)cc1 ZINC000002502978
CC(C)(NO)C(=O)c1ccc(Cl)cc1 ZINC000000444556
C=CCN1C(=S)N(c2ccc(C)c(C)c2)[C@@H]2CS(=O)(=O)C[C@@H]21 ZINC000008059705
COC(=O)c1c(C)[nH]c(C(=O)[C@H](C)Sc2nnnn2C(C)(C)C)c1C ZINC000009453692
CCn1c(CN2CCc3c(c(C(N)=O)nn3C)C2)nnc1[C@H]1C[C@@H]([NH3+])C1 ZINC000252551852
CC1CCN(CCS(=O)(=O)CCC(=O)NCNC(=O)CCS(=O)(=O)CCN2CCC(C)CC2)CC1 ZINC000006142587
C=C(Cl)COC(=O)c1cc2c(cc1Cl)N1CCCCCC1=NS2(=O)=O ZINC000025051124
C[C@]12C[C@H](CC(C)(C)C1)N1c3ccc([N+](=O)[O-])cc3CC3(C(=O)NC(=O)NC3=O)[C@H]12 ZINC000105801708
Cc1noc(C)c1S(=O)(=O)N[C@@H]1C[C@H]2CC[C@]1(C)C2(C)C ZINC000069104598
Cc1nccn1CCC[NH2+]Cc1c(C(=O)N2C[C@@H](C)O[C@@H](C)C2)nc2ccc(Cl)cn21 ZINC000012434389
Cn1ccnc1C(=O)N[C@H]1CN(C(=O)[C@@H]2C[C@@H](OS(C)(=O)=O)C[NH2+]2)[C@@H]2CCCO[C@@H]21 ZINC001160212772
O=[N+]([O-])c1cccc(S(=O)(=O)NCC[NH2+][C@@H]2CCCS(=O)(=O)C2)c1 ZINC000271684603
CC(C)(C)OC(=O)N1[C@@H]([C@@](C)(O)C(F)(F)F)COC1(C)C ZINC000072208815
O=C1COC[C@@]2(CNS(=O)(=O)c3cc([N+](=O)[O-])c(Cl)cc3Cl)COCCN12 ZINC001475593276
O=S(=O)([N-]C(=S)N1CCCCC1)c1ccc(Cl)cc1 ZINC000005375776
Cc1nn(-c2ccc3nncn3n2)c2c1[C@H](c1cc(Br)ccc1F)CC(=O)N2 ZINC000033088114
C[C@H](CCNc1cncc(-c2nn[nH]n2)n1)NC(=O)[C@@H]1C[C@H]1c1cnn(C)c1 ZINC001574682744
Cc1ccc([N+](=O)[O-])cc1S(=O)(=O)N1CCn2cccc2[C@@H]1c1ccc(F)c(F)c1 ZINC000008601903
O=c1[nH]c2ccccc2c(=O)n1N=Cc1ccc(OCc2ccc(Cl)c(Cl)c2)c(I)c1 ZINC000409345690
O=C1Nc2ccc(F)cc2[C@]12[NH2+][C@@H](Cc1ccccc1)[C@@H]1C(=O)N(C[C@@H]3CCCO3)C(=O)[C@@H]12 ZINC000015972832
CC1=CC[C@@H]2[C@](C)(CO)CCC[C@@]2(CO)[C@@H]1CO ZINC000225459248
C[C@@H](Cn1c([C@@H](C)NS(C)(=O)=O)nnc1N1C[C@H]2OCO[C@H]2C1)C[NH+]1CCCC1 ZINC001541871795
C[C@H](CF)NC(=O)N(C)[C@@H](C)c1ccc(Cl)c(Cl)c1 ZINC000288193562
C=C1C(=NS(=O)(=O)c2ccc(C)cc2)C=C(N(C)C)C(=O)C1C ZINC000100824743
Cc1ccc([N+](=O)[O-])cc1NS(=O)(=O)c1ccc(Br)c(C)c1 ZINC000005121399
Fc1ncc(Cl)c(C(F)(F)F)c1Br ZINC000067802803
Cc1cc([N+](=O)[O-])cc(Cl)c1NC[C@@H](n1cccn1)C(F)(F)F ZINC000599119060
Cc1nn(CCC(C)(C)O)c(C)c1[N+](=O)[O-] ZINC000081275275
CC(C)[N@@H+]1CCCN(C(=O)C(=O)NCCn2cc([N+](=O)[O-])cn2)CC1 ZINC001117602581
Cc1nnc(CN[C@@H]2CN(C(=O)Cn3nnnc3C(C)C)C[C@H]2C)s1 ZINC001082792823
O=C(CSc1nnnn1-c1ccc(O)cc1)NN1C(=O)NC2(CCCCC2)C1=O ZINC000023805951
Cc1nccn1CCCNc1ncc([N+](=O)[O-])cc1Br ZINC000096452889
Cc1nc(CN2CCN(C)C3(CCN(c4ncc5c(n4)CC[NH2+]C5)CC3)C2=O)cs1 ZINC001164823092
C[C@@H](NC(=O)N1C[C@@H]2C[NH2+]C[C@]2(C)C1)c1cccc(NS(C)(=O)=O)c1 ZINC000891390540
O=C(N[C@@H]1CC[N@@H+](C2CC2)C1)N1CCN(S(=O)(=O)c2ccc([N+](=O)[O-])cc2)CC1 ZINC000609642684
C=C(C)CCC(=O)NCC1(SC)CCCCC1 ZINC001133605297
O=C(CN1C(=O)S/C(=C\c2cccn2-c2ccc([N+](=O)[O-])cc2)C1=O)N1CCCCC1 ZINC000106756112
O=C([O-])CN(c1ccccc1Br)S(=O)(=O)c1ccc([N+](=O)[O-])cc1 ZINC000225024770
O=C(Cn1cc([N+](=O)[O-])cn1)n1cc(I)cn1 ZINC000001067668
CC(C)Cc1nnc(N2CCS(=O)(=O)C3(CCCCC3)C2)n1CCN(C)CC(F)(F)F ZINC001287498105
COc1cc(Br)cc(/C=C2\S/C(=N\c3ccccc3)N([C@@H]3CCCC[C@H]3C)C2=O)c1O ZINC000408855334
CS(=O)(=O)N1CCCN(c2nnc(C(=O)N3CCCC3)n2CC[NH+]2CCCC2)CC1 ZINC001555809408
CCN(C)C(=O)Cn1c([C@H](C)NS(C)(=O)=O)nnc1N1C[C@@H](C)[N@H+](CC)C[C@@H]1C ZINC001501388919
CCC1(C(=O)NC2CC(CNc3nc(C(C)C)ns3)C2)CC1 ZINC001112870316
CCSCCCn1c([C@@H]2CCS(=O)(=O)C2)nnc1N1CCN(c2ncccc2C#N)CC1 ZINC001503351053
C=CCn1cc([C@H]2N[C@@](CO)(C(=O)OC)[C@H]3C(=O)N(C)C(=O)[C@@H]23)c(C)n1 ZINC000065382271
O=C(c1cscc1Br)N1CCC=C(Cl)C1 ZINC000404799356
COc1c(Br)c([N+](=O)[O-])c(N2CC(C)(CO)C2)cc1[N+](=O)[O-] ZINC000829031242
O=C1C=CC(=O)C(SCCCSC2=CC(=O)C(SCCCSC3=CC(=O)C=CC3=O)=CC2=O)=C1 ZINC000043628348
CC(C)CCc1cc(=NC(=O)CCc2cncn2C)[nH][nH]1 ZINC000330032995
COCC(=O)N1CC[C@](COc2ccc(C)cc2)(OC)C1 ZINC000585273296
CO[C@H](CN1C(=O)[C@H](C)NC1=S)c1ccc(Cl)cc1 ZINC000078903814
CCCC[C@H]([NH2+]C)C(=O)N1CCC2(CC1)c1nc[nH]c1CCN2C(=O)COC ZINC000095502035
O[C@H](c1cc(F)cc(C(F)(F)F)c1)C(F)(F)F ZINC000131299002
O=[N+]([O-])c1cccc(Cl)c1S(=O)(=O)N1CCO[C@H](CF)C1 ZINC000416572293
CC(C)[C@H](C#N)OC(=O)[C@@H](C)c1ccc(Cl)s1 ZINC000080386491
CC(=NNCC(C)(C)S(C)(=O)=O)[C@@H]1CN(C(=O)OC(C)(C)C)CCO1 ZINC000853335542
C[C@@H](Oc1ncncc1Br)c1cccnc1Cl ZINC001226572038
NS(=O)(=O)c1ccc([N+](=O)[O-])cc1N1CCCC2(CCCC2)C1 ZINC000445660014
COC(=O)[C@]1(C)OC12CCC(C(C)C)CC2 ZINC000085657850
Cc1nn(C[C@@H](C)C(=O)N2NC=C[C@@]2(O)C(F)(F)F)c(C)c1[N+](=O)[O-] ZINC000006921010
NC(=O)c1sc2c(cc(C(F)(F)F)cc2[N+](=O)[O-])[n+]1[O-] ZINC000002577648
CC(C)CC1(Cn2c([C@H]3CN(S(C)(=O)=O)CCO3)nnc2N2CCC[C@@H](C(F)F)C2)CC1 ZINC001287341390
Oc1ccc(Br)cc1CNc1ccc(F)cc1 ZINC000000079129
O=C(c1n[nH]cc1[N+](=O)[O-])N1CCNC[C@@H]1c1ccccc1Cl ZINC000423611008
CCOC1(C)CCN(S(=O)(=O)c2cccc([N+](=O)[O-])c2C)CC1 ZINC000292231197
O=[N+]([O-])c1cccnc1Sc1ncccn1 ZINC000000166651
COc1nn(Cc2nc3c4cnn(C)c4ncn3n2)cc1[N+](=O)[O-] ZINC000002802326
Cc1nn(C)cc1CN1C(=O)CS/C1=N\c1cnn(Cc2ccc(Cl)cc2)c1 ZINC000101584739
COCCN=c1scc(-c2ccc(OC(F)F)cc2)n1N=Cc1ccc(O)cc1 ZINC000254303074
CC[C@@](C)([NH2+]CC(=O)N1CCN(S(=O)(=O)c2ccc(Cl)s2)CC1)C(N)=O ZINC000428780128
NN1C(=O)/C(=C/c2cccc(O)c2)SC1=S ZINC000005214126
CC(C)OC(=O)c1cc([N+](=O)[O-])c(Cl)c([N+](=O)[O-])c1 ZINC000003158015
CC(C)C[C@H](Cn1c(C(=O)N2CCCC2)nnc1N1CC[C@](O)(c2ccc(F)cc2)C1)[NH+](C)C ZINC001287319658
CCOc1cccc([N+](=O)[O-])c1C(=O)N1CCC[C@@]2(CC=CCC2)C1 ZINC000348224141
O=C1CNC(=O)N1/N=C1\CCc2ccccc21 ZINC000005605153
CC[C@@H]1C(=O)NCCN1c1nnc(COc2ccc(C)cc2)n1C[C@@]1(O)CC[N@H+](C)C1 ZINC001499328187
O=C(CCN1C(=O)NC2(CCCC2)C1=O)OCc1ccccc1[N+](=O)[O-] ZINC000024973727
C[C@@H]1CN(c2ncc3c(n2)[C@@]2(CC[N@H+](Cc4ccc(CO)o4)C2)COC3)C[C@@H](C)O1 ZINC000253604063
CC(=O)OCC(=O)[C@@]1(O)CC[C@@H]2[C@@H]3CCC4=CC(=O)[C@H](C)C[C@@]4(C)C3=CC[C@]21C ZINC000071769799
COc1nc(C(=NC(=O)[C@@H]2C[C@@H](OS(C)(=O)=O)CN2)NO)ccc1-n1cnc(C)c1 ZINC001221357306
C[N@H+](Cc1cc(=O)[nH]c(N)n1)[C@@H]1CCN(c2cc(C(F)(F)F)ncc2[N+](=O)[O-])C1 ZINC000436340571
COCCN(Cc1cc(C)cc(Br)c1O)[C@@H]1CCS(=O)(=O)C1 ZINC000809762906
COC(=O)[C@H]1CN(C(=O)Cn2ccc(=O)c([N+](=O)[O-])c2)CC12CCC2 ZINC000376033917
COc1ccc([C@@H]2CC(=O)C3=C(C2)NC(C)=C(C(=O)OC(C)C)[C@H]3c2ccc(C)c([N+](=O)[O-])c2)cc1OC ZINC000006407608
CC(=O)[C@H]1CC[C@H]2[C@@H]3CCC4=CC(=NOCC(=O)N[C@@H]5CCCCNC5=O)CC[C@]4(C)[C@H]3CC[C@]12C ZINC000252680023
O=C(c1ccc([N+](=O)[O-])cc1)c1ccc([N+](=O)[O-])cc1 ZINC000001688116
CC[NH+](CC)[C@@H](C)Cn1c(-c2cnn(C)c2)nnc1N1CCC(CNS(C)(=O)=O)CC1 ZINC001501798819
COC(=O)C[C@@]1(C)[NH2+][C@@H](c2ccc(C)cc2)[C@@H]2C(=O)N(c3ccccc3)C(=O)[C@@H]21 ZINC000216598299
CC[C@H](C)[C@H](CNS(=O)(=O)c1cn(CC)nc1[N+](=O)[O-])OC ZINC000451677689
Cc1ccc(/C=C/CC(=O)N[C@@H](C#N)C(C)C)cc1 ZINC000170596751
O=C1C[C@@H](c2ccccc2)CC2=C1C(c1ccc(F)cc1)C1=C(C[C@H](c3ccccc3)CC1=O)N2 ZINC000022572385
Nc1ccc(I)cc1Nc1ccncn1 ZINC001211028064
O/N=C/c1ccn(-c2ccc(Br)cc2)c1 ZINC000015923787
CN(C)C(=O)COC1CN(C(=O)c2c[nH]c(=O)c([N+](=O)[O-])c2)C1 ZINC000445016723
C=C(C)C[C@@H](C)C(=O)N(C)Cc1ccccc1SC ZINC000471314261
CCN(C(=O)C(=O)NC[C@H]1CC[C@H](C2CC2)O1)C1CCCCC1 ZINC001333386188
O=[N+]([O-])c1cnccc1N1CCN([C@@H]2CS(=O)(=O)C[C@@H]2O)CC1 ZINC000361058290
C#CC(=O)NC1(C(N)=O)CC1 ZINC000306276034
CS(=O)(=O)c1ccc([N+](=O)[O-])cc1Cl ZINC000015443091
Cc1c(Cl)cc(N)cc1NC1=CC[C@H](C#N)CC1 ZINC001212865568
Cc1cc2cc(-n3c4c(ncn4COCCOC(=O)[C@@H]([NH3+])C(C)C)c(=O)nc3N)ncc2[nH]1 ZINC001169982270
COC(=O)c1cc(S(=O)(=O)N2C[C@@H](O)[C@@H](O)C2)c(Br)cc1F ZINC000277491013
O=C(NCCNS(=O)(=O)c1ccc([N+](=O)[O-])cc1)N1CC[C@@H]2C[NH2+]C[C@@H]2C1 ZINC000417282862
CC[C@@H](COC)NC(=O)C(=O)N(CC)Cc1cc(Br)ccc1O ZINC000284263824
CC1=C[C@](O)(C(F)(F)C(F)(F)F)N(C(=O)OC(C)(C)C)N1 ZINC000409337414
O=S(=O)(C1CCCC1)N1CCC[C@@H]1c1cnccn1 ZINC000257302577
CO[C@@]1(O)C(=O)c2ccccc2O[C@]1(OC)c1ccc(Cl)cc1 ZINC000001674556
NC(=O)C1CCN(/C=C2/SC(=S)N(C[C@@H]3CCCO3)C2=O)CC1 ZINC000009482636
O=Cc1ncc(Br)cc1OS(=O)(=O)c1cc([N+](=O)[O-])c(Cl)cc1Cl ZINC001309931777
CC(=O)OC[C@H]1O[C@@H](n2cc(N[C@@H]3CCC(=O)N(C)C3)c(=O)[nH]c2=O)[C@H](OC(C)=O)[C@@H]1OC(C)=O ZINC001167253143
CC[C@@H]1c2ccsc2CCN1c1nnc([C@H]2CCCCO2)n1CCS(=O)(=O)N(C)C ZINC001293291540
Cc1noc(C)c1C(=O)NC1CN(C(=O)[C@@H]2C[C@H]2[N+](=O)[O-])C1 ZINC000990202768
O=C1Nc2ccccc2[C@]12NNc1ccccc1O2 ZINC000003444646
CC1(C)[C@@H](O)[C@@]2(Br)CC[C@]1(CC#N)C2 ZINC000085398890
NS(=O)(=O)c1ccc(NCC2CCC(O)CC2)c([N+](=O)[O-])c1 ZINC000116884863
CO[C@]1(C)CCCN(S(=O)(=O)c2ccccc2[N+](=O)[O-])CC1 ZINC000280262461
CC[NH+](CC)[C@@H](C)Cn1c(-c2ccc(Br)s2)nnc1N1CCN(C2CC2)[C@H](C#N)C1 ZINC001313657282
CCCc1n[nH]c(C(=O)N2CCC[C@@]3(CNC(=O)C3)C2)c1[N+](=O)[O-] ZINC000362208502
Cc1c([N+](=O)[O-])cccc1S(=O)(=O)NC[C@@H](C)c1nncn1C ZINC000439201872
Cc1cc(Cl)cc([N+](=O)[O-])c1C(=O)N[C@H]1CCS(=O)(=O)[C@@H]1C ZINC000351934466
Cn1cc(N(C(=N)CCSCc2csc(NC(N)=[NH2+])n2)S(N)(=O)=O)cnc1=O ZINC001169182444
CCOC(=O)CN(c1cc([N+](=O)[O-])ccc1Cl)S(=O)(=O)c1ccc(C)cc1 ZINC000113888604
C=CCN(C(=O)OC(C)(C)C)C(=O)OC(C)(C)C ZINC000002527469
CCN(c1nnc([C@H]2OCC[C@H]2COC)n1C[C@H]1CCCS(=O)(=O)C1)[C@@H](C)C1CCC1 ZINC001295269218
C=C1C[C@@]2(CCC[C@@]3(CC(=C)C(=O)O3)C2(C)C)OC1=O ZINC000001557791
CCN(C[C@@H](O)c1ccc(C)cc1)c1nnc([C@@H](C)NS(C)(=O)=O)n1CC1(C)CCOCC1 ZINC001295294286
Nc1c(C(=O)N2CC3(CCC3)[C@@H]3COC[C@@H]32)cc(F)cc1[N+](=O)[O-] ZINC000514778620
O=[N+]([O-])c1c(Cl)cccc1-c1c[nH]cc1Cl ZINC000000002012
CC[NH+](CC)CC(=O)N1CCN(c2nnc(C)n2CC2(S(C)(=O)=O)CCCC2)CC1 ZINC001501901450
CC(C)N1C(=O)/C(=C/c2ccc(Cl)cc2)SC1=S ZINC000001189881
C[C@@H](NC(=O)CSC(=S)N1CCC(C)CC1)C1(C)CC1 ZINC001134512162
N#CCOc1ccccc1CN=Nc1ccc([N+](=O)[O-])cc1[N+](=O)[O-] ZINC000043776138
NC(=O)CC[C@@H]1[NH2+][C@]2(C(=O)Nc3ccccc32)[C@@H]2C(=O)N(c3ccccc3C(F)(F)F)C(=O)[C@@H]21 ZINC000016011506
C#CC(=O)N[C@@H](C#N)C(N)=O ZINC001143915490
CC(C)(C)S(=O)(=O)CCN1C(=O)CN(Cc2cc(Cl)ccc2O)C1=O ZINC000278101389
Cc1cnn(C)c1NCc1cnn(CC(F)F)c1 ZINC000256052160
CCCN1CCCN(c2nnc([C@@H](C)NS(C)(=O)=O)n2C[C@@H](C)[NH+](C)C)CC1=O ZINC001501009938
CC[C@@H]1C(=O)NCCN1c1nnc([C@@H](C)NS(C)(=O)=O)n1CC[N@@H+]1CCC[C@@H](C)C1 ZINC001499294351
Cc1ccc(C)c(N2CCN(S(=O)(=O)c3c[nH]c4ccc([N+](=O)[O-])cc43)CC2)c1 ZINC000020491926
O=[N+]([O-])c1cnc(N2CC3(CCC3)[C@H]2c2ccncc2)c(Cl)c1 ZINC000596574697
Cc1ccc(-n2cnc3c2CCN(c2nnc([C@@H](C)NS(C)(=O)=O)n2CC(C)C)C3)cc1 ZINC001289714519
Cc1nc(Cn2nc3n(c(=O)c2=O)C[C@@]2(CC[N@@H+](Cc4cnn(C)c4)C2)C3)cs1 ZINC000306126040
Cc1nc(NCC2([S@@](C)=O)CCC2)nc(NCC2([S@@](C)=O)CCC2)n1 ZINC000435662134
N#Cc1ccccc1Cn1cc(/C=C2\C=C(c3ccc(Br)cc3)OC2=O)c2ccccc21 ZINC000408740174
CC12c3ccccc3C(c3ccccc31)[C@@H]1C(=O)N(c3ccc(Cl)c([N+](=O)[O-])c3)C(=O)[C@@H]12 ZINC000033698577
Cc1n[nH]c(C(=O)N[C@H]2CCC[C@@H](C(=O)NC(C)C)C2)c1[N+](=O)[O-] ZINC000341411287
CCOc1cc(/C=N\c2sc3c(c2C#N)CC[C@H](C(C)(C)C)C3)ccc1Oc1ccc([N+](=O)[O-])cc1[N+](=O)[O-] ZINC000409194346
CC[NH+]1CCN([C@@H](C)Cn2c(-c3cnccn3)nnc2N2CC[C@@](C)(C(=O)NC)C2)CC1 ZINC001502312349
Cc1cc(Cl)c(S(=O)(=O)NCCC[C@H](C)O)cc1[N+](=O)[O-] ZINC000278582041
C[C@@H](NS(=O)(=O)c1ccc(-c2nn[nH]n2)cc1)C(=O)O[C@@H](C)C(C)(C)C#N ZINC000824632547
CC(C)[C@@H](Sc1nc(C2CC2)nc2c1c(=O)[nH]c(=O)n2C1CC1)C(=O)N[C@]1(C)CCS(=O)(=O)C1 ZINC000514401993
CN1CC[C@](O)(Cn2c([C@@H]3CCS(=O)(=O)C3)nnc2N2CCO[C@@H](C#N)C2)C1 ZINC001298881472
Nc1cc(N)[nH+]c(SCC(=O)N(C2CCCC2)[C@@H]2CCS(=O)(=O)C2)n1 ZINC000006977930
CCOC(=O)[C@@H](C#N)Cc1c(C)c(C)c(C)c(C)c1C ZINC000000137756
COc1c(Cl)cc(/C=C2/S/C(=N\c3ccc(C)c(Cl)c3)N(c3ccc(C)c(Cl)c3)C2=O)cc1Cl ZINC000409084542
Brc1ccc(-c2csc(/N=C/N3CCCCC3)n2)cc1 ZINC000056897722
CCc1c(C)sc2ncnc(N3CC[C@@H]([NH+]4CCC(O)CC4)[C@H](O)C3)c12 ZINC000071721596
CC(C)C1=C[C@@](O)(C(F)(F)F)N(C(=O)c2cccc([N+](=O)[O-])c2)N1 ZINC000409059526
CC[C@@H](C)N1C(=O)[C@@H]2[C@@H](C1=O)[C@@]1([NH2+][C@H]2CCSC)C(=O)Nc2ccc(F)cc21 ZINC000035375177
CC[NH+]1CCN([C@@H]2CCN(C(=O)C(=O)NCCS(=O)(=O)N3CCSCC3)C2)CC1 ZINC000557773618
O=S(=O)(NC[C@@]1(O)CCOC1)c1ccc(OC[C@H]2CCOC2)c(F)c1 ZINC000274437924
CC[NH+](CC)[C@@H](C)Cn1c([C@@H]2CCC(=O)N2)nnc1N1CCCN(S(C)(=O)=O)CC1 ZINC001501800570
C[C@]1(C2CC2)CN(S(=O)(=O)c2ccc([N+](=O)[O-])s2)CCO1 ZINC000594798942
CC(C)(C)n1cc(-c2nn[nH]n2)cc1NC(=O)N1CCN(C2CC2)[C@H](C#N)C1 ZINC000735662000
CO[C@@H](C[NH3+])C(=O)N[C@@H]1C(=O)N2C(C(=O)[O-])=C(CSc3nc(=O)c([O-])nn3C)CS[C@H]12 ZINC001221383931
CC1(C)C[C@H](Nc2cc([N+](=O)[O-])ccc2S(N)(=O)=O)C(C)(C)O1 ZINC000272876547
CN(CCN(C)c1cc[nH]c(=O)c1[N+](=O)[O-])C(=O)Cc1cncn1C ZINC001105432451
Cc1ccc(C)c(NN=C2C=CC(=O)C(CO)=C2)c1 ZINC000070461649
CC#CC[C@H](CC)Oc1c(Cl)cccc1OC ZINC001233671701
O=C(Oc1ccc(C=C2C(=O)[N-]C(=O)NC2=O)cc1)c1ccc(Cl)c(Cl)c1 ZINC000001216116
C#CCN(CC#CC)c1nnc([C@H]2CN(S(C)(=O)=O)CCO2)n1Cc1ccc(C)cc1OC ZINC001507670890
Cc1ccc(C#N)c(O[C@@H](C)C#C[Si](C)(C)C)c1 ZINC001226757152
CCC[NH+]1CCC2(CC1)NC(=O)N(CC1CCN(C(=O)c3n[nH]c(CC)c3C)CC1)C2=O ZINC000019700693
C[NH+](C)C[C@@](C)(O)CNS(=O)(=O)c1ccc([N+](=O)[O-])c(Br)c1 ZINC000161518352
Cc1ccc(OCCn2cc(/C=C3\C(=N)N4N=C(S(C)(=O)=O)SC4=NC3=O)c3ccccc32)c(C)c1 ZINC000020207696
Cc1csc(N2CCN(c3nnc([C@H]4CCS(=O)(=O)C4)n3CC(C)(C)C(C)C)CC2)n1 ZINC001290353418
CC(C)(C)[NH+]1CCN(c2nnc(-c3cnccn3)n2CCS(=O)(=O)N2CCSCC2)CC1 ZINC001508622016
CCN1CCN(c2sc(S(C)(=O)=O)cc2[N+](=O)[O-])[C@H](C)C1=O ZINC000491140921
CCN(c1nnc([C@@H]2CN(S(C)(=O)=O)CCO2)n1C[C@@]1([NH+](C)C)CCSC1)C(C)C ZINC001501619247
CNC(=O)[C@@H]1CN(S(C)(=O)=O)CC[N@H+](C[C@@]2(O)CC[C@H](C(C)(C)C)CC2)C1 ZINC000585282527
CCOCCN(Cc1ccc(C(=O)OC)o1)C(=O)C(=O)N[C@@H]1CC[NH2+][C@@H](C)C1 ZINC000420112764
C=CCOc1cccc([C@@H]2C(C(=O)c3ccc4c(c3)C[C@@H](C)O4)=C(O)C(=O)N2CCCOC)c1 ZINC000009313113
N#CCC(=O)N1C[C@H](CO)C2(CCC2)C1 ZINC000409432319
O=Cc1cc([N+](=O)[O-])ccc1N1CCC(F)(F)CC1 ZINC000169725212
CC[N@H+](CCn1c([C@@H]2CN(S(C)(=O)=O)CCO2)nnc1N1CC[C@@]2(C1)CCCOC2)C(C)C ZINC001502200024
COC(=O)c1ccc(C(=[NH2+])NC(O)=C2C[C@@H](OS(C)(=O)=O)CN2)cc1 ZINC001220579009
C[C@H](Oc1ccc([N+](=O)[O-])c(F)c1F)c1cc(Br)no1 ZINC001233770763
Cc1nn(CCC(=O)OCC(=O)c2ccn(C)c2)c(C)c1[N+](=O)[O-] ZINC000726648118
CCCS(=O)(=O)NC1CCN(c2nnc([C@@H]3CCOC3)n2C[C@H]2C[N@H+](CC(C)C)CCO2)CC1 ZINC001501340172
O=S(=O)(N[C@@H]1CCOC[C@H]1O)c1ccc(OC[C@@H]2CCOC2)c(F)c1 ZINC000625592402
CC[C@H](CCNS(=O)(=O)c1cnn(C(F)F)c1C)n1cc(Cl)cn1 ZINC000036614891
O=Cc1ccc(Oc2ccc(Cl)cc2)c([N+](=O)[O-])c1 ZINC000000167770
CC(=O)N1CCN(c2nnc([C@@H](C)NS(C)(=O)=O)n2CC[N@@H+]2CCCC(C)(C)C2)[C@@H](C)C1 ZINC001508233274
Cc1ccc(C)c(N([C@@H](C)C(=O)N2CCCCCC2)S(C)(=O)=O)c1 ZINC000013679972
C#CCN(CC#CC)c1nnc([C@H]2C[C@@H](NC(=O)OC(C)(C)C)C2)n1Cc1cn(C2COC2)nn1 ZINC001507675496
CSc1nnc(C)n1NC(=O)c1ccc([N+](=O)[O-])c(C)c1 ZINC000107874851
C[NH+](C)CCCN(C(=O)c1cn(CC(=O)C(C)(C)C)nn1)[C@@H]1CCS(=O)(=O)C1 ZINC000467652343
Cc1cc([C@@H]2C(=O)NC(=O)C2=O)c(C)cc1Br ZINC000002035524
Cc1cc2c(cc1/C=C1\S/C(=N\c3ccccc3)N(c3ccccc3)C1=O)[C@H](C)CC(C)(C)N2C(C)C ZINC000223604744
CC(=O)C(C(C)=O)[C@H]1COCCN1C(=O)OC(C)(C)C ZINC000217455904
CC[C@@H](C)OC(=O)OCC(F)(F)C(F)(F)C(F)(F)C(F)(F)C(F)(F)C(F)(F)C(F)(F)C(F)F ZINC000169795807
Cc1cc(C)cc(C/N=C2\NC(=O)/C(=C/c3ccc(-c4cc(Cl)ccc4Cl)o3)S2)c1 ZINC000083316758
CCOCc1nnc(N2CCN(CC[NH+]3[C@H](C)CC[C@H]3C)CC2)n1C[C@]1(OC)CCOC1 ZINC001503115157
Cc1ccc([C@@]2(C)NC(=O)N(CC(=O)NCC(=O)Nc3ccc(F)c(F)c3F)C2=O)cc1 ZINC000023819044
C[NH+](C)C[C@@H](O)c1cc2n(n1)CCN(C(=O)CCc1ccc(=O)[nH]n1)C2 ZINC000222618926
O=[N+]([O-])c1ccccc1CS(=O)(=O)N1CCC[C@@](O)(C2CC2)C1 ZINC000594842237
Cc1cc(S(=O)(=O)N2C[C@@H]3C[C@]3(CO)C2)cc([N+](=O)[O-])c1F ZINC000782495599
CC(=O)[C@@]1(O)CC[C@H]2[C@@H]3CCC4=CC(=NOCC(=O)N[C@@H](C)C(=O)[O-])CC[C@]4(C)[C@H]3CC[C@@]21C ZINC000252679745
O=C1[C@@H](Nc2ccc(Br)cc2)SC(=S)N1c1ccccc1 ZINC000006896672
N#CCOc1ccc(/C=C2\Sc3ccccc3NC2=O)cc1 ZINC000409108794
N#Cc1nccnc1OCC1(C=O)CC1 ZINC000409432479
C=C[C@](C)(O)CC(=O)N[C@H]1C[C@@H](Nc2snc(Cl)c2-c2nn[nH]n2)C1 ZINC001573309364
CCn1cc(S(=O)(=O)N[C@@H]2CCN(C)C(=O)C2)c([N+](=O)[O-])n1 ZINC000619714255
O=C(Oc1ccc(/C=N/O)cc1)c1ccccc1Cl ZINC000013111214
CCOC[C@H]1c2c(ncn2C)CCN1Cc1nccn1C ZINC000096086767
CCOc1c(Br)cc(C2C3=C(CC(C)(C)CC3=O)N(C3CCCCC3)C3=C2C(=O)CC(C)(C)C3)cc1OC ZINC000408891745
CCCC1(Cn2c([C@@H](C)NS(C)(=O)=O)nnc2N2CCC[N@H+](Cc3cnn(C)c3)CC2)CC1 ZINC001500174117
C=CCC1(C(=O)N2CCc3cc(F)c(F)cc32)CCC1 ZINC000358498414
CC[C@@H](C(=O)NC(C)(C)C)N(Cc1ccc(C)cc1)C(=O)CN(c1cc([N+](=O)[O-])ccc1C)S(C)(=O)=O ZINC000223298572
O=C1CO[C@]2(CN1c1ccsc1)COCCN(C(F)(F)c1cnc3c(Cl)ncnc3c1)C2 ZINC001164796424
COC(=O)c1cc([N+](=O)[O-])c(C(C)(C)C)c([N+](=O)[O-])c1 ZINC000003080860
CC(=NNc1cccc([N+](=O)[O-])c1)c1ccc([N+](=O)[O-])o1 ZINC000004697709
C[C@@H]1C[N@H+](Cc2cc(Cl)cc(Br)c2[O-])C[C@H]1CS(N)(=O)=O ZINC000897605448
C[C@@H]1C[C@H]([N@@H+]2C[C@@H]3COC[C@@H](C(=O)N4CCCCO4)[C@@H]3C2)CN1C(=O)OC(C)(C)C ZINC001168858816
CC(=O)N(C)[C@H]1CC2(CCN(C(=O)Cn3c(=O)oc4ccccc43)CC2)OC[C@]1(C)O ZINC000257270043
C=C1C[C@H]2CC[C@@H](C1)N2C(=O)N[C@H](C)C[C@@H](C)CC ZINC000660758286
Cn1cnc(Cn2c([C@@H]3CCS(=O)(=O)C3)nnc2N2CCC[N@@H+](C(C)(C)C)CC2)n1 ZINC001503671848
C/C=C(/C)C(=O)N1C[C@H](C)[C@H](Nc2ncnc3onc(C)c32)C1 ZINC001067069826
CCO[C@@]1(c2nnc(N3CCN(S(C)(=O)=O)CC3)n2C[C@H]2[N@H+](C)CCCC2(C)C)CCOC1 ZINC001502724605
O=[N+]([O-])c1ccc2ncnc(Oc3c(F)c(F)cc(F)c3F)c2c1 ZINC000611700430
COc1c(F)cc(S(=O)(=O)N2C[C@H](C)[C@@H](C)[C@@H]2C)cc1[N+](=O)[O-] ZINC000416669466
COC(=O)c1ccc(OC(=O)c2cc([N+](=O)[O-])cc([N+](=O)[O-])c2)cc1 ZINC000003286975
COCN(COC)c1nc(CCC(Br)(Br)Br)nc(N(COC)COC)n1 ZINC000005573723
CSCC[C@@H]1NC(=O)N(CN2CCN(c3ccc(C(F)(F)F)cc3[N+](=O)[O-])CC2)C1=O ZINC000016694776
Cc1nc(N2CCOCC2)sc1-c1nnc(N2CCNC(=O)C2)n1CC[N@@H+](C)C(C)C ZINC001542054846
O=C([O-])c1ccc(Cl)c(S(=O)(=O)N2[C@@H]3CS(=O)(=O)C[C@@H]3N[C@@H]3CS(=O)(=O)C[C@H]32)c1 ZINC000575426474
CC(C)(C)OC(=O)N1C[C@H]([N@@H+]2CCC[C@](C)(O)CC2)C[C@H]1C(=O)N1CCSC1 ZINC001170039004
CSc1ccc([N+](=O)[O-])c(C(=O)NC[C@H]2CCNCC2(F)F)c1 ZINC000449653974
N#Cc1ccc(NC(=O)/C=C/c2ccc([N+](=O)[O-])cc2)cc1 ZINC000003341815
CC1=CC[N@H+](CCNC(=O)C(=O)N2CCN(c3ccc([N+](=O)[O-])nc3)CC2)CC1 ZINC000554576905
O=[N+]([O-])c1c(N[C@H]2CCOC3(CCC3)C2)cccc1-c1nn[nH]n1 ZINC001609600244
CN(C)c1cc(-c2ccc([N+](=O)[O-])cc2)oc(=O)c1Cl ZINC000000142403
O=S1(=O)N=CN(c2ccc(F)cc2)c2ncccc21 ZINC000064543300
CCC1(CC)CCCN(C(=O)NCC2CCS(=O)(=O)CC2)CC1 ZINC000190050726
CC(C)(C)OC(=O)[C@H](C(=O)[O-])[C@H]([NH3+])c1ccc(O)cc1 ZINC000071614339
C[C@@H](Oc1ccc(OC(=O)c2cc(F)cc([N+](=O)[O-])c2)cc1)C(N)=O ZINC000741637625
O=S1(=O)CCCN1Cc1sccc1Br ZINC000043531428
CC1=NN([C@H](C#N)c2ccc([N+](=O)[O-])cc2)C(C)(C)C1 ZINC000000509275
C[C@H](c1cccs1)N(C)c1nnc([C@@H]2CCOC2)n1CCC1CCN(CC(F)(F)F)CC1 ZINC001360464087
O=C(NN1C(=O)CSC1=S)c1cccc([N+](=O)[O-])c1 ZINC000004737500
C[NH+]1CCN(Cc2cn3c(n2)CN(C(F)(F)COc2cncc(Cl)n2)CC3)CC1 ZINC001164796188
CC(=NNC[C@H]1CCCC1(F)F)c1c(C)nn(CCS(C)(=O)=O)c1C ZINC000872405079
CC[N@@H+]1CCN(c2nnc([C@@H]3CCOC3)n2CCNS(=O)(=O)c2ccc(C)s2)C[C@@H]1C ZINC001502328071
CCCCCCCCOc1c(Cl)cc(C2C3=C(CCCC3=O)OC3=C2C(=O)CCC3)cc1OCC ZINC000408541305
CNc1c(C(=O)N2CC[C@](F)(C(=O)OC)C2)cccc1[N+](=O)[O-] ZINC000765576654
COc1cc2c(c3oc(=O)c(CC(=O)N4CCNC(=O)C4)c(C)c13)CCC(C)(C)O2 ZINC000012897791
O=C1CC2(CN1Cc1cc(F)cc(F)c1)CCN(c1cnccn1)CC2 ZINC000091726228
C[C@@H]1CCC[C@@](Cn2c([C@@H]3CN(S(C)(=O)=O)CCO3)nnc2N2C[C@@H](C)O[C@@H](C)C2)([NH+](C)C)C1 ZINC001493505181
CC(C)[C@@H]1O[C@H](C[NH3+])[C@@H](CNC(=O)[C@@H]2Cn3nnnc3C23CCN(C(=O)OC(C)(C)C)CC3)O1 ZINC001176445060
CC(C)[C@H](Cn1c([C@H]2CN(S(C)(=O)=O)CCO2)nnc1N1CC[C@@](F)(C#N)C1)c1cccnc1 ZINC001508872019
C[C@@H]1CCC[C@H](NC(=O)[C@@H]2N(CCC[NH+](C)C)C(=O)[C@H]3[C@@H](C(=O)Nc4ccc(F)c(Cl)c4)[C@H]4C=C[C@@]23O4)[C@@H]1C ZINC000252585312
CNS(=O)(=O)c1csc(C(=O)NC[C@H]2COC3(CCOCC3)O2)c1 ZINC000272240616
COc1cc(S(=O)(=O)c2ccc(/N=C/c3c4c(ccc3O)oc3c4CCCC3)cc2)nc(OC)n1 ZINC000002281924
COc1nc(N2C[C@@H]3CC[N@H+](Cc4cnn(C)c4)C[C@@H]3C2)nc(OC)c1[N+](=O)[O-] ZINC001164766358
CC[C@@H](CO)/N=C1\CCCc2c3cc(C)ccc3[nH]c21 ZINC000000478548
CC(C)CS(=O)(=O)C1=NSC2=NC(=O)/C(=C\c3ccc(SCc4ccco4)o3)C(=N)N21 ZINC000020239054
C#CCNC(=O)C[NH2+][C@@H]1CN(C(=O)[C@@H](C)SC)C[C@@H]1n1ccnn1 ZINC001129603639
Cc1ccc(N2CCO[C@@H]3CN(C(F)(F)c4cc(Cl)nc(-c5ccncc5)n4)C[C@@H]32)nn1 ZINC001164777096
CCC[C@@](C)(O)Cn1c(-c2cc(Br)cn2C)nnc1N(C)Cc1cnn(C)c1 ZINC001293802320
Cc1ccc(CN(C)C(=O)N[C@H](C)c2ccc3c(c2)NC(=O)CO3)nc1 ZINC000242263418
O=Cc1cc(Cl)c(Br)c(Cl)c1 ZINC000067802817
NC(=O)C1CCN(c2ccc(N3C(=O)CCCC3=O)cc2[N+](=O)[O-])CC1 ZINC000004030486
CC(C)NC(=O)c1nnc(N2CC[C@@]3(CCS(=O)(=O)C3)C2)n1C[C@@H](C1CC1)[NH+](C)C ZINC001541661509
Cc1c(Cl)cc(S(=O)(=O)N(C)C[C@@H](O)C2CC2)cc1[N+](=O)[O-] ZINC000161453524
CC1=NN(c2ccc(Br)cc2)C(=O)/C1=C\c1ccc(N(C)C)cc1 ZINC000016694398
COC(=O)CC[C@H](C)[C@H]1CC[C@H]2[C@@H]3CC[C@H]4C[C@H](OS(=O)(=O)c5ccc(C)cc5)CC[C@]4(C)[C@H]3C[C@H](O)[C@]12C ZINC000118924969
C#CC(=O)NC1CN(C2COC2)C1 ZINC001143913013
O=C(c1nnn2c1CNCC2)N1CCN([C@@H]2C[NH2+][C@H](C(=O)N3CCC(F)(F)C3)C2)CC1 ZINC001161125388
C[C@@]1(c2ccc(C#N)cc2)NC(=O)N(CCOc2ccccc2[N+](=O)[O-])C1=O ZINC000047347514
CCC[NH+]1CCC(Cn2c(N3CCC[C@@](C)(C#N)C3)nnc2[C@]2(OC(C)C)CCOC2)CC1 ZINC001307047676
CCN(CC)S(=O)(=O)c1ccc(N2CCC(C(=O)NC[C@@H]3C[N@H+](CC(C)C)CCO3)CC2)c([N+](=O)[O-])c1 ZINC000514299446
COC(=O)CN(c1ccc(Br)cc1)S(=O)(=O)c1ccccc1[N+](=O)[O-] ZINC000008729479
Cc1cc([C@@H]2[C@@H](c3ccccn3)NC(=S)N2CCC[NH+](C)C)c(C)[nH]1 ZINC000223213246
CCc1nnc(NC[C@H]2CCC[C@H]2NS(C)(=O)=O)c(-c2nn[nH]n2)c1CC ZINC000821535433
Cc1nc(C#N)c(N=NC(C)c2cnn(-c3ccc(-c4nn[nH]n4)cc3)c2C)o1 ZINC000735450840
Cc1ccc(SCc2nnc(N(C)[C@H]3CCS(=O)(=O)C3)n2CC2([NH+](C)C)CCOCC2)cc1 ZINC001289860858
CC(C)[C@@H](C#N)N1CCN(C(=O)C[N@H+](C)[C@@H]2CCc3ccccc32)CC1 ZINC000092617317
CS[C@H](CO)[C@@H](C)Nc1cncc(Br)c1 ZINC000095429643
Cc1cc(CN2CCn3cncc3C2)cc(OC(F)(F)F)c1 ZINC001143468696
CC(C)[C@@](C)(C#N)NC(=O)[C@@H](C)OC(=O)CNS(=O)(=O)c1cnn(C)c1 ZINC000051172541
CC[C@@H](C)[C@H](Nc1ccc2c(cc1=O)[C@@H](NC(C)=O)CCc1cc(OC)c(OC)c(OC)c1-2)C(=O)NCCS(=O)(=O)N(C)C ZINC000253412884
CC[C@@H]1CN(c2ccc(S(=O)(=O)N(C)C)cc2[N+](=O)[O-])C[C@H]1O ZINC000340574568
C=CCCOCCn1c(-c2cnn(C)c2)nnc1N1C[C@@H](C)[C@@H]([N@@H+]2CCCN(C(C)=O)CC2)C1 ZINC001507959524
O=C1NCC2(CCOCC2)[C@@H]1[NH2+]Cc1cc(Cl)cc(Br)c1[O-] ZINC000895765203
CC(C)(C)OC(=O)N1CCS(=O)(=O)[C@@H](CC(=O)NC2CC[NH+](C[C@H]3CCOC3)CC2)C1 ZINC001465266316
C[C@@H](C[C@@H]([NH3+])CC(=O)[O-])CC(C)(C)C ZINC000032919344
O=[N+]([O-])c1ccc(-c2ccc(C=NNc3nc(O)cs3)cc2)o1 ZINC000002546627
CSC1(Cn2c([C@@H]3CN(S(C)(=O)=O)CCO3)nnc2N(C)C[C@@H](C)C#N)CCOCC1 ZINC001505193808
COCCN1C(=O)[C@@H]2[C@H](C1=O)[C@@H](CC(C)C)[NH2+][C@@]21c2ccc(C)c(C)c2NC1=O ZINC000016025264
O=C1COCC(=O)N1c1ccc(F)c(C(F)(F)F)c1 ZINC000059474447
Cc1c(/N=C/c2ccc(O)cc2O)cccc1[N+](=O)[O-] ZINC000000273963
CCOC(=O)[C@@H]1CC[C@]2(O)[C@H]3CC[C@@]4(O)C[C@@H](O)CC[C@]4(CO)[C@@H]3[C@@H](O)C[C@]12C ZINC000005247514
CC(C)(C)OC(=O)CN(CC[NH2+]CCN(CC(=O)OC(C)(C)C)CC(=O)OC(C)(C)C)CC(=O)OC(C)(C)C ZINC000135914393
CC[C@@H]1CN(c2ccc(S(=O)(=O)NC)cc2[N+](=O)[O-])C[C@@H]1O ZINC000270505536
OC(c1ccccc1)=C1[C@H](c2cccc(O)c2)NC(=S)N[C@@]1(O)C(F)(F)F ZINC000170591590
CC(C)(C)c1csc(NC(=O)NC[C@@H](O)Cn2ccnn2)c1-c1nn[nH]n1 ZINC001573884060
C=CCOCc1ncn2c1CN(Cc1ccoc1)CCC2 ZINC000096058990
Cc1ccc([N+](=O)[O-])c(N2CCCN(C(=O)CC(C)(C)O)CC2)c1 ZINC001057134325
CON(C)C(=O)c1cc(Cl)cc([N+](=O)[O-])c1 ZINC000083795533
CC(C)(C)C(OC(=O)OC[C@@H]1CO1)OC(=O)OC[C@@H]1CO1 ZINC000001676719
COc1c(Br)c([N+](=O)[O-])c(N(C)CC2(CO)CC2)cc1[N+](=O)[O-] ZINC000782401989
CC[C@@H](C)C(=O)/N=C1/S[C@H]2CS(=O)(=O)C[C@@H]2N1c1ccc(Cl)c(F)c1 ZINC000032639166
Cc1cc(S(=O)(=O)N(C)[C@@H](C)c2ccc(-n3cncn3)cc2)ccc1-n1cnnn1 ZINC000062580440
Cc1cc(N=C2NC(=O)/C(=C/c3ccc(Sc4nc5ccccc5s4)o3)S2)cc([N+](=O)[O-])c1C ZINC000408993008
C=CCOC(=O)C1=C(C)NC2=C(C(=O)CC(C)(C)C2)[C@H]1c1ccc(OC(C)=O)cc1 ZINC000002069369
CC(C)CCOCCCn1c(-c2csc(N3CCOCC3)n2)nnc1N1CCO[C@H](C)C1 ZINC001287649009
Cc1ccc(CSC[C@H]([NH3+])C(=O)n2c(N)c(N)c(OS(=O)(=O)[O-])nc2=N)cc1 ZINC001218603646
CN(CC#N)[C@@H]1CCSc2ccc(Br)cc21 ZINC000065523746
CSCC[C@H](C)N(C)c1ccc([N+](=O)[O-])nc1 ZINC000095429665
C[C@H](C(=O)N1C[C@H]2CCN(C(=O)C34CCC[NH+]3CCC4)C[C@H]21)n1cccn1 ZINC000971416585
C[C@@H](OC1CCCCC1)C(=O)N[C@@H]1CCOC12CCCCC2 ZINC001134716110
CC[N@@H+]1C[C@H]2C3(CC[C@@]2(C(=O)N2CCCC2)C1)CCN(C(=O)c1ccnnc1)CC3 ZINC000096036327
C[C@H]([NH2+]C[C@]1(C)OCCc2ccccc21)c1cc(C(=O)[O-])co1 ZINC001593248767
CC1(C)OCc2cc([C@@H]3CNC(=O)O3)ccc2O1 ZINC000034571268
O=S1(=O)Cc2cnc(N3CCOCC3)nc2[C@H]2C[N@@H+]([C@@H]3CCCC4(C3)OCCO4)C[C@H]21 ZINC001169933038
CN1CCC2(CCN(c3nnc([C@@H]4CCC(=O)N4)n3CCOCC[NH+](C)C)CC2)C1=O ZINC001503405530
COC(=O)C(C)(C)N1CCN(CCC[NH+]2CCN(C(C)(C)C(=O)OC)CC2)CC1 ZINC000494391918
CSC1=NC(=O)/C(=C\c2c(C)nn(C)c2Cl)S1 ZINC000004108758
C[C@H](NC(=O)Nc1cn[nH]c1)c1ccc2c(c1)CCC(=O)N2 ZINC000046986783
CCO[C@@H]1COC2(C1)CCN(C(=O)N(C)C)CC2 ZINC000096048125
COc1cc(OC)c(S(=O)(=O)N2CC(N3CC[C@@H](O)C3)C2)cc1Cl ZINC000651882923
CCc1ccc(CN(CC(=O)N2CC[NH2+]CC2)S(=O)(=O)c2cc(C)c(C)cc2C)cc1 ZINC000045974812
CC/C=C(/C)C(=O)N1C[C@H]2CC[C@@H](C1)N2C/C(Cl)=C\Cl ZINC001267528029
CSc1ccc([N+](=O)[O-])c(C(=O)N[C@@H](CO)CC(F)(F)F)c1 ZINC000356442386
O=C(c1ccc([N+](=O)[O-])cc1)N(Cc1ccc([N+](=O)[O-])cc1)N1C(=O)[C@@H]2CC=CC[C@@H]2C1=O ZINC000408685653
NC(=O)[C@@H]1CCC[N@@H+]1C1CCN(C(=O)Cn2cc([N+](=O)[O-])cn2)CC1 ZINC001318333332
C[C@H]1Cc2cc(Nc3nccc(-c4nn[nH]n4)c3[N+](=O)[O-])ccc2O1 ZINC001590329310
CCCOc1ccc(Cn2c([C@@H](C)NS(C)(=O)=O)nnc2N2CC[C@@](F)(C#N)C2)cn1 ZINC001501250318
C[C@@H]1CC2=C(C[C@H]1/C=N/NC(N)=S)C(C)(C)CCC2 ZINC000008828809
CC(C)(C)C(O)=CC(=O)C(F)(F)C(F)F ZINC000102484275
O=c1[nH][nH]cc1CCCNc1cc2ncnc(Cl)c2cc1[N+](=O)[O-] ZINC001156279530
O=C1CCCC2=C1[C@@H](c1ccccc1[N+](=O)[O-])c1c(ccc3ncccc31)N2 ZINC000001440917
O=c1oc2cc(O)ccc2cc1S(=O)(=O)c1ccc(Br)cc1 ZINC000002687257
O=C(CCc1cncs1)N1C[C@H](O)CC(F)(F)C1 ZINC000646031009
Cc1ccc2nsnc2c1S(=O)(=O)N(CCO)Cc1cc2cc3c(cc2[nH]c1=O)OCCO3 ZINC000008666378
O=C1/C(=C/c2ccc([N+](=O)[O-])o2)SC(=S)N1c1ccc([N+](=O)[O-])cc1 ZINC000113830615
CC1([NH3+])CCN(C(=O)c2sccc2S(=O)(=O)N2CCCCC2)CC1 ZINC000646995304
C[C@H](C(=O)NC(=O)NC12CC3CC(CC(C3)C1)C2)N1CCN([C@@H](C)C(=O)NC2CC2)CC1 ZINC000097527155
COC(=O)c1ccsc1N1CC[C@@H](OC(=O)c2ccc(C#N)s2)C1=O ZINC000750396309
O=[N+]([O-])c1ccc(N2C[C@@H]3CCS(=O)(=O)[C@@H]3C2)c2ccncc21 ZINC000367890909
N#CC1(C#N)[C@@H]2C=C3CCCC[C@]3(CC2)C1(C#N)C#N ZINC000045071053
Cn1[nH]c(Cn2cc(Br)c(=O)c([N+](=O)[O-])c2)nc1=O ZINC001188942825
COCCN(C(=O)CN1C[C@@H](C)O[C@@H](CO)C1)c1c(N)n(CC(C)C)c(=O)[nH]c1=O ZINC000469978299
C[C@@H](C(=O)N[C@@H](CS(=O)(=O)N(C)C)C(F)(F)F)C(=O)OC(C)(C)C ZINC000413812242
O=C(c1ccccc1[N+](=O)[O-])N1CCOc2ccccc21 ZINC000033167898
Cc1c(-c2n[nH]cc2I)cnn1C ZINC000072339169
N#Cc1ccc(C(F)(F)F)c(N2CC[C@@]3(CCOC3)C2)c1 ZINC000126908647
C[C@@H]1C[C@H](NS(=O)(=O)CCCS(=O)(=O)Nc2cn[nH]c2)c2nccn21 ZINC000349534278
CC(C)(C)OC(=O)NCC1(O)CCN(c2nccnc2-c2nn[nH]n2)CC1 ZINC001573860105
Cc1nnc2n1N[C@@H](c1ccc(C)cc1)[C@@H](C(N)=O)S2 ZINC000027028558
C=CCN1C[C@@H]2CN(C(=O)[C@@H]3C[C@H]3C)C[C@@H]2C1=O ZINC000096080638
C[C@@H]([NH2+]CCNS(=O)(=O)c1ccccc1[N+](=O)[O-])C(C)(C)n1cncn1 ZINC000290695716
CC(C)(C)OC(=O)N1C[C@]2(CCNC2=O)CC(F)(F)C1 ZINC000238172234
Cc1[nH]c(=O)c([N+](=O)[O-])cc1Br ZINC000221975322
Cc1ccc([N+](=O)[O-])cc1C(=O)N[C@H]1CCO[C@@H]1c1ccc(=O)[nH]c1 ZINC000357636757
COc1ccc2cc1OCc1cn(nn1)CCCN(C(=O)CCc1cccnc1)CCCCNC(=O)[C@H]([C@@H](C)O)NC(=O)[C@@H](CC(C)C)NC2=O ZINC000952866574
Cn1cc(-c2nnc(N3CC[C@@H](S(C)(=O)=O)C3)n2CCC[NH+]2CCC(O)CC2)cn1 ZINC001554330916
O=[N+]([O-])c1ccc([C@@H]2NN=C3c4ccccc4OC[C@@H]32)cc1 ZINC000015830313
CCc1nc(C(C)C)ccc1CN1CCC[C@](C)(C#N)C1 ZINC000590173192
O=C(COCc1nnn2c1CN(C(=O)c1cnc(N3CC[NH2+]CC3)cn1)CCC2)N1CCCC1 ZINC001158629384
CCN(Cc1cc(Br)ccc1O)S(=O)(=O)c1cnc(C)n1C ZINC000859043810
C[C@@]1(NC(=O)/C=C/c2ccc(Cl)c([N+](=O)[O-])c2)CCS(=O)(=O)C1 ZINC000084673534
Cn1cnnc1Sc1ccc(C=NNc2ccc([N+](=O)[O-])cc2S(=O)(=O)N2CCC(C(N)=O)CC2)cc1[N+](=O)[O-] ZINC000100269310
C[C@H](NS(C)(=O)=O)c1nnc(N(C)C2CCC(C)CC2)n1C[C@@H]1CCC[C@@]2(CCOC2)O1 ZINC001291058836
O=C1c2ccc(S(=O)(=O)Oc3ccc([N+](=O)[O-])c4ncccc34)cc2CC1(Cl)Cl ZINC001309424476
O=C(ON=C1C=CC(=O)C=C1)c1ccc([N+](=O)[O-])cc1[N+](=O)[O-] ZINC000003124849
O/N=C/c1ccc(OCC(O)COc2ccc(/C=N/O)cc2)cc1 ZINC000013115885
Cc1ccc([N+](=O)[O-])cc1S(=O)(=O)N1C[C@H]2OCCN(C)[C@H]2C1 ZINC000128791451
CC(=O)C1C=CC(=NC(=O)c2cc(S(=O)(=O)[C@H]3CCS(=O)(=O)C3)ccc2F)C=C1 ZINC000334158132
O=C(Cn1ncc(N2CCCC2)c(Cl)c1=O)c1ccc(Cl)cc1 ZINC000001386927
CC(=O)N[C@@H](C)C(=O)NC1(C)CC[NH+](Cc2ccc(-c3nn[nH]n3)s2)CC1 ZINC001573477396
CCc1ccc(/C=C2/SC(=S)N(CCNS(C)(=O)=O)C2=O)s1 ZINC000731231521
O=[N+]([O-])c1c(-c2n[nH]c(-c3cn[nH]c3)c2[N+](=O)[O-])n[nH]c1-c1cn[nH]c1 ZINC000016383438
C[C@H](C[N@H+]1C[C@H](C)C[C@H](C)C1)NC(=O)NCCC(=O)N[C@@H]1CCS(=O)(=O)C1 ZINC000056947271
N#Cc1cc(NCCCN2C(=O)NC3(CCCC3)C2=O)ncc1Br ZINC000603268614
CCN(c1nnc(-c2ccc(Br)cc2)n1C[C@]1(OC)CCOC1)[C@@H]1CCS(=O)(=O)C1 ZINC001295162540
COC1=CC(=NS(=O)(=O)c2ccc(C)cc2)C=C(OC)C1=O ZINC000000441212
O=C1[C@H]2[C@H]3C=C[C@H](C3)[C@@H]2C(=O)N1c1ccc([N+](=O)[O-])c2ccccc21 ZINC000018044500
CCS(=O)(=O)C[C@H](C)N(C)c1nnc([C@H]2CCC(=O)N2)n1CC(C)(C)[N@@H+]1CCC[C@@H](C)C1 ZINC001503241789
C=CCN1CC2(CCC1=O)CCN(C(=O)C[C@@H]([NH3+])c1ccccc1)CC2 ZINC000091486966
O/N=C(/c1ccccc1)C1=NCc2ccccc2N1 ZINC000102595882
O=c1[nH]nc(-c2ccc([N+](=O)[O-])cc2)c2c1Nc1nnnn1[C@@H]2c1ccccc1[N+](=O)[O-] ZINC000010296226
C=CCOc1ccc(Br)cc1/C=C1\NC(=S)NC1=O ZINC000004093725
Cc1nn(C(=O)c2ccc([N+](=O)[O-])o2)c(C)c1Sc1ccc([N+](=O)[O-])cc1 ZINC000003182884
Cc1ccccc1/C=C1\C(=O)[N-]C(=O)N(c2ccc(O)cc2)C1=O ZINC000008570768
Cc1conc1C(=O)N(C)C[C@H](C)NC(=O)[C@H](C)C(C)(C)C ZINC001370621013
CCOc1cc(/C=C2\S/C(=N\c3ccccc3)N([C@@H]3CCCC[C@H]3C)C2=O)ccc1OCc1ccccc1C#N ZINC000408861095
C[N@H+](CCn1c([C@@H]2CN(S(C)(=O)=O)CCO2)nnc1N1CCOCC1)C1CCCC1 ZINC001503612316
COC(=O)[C@@H]1CCS(=O)(=O)C12CN(c1ncnc3c1[C@@H](C)CC(=O)N3)C2 ZINC001167198387
CCN(CC(=O)N(C)c1ccc([N+](=O)[O-])cc1)Cc1cn(C)nn1 ZINC000359651070
O=C1C=C(NCCNc2c(F)c(F)c(CO)c(F)c2F)CCC1 ZINC000100556712
COC(=O)c1ncnc(N2CC[C@@H]3[C@H](C[C@@H](Cn4cccn4)[N@@H+]3C(C)C)C2)c1OC ZINC001164838237
CC[C@H](C(=O)N1C[C@H]2CC[C@@H](C1)N2C(=O)[C@]12CCC[C@H]1OCC2)[NH+](C)C ZINC000969481498
COc1ccc2[nH]c(=O)c([C@@H]3[NH2+]CCc4cc(OC)c(OC)cc43)cc2c1 ZINC000035314846
Cc1ccc(C[C@H](C)N(C)C(=O)c2ccc(C#N)s2)cc1 ZINC000487605151
O=[N+]([O-])c1c(NCc2nccc(C(F)(F)F)n2)ccc2cnccc21 ZINC001186713293
CC(C)(C)C1=CC([N+](=O)[O-])C=C(C(C)(C)C)C1=O ZINC000100909423
Cc1cn2c(n1)CC[C@@H](NS(=O)(=O)c1c(C)cccc1[N+](=O)[O-])C2 ZINC000089688877
C[N@H+](Cc1ccc(N2CCCn3nnc(COCC(=O)N4CCCC4)c3C2)nc1)C1CC1 ZINC001164639623
COC(=O)[C@H]1CCCC[C@H]1C(=O)n1cc2c(nc1=NCC1CC1)[C@H]1C[NH2+]C[C@H]1S(=O)(=O)C2 ZINC001144801492
O/N=C/c1cccn1-c1ccc(OC(F)(F)F)cc1 ZINC000100325481
Cc1ccc(S(=O)(=O)N2CCCCCCC2)c(F)c1F ZINC001309011756
CC1(C)O[C@@H](c2cccc([N+](=O)[O-])c2)Nc2ccccc21 ZINC000000098186
CC(C)C[N@@H+]1CCO[C@H](Cn2c([C@@H]3CCC(=O)N3)nnc2N(C)Cc2cn(C)nc2C(F)(F)F)C1 ZINC001509442669
O=S(=O)(C1CC1)N1CCC([NH2+]Cc2cccc(Br)c2[O-])CC1 ZINC000151269952
CCc1nnc(Cn2c([C@H]3OCC[C@H]3COC)nnc2N2CCO[C@H](C(C)(C)C)C2)s1 ZINC001292803455
COC(=O)[C@@H](C)N1C(=O)S/C(=C/c2cc(C)n(-c3ccc([N+](=O)[O-])cc3OC)c2C)C1=O ZINC000001129160
CC(C)[C@@H](C)NC(=O)COC(=O)c1cc2c(cc1[N+](=O)[O-])OCCO2 ZINC000005391168
CCc1ncc(S(=O)(=O)N2CCN(c3snc(C)c3C#N)CC2)s1 ZINC000589297382
Cc1ccc(Nc2ccc(S(=O)(=O)N=C3CCCCCN3)cc2[N+](=O)[O-])cc1 ZINC000004871508
COc1cccc(/C=C2\SC(=O)N([N-]C(=O)c3ccc([N+](=O)[O-])cc3)C2=O)c1O ZINC000408753808
Cn1nc(C#N)c(I)c1C(F)(F)F ZINC000072339373
C[NH+](C)CCn1nnnc1SCC(=O)N1CCN(S(=O)(=O)c2ccc(Cl)s2)CC1 ZINC000510086933
COc1cc2oc3c(c(=O)c2c(C(=O)[O-])c1O)COC(C)=C3 ZINC000015219460
CN(C(=O)[C@@H]1CCCN(S(=O)(=O)c2ccc([N+](=O)[O-])cc2)C1)[C@@H]1CC[NH2+]C1 ZINC000262585336
C[C@@H](Cn1cccn1)Nc1cc(Cl)c(C(F)(F)F)cc1[N+](=O)[O-] ZINC000915211887
CC(=O)O[C@H]1C=CC(=O)O[C@@H]1[C@@H]1O[C@H]1C ZINC000072266293
COC1(C)CN(c2ccc(S(=O)(=O)N(C)C)cc2[N+](=O)[O-])C1 ZINC000611466757
CCC(=O)c1ccc(Br)c([N+](=O)[O-])c1 ZINC000001504255
CN1C(=O)C(=Cc2ccc(Sc3nc4ccc([N+](=O)[O-])cc4s3)c([N+](=O)[O-])c2)C(=O)N(C)C1=O ZINC000003097195
Cc1cccc(O[C@H](C)c2nnc(N3CCCC[C@H](C)C3)n2CCS(=O)(=O)C(C)(C)C)c1C ZINC001360874920
C[S@@](=O)c1ccc(CN2CCc3ccc([N+](=O)[O-])cc3C2)cc1 ZINC000093338397
CCC[N@H+](CC)CCn1c([C@@H]2CCS(=O)(=O)C2)nnc1N1CCN(C)C(=O)[C@@H]1C ZINC001500790645
CC(O)=C1C(=O)C(=O)N(c2ccc(Br)cc2)[C@@H]1c1ccc([N+](=O)[O-])cc1 ZINC000000677994
C#CC1(O)CCN([C@H](C)c2ccc(Cl)cc2Cl)CC1 ZINC000931145409
CC(C)Oc1ncc([N+](=O)[O-])cc1Br ZINC000142572206
Cc1ccc(S(=O)(=O)N[C@H](C(=O)N2CCN(S(=O)(=O)c3cc4c(cc3Cl)NC(=O)CO4)CC2)C(C)C)cc1 ZINC000514394769
Cc1cc([N+](=O)[O-])cc([N+](=O)[O-])c1Nc1ccc2c(c1)OCCOCCOCCOCCO2 ZINC000064220320
CC(C)(C)C#CC(=O)N1C[C@@H]([NH2+]CCS(C)(=O)=O)[C@@H](n2ccnn2)C1 ZINC001129822272
O=[N+]([O-])c1sc(-c2nn[nH]n2)cc1N1CCC2(CC2(F)F)CC1 ZINC001607085787
N#Cc1nccnc1N1CC2(CCC2)c2c1cccc2F ZINC000407984688
C[C@]12CC[C@H]3[C@@H](CC[C@]4(O)C[C@@H](O[N+](=O)[O-])CC[C@]34CO[N+](=O)[O-])[C@@]1(O)CC[C@@H]2C1=CC(=O)OC1 ZINC000009033830
C#CC[C@]1(C(=O)N[C@@H]2[C@@H](O)[C@H](O)[C@@H](COS(=O)(=O)[O-])O[C@@H]2O)CCCN1C(=O)OC(C)(C)C ZINC001184105032
CC[C@H]([C@H](C)CCC(=O)NC)[C@]1(C)C[C@@H]2CC[C@@H]3C[C@H](O)CC[C@]3(C)[C@@H]2C[C@@H]1O ZINC000584578840
CS(=O)(=O)[C@@H]1CCC[C@H](NC(=O)N2CCC[C@H]3C[C@H]32)C1 ZINC000806849294
Cn1c(Sc2ccccc2[N+](=O)[O-])nnc1C(F)F ZINC000253427399
CC(C)C(=O)N1CCN(c2nnc(-c3cnccn3)n2CCC[NH+]2CCC(O)CC2)CC1 ZINC001541262506
Cc1cc(S(=O)(=O)Nc2ccc3c(c2)OCCO3)c(C)s1 ZINC000024069904
NC(=O)CCc1nnc(SCC[N@H+]2C[C@H]3CC[C@@H](C2)O3)n1C[C@@H]1CCCO1 ZINC000543862183
O=C1NC(=O)C2(CCN(S(=O)(=O)c3ccc(Br)cc3Cl)CC2)N1 ZINC000058504462
CN(C(=O)C[C@]1(c2ccccc2Cl)CC(=O)N(C)C1=O)C(C1CC1)C1CC1 ZINC000012212723
CC1(C)C=C(I)C(=O)CC1 ZINC000022002832
Cc1cccc([C@@H](C)NS(=O)(=O)c2ccc([N+](=O)[O-])c(C)c2)c1C ZINC000522370677
COC(=O)C1=C(C)N(CC(C)C)C(=O)/C1=C\c1cc(C)n(-c2ccc(C)cc2)c1C ZINC000059566495
O=C1NC[C@@H]2CN(Cc3ccc(Cl)c([N+](=O)[O-])c3)CCN2C1=O ZINC000154150975
C#CCN(c1nnc(-c2cccn2C)n1C[C@@]1([NH+](C)C)CCSC1)[C@@H]1CCS(=O)(=O)C1 ZINC001507629907
O=C(NC[C@H]1CCCSC1)c1cc(F)c(Cl)cc1Cl ZINC000286825738
O=C1[C@@H]2CC(Cl)=CC[C@@H]2C(=O)N1CCC[NH+]1CCN(CCCN2C(=O)[C@H]3CC=C(Cl)C[C@@H]3C2=O)CC1 ZINC000102682033
CCC(CC)[NH+]1CCN(C(=O)[C@@H]2CCc3sc(C(=O)N4CCOCC4)cc3C2)CC1 ZINC000096398483
C[C@H](C(=O)N(C)C)N1CC2(C1)CCN(C(=O)c1cc(-c3nn[nH]n3)c[nH]1)CC2 ZINC001573593089
CC(=NOC1CCCCC1)c1ccc(Cl)cn1 ZINC000777458844
Cc1cc(OCCON2C(=O)CCC2=O)c(C)cc1Cl ZINC000002868336
O=C([O-])COCC(=O)N[C@H]1CO[C@H]2[C@@H]1OC[C@@H]2n1nnnc1Oc1ccc(-n2cncn2)cc1 ZINC000004259942
C[C@@H]1c2nncn2CCN1C(=O)c1cc([N+](=O)[O-])c(N(C)C)cc1F ZINC000295296592
CC/N=C1/S/C(=C/c2c[nH]c3ccccc23)C(=O)N1CC ZINC000102636710
CC(C)CCOCCn1c(C(=O)N2CCCC2)nnc1N1CCS(=O)(=O)C2(CCCCC2)C1 ZINC001287652383
CC(C)N(C(=S)/N=C1/SCS(=O)(=O)N1C)C(C)C ZINC000017108228
CC1(C)[C@@H]2C[C@@H](Oc3cc([N+](=O)[O-])ccc3S(N)(=O)=O)C[C@@H]21 ZINC001233620661
C=CCN(C(=O)C1CC1)[C@@H](C)C(=O)c1c(C)[nH]c(C(=O)OC)c1C ZINC000036004246
Cc1cccc([N+](=O)[O-])c1S(=O)(=O)N[C@@H]1C[C@H]2OCCC[C@@H]12 ZINC000249764648
Cc1ccc(C)n1-c1ccc(/N=C\c2cc(Br)c(Sc3ccc(Cl)cc3)o2)cc1 ZINC000408816810
Cc1nnc([C@@H](C)N2C[C@@H](NC(=O)c3nn(C)c(C)c3Cl)[C@@H](O)C2)[nH]1 ZINC001083823052
Cc1cc(Cl)c(Cl)cc1S(=O)(=O)[N-]c1nnc[nH]1 ZINC000072414444
O=C1COC(=O)N1C[C@@H](NS(=O)(=O)c1cccc2nsnc21)c1ccccc1 ZINC000225639031
C[C@@H](c1nn[nH]n1)n1cc(-c2ccccc2C#Cc2ccccc2)nn1 ZINC000091770265
O=C(/N=N/C(=O)N1CCCCC1)N1CCCCC1 ZINC000017139887
N#CCCNC(=O)N[C@H]1COC[C@H]1O ZINC000875540287
CCOC(=O)CN(C(=O)Cn1nnc(-c2ccc(C)cc2)n1)[C@@H](C(=O)NCCC(C)C)c1ccc(O)cc1 ZINC000006546317
CC[C@@H](C)N(CC(=O)OC)S(=O)(=O)c1cccc([N+](=O)[O-])c1 ZINC000282798804
Cc1ccc([N+](=O)[O-])cc1S(=O)(=O)NCCOC(F)(F)F ZINC000353852459
CN1C(=O)/C(=C/c2ccc(Sc3ccc(Cl)cc3)o2)C(=O)NC1=S ZINC000408912450
CC(C)(C)c1cc(/C=C2\S/C(=N/c3ccc(Br)cc3)NC2=O)cc(C(C)(C)C)c1O ZINC000015015626
CSC1(Cn2c([C@@H](C)NS(C)(=O)=O)nnc2N2CCC[N@H+](Cc3cnn(C)c3)CC2)CC1 ZINC001505188588
O=C(Nc1cc(F)cc([N+](=O)[O-])c1)[C@@H]1CC[C@H](C(F)(F)F)NC1=O ZINC000352191872
O=C(/C=C\C1CCOCC1)OCc1cc([N+](=O)[O-])cc2c1OCOC2 ZINC000732690600
O=[N+]([O-])c1cc(CSc2nc3cc(F)c(F)cc3[nH]2)c2c(c1)COCO2 ZINC000042656234
CC(C)c1ccc(C2(C(=O)N(C)[C@@H](C)C#N)CCCC2)cc1 ZINC000410886069
CC(C)c1[nH]c(C[NH2+]CC[C@@H]2CC(C)(C)CO2)cc1C(=O)[O-] ZINC001591916822
O=[N+]([O-])c1cc(I)c(Oc2ccccc2)c([N+](=O)[O-])c1 ZINC000002184379
C[C@H]1CN(c2cc([N+](=O)[O-])ccc2S(N)(=O)=O)CC[C@H]1[NH+]1CCN(C)CC1 ZINC000368428406
Cc1cc(C)c2c(=O)[nH]c(SCc3cc([N+](=O)[O-])cc4c3OCOC4)nc2n1 ZINC000016046123
O=[N+]([O-])c1cc(Br)cc(S(=O)(=O)N2CCN3CCOC[C@@]3(CO)C2)c1 ZINC001561972553
C[C@H]1Oc2ccc(C(=O)Cn3ccc(=O)c([N+](=O)[O-])c3)cc2NC1=O ZINC000345633567
Cc1cnn(C[C@@H]2CN(c3nnc(C)n3CC[C@@H]3CCN(C(=O)OC(C)(C)C)C3)CCO2)c1 ZINC001290279220
CC(C)(C)NC(=S)Nc1ccccc1[N+](=O)[O-] ZINC000004299932
N#CCC(=O)N[C@@H]1CNC(=O)C1 ZINC000229016091
CSC1=NC(C)(C)C[C@@]2(C[C@@H](c3cccs3)c3ccc(O)c(O)c3O2)N1 ZINC000005839982
CCCOc1c(Cl)cc(/C=N/c2ccc([C@@H]3Nc4ccccc4[C@H]4C=CC[C@H]43)cc2)cc1OCC ZINC000408941800
COCCNc1nc(N[C@@H]2CCCSC2)nc(N[C@@H]2CCCSC2)[nH+]1 ZINC000488518803
Cc1cc(O)cc(=O)n1CCC(=O)O[C@@H](C)c1ccccc1[N+](=O)[O-] ZINC000784060264
Cc1cc([N+](=O)[O-])cnc1N1CC2(CN(C(=O)OC(C)(C)C)C2)C1 ZINC001338153781
COC(=O)[C@@H]1CCN(S(=O)(=O)c2ccc(C)c([N+](=O)[O-])c2C)C1 ZINC000598598379
FC(F)C(F)(F)COC(F)(F)[C@@H](F)C(F)(F)F ZINC000095671286
Cc1nn(C)c2sc(C(=O)N[C@@H](C)C(=O)N[C@]3(C#N)CCSC3)cc12 ZINC000610239133
O=C1Nc2ccccc2/C1=C1/SC(=O)N(Cc2ccc(Cl)c(Cl)c2)C1=O ZINC000409161045
Nc1c(Br)ccc(Cl)c1[N+](=O)[O-] ZINC000097447163
C=C(C)C(=O)O[C@H]1CC2=C[C@@H](C/C(C)=C\[C@H]3OC(=O)C(=C)[C@H]31)OC2=O ZINC000102070368
Cc1ccc(-n2nnnc2CCN=Nc2ccc([N+](=O)[O-])cc2[N+](=O)[O-])cc1 ZINC000008648628
O=c1[nH]c2cc3c(cc2cc1CN(CCCO)S(=O)(=O)c1ccc2c(c1)OCCO2)OCCO3 ZINC000006445997
CC(C)(C)C(=O)NCCn1c(C(=O)N2CCCC2)nnc1N1CCSC2(CCCCC2)C1 ZINC001286984867
C[NH+](C)[C@@]1(Cn2c(CC3CC3)nnc2N2CCN(S(C)(=O)=O)CC2)CCSC1 ZINC001552810266
O=C(C1=COCCC1)C(Cl)(Cl)Cl ZINC000032301918
O=C1[C@H]2CCCC[C@@H]2C(=O)N1c1ccc(Sc2ccc([N+](=O)[O-])cc2)cc1 ZINC000100503683
COC(=O)C1=C(C)N(c2ccc(Cl)cc2)C(=Cc2cc(C)n(-c3ccc(Cl)cc3)c2C)C1=O ZINC000408985476
O=S(=O)(NC[C@@H]1CCCO1)c1ccc2c(c1)CCN2 ZINC000034955692
CSC(C)(C)C(=O)OCc1cc([N+](=O)[O-])ccc1C(F)(F)F ZINC000849987895
CC(C)(C)CCCC[C@H]([NH3+])CC(=O)[O-] ZINC000005024338
O=C1Nc2c(cc([N+](=O)[O-])cc2Cl)C1=O ZINC000019268889
Cc1ccc(-c2nnc(N3CCS[C@@H](C(C)C)C3)n2C[C@@H]2CC=CCO2)cc1Br ZINC001361231122
C=CC[C@H](Oc1ccc[n+]([O-])c1)c1ccc(Cl)cc1 ZINC001229324834
CC1(C)[C@H]2C[C@@H]1C1=CC[C@@H]3C(=O)C=CC(=O)[C@@H]3[C@@H]1C2 ZINC000004280991
C[C@H](C[NH2+]Cc1ccc(-c2nn[nH]n2)cc1F)N(C)C(=O)c1cnc[nH]c1=O ZINC001575091342
CC1(C)OC(=O)C(=Cc2ccc(Cl)s2)C(=O)O1 ZINC000000109538
O=C(Cn1ccc(=O)[nH]c1=O)N1CCN(S(=O)(=O)c2ccc3c(c2)CCC3)CC1 ZINC000015766471
CC(C)CN(c1nnc([C@H]2COCCN2C(=O)OC(C)(C)C)n1C[C@]1(O)CCOC1)C(C)C ZINC001287707079
Cc1ccc(C(=O)O/N=C2\C=C(C)C(=O)C=C2C)cc1 ZINC000003076660
O=C1NC(=Nc2cccc(Cl)c2Cl)S/C1=C\c1ccc(Oc2ccc([N+](=O)[O-])cn2)cc1 ZINC000408785053
CS(=O)(=O)NCCNC(=S)NNc1ccc(S(=O)(=O)N2CCCC2)cc1[N+](=O)[O-] ZINC000727064591
CCc1sc(C(=O)N(C)C2(C#N)CCC2)cc1C ZINC000067683558
C[NH+](C)CC(=O)N1CCN(S(=O)(=O)c2cc(Br)cc(C#N)c2)CC1 ZINC000443523429
Nc1ccc(C[NH2+]CCN(Cc2ccc(N)cc2)[C@@H]2CS(=O)(=O)C[C@@H]2O)cc1 ZINC000575419912
CCn1cc([N+](=O)[O-])c(C(=O)N2c3ccccc3C(C)(C)C[C@H]2C)n1 ZINC000332053897
CN(CCc1ccccc1[N+](=O)[O-])c1nnc(-c2cc(Br)c[nH]2)n1CCc1ccn(C)n1 ZINC001314834044
CC(=NNc1ccc(C)cc1)c1ccc([N+](=O)[O-])o1 ZINC000004529334
Cc1nc[nH]c1C(=O)N1CCOC2(CN(C(=O)[C@@H]3C[C@H]3[N+](=O)[O-])C2)C1 ZINC000965417476
CC(=O)Oc1ccc(/C=C2/N=C(c3cc([N+](=O)[O-])ccc3Cl)OC2=O)cc1 ZINC000002945625
Cc1cnc(C(=O)n2cc3c(nc2=NCC2CC2)[C@H]2C[NH2+]C[C@H]2S(=O)(=O)C3)nc1 ZINC001194070012
CCC[N@H+](C[C@@H]1CCCC[C@@H]1C(=O)[O-])[C@@H]1[C@H]2CCO[C@H]2C1(C)C ZINC001595870235
COC(=O)[C@H]1O[C@@H](Oc2ccc3c(c2)occ(-c2ccc(O)cc2)c3=O)[C@H](OC(C)=O)[C@@H](OC(C)=O)[C@@H]1OC(C)=O ZINC000077286261
CCc1ccc(N=C2NC(=O)/C(=C/c3cc(C)n(-c4ccc(Cl)cc4Cl)c3C)S2)cc1 ZINC000408755416
O=C1/C(=C\c2ccc([N+](=O)[O-])cc2)N=C(c2ccc(F)cc2)N1c1ccc(F)cc1 ZINC000408765162
CC#CC(=O)N1CCC2(C[C@@H]2C(=O)N2CC[NH+](C3CCCCC3)CC2)CC1 ZINC000299757027
CN1C(=O)N[C@]2(CCN(Cc3cc([N+](=O)[O-])ccc3Cl)C2)C1=O ZINC000265474664
CC(=O)OC[C@@H]1O[C@H](OC(C)=O)[C@@H](NC(=O)C(C)C)[C@@H](OC(C)=O)[C@@H]1OC(C)=O ZINC000005220212
COc1cc(CS(=O)(=O)N2CCN(c3cnccc3C#N)CC2)sn1 ZINC000603346474
CC(C)(C)[S@@](=O)/N=C/c1ccc(Br)cc1 ZINC000137505745
C[C@@H](NC(=O)CCc1ccnn1C)[C@@H](C)NC(=O)c1ccc(-c2nn[nH]n2)[nH]1 ZINC001575275499
O=C1C[C@@H](c2cccc(Cl)c2Cl)c2c(=O)nc3[nH]cnn3c2N1 ZINC000004625365
O=C(c1ccccc1[N+](=O)[O-])N(Cc1ccc([N+](=O)[O-])cc1)N1C(=O)[C@@H]2CC=CC[C@@H]2C1=O ZINC000408678838
N#CCC1(O)CN(C(=O)CO)C1 ZINC000306306465
CSCC[C@](C)(C#N)NC(=O)CN(C)S(=O)(=O)c1ccc(Cl)s1 ZINC000572641287
CCc1ccc([N+](=O)[O-])cc1S(=O)(=O)NC[C@H](CC)CCO ZINC000121475203
CC(C)[N@H+](C)Cc1cc(=O)n2c(n1)CN(c1cc(Cl)nc(S(C)(=O)=O)n1)CCC2 ZINC001164814676
O=[N+]([O-])c1ccc(CNc2ccc(F)c(F)c2)s1 ZINC000000757114
CC[C@@]1(C)CN(C(=O)N[C@@H](C)[C@@H]2CCOC2)CCO1 ZINC000195574810
CC(=O)N1CC(C(=O)NC2(C)CCN(c3cc[nH+]cc3-c3nn[nH]n3)CC2)C1 ZINC001573419809
Cc1ccc(S(=O)(=O)N(C)c2ccc(Cl)nn2)cc1[N+](=O)[O-] ZINC000788213615
COC(=O)[C@@H](N)CC(=O)n1cc2c(nc1=NCC1CC1)[C@H]1C[NH2+]C[C@H]1S(=O)(=O)C2 ZINC001159393945
CCO[C@]1(c2nnc(N3CCN(S(C)(=O)=O)CC3)n2C[C@@H]2CCC[N@H+](CC(C)C)C2)CCOC1 ZINC001502724496
O=C(c1cnn(-c2ncccn2)c1)n1cc2c(nc1=NCC1CC1)[C@H]1C[NH2+]C[C@H]1S(=O)(=O)C2 ZINC001197830441
C=C(C)[C@@H]1CC=C(C)/C(=N/NS(=O)(=O)c2ccc(C)cc2)C1 ZINC000016932914
Cc1ccc(C(=O)N2c3ccc([N+](=O)[O-])cc3C[C@@H]2C)cn1 ZINC000069816492
CC[C@H](C)C[C@H](C)NC(=O)Cn1cc(Cl)c(=O)c(Cl)c1 ZINC001182119792
COC(=O)c1cc(S(=O)(=O)N(C)C[C@H](C)O)c(Br)cc1Cl ZINC000095461848
CSC(=S)C(=CO)c1ccc(Br)cc1 ZINC000003210656
COc1ccc([N+](=O)[O-])cc1C(=O)N1CCCN(S(=O)(=O)c2ccc(C)cc2)CC1 ZINC000011001897
CC(C)(NS(=O)(=O)c1ccc(N2CCOC2=O)c([N+](=O)[O-])c1)c1cccc(Cl)c1F ZINC001309428517
CC1(C)C[C@H](OC(=O)c2cc([N+](=O)[O-])cc3c2OCCO3)CCO1 ZINC000785922792
O=C1c2cc([N+](=O)[O-])cc(I)c2-c2c1cc([N+](=O)[O-])cc2[N+](=O)[O-] ZINC000022347789
CC(C)[C@H](NC=O)C(=O)O[C@H](C)C(=O)Nc1ccccc1[N+](=O)[O-] ZINC000860378271
C#CCCCCn1c([C@H]2CN(S(C)(=O)=O)CCO2)nnc1N1CC[C@H](NC(=O)OC(C)(C)C)C1 ZINC001507563680
O=C(COc1ccccc1[N+](=O)[O-])N1NC(C(F)F)=C[C@@]1(O)C(F)F ZINC000000653174
Cc1cc2c(cc1C=C1SC(=O)NC1=O)C(C)=CC(C)(C)N2C ZINC000208454527
COC(=O)CN(c1ccc(C)c(Cl)c1)S(=O)(=O)c1cc([N+](=O)[O-])ccc1C ZINC000225082631
CC(C)n1ncc2cc(NC[C@H](C)CCC#N)ccc21 ZINC000602588623
O=[N+]([O-])c1ccc2ccccc2c1Br ZINC000005518379
Cc1ccc(N(C)c2nnc([C@@H]3CN(S(C)(=O)=O)CCO3)n2CCCc2nccs2)cc1 ZINC001289713220
C[C@@H](Sc1nncs1)C(=O)N1CCN(S(=O)(=O)c2ccc(F)c(F)c2)CC1 ZINC000040134988
C=CCNc1ncnc2c1CCN(C(=O)Cc1c[nH]c(=O)[nH]c1=O)CC2 ZINC000072434293
CO[C@]1(C)C[C@H](N(C)S(=O)(=O)c2csc([N+](=O)[O-])c2)C1(C)C ZINC000119900130
O=[N+]([O-])c1ccc(N(c2nc3nonc3nc2N(c2ccc([N+](=O)[O-])cc2)[N+](=O)[O-])[N+](=O)[O-])cc1 ZINC000008440963
CO[C@@H](CN[C@@H](c1ccc([N+](=O)[O-])cc1)C(F)(F)F)C(C)(C)C ZINC000581014901
CC[NH2+]C[C@H]1CN(C(=O)[C@@H]2C[C@H]2C2CCOCC2)CC12CCOCC2 ZINC001075434246
C=CCC(C)(C)C(=O)n1c2c(ncn2CO[C@@H](CO)COC(=O)[C@@H]([NH3+])C(C)C)c(=O)nc1N ZINC001144076956
CC(C)(C)OC(=O)N1C[C@@H]([NH2+]CCS(=O)(=O)N2CCN(C(=O)OC(C)(C)C)CC2)CC1=O ZINC001171678766
O=[N+]([O-])c1cccnc1Nc1cnn(Cc2nnc3n2CCCC3)c1 ZINC000278001276
COC(=O)[C@@]1(C)N[C@H](c2ccc(C)cc2)[C@@H]2C(=O)N(c3ccccc3F)C(=O)[C@H]21 ZINC000020150678
Nc1ccc(/N=N/c2ccc(S(N)(=O)=O)cc2)c(N)n1 ZINC000012410614
O=[N+]([O-])c1cnc(N2CC[C@@H](S(=O)(=O)N3CCCC3)C2)nc1 ZINC000302202872
C[C@@H]1C=CC[C@@H]2C(=O)N(N(CC(=O)c3ccccc3)C(=O)c3ccccc3[N+](=O)[O-])C(=O)[C@H]21 ZINC000408683187
CN(C(=O)CN1C(=O)N[C@@]2(CCCC[C@@H]2C[NH3+])C1=O)c1ccc([N+](=O)[O-])cc1 ZINC000519764627
C[C@@H]([NH2+][C@H]1CCCc2scnc21)[C@@H]1C[C@H](C(=O)[O-])C1(C)C ZINC001589122375
CC(=O)O[C@@H]1CO[C@H](N2C(=O)C(=NNc3ccc([N+](=O)[O-])cc3)c3cc(Br)c([N+](=O)[O-])cc32)[C@@H](OC(C)=O)[C@@H]1OC(C)=O ZINC000252640217
O=[N+]([O-])c1cccc(C=NN2C(=S)N=NC2c2ccc(Br)cc2)c1 ZINC000006863103
COC(=O)Cn1cc(S(=O)(=O)[N-]c2nn(C)cc2-c2nn[nH]n2)cn1 ZINC000821663597
O=C1COC2(CCN(C(F)(F)c3cc(Cl)nc(-c4ccncc4)n3)CC2)CN1c1cncnc1 ZINC001164863989
CC(C)[C@H]([NH3+])CNC(=O)N1CCN(S(=O)(=O)c2ccccc2[N+](=O)[O-])CC1 ZINC000418412590
CC(=O)N(C)CC(=O)N1CC[C@H](CN(C)c2cc(C)[nH+]cc2-c2nn[nH]n2)C1 ZINC001573393431
Cc1nn(CC[NH+](C)C)c(C)c1S(=O)(=O)N1[C@@H]2CC[C@H]1C[C@](O)(c1ccnn1C)C2 ZINC001561917364
CCCN(CC(=O)OC)S(=O)(=O)c1c(C)cc([N+](=O)[O-])cc1C ZINC000267233301
C[N+](C)([O-])[C@H]1C/C=C\C[C@@H]([N+](C)(C)[O-])C/C=C\C1 ZINC000100357310
CN(C(=O)C(C)(C)c1ccc([N+](=O)[O-])cc1F)[C@@H]1COC[C@@H]1O ZINC000342453345
Cc1cc(S(=O)(=O)NC[C@@H]2CCOC[C@H]2C)cc([N+](=O)[O-])c1F ZINC000285671987
COC(=O)C1=C(C(=O)OC)N2c3ccc(C)cc3C=C[C@@]2(C)C(C(=O)OC)=C1C(=O)OC ZINC000019865167
Cc1ccc([C@H](C)OC(=O)c2cnn(C)c2)cc1[N+](=O)[O-] ZINC000079058126
Cc1cc(C)c(S(=O)(=O)NCC[C@H]2CCOC2)cc1[N+](=O)[O-] ZINC000493842679
C#CCOc1c(Br)cc(C2C3=C(CC(C)(C)CC3=O)N(CCCOC)C3=C2C(=O)CC(C)(C)C3)cc1OC ZINC000408887827
C[C@@H](C[N+](=O)[O-])OC(=O)C[C@H]1CSCCN1C(=O)OC(C)(C)C ZINC000495956295
CCO[C@@H]1C[C@@H](Nc2ncc([N+](=O)[O-])cc2-c2nn[nH]n2)C12CCC2 ZINC000821361431
CCOC(=O)C1=C(COC(=O)C[C@@H]2CCOC2)NC(=O)N[C@@H]1c1ccc(Cl)cc1 ZINC000740385019
CCS(=O)(=O)N(C)CC(=O)N[C@@H](C)c1ccc(C)c([N+](=O)[O-])c1 ZINC000177863501
Cn1cc(NCc2cn(C)nc2C(F)(F)F)cn1 ZINC000256054189
CCCn1nc(C)c(CN2C[C@@H]3C[C@@H](O)C[N@@H+]3C[C@@H]2Cc2ccccc2)c1C ZINC000019525849
COC1=C(NCC(C)C)C(=O)C(OC)=C(NCC(C)C)C1=O ZINC000001615589
C[C@@H](CNC(=O)c1conc1C1CC1)N(C)C(=O)c1cc(-c2nn[nH]n2)c[nH]1 ZINC001575056639
CCOc1cccc(C=NN2C(=S)N=NC2c2cc(C)[nH]n2)c1O ZINC000008569359
CCSc1nnc(-c2nn(C)c3c2CN(S(=O)(=O)c2ccccc2F)CC3)n1C ZINC000033287902
CC(C)c1ccc(Nc2ccc([N+](=O)[O-])cc2S(N)(=O)=O)cc1 ZINC000009471157
CSCC(=O)N1C[C@@H]2CN(C(=O)CCCn3cncn3)C[C@@]2(C[NH+](C)C)C1 ZINC001772706849
Cn1cc(/C=C/C(=O)c2ccc(Cl)s2)cn1 ZINC000040034697
Cc1cc([N+](=O)[O-])cc(S(=O)(=O)N2CCO[C@@H](C(N)=O)C2)c1C ZINC000051164210
C#CCN(c1nnc(-c2ccc(Cl)nc2)n1CCN1CC=CCC1)[C@@H]1CCS(=O)(=O)C1 ZINC001507630189
COC(=O)c1ccc(Cl)c(/N=C/c2cc(C)n(-c3ccc(I)cc3)c2C)c1 ZINC000408782496
CC(C)[C@@H]1OCCC[C@@H]1Cn1c([C@@H]2CCO[C@H]2C(C)(C)C)nnc1N1CCS[C@@H](C)[C@H]1C ZINC001359763004
N#CC1(C(=O)N2CCc3cc(Br)ccc32)CC1 ZINC000225991950
O=C([O-])c1ccccc1C(=O)c1ccc(N2CC[NH2+]CC2)c([N+](=O)[O-])c1 ZINC000005093802
CCn1cc(NC(=O)[C@@H](C)n2cc([N+](=O)[O-])c(C)n2)c(C#N)n1 ZINC000002797595
CCN(CC)S(=O)(=O)CCNC(=O)N1CCSC[C@@H](C(=O)OC)C1 ZINC000413296910
COCO[C@@H]1CC[C@@H]2[C@@H]3CCC4=CC(=O)CCC4=C3C=C[C@]12C ZINC000254071110
C=CCCCCC[N@@H+]1C[C@@H](NC(=O)[C@@H]2OC[C@@H]3COCC[C@H]23)[C@@H](n2ccnn2)C1 ZINC001129122650
CC(C)(C)[C@@]1(C)NC(=O)N(C[C@@H](O)Cn2cc([N+](=O)[O-])cn2)C1=O ZINC000278498826
O=C(COc1cc([N+](=O)[O-])ccc1[N+](=O)[O-])c1ccc(Br)cc1 ZINC000004603085
CC/C(C)=C\C(=O)N[C@H]1C[C@H]2CC[C@@H]1N2CC=C(Cl)Cl ZINC001109245456
Cc1nc(C#N)ccc1Nc1ccnc(Cl)c1Cl ZINC001212234436
Cc1cc(/C=C2/C(=N)N3N=CSC3=NC2=O)c(C)n1-c1cc(Cl)cc(Cl)c1 ZINC000034695726
C[C@H]1[C@H](c2cccc(Cl)c2)OCCN1c1ncccc1[N+](=O)[O-] ZINC001187091901
O=[N+]([O-])c1cc(Br)ccc1N1CCCc2occc2C1 ZINC000518197122
O=[N+]([O-])c1cc(Cl)cc(Cl)c1N1CCN(C2CCC2)CC1 ZINC000557570362
[NH3+][C@@H](Cc1cnc[nH]1)C(=O)N1CCC(c2nccn2Cc2ccncc2)CC1 ZINC000095511179
NS(=O)(=O)c1ccc(NCC2(CO)CCCCC2)c([N+](=O)[O-])c1 ZINC000610589317
CC(C)[C@@H](Cn1c([C@@H]2CCOC2)nnc1N1CCN(S(C)(=O)=O)CC1)[NH+]1CCCC1 ZINC001541307093
CC(C)[NH+](CCn1c(SCC(=O)N(C[C@@H]2CCCO2)[C@@H]2CCS(=O)(=O)C2)nc2ccccc2c1=O)C(C)C ZINC000514382839
C=CCC[C@@H](C)Nc1ccc2c(c1)NC(=O)CS2 ZINC000097113332
CO[C@]1(CNC(=O)N2CCC(S(=O)(=O)N3CCCC3)CC2)CCOC1 ZINC000558572404
C[C@H](Cn1c([C@H](C)NS(C)(=O)=O)nnc1N1CCC[C@H](N2CCCC2=O)C1)[N@@H+]1CCC[C@@H](C)C1 ZINC001493687029
O=C(NC1C2CC3CC(C2)CC1C3)c1ccc([N+](=O)[O-])o1 ZINC000009142058
C=C(C)CC[C@H](C)OC(=O)C[C@H](C)c1ccncc1 ZINC000845868157
Cc1ccc(C(=O)N[C@H]2CO[C@H]3[C@@H]2OC[C@@H]3n2nnnc2Oc2ccc(-n3cncn3)cc2)cc1 ZINC000004259849
Cn1cnnc1Sc1ccc(C(=O)Nc2ccn(CC[NH+](C)C)n2)cc1[N+](=O)[O-] ZINC000499250315
COC(=O)[C@@H](C)N(C)c1cc([N+](=O)[O-])c(OC)c(Br)c1[N+](=O)[O-] ZINC000795249797
CC1(C)CN(Cc2ccc([N+](=O)[O-])cc2)C[C@@](C)(C(F)(F)F)O1 ZINC000550250819
C[C@@H](OC[C@@H](O)CN1C(=O)NC2(CCCC2)C1=O)c1ccc(Cl)cc1 ZINC000024094670
CO[C@@H](CC(C)C)CS(=O)(=O)N1CCN(c2snc(C)c2C#N)CC1 ZINC000420725145
C[C@@H](CNc1snc(Cl)c1-c1nn[nH]n1)N(C)C(=O)[C@@H]1CCNC1=O ZINC001575179766
COC(=O)[C@H]1CN(C(=O)c2c[nH]c3ccc([N+](=O)[O-])cc32)CCO1 ZINC000343491429
Cc1ccc([C@@H]2Oc3ccccc3C=C2[N+](=O)[O-])cc1 ZINC000000033962
O=C1N=C(N2CCN(CCO)CC2)S/C1=C\c1ccc([N+](=O)[O-])cc1 ZINC000006888970
OCCCN1C(=S)N[C@@H](c2ccccn2)[C@@H]1c1cccn1-c1cc[nH+]cc1 ZINC000223607181
O=[N+]([O-])c1cc(Cl)c2ncnc(N3CC[C@H](c4nnc[nH]4)C3)c2c1 ZINC001335491832
CCNC(=O)[C@@H](C)N(Cc1cccc(C)c1)C(=O)CN(c1ccc(OC)cc1)S(=O)(=O)c1ccc(C)c([N+](=O)[O-])c1 ZINC000223612827
CC[C@@](C)(CCO)NC(=O)Nc1ccc([N+](=O)[O-])cc1C ZINC000163138351
Cc1nc(CN2CCN(C)C3(CCN(c4ncnc5c4CC[NH2+]C5)CC3)C2=O)cs1 ZINC001164824884
C=CCSCCn1c([C@H]2CCS(=O)(=O)C2)nnc1N1CCN(CC(F)(F)F)CC1 ZINC001508164098
O=[N+]([O-])c1cc(Cl)ccc1S(=O)(=O)N1C[C@H]2[C@H](CO)[C@H]2C1 ZINC000368122094
COC(=O)c1cc(F)c(F)cc1[N+](=O)[O-] ZINC000021304781
C[C@@H]1C[C@@H](C[NH3+])CN1C(=O)CCNc1ccc(S(N)(=O)=O)cc1[N+](=O)[O-] ZINC000261607707
O=[N+]([O-])c1cc(Cl)c(Cl)c(OC(F)F)c1 ZINC000263624083
C[C@@H]1CN(c2nnc(-c3cc(Br)cn3C)n2CC[NH+]2CCSCC2)CC(=O)N1C ZINC001494213856
CC(=O)OC[C@H]1O[C@@H](OC(=O)C(C)C)[C@H](O)[C@@H](OC(=O)C(C)C)[C@@H]1OC(=O)C(C)C ZINC001570001170
O=[N+]([O-])c1ccc(S(=O)(=O)CCN2C[C@H](O)C3(CC3)C2)cc1 ZINC000364441293
CS(=O)(=O)NCCc1ccc(-c2nc(-c3cn(CCO)c(=O)[nH]c3=O)no2)s1 ZINC000904862009
COC1(CO)CC[NH+](CC(=O)N2CCN(c3ncnc4c3cnn4C)CC2)CC1 ZINC000683675554
Cc1nn([C@@H]2CCS(=O)(=O)C2)c2c1[C@@H](c1ccc(O)c(Cl)c1)CC(=O)N2 ZINC000071283011
C=CCOc1c(Br)cc(CN2CCC[C@](O)(CO)C2)cc1OC ZINC000459646957
CCN(C(=O)[C@H](C)OC(=O)[C@@H](C)c1cnn(C)c1)[C@H]1CCS(=O)(=O)C1 ZINC000750560828
CS(=O)(=O)N1CCN(CCNC(=O)C(=O)NC2CC[NH+](C[C@@H]3CCCO3)CC2)CC1 ZINC000787120712
N#Cc1cc([N+](=O)[O-])ccc1NCCCC(F)(F)F ZINC000097987394
C[NH+](C)CCOCc1ncn2c1CN(C(F)(F)c1ccnc(Cl)n1)CCC2 ZINC001165002133
C=C1C=CN(C(C)=O)[C@@H](OC(C)=O)[C@@H]1SC(C)(C)C ZINC000001755400
CC(C)CC[C@](C)(O)Cn1c(Cc2cn3ccccc3n2)nnc1N1C[C@H](C)CC(C)(C)C1 ZINC001359899814
COC(=O)c1cc(OS(=O)(=O)c2cccc(Cl)c2Br)ccc1[N+](=O)[O-] ZINC001309175412
CC(C)(C)c1cnc(N[C@H]2COCCC23OCCO3)c([N+](=O)[O-])c1 ZINC001168347639
CCc1ccc([N+](=O)[O-])cc1S(=O)(=O)NC[C@@]1(C)CCC(=O)N1 ZINC000416503620
CC(C)(C)OC(=O)N1CCN2C(NCC(=O)N3CCOCC3)=[NH+]C[C@@H]2C1 ZINC000305788608
COc1ccccc1C=NN1C(=S)NNC1=C1N=NC2=C1CCC2 ZINC000005625665
Cc1cc(Cl)cc(C)c1O[C@H](C)c1nnc(N(C)Cc2ncnn2CC(F)F)n1C[C@@H]1C[C@@H]1C ZINC001360987406
O=[N+]([O-])c1ccc(N2CCCCC2)c(C(F)(F)F)c1 ZINC000004347697
O=C(Cn1ccc([N+](=O)[O-])n1)N1NC(C(F)F)=C[C@@]1(O)C(F)F ZINC000001012144
CCc1nnc(CN2C[C@@H]3CN(C(=O)C(C)C)C[C@]3(C)C2)s1 ZINC001091491301
CC(=O)c1cccc(NC(=O)[C@@H](C)OC(=O)c2ccc(S(C)(=O)=O)c([N+](=O)[O-])c2)c1 ZINC000009506822
Cc1ccc(NC(=O)c2ccc([N+](=O)[O-])c(C)c2)cc1C ZINC000000482802
O=S1(=O)Cc2cnc(N3CCOCC3)nc2[C@H]2CN(c3ncnc4c3CC[NH2+]C4)C[C@H]21 ZINC001165472201
Cn1cc(-c2nnc(N3CCN(C(=O)C(C)(C)C)CC3)n2C[C@@]2(O)CC[N@H+](C)C2)cn1 ZINC001503680245
CN(C)C1=C(c2c([N+](=O)[O-])cc([N+](=O)[O-])cc2[N+](=O)[O-])CCCC1 ZINC000100931294
Cc1cc(C(=O)N2CCOC3(CN(C(=O)[C@@H]4C[C@H]4[N+](=O)[O-])C3)C2)[nH]n1 ZINC000965326748
O=C(Cc1ccon1)N[C@@H]1CC12CCN(c1cc[nH+]cc1-c1nn[nH]n1)CC2 ZINC001571161394
O=C1C=C(Nc2ccc([N+](=O)[O-])cc2Cl)CCC1 ZINC000040488503
C[C@H]1CC[C@H](CNS(=O)(=O)CCCS(=O)(=O)Nc2ccnn2C)O1 ZINC000349550787
COc1ccc(CN(C)C(=O)[C@@H](CCSC)NS(=O)(=O)c2ccc3c(c2)OCCO3)c(OC)c1OC ZINC000095570840
Cc1cc(C(=O)CC#N)c(C)n1CC(F)(F)F ZINC000002651782
Cc1cc2c(c(=O)o1)[C@@]1(C)C[C@@](C)(O2)c2c(cc(C)oc2=O)O1 ZINC000001610040
N#Cc1c2cc(N3CCCC3)nc(N)c2c(=N)n(C(=O)CN2C(=O)CNC2=O)c1N1CCCC1 ZINC001180383301
C=CCN(C(=O)[C@H]1C[C@H]1C(F)(F)F)C1CCCCC1 ZINC001182320593
O=C(c1cc(OCC(F)(F)F)ccc1[N+](=O)[O-])N1CC(CO)C1 ZINC000122365744
C[C@@H]1CC[C@H](CCC(=O)OCC(=O)N([C@H]2CCS(=O)(=O)C2)C2CCCCC2)O1 ZINC000745708190
CC1=N[C@@]2(CC[C@@H]3CN(C(=O)NC(C)C)C[C@@H]32)C(=O)N1C ZINC000096261420
O=C1[C@@H]2[C@H](C(=O)N1CCCO)C1([N+](=O)[O-])c3ccccc3C2c2ccccc21 ZINC000002999828
C[C@H]1C[C@H](O)CN(S(=O)(=O)c2c(Cl)cccc2[N+](=O)[O-])C1 ZINC000452076531
C[C@H]([NH2+][C@H](C(=O)[O-])c1ccc(C#N)cc1)c1ccc(S(=O)(=O)N(C)C)cc1 ZINC000736662494
Cc1ccc([C@@H]2CN(C)[C@@]3(C(=O)Nc4ccccc43)C2[N+](=O)[O-])cc1 ZINC000209725337
O=C(N[C@@H]1CCC[N@@H+]2CCCC[C@@H]12)C(=O)N1CCOCC2(CCCC2)C1 ZINC000656356754
O=C1[C@H](NS(=O)(=O)c2ccccc2[N+](=O)[O-])CN1c1ccccc1 ZINC000359909357
CC(C)c1nnc(CN2C[C@@H]3CCN(C(=O)Cn4ncnn4)[C@@H]3C2)s1 ZINC001075796695
Cc1ccc(NN=C2COC(C)(C)CC2=O)cc1 ZINC000018068697
C[C@H]1CCc2ccccc2N1C(=O)Cn1cccc([N+](=O)[O-])c1=O ZINC000195524347
CC(C)CSCCCn1c(-c2ccc[nH]2)nnc1N1CCC[C@H](Oc2ncccc2F)C1 ZINC001360076302
C=CC(=C)CC[C@@]1(C)[C@H]2C[C@@H](OC(=O)[C@H](C)CC)C=C3[C@@H](OC(C)=O)O[C@@H](OC(C)=O)[C@@]32[C@@H](O)[C@@H](O)[C@H]1C ZINC000247853099
NC(=O)c1ccc(NC(=O)c2n[nH]c3ccc([N+](=O)[O-])cc32)cn1 ZINC000122672518
CN([N+](=O)[O-])S(=O)(=O)c1ccc(Cl)cc1 ZINC000408822361
Cc1nnc(N2C(=O)C(=O)C(=C([O-])c3ccc4c(c3)OCCO4)[C@@H]2c2ccc([N+](=O)[O-])cc2)s1 ZINC000009470977
Cc1ccc(N2C[C@]3(CCN(C(=O)C(=O)[C@H](O)[C@@H](O)[C@@H](O)CO)C3)CC2=O)s1 ZINC001144894535
O=C(c1cnc2ccnn2c1)n1cc2c(nc1=NCC1CC1)[C@H]1C[NH2+]C[C@H]1S(=O)(=O)C2 ZINC001153053987
C#CCNS(=O)(=O)N1CCN(C(=O)NCC2CCN(c3cc[nH+]cc3)CC2)CC1 ZINC001670958479
Cc1cc(/C=C/[N+](=O)[O-])c(C)n1-c1ccc(C)c(C)c1 ZINC000409008281
CC(=O)Oc1ccc(C(=O)COC(=O)[C@@H](CCS(C)(=O)=O)N2C(=O)c3ccccc3C2=O)cc1 ZINC000409179697
[NH3+][C@@H](CCCCNC(=O)OC1CCCC1)C(=O)[O-] ZINC000004794570
CC[C@](C)(O)Cn1c([C@H]2CCS(=O)(=O)C2)nnc1N1CCC[C@H](c2nc(C)c(C)s2)C1 ZINC001291372361
CCN(c1ccc(C(=O)CN2C(=O)N[C@@](C)(c3ccccc3Br)C2=O)cc1)S(C)(=O)=O ZINC000014167450
CC[C@@H](CO)Nc1c([N+](=O)[O-])cc([N+](=O)[O-])cc1[N+](=O)[O-] ZINC000104129992
Cc1c(N(CC(=O)Nc2ccc3c(c2)sc(=O)n3C(C)C)S(C)(=O)=O)cccc1[N+](=O)[O-] ZINC000225169662
Cc1cc(C)c(CN2CCn3c(Cn4cccn4)cnc3C2)[nH]1 ZINC001137324143
CC(=O)O[C@@H]1CN(C(=O)OC(C)(C)C)C[C@@H]1C(=O)N(Cc1noc2c1C[NH2+]CC2)S(C)(=O)=O ZINC001185834148
CC(C)(C(=O)NCCN(CCO)C(=O)c1cc(-c2nn[nH]n2)c[nH]1)C1CCC1 ZINC001573782072
Cc1ncc(C[NH3+])c(=N)n1C(=O)/C(=N/OC(C)(C)C(=O)OC(C)(C)C)c1nsc(N)n1 ZINC001146633940
CCC[N@@H+]1CC[C@H](Cn2c([C@@H](C)NS(C)(=O)=O)nnc2N2CC(=O)N(C)[C@@H](C)C2)C1 ZINC001500920957
O=C(COC(=O)c1cc([N+](=O)[O-])cc([N+](=O)[O-])c1)c1ccc(Br)cc1 ZINC000001313698
CCc1ccc(S(=O)(=O)N(CCC(C)C)CC(=O)N2CC[NH2+]CC2)cc1 ZINC000045974326
C/C=C/C1C(C(=O)OC)=C(C)NC(C)=C1C(=O)OC ZINC000019594032
COCCn1c(=O)cccc1C(=O)n1cc2c(nc1=NCC1CC1)[C@H]1C[NH2+]C[C@H]1S(=O)(=O)C2 ZINC001198693102
O=C([O-])CC(=O)OC[C@H]1O[C@@H](Oc2ccc3c(=O)c(-c4ccc(O)cc4)coc3c2)[C@H](O)[C@@H](O)[C@@H]1O ZINC000015060719
C[C@@H](NC(=O)c1ccc(-n2cncn2)cc1)c1ccc(-n2ccnc2)cc1 ZINC000008013527
C=C1C(=O)[C@]23[C@H](O)[C@H]1CC[C@H]2[C@@]1(C)[C@H](C[C@H]3O)C(C)(C)CC[C@@H]1O ZINC000008829474
CC[N@@H+]1CCN(c2nnc([C@@]3(OC(C)C)CCOC3)n2CC(C)(C)N2CCOCC2)C[C@@H]1C ZINC001502318603
Ic1sccc1CN1CC2(CCC2)C1 ZINC001233145703
C1=C[C@@H]2C(N=Nc3nc4ccccc4[nH]3)C[C@H]2C1 ZINC000254670358
CCc1ccc(CN2CCN(c3ccc([N+](=O)[O-])s3)CC2)s1 ZINC000609965178
C/C(=C\c1ccc([N+](=O)[O-])cc1)C(=O)N1CCC2(CC2(F)F)CC1 ZINC000844869563
O=C1[N-]C(=O)C(=CNNc2ccc([N+](=O)[O-])cc2S(=O)(=O)N2CCN(c3ccc([N+](=O)[O-])cc3)CC2)C(=O)N1 ZINC000103766607
NC(=S)N/N=C1/CCCC/C1=N\O ZINC000104272208
COc1ccc(-c2nnc(N3CCN(CC(F)(F)F)CC3)n2C[C@@]2(O)CC[N@H+](C)C2)cc1OC ZINC001504201295
C#CCSCCNC(=O)C(=O)Nc1ccc(N2CCNC(=O)C2)nc1 ZINC000265734934
C[C@@H]1CN(C2CC2)C[C@H]1NS(=O)(=O)c1ccc(F)c(S(C)(=O)=O)c1 ZINC000268789913
O=C1Nc2ccc(Br)cc2/C1=C1/SC(=S)N(Nc2ccccc2)C1=O ZINC000001811869
CC(C)NC(=O)c1ccc2c(c1)C1(CCN(C(F)(F)c3cc([N+](=O)[O-])cnc3Cl)CC1)C(=O)N2 ZINC001164989428
CC(=O)O[C@@H]1[C@H](OC(C)=O)[C@@H](OCOCC[Si](C)(C)C)[C@@H](C)O[C@H]1OC(C)=O ZINC000257359213
CCN(CC)C(=O)CSc1nnc(SCCN2C(=O)CNC2=O)n1N ZINC000031711930
CN(Cc1ccoc1)C(=O)[C@@H]1C[C@H]1c1ccc(Cl)c(Cl)c1 ZINC000340710057
CC1=C([N+](=O)[O-])CS(=O)(=O)/C1=C/c1ccc(N(C)C)cc1 ZINC000013749070
COCc1cnc(N(C(=N)CCSCc2csc(NC(N)=[NH2+])n2)S(N)(=O)=O)nc1 ZINC001169180376
CCCCN=Nc1ccc([N+](=O)[O-])cc1[N+](=O)[O-] ZINC000005732710
N#Cc1ccccc1S(=O)(=O)N1CCN(C(=O)C[N@@H+]2CCCSCC2)CC1 ZINC000534865782
CC(=O)O[C@@]1(C)C(=O)OCC2=CCN(C)CC[C@@H](OC(=O)[C@@](O)([C@@H](C)O)C[C@H]1C)C2=O ZINC000008952521
Cc1ccc(F)c(CN(C)c2nnc([C@@H]3CCS(=O)(=O)C3)n2CCn2cc(Cl)cn2)c1 ZINC001289708255
C[C@@H]1C[C@H](C(=O)NC[C@@H]2CC(=O)N[C@H](C)C2)CC(C)(C)C1 ZINC000585131237
C[C@@H](NC(=O)C(=O)N1CCC([N@H+](C)CCCO)CC1)c1ccc(-n2cncn2)cc1 ZINC000670666584
C[C@@H](CCc1cccn1C)Nc1nccc(-c2nn[nH]n2)c1[N+](=O)[O-] ZINC000820253863
O=C1CN[C@H](c2ccc([N+](=O)[O-])cc2)N1O ZINC000017429656
Cc1nn(C)c(N2CCN(C(=O)C(=O)N3CC[NH2+][C@@H](C)C3)CC2)c1C#N ZINC000423448544
COC(=O)c1cc(S(=O)(=O)NC[C@@H]2CCC[C@@]23NC(=O)NC3=O)c(C(=O)OC)s1 ZINC000443333965
C[C@@H](CNS(=O)(=O)c1cccc(F)c1[N+](=O)[O-])N1CCCCC1=O ZINC000170619807
O=[N+]([O-])c1ccc(-c2c[n+]([O-])c3c([n+]2[O-])CCCCC3)cc1 ZINC000005443126
Cc1cc(NCC2(O)CCN(C(=O)[C@H]3CC34CC4)CC2)c(-c2nn[nH]n2)c[nH+]1 ZINC001571233100
CS(=O)(=O)C1CN(c2ncc([N+](=O)[O-])cc2C(N)=O)C1 ZINC000337938786
CCc1nn(C)c(CC)c1Cn1c(-c2cc(Br)c[nH]2)nnc1N(C)[C@H](C)CC(N)=O ZINC001292756153
COCC1=CCN(c2nnc([C@@H]3CN(S(C)(=O)=O)CCO3)n2C[C@H](C)[NH+]2CCC(C)CC2)CC1 ZINC001504656170
C#C[C@@H](C)NS(N)(=O)=O ZINC000164469206
O=[N+]([O-])c1ccc(-n2ccnc2)c(C(F)(F)F)c1 ZINC000001431598
CC1CCC(N(C)C(=O)Cc2cc(F)c(Cl)cc2[N+](=O)[O-])CC1 ZINC000790476100
O=[N+]([O-])c1ccc(CCc2nc(-c3nc[nH]n3)no2)c([N+](=O)[O-])c1 ZINC000781610754
CC(C)NC(=O)C(=O)N1CCN(c2nnc(CC(C)(C)C)n2C[C@@]2(O)CC[N@H+](C)C2)CC1 ZINC001541632722
N#Cc1ccccc1S(=O)(=O)N1CCN(C(=O)CN2C(=O)NC3(CCCCC3)C2=O)CC1 ZINC000018038967
COC1=CC(C)=C[C@H](C)[C@H](O)[C@H](C)CC(C)=CC=C[C@@H](OC)[C@H]([C@H](C)[C@H](O)[C@@H](C)C(=O)/C=C/[C@@H](C)[C@@H](O)C(C)C)OC1=O ZINC001529050392
C#CCN(c1nnc(C(=O)N2CCCC2)n1CCC1CC(OCC)C1)[C@H]1CCS(=O)(=O)C1 ZINC001507623385
CC(C)OC(=O)COc1ccc(C=Nn2c(=O)[nH]c3ccccc3c2=O)cc1[N+](=O)[O-] ZINC000409345429
O=C(Nc1ccc2c(c1)C(=O)c1cc([N+](=O)[O-])ccc1-2)C(F)(F)F ZINC000001580945
CC(C)[C@@](C)(C#N)NC(=O)[C@H](C)OC(=O)/C=C/c1cc(Cl)c2c(c1)OCCCO2 ZINC000011016338
Cc1nc(C(C)C)ncc1C(=O)N1C[C@H]2CCN(C(=O)c3cn[nH]n3)C[C@H]21 ZINC000972201910
CCN(CCO)C(=O)CCCN1C(=O)/C(=C2\SC(=S)N(CCCC(=O)N(CC)CCO)C2=O)SC1=S ZINC000101002490
C[C@@H]1C[N@@H+](C2CCN(C(=O)CN(C)S(=O)(=O)c3ccc(C#N)cc3)CC2)CCO1 ZINC000497382121
C[C@H]([C@@H](OC(=O)[C@@H](C)c1ccccc1)c1ccccc1F)[N+](=O)[O-] ZINC000845881190
CNc1ccc(S(=O)(=O)N(C)C[C@H]2C[C@@H](O)C2)cc1[N+](=O)[O-] ZINC000421182493
C[C@@H]1[C@@H](Nc2cc[nH+]cc2-c2nn[nH]n2)CCN1C(=O)Cn1cc(Cl)cn1 ZINC001575924835
CNc1ccc([N+](=O)[O-])cc1NCCN1C(=O)NC2(CCCC2)C1=O ZINC000843297603
O=C(Oc1ccc(/C=C2/SC(=S)NC2=O)cc1)c1ccccc1Cl ZINC000001517784
O=C(C1C=C(Br)C([N+](=O)[O-])=N1)C(Cl)(Cl)Cl ZINC000117913513
CC1(C)C[C@H](Nc2cccc3c2OCC(=O)N3)CO1 ZINC000333505502
O=[N+]([O-])c1ccc(C=NN=c2[nH]c3ccccc3s2)s1 ZINC000033826020
C[C@]1(C(=O)[O-])CCCN(C(=O)C(=O)NC2CC[NH+](C[C@@H]3CCCO3)CC2)C1 ZINC001593761967
C[C@@H]1CN(c2ccc([N+](=O)[O-])c3nonc32)C[C@H](C(F)(F)F)O1 ZINC000745976417
Cc1c(Cn2c(CCCOc3ccc(Cl)cc3C)nnc2N2CCSC(C)(C)C2)cnn1C ZINC001361090171
C=CCCC(=O)N1CCC(N(CC2CC2)c2cnc(-c3nn[nH]n3)cn2)CC1 ZINC001573329511
CC(C)CC[C@](C)(O)Cn1c(-c2cc(Br)cn2C)nnc1N1CC(=O)N(C)[C@@H](C)C1 ZINC001287524959
O=C(C(=O)N1CCN(S(=O)(=O)c2cc[nH]n2)CC1)c1ccc(Cl)s1 ZINC000412281195
Cc1nnc(CCNc2ccc([N+](=O)[O-])cc2Br)n1C ZINC000192887401
C[C@@H]1CCN(C(=O)CS(C)(=O)=O)[C@H](C[NH2+][C@@H]2CCc3ccccc32)C1 ZINC001087130434
CC(C)=C(F)C(=O)N[C@@H]1CC[C@@H](C)N(CCC(F)(F)F)C1 ZINC001131967696
N#CC1(CC(=O)NC2CCC3(CC3)CC2)CCCCC1 ZINC000597572883
Cc1nnc(CN2CCN(CC3(C[NH+]4CCN(Cc5nnc(C)[nH]5)CC4)COC3)CC2)[nH]1 ZINC000679854867
Cc1ccc(/N=C2\S/C(=C/c3ccccc3OCc3ccc([N+](=O)[O-])cc3)C(=O)N2Cc2ccccc2)cc1 ZINC000408910975
C[C@@H](Cn1c([C@@H]2CCS(=O)(=O)C2)nnc1N1C[C@@H](C)OC2(CCOCC2)C1)[NH+](C)C ZINC001544917679
COC(=O)[C@H]1CN(C(=O)c2ccccc2[N+](=O)[O-])c2ccccc2O1 ZINC000603278284
Cc1ccc(OCC(=O)N2CCC3(CO[C@@H](C[N@H+]4CC[C@@H](C)[C@H](O)C4)C3)CC2)cc1 ZINC000585104906
Cc1nc([N+](=O)[O-])cn1CC(=O)N1CC[C@@]2(CNC(=O)C2)C1 ZINC001116859516
O=C1NCCC[C@@H]1[NH2+]C1CCN(S(=O)(=O)c2ccccc2[N+](=O)[O-])CC1 ZINC001173692215
CSCc1ccc(N[C@@H](C)c2cccc(-n3ccnn3)c2)cc1 ZINC000558250987
CCS(=O)(=O)c1cc(C(F)(F)N2Cc3ncnn3C3(CC[NH2+]CC3)C2)cnc1Cl ZINC001164416005
CC[NH+](CC)[C@@H](C)Cn1c([C@@H]2CN(S(C)(=O)=O)CCO2)nnc1N(C)Cc1ccoc1 ZINC001501802633
O=C(/C=C\c1ccnc(Cl)c1)Nc1cc([N+](=O)[O-])c(F)cc1F ZINC000492304089
Cc1cc(=O)c(C(=O)N[C@H](C(=O)N[C@@H]2C(=O)N3C(C(=O)[O-])=C(CSc4nnnn4C)CS[C@@H]23)c2ccc(O)cc2)c[nH]1 ZINC000011616625
Cc1nn(C)c(C)c1S(=O)(=O)N[C@@H](C)C(=O)N1C[C@@H](C)[S@](=O)[C@@H](C)C1 ZINC000330159465
CCN1CC[NH+](C[C@H](C)Cn2c([C@@H]3CCOC3)nnc2N2CCN(C)C(=O)[C@@H]2C)CC1 ZINC001502343646
CC(C)C[NH+]1CCC(Nc2ccc(S(=O)(=O)N3CCOCC3)cc2[N+](=O)[O-])CC1 ZINC000032902539
CCc1cccc2c(/C=C3\SC(=S)N(CCOC)C3=O)c[nH]c21 ZINC000409138735
C#CCN(c1nnc(-c2ccc(Cl)cc2F)n1CC1(O)CCOCC1)[C@@H]1CCS(=O)(=O)C1 ZINC001507625819
CC[C@@H]1CN(c2sc(S(C)(=O)=O)cc2[N+](=O)[O-])C[C@@H](C)O1 ZINC000271217760
C[NH+](C)CCOCc1ncn2c1CN(C(=O)[C@@H]1NC(=O)CC13CN(C(=O)OC(C)(C)C)C3)CCC2 ZINC001179216877
COCCCN(c1nnc([C@@H]2CCC(=O)N2)n1CC1([NH+](C)C)CCCCC1)[C@@H]1CCS(=O)(=O)C1 ZINC001504816394
O=S(=O)(N[C@@H]1CCO[C@]2(CCS(=O)(=O)C2)C1)c1ccc(Br)cc1 ZINC000170591846
Cc1cc([N+](=O)[O-])c(S(=O)(=O)NC[C@H]2C[C@H]3CC[C@@H](C2)N3C(=O)OC(C)(C)C)cc1C ZINC001309769638
Cn1cc(CN2CC3(C2)OCC[C@@H]3COCC2CC2)cn1 ZINC000248120770
CNC(=O)C(C#N)=c1sc(=Cc2ccc(-n3cncn3)c(F)c2)c(=O)n1-c1ccc(C(N)=O)cc1 ZINC000608826893
CCc1[nH]nc(C(=O)N2CC[C@]3(C2)CCCN(CC(C)(C)C)C3=O)c1C ZINC000011935365
C[NH+](C)CCOCc1ncn2c1CN(c1nccc3ncccc31)CCC2 ZINC001165000512
O=C(c1ccc(C(F)F)cc1F)N1CCO[C@@H]2C[N@@H+](CCCO)C[C@@H]21 ZINC001083233887
C[N@H+](CCn1c(-c2cc(Br)c[nH]2)nnc1N1CC[C@@](F)(C#N)C1)C1CCCCC1 ZINC001314858547
COc1ncc(Nc2cnncc2Br)cc1[N+](=O)[O-] ZINC001210135881
Cc1cc(S(=O)(=O)NN=c2[nH]cccc2[N+](=O)[O-])c(F)cc1F ZINC000125567020
COC[C@@H]1CN(c2nnc([C@@H]3CCCOC3)n2CCN2CC[N@H+](C)C(C)(C)C2)C[C@@H](C)O1 ZINC001504729316
Cc1noc(C)c1S(=O)(=O)N(CC1([NH3+])CCCCC1)C(=O)c1ncn2c1nnn(C)c2=O ZINC001152761929
COc1ccc(-c2[n-]n(-c3ccc([N+](=O)[O-])cc3)c(=O)c2C=[NH+]CCN2CC[NH2+]CC2)cc1 ZINC000100110337
O=C1NC(=Cc2ccc(Cl)c([N+](=O)[O-])c2)C(=O)N1c1ccccc1 ZINC000409020914
COCCN1C(=O)C(O)=C(C(=O)c2ccc(OCC(C)C)c(C)c2)[C@H]1c1ccc([N+](=O)[O-])cc1 ZINC000104194055
CCN(CC)C(=O)C[C@H](C)N(c1nc2c(cc1C(=O)N(C)C)CC[NH2+]CC2)C(C)C ZINC001169476926
O=[N+]([O-])c1ccc(Cl)c(CSc2nc[nH]n2)c1 ZINC000036964973
O=C(N[C@H]1CCCc2ccc(F)cc21)c1ccc([N+](=O)[O-])cc1F ZINC000093190148
Cc1ccc(C(=O)C2C(=O)C(=O)N(CCN(C)C)[C@]23c2ccccc2N(C)C3=O)cc1F ZINC000024147307
CC1(C)C[C@H](Oc2c(Br)c(F)ccc2[N+](=O)[O-])CCO1 ZINC001230687729
N[C@@H]1C(=O)N(c2ccccc2)[C@H]1c1ccc(Br)s1 ZINC000072227351
CC(=O)CCC(=O)N1CCc2nnc([C@@H](CC(C)C)NC(=O)C[NH+](C)C)n2CC1 ZINC000011868026
Cc1nnc(SCC(=O)n2cc3c(nc2=NCC2CC2)[C@H]2C[NH2+]C[C@H]2S(=O)(=O)C3)s1 ZINC001176921623
O=S(=O)(c1c[nH]ccc1=S)N1CCCCC1 ZINC000006234974
CCO[C@]1(c2nnc(N(C)Cc3ccccc3[N+](=O)[O-])n2Cc2ccncc2Cl)CCOC1 ZINC001314088305
NS(=O)(=O)c1ccc(NC=C2C(=O)c3sccc3N(Cc3ccc(F)cc3)S2(=O)=O)cc1 ZINC000020575839
O=C1OCCN1c1ccc(S(=O)(=O)N2C[C@@H]3CCC[N@H+]3C[C@@H]2CO)cc1[N+](=O)[O-] ZINC001561893796
C=CCSCCNC(=O)C(=O)N1CCN(S(=O)(=O)c2ccc(C(N)=O)o2)CC1 ZINC000573972146
Cc1ccc(O[C@@H](C)Cn2c([C@@H]3CCC(=O)N3)nnc2N2CCC(O)(C(F)(F)F)CC2)cc1 ZINC001289759371
CCC(=O)N(c1nnc(SCC(=O)NN2C(=O)NC3(CCC(C)CC3)C2=O)s1)C1CC1 ZINC000009712312
C[C@H](CN(C)C(=O)c1cnn(CC2CC2)c1)Nc1cc[nH+]cc1-c1nn[nH]n1 ZINC001574763583
COc1cc(Br)cc(C2C3=C(CCCC3=O)NC3=C2C(=O)CCC3)c1O ZINC000020500914
CCS[C@@H]1CCC[C@@H](NC(=O)N2CC(OCC(C)C)C2)C1 ZINC001669993574
COC(=O)[C@H](C)S[C@H](C)C(=O)N(C(C)C)C(C)C ZINC000097074270
CNS(=O)(=O)c1cccnc1-n1c2ccc(F)cc2c2c1CC[NH2+]C2 ZINC001167087042
COC(=O)c1sc(S(=O)(=O)NC2(C(N)=O)CCOCC2)c(C)c1Cl ZINC000369327442
CCc1noc(C)c1Cn1c(CC(C)(C)C)nnc1N1CCC(n2cc([N+](=O)[O-])cn2)CC1 ZINC001306235731
Cc1cc(C)c(S(=O)(=O)N[C@H](C=O)C(C)C)c(C)c1 ZINC000143439775
C[NH+](C)CCN1C(=O)[C@@H]2[C@@H](C1=O)C1c3ccccc3C2([N+](=O)[O-])c2ccccc21 ZINC000004593827
CC(C)[NH+]1CCC(O)(Cn2c([C@H]3CN(S(C)(=O)=O)CCO3)nnc2N2CC[C@@H](C)[C@@H](C)C2)CC1 ZINC001493974450
C#CCNC(=O)C1CCN(c2nnc([C@@H]3CCC(=O)N3)n2CC2(OC)CCC(C)CC2)CC1 ZINC001507738536
Cc1cc(N=C2NC(=O)/C(=C/c3ccc(Sc4ccccn4)o3)S2)cc([N+](=O)[O-])c1C ZINC000408991173
CC(=O)OC[C@H]1O[C@@H](OC(C)=O)[C@H](NC2C[C@@H]3COC[C@H](C2)[NH2+]3)[C@@H](OC(C)=O)[C@@H]1OC(C)=O ZINC001246300903
Cc1cc2c(cc1-c1cncn1CC[NH2+][C@@H]1CCS(=O)(=O)C1)n(C)c(=O)n2C ZINC000019719935
O=C([N-]S(=O)(=O)c1ccc(Cl)cn1)c1cc([N+](=O)[O-])cc(C(F)(F)F)c1 ZINC000747233654
C=CCOCc1nn(C)c2c1CN(C(F)(F)c1cc([N+](=O)[O-])cnc1Cl)CC2 ZINC001164783148
Cc1nccnc1CCn1c([C@@H]2COCCN2C(=O)OC(C)(C)C)nnc1N1CCS[C@@H](C)C1 ZINC001290535545
CC1(C)CN(c2nnc([C@H]3CCCOC3)n2Cc2ccccc2C(F)(F)F)CC(C)(C)O1 ZINC001360824625
CCOc1ccc(N[C@@H]2O[C@@H](C)[C@@H](O)[C@H](O)[C@@H]2O)c([N+](=O)[O-])c1 ZINC000004045613
C=CCOc1c(Br)c(Br)c(C(OC(C)=O)OC(C)=O)cc1OCC ZINC000002799647
O=C1CCCC2=C1C(c1cc(Cl)cc(Cl)c1OS(=O)(=O)c1ccc(Cl)cc1)C1=C(CCCC1=O)N2 ZINC000409075401
CN(C)C=C1c2cc([N+](=O)[O-])cc([N+](=O)[O-])c2-c2c1cc([N+](=O)[O-])cc2[N+](=O)[O-] ZINC000095682017
CC[NH+](CC)C1CCN(c2nnc([C@@H]3CCS(=O)(=O)C3)n2CC(C)(C)C(=O)NC)CC1 ZINC001501895806
CNc1nc(N[C@@H]2CCCS(=O)(=O)C2)nc(N[C@@H]2CCCS(=O)(=O)C2)[nH+]1 ZINC000446862511
C[C@H](c1ccc([S@@](C)=O)cc1)N(C)C(=O)c1ccc(Br)c([N+](=O)[O-])c1 ZINC000078985751
CC1(C)CC(=O)C(=CNc2ccc(F)cc2F)C(=O)C1 ZINC000000095757
C[C@@H]1C[N@H+](C(C)(C)Cn2c(-c3cnn(C)c3)nnc2N2CCNC(=O)CC2)C[C@H](C)O1 ZINC001494096017
C[C@@]1(C(=O)[O-])[NH2+][C@@H](c2cc(Br)ccc2O)[C@H]2C(=O)N(c3ccccc3)C(=O)[C@@H]21 ZINC000019848379
C/C(=N\NC(=N)S[C@@H]1CC(=O)N(C)C1=O)c1ccc(Cl)cc1 ZINC000005015763
O=C1N(c2ccccc2)CC12CN(c1cc(Cl)ncc1[N+](=O)[O-])C2 ZINC001166783875
C#CCNC(=O)CC(N)=O ZINC000166174228
O=C1CCc2cc([N+](=O)[O-])c(N3CCO[C@@]4(CCCOC4)C3)cc2N1 ZINC000376176818
CCN1C(=O)C(=Cc2cc(C)n(-c3ccc(Cl)c(Cl)c3)c2C)NC1=S ZINC000004845883
C/C(=N/NC(N)=S)C(=S)Nc1ccc(I)cc1 ZINC000068572209
O=C([C@@H]1Cn2nnnc2C12CC[NH2+]CC2)N1C[C@@H]2[C@H](C1)OCCN2c1ncccn1 ZINC001158968555
Cc1cc(C)c(C)c(S(=O)(=O)N2CCN(C(=O)C(C)(C)C#N)CC2)c1C ZINC000036392429
CCN(CC1CCC1)c1nnc(-c2cc(Br)c[nH]2)n1CC1(O)CCS(=O)(=O)CC1 ZINC001295702833
COC(=O)[C@@H](NC(=O)c1c([N+](=O)[O-])cnn1C)c1ccnn1C ZINC001326380043
C[C@@H](Nc1ccc2c(c1)OCC(=O)N2)c1nnnn1C1CC1 ZINC000190530568
CC(C)c1nnc(N2CCN([C@@H](C)C(=O)N3CCCC3)CC2)n1CC1([NH+](C)C)CCOCC1 ZINC001508998823
CSC1=C([N+](=O)[O-])[C@@H](c2ccc(Cl)c(Cl)c2)NC(=O)N1C ZINC000008346055
C#CC[N@H+](C)CCCNC(=O)C(=O)Nc1cccc(-n2nnnc2C)c1 ZINC000293453757
COC(=O)[C@@H]1CCN(c2nnc([C@@H]3CCS(=O)(=O)C3)n2C[C@@H](C2CC2)[NH+](C)C)C1 ZINC001517676629
Cc1cc2c(n1-c1ccc([N+](=O)[O-])c(C)c1)C[C@@H](C)CC2=O ZINC000002512786
O=C1CNC(=O)N1CCCNS(=O)(=O)c1csc([N+](=O)[O-])c1 ZINC000768838221
CCC[C@@H]1CCCN(c2nnc(C)c(C)c2C#N)CC1 ZINC000057856387
O=C(Cc1ccc([N+](=O)[O-])cc1)N1CCc2ccc([N+](=O)[O-])cc21 ZINC000029891462
O=C(N[C@H]1CCCCC12CCCC2)c1c[nH]cc(Cl)c1=O ZINC001648810761
O=C1[C@@H]2C=CC=C[C@H]2C(=O)N1Cc1ccnn1C(F)F ZINC000253394272
O=C(CSC12CC3CC(CC(C3)C1)C2)N1CC[C@@]2(C1)CCCNC2=O ZINC000091985826
Cc1c(Cl)cc(S(=O)(=O)N2CC(C)(CO)C2)cc1[N+](=O)[O-] ZINC000451898837
Cc1nc2c(C(N)=O)cnn2c(C)c1CCC(=O)OCC(=O)N1CCNC1=O ZINC000051575234
COCC#CCN1C[C@@H](O)[C@@H](O)C1 ZINC000307738970
CSC1=NSC2=NC(=O)/C(=C\c3ccc(N(C)C)c(Br)c3)C(=N)N12 ZINC000004761545
c1cc(CN2CC[C@@]3(C[C@@H](OCC4CC4)CO3)C2)n[nH]1 ZINC000107785241
CS(=O)(=O)C1=NN2C(=NC(=O)/C(=C/c3ccc(-c4ccc(Cl)c(Cl)c4)o3)C2=N)S1 ZINC000020207827
Cc1ncc([N+](=O)[O-])n1CC[N@H+](C)CCCc1[nH]nc(N)c1-c1nn[nH]n1 ZINC000822472646
O=S(=O)(c1ccccc1)N1CC[C@H](O)[C@@](O)(C[NH2+]Cc2ccc(C(F)(F)F)cc2)C1 ZINC000585283060
O=c1ccn2c3c1cccc3[S@](=O)c1ccccc1-2 ZINC000019878423
CC(C)Cc1ccc(S(=O)(=O)Nc2cc(C(=O)N(C)C)ccc2N2CC[NH2+]CC2)cc1 ZINC000033033433
O=[N+]([O-])c1ccc2c(c1)nccc2NC[C@@]1(OCCO)CCOC1 ZINC000596426877
C#CCNC(=O)CC(=O)N1C[C@@H](C)[C@H]([NH2+]CC(=O)Nc2nncs2)C1 ZINC001214473205
C#CCN(c1nnc([C@H]2OCC[C@H]2COC)n1CCC[NH+]1CCCC1)[C@@H]1CCS(=O)(=O)C1 ZINC001507639081
ON=C1CCCc2[nH]c3ccc(Br)cc3c21 ZINC000252622800
NC(=O)CN1C(=O)/C(=C/c2ccc(Br)cc2F)SC1=S ZINC000727176399
NC(=NS(=O)(=O)c1ccc(Cl)cc1)c1ccc([N+](=O)[O-])cc1 ZINC000002640197
CN(C)c1ccc([C@@H]2SC=C3SC(N)=NN32)cc1 ZINC000001409872
C[C@@H]1N(c2nnc(-c3ccc(Br)s3)n2CCCn2cc(CO)nn2)CCOC1(C)C ZINC001291316258
CNC(=O)C1CCN(c2nnc([C@@H](C)NS(C)(=O)=O)n2CC2([NH+](C)C)CCC2)CC1 ZINC001503760404
O=[N+]([O-])c1ccn(C2CCN(Cc3nnc4n3CCCC4)CC2)n1 ZINC000373240024
CS(=O)(=O)CC1(Cn2cc(C#N)c(=O)c3cc(Br)ccc32)CC1 ZINC000502110700
C=CCOc1c(Br)cc(C=Nn2c(=O)c3ccccc3nc2-c2cc3cc(Br)ccc3o2)cc1[N+](=O)[O-] ZINC000409282654
COC(=O)[C@@H]1CC[C@@H]([N@@H+]2CCOC[C@@]3(CN(c4cnn(C)c4)C(=O)CO3)C2)C[C@H]1C(=O)OC ZINC001257740056
O=C1OC[C@@]2(C[NH2+]Cc3cc(Cl)cc(Br)c3[O-])COCCN12 ZINC000883197127
CC(C)(O)CCn1c([C@@H]2CCS(=O)(=O)C2)nnc1N1CCO[C@@H](c2nc(C(C)(C)C)cs2)C1 ZINC001287096410
C[C@@H]1CN(c2nnc([C@@H]3CCS(=O)(=O)C3)n2CCc2ccc(Br)cc2)CCCO1 ZINC001291253857
Cn1cc([C@@H]2c3sc(=O)[nH]c3S[C@@H]3C(=O)NC(=O)[C@@H]32)c2ccccc21 ZINC000017953353
Cc1cc(N2C[C@@H](O)[C@H](NC(=O)c3ccc(Cl)[nH]3)C2)c(-c2nn[nH]n2)c[nH+]1 ZINC001571290718
CCc1cc2c(cc1/C(C)=N/N=C/c1ccc(O)cc1)C(C)(C)CCC2(C)C ZINC000004812678
CCSCC[C@H](C)Nc1cc(C)c([N+](=O)[O-])c(C#N)c1 ZINC000596145520
Cc1n[nH]c(C)c1[C@H](C)N(C)C(=O)C1CCN(C(=O)C2CCCC2)CC1 ZINC000221184737
COc1cc(S(N)(=O)=O)cc(C(=O)N2Cc3ncnn3C3(CC[NH2+]CC3)C2)c1OC ZINC001158285661
CCN(CC)S(=O)(=O)c1ccc(=O)n(CC(=O)NC[C@@H](c2cccc(OC)c2)[NH+]2CCCC2)c1 ZINC000022619066
Cc1cc(Cl)c(C(=O)N2C[C@H](C)O[C@H](CO)C2)cc1[N+](=O)[O-] ZINC000830069675
CCCC12CN3CC(C)(CN(C1)C3c1ccc(O)c(O)c1)C2=O ZINC000019322286
O=C(/C=C/[C@@H]1CC=CCC1)Oc1ccc(/C=C2/SC(=S)N([C@@H]3CCS(=O)(=O)C3)C2=O)cc1 ZINC000009347995
NC(=O)c1cc([N+](=O)[O-])ccc1Sc1n[nH]c(C(F)F)n1 ZINC000216904928
CO[C@]1(C)CCCN(c2nnc([C@@H](C)NS(C)(=O)=O)n2C[C@@]2(C)OCCc3sccc32)CC1 ZINC001299743985
C=CCCc1noc([C@@H]2C[C@H]2c2cccc(F)c2F)n1 ZINC000297273577
C#C[C@]1(C)CCCN1c1nnc([C@@H]2CN(S(C)(=O)=O)CCO2)n1CCC[NH+]1CCC(C)CC1 ZINC001507771561
O=C(c1cc(Cl)c(F)c([N+](=O)[O-])c1)N1CC(N2CCNC2=O)C1 ZINC000908185429
Cc1c(N(CC(=O)Nc2ccc(C(C)C)cc2)S(C)(=O)=O)cccc1[N+](=O)[O-] ZINC000220023159
CC(=O)O[C@@H]1CC[C@]2(C)[C@@H]3CC[C@]4(C)[C@@H](C[C@@H](C)[C@]4(O)C(C)=O)[C@H]3C[C@@H]3O[C@@]32C1 ZINC000257359404
Cn1nccc1C(=O)N1CCC[C@@](C)(c2cc[nH]n2)C1 ZINC000257264196
O=C1CN(CC[N+](=O)[O-])CCN1 ZINC000306154266
COCCN1C(=O)S/C(=C/c2ccc(Cl)c([N+](=O)[O-])c2)C1=O ZINC000409143368
N#C[C@@H]1CN(C(=O)C(=O)Nc2cccc(S(=O)(=O)N3CCNC(=O)C3)c2)CCO1 ZINC000609282668
C[NH+](C)CCN1CCN(c2cc([N+](=O)[O-])cc(S(N)(=O)=O)c2)CC1=O ZINC000593486381
CC(C)C[N@@H+]1CCO[C@@H](Cn2c(-c3cnccn3)nnc2N2CCO[C@@H](C(F)(F)F)C2)C1 ZINC001509440698
CC(C)(C)OC(=O)N1CC[N@@H+](C(C)(C)C)C[C@H]1C(=O)[O-] ZINC000095635165
Cc1ccc(C)c(OCc2nnc(N(C)CC(C)(C)C)n2CC2CN(C(=O)OC(C)(C)C)C2)c1 ZINC001361145613
CC(=O)OC[C@H]1O[C@@H](n2cc(-n3ccc(C[NH3+])cc3=N)c(=O)[nH]c2=O)[C@H](OC(C)=O)[C@@H]1OC(C)=O ZINC001167693226
CCC(CC)NC(=O)c1nnc(N2CC(=O)N(C)C[C@H]2C)n1Cc1cscc1C(F)(F)F ZINC001292014320
CCN1C(=O)[C@@H]2CN(c3nnc(C(=O)NC(C)C)n3CC[N@H+]3CC=CCC3)CCN2C1=O ZINC001502213591
CC(C)(C)n1cc(Nc2ccc(S(=O)(=O)C(F)(F)F)cc2[N+](=O)[O-])cn1 ZINC000058015165
C#C[C@@H](C)N(C)c1nnc(-c2csc(N3CCOCC3)n2)n1CCN1CCOCC1(C)C ZINC001507530098
C[C@@H](C(=O)N1CCN(c2ccc(S(C)(=O)=O)cc2[N+](=O)[O-])CC1)C1C[NH2+]C1 ZINC000262262428
CCn1cc(CN(C)c2nc(C(C)C)ccc2C#N)c(C)n1 ZINC000670444370
CC(C)c1ccc(N(C)S(=O)(=O)c2ccc3c(c2)n(C)c(=O)n3C)cc1 ZINC000150765299
Cc1cc(/C=C2\S/C(=N/c3ccc(C)cc3C)NC2=O)c(C)n1-c1ccc(Br)cc1 ZINC000083309680
Cc1ccc2c(c1)C(C)(C)[C@@]1(/C=C\c3ccc(N(C)C)cc3)NC(=O)CCN21 ZINC000038194001
Cc1ncc([N+](=O)[O-])n1CC(=O)c1ccc(Cl)cc1 ZINC000052412001
O=C(CNS(=O)(=O)c1cc([N+](=O)[O-])c(Cl)cc1Cl)N1CCCCc2ccccc21 ZINC001309915965
Cc1cc(C=NNc2ccc([N+](=O)[O-])cc2)c(C)n1-c1ccc(S(N)(=O)=O)cc1 ZINC000408968165
C[C@H]1SCC[C@@]1(Br)[N+](=O)[O-] ZINC000958528922
CC(N=Nc1ccc([N+](=O)[O-])cc1[N+](=O)[O-])C1CCCCC1 ZINC000004964464
COC(=O)N1Cc2nnc(-c3cccnc3)n2C2(CC[NH+](Cc3cnn(C)c3)CC2)C1 ZINC000306132517
Cn1cc(C(=O)N(C[C@H]2OC[C@@H]3CC[NH2+]C[C@@H]32)c2ncccn2)c(=O)n(C)c1=O ZINC001195534189
CN1CCN(c2ncnc3c2CCN(c2c(C#N)cnc4cnc(Cl)cc42)CC3)CC1 ZINC001164996595
Cc1nn(CC(=O)OCC(=O)c2ccc3c(c2)NC(=O)CO3)c(C)c1[N+](=O)[O-] ZINC000013523283
CC[C@H](C)N1C(=O)/C(=C\c2ccc(OCc3cccc(C)c3)cc2)S/C1=N\c1ccc(C)cc1 ZINC000408914105
COCCNS(=O)(=O)c1ccc(Cl)c(C(=O)NC2(CCO)CC[NH+](C)CC2)c1 ZINC001466604560
C#CC(=O)NCC(N)=O ZINC000135334111
O=C1OC(c2ccc(F)cc2)=C/C1=C/c1ccc(O)cc1 ZINC000021006039
COCCCNS(=O)(=O)c1cc([N+](=O)[O-])ccc1Cl ZINC000035101464
C=C[C@@H](C)N1C(=O)S/C(=C\c2cccn2C)C1=O ZINC000409098691
CS(=O)(=O)N1CCO[C@@H](c2nnc(N3CCC(CC#N)CC3)n2C[C@@H]2CSCCS2)C1 ZINC001505140983
C[C@]1(CNc2ccc([N+](=O)[O-])cc2N2CCOC2=O)CCC(=O)N1 ZINC000497025615
C=CCOc1cc2oc(=O)cc(C)c2cc1Cl ZINC000002150431
CNC(=O)N1CCN(N=C/C=C/c2ccc([N+](=O)[O-])o2)C1=O ZINC000299888305
N#C[C@@H](NC(=O)C(N)=O)C(N)=O ZINC001142942702
NS(=O)(=O)c1cccc(N2CC[C@@H]3OCCC[C@@H]3C2)c1[N+](=O)[O-] ZINC000302133790
C[Si](C)(C)COC(=O)CN1C(=O)c2ccc([N+](=O)[O-])cc2C1=O ZINC000740949127
C[C@H](CN(C)c1ncnc2c1CCC2)NC(=O)[C@]1(C)C=CCC1 ZINC001109201049
CC(C)(C)C[C@H](O)CNC(=O)CN1C(=O)N[C@@](C)(c2ccc(F)c(Cl)c2)C1=O ZINC000771367486
CCS(=O)(=O)N1CC(C[NH2+]CCS(=O)(=O)c2ccc([N+](=O)[O-])cc2)C1 ZINC000516052023
C[C@@H]1CN(c2nnc([C@@H]3CN(S(C)(=O)=O)CCO3)n2CC[NH+]2CCCC2)C[C@@H](C)O1 ZINC001494364095
O=[N+]([O-])c1ccc(-c2nnc(CN3CCCc4n[nH]cc43)o2)cc1 ZINC000436487602
O=[N+]([O-])c1cc(-c2cn[nH]c2)ccc1N1CCCC1 ZINC000078575684
Cc1ccc(C)c(N2CCN(c3ccc(N4C(=O)C[C@@H](C)C4=O)cc3[N+](=O)[O-])CC2)c1 ZINC000004684361
Cc1cc(/C=C2/S/C(=N/c3ccccc3)N(C3CCCCC3)C2=O)c(C)n1-c1cccc(C)c1 ZINC000408989837
Cc1nc(Cl)nc(N(C(=N)CCSCc2csc(NC(N)=[NH2+])n2)S(N)(=O)=O)n1 ZINC001169180407
CC(C)(C(N)=O)c1ccc([N+](=O)[O-])cc1 ZINC000071773985
C[C@@H](C(=O)NC(=O)NC(C)(C)C)N1CCN(c2ccccc2[N+](=O)[O-])CC1 ZINC000014924066
O=C1[C@@H]2[C@H](C(=O)N1c1ccc([N+](=O)[O-])cc1)C1([N+](=O)[O-])c3ccccc3C2c2ccccc21 ZINC000059503319
Cc1cc(C)cc(C(=O)C(=O)c2cc(C)cc(C)c2)c1 ZINC000001710983
CO[C@@H]1C([N+]#N)=C([O-])NC(=O)N1C ZINC000005329903
CN(C)S(=O)(=O)NCCNc1ccc(C(F)(F)F)cc1[N+](=O)[O-] ZINC000004688292
CCCC1=NN2C(=NC(=O)/C(=C\c3ccc(-c4cc([N+](=O)[O-])ccc4C)o3)C2=N)S1 ZINC000041083405
C[C@H]1CO[C@@H](CO)CN1Cc1cc(Br)c(Cl)s1 ZINC000252481317
COC(=O)CC1(NC(=O)c2cc3c(cc2Cl)NC(=O)CO3)CCS(=O)(=O)CC1 ZINC001467273504
[NH3+]CCCOC1CCN(C(=O)C(=O)N2CCc3ccc([N+](=O)[O-])cc3C2)CC1 ZINC000423301405
C[N@@H+]1CC[C@@](O)(CNS(=O)(=O)c2ccc([N+](=O)[O-])cc2C(F)(F)F)C1 ZINC000546574330
O=C(CS[C@H]1CCS(=O)(=O)C1)N[C@H]1CCc2cc(Cl)ccc21 ZINC000056350948
O=[N+]([O-])c1ccc2oc(=S)n(CN3CCO[C@H](CF)C3)c2c1 ZINC000840172183
CN(C)c1ccc(C=C2SC(Nc3ccccc3Br)=NC2=O)cc1 ZINC000006871473
CN1C2=C(C(=O)CC(C)(C)C2)C(c2cc(Br)ccc2OCc2ccc([N+](=O)[O-])cc2)C2=C1CC(C)(C)CC2=O ZINC000408900241
COC(=O)c1cc(S(=O)(=O)NC(C)(C)C(=O)OC)c(C(=O)OC)s1 ZINC000269676895
COc1ncnc(N2CCc3c(nnn3C)[C@@H]2COCC[NH+]2CCCC2)c1[N+](=O)[O-] ZINC001164717094
COC(=O)C1=C(C)NC(=O)/C1=C\c1ccccc1[N+](=O)[O-] ZINC000408765992
O=[N+]([O-])c1cccc(S(=O)(=O)NCC[NH2+]C[C@H]2CNc3ccnn3C2)c1 ZINC000609406836
NS(=O)(=O)c1ccc(NNC2=CC(=O)C(=O)N=C2)cc1 ZINC000013130028
N#CCN(Cc1ccccc1C(F)(F)F)C1CC1 ZINC000052045952
CC(C)C[C@@H](Cn1c(-c2cc3ccccc3o2)nnc1N1CCN(S(C)(=O)=O)CC1)[NH+](C)C ZINC001287321286
C=CCn1c(SCc2ccc(C(C)(C)C)cc2)nnc1[C@H]1CCS(=O)(=O)C1 ZINC000023175116
CCN(CC)c1ccc([N+](=O)[O-])cc1[C@@H]1NC(=O)c2ccccc2O1 ZINC000059488784
Cc1ccc(C)c([C@H](C)NS(=O)(=O)c2ccc(N3C(=O)CCC3=O)cc2)c1 ZINC000225085688
Cc1c(C(=O)N[C@H](C)C[C@H](C)Nc2ccc(C)nn2)ccn1C ZINC001089472996
Cc1n[nH]c(C(=O)N2CCO[C@]3(CCS(=O)(=O)C3)C2)c1[N+](=O)[O-] ZINC001329547877
CC(C)(C)[C@@H]1OCC[C@H]1c1nnc(N2CCN(c3cccnn3)CC2)n1CCCCCCO ZINC001287087481
Cc1cc(Cl)c(S(=O)(=O)N(C)Cc2cn[nH]c2)cc1[N+](=O)[O-] ZINC001309747816
O=C(Cn1c(=O)oc2ccccc21)N(Cc1ccccc1[N+](=O)[O-])CC(F)(F)F ZINC000059253375
O=[N+]([O-])c1cc(N2CCC[C@@H]([C@@H]3CCOC3)C2)ccc1C(F)(F)F ZINC000596171327
O=C1CCc2cc([N+](=O)[O-])c(NC3CC(c4ccccc4)C3)cc2N1 ZINC000476441822
Cn1nc([O-])c(=O)nc1SCC1=C(C(=O)[O-])N2C(=O)[C@@H](NC(=O)C3(O)CC[NH2+]CC3)[C@H]2SC1 ZINC001221381739
C[C@@H]1CCN(c2nnc([C@@H]3COCCN3C(=O)OC(C)(C)C)n2C[C@@]2(O)CCSC2)[C@H]1C ZINC001291168007
N=C1S[C@H]2CS(=O)(=O)C[C@@H]2N1c1cc(Cl)ccc1Cl ZINC000026505351
CN(CC(F)F)C(=O)C(=O)NCCC1CCC(F)(F)CC1 ZINC001333402223
O=C(c1ccc([N+](=O)[O-])cc1)N(CCO)CCCN1C(=O)c2cccc3cccc(c32)C1=O ZINC000409370463
C[C@H]1CN(C[C@H](O)COc2ccccc2[N+](=O)[O-])C[C@H](C)O1 ZINC000075260121
Cc1ccc([C@]2(O)CCN(c3nnc(CC(C)(C)C)n3CCc3cc(C(F)(F)F)ccn3)C2)cc1 ZINC001361168034
C[C@@H]1C[N@H+](C(C)(C)Cn2c([C@H]3CCCO3)nnc2N2CCCN(S(C)(=O)=O)CC2)C[C@H](C)O1 ZINC001494097700
O=C1CCCN1C[C@H]1CC[C@]2(COCC[N@H+](Cc3ccc(-n4ccnc4)cc3)C2)O1 ZINC000306130524
CN(C)C(=O)[C@H](c1ccccc1)C(c1ccccc1)[C@H](C(=O)N(C)C)c1ccccc1 ZINC000001717693
N#CCCCS(=O)(=O)c1ccc(Br)cc1[N+](=O)[O-] ZINC000125203265
COC(=O)[C@H](C)NC(=O)[C@H](C)[NH2+][C@@H](C)c1cc(Br)cc(F)c1[O-] ZINC000866439272
O=C([C@@H]1Cn2nnnc2C12CC[NH2+]CC2)N1CCC[C@@]2(CCN(c3cncnc3)C2=O)C1 ZINC001160414934
CC1(C)c2[nH]c3ccccc3c2C[C@H]2C(=O)N(/N=C/c3ccncc3)CC(=O)N21 ZINC000002106265
O=C1NC(=O)c2cc(/N=C/c3ccc(Cl)cc3)ccc21 ZINC000000064407
COc1cc(Cl)c(S(=O)(=O)[N-]C(=O)c2cc([N+](=O)[O-])ccc2C)cc1OC ZINC000790820100
CO[C@@H]1CN(Cc2cnn(C)n2)C[C@H]1NC(=O)c1csc2cncn21 ZINC001082196648
NC(=O)CON=C1COC1 ZINC000307686068
CCCN1C(=S)S[C@@H]2CS(=O)(=O)C[C@]21C ZINC000002336884
COCOc1ccc(C(=O)n2cc3c(nc2=NCC2CC2)[C@H]2C[NH2+]C[C@H]2S(=O)(=O)C3)cc1 ZINC001191260291
C[C@H](Nc1ccc(S(C)(=O)=O)cc1[N+](=O)[O-])c1nncn1C ZINC000315362728
COC(=O)C[C@@H]1CN(S(=O)(=O)c2cc3c(cc2OC)NC(=O)CO3)CCO1 ZINC000429813640
O=C(N[C@@H]1CC[C@@H]2C[NH2+]C[C@@H]2C1)C(=O)N1CC(Oc2ccc([N+](=O)[O-])cc2)C1 ZINC000420204384
C[C@@H]1[C@H](C(=O)N2C[C@@H]3CCN(C(=O)C4CC5(CCC5)C4)[C@@H]3C2)CC[N@@H+]1C ZINC001022433002
Cc1c(Cl)cccc1S(=O)(=O)N1CC[C@@]2(C1)CC(=O)c1ccccc1O2 ZINC000096025596
Cc1c([N+](=O)[O-])cccc1S(=O)(=O)N1CC[C@](CO)(C(C)C)C1 ZINC000377908926
CN(C)C(=O)Cn1nc2n(c1=O)CCN(c1nnc(C(C)(C)C)n1C[C@@H]1[N@H+](C)CCCC1(C)C)C2 ZINC001503377207
CC(C)C[C@@H](/N=C1/NS(=O)(=O)c2ccccc21)C(=O)N1CC(O)(c2cnnn2C)C1 ZINC001455149449
CC1(C)C(=O)C(C)(C)C1=NNC(N)=S ZINC000005734237
CS(=O)(=O)[C@@](Cl)(Br)[C@@H](O)C1CC1 ZINC000096519810
O=C(c1cc(=O)[nH]c2ccc([N+](=O)[O-])cc21)N1CCOC[C@@H]1C1CC1 ZINC000089978295
CC(C)[C@@H]1CN(C(=O)c2coc3c2C(=O)CCC3)CCC(=O)N1CC1CC1 ZINC000071750373
O=C(N[C@@H]1CN(C(=O)c2cccc(C(F)F)c2F)C[C@@H]1O)c1cnco1 ZINC000969194258
O=C([C@@H]1CCCCO1)N1C[C@H]2CN(c3ncc(-c4nn[nH]n4)cc3F)C[C@H]2C1 ZINC001571278140
C[N@@H+]1CC[C@@](O)(CNC(=O)[C@@]2(C(=O)OC(C)(C)C)CN(C(=O)OC(C)(C)C)CCO2)C1 ZINC001567317455
CC[C@@](C)(O)Cn1c([C@H]2OCC[C@H]2COC)nnc1N1CCC([C@@](C)(O)C(F)(F)F)CC1 ZINC001291382035
CS(=O)(=O)C1=NN2C(=NC(=O)/C(=C\c3ccc(-c4ccc(Br)cc4)o3)C2=N)S1 ZINC000041077716
CN1CC[C@@]2(CN(C(=O)COCC(F)(F)C(F)F)CC[N@@H+]2C)CCC1=O ZINC000095352578
O=[N+]([O-])c1ccc(S(=O)(=O)N2CC[C@@](O)(C(F)(F)F)C2)cc1 ZINC000123088380
CC[N@@H+]1C[C@H](C)N(c2nnc([C@@H]3CN(S(C)(=O)=O)CCO3)n2CC2(OC)CCCCC2)C[C@@H]1C ZINC001502258138
C=C(C)CN(CC)c1nnc([C@@H](C)NS(C)(=O)=O)n1C[C@@]1(O)CCS(=O)(=O)C1 ZINC001300901314
Cc1cc([N+](=O)[O-])ccc1-n1c(C)cc(=O)cc1C ZINC000036633726
CCc1nnc(S[C@H](C(=O)N[C@@]2(C)CCS(=O)(=O)C2)C(C)C)n1N ZINC000768399169
C=CCNC(=O)NC(=O)C[NH+]1CCC2(CN(C(=O)[C@@H]3C[C@@H]4O[C@H]3[C@H]3C[C@H]34)C2)CC1 ZINC001484580118
C[NH+](C)CCN1CCN(S(=O)(=O)c2ncccc2[N+](=O)[O-])CC1=O ZINC000594792844
C[C@H](OC(=O)c1sc(Br)cc1[N+](=O)[O-])C(=O)N(C)CCC#N ZINC000773604386
C[C@@H](NS(=O)(=O)c1ccc(C#N)cc1)C(=O)N1CCn2cnnc2C1 ZINC000269057654
COc1cc(C#N)c(OCC(C)C)c([N+](=O)[O-])c1 ZINC000225289423
C=CC12CCC(NC(=O)OC(C)(C)C)(CC1)CO2 ZINC000095931462
C[C@@H]1CN(c2nnc([C@H]3COCCN3C(=O)OC(C)(C)C)n2C[C@]2(O)CCC[C@H]2C)C[C@@H]1F ZINC001291081194
CC(C)Oc1ccc(/C=C2/SC(=Nc3ccc(Cl)cc3)N(C)C2=O)cc1 ZINC000252591380
CC[NH+](CC)C[C@@H]1CCN(c2nnc([C@H]3CCS(=O)(=O)C3)n2CC2([S@](C)=O)CCC2)C1 ZINC001501934262
CC(C)[N@H+](C)CC1CCN(c2nnc([C@@H]3CN(S(C)(=O)=O)CCO3)n2C[C@@H]2CC=CCO2)CC1 ZINC001509504470
O=[N+]([O-])c1cccc2c1OCN(c1ccccc1)C2 ZINC000001679783
Cc1nn(C)c(C)c1[C@@H]1COCCN1Cc1cnn(C(C)(C)C)c1 ZINC000375259128
O=C(CN1C(=O)COc2ccc([N+](=O)[O-])cc21)N[C@@H]1COCCC1=O ZINC000600392959
c1nn2c(c1-c1nn[nH]n1)NC[C@H](C[NH2+]C1CCN(C[C@@H]3CCCO3)CC1)C2 ZINC000738450102
CC1=NN(c2ccc(C)c(Cl)c2)C(=O)/C1=C\c1cccn1-c1ccc(S(N)(=O)=O)cc1 ZINC000008438768
CCOc1ccccc1C=NN1CC(=O)NC1=O ZINC000008216715
CCS(=O)(=O)[C@@](C)(Br)C(=O)C1CC1 ZINC000096518659
O=C1c2ccc(O)cc2O/C1=C\c1cc(F)c(F)c(F)c1 ZINC000216619179
CC(C)Cc1nnc(N2CCN([C@@H](C)c3nc(C(C)C)no3)CC2)n1CC1([S@@](C)=O)CC1 ZINC001287468897
COc1ccc([N+](=O)[O-])c2c1N[C@@H](c1cccnc1)[C@@H]1CC=C[C@H]21 ZINC000004450174
CC[C@@H](C)N(C(=O)CN1C(=O)N[C@@](C)(c2ccc(OC)cc2)C1=O)[C@@H]1CCS(=O)(=O)C1 ZINC000013041314
O=[N+]([O-])c1ccccc1N1CCCS1(=O)=O ZINC000095495561
C[C@@H](C(=O)N1CCC(C)(Nc2ncccc2-c2nn[nH]n2)CC1)n1cncn1 ZINC001571204958
CCCCN(C(=O)CN1CCNC(=O)[C@@H]1CC(=O)OC)[C@@H]1CCS(=O)(=O)C1 ZINC000024806054
CC(C)(C)OC(=O)N1CC[C@@H]2CN(C(=O)[C@H]3C[C@H]3[N+](=O)[O-])[C@@H]2C1 ZINC000373249472
CC[NH+]1CCN([C@@H](C)Cn2c([C@@H]3CCCOC3)nnc2N2CCN(CC(F)(F)F)CC2)CC1 ZINC001502313553
O=[N+]([O-])c1cccnc1N=NCc1cc(Cl)c(OCc2ccc(I)cc2)c(Br)c1 ZINC000409069332
CC1(C)CC(=O)C2=C(C1)N(Cc1ccccc1)C1=C(C(=O)CC(C)(C)C1)C2c1ccc(OCc2cccc([N+](=O)[O-])c2)c(Cl)c1 ZINC000408900701
O=C(Oc1cccc(C=Cc2[nH]c(=O)[n-]c(=O)c2[N+](=O)[O-])c1)c1cccc([N+](=O)[O-])c1 ZINC000033688658
C[C@H](Cn1c([C@H]2CCOC2)nnc1N1CC(=O)N(C)[C@H](C)C1)[N@H+](C)C1CC1 ZINC001708209366
CN(C[C@@H]1CCS(=O)(=O)C1)c1cncc(Br)c1 ZINC000096429558
CC(C)[C@H]1CCCN(c2nnc(-c3ccc(Cl)nc3)n2CC2(O)CCS(=O)(=O)CC2)C1 ZINC001287234568
Cn1nnc2cc(C(=O)O[C@H](c3ccc(Br)cc3)C(C)(C)[N+](=O)[O-])ccc21 ZINC000096013375
O=C(/C=C/c1cccc([N+](=O)[O-])c1)c1cccc([N+](=O)[O-])c1 ZINC000004775392
N#Cc1cc([N+](=O)[O-])ccc1Sc1nccn1C1CC1 ZINC000044894921
Cc1c(Br)cc(S(=O)(=O)N[C@@H](c2ccccc2)C(C)(C)CO)cc1[N+](=O)[O-] ZINC001309472719
CC(C)c1ccc(N=CC2C(=O)OC(C)(C)OC2=O)cc1 ZINC000000215638
CC[C@H](C)N1C(=O)[C@@H]2[C@H](C1=O)[C@H](CCSC)[NH2+][C@@]21c2ccccc2NC1=O ZINC000013573019
CCC[NH+]1CCC(Cn2c(CC(C)C)nnc2N2CCC[C@H](N3CCCS3(=O)=O)C2)CC1 ZINC001294661420
Cc1cn([C@H]2CN(C(=O)CCCN3C(=O)NC4(CCCC4)C3=O)C[C@H](O)C[C@]2(C)O)c(=O)[nH]c1=O ZINC000257252483
CCN1C(=O)C(=C(NC[C@@H]2C[N@H+](CC(C)C)CCO2)[C@@H](F)C(=O)OC)C(=O)N(CC)C1=S ZINC000814335583
O=C(Cn1cc(Br)c(=O)[nH]c1=O)NCc1nnc2n1CCCCC2 ZINC000042060369
C=CCNc1nnc(-c2ccc(Cl)cc2)s1 ZINC000001822807
COCCN(C(=O)COC(=O)c1c(C)c(C)nn(C)c1=O)c1c(N)n(CC(C)C)c(=O)[nH]c1=O ZINC000878586583
[NH3+]CCc1c2cc([N+](=O)[O-])ccc2[nH]c1C(=O)[O-] ZINC000004294764
Cc1ccc(C(=O)C2=C(O)C(=O)N(Cc3ccncc3)[C@H]2c2ccc(C(C)C)cc2F)cc1F ZINC000026503127
CC1=NN(c2ccc(S(N)(=O)=O)cc2)C(=O)/C1=C\c1ccc(-c2cc(C)c(C)cc2[N+](=O)[O-])o1 ZINC000009057048
O=C([C@@H]1Cn2cnnc2C12CC[NH2+]CC2)N1CCO[C@@]2(C1)COCCN(c1ncccn1)C2 ZINC001160344511
O=C(c1n[nH]cc1[N+](=O)[O-])N1CC[C@H]2[C@H](CCC(=O)N2C2CC2)C1 ZINC000164266495
CCc1noc([C@@H](C)SCCS(C)(=O)=O)n1 ZINC000078615006
CCN(CCC1CC1)c1nnc([C@@H]2CCO[C@H]2C(C)(C)C)n1CCN1CCCS1(=O)=O ZINC001295806923
Cc1cc(C(=O)CSc2nnnn2C)c(C)n1-c1ccc(Br)cc1 ZINC000003542675
CO[C@@](C)(C(=O)OCc1cn(C)nc1[N+](=O)[O-])C(=O)OC(C)(C)C ZINC000851112500
COc1ncnc(N(C(=O)[C@@H]2C[NH2+]C[C@@H]2OC(C)=O)S(=O)(=O)c2ccc(N)cc2)c1OC ZINC001218961860
CCC(O)(CC)CN(C)c1ccc(S(=O)(=O)N(C)C)cc1S(N)(=O)=O ZINC000624719085
CSc1ccc(S(=O)(=O)NCC(=O)OCC2(C#N)CC2)cc1[N+](=O)[O-] ZINC000775843649
C[C@H](NS(=O)(=O)c1ccc(Cl)cc1)[C@H]1CCCO1 ZINC000006699412
CN(CC#N)Cc1cc(Cl)cc(Cl)c1 ZINC000052070746
O=[N+]([O-])c1ccc(C(F)(F)F)c(C(F)(F)F)c1 ZINC000002568778
O=C(Nc1ccc(Br)c([N+](=O)[O-])c1)N[C@@H]1COC[C@H]1O ZINC000836478125
C[C@@H](NS(C)(=O)=O)c1nnc(N2C[C@@H](C)O[C@]3(CCCOC3)C2)n1CCCCC[NH+]1CCCC1 ZINC001494187919
C=C(Br)CN(CC(=C)Br)C(C)=O ZINC000001639307
c1cnc(O[C@H]2CO[C@@]3(CCN(c4cnccn4)C3)C2)nc1 ZINC000096072544
C[C@@H]1CN(C(=O)c2cc([N+](=O)[O-])ccc2Sc2nnnn2C)[C@@H]1C ZINC000293870607
COC(=O)c1cn(C2CN(S(=O)(=O)c3c(C)nn(CC[NH+](C)C)c3C)C2)nn1 ZINC000480874728
CC1=C(C)CN(c2ccc(S(N)(=O)=O)cc2C(F)(F)F)CC1 ZINC000281120688
Cn1nc([O-])c(=O)nc1SCC1=C(C(=O)[O-])N2C(=O)[C@@H](NC(=O)[C@@]34C[NH2+][C@@H](CO3)C4)[C@H]2SC1 ZINC001221383176
Cn1cnnc1Sc1ccc(C(=O)OCC(N)=O)cc1[N+](=O)[O-] ZINC000003486711
COCCN(C(=O)C[NH2+][C@@H](c1cnn(C)c1)C(C)(C)C)[C@@H]1CCS(=O)(=O)C1 ZINC000540480247
C[C@@H]1CCN(c2nnc([C@@H]3CN(S(C)(=O)=O)CCO3)n2CC(C)(C)C[NH+](C)C)C[C@@H]1C ZINC001493972350
COCC(=O)N1CCC2(CC1)CO[C@@H]1c3ccc(O)cc3OC(C)(C)[C@H]1C2 ZINC000257244872
C=CCNC(=O)NC(=O)C[NH2+][C@@H]1CN(C(=O)c2cnsn2)C[C@H]1C ZINC001214219430
COC(=O)c1ccc([C@@H]2C(C(C)=O)=C(O)C(=O)N2CC#N)cc1 ZINC000018155474
CC1(C)CC2(C[C@@H](c3ccccc3)[C@@H]1[N+](=O)[O-])OCCO2 ZINC000001442015
C[NH+](C)CCNS(=O)(=O)c1ccc(N2CCC(C(=O)N3CCOCC3)CC2)c([N+](=O)[O-])c1 ZINC000104732532
CCOC(=O)[C@@H](C#N)[C@@H](c1ccc(OC)cc1)N1CCN([C@@H](c2ccc(OC)cc2)[C@@H](C#N)C(=O)OCC)CC1 ZINC000022584729
C[C@@H](NS(C)(=O)=O)c1nnc(N2CCOC[C@@H]2C)n1CCC[N@@H+]1CCCO[C@H](C)C1 ZINC001494519336
O=C(N1CCO[C@H](c2c(F)cccc2Cl)C1)[C@]12C[NH2+]C[C@H]1COC2 ZINC000653167798
Cc1c2ccc(O)c(O)c2oc(=O)c1CC(=O)N1C[C@@]2(C)C[C@@H]1CC(C)(C)C2 ZINC000008764315
O=CCc1c([N+](=O)[O-])cnn1C(F)F ZINC000685936798
CN(C)CC[N@@H+]1CC[C@H]2[C@H]1CCN2c1nc(C2CCC2)nc2[nH]ccc21 ZINC001164931570
CCN(CC(=O)NC(C)C)C(=O)CSc1nnc(C)c(C)c1-c1nn[nH]n1 ZINC000825394364
COC(=O)C1=C2CCCC[C@]2(C)CCC1=O ZINC000000350315
CCC(NC(=O)ON=C(C)C)(C(F)(F)F)C(F)(F)F ZINC000004474835
COC(=O)C1CCN(c2nccnc2-n2nc(CN(C)C(C)C)c3c2C[NH2+]CC3)CC1 ZINC001164682240
C[NH+](C)CCNS(=O)(=O)c1ccc(N2CCS(=O)CC2)c([N+](=O)[O-])c1 ZINC000480478885
O=[N+]([O-])[C@@]1(Br)CN2CCC1CC2 ZINC000958528499
CC(C)N(CCN(C)c1ncc(-c2nn[nH]n2)cc1Cl)C(=O)[C@@H](C)C#N ZINC001573562280
O=C1Nc2ccc([N+](=O)[O-])cc2/C1=N\c1ccc(F)cc1 ZINC000005569344
O=C(c1c(F)ccc(O)c1F)n1cc2c(nc1=NCC1CC1)[C@H]1C[NH2+]C[C@H]1S(=O)(=O)C2 ZINC001192527357
CS(=O)(=O)N1CCO[C@@H](c2nnc(N3CC[C@@](F)(C#N)C3)n2CCc2ccc(O)cc2)C1 ZINC001505141709
C=CCO[C@H]1CCN(c2nnc([C@@H]3CN(S(C)(=O)=O)CCO3)n2CC(C)(C)C(F)(F)F)C1 ZINC001508128412
C[C@@H](CNC(=O)N1CCC(CC#N)CC1)C1CCCCC1 ZINC000595830164
C/C(=N\N=C\c1ccccc1O)c1ccc([N+](=O)[O-])cc1 ZINC000004579642
CC(C)(C)Nc1cc(Br)ccc1[N+](=O)[O-] ZINC000074937748
O=[N+]([O-])c1ccc(Cl)c2c1no[n+]2[O-] ZINC000001307025
OCc1ccc(CN2Cc3ccnn3CC[C@@H]2COCC2CC2)cc1 ZINC000585098087
O=C1CCC[C@@H]1CCn1cc(Br)c(=O)c([N+](=O)[O-])c1 ZINC000123081146
O=c1[nH]c2ccccc2c(=O)n1N=Cc1cc(Br)c(Oc2ccc([N+](=O)[O-])cn2)c([N+](=O)[O-])c1 ZINC000409352593
CN(C(=O)c1csc([N+](=O)[O-])c1)[C@H]1CCN(S(C)(=O)=O)C1 ZINC000293993926
CC[NH+]1CCN([C@@H]2CCN(c3nnc(-c4cnn(C)c4)n3CCNC(=O)C(C)C)C2)CC1 ZINC001502334845
CC[C@@H](C)N(C(=O)COC(=O)CSc1ccc([N+](=O)[O-])cc1)[C@@H]1CCS(=O)(=O)C1 ZINC000009352502
COCCCN1C(=O)[C@@H]2[C@@H](C1=O)[C@@]1(N[C@@H]2[C@H](O)c2ccc(Cl)cc2)C(=O)Nc2ccccc21 ZINC000103516110
COC(=O)[C@@]12COC[C@@H]1CN(C(=O)[C@H]([NH3+])Cc1cn(S(=O)(=O)c3ccc(C)cc3)cn1)C2 ZINC001158235295
COc1ccc(S(=O)(=O)N2CCCC[C@H]2[C@@H](C)O)c([N+](=O)[O-])c1 ZINC000270257037
FC(F)(Br)[C@@](F)(Cl)C[C@@H]1CO1 ZINC000002526360
Cc1ccc(C)n1-c1ccc(OC(F)(F)F)cc1 ZINC000000111137
Cc1nn(C)c(-c2nn3c(CC(C)C)nnc3s2)c1Br ZINC000072404884
Cc1cc(C(=O)CN2C(=O)N[C@@](C)(c3ccc(Cl)cc3)C2=O)c(C)n1C ZINC000002644607
CN(C)c1ccc([C@@H](CNS(=O)(=O)c2ccc3c(c2)OCCO3)N2CCc3ccccc32)cc1 ZINC000009526974
Cn1nccc1C(=O)n1cc2c(nc1=NCC1CC1)[C@H]1C[NH2+]C[C@H]1S(=O)(=O)C2 ZINC001147330308
[NH3+]CC(=O)NCC(=O)NCC(=O)NCC(=O)N1CCn2c(Br)cnc2C1 ZINC001160545368
C=CCOc1ccc(/C=C2\SC(=S)N(c3ccccc3Cl)C2=O)cc1 ZINC000001833122
CC[NH+]1CCN(CCCCn2c([C@@H]3CCS(=O)(=O)C3)nnc2N2CCC=C(C)C2)CC1 ZINC001502350704
C[NH+](C)CCN1CC[C@@H]2[C@@H]1CCN2c1nccnc1[C@@H](C#N)C(=O)OC(C)(C)C ZINC001164931426
N#Cc1ccccc1CN1CCc2cc([N+](=O)[O-])ccc21 ZINC000012636939
O=Cc1cc(Br)cc(Br)c1Oc1ccc([N+](=O)[O-])cc1[N+](=O)[O-] ZINC000035657281
CO[C@@H]1COC[C@H]1NC(=O)c1ccc([N+](=O)[O-])cc1Br ZINC000563173722
Cc1ccc2cc(CN(C(=O)c3ccc([N+](=O)[O-])cc3)C(C)C)c(=O)[nH]c2c1 ZINC000013769219
C=C1C(=NC(=O)c2ccc([N+](=O)[O-])cc2)C=CC(=O)C1C ZINC000101028044
CC(C)=C[C@@H]1[C@H](C(=O)N2C[C@@H](C)O[C@](C)(C(F)F)C2)C1(C)C ZINC001167338439
CCCc1cc(C#N)c(N2CCCn3c(CN(C)C(C)C)nnc3C2)nc1Cl ZINC001165011396
COCCO[C@@H]1COCC[C@@H]1[NH2+]Cc1cc(Br)cc(F)c1[O-] ZINC000883092500
O=c1[nH]n(C2CCSCC2)c2c1[C@@H](c1cccc([N+](=O)[O-])c1)SCC(=O)N2 ZINC000096117840
Cc1nn(C)c(C=CNc2ccc(F)cc2)c1[N+](=O)[O-] ZINC000100271641
CCC(CC)c1cc[n+](C(C(=O)c2ccc3c(c2)CCCC3)=C([S-])N=C2C=CC(C(N)=O)=CC2)cc1 ZINC000726569474
CC(=O)OC(OC(C)=O)[C@@]12C=C[C@@H](O1)[C@@H]1C(=O)N(c3cc(Cl)ccc3C#N)C(=O)[C@@H]12 ZINC000409297305
CC(=O)NC1(C(=O)N[C@@H](C)CNc2cc(C)[nH+]cc2-c2nn[nH]n2)CCCC1 ZINC001573488806
CC(C)(C)OC(=O)C#Cc1ccc(Br)cc1 ZINC000000345415
CCN(Cc1ccc(O)c(OC)c1[N+](=O)[O-])[C@H](C)c1cccc(O)c1 ZINC000891714128
Cc1c(C[NH+]2CCC3(CC2)Nc2cc(Cl)ccc2C2=NCCN23)cnn1C ZINC000012086116
C[C@@]1(c2ccc([N+](=O)[O-])cc2)Nc2ccccc2S1 ZINC000000062381
FC(F)(c1ccc(-c2ccc(Cl)nn2)cc1)N1Cc2ncnn2C2(CC[NH2+]CC2)C1 ZINC001164416409
C[C@@H]1CN(C2=NC(=O)/C(=C/c3cccc(O)c3)S2)C[C@@H](C)O1 ZINC000032190806
O=C(Nc1cc(Cl)cc2c1OCC(=O)N2)c1ccc([N+](=O)[O-])[nH]1 ZINC000345509258
CC[C@H](C)[C@@H](C)N(C(=O)Cc1c(F)cc([N+](=O)[O-])cc1F)C1CC1 ZINC000554713565
CCCC[C@@H](CC)CNS(=O)(=O)c1cc([N+](=O)[O-])ccc1C ZINC000224153960
Cc1ccc([N+](=O)[O-])cc1N(CC(=O)N(Cc1ccc(Br)cc1)[C@@H](C)C(=O)NC1CCCC1)S(C)(=O)=O ZINC000224751309
COc1ncnc2c1N[C@@H](NNC(N)=S)c1cc([N+](=O)[O-])ccc1S2 ZINC000003045383
CCCOc1ccc(CNc2ccc([N+](=O)[O-])cn2)cn1 ZINC000069848408
CC[NH+]1CCN(CCNS(=O)(=O)c2cc(F)c(OC)c([N+](=O)[O-])c2)CC1 ZINC000278935621
CC#CC(=O)Nc1ccc2cc(Br)ccc2c1 ZINC000232650036
O=C1N[C@H](c2ccc(N3CCCC3)c([N+](=O)[O-])c2)Nc2ccccc21 ZINC000005689671
COC(=O)C1CC2(C1)CN(C(=O)N[C@@H]1C[C@@H](C)[N@@H+](C3CC3)C1)C[C@@H]2C(=O)[O-] ZINC000898819487
C[C@@]12C=C[C@@H](O1)[C@@H]1C(=O)N(c3cc(Cl)cc(Cl)c3)C(=O)[C@@H]12 ZINC000409280764
Cc1ccc([N+](=O)[O-])c(C)c1NC(=O)CCCCCC#N ZINC000588849665
COc1c(Br)c([N+](=O)[O-])c(N2CC[C@@](C)(O)C2)cc1[N+](=O)[O-] ZINC000762544959
CC(C)(C)OC(=O)C(C)(C)O/N=C(/C(=O)N(c1ncccn1)C1C[NH2+]C1)c1nsc(N)n1 ZINC001146631743
C[C@@H](NC(=O)CS(=O)(=O)c1nnc(N(C)C)s1)C(=O)N1CCCCC1 ZINC000268636211
O=C(Cc1cc2c(cc1[N+](=O)[O-])OCCO2)N1CCN([C@@H]2CC[NH2+]C2)CC1 ZINC000563086975
Cc1cc(C)c(C)c2occ(CC(=O)N3C[C@H](CO)[C@H](C[N@H+](C)CCO)C3)c21 ZINC000091635928
CC(C)C[C@@H]([NH3+])C(=O)N[C@@H](CC(C)C)[P@@](=O)([O-])O ZINC000026285357
CCO[C@@H]1CCN(S(=O)(=O)c2cc([N+](=O)[O-])ccc2C)C[C@@H]1C ZINC000451832336
CCn1cc(-c2cc(C(F)(F)F)nc(N=NCc3c(C)nn(C)c3F)n2)c(C)n1 ZINC000252482796
C[C@@H]1CCC[N@@H+]1CCn1c([C@@H]2CN(S(C)(=O)=O)CCO2)nnc1N1CCO[C@@H](C#N)C1 ZINC001612816993
CC[C@H](C)N1C(=O)/C(=C\c2ccc(-c3ccc(Cl)c(Br)c3)o2)S/C1=N\c1ccc(C)cc1 ZINC000408908588
CC(C)c1cccc(N(C)CCN2C(=O)NC(C)(C)C2=O)c1 ZINC000138638927
CN(C)C(=O)C[N@@H+]1CCOCC2(CCN(c3nccnc3[C@@H](C#N)C(=O)OC(C)(C)C)CC2)C1 ZINC001164873804
CCN(CC)S(=O)(=O)c1cc([N+](=O)[O-])ccc1N=NC(C)c1ccccc1O ZINC000006673865
CC[C@@H]1CN(c2nnc([C@@H](C)NS(C)(=O)=O)n2CC2(O)CC[NH+](C(C)C)CC2)C[C@@H](C)O1 ZINC001499658343
C#CC1(O)CN(C(=O)CCC(N)=O)C1 ZINC000890527321
Cc1nn(C)c(C)c1[C@@H](C)Nc1ccncc1[N+](=O)[O-] ZINC000079089290
CC(C)C[N@@H+]1CC2(CCN(C(=O)CCc3cncnc3)CC2)[C@@]2(CCN(C)C2=O)C1 ZINC000585091845
O=C1CCCC[C@@H]1c1ccc([N+](=O)[O-])cc1[N+](=O)[O-] ZINC000002578127
Cc1cnc(Nc2cc(C)[nH+]c([C@H]3CCCN(S(=O)(=O)N(C)C)C3)c2)s1 ZINC000257216735
COC(=O)C1=C(C(=O)OC)C(C(=O)OC)=C(C(=O)OC)C1=NNc1ccc([N+](=O)[O-])cc1 ZINC000016189655
C/C(=C/c1ccc([N+](=O)[O-])cc1)C(=O)N1C[C@@H](C)OC2(CCCC2)C1 ZINC000843744800
Cc1cc2c(cc1C)O[C@@]1(C=C(C)OC(N)=C1C(N)=O)N2 ZINC000040545352
Cc1c2cc(C#N)ccc2sc1S(=O)(=O)N(CCO)[C@@H]1CCO[C@@H]1C ZINC000594780701
CN(C)S(=O)(=O)c1ccc(N(C)CC2(O)CCC2)c([N+](=O)[O-])c1 ZINC000612662667
CCc1c(Br)cc(C#N)n1C[C@@H]1CCCO1 ZINC000225306105
NC(=O)c1ccc(COC(=O)[C@@H]2CNC(=O)N2)c([N+](=O)[O-])c1 ZINC000732362534
CCC(=O)Oc1c(C)[nH]c(C(=O)OC)c1CCC(=O)OC ZINC000001652063
CC(=O)N(C)C1CCN(c2nnc(-c3cnn(C)c3)n2CCC[N@H+](C)C2CCCCC2)CC1 ZINC001286842919
CCc1ccc(/C=C2\SC(=S)N(C[C@@H]3CCCO3)C2=O)s1 ZINC000409090223
O=C(Oc1cncc(Cl)c1)c1ccc([N+](=O)[O-])cc1 ZINC000000240598
CCC[NH+]1CCN([C@@H](c2nnnn2C2CCCC2)c2cc3cc4c(cc3[nH]c2=O)OCO4)CC1 ZINC000019503446
CC(C)(C)[C@@H]1OCC[C@H]1c1nnc(N2CCO[C@](C)(C(C)(C)C)C2)n1CCC[C@@H]1NC(=O)NC1=O ZINC001287088770
C=CCn1cc(/C=N/c2oc(-c3ccc(OC)cc3)c(-c3ccc(OC)cc3)c2C#N)c2ccccc21 ZINC000107596202
CCN(CC1CC1)c1nnc([C@@H]2COCCN2C(=O)OC(C)(C)C)n1CC(C)(C)C(=O)NC ZINC001295694090
C[C@H]1CN(c2nnc(-c3cccc(S(C)(=O)=O)c3)n2CC2([S@](C)=O)CCC2)CC(C)(C)O1 ZINC001291215026
COC(=O)CC12C[C@H]3C[C@@H](C1)CC(C(=O)OC)(C3)C2 ZINC000015774580
CC(C)C[N@@H+]1CC[C@@H](C(=O)N2CC[C@@H]3CN(C(=O)C(C)(F)F)[C@@H]3C2)C1 ZINC000971069182
C[C@@H]1C[C@H](C)C(=O)[C@H]([C@H]2C[C@H](CC(N)=O)CC(=O)O2)C1 ZINC000247883680
O=C(c1nnsc1[S@](=O)c1ccc(Cl)cc1)N1CCCCC1 ZINC000004051856
C=CCNC(=O)N[C@@H]1[C@@H](OC(C)=O)[C@H](OC(C)=O)[C@@H](COC(C)=O)O[C@H]1OC(C)=O ZINC001202577753
C=CCn1c(COc2ccccc2F)nnc1SCCS(=O)(=O)c1ccc(Cl)cc1 ZINC000012911964
C=CCN(Cc1ccc(Cl)s1)C(=O)COC(=O)c1ccc([N+](=O)[O-])c(C)c1 ZINC000007128276
COC(=O)C1(NS(=O)(=O)c2cc([N+](=O)[O-])cc(C)c2C)CC1 ZINC000345505088
O=C(NC[C@@H]1C[NH2+]CCCO1)C(=O)N(Cc1ccccc1[N+](=O)[O-])C1CC1 ZINC000420184751
COc1ccc(N=NC[C@@](C)(OC)C2CC2)cc1Cl ZINC000814901931
C[C@@H](CC(N)=O)N(C)c1nnc(-c2noc3c2COCC3)n1CC(C)(C)[N@H+]1C[C@@H](C)O[C@@H](C)C1 ZINC001494097443
O=C(NC[C@@H]1CC[C@H](c2nc(C3CC3)no2)O1)c1[nH]ncc1[N+](=O)[O-] ZINC000344360006
CN(C)/C=C(\c1ccc(Cl)cc1)S(=O)(=O)c1cc(C(F)(F)F)cnc1C#N ZINC000049952287
CS[C@H]1CN(CCS(=O)(=O)c2ccc(C#N)cn2)C[C@@H]1N1CCCC1 ZINC000289824502
C[C@H](N[S@@](=O)C(C)(C)C)c1ccc(F)cn1 ZINC000143254659
Cc1c(C)c([N+](=O)[O-])c(C(C)(C)C)c([N+](=O)[O-])c1C ZINC000001718853
COC(=O)C[C@@H]1CN(c2nnc(Cc3ccccc3F)n2C[C@@]2(O)CC[N@H+](C)C2)C[C@H]1O ZINC001517691076
COc1c(Br)c([N+](=O)[O-])c(N2CC[C@@]3(O)C[C@H]3C2)cc1[N+](=O)[O-] ZINC000853859618
Cc1cc(/C=C2\SC(=Nc3cccc(Cl)c3)NC2=O)c(C)n1-c1ccc(C23CC4CC(CC(C4)C2)C3)cc1 ZINC000408771742
COc1cc2c(cc1S(=O)(=O)N1CCN(Cc3nnc(C)[nH]3)CC1)OCC(=O)N2 ZINC000429866744
O=C1NCCN1C1CCN(c2ncnc3sc([N+](=O)[O-])cc32)CC1 ZINC000286367903
Cc1cc(=O)n(-c2cncc(Br)c2)[nH]1 ZINC000001585417
Cc1csc([C@H](C)Cn2c([C@@H]3CN(S(C)(=O)=O)CCO3)nnc2N2CC[C@H](C)[C@@H](C)C2)n1 ZINC001290317996
CC(=O)N1CCN(c2nnc([C@@H]3CCS(=O)(=O)C3)n2CCCC[N@H+]2CCC[C@@H](C)C2)[C@H](C)C1 ZINC001508255747
CNS(=O)(=O)c1ccc(N2CC[N@H+](CC(C)(C)O)[C@@H](C)C2)c([N+](=O)[O-])c1 ZINC000275424422
CN(CCn1cc([N+](=O)[O-])ccc1=O)Cc1cc(F)c(F)c(F)c1 ZINC000180485304
O=C(Oc1cccc2ccccc21)c1ccc([N+](=O)[O-])cc1 ZINC000000038473
CC(=O)N1CCC(N(Cc2cncs2)C(=O)CNS(=O)(=O)c2cnn(C)c2)CC1 ZINC001468368668
C[C@H]([C@@H](C)S(C)(=O)=O)N(C)C(=O)C(=O)Nc1ccc(-c2nn[nH]n2)cc1F ZINC000819882983
Cc1ccc(N2C(=O)C[C@@H](N3CCN(c4ncnc5c4cnn5C)CC3)C2=O)cc1 ZINC000032771754
CC[C@]1(NC(=O)c2cc([N+](=O)[O-])cc(S(C)(=O)=O)c2)CCOC1 ZINC000616691222
CCOc1cc(NC)c([N+](=O)[O-])cc1Br ZINC000085476915
COC(=O)[C@H](NC(=O)[C@@H]1C[C@H](NC(=O)NC(C)C)CN1C(=O)c1cccn1C)C(C)C ZINC000003838902
CC(=O)c1c(C)n(-c2ccc(C)cc2)c2cc(Br)c(OCC#N)cc21 ZINC000068755319
O=C(c1c[nH]c2ccc([N+](=O)[O-])cc12)N1CCC2(CCCC2)CC1 ZINC000150871383
CS(=O)(=O)c1cc(S(=O)(=O)NCC2CC[NH+](C3CCOCC3)CC2)c(Cl)s1 ZINC001475484016
CCc1ccc(C(C)N=Nc2ccc(Cl)nn2)cc1 ZINC000916287984
O=C1CNC(=O)C2(CC[NH+](Cc3ncccc3F)CC2)C/C=C/C[C@H]2COCC[C@H]2N1 ZINC000257282690
O=C(c1cc([N+](=O)[O-])ccc1N1CCCC1)N1CCn2ncnc2C1 ZINC000771631095
O=[N+]([O-])c1ccc2c(c1)N(S(=O)(=O)c1cnc3n1CCC3)CCC2 ZINC000613922064
CSc1nnc(C)n1NC(=O)c1ccc(C(C)(C)C)cc1 ZINC000006861486
O=c1c2cc([N+](=O)[O-])c(Cl)cc2ncn1C[C@]1(O)CCCOC1 ZINC000849324185
CC(=O)NCCN(C(=O)NC[C@@H]1CCO[C@H]1C(C)C)C1CCSCC1 ZINC000549507186
CCn1nnnc1SCc1cn2cc(Cl)ccc2n1 ZINC000009378418
COC[C@@H]1Cn2ccnc2CN(Cc2cccnc2Cl)C1 ZINC001137422595
CS(=O)(=O)NCCNC(=S)C(C(=O)c1ccc(Oc2ccccc2)cc1)[n+]1cccc(CO)c1 ZINC000727160761
C[C@@H]1CN(Cn2c(=O)oc3cccc([N+](=O)[O-])c32)C[C@@]2(CCOC2)O1 ZINC000794699919
O=[N+]([O-])c1ccc(S(=O)(=O)N2CCOC[C@@H]2c2cc(F)cc(F)c2)c(C(F)(F)F)c1 ZINC001309684660
C[C@H](c1csnn1)N1CCC2(CN(C(=O)[C@H]3CN(C)C[C@@H](C)O3)C2)C1 ZINC001072850123
O=[N+]([O-])c1ccc(CN(C2CC2)S(=O)(=O)c2cc(Br)ccc2[N+](=O)[O-])cc1 ZINC001309367014
CC(C)(C)OC(=O)N1CCN(CC(=O)N(Cc2noc3c2C[NH2+]CC3)S(C)(=O)=O)CC1 ZINC001180790695
O=C1COc2cc([N+](=O)[O-])c(Cl)cc2N1 ZINC000004349949
Cc1cc(C=C2C(=O)NC(=S)N(C)C2=O)c(C)n1-c1ccc([N+](=O)[O-])cc1 ZINC000003388142
Cc1nc2n(n1)CCN(c1nnc([C@@H](C)NS(C)(=O)=O)n1C[C@@H](C)[N@H+](C)C1CC1)C2 ZINC001543091281
CC[C@@]1(C)CN(c2nnc([C@H]3C[C@@H](NC(=O)OC(C)(C)C)C3)n2CCCC(=O)N(C)C)CCO1 ZINC001292374495
C[C@@H](NS(=O)(=O)c1ccc2ncccc2c1[N+](=O)[O-])c1ccc(N2CCCOC2=O)cc1 ZINC001309531863
CSc1n[n+]2c(c(=O)[n-]1)-c1ccccc1N(C(C)=O)[C@@H]2c1ccc(Cl)c([N+](=O)[O-])c1 ZINC000261362551
Cc1ccc([N+](=O)[O-])cc1NC(=O)[C@@H](C)NS(=O)(=O)c1ccc(Br)cc1 ZINC000010127292
Cc1ccc(NS(=O)(=O)c2ccc(N3CCCC3)c([N+](=O)[O-])c2)c(C)c1 ZINC000007776996
O=C1C=CC(=[NH+][N-]c2n[nH]c(-c3ccc([N+](=O)[O-])cc3)n2)C=C1 ZINC000016675723
C[C@@](O)(CN1C(=O)NC2(CCCC2)C1=O)C(=O)N1CCN(C(=O)Cn2cnnn2)CC1 ZINC000475527994
C[C@H]([C@@H](C)S(C)(=O)=O)N(C)c1nnc(-c2cccn2C)n1CC1([NH+](C)C)CCOCC1 ZINC001508445175
CCc1cccc(C)c1-n1c(C)cc(/C=C2\SC(=Nc3ccccc3)N(CCCOC)C2=O)c1C ZINC000408960383
CN(C)CN1C(=O)S/C(=C\c2ccc(N(C)C)cc2)C1=O ZINC000033518456
N#Cc1sccc1N1CCN(C(=O)C(=O)NC[C@@H]2C[NH2+]CCO2)CC1 ZINC000595284550
CN(C)C(=O)[C@H]1CC12CCN(c1ncc(Cl)cc1[N+](=O)[O-])CC2 ZINC001166129165
CC(C)(C(N)=O)N1CCN(c2ccc([N+](=O)[O-])c3cnccc32)CC1 ZINC000267499535
Cc1cccc(OCC[NH2+]C[C@]2(O)CN(S(=O)(=O)c3ccccc3)C[C@H]2O)c1C ZINC000585292254
CN(C)c1ccc(C=C2SC(Nc3ccc(Br)cc3)=NC2=O)cc1 ZINC000006871466
C[C@@H]1CCN(c2nnc([C@@H]3CN(S(C)(=O)=O)CCO3)n2C[C@@H]2CCCCC2(F)F)[C@@H]1C ZINC001291168026
CNC(=O)C(=O)NCCC#N ZINC000306498624
O=Cc1ccc(N2CCCC(F)(F)C2)c([N+](=O)[O-])c1 ZINC000169725245
C[C@H]1OCC[C@@H]1SCc1ccc(Br)cc1[N+](=O)[O-] ZINC000572402574
C=C(Cl)Cn1c(C(=O)NC(CC)CC)nnc1N1C[C@@H](C)[C@@H](N2CCN(C(C)=O)CC2)C1 ZINC001507853495
CC1(C)[C@H](C(=O)N2CCn3c(-c4cccnc4)cnc3C23CC[NH2+]CC3)N2C(=O)C[C@H]2S1(=O)=O ZINC001146254179
Cc1cnn(CCn2c(-c3ccccc3C)nnc2N2CCC(C(F)(F)F)(C(F)(F)F)C2)c1 ZINC001492627153
CON=CC(=O)NCC#CCO ZINC000816536552
CCN(c1c(C)cccc1C)S(=O)(=O)c1ccccc1[N+](=O)[O-] ZINC000224742584
C=C[C@@H](O)C(=O)N[C@@H]1CNC(=O)C1 ZINC000613299317
Cc1nsc(N2CC[C@](C)(NC(=O)c3cnsn3)C2)c1-c1nn[nH]n1 ZINC001571127586
CN(C)c1ccc2c(c1Cl)CN1CC(=O)NC1=N2 ZINC000005549687
Cc1c([N+](=O)[O-])cccc1S(=O)(=O)NCC[S@@](=O)C(C)(C)C ZINC000116902218
C[C@H](NS(C)(=O)=O)c1nnc(N2CCN3C(=O)OC[C@@H]3C2)n1C[C@@]1(O)CC[N@H+](C)C1 ZINC001611711869
CC1(C)CN(CCC#N)[C@@H](c2ccc([N+](=O)[O-])cc2)O1 ZINC000031669931
COc1c(Cl)cc(C(=O)NC(=S)NC23CC4CC(CC(C4)C2)C3)cc1Cl ZINC000004705258
CS(=O)(=O)O[C@H]1C[NH2+][C@H](C(=O)N2CCCn3c(Cn4cccn4)nnc3C2)C1 ZINC001160192852
O=C(C1=C2C(O)N(c3ccccc3F)C(=O)[C@@H]2[C@@H]2C=CC=NN12)c1cccc([N+](=O)[O-])c1 ZINC000009348001
Cc1cc(S(=O)(=O)N(CCCO)Cc2ccc(Cl)c(Cl)c2)cc([N+](=O)[O-])c1F ZINC001309223886
C[C@@]12C=C[C@@](CO)(O1)[C@@H]1C(=O)N(c3ccc([N+](=O)[O-])cc3)C(=O)[C@@H]12 ZINC000222247204
CC(C)n1cc(S(=O)(=O)N[C@@H](C)c2ccncc2)cn1 ZINC000072239165
NC(=[NH2+])NCCC[C@H](NC(=O)CNC(=O)CCNC(=O)c1ccccc1)C(=O)Nc1ccc([N+](=O)[O-])cc1 ZINC000025762403
O=C1OC2(CCCCC2)OC(=O)C1=Cc1ccc(-c2ccc(Cl)cc2[N+](=O)[O-])o1 ZINC000058865551
Cc1cc(C)c(S(=O)(=O)N[C@@H]2C=C[C@H](CO)C2)cc1[N+](=O)[O-] ZINC000192006484
O=C(NC(=S)Nc1ccc([N+](=O)[O-])cc1Br)c1cccc([N+](=O)[O-])c1 ZINC000014009689
CC(N)=NC(=O)OCCOC(=O)N=C(C)N ZINC000005411972
O=[N+]([O-])c1ccc(S(=O)(=O)NCC2(CO)CC3(CCC3)C2)s1 ZINC000433363267
Cc1cc(C(=O)CN2C(=O)NC3(CCCCCC3)C2=O)c(C)n1-c1ccc2c(c1)OCCO2 ZINC000008658618
C[C@@H](OC(=O)Cn1[nH]c(=O)c2ccccc2c1=O)C(=O)N1CC(=O)Nc2ccccc21 ZINC000015850771
C[C@H](NC(=O)c1cc(S(=O)(=O)NC(C)(C)C)ccc1Br)C(C)(C)O ZINC000746339032
CC[C@@H](C)N1C(=O)[C@@H]2[C@H](C1=O)[C@@H](C)[NH2+][C@@]21C(=O)Nc2ccc(Br)cc21 ZINC000035375153
O=[N+]([O-])c1cc(/C=N/NC2=CS(=O)(=O)C=C2)ccc1Cl ZINC000001592648
CC(N=Nc1ccc([N+](=O)[O-])cc1S(=O)(=O)Nc1ccccc1Cl)c1ccc(OC(F)F)cc1 ZINC000012555506
O=[N+]([O-])c1ccc(N2CC3(CCC3)[C@H]2[C@H]2CCCO2)c2ccncc21 ZINC000290746178
Cc1c(C(=O)NCC(=O)N2CC[NH2+]CC2)cc([N+](=O)[O-])cc1[N+](=O)[O-] ZINC000818562276
CCS[C@H](C)c1noc(CN(C)C(=O)C(=O)NCC2([S@@](C)=O)CC2)n1 ZINC000558459460
C/C(=N\O)C(C)(C)Nc1ccc(Br)cc1 ZINC000015923246
Cc1cc[nH]c1C(=O)N1C[C@H]2CCN(C(=O)[C@@]34CC[N@H+](C3)CCC4)C[C@H]21 ZINC000971993128
Cc1cc([N+](=O)[O-])cc(S(=O)(=O)N[C@H]2CSC[C@H]2C)c1C ZINC000352320438
C=C(F)C(=O)OCC(F)(F)C(F)(F)C(F)(F)F ZINC000002525785
O=[N+]([O-])c1ccc(N=NCc2cc(Br)c(OCc3ccc(I)cc3)c(I)c2)nc1 ZINC000408749182
CO[C@@]1(Cn2c([C@@H](C)NS(C)(=O)=O)nnc2N2CCC[N@@H+](C3CCCC3)CC2)CCOC1 ZINC001504049181
CC(C)[N@@H+]1CCOC[C@]2(CCCN(C(=O)c3cn4cc(Cl)ccc4n3)C2)C1 ZINC000096076235
Cc1ccc(N2NC(=O)/C(=C/c3cccs3)C2=O)cc1 ZINC000004471499
O=[N+]([O-])c1cccc(Cl)c1S(=O)(=O)N1CC(OC(F)F)C1 ZINC000435650083
Cc1cc2[nH]c(=NNC(N)=S)sc2cc1Br ZINC000022125084
O=c1occ(C[NH+]2CCSCC2)c([O-])c1CN1CC[NH+](C2CCOCC2)CC1 ZINC000101410454
C#CCN(c1nnc(C(=O)N2CCCC2)n1CC(C)(C)[N@@H+]1CCC[C@@H](C)C1)[C@@H]1CCS(=O)(=O)C1 ZINC001507622627
CCc1ccc(C(=O)N(C)[C@@H](C)c2ccncn2)[nH]1 ZINC000219929144
CN(C)c1cc(N2Cc3cnc(C(C)(C)C)nc3C2)ncn1 ZINC000067981704
CCC(CC)[C@H](Cn1c([C@@H]2CCOC2)nnc1N1CCN2C(=O)C(=O)NC[C@@H]2C1)[NH+](C)C ZINC001496662410
CC[NH+]1CCN([C@@H]2CCN(c3nnc([C@H](C)NS(C)(=O)=O)n3C[C@@H]3CCO[C@H]3C(C)C)C2)CC1 ZINC001502333435
Cc1c(C(=O)N[C@@H]2C[NH2+]CCC2(F)F)cc(S(N)(=O)=O)cc1[N+](=O)[O-] ZINC000563161494
N#Cc1c([N+](=O)[O-])cccc1S(=O)(=O)N1CC[C@@H](n2cc(Cl)cn2)C1 ZINC000368093454
N#CC1(C#N)[C@H]2C=Cc3ccccc3N2[C@@H](C(=O)c2ccccc2)[C@@H]1c1ccc(Br)cc1 ZINC000003176660
CCN1C(=O)[C@H]2CN(c3nnc(CC(C)C)n3CCc3nc(C(C)(C)C)cs3)CCN2C1=O ZINC001295896328
COCCN1C(=O)C(=CNNc2ccc(S(N)(=O)=O)cn2)C(=O)NC1=S ZINC000914868935
CO/N=C1\C[C@H]2[C@@H]3C4C5[C@H](C=C[C@@H]5[C@H]5/C(=N/OC)C[C@@H]2[C@@H]45)[C@@H]13 ZINC000043762068
CC(C)n1cnc(S(=O)(=O)N2CCC(C(=O)N3CCC4(CC3)OCCO4)CC2)c1 ZINC000035428655
CC[NH+](CC)[C@@H](C)Cn1c([C@@H]2CCC(=O)N2)nnc1N1CCCN(c2nc(C)ns2)CC1 ZINC001501800767
CCOc1cc([C@H]2c3sc(=O)[nH]c3S[C@@H]3[C@@H]4C[C@@H]([C@H]5C(=O)N(N)C(=O)[C@H]45)[C@H]32)ccc1O ZINC000040205453
COc1cc(OC)c(OC)cc1C[N@H+]1CCc2nnc([C@@H](NS(C)(=O)=O)C(C)C)n2CC1 ZINC000012328883
Nc1ccc(N2CCN3C(=O)C(=O)NC[C@@H]3C2)c([N+](=O)[O-])c1 ZINC000283771776
CCS[C@@H](C)C[C@@H]1Cc2onc(C)c2/C(=N\O)C1 ZINC000100523676
C#C[C@]1(O)CC[C@@H]2[C@@H]3CC=C4C[C@H](O)CC[C@]4(C)[C@H]3CC[C@@]21C ZINC000005530023
C[C@@H]1CN([C@H]2CCCOCC2)Cc2nnc(C(F)(F)F)n21 ZINC001170836952
CC[C@@]1(C)CCN(c2nnc(-c3cc(Br)cn3C)n2CCCCn2ccnc2C)C1 ZINC001546064638
CC(C)=NNC1=NC(=O)[C@@H](c2ccc(Cl)cc2)S1 ZINC000005430901
Cc1ccc(S(=O)(=O)NC[C@H](O)c2ccc(C(F)(F)F)cc2)s1 ZINC000070640083
CC(C)[C@H](Cn1c(Cc2ccccc2F)nnc1N1CC[C@@H](S(C)(=O)=O)C1)[NH+]1CCCC1 ZINC001287159516
CS(=O)(=O)N1CCC([NH2+]Cc2cc(Cl)cc(Br)c2[O-])CC1 ZINC000882886072
CC(C)O[C@]1(c2nnc(N3CCC[C@@H](C(F)(F)F)C3)n2C[C@@H]2CCCCC2(F)F)CCOC1 ZINC001360340296
O=C(c1cc2c([nH]c1=O)CCCC2)N1CCO[C@@H]2C[N@@H+](CCCF)C[C@@H]21 ZINC001083231396
Cc1cc(C=C2SC(Nc3ccc(Br)cc3)=NC2=O)cc(C)c1O ZINC000033871223
O=[N+]([O-])c1cc(Cl)cc(Cl)c1S(=O)(=O)N1CCN[C@@H](c2ccccc2Cl)C1 ZINC001309972365
Nc1cc(N[C@@H]2CCN(CC(F)(F)F)C2)cc(CO)c1[N+](=O)[O-] ZINC000612400361
COCC1(CCNc2cc([N+](=O)[O-])ccc2S(N)(=O)=O)CC1 ZINC000572635637
Cc1cccc(N2C(=N)S[C@@H]3CS(=O)(=O)C[C@H]32)c1C ZINC000137924820
O=[N+]([O-])c1cc(C(F)(F)F)ccc1S(=O)(=O)NCCN1CC[NH2+]CC1 ZINC000579115247
CCn1c2ccccc2c2cc(/C=N/c3ccc(OC(F)(F)F)cc3)ccc21 ZINC000002266378
N#CCC[C@@H](C#N)COc1ccc(F)c(Br)c1 ZINC000183414104
Cc1nc2nc(Cl)nc(N3CCc4c(nnn4C)[C@@H]3COCC[NH+]3CCCC3)c2[nH]1 ZINC001164718738
CN(Cc1ccccc1Br)C(=O)[C@H]1CC(=O)N([C@@H]2CCS(=O)(=O)C2)C1 ZINC000032826459
C[C@@H]1CCCC[N@@H+]1CCCn1c([C@@H]2CN(S(C)(=O)=O)CCO2)nnc1N1CC=CCC1 ZINC001493664478
CC1(C)O[C@@H]2C[C@H]3[C@@H]4CC=C5C[C@@H](O)CC[C@]5(C)[C@H]4CC[C@]3(C)[C@]2(C(=O)C=CO)O1 ZINC000003985080
NS(=O)(=O)c1cnn(CCC(=O)OCc2ncc(Br)s2)c1 ZINC000788924745
Cc1cc([N+](=O)[O-])cc(Cl)c1NC[C@@H]1CCC2(CCOCC2)O1 ZINC000896175340
CC[N@@H+]1CCN(c2nnc([C@H](C)NS(C)(=O)=O)n2C[C@]2(O)CCC[C@@H]2C)C[C@@H]1C ZINC001547707582
C=CCOc1c(Br)cc(C2C3=C(CCCC3=O)N(CCCOC)C3=C2C(=O)CCC3)cc1OCC ZINC000408898186
COC(=O)[C@@H]1[C@H](CNS(=O)(=O)c2ccc(F)c(-c3nn[nH]n3)c2)C1(F)F ZINC001571301923
C#CCN(C)c1nnc([C@@H]2CN(S(C)(=O)=O)CCO2)n1CCC[N@H+](C)C1CCCCC1 ZINC001507616304
CCn1nc(C)c([N+](=O)[O-])c1Sc1nnc(C(F)(F)F)s1 ZINC000192844602
C[C@@H]1COCCN1CCn1c(-c2ccc(Cl)nc2)nnc1N1CCC(O)(C(F)(F)F)CC1 ZINC001291307548
O=C1/C(=C/c2ccc(Sc3nnnn3-c3ccccc3)o2)S/C(=N\c2ccccc2)N1c1ccccc1 ZINC000408987637
[O-]c1ccc(O)cc1[S+]1C[C@@H]2CCCC[C@H]2C1 ZINC000004696900
Cc1nsc(N2CCCN(c3nnc(C(C)C)n3CCCC[N@@H+]3CCC[C@H]3CO)CC2)n1 ZINC001290973234
COC(=O)C(C)(C)CNC(=O)N[C@H]1CCO[C@H](C(C)C)C1 ZINC000334005798
CCc1ccc(N2C(=O)N[C@@H]3CS(=O)(=O)C[C@@H]32)s1 ZINC000575424622
C=CCN(Cc1nc(=O)c2c3c(sc2[nH]1)C[C@@H](C)CC3)C[C@@H](O)COCC ZINC000169677087
O=[N+]([O-])c1ccc(S(=O)(=O)N2CCS[C@@H]2c2ccc(Br)cc2)cc1 ZINC000000831346
CCCC1=NN(c2ccc([N+](=O)[O-])cc2)C(=O)C1=C(C)NC(C)(C)C ZINC000112113313
C[C@]12CC[C@H](O)[C@@H]1[C@@H]1CC[C@H]3C(=O)CCC[C@]3(C)[C@H]1C[C@@H]2O ZINC000036370731
CCN(c1nnc(-c2ccc(Br)cc2)n1C[C@@H]1CCCO1)[C@@H]1CCS(=O)(=O)C1 ZINC001295161439
CO[C@]1(C(F)(F)F)CCN(C(=O)C[C@@H]2CCCC[C@H]2C)C1 ZINC001132856732
C[C@@H]1CN(C(=O)c2ccc([N+](=O)[O-])cn2)c2ccccc2C(=O)N1 ZINC000374675472
C[C@@H]1C[C@@H](CCn2c(-c3cc(Br)cn3C)nnc2N2CCS(=O)CC2)CCO1 ZINC001291017299
CC(C)c1nsc(NC[C@H](C)NC(=O)C2(C(C)C)CC2)n1 ZINC001108678021
O=C(C1CC2(CC2)C1)N(Cc1ccccc1[N+](=O)[O-])CC(F)(F)F ZINC000597216547
COC(=O)CN1C(=O)C(O)=C(C(C)=O)[C@@H]1c1ccc(C)cc1 ZINC000000891608
CC(C)S(=O)(=O)CCCn1cc(Br)ccc1=O ZINC000089890972
CC(C)NS(=O)(=O)c1ccc(NNC=C2C(=O)NC(=S)NC2=O)nc1 ZINC000047548927
CC(C)n1nccc1C(=O)N[C@@H]1CN(c2ccc(-c3nn[nH]n3)nc2)C[C@H]1O ZINC001571223761
C[C@H](CN(C)C(=O)c1cn(C)nn1)Nc1ncc(-c2nn[nH]n2)cc1Cl ZINC001574760172
CN(c1ccc(F)c(Cl)c1)S(=O)(=O)c1cccc([N+](=O)[O-])c1 ZINC000194657882
O=C1CC(N2C(=O)C(=Cc3cccs3)SC2=S)=C([O-])N1c1ccc(O)cc1 ZINC000010386579
Cc1c(-c2cc(-c3cnn(C)c3C)n(S(=O)(=O)c3cccc([N+](=O)[O-])c3)n2)cnn1C ZINC000036611528
Cc1ccc(N(C)c2nnc([C@@H]3CCO[C@H]3C(C)(C)C)n2C[C@]2(O)CCS(=O)(=O)C2)cc1 ZINC001289714522
CC[C@@H](C)c1nnc(N2CCN(c3cncc4nc(C)nn43)CC2)n1CC[C@H](OC)C(F)(F)F ZINC001291610160
O=C1C[C@H](N2CCCCC2)C(=O)N1c1ccc(Cl)cc1 ZINC000000295180
COc1ccc(S(=O)(=O)NC[C@@H](O)C[NH+]2CCC(C)CC2)c([N+](=O)[O-])c1 ZINC000443291632
NS(=O)(=O)c1cc(S(N)(=O)=O)c(NC(=O)[C@@H]2NC(=O)CC23C[NH2+]C3)cc1Cl ZINC001218878908
CCc1c(Cl)nc(C(C)(C)C)nc1NCc1cncnc1 ZINC001167258442
Cc1nnc(SCC2=C(C(=O)NCC(C)C)N3C(=O)[C@@H](NC(=O)c4nn(C)c(C)c4Br)[C@@H]3SC2)s1 ZINC000097948737
CC(C)[N@H+](C)Cc1cc(=O)n2c(n1)CN(c1ncc3c(n1)N(C)CC(=O)N3)CCC2 ZINC001164813991
O=C1[C@@H]2[C@@H]3C=C[C@@H](C3)[C@@H]2C(=O)N1CN1CCCCC1 ZINC000003901115
Cc1cccc(/N=C2\NC(=O)/C(=C/c3cccn3-c3ccc(Br)cc3)S2)c1C ZINC000059248722
C[NH+](C)C[C@@]1(O)CCCN(S(=O)(=O)c2ccc(N3CCOC3=O)c([N+](=O)[O-])c2)C1 ZINC001475589384
CCC[N@H+](CC)CCn1c([C@@H]2CN(S(C)(=O)=O)CCO2)nnc1N1CCC[C@@H]1[C@@H]1CCCO1 ZINC001500789704
CCOCC[C@@H]1CCOC12CCN(C(=O)C1CC(F)(F)C1)CC2 ZINC000306132939
COC(=O)C1=Nc2nnnn2[C@@H](c2ccc(N(C)C)cc2)C1C(C)=O ZINC000006363231
C[C@@H](c1ccccc1Br)N1CC[C@@](C)(C#N)C1 ZINC000595842114
Cc1c([N+](=O)[O-])cc(S(=O)(=O)NC[C@@]2(O)CC[N@@H+](C)C2)c(C)c1[N+](=O)[O-] ZINC000790871070
COc1c(F)cc(S(=O)(=O)N2CCOC[C@H]2C)cc1[N+](=O)[O-] ZINC000275030941
CC(C)C1=C[C@@](O)(C(F)(F)F)N(C(=O)c2ccc([N+](=O)[O-])cc2)N1 ZINC000409072645
C[C@@H](c1ccc(-n2cncn2)cc1)N(C)C(=O)CSCc1ccc(Cl)cc1 ZINC000015095926
O=S1(=O)C[C@@H]([NH2+]Cc2cc3c(cc2O)OCO3)[C@H](N2CCOCC2)C1 ZINC000265291165
Cc1ccc([N+](=O)[O-])cc1S(=O)(=O)N1CCN(CN2C(=O)NC3(CC[NH+](C)CC3)C2=O)CC1 ZINC000020631476
CC(C)CN1CCN(c2nnc([C@H]3CCS(=O)(=O)C3)n2Cc2ccccc2C(F)(F)F)CC1=O ZINC001287770946
CC(C)N1CC[NH+](C2CCN(C(=O)C(=O)NCc3cnc(N(C)C)n3C)CC2)CC1 ZINC000672524895
CC(C)(O)C(C)(C)CNc1cc([N+](=O)[O-])ccc1S(N)(=O)=O ZINC000450896523
O=[N+]([O-])c1cc(F)cnc1-c1noc([C@H]2CCC(F)(F)CN2)n1 ZINC001247734853
CC(=O)N1CCN(c2nnc(-c3cnccn3)n2C[C@@H](C)C[NH+]2CCOCC2)[C@@H](C)C1 ZINC001596199344
N#Cc1ccccc1COc1ccc(C=C2C(=O)N(c3ccccc3)C(=S)N(c3ccccc3)C2=O)cc1 ZINC000113834162
COc1cc([N+](=O)[O-])ccc1S(=O)(=O)N1CC[C@H]([C@@H](C)O)C1 ZINC000272458157
COc1ccc(OC)c2c1CN(c1ccc(S(=O)(=O)N3CCCC3)cc1[N+](=O)[O-])C[C@@H]2O ZINC000021674260
CC(C)C1=NN2C(=NC(=O)/C(=C\c3ccc(SC4CCCCC4)o3)C2=N)S1 ZINC000041083266
COC(=O)c1ccc2cc(CCNS(=O)(=O)c3cc(Cl)c([N+](=O)[O-])cc3C)oc2c1 ZINC001309940523
C[C@@H](CCCCn1c(=O)c2c(ncn2C)n(C)c1=O)[N@@H+]1C[C@@H]2COC[C@]2(COCC(=O)N(C)C)C1 ZINC001169202187
CC[C@H]([NH2+]CCS(=O)(=O)N1CCOCC1)c1cc(Cl)cc(Cl)c1[O-] ZINC000806146195
COC(=O)c1nc(Cl)nc(-n2cncc2C[C@@H]([NH3+])CO)c1[N+](=O)[O-] ZINC001158203804
COC(=O)c1cc(NC(=O)C(=O)N(C)CCO)c(C)c([N+](=O)[O-])c1 ZINC000276778172
O=C1CN(Cc2ccc(C(F)(F)F)cc2)C(=O)N1c1ccc([N+](=O)[O-])cc1 ZINC000192414742
Cc1nc(Cc2nnc(N3C[C@H](C)O[C@]4(CCCOC4)C3)n2CCOCC(F)F)cs1 ZINC001290409664
O=C(Oc1ccc2ccccc2c1/C=N/c1ccc(Cl)cc1)c1sc2ccccc2c1Cl ZINC000408733998
CCC[N@H+](C)C[C@@H]1CCN(c2nnc(-c3ccc(Cl)nc3)n2C[C@]2(O)CCS(=O)(=O)C2)C1 ZINC001500713221
CC(C)CN1C(=O)C(=NNc2cnnn2C)c2cc(Br)ccc21 ZINC000814982545
Cc1[nH]c2ccc(C)cc2c1C[NH+]1CCC(O)(Cn2nc(C)ccc2=O)CC1 ZINC000019220101
COc1ccc2c3c1O[C@@]1(C)[C@]34CC[N@@H+](C)[C@H](C2)[C@]42C=C[C@@]1(OC)[C@@H](C(C)=O)C2 ZINC000096316382
CCC[N@H+](CC)CCn1c(N2CCSC3(CCOCC3)C2)nnc1[C@@]1(OCC)CCOC1 ZINC001294530100
C[C@@H](NC(=O)NCCC(F)(F)F)C1CCOCC1 ZINC000089894381
O=C1CSc2ccc(S(=O)(=O)N3CCCC3)cc2N1 ZINC000004670211
COC(=O)[C@]1(C)C[C@H](N2CCOCC2)CCN1C(=O)C(=O)[C@H](O)[C@@H](O)[C@@H](O)CO ZINC001144893765
C[C@@H](C#N)CN(C)c1nnc([C@H]2CCS(=O)(=O)C2)n1Cc1ccc(N2CCOC2=O)cc1 ZINC001508427315
CSc1nnc(C)n1[NH+]=C([O-])C(Cl)(Cl)Cl ZINC000107737488
CN(C[C@H]1CCOC1)c1nccnc1N(C)C[C@@H]1CCOC1 ZINC000097049931
C#C[C@]1(C)CCCN1c1nnc([C@@H]2CCS(=O)(=O)C2)n1CC[C@@H](N1CCOCC1)C(F)(F)F ZINC001507771449
CC(C)(C)[C@@H]1C[C@H]1C(=O)N[C@@H](CO)CNC(=O)c1ccc(-c2nn[nH]n2)[nH]1 ZINC001573878655
CCOCc1nnc(N2CCC[C@H](n3nc(C)nc3C)C2)n1CCN1CC[N@H+](C)C(C)(C)C1 ZINC001503084160
CC[NH+](CC)CC(=O)N1CCN(C(=O)CCNS(=O)(=O)c2ccc(OC)c(OC)c2)CC1 ZINC000505367515
C[C@H](Sc1nnc(CO)n1C)c1ncc(C(C)(C)C)o1 ZINC000089913763
Cc1nnc([C@H](C)N2C[C@H]3OCCN(C(=O)[C@H]4[C@@H]5COC[C@@H]54)[C@H]3C2)s1 ZINC001083170787
O=C(Cn1cc(Cl)cc([N+](=O)[O-])c1=O)N1CCNC1=O ZINC000153590706
Cc1ccc(Nc2cc(=N[C@@H]3CCCC[C@@H]3[NH3+])n(C(=O)[C@@H]3CCNC3=O)nc2C(N)=O)nc1C ZINC001183031283
CC(C)NC(=O)c1nnc(N2CCC(OC[C@@H]3CCOC3)CC2)n1C[C@]1([NH+](C)C)CCC[C@@H](C)C1 ZINC001291065484
COC(C)(C)C(=O)COC(=O)[C@@H](C)NS(=O)(=O)c1c(C)nn(C)c1C ZINC000798625643
CS(=O)(=O)N(CC[NH3+])Cc1nc(-c2ncc(F)cc2[N+](=O)[O-])no1 ZINC001248899433
CN(C(=O)c1cccc2c1OCC2(C)C)c1ccc([N+](=O)[O-])cc1 ZINC000448138247
CCO[C@@H]1CN(C(=O)CC#N)C[C@@H]1OC ZINC000409436295
O=[N+]([O-])C1(Br)COC(c2cccc(O)c2)OC1 ZINC000001565458
O=C1S/C(=C/c2ccc(SCCO)c([N+](=O)[O-])c2)C(=O)N1c1ccc(Cl)cc1 ZINC000032124596
CC(C)(C)[C@@H]1CCN(S(=O)(=O)c2ccc(F)c(C#N)c2)C[C@H]1O ZINC000108169684
OCc1sc(Br)nc1Br ZINC000034148973
Cc1cc(C)n(C2N=NC(=S)N2N=Cc2ncc(C3OCCO3)s2)n1 ZINC000773032623
CN(CCC#N)Cc1ccc(Cl)cc1 ZINC000019834117
CN(C[C@@]1(O)CCCN(c2ccnc3ccncc32)C1)C(=O)CCN1C(=O)NC2(CCCC2)C1=O ZINC000257223032
CC[C@@H]1CN(c2cccc(S(N)(=O)=O)c2[N+](=O)[O-])CCS1 ZINC000273437359
CC(C)c1nnc(N(C)CC2CC2)n1CC1C[C@@H](C)O[C@H](C)C1 ZINC001493304489
O=C(C(=O)N1CCC(Oc2ccc([N+](=O)[O-])cc2)CC1)N1CC[C@@H]2C[NH2+]C[C@@H]21 ZINC000423731418
COC(=O)NCC(=O)NCC#N ZINC000308163198
O=[N+]([O-])c1cccc(CN(CCC(F)(F)F)CC(F)(F)F)c1 ZINC000279796955
C[C@@H]1CCSCCN1c1sc(S(C)(=O)=O)cc1[N+](=O)[O-] ZINC000276653178
CCOC(=O)CN(CC[NH3+])C(=O)/C(=N/OC(C)(C)C(=O)OC(C)(C)C)c1nsc(N)n1 ZINC001146642766
CC[NH+]1CCC(NC(=O)C[C@@H]2CCOC[C@@H]2OC)(C(F)(F)F)CC1 ZINC000891212651
CC(C)C(=O)NC[C@@H]1COC2(CCC(C)CC2)O1 ZINC000095991652
C=CCN(CC(F)(F)F)C(=O)C[C@H](C)CC(C)C ZINC000589860467
Cc1ccc([C@H](O)[C@@H](C)NC(=O)C(C)(C)n2cc([N+](=O)[O-])cn2)cc1 ZINC000804480949
Cc1ccc(C)c(OCCOC(=O)[C@H](C)N2C(=O)[C@H]3CC=CC[C@@H]3C2=O)c1 ZINC000102627936
C=COCCNC(=S)Nc1ccc(Br)cc1 ZINC000004893083
CCCCCCCC1=NN2C(=NC(=O)/C(=C\c3cc(C)n(-c4ccc(F)cc4)c3C)C2=N)S1 ZINC000097964948
CC(C)[C@@H]1C[C@H]1n1c(CSc2ccc(Cl)cc2)nnc1N(C)[C@@H](C)[C@@H](C)S(C)(=O)=O ZINC001360427863
CC1=C(Br)CN(C(=O)c2cc(NS(C)(=O)=O)ccc2O)CC1 ZINC000797779248
Cc1cccc(CN2C(=O)N/C(=C/c3ccc(OCc4cccc([N+](=O)[O-])c4)cc3)C2=O)c1 ZINC000409230620
CC(=O)[C@@]1(O)CC[C@H]2[C@@H]3CC[C@H]4C[C@H](O)CC[C@]4(C)[C@@H]3C(=O)C[C@@]21C ZINC000003882032
COC(=O)[C@@H](C)Oc1[nH]c(=O)[nH]c(=O)c1N=C1C(=O)[N-]C(=O)NC1=O ZINC001227473520
CC1(C#N)CCN(C(=O)N[C@H](c2c(F)cccc2F)C(F)(F)F)CC1 ZINC000274909625
CN1CCc2nc(Cl)nc(N3CCC4(C[C@H]([N@H+](C)Cc5ccccc5)CO4)CC3)c2C1 ZINC001164836487
COC(=O)c1cc(S(=O)(=O)NC[C@](C)(O)C[NH+](C)C)c(Br)o1 ZINC000269776672
C[C@@](Br)(C(=O)C1CC1)S(C)(=O)=O ZINC000096518618
COC(=O)COc1c(I)cc(C=C2C(=O)NC(=S)N(C)C2=O)cc1I ZINC000408908168
O=C(OCCC1OCCCO1)C(F)(F)c1ccc([N+](=O)[O-])cc1 ZINC000778171946
CC[C@@H](C(=O)N1CC[C@H]2CN(C(=O)c3ccc(C)[nH]c3=O)C[C@H]21)[NH+](C)C ZINC001022224124
Cc1nnc([C@@H](C)NC(=O)CCn2nc(C)c([N+](=O)[O-])c2C)s1 ZINC000273505174
C#C[C@]1(O)CC[C@@H]2[C@@H]3CCC4=CC(=O)CC[C@@H]4[C@@H]3CC[C@@]21C ZINC000253497593
CCn1cnnc1Cn1c(C(=O)NC(C)C)nnc1N1CC[N@@H+](C2CCOCC2)C[C@H]1C ZINC001547626963
C=CCCCn1c([C@@H]2CN(S(C)(=O)=O)CCO2)nnc1N1CCC[N@@H+](C(C)(C)C)CC1 ZINC001507955346
CCOc1ccc(CN(CCC[NH+](C)C)S(=O)(=O)c2ccc(S(=O)(=O)N(C)C)cc2)cc1OCC ZINC000514380534
CCN1C[C@@H](Nc2c(Br)cncc2[N+](=O)[O-])CC1=O ZINC000391570408
N#CCCN(CC1CC1)C(=O)c1ccc(Sc2ccc(Cl)cc2)o1 ZINC000096012389
CCOC(=O)N[C@@H]1[C@@H](OCC)O[C@@H](COC(C)=O)[C@H](OC(C)=O)[C@H]1OC(C)=O ZINC000025630223
CSc1ccc(Cl)c(C(=O)OCC(=O)N2C[C@H](C)O[C@@H](C)C2)c1 ZINC000003231679
Cc1cc2cc([N+](=O)[O-])ccc2[nH]c1=O ZINC000098095331
C[C@@H]1CC[C@H](Nc2ccc([N+](=O)[O-])cc2N2CCOC2=O)[C@H](C)C1 ZINC000301396551
O=[N+]([O-])c1ccc(/N=C/c2ccccc2[N+](=O)[O-])cc1 ZINC000004599669
Cc1ncsc1/C=C1/SC(N2CCCCC2)=NC1=O ZINC000096429859
C[C@@H]1CN(C(C)(C)CNS(=O)(=O)Cc2ccc([N+](=O)[O-])cc2)C[C@@H](C)O1 ZINC000045799475
CC(=O)OC[C@H]1O[C@@H](n2cc(NCc3nonc3C)c(=O)[nH]c2=O)[C@H](OC(C)=O)[C@@H]1OC(C)=O ZINC001164065859
C=CCN1C(=O)C(=Cc2ccc(N(C)C)o2)C(=O)NC1=S ZINC000039127203
CCn1nccc1/C=N/n1c(C)nnc1SCn1nc(C)c([N+](=O)[O-])c1C ZINC000002733058
CCn1cc(C[N@@H+]2CC[C@@H]3[C@@H](CO[C@H]3CC(=O)N3CCC4(CCOC4)CC3)C2)cn1 ZINC000585109188
O=C(CN(C(=O)c1ccc([N+](=O)[O-])cc1)N1C(=O)[C@@H]2[C@@H]3C=C[C@@H](C3)[C@@H]2C1=O)c1ccccc1 ZINC000035900230
O=C1Nc2ccc(F)cc2/C1=C1/S/C(=N\c2ccc(Br)cc2)NC1=O ZINC000015015651
C[C@H](CN(C)c1ccc(S(N)(=O)=O)cc1[N+](=O)[O-])c1nn[nH]n1 ZINC000274769583
Cn1ccnc1SCc1cc(=O)c(OC(=O)c2ccc(Cl)c([N+](=O)[O-])c2)co1 ZINC000009712935
O=[N+]([O-])c1cc([N+](=O)[O-])c(ON(c2ccccc2)c2cc(O)ccc2O)c([N+](=O)[O-])c1 ZINC000104259889
CC1(C)COC2(C[C@@H]3CC(=O)C[C@@H]3C2)OC1 ZINC000039434333
Cc1ccncc1[C@H](C)Nc1ccc(N2CCSCC2)cc1 ZINC000272314122
CCO[C@]1(c2nnc(N3CCC(C)(C#N)CC3)n2CC2CCS(=O)(=O)CC2)CCOC1 ZINC001502673053
CCCc1nc2oc3c(ncnc3N(C)CCO)c2c2c1COC(C)(C)C2 ZINC000002329557
Cn1cnnc1[C@@H]1CCCN(S(=O)(=O)c2cccc(F)c2-c2nn[nH]n2)C1 ZINC000737618757
COC(=O)C1C(CN2CCC(C(N)=O)([NH+]3CCCCC3)CC2)=NC(=O)N[C@@H]1c1ccc(C)cc1 ZINC000051318333
CC1(C)CC(=O)C2(NOc3c(O)n(-c4cccc(C(F)(F)F)c4)c(O)c32)C(=O)C1 ZINC000100920593
Cc1ccc([N+](=O)[O-])c(S(=O)(=O)N[C@@H]2CCOC(C)(C)C2)c1C ZINC000156347195
C[C@@]12C=C[C@@H](O1)[C@@H]1C(=O)N(c3ccc([N+](=O)[O-])cc3Br)C(=O)[C@@H]12 ZINC000408728775
CC1(C(=O)NC2CCN(C(=O)[C@@H]3C[C@H]3[N+](=O)[O-])CC2)CC(F)(F)C1 ZINC000946705574
CC(C)(C)Cc1nnc(Nc2cnn([C@H]3CC3(F)F)c2)n1C[C@H]1CCN(S(C)(=O)=O)C1 ZINC001287037173
COCCOCC[C@]12CC[C@H](OCOCC[Si](C)(C)C)[C@@]1(C)CCCC2=O ZINC000169830094
NS(=O)(=O)c1c2c(ccc1Cl)OC(F)(F)O2 ZINC000091252894
CC[C@@H](C)N(C(=O)Cn1nc(C)c([N+](=O)[O-])c1C)[C@@H]1CCS(=O)(=O)C1 ZINC000007391526
Cn1c(Sc2ccc(C=NNc3ccc([N+](=O)[O-])cc3S(=O)(=O)N3CCC(C(N)=O)CC3)cc2[N+](=O)[O-])nnc1-c1ccccc1 ZINC000150449736
COC(=O)[C@@H]1CCCN(c2nnc([C@@H]3CCC(=O)N3)n2C[C@@H]2C[N@H+](CC(C)C)CCO2)C1 ZINC001554515978
NS(=O)(=O)c1ccc(N2C(=O)C(=O)C(=C([O-])c3ccc([N+](=O)[O-])cc3)[C@@H]2c2ccccc2F)cc1 ZINC000009374092
C[C@H](c1ccc(Cl)cc1Cl)N(C)C(=O)[C@@H]1CCS(=O)(=O)C1 ZINC000032787359
COc1cc(C(F)(F)N2CC[C@@H]3[C@@H](C[C@@H](Cn4cccn4)[N@@H+]3C(C)C)C2)nc(Cl)n1 ZINC001164843773
O=[N+]([O-])C(C=NC1CCCCC1)=CNC1CCCCC1 ZINC000033402515
COC[C@]1(C(=O)N2CC[N@H+](C)C[C@H](C(=O)[O-])C2)CCN(C(=O)OC(C)(C)C)C1 ZINC001599184079
C[C@H](c1ccncc1)n1cc2[nH]c(N(C)C)ncc-2c1=O ZINC000041123043
Cc1cnn(C[C@H]2CN(c3nnc(-c4cccn4C)n3CCSC(F)(F)F)CCO2)c1 ZINC001290277839
C=CCc1cc(-c2nccn2C[C@@H]2COCCO2)cc(OC)c1O ZINC000071754381
C[C@@H]1CN(C(=O)C(=O)N[C@@H]2CC[N@H+](C)[C@H](C)C2)CCN1c1nccn2cnnc12 ZINC000554336444
Fc1ccccc1-c1cc(C(F)(F)N2CCCO[C@@]3(C[NH2+]CCOC3)C2)c(Cl)nn1 ZINC001164425524
Cc1ccncc1/C=C\C(=O)O[C@@H](C)c1cc([N+](=O)[O-])ccc1C ZINC000786921020
CC(C)NC(=O)C[C@@H]1COC[C@H]2C[N@@H+]([C@H]3C[C@@H](C)N(C(=O)OC(C)(C)C)C3)C[C@H]21 ZINC001168861781
CN1CC[C@H](NS(=O)(=O)c2cncc(C#N)c2)[C@@H]1c1ccc(Cl)cc1 ZINC000562048551
O=C(NC1CC[NH2+]CC1)N1CCN(S(=O)(=O)c2ccccc2[N+](=O)[O-])CC1 ZINC000418302547
COC(=O)C1=C(N)OC2=C(C(=O)CC(C)(C)C2)[C@@H]1c1ccc(C(=O)OC(C)C)cc1 ZINC000008781295
CC(=O)/N=C1\S[C@@H]2CS(=O)(=O)C[C@@H]2N1c1c(Cl)cc(Cl)cc1Cl ZINC000012139599
CS(=O)(=O)c1ccc(N2CCN(C(=O)C3=C[C@@H](O)[C@@H](O)[C@H](O)C3)CC2)c([N+](=O)[O-])c1 ZINC000590422504
CC[C@H](C)CC(=O)N1CCC(C)(NC(=O)c2n[nH]cc2F)CC1 ZINC001072980819
Cc1nc(C)c(C)c(N(C)C[C@H](C)NC(=O)[C@H](F)C(C)C)n1 ZINC001109182134
C[C@@H](c1nncn1C)N1C[C@@H]2CN(C(=O)CCS(C)(=O)=O)C[C@]2(C)C1 ZINC001101280900
CCOC(=O)c1nccnc1N1CC[C@]2(C1)CCC[C@H](C[NH+]1CCN(C)CC1)O2 ZINC001164889470
O=C(Nc1ccn(-c2cc[nH+]cc2)n1)C(=O)N1CCC2(CC1)CCS(=O)(=O)CC2 ZINC000556385913
O=C(C[N@H+]1C[C@H]2[C@@H](C1)CCC[C@@H]2Cc1cnccn1)Nc1ccc2[nH]c(=O)[nH]c2c1 ZINC000257302252
CN(C)c1nc(=NN=Cc2cccc([N+](=O)[O-])c2[O-])nc(Nc2ccc(F)cc2)[nH]1 ZINC000408721149
CC[NH+]1CCN(CCCN2CC3(CCN(Cc4cc(C)no4)CC3)OC2=O)CC1 ZINC000072408388
CC1(CC(F)(F)F)CN(c2nccc3c2cccc3[N+](=O)[O-])C1 ZINC000450958764
CN(c1c([N+](=O)[O-])cc(C(F)(F)F)cc1[N+](=O)[O-])[C@@H]1CCS(=O)(=O)C1 ZINC000005319572
CC(C)Oc1ccc(Br)cc1/C=N/O ZINC000005727357
O=[N+]([O-])c1cc(S(=O)(=O)N2CCCC2)ccc1Oc1ccc(-n2ccnc2)cc1 ZINC000006909171
Cc1nn(CCS(C)(=O)=O)c(C)c1C(=O)/C=C/c1cn2ccnc2s1 ZINC000899363236
CNc1ncc2c(=O)n(-c3cnn(C(C)C)c3)cc-2[nH]1 ZINC000041122991
N#C[C@@H](c1cccs1)N1CCN(C(=O)C[NH+]2CCC3(CC2)NC(=O)NC3=O)CC1 ZINC000539480650
C[C@@H](C(=O)N1CCc2c1cccc2Cl)n1nnnc1C(C)(C)C ZINC000272244645
Cc1ccc(S(=O)(=O)N2CC3(C2)OCC[C@@H]3CCOCC2CCOCC2)cc1 ZINC000306139978
Cc1ccc(/N=C/c2ccc(O)cc2O)cc1Br ZINC000000342686
O=[N+]([O-])c1ccc(C=Nc2nn[nH]n2)cc1 ZINC000016955100
CC[C@@](Br)([C@H](O)C1CC1)S(C)(=O)=O ZINC000096521592
C[C@@H]1C[C@@H](C)C[NH+](C(C)(C)CNC(=O)N2CCN(S(=O)(=O)N(C)C)CC2)C1 ZINC000054728048
CC(C)(C(=O)Nc1ccc(=O)n(CCO)c1)c1ccc([N+](=O)[O-])cc1 ZINC000592892412
C=C/C(C)=C/CC(=O)N1CCC(C)(NC(=O)[C@H]2CCOC2)CC1 ZINC001073196020
C[C@@H](NS(C)(=O)=O)c1nnc(N2C[C@@H](C)O[C@@H](C(F)(F)F)C2)n1CC[NH+]1CCCCC1 ZINC001494199121
CCC[C@@H]1C[C@H](C(=O)N[C@H]([C@H](C)Cl)[C@@H]2O[C@H](SC)[C@H](O)[C@H](O)[C@H]2O)[N@H+](C)C1 ZINC000101465121
CC(=O)OC[C@H]1O[C@@H](n2cc(-c3c[nH]nc3C)c(=O)[nH]c2=O)[C@H](OC(C)=O)[C@@H]1OC(C)=O ZINC001240522324
C[NH+](C)CCN1C(=S)N[C@@H](c2ccccn2)[C@@H]1c1cccn1-c1ccccn1 ZINC000223254401
Cc1nc2nc(Cl)nc(N3CC[C@]4(C3)CCC[C@@H](C[NH+]3CCN(C)CC3)O4)c2[nH]1 ZINC001164889447
CC(C)[C@@H](NC(=O)/C(=C/c1ccc([N+](=O)[O-])cc1)NC(=O)c1ccccc1Br)C(=O)[O-] ZINC000008721652
NC(=O)[C@H](c1ccccc1)N1CCN(c2ccccc2[N+](=O)[O-])CC1 ZINC000012810005
Cc1cccc(C)c1NN=C1C=CC(=O)C(CO)=C1 ZINC000070461650
C[C@@H](CC[NH+](C)C)NC(=O)N1CCN(S(=O)(=O)N2C[C@@H](C)O[C@@H](C)C2)CC1 ZINC000062505245
Cc1nn([C@@H]2CCS(=O)(=O)C2)c(C)c1CN(C)CN1C(=O)N[C@@]2(C[C@@H](C)CC(C)(C)C2)C1=O ZINC000014245395
O=[N+]([O-])c1ccc(SCc2cnc3ccccn23)nc1 ZINC000095990932
CC[C@@H](C)[C@@](C)(O)Cn1c(-c2cc(Br)c[nH]2)nnc1N1CCN(c2cnccn2)CC1 ZINC001291386235
O=[N+]([O-])c1ccccc1S(=O)(=O)N1C[C@@]2(CCCO2)[C@@H]1C1CC1 ZINC000294151448
CC1(C(N)=O)CN(c2cccc([N+](=O)[O-])c2S(N)(=O)=O)C1 ZINC000568981023
Cc1ccc(S(=O)(=O)N2CCOCC[C@H]2C)c(C)c1[N+](=O)[O-] ZINC000856737434
COC(=O)/C=C1\SCC(=O)N1CCCOC(=O)CNC(=O)C(C)(C)C ZINC000748856013
O=C(CCc1cc2n(n1)CC[NH2+]C2)N1CCN(CCn2cncn2)CC1 ZINC000072473968
COC(=O)[C@]1(C)O[C@](C)(O)[C@](C)(OC(C)=O)[C@@](C)(OC(C)=O)[C@@]1(C)OC(C)=O ZINC000247869594
CCn1cc(S(=O)(=O)N2CC(O)(C3CC3)C2)c([N+](=O)[O-])n1 ZINC001338928746
CNc1nccc(C(=O)N(C)Cc2cn(C)nn2)c1[N+](=O)[O-] ZINC000598224329
CCO[C@]1(c2nnc(N3C[C@@H](C)[N@H+](CC)C[C@H]3C)n2CCN2CCN(C(C)=O)CC2)CCOC1 ZINC001502663719
O=C(OCc1cc([N+](=O)[O-])cc2c1OCOC2)c1ccc(N2CCCCC2)c([N+](=O)[O-])c1 ZINC000009561762
COc1cc([N+](=O)[O-])ccc1S(=O)(=O)N(C)C[C@@H]1CC1(C)C ZINC000595410959
C[C@@H]1CCCC[C@@]12NC(=O)N(CC(=O)N1CCn3c(nn(CC(=O)N(C)C)c3=O)C1)C2=O ZINC000467049755
Cn1ccc(C(=O)n2cc3c(nc2=NCC2CC2)[C@H]2C[NH2+]C[C@H]2S(=O)(=O)C3)n1 ZINC001147344714
Cc1cccc(Cl)c1N1CCCS1(=O)=O ZINC000095495572
O=c1c(C(F)(F)F)cccn1CC[C@@H]1CCOC1 ZINC000095370223
O=C(NCCC[NH+]1CCCC1)C1CCN(C(=O)NCCS(=O)(=O)N2CCSCC2)CC1 ZINC000504357568
C1CC[C@@H](ON=C2CCC[C@H](C3CCOCC3)C2)OC1 ZINC000905456378
C[C@@H]1CSC(SCc2csc(Br)c2)=N1 ZINC000089523405
C[S@@](=N)(=O)N1CCN(c2ccc([N+](=O)[O-])cc2S(=O)(=O)N2CCOCC2)CC1 ZINC001559273669
CC[C@@H](C)c1nnc(N2CCN(c3c(C#N)c(C)nn3C)CC2)n1C[C@@H]1CCS(=O)(=O)C1 ZINC001495723118
COC(=O)[C@@H](C)C[N@H+](C)CC(=O)N1CCN(S(=O)(=O)c2ccccc2C#N)CC1 ZINC000603850202
COC(=O)CN(c1cccc(Cl)c1Cl)S(=O)(=O)c1ccc([N+](=O)[O-])cc1 ZINC000225036693
O=[N+]([O-])c1ccc2cnn(S(=O)(=O)c3ccc(Cl)cc3)c2c1 ZINC000006528001
O=S(=O)(c1cncc(-c2nn[nH]n2)c1)N1CC[C@@H](O)[C@H](C2CCCC2)C1 ZINC001571142529
C=CC[S@](=O)[C@@H](C)c1ccc(C(C)(C)C)cc1 ZINC000905198666
Cc1[nH]c2ccccc2c1/C=C1\C(=O)N=C2SN=C(SCC(C)C)N2C1=N ZINC000004825889
C=CCOC[C@@]12CCCO[C@@H]1CCN(S(=O)(=O)C1CC1)C2 ZINC000096056937
COc1cc(C(F)(F)N2CC[C@@]3(C2)CCC[C@@H](C[NH+]2CCN(C)CC2)O3)cc(Cl)n1 ZINC001164890464
O=Cc1cc([N+](=O)[O-])ccc1Sc1ccccc1 ZINC000000153671
O=C(Cn1ncnn1)NCC#CCO ZINC001123781067
Cc1cc([N+](=O)[O-])c(Cl)cc1-c1ccc(C=O)o1 ZINC000005959676
CC(C)N1c2ccc(C=C3C(=O)NC(=S)N(C)C3=O)cc2[C@@H](C)CC1(C)C ZINC000223541326
CC(C)NC(=O)c1cc(Oc2ccc([N+](=O)[O-])cc2S(=O)(=O)NC(C)(C)C)n(C)n1 ZINC000096203475
O=[N+]([O-])c1ccc(COc2ccccc2CO)cc1 ZINC000000476656
CCc1nnc(N2CCC(NS(=O)(=O)CC)CC2)n1CC1([NH+](C)C)CCOCC1 ZINC001498981658
F[C@@H](C(F)(F)F)C(F)(F)OCC(F)(F)F ZINC000095682107
O=S(=O)(c1ccc(Cl)s1)N1CC(n2nccn2)C1 ZINC000888107037
CCS(=O)(=O)c1ccccc1N1CCC(O)(c2ccccc2)CC1 ZINC000191849991
Cc1ccc(S(=O)(=O)N2CC23CCSCC3)cc1 ZINC000072267064
CC1=NN(c2ccc(C)c(C)c2)C(=O)C1=CNC[C@@H](O)c1ccc([N+](=O)[O-])cc1 ZINC000226863791
C[C@@H](NC(=O)c1c[nH]c2cccc([N+](=O)[O-])c21)c1ccc(F)c(F)c1 ZINC000342933089
Cc1ccc(C)c(OCCCOc2ccc(/C=C3\SC(=S)N(C)C3=O)cc2)c1 ZINC000033390943
CC(C)(C)C(=O)N1CCC(CSCCCC#N)CC1 ZINC000191015581
Cc1ncc(CN(C)Cc2nc(C)c(C)[nH]2)s1 ZINC000628149130
CC(=O)SCC(C)C(=O)[N+]1=C(C(=O)[O-])CCC1 ZINC001560407531
COCCN(C(=O)CSc1nnc(-c2ccc(Cl)cc2)o1)c1c(N)n(CC(C)C)c(=O)[nH]c1=O ZINC000015940527
CCC(=O)CCCCC[C@@H]1NC(=O)[C@H]2CCCCN2C(=O)[C@@H]([C@H](C)CC)NC(=O)[C@H](Cc2cn(OC)c3ccccc23)NC1=O ZINC000097973825
COc1cccc(C(=O)N[C@@H](C)C(=O)N2CCC3(CC2)[NH2+]CCc2nc[nH]c23)c1OC ZINC000008996499
Cc1nc(S[C@@H]2COC(C)(C)C2)c(Cl)cc1C#N ZINC000599125212
Cc1nc(C)c(Cn2c(COc3cc(C)cc(C)c3)nnc2N2C[C@@H](C)O[C@@H](C(F)(F)F)C2)s1 ZINC001361024067
CC[C@@H](C)n1[nH]c(=NC(=O)C(=O)NC[C@H](CCO)CC(C)C)cc1C ZINC000538377778
O=C(c1cc2c(s1)CCC2)N1CCC2(CC1)Nc1ccccc1S(=O)(=O)N2 ZINC000072325711
Cn1nccc1C=c1sc(=C(C#N)C(=O)N2CCOCC2)n(CC(C)(C)C[NH+](C)C)c1=O ZINC000608911569
C[C@H]1C[C@@H]1c1ncc(C(=O)N[C@@H]2C[C@@H]3C[C@H]([C@@H]2C)C3(C)C)cn1 ZINC001185169321
NC(=O)C1=NO[C@@H](CNS(=O)(=O)c2cc(Br)cnc2Cl)C1 ZINC000277730842
C=CC[C@@H]1O[C@@H](C)[C@@H](OC(C)=O)[C@@H](OC(C)=O)[C@@H]1OC(C)=O ZINC000135903769
CC(=O)N(C)CC(=O)N[C@H]1C[C@H]2CC[C@@H]1N2c1cc(C)[nH+]cc1-c1nn[nH]n1 ZINC001573409578
Cc1ccc(NC(=O)C2=C(C)Nc3nnnn3[C@@H]2c2ccc([N+](=O)[O-])cc2)c(C)c1 ZINC000004878936
CCN1C(=O)/C(=C/c2c(=O)n3cc(C)ccc3nc2N2C[C@@H](C)C[C@H](C)C2)SC1=S ZINC000009427352
CC[N@H+](CCn1c([C@@H]2COCCN2C(=O)OC(C)(C)C)nnc1N1C[C@H]2OCO[C@H]2C1)C(C)C ZINC001502199521
C[C@@H](c1cccc([N+](=O)[O-])c1)N(C)C(=O)c1ccc2c(c1)NC(=O)CCS2 ZINC000015179495
Cn1cc(CN2Cc3cnc(N4CCOCC4)nc3[C@@]3(CC[N@H+](CC4CC4)C3)C2)cn1 ZINC000306133445
Cn1nc([O-])c(=O)nc1SCC1=C(C(=O)[O-])N2C(=O)[C@@H](NC(=O)[C@@H]3C[NH2+]CCCO3)[C@H]2SC1 ZINC001221382281
COCCC1([NH3+])CCN(C(=O)[C@@H]2Cn3nnnc3C23CCN(C(=O)OC(C)(C)C)CC3)CC1 ZINC001176443129
COCCC1(C(=O)N2CC[C@@H]3[C@H](CCC(=O)N3C3CC3)C2)CC1 ZINC000095979368
CC(C)(C(=O)NC[C@@H](N1CC[NH2+]CC1)C(F)(F)F)n1cc([N+](=O)[O-])cn1 ZINC000262134858
C[C@H]1CN(S(=O)(=O)Cc2ccc([N+](=O)[O-])cc2)C[C@H](C2CC2)O1 ZINC000280447792
O=[N+]([O-])c1cc(Cl)cnc1N1CCC(c2ccc(F)cn2)CC1 ZINC000895109671
Fc1cc(Br)cc(OCCC2OCCO2)c1F ZINC000095734038
O=[N+]([O-])c1cc([N+](=O)[O-])c(N2CCCCCC2)cc1Cl ZINC000003880487
CC1=CN2C(=NC(=O)/C(=C\c3ccc(O)cc3)C2=N)S1 ZINC000004694965
C#CCNS(=O)(=O)N1CCN(C(=O)Nc2cc(C(=O)OC)cc(C(=O)OC)c2)CC1 ZINC001214779731
C=CCS(=O)(=O)CCn1c(COc2cc(C)cc(C)c2)nnc1N1CCN2C(=O)N(C)C[C@@H]2C1 ZINC001508143148
CN1CC[NH+](Cc2c([O-])ccc3c(-c4cc5cc(Cl)ccc5oc4=O)cc(=O)oc32)CC1 ZINC000020605027
CN(C(=O)CCCCC/N=C1/NS(=O)(=O)c2ccccc21)[C@@H]1C[NH+]2CCC1CC2 ZINC000732158644
CCCCN1C(=O)[C@@H]2[C@H](C1=O)[C@@H](Cc1ccc(O)cc1)[NH2+][C@@]21C(=O)Nc2c1cc(C)cc2C ZINC000020566531
Cc1nn(CCF)cc1NCc1c(C)nn(C)c1F ZINC000256052758
CC1=C(Br)CN(c2nnc(-c3cc(Br)c[nH]3)n2CC2(C)CCOCC2)CC1 ZINC001360851666
Cc1csc2ncnc(N3CCc4c(nnn4C)[C@@H]3COCC[NH+]3CCCC3)c12 ZINC001164715578
O=C1/C(=C/c2cccc(O)c2)SC(=S)N1[C@@H]1CCS(=O)(=O)C1 ZINC000013647290
C[NH+](C)CCOCc1ncn2c1CN(c1ncc([N+](=O)[O-])cc1[N+](=O)[O-])CCC2 ZINC001165000972
CS(=O)(=O)C1(CNC(=O)NC[C@@H]2CCCS(=O)(=O)C2)CCCCC1 ZINC000661182648
CN1c2ccccc2Sc2cc(C=C3C(=O)N(C)C(=O)N(C)C3=O)ccc21 ZINC000409147097
O=C(c1ccc(=O)[nH]n1)n1cc2c(nc1=NCC1CC1)[C@H]1C[NH2+]C[C@H]1S(=O)(=O)C2 ZINC001146985635
CC1(C)Cc2nc(SCC#N)c(C#N)cc2C(=O)C1 ZINC000005705911
C[C@@H](C#N)CN(C)CN1C(=O)N[C@](C)(c2ccc(Br)s2)C1=O ZINC000727819902
C=CCS(=O)(=O)CCn1c([C@H]2CCCO2)nnc1N1CCN(c2nc(C)cs2)CC1 ZINC001508147262
CC(C)CCC(=O)N1Cc2ccnn2[C@@H](CC(=O)N2CCC(F)(F)CC2)C1 ZINC000575406815
Cc1nn(C(=O)Cn2nc([N+](=O)[O-])c(Br)c2C)c(C)c1[N+](=O)[O-] ZINC000012372155
Cc1sc(C)c(Cn2c(N(C)CC(C)C)nnc2[C@@]2(OC(C)C)CCOC2)c1Br ZINC001360850822
O=[N+]([O-])c1ccc(CCS(=O)(=O)N2CCOC[C@@H]2C2CC2)cc1 ZINC000180226993
CNc1c(C(=O)NCC(C)(C)[C@@]2(O)CCOC2)cccc1[N+](=O)[O-] ZINC000592876029
CC1(C)CN(C(=O)C2CCN(c3ccccc3[N+](=O)[O-])CC2)C[C@@H]1O ZINC000279319579
C[C@]1(CO)[C@@H]2CC[C@]34C=C[C@](CO)(C3)CC[C@@H]4[C@@]2(C)CC[C@@H]1O ZINC000013376766
CC(C)Cc1nnc(N2CCS(=O)(=O)C3(CCCCC3)C2)n1CCCO[C@H](C)c1ccccc1 ZINC001359873847
Cc1noc(CNC2(c3ccc(C(F)(F)F)cc3)CC2)c1[N+](=O)[O-] ZINC000595563574
CS(=O)(=O)Nc1cc(C(F)(F)F)ccc1Br ZINC000194963380
CCc1cnc(CN(C)c2nnc([C@H]3CCCOC3)n2C[C@H]2CCCS(=O)(=O)C2)s1 ZINC001292640897
C[C@@H](NC(=O)N1C[C@@H](C)O[C@@]2(CCOC2)C1)c1cccc([N+](=O)[O-])c1 ZINC000280260473
C[C@@H]1OC(C)(C)N(C(=O)OC(C)(C)C)[C@@H]1CNC(=O)N1CCS(=O)(=O)C[C@@H]1CCO ZINC001469343120
Cn1cc(C(=O)COC(=O)C(C)(C)c2ccc([N+](=O)[O-])cc2)cn1 ZINC000741324747
C=C[C@](C)(O)CC(=O)NCC1(Nc2snc(Cl)c2-c2nn[nH]n2)CC1 ZINC001573309460
Cc1ccc(S(=O)(=O)N[C@@H](C)Cn2cncn2)c([N+](=O)[O-])c1 ZINC000066579638
O=C1[C@@H]2[C@H]3C=C[C@H](C3)[C@@H]2C(=O)N1c1cccc(O)c1 ZINC000000285007
Cn1c(=O)[nH]c(=O)c2cc(S(=O)(=O)N3CC4(CCCC4)OC[C@@H]3C[NH+](C)C)cnc21 ZINC001561786653
Fc1c(F)c(F)c(OC(F)(F)F)c(F)c1F ZINC000097947791
C[C@]12C[C@]34C[C@H]1[C@H]2C[C@H]3[C@]1(C)CCCC(CO)(CO)[C@H]1[C@H](O)C4 ZINC000065356768
COC(=O)c1cc(COC(=O)CN2C(=O)N[C@@]3(CCCC(C)(C)C3)C2=O)oc1C ZINC000768700612
C=C(C)CN1Cc2ccccc2C[C@@H]1c1nnc(CC)o1 ZINC000058433528
CS[C@@H]1CN(C(=O)[C@@H](C)NS(=O)(=O)c2c(C)nn(C)c2C)C[C@@H]1[NH+](C)C ZINC000495681606
CN(C)S(=O)(=O)c1ccc2c(c1)CCN2C(=O)c1ccc([N+](=O)[O-])cc1 ZINC000010542624
N#Cc1cc(C(F)(F)F)ccc1S(=O)(=O)N1CCO[C@]2(CCSC2)C1 ZINC000567895075
CO[C@@H]1CS(=O)(=O)C[C@H]1[NH2+]C[C@@H]1COC(C)(C)N1C(=O)OC(C)(C)C ZINC000862410254
CCN1C[C@H](NCc2cc(Br)c([N+](=O)[O-])s2)CC1=O ZINC000602684666
CC[C@@H](C(=O)N1NC(C(F)F)=C[C@@]1(O)C(F)F)n1nc([N+](=O)[O-])cc1C ZINC000006554828
CC(C)(C)C(=O)N1CCN(c2c([N+](=O)[O-])cc(C(F)(F)F)cc2[N+](=O)[O-])CC1 ZINC000004687601
Cc1cc(N2CCC(C)(CO)CC2)c(C(F)(F)F)cc1[N+](=O)[O-] ZINC000461937593
CC1=C/C(=N/c2ccc(N(C)C)cc2)C(C)=CC1=O ZINC000016968590
O=C1[C@@H]2[C@@H](C(=O)N1/N=C/c1cc([N+](=O)[O-])cc(Br)c1[O-])[C@@H]1C=C[C@H]2CC1 ZINC000015223104
C/N=C1/S/C(=C\c2ccc(I)o2)C(=O)N1C ZINC000015745658
C[C@H](c1csnn1)N1C[C@@H](O)[C@H](NC(=O)c2cn(C)nc2C2CC2)C1 ZINC001077072466
O=C(NC(=S)N1CCN(c2ccc([N+](=O)[O-])cc2)CC1)c1ccc(N2CCCCC2)c([N+](=O)[O-])c1 ZINC000014273710
CC1CC[NH+](CCCn2c([C@H]3CCC(=O)N3)nnc2N2CCC(S(C)(=O)=O)CC2)CC1 ZINC001494065023
CC[C@]1(C)CN(c2nnc([C@]3(OC(C)C)CCOC3)n2CC2(S(C)(=O)=O)CCCC2)CCO1 ZINC001292353417
CCOc1ccc(Cl)cc1/C=N/n1cnnc1SC ZINC000408817313
C[C@@H]1CN(c2cccc(Br)c2[N+](=O)[O-])CCC1(F)F ZINC000856759549
Cc1ccc([C@@H]2C(C(=O)c3ccc4c(c3)OCCO4)=C(O)C(=O)N2CCC[NH+](C)C)cc1 ZINC000009354182
O=C1[C@H]2[C@@H](C(=O)N1c1cccc3ccccc31)C1(C=Nc3ccc([N+](=O)[O-])cc3)c3ccccc3C2c2ccccc21 ZINC000408722844
CC(C)(C)OC(=O)C1(NC(=O)c2cc([N+](=O)[O-])c[nH]2)CCOCC1 ZINC000598522071
CN(CCN1CCOC(C)(C)C1)c1nnc(C(=O)N2CCCC2)n1C[C@@]1(O)CC[N@H+](C)C1 ZINC001503678060
CC(C)C[N@@H+]1CCO[C@H](Cn2c([C@H](C)NS(C)(=O)=O)nnc2N2C[C@@H](C)OC(C)(C)C2)C1 ZINC001509433567
CCc1ccc2c(c1)[C@@]1([NH2+][C@@H](Cc3ccc(O)c(O)c3)[C@H]3C(=O)N(Cc4ccccc4Cl)C(=O)[C@H]31)C(=O)N2 ZINC000101317125
C#CCN(CC)c1nnc([C@H]2CN(S(C)(=O)=O)CCO2)n1CCc1csc(C(C)C)n1 ZINC001507688475
C[NH2+]C[C@@H]1C[C@H](F)CN1S(=O)(=O)c1cc2c(cc1[N+](=O)[O-])OCCO2 ZINC000367405461
O=c1[nH]cnc2cc(N[C@@H]3CCO[C@H](C4CC4)C3)c([N+](=O)[O-])cc21 ZINC000160290319
C[C@@](CNC(=O)c1cnns1)(NC(=O)c1cc(-c2nn[nH]n2)c[nH]1)C1CC1 ZINC001575053784
CCn1nc(C)c([N+](=O)[O-])c1N[C@@H]1C[C@H](OC(C)(C)C)C12CCC2 ZINC000596513346
C#CC[NH+]1CCC(C(=O)N2CCC(N(CC(F)(F)F)S(C)(=O)=O)CC2)CC1 ZINC000732945103
C=CCNc1cc(C)c(Br)cn1 ZINC000042783849
CC(C)[C@@H]1CCN(c2nnc([C@@H]3CN(S(C)(=O)=O)CCO3)n2C[C@H]2CCSC2(C)C)C1 ZINC001287265934
O=C(Nc1ccc(F)c(-n2nnnc2C2CC2)c1)C(=O)N1CCN2C(=O)NC[C@@H]2C1 ZINC000431376457
CCOc1cc2c(cc1CN1CCC(S(=O)(=O)CC)CC1)O[C@H](C)C2 ZINC000193253371
C[C@@H](Cn1c([C@@H]2CCS(=O)(=O)C2)nnc1N(C)CCN1CCOC(C)(C)C1)[NH+](C)C ZINC001541855351
CC[C@@H]1C(=O)NCCN1c1nnc(-c2nn(C(C)C)c(=O)c3ccccc32)n1C[C@@H](OC)C(C)C ZINC001293229957
NN1CC(=O)N(c2cc(Cl)cc(Cl)c2)CC1=O ZINC000000164344
Cc1c(C(=O)N[C@@H]2CCO[C@@H](C)C2)cc([N+](=O)[O-])c(C)c1[N+](=O)[O-] ZINC000271266692
CC(=O)N1CCC[N@@H+]([C@@H]2CN(c3nnc(-c4cccn4C)n3CCNC(=O)C(C)C)C[C@H]2C)CC1 ZINC001508230521
CC(C)(C)NC(=O)C[NH+]1CCC(CNC(=O)[C@H]2CCc3nnnn3CC2)CC1 ZINC000516186612
CC[C@@H](C)N1C(=O)[C@H]([C@@H](C)CC)NC12CCN(C(=O)NC(C)(C)C)CC2 ZINC000253389650
Cc1nonc1C(=O)NC1CC2(C1)CC(NC(=O)[C@@H]1C[C@H]1[N+](=O)[O-])C2 ZINC001014000060
C=CC(C=C)Oc1ccnc(Cl)c1Br ZINC001234209680
C#CCNC(=O)CNC(=O)NC ZINC000307705853
Cc1ccc(-c2cc(C(F)(F)N3Cc4ncnn4C4(CC[NH2+]CC4)C3)c(Cl)nn2)cc1 ZINC001164416385
CCO[C@@H]1COC[C@H]1NCc1nnc(-c2ccc([N+](=O)[O-])cc2)o1 ZINC000451942819
CN1C[C@@H]2CN(c3nnc(-c4ccc(Br)s4)n3CCOCC[NH+](C)C)CCN2C1=O ZINC001503402521
O=C(c1ncn2c1CNCC2)n1cc2c(nc1=NCC1CC1)[C@H]1C[NH2+]C[C@H]1S(=O)(=O)C2 ZINC001159395794
O=[N+]([O-])c1cnc(Cl)c(C(F)(F)NC[C@H](O)C(F)(F)F)c1 ZINC001158535641
C[C@H](C[N+](=O)[O-])OC(=O)c1cc2ncc(Br)cn2n1 ZINC000870385137
Cn1nc2c(c1C(=O)n1cc3c(nc1=NCC1CC1)[C@H]1C[NH2+]C[C@H]1S(=O)(=O)C3)CNC2 ZINC001159393342
O=[N+]([O-])c1ccc(CS(=O)(=O)N2C[C@H]3CCC[C@@H](C2)C3O)cc1 ZINC000178768259
COC1=C[C@@H](C)[C@@H]2C[C@H]3O[C@@H](O)C[C@H]4[C@@H](C)[C@@H]5OCO[C@H]5[C@H]([C@@]2(C)C1=O)[C@@]34C ZINC000096023701
CC(C)(C)OC(=O)N1CCN(CC(=O)N[C@@H]2[C@@H](O)[C@H](O)[C@@H](COS(=O)(=O)[O-])O[C@@H]2O)CC1 ZINC001180793388
CC1(CNC(=O)NCCNS(=O)(=O)c2cccc([N+](=O)[O-])c2)CC[NH2+]CC1 ZINC000417344457
CC[C@H](Nc1sc(S(C)(=O)=O)cc1[N+](=O)[O-])c1ncc[nH]1 ZINC000357706830
CCCCn1c(N)c(N(CCOC)C(=O)CN2C(=O)NC3(CCC(C(C)(C)CC)CC3)C2=O)c(=O)[nH]c1=O ZINC000032957703
C[C@@H](CC(=O)N1C[C@H]2CCN(C(=O)c3cnns3)C[C@H]21)n1ccnc1 ZINC000972185125
CC(C)(C)C(=O)[C@@H]1[C@@H](C(=O)C(C)(C)C)S1(=O)=O ZINC000001734824
CCC[C@@H]1Cc2nc(N3CCCCC3)c(C#N)cc2CO1 ZINC000019873267
C[C@H]1COC(C)(C)CN1S(=O)(=O)c1ccoc1 ZINC000334442304
N#CCCN(CCC(F)(F)F)C(=O)[C@@H]1CC=CCC1 ZINC000088219936
CNC(=O)N1CCN(c2nnc([C@@H]3CCS(=O)(=O)C3)n2CC(C)(C)C[NH+]2CCCC2)CC1 ZINC001299276851
Cc1nc(SCC(=O)C23CC4CC(CC(C4)C2)C3)c(C#N)c(C)c1C ZINC000018335854
Oc1ccc(CNc2ccc(OC(F)F)nc2)c(F)c1F ZINC001181175962
C/C(C/C(C)=N\C(N)=S)=N/C(N)=S ZINC000104242242
CC(C)[NH+]1CCC(O)(Cn2c([C@@H]3CCS(=O)(=O)C3)nnc2N2CCOCC2)CC1 ZINC001541619363
CC[NH+](CC)[C@H](C)Cn1c(-c2cnccn2)nnc1N1CCN([C@@H](C)C(=O)NC2CC2)CC1 ZINC001501979246
COc1cc(C(=O)O[C@@H]2C[C@]34CC[NH2+][C@@]35C[C@H](O[C@]5(OC)[C@@H]2O)c2cc3c(cc24)OCO3)ccc1O ZINC000004972872
N#CC1(CN2CC=C(c3c[nH]c4ncccc34)CC2)CCC1 ZINC000336192489
CC(C)n1cnnc1SCC(=O)N(C)C1=CCCC1 ZINC000042679046
O=[N+]([O-])c1ccc([C@@H](O)C[NH2+]CCS(=O)(=O)N2CCSCC2)cc1 ZINC000819032339
CS(=O)(=O)c1cc(F)ccc1[N+](=O)[O-] ZINC000039270125
CS(=O)(=O)N/N=C/[C@@H]1C=CC=CC1 ZINC000005640888
Cc1cc2c(cc1C=C1C(=O)N(C)C(=O)N(C)C1=O)[C@@H](C)CC(C)(C)N2C(C)C ZINC000223598785
Oc1cc2cncc(Cc3ccc(Cl)cc3)c2cc1O ZINC000095868184
CN(c1nnc(CC(C)(C)C)n1CCN1CC[N@H+](C)C(C)(C)C1)C1CCN(S(C)(=O)=O)CC1 ZINC001503422687
C[C@@H]1C[N@H+](CCCn2c(-c3cnn(C)c3)nnc2N2CCCC[C@H](S(C)(=O)=O)C2)CCCO1 ZINC001494525153
C#C[C@@H](CC)NC(=O)C(N)=O ZINC001119045074
COc1cc(S(=O)(=O)N2CCOc3cc(N(C)C)ccc32)cnc1Cl ZINC000767467100
C#C[C@@H]1C[C@H]2[C@@H]3CCC4=CC(=O)CC[C@]4(C)[C@H]3CC[C@]2(C)[C@@H]1O ZINC000118926722
CC[NH+](CC)CCNC(=O)CCC(=O)N1CCc2c(c(C(=O)N3CCCCC3)nn2C)C1 ZINC000064565503
COC(=O)[C@@]1(O)CCN(C(=O)c2c([N+](=O)[O-])c(C)nn2C)C1 ZINC001559028039
CC(C)CO[C@H]1CCN(Cc2cc([N+](=O)[O-])ccc2C(F)(F)F)C1 ZINC000549472534
O=C(C1=C[C@@H](O)[C@@H](O)[C@H](O)C1)N1CCN([C@@H]2C[NH2+][C@H](C(=O)N3CCC(F)(F)C3)C2)CC1 ZINC001161118982
C[C@H](NS(C)(=O)=O)c1nnc(N2C[C@@H]3CCC[C@@H]32)n1CC(C)(C)[NH+]1C[C@@H](C)O[C@H](C)C1 ZINC001494089011
CN(CC(=O)OC(C)(C)C)c1cccc([N+](=O)[O-])c1S(N)(=O)=O ZINC000565471925
CN(CC(=O)N1CC[NH+](C2CCCCC2)CC1)S(=O)(=O)c1cc2c(cc1Cl)NC(=O)CO2 ZINC000035452228
CN(CC(C)(C)CN1CCOCC1)c1nnc([C@H]2CCCO2)n1C[C@@]1(O)CC[N@H+](C)C1 ZINC001503684765
CCC[C@@]1(CO)CCCN(Cc2nc(CSC)no2)C1 ZINC000091965666
CC(C)(C)OC(=O)N1CC[C@@H]2CCN(C(=O)[C@@H]3C[C@@H]3[N+](=O)[O-])C[C@H]21 ZINC000370446102
C[C@H](C(=O)N1CC[C@H](CNc2cc[nH+]cc2-c2nn[nH]n2)C1)c1cnn(C)c1 ZINC001573616993
FC(F)(c1nc2ccc(Cl)nc2[nH]1)N1C[C@H]2OCCN(c3cnccn3)[C@@H]2C1 ZINC001164768593
CCCCn1c(N)c(N(CC(C)C)C(=O)CCC(=O)N2CCC[N@H+](Cc3ccc(C#N)cc3)CC2)c(=O)[nH]c1=O ZINC000514394617
CC[C@@H]1CN(c2cc([N+](=O)[O-])cc(S(N)(=O)=O)c2)C[C@@H](CC)O1 ZINC000420619853
COC(=O)[C@@H]1C[C@@H]([N@@H+]2CC3(CN(C(=O)OC(C)(C)C)C3)[C@@]3(CCNC3=O)C2)C[C@@H]1C(=O)OC ZINC001173577840
CC(C)NC(=O)c1nnc(N2CCN(C(=O)[C@@H]3CCCO3)CC2)n1CC1([NH+](C)C)CCC1 ZINC001541672219
C=CCN(C(=O)CN(C)c1ncnc2nc[nH]c21)[C@@H]1CCS(=O)(=O)C1 ZINC000057238931
C[C@@]12C[C@@H](CC(C)(C)C1)N(S(=O)(=O)c1ccccc1[N+](=O)[O-])C2 ZINC000001236469
C=CCN1Cc2ccc(Br)cc2C1=O ZINC000072209237
O=c1oc2cc([N+](=O)[O-])ccc2n1SC(Cl)(Cl)Cl ZINC000001668482
C[C@@H](C(=O)NC[C@H](O)C[NH2+]Cc1ccc(-c2nn[nH]n2)s1)c1cnn(C)c1 ZINC001573691914
COc1ccc(N2C(=O)[C@H]3[C@@H]4C=C[C@@H](O4)[C@H]3C2=O)c([N+](=O)[O-])c1 ZINC000018210189
CCC[C@H](C#N)N(C)C(=O)[C@H](CC)O[C@@H]1CCC[C@@H](C)C1 ZINC000410830024
C#CCOc1c(C=O)cc(C(C)(C)C)cc1[N+](=O)[O-] ZINC000225277183
N#C[C@@H]1CC=C(Nc2cnc3c(C4CCC4)cnn3c2)CC1 ZINC001212859588
CC(C)C[C@@H](N=C1NS(=O)(=O)c2ccccc21)c1nc(-c2cn(CCO)c(=O)[nH]c2=O)no1 ZINC000904854568
COC(=O)N1N(C(=O)OC)[C@]2(C)C(=O)C(C)(C)[C@@]1(C)C(C)=C2C ZINC000000391275
O=C(OCC(F)F)OCC(F)(F)C(F)(F)F ZINC000169795635
N#CCC(=O)N1C[C@@H](O)[C@H](CO)C1 ZINC000306353187
COC1=C(OC)C(=O)C(OC)=C(OC)C1=O ZINC000001598428
CS(=O)(=O)O[C@@H]1C[C@@H]2CC[C@@H]3C[C@H](O[C@@H]4CCCCO4)[C@@H]1[C@@H]32 ZINC000247526672
N#Cc1ccccc1-c1cn([C@]2(CO)O[C@@H](n3ccc(=O)[nH]c3=O)[C@@H](O)[C@@H]2O)nn1 ZINC001254103963
CCC(C)(C)C1CCC(Br)([N+](=O)[O-])CC1 ZINC000958528181
CO[C@@H]1[C@@H](O)[C@H](O[C@H]2CC[C@]3(C)[C@@H]4CC[C@]5(C)[C@H](C6=CC(=O)OC6)CC[C@]5(O)[C@H]4CC[C@@]3(O)C2)O[C@@H](C)[C@@H]1O ZINC000257347000
CN(CC(=O)N1CCOCC1)c1nnc([C@H]2CCCO2)n1C[C@@]1([NH+](C)C)CCSC1 ZINC001503439190
N#CCOc1ccc(C=C2SC(=O)N(CC(=O)c3ccc([N+](=O)[O-])cc3)C2=O)cc1 ZINC000409354352
COCCCN(Cc1c(O)cccc1Br)[C@@H]1CCS(=O)(=O)C1 ZINC000862214562
COc1cc(C2C3=C(CCCC3=O)NC3=C2C(=O)CCC3)cc(Br)c1O ZINC000000627278
CC(=O)OC[C@@H]1C[C@@H]2COC[C@@H]2C[C@@H]1COC(C)=O ZINC000005048455
CC(C)CCCOC(=S)N[C@@]1(C)CCS(=O)(=O)C1 ZINC000040166733
CCc1ccc(S(=O)(=O)N2CCC[C@@H](Oc3nccnc3C#N)C2)s1 ZINC000225490709
CC[NH+](CC)CCN(C(=O)c1ccc(S(=O)(=O)NC)o1)[C@@H]1CCS(=O)(=O)C1 ZINC000534540800
CC1(C)O[C@@H](C=O)[C@@H]2CCc3c(O)cccc3[C@]2(C)O1 ZINC000005028830
CCC[NH+]1CCC2(CC1)NC(=O)N(CC1CCN(C(=O)C[C@@H](C)n3cccn3)CC1)C2=O ZINC000019700691
C=C1C(=O)[C@]23[C@H](O)[C@H]1CC[C@H]2[C@]1(C)C=CC(=O)C(C)(C)[C@H]1C[C@H]3O ZINC000095912822
CC(C)COC(=O)[C@@H](CC(C)C)NC(=O)[C@@H](C)O ZINC000001589611
NC(=O)c1ccc(-n2nnnc2SCC(=O)c2ccc([N+](=O)[O-])cc2)cc1 ZINC000002905667
CC(C)C[C@@H](CNc1cncc(-c2nn[nH]n2)n1)NC(=O)[C@@H](C)n1cncn1 ZINC001574159829
CCc1ccc([N+](=O)[O-])cc1S(=O)(=O)N1CCOC[C@]1(C)CC ZINC000330631994
C=CCOC(=O)C(F)(F)C(F)(F)C(F)(F)F ZINC000002571900
O=Cc1ccc(-n2cc(Br)cn2)cc1 ZINC000036047173
C[C@@](C#N)(NC(=O)COC(=O)c1cc(Br)cc([N+](=O)[O-])c1)C1CC1 ZINC000770158226
Cc1cnc(Nc2cc(C)c(C)c([N+](=O)[O-])c2)[nH]c1=O ZINC000408982862
CC(C)Cc1nnc(N2CCC([C@@H]3NC(=O)N(C)C3=O)CC2)n1C[C@@]1([NH+](C)C)CCSC1 ZINC001509174418
CC(C)C[C@H]1NC(=O)c2cc(F)ccc2OCCn2cc(nn2)CCN(C(=O)c2cc(-c3cccn3C)n[nH]2)CCNC1=O ZINC000952864590
Cc1nn(C)c(C)c1OC(=O)CN1C(=O)N[C@](C)(c2ccc(F)c(Cl)c2)C1=O ZINC000769960144
CCC[C@@H]1CN(C(=O)[C@@H](C)NS(=O)(=O)c2cnn(C)c2)CC[N@@H+]1CCOC ZINC000499443808
CC(C)[C@H]1CN(S(=O)(=O)c2ncccc2[N+](=O)[O-])CCCO1 ZINC000594776438
CC[C@H](c1nnc(N2CCNC(=O)[C@@H]2CC)n1Cc1ncnn1C(C)(C)C)c1ccccc1 ZINC001291891464
CO[C@H]1C[C@@H](N(C)Cn2nc(-c3ccc([N+](=O)[O-])cc3)oc2=O)C1 ZINC000795673300
O=C(Cn1cnnn1)N1CCN(C(=O)C(=O)Nc2cnn(-c3cc[nH+]cc3)c2)CC1 ZINC000676098568
CC(C)[N@@H+]1CCCN(c2nnc([C@@H]3COCCN3C(=O)OC(C)(C)C)n2C[C@@]2(O)CCOC2)CC1 ZINC001509558882
Cc1nc(NCCSc2c[nH]nn2)cc(C(C)C)n1 ZINC000065398106
Cc1cc(NC(=O)C(=O)N(C)CC(=O)NC(C)C)ccc1[N+](=O)[O-] ZINC000297947127
C[C@H](C(=O)N(C)[C@@H]1CCN(c2ccc(-c3nn[nH]n3)cn2)C1)c1cnn(C)c1 ZINC001573591403
NC(=O)CC[C@H]([NH3+])CC(=O)N1C[C@H]2[C@@H](C1)S(=O)(=O)CC[C@@H]2C(=O)N1CCOCC1 ZINC001159458850
Cc1c(Br)cc(S(=O)(=O)N2CC3(CCC3)[C@@H]2C2CCOCC2)cc1[N+](=O)[O-] ZINC001309610992
N#CC1(C(=O)N2CCCn3nnc(Cn4cccc4)c3C2)CC1 ZINC000096259518
O=[N+]([O-])c1cc(Cl)c(Cl)cc1OC[C@@H]1CO1 ZINC000231640713
Cc1cc(C)nc(SC[C@H](C)Cn2c(Br)nc3c2c(=O)[nH]c(=O)n3C)n1 ZINC000008706307
O=C([C@H]1Nc2ccccc2S(=O)(=O)N1)N1Cc2cccc(Br)c2C1 ZINC000771633079
O=CNc1ccc([N+](=O)[O-])cc1Cl ZINC000004774641
CC[NH+](CC)[C@H](C)Cn1c([C@H]2CN(S(C)(=O)=O)CCO2)nnc1N1CCSC[C@@H]1C ZINC001501983136
CC[N@@H+]1C[C@H](C)N(c2nnc([C@@H](C)NS(C)(=O)=O)n2CCc2ccn(C)n2)C[C@@H]1C ZINC001502246113
CC[NH+]1CCN([C@H](C)Cn2c(CC(C)C)nnc2N2C[C@H](C)[C@H](N3CCN(C(C)=O)CC3)C2)CC1 ZINC001502314193
CS(=O)(=O)N1CCCN(C(=O)Cc2ccc([N+](=O)[O-])cc2)CC1 ZINC000047456194
Cc1ccc(NC(=O)[C@@H](C)N(c2cc([N+](=O)[O-])ccc2C)S(C)(=O)=O)cc1C ZINC000220378964
C[C@@H](Sc1ccc([N+](=O)[O-])cc1)C(=O)N1CC2(C1)CCCCC2 ZINC000503184922
CSC1(Cn2c([C@@H]3CCS(=O)(=O)C3)nnc2N(C)Cc2cnccn2)CC[NH+](C)CC1 ZINC001505194287
Cc1ccc2c(c1)[C@@H]1C=CC[C@H]1[C@H](c1ccc(/N=C/c3ccccc3OCc3ccc([N+](=O)[O-])cc3)cc1)N2 ZINC000408940196
Cc1nc(CN2CCOC[C@@]3(CN(c4ncnc5c4CC[NH2+]C5)CCO3)C2)cs1 ZINC001164926869
Cc1c(C)c(-n2c3c(ncn3COCCOC(=O)[C@@H]([NH3+])C(C)C)c(=O)nc2N)nnc1Cl ZINC001169977498
Cc1cc(CNc2nn(CCF)cc2C)n(C)n1 ZINC000256051153
O=[N+]([O-])c1cc(F)c(Cl)cc1S(=O)(=O)N1CCC(n2ccc(C(F)(F)F)n2)CC1 ZINC001309348837
COc1c(F)cc(S(=O)(=O)N2CC[C@@H](N3CC[NH2+]CC3)C2)cc1[N+](=O)[O-] ZINC000262236108
COC(=O)c1c(C)c(C(C)=O)[nH]c1CC(=O)OCc1nc(CC(F)(F)F)no1 ZINC000744521177
O=C1[N-]C(=S)N(c2ccc(Br)cc2)C(=O)C1=CNNc1ccccc1 ZINC000408743317
Cc1[nH]c(=S)sc1CC(=O)N1CCOC2(CCC2)C1 ZINC000127782181
CCN1C[C@H](C)N(c2nnc([C@H]3CCS(=O)(=O)C3)n2CC2(CCOC)CCCC2)C[C@H]1C ZINC001295993242
NC(=O)c1cc(Br)cc([N+](=O)[O-])c1 ZINC000004181848
CC1(C)[C@@]2(C)CC[C@]1(C(=O)NCC(F)(F)F)C(=O)C2=O ZINC000002707583
C[C@H](NS(C)(=O)=O)c1nnc(N2C[C@@H](C)O[C@@]3(CCO[C@H]3C)C2)n1Cc1cccc(C(F)F)c1 ZINC001291204816
Cc1nc2c(C)cccn2c1C(=O)C1=C(O)C(=O)N(CC[NH+](C)C)[C@@H]1c1ccc(C)cc1 ZINC000009270614
O=C(C1=C[C@@H](O)[C@@H](O)[C@H](O)C1)N1CCN(c2ccc([N+](=O)[O-])cc2C(F)(F)F)CC1 ZINC001547465125
C[C@@H]1C[C@H](C)C[N@@H+](CCCCn2c(-c3cnccn3)nnc2N(C)CC(=O)NC(C)(C)C)C1 ZINC001291010607
C[C@@H](CN(C)C(=O)c1cnn2c1CCC2)NC(=O)c1cc(-c2nn[nH]n2)c[nH]1 ZINC001574764274
C[NH+](C)C[C@@H]1Cn2ccnc2CN(C(=O)[C@@H]2C[C@@H](OS(C)(=O)=O)CN2C(=O)OC(C)(C)C)C1 ZINC001182150533
O=S(=O)(N[C@@H]1CCCN(c2ccc(OC(F)F)cc2)C1)N1CCCC1 ZINC000266248720
O=[N+]([O-])c1ccc(S(=O)(=O)NC[C@H]2CCNCC2(F)F)s1 ZINC000420455698
CCOc1cc2ncnc(N3C[C@@H]4CC[N@H+](Cc5cnn(C)c5)C[C@H]4C3)c2cc1OCC ZINC001164763390
O=C(c1cc(NS(=O)(=O)c2cccc([N+](=O)[O-])c2)ccc1O)N1CCCCCC1 ZINC000012754350
CC(C)C[N@@H+]1CCO[C@@H](CNC(=O)COC(=O)c2cc(S(N)(=O)=O)c(Br)s2)C1 ZINC000744686899
FC(F)Oc1cc(C(F)(F)F)nc(SC(F)F)n1 ZINC000040217208
O=C(/C=C/c1ccc(I)o1)c1cccc[n+]1[O-] ZINC000006884257
C[NH+](C)CC(C)(C)Cn1c(-c2noc3c2COCC3)nnc1N1CCS(=O)(=O)CC1 ZINC001503396656
[O-]c1c(Br)cc(Br)cc1C[NH2+][C@@H]1CCOC[C@H]1O ZINC000862532093
CC1(C)CCC[C@@]2(C)C=C(C3OCCO3)C(=O)C[C@H]12 ZINC000006257592
CC(C)OCCS[C@@H](C)C(=O)Nc1ccc(C(C)(C)C)cc1 ZINC000570914321
CC(C)CN1CCN(c2nnc([C@@H]3CCC(=O)N3)n2CC2([NH+](C)C)CCOCC2)CC1=O ZINC001541561026
CC(C)[C@@H]1NC(=O)[C@@H]2C[C@@H](CN2C(=O)Cn2cc(C(=O)C3CC3)c3ccccc32)n2cc(nn2)CNC(=O)[C@@H](Cc2ccccc2)NC1=O ZINC000952863235
CC(C)OCCCN(CC(=O)N1CC[NH2+]CC1)S(=O)(=O)c1ccc(Br)cc1 ZINC000045974636
CC(C)Cc1nnc(N2CCC([C@H](O)c3ccc(Cl)cc3)CC2)n1CCCOC1CCOCC1 ZINC001359801411
CC(C)(C)c1ocnc1C(=O)NC[C@@H](O)CNc1cnc(-c2nn[nH]n2)cn1 ZINC001573887693
Cc1ccccc1N1C[C@]2(CCN(C(=O)NC(C)C)C2)CC1=O ZINC000096238638
CC(C)Cc1nnc(N2CCC([C@]3(C)NC(=O)NC3=O)CC2)n1C[C@@H](c1cccs1)[NH+](C)C ZINC001287403583
CSc1cc(Cn2c([C@@H]3CN(S(C)(=O)=O)CCO3)nnc2N2CCC[C@@](C)(C#N)C2)ccn1 ZINC001505201512
Cc1ccc(/N=C/c2ccc(-c3cc([N+](=O)[O-])ccc3Cl)o2)cc1Cl ZINC000001436818
CC1(C)CC(=O)C2=C(C1)NC(=S)N[C@@H]2c1ccc(Cl)cc1 ZINC000036377173
CC(=O)O[C@@H]1[C@@H]2[C@@H](C)C(=O)O[C@@H]2C[C@@H](C)[C@@H]2C=CC(=O)[C@]21C ZINC000013572727
C[C@@H]1C[N@H+](CCCn2c([C@@H]3CCCCO3)nnc2N2CC[C@@H](S(C)(=O)=O)C2)CCCO1 ZINC001494529470
CC[NH+]1CCN([C@@H]2CCN(c3nnc(C(=O)NC(C)C)n3C[C@@]3(OC)CCOC3)C2)CC1 ZINC001502332424
C#CC1(O)CN(C(=O)[C@@H](O)C2CC2)C1 ZINC000890526473
Cn1nccc1[C@@H](O)C1CCN(C(=O)c2cc([N+](=O)[O-])c[nH]2)CC1 ZINC000857248185
CC[C@H]1CN(S(=O)(=O)c2cc(C)c(F)c([N+](=O)[O-])c2)C[C@H](C)O1 ZINC000092992976
CC[N@@H+]1CCN(c2nnc(Cc3ccsc3)n2CC2(O)CCS(=O)(=O)CC2)C[C@@H]1C ZINC001502328213
O=C1[C@@H]2[C@@H](C(=O)N1/N=C/c1ccc(O)c(O)c1)[C@@H]1C=C[C@H]2CC1 ZINC000013496299
C[C@@H](Oc1cnc(Br)nc1)c1cnc2ccccn21 ZINC001227753069
C#CC(=O)N(C)C[C@@H](O)CO ZINC001143906949
CCCCC(=O)c1c(NC=C2C(=O)NC(=S)NC2=O)sc2c1CC[C@@H](C)C2 ZINC000040476947
C=CC(=O)N1C/C(=C/c2ccc([N+](=O)[O-])cc2)C(=O)/C(=C\c2ccc([N+](=O)[O-])cc2)C1 ZINC000016958930
COC(=O)c1cc(Cc2cc(C(=O)OC)cc3c2OCOC3)c2c(c1)COCO2 ZINC000006453118
Cc1cc(S(=O)(=O)N(C)CC2(O)CCCC2)cc([N+](=O)[O-])c1F ZINC000093021554
O=[N+]([O-])c1c(N2CCOCC2)ncnc1N1CCC[C@@]2(CCOC2)C1 ZINC000598632243
CN(C)c1ccc(C2N3CC4(C)CN2CC(C)(C3)C4)cc1 ZINC000019322750
C[N@H+](Cc1cn(C2CCN(C(=O)[C@H]3CNC(=O)C3)CC2)nn1)C1CCCCC1 ZINC000023581847
Cc1n[nH]cc1S(=O)(=O)NCCc1c[nH]c2ccc([N+](=O)[O-])cc12 ZINC000808349931
C[C@@H]1[C@H]([N@H+](C)CCO)CCN1C(=O)Cc1cc2c(cc1[N+](=O)[O-])OCCO2 ZINC000554245872
CCOC(=O)C[C@@H]1C(=O)NCCN1C(=O)[C@@H]1C[N@H+](C)CC2(CCN(C(=O)OC(C)(C)C)CC2)O1 ZINC001179155236
O=C([C@@H]1Cn2nnnc2C12CC[NH2+]CC2)N1C[C@@H]2[C@H](C1)OCCN2c1cnccn1 ZINC001159268672
N#CC1(C#N)C[C@@H](C=C2[C@H]3CC[C@@H]2c2ccccc23)C1(C#N)C#N ZINC000045071344
O=[N+]([O-])c1cccc(S(=O)(=O)N2CCS[C@H]3COCC[C@H]32)c1 ZINC000273919389
Cc1cc(S(N)(=O)=O)sc1C(=O)O[C@@H](C)C(=O)N(C)[C@H]1CCS(=O)(=O)C1 ZINC000058359319
CC[C@H](COC(=O)Cn1ccc2cc([N+](=O)[O-])ccc21)CC(F)F ZINC000845757895
CC#Cc1cncc(Nc2c(C)nc(Cl)nc2Cl)c1 ZINC001211055181
C=CCS(=O)(=O)CCn1c([C@@H]2CCS(=O)(=O)C2)nnc1N1CCNC(=O)C1 ZINC001286820653
NS(=O)(=O)c1ccc([N+](=O)[O-])cc1NC[C@H](O)c1ccsc1 ZINC000302154285
CC(=O)[C@@H]1CC[C@@H]2[C@@H]3CC[C@@H]4C[C@H](OS(C)(=O)=O)CC[C@]4(C)[C@@H]3C(=O)C[C@@]12C ZINC000257359200
c1nc(CN2CC[C@@]3(CCN3c3ncccn3)C2)c[nH]1 ZINC000096076137
CC(C)[C@H](O)C(=O)N1Cc2ccccc2C2(CC2)C1 ZINC000365855770
C[NH2+]CCNS(=O)(=O)c1ccc(N2C(=O)CC3(CCCC3)C2=O)c(Cl)c1 ZINC000004299602
C#CCN(CC#CC)c1nnc([C@@H](C)NS(C)(=O)=O)n1CC1(C(N)=O)CCOCC1 ZINC001358985342
CC1=C(Br)CN(c2nnc(-c3ccc(Cl)nc3)n2Cc2ccc([C@H](C)O)cc2)CC1 ZINC001360852113
O=C(C[C@@H]1CC2(CCN(C(=O)c3ccnnc3)CC2)Oc2ccccc21)NCC1CC1 ZINC000096053121
O=[N+]([O-])c1cccc2c(Br)ccnc21 ZINC000215772565
C[C@@H]1C(=O)N(CC[NH+](C)C)CN1c1ccc(S(N)(=O)=O)cc1[N+](=O)[O-] ZINC000591981551
CC[C@@]1(O)CCN(C(=O)c2cc([N+](=O)[O-])ncc2Br)C1 ZINC000829066556
CC(C)[C@@H]1CN(c2nnc([C@@H]3CN(S(C)(=O)=O)CCO3)n2C[C@@]2(O)CC[N@H+](C)C2)CCO1 ZINC001287289086
CC(C)OC(=O)CCC/C=C\C[C@@H]1[C@@H]([C@@H]2O[C@@H]2[C@@H](O)COc2cccc(C(F)(F)F)c2)[C@H](O)C[C@@H]1O ZINC000064857902
CC(C)[C@@H](Nc1ccc(S(=O)(=O)N2CCOCC2)cc1[N+](=O)[O-])C(=O)OCC(=O)c1ccc2c(c1)OCCO2 ZINC000103004165
Cc1c([N+](=O)[O-])cccc1S(=O)(=O)N1CC[C@H](C(=O)N(C)C)C1 ZINC000416598495
CCOCc1nnc(N2CCN3C(=O)N(C)C[C@@H]3C2)n1CC1(O)CC[NH+](C(C)C)CC1 ZINC001503119327
O=[N+]([O-])c1cnn(C[C@@H](O)C[NH2+]CCS(=O)(=O)c2ccc(Cl)cc2)c1 ZINC000576148974
C=CCOc1ccc(CC2(C[N@@H+]3C[C@H]4C[C@@H](C3)c3cccc(=O)n3C4)C(=O)N(C)C(=O)N(C)C2=O)cc1 ZINC000016035966
O=C([C@@H]1NC(=O)c2ccccc21)n1cc2c(nc1=NCC1CC1)[C@H]1C[NH2+]C[C@H]1S(=O)(=O)C2 ZINC001182421304
COC(=O)CN(c1ccc(Br)c(C)c1)S(=O)(=O)c1ccc([N+](=O)[O-])cc1 ZINC000225030689
CC(C)(CNc1ccc([N+](=O)[O-])c2nonc21)[C@]1(O)CCCOC1 ZINC000853932931
C[C@@H]1CN(C)C(=O)CN1c1nnc(-c2noc3c2COCC3)n1CCOCC[NH+](C)C ZINC001544559376
CC(N=Nc1ccc(C(F)(F)F)cn1)c1ccc(Br)cc1 ZINC000005382180
COCCn1c(N)c(C(=O)CSc2nnnn2-c2ccc(O)cc2)c(=O)[nH]c1=O ZINC000011577030
Cc1nn(C)c2sc(C(=O)N[C@H](C)C(=O)O[C@H]3CCN(C)C3=O)cc12 ZINC000745274673
CC(C)CCOC1CCN(c2nnc([C@@H]3CCC(=O)N3)n2CCc2ccccc2C(F)(F)F)CC1 ZINC001359958230
CC(C)CC(=O)/N=C1\S[C@@H]2CS(=O)(=O)C[C@@H]2N1c1cccc(Cl)c1Cl ZINC000009240770
N#Cc1c(Cl)nccc1C(F)(F)N1CCCn2c(=O)cc(Cn3ccnc3)nc2C1 ZINC001164858724
O=[S@](Cc1noc2c1COCC2)Cc1ccc(Cl)nc1 ZINC001333875535
O=C(Nc1cc(Cl)cc([N+](=O)[O-])c1[O-])[C@H]1CC12CC[NH2+]CC2 ZINC000423744260
Cc1ccc(N2C(=O)/C(=C/N3CCCCC3)SC2=S)c(C)c1 ZINC000005961304
CCCSC1=NC(=O)C2=c3ccccc3=N[C@@H](c3ccc(Cl)c([N+](=O)[O-])c3)N2N1 ZINC000588228239
C[C@]1(CCCO)CCCN1c1ccc([N+](=O)[O-])cc1-c1nn[nH]n1 ZINC000824816340
O=[N+]([O-])C1=CCC(=NS(=O)(=O)c2ccccc2C(F)(F)F)C=C1 ZINC000016756629
Cn1ccnc1[C@](O)(c1cc2c3c(c1O)CCCN3CCC2)C(F)(F)F ZINC000089756808
C[C@H]([C@@H](C)S(C)(=O)=O)N(C)c1nnc(-c2ccc[nH]2)n1C[C@](O)(c1ccccc1)C(F)(F)F ZINC001286983910
C[NH+](C)CCSc1ccc([N+](=O)[O-])cc1S(=O)(=O)N1CCOCC1 ZINC000083851142
CN(C)c1ccc(/C=C2\S/C(=N/c3cccc(Cl)c3Cl)NC2=O)cc1Br ZINC000034367425
COC(=O)C1CC2(C1)CC(C(=O)n1cc3c(nc1=NCC1CC1)[C@H]1C[NH2+]C[C@H]1S(=O)(=O)C3)C2 ZINC001181060620
Cn1ncc(CNc2cnn(CCO)c2)c1C(F)(F)F ZINC000256049847
CCOc1cc([C@@H]2NC(=O)NC(C)=C2C(=O)OC)ccc1OC[C@@H](O)NN=Cc1ccc(-c2ccc([N+](=O)[O-])cc2C)o1 ZINC000408950684
O=C1Nc2cnc(Cl)nc2N(C2CCCC2)C[C@@]1(F)N1Cc2nccn2C[C@@H](Cn2cccn2)C1 ZINC001164897450
CCN1C(=O)C(=CNc2ccc(C)cc2)C(=O)N(CC)C1=S ZINC000008484639
FC(F)(COc1cccc(Cl)n1)N1C[C@H]2[C@H](CC2(F)F)C1 ZINC001164409250
COC(=O)[C@@H]1C[C@@H](O)CN1S(=O)(=O)c1cc(Cl)c(OC)cc1OC ZINC000416407618
CCC(CC)(Cn1c([C@@H]2CN(S(C)(=O)=O)CCO2)nnc1N1C[C@H]2CCC[C@H]21)SC ZINC001291931928
Cn1ccnc1[C@](O)(CCNC(=O)NC[C@@]1(O)CCSC1)C(F)(F)F ZINC000267120303
CC(C)(C)N(CC(=O)N1CCn2cccc2[C@@H]1c1ccc([N+](=O)[O-])cc1)C(=O)C1CC1 ZINC000036010287
O=C([O-])[C@@H]1C[NH2+]C[C@H]1c1cc(Br)cs1 ZINC000409422712
CN(C(=O)c1cc([N+](=O)[O-])c(F)cc1N)[C@H]1CC(C)(C)OC1=O ZINC000817068816
C=CC[C@@H](Nc1cn([C@@H]2O[C@H](COC(C)=O)[C@@H](OC(C)=O)[C@H]2OC(C)=O)c(=O)[nH]c1=O)C(=O)OC ZINC001169844970
C[C@@H]1CN(c2nnc([C@H]3COCCN3C(=O)OC(C)(C)C)n2CC2([S@@](C)=O)CCC2)CCCO1 ZINC001291255466
O=C(Cc1cc2c(cc1[N+](=O)[O-])OCCO2)N1CC[C@@H](N2CC[NH2+]CC2)C1 ZINC000262144321
Cc1nsc(N2CCN(c3ncnc(F)c3Br)CC2)c1C#N ZINC000853637884
CCC[C@@H](C)n1[nH]c(=O)c2c1NC(=O)CS[C@@H]2c1cccc([N+](=O)[O-])c1 ZINC000006265241
O=[N+]([O-])c1ccc(Sc2ccc([N+](=O)[O-])o2)o1 ZINC000001668757
Cc1nn(C(C)(C)C)c(C)c1CNc1ccc(F)c([C@H](C)O)c1 ZINC000285458063
CNS(=O)(=O)Cc1ccc2c(c1)c(CC[NH3+])cn2-c1nccn2ncnc12 ZINC001167533274
C#CCN(C)c1nnc([C@H](C)NS(C)(=O)=O)n1CCC1CCN(CC(F)(F)F)CC1 ZINC001507600673
CO[C@]12C[C@](C)(O)[C@H]3CC[C@](C)(O)[C@H]3CC1=C(C)C(=O)O2 ZINC001534690785
CCc1nnc(CSCC2CCN(C(=O)C(C)(C)C)CC2)[nH]1 ZINC000193719198
Cc1ccc(S(=O)(=O)NN=C2CCCCCCC2)cc1 ZINC000004582472
Cc1ccc2c(c1)C(=O)C(=O)N2CN(C)Cc1ccc(Br)cc1 ZINC000014234383
O=C(NC[C@@H]1CCCC2(CCC2)O1)N1CCN(c2ccc([N+](=O)[O-])cc2C(F)(F)F)CC1 ZINC001313360110
CC(C)c1[nH]c(C[NH2+][C@@H]2CCC[C@]23CCCO3)cc1C(=O)[O-] ZINC001591918277
CCN1CC[NH+](C[C@@H](C)Cn2c(C(=O)N3CCCC3)nnc2N(C)Cc2cnn(C)c2C)CC1 ZINC001502337938
CC1(C)CC[N@H+](CC(=O)N2CC[C@@H]3CN(C(=O)C4CCOCC4)[C@@H]3C2)C1 ZINC000971035479
Nc1ccc2cc(S(=O)(=O)CCO)ccc2c1 ZINC000005161802
Cn1nccc(N(C(=N)CCSCc2csc(NC(N)=[NH2+])n2)S(N)(=O)=O)c1=O ZINC001169182161
C=CC[C@H]1N(C(=O)[C@@H]2CC23CCC3)CCCC1(C)C ZINC000683457877
CN([C@@H]1CCC[C@H]1C#N)S(=O)(=O)c1cc(S(C)(=O)=O)sc1Cl ZINC000867632339
CC(C)[C@@H]1CCCN1c1nnc([C@H]2CN(S(C)(=O)=O)CCO2)n1CC[NH+]1CCC(C)CC1 ZINC001494081639
COc1cc(-n2cnnn2)c(Cl)cc1C(=O)O[C@H](C)C[N+](=O)[O-] ZINC000814038932
CN(C)C(=O)CCn1c([C@@H]2CCO[C@H]2C(C)(C)C)nnc1N(Cc1ccc([N+](=O)[O-])cc1)C1CC1 ZINC001314636003
C#C[C@]1(C)CCCN1c1nnc([C@@H]2CN(S(C)(=O)=O)CCO2)n1CC[N@H+]1CCC[C@@H]1C ZINC001507771455
COc1ccc(OC)c([C@@H]2CC(=O)C3=C(C2)NC(=O)C[C@H]3c2cc([N+](=O)[O-])ccc2Cl)c1 ZINC000020228860
CC1(C)CC(=O)C2C(=Nc3nnnn3[C@@H]2c2ccccc2[N+](=O)[O-])C1 ZINC000012349059
Cc1cc([N+](=O)[O-])c(C)c(S(=O)(=O)N2CCNC[C@@H]2C(F)F)c1 ZINC000566224367
C=CCN1C(=O)[C@@H](CC(=O)Nc2ccc(Br)cc2)S/C1=N/n1cnnc1 ZINC000100859880
COC(=O)[C@]1(C)C[C@@H](N2CCOCC2)CCN1c1nccnc1[C@@H](C#N)C(=O)OC(C)(C)C ZINC001164707452
CO[C@@H]1CCC[C@@H](N(C)C(=O)CCCn2cccn2)[C@H]1O ZINC000257217464
CNc1ccc(S(=O)(=O)N(C)CC(=O)Nc2ccc(C(N)=O)cc2)cc1[N+](=O)[O-] ZINC000009595028
CC1=NN2C(=NC(=O)/C(=C\c3cccn3-c3ccc([N+](=O)[O-])cc3)C2=N)S1 ZINC000041108066
CN1C[C@H](Nc2ccc([N+](=O)[O-])cc2S(N)(=O)=O)CC1=O ZINC000279046804
Cc1nnnn1CC(=O)NCC#N ZINC000306629829
CO/N=C(\C(=O)N[C@@H]1C(=O)N2C(C(=O)N3CC4CC3(C[NH3+])C4)=CCS[C@H]12)c1csc(N)n1 ZINC001158190007
NC(=O)[C@@H]1Cc2ccccc2N1S(=O)(=O)c1cccc([N+](=O)[O-])c1 ZINC000171807400
COc1cc(C(=O)NC[C@H]2COC(C)(C)O2)c([N+](=O)[O-])cc1F ZINC000826909078
OCCN(CCO)/N=N/c1c(F)c(F)c(F)c(F)c1F ZINC000018189125
CN(CC1(O)CCOCC1)c1cc2nc[nH]c(=O)c2cc1[N+](=O)[O-] ZINC000302440544
O=c1oc2cccc([N+](=O)[O-])c2n1CN1C[C@]2(CCCO2)[C@@H]1C1CC1 ZINC000840094933
Cn1cc(N2C[C@@H]3CN(C(F)(F)c4cc(S(N)(=O)=O)cnc4Cl)C[C@@H]3C2=O)cn1 ZINC001164983535
C[NH+](C)CCCN(C(=O)Cn1cnc(C#N)n1)[C@@H]1CCS(=O)(=O)C1 ZINC001319258977
O=C1NC(=Nc2cccc(Cl)c2Cl)S/C1=C/c1cc(Cl)c(OCc2ccc(F)cc2)c(Cl)c1 ZINC000408962721
CC1CC[NH+](CCCn2c(-c3cccn3C)nnc2N2CCN(S(C)(=O)=O)[C@@H](C)C2)CC1 ZINC001494062904
CC[C@H]1CCC[C@H](NC(=O)N2CCS(=O)(=O)CC2)C1 ZINC000077610503
O=[N+]([O-])c1ccccc1S(=O)(=O)N1CCC([NH2+]C[C@@H](O)CO)CC1 ZINC001173692222
CN(C)c1nc2c(c(N3CCC4(CC3)NC(N)=NC4=O)n1)CC[NH2+]CC2 ZINC000072424924
Cc1cc(Nc2cccc(F)c2)cc([C@@H]2CCN(S(=O)(=O)N(C)C)C2)[nH+]1 ZINC000257217918
Cc1ccc([N+](=O)[O-])cc1S(=O)(=O)NC[C@@H]1CCS(=O)(=O)C1 ZINC000032771406
CN1CC[NH+](CC2(C)CCN(Cc3nnnn3C3CCOCC3)CC2)CC1 ZINC000433277078
CN(C[C@H]1C[C@@H](O)C1)S(=O)(=O)c1cccc(S(=O)(=O)N2CCCC2)c1 ZINC000625597300
C[NH+]1CCC2(CC1)NC(=O)N(CN1CCN(c3ccc(S(C)(=O)=O)cc3[N+](=O)[O-])CC1)C2=O ZINC000732476610
NC(=O)c1ccc(CN2CCC[NH2+]C[C@@H]2C(=O)[O-])c([N+](=O)[O-])c1 ZINC001601165879
C[C@]12COC[C@@H]1CN(S(=O)(=O)c1ccc([N+](=O)[O-])cc1Cl)C2 ZINC000594856134
O=C(c1cc([N+](=O)[O-])ccc1C(F)(F)F)N1CCN([C@@H]2CS(=O)(=O)C[C@@H]2O)CC1 ZINC001610177019
CN(C)S(=O)(=O)c1ccc(N(CC[NH3+])C(=O)C[C@@H]2NC(=O)CNC2=O)c2nonc21 ZINC001183731625
CCN1c2ccc(Br)cc2[C@@](O)(CC(=O)c2ccc([N+](=O)[O-])cc2)C1=O ZINC000008921792
C#C[C@@H](CO)NC(=O)C(C)(C)O ZINC000854773242
CC(=O)C1=Cc2cc(C)c(C)cc2OC1 ZINC000675063897
CC(C)NS(=O)(=O)N1CCN(C(=O)NC[C@@H](c2ccc(N(C)C)cc2)[NH+](C)C)CC1 ZINC001471548970
CSc1nnc(C)n1NC(=O)c1cccc([N+](=O)[O-])c1C ZINC000006200717
CC[N@H+](CCn1c([C@@H]2CCOC2)nnc1N1CCN(c2cnn(C)c2)C(=O)C1)CCC(F)(F)F ZINC001502199025
CC(C)c1nnc(CNc2ncc([N+](=O)[O-])cc2C(F)(F)F)s1 ZINC000413191723
Cc1ccc([N+](=O)[O-])c(N(C)Cc2cccc(Br)c2OCCS(C)(=O)=O)c1 ZINC001307096755
C[NH+]=C(NC[C@]1(O)CCSC1)N[C@@H]1CCc2nc(COC)nn2C1 ZINC000261960408
CCN1c2cc(C)c(C=C3C(=O)N(C)C(=S)N(C)C3=O)cc2[C@@H](C)CC1(C)C ZINC000113792250
Cn1c(C[N@@H+]2C[C@H]3C[C@@H](C2)c2cccc(=O)n2C3)cc(=O)c(O)c1CN1CCc2ccccc2C1 ZINC000096113828
CC(=O)OC1=C(C(C)=O)N2C=CC=C[C@@H]2N1 ZINC000223811997
O=C(NC[C@]1(O)CCOC1)Nc1cc([N+](=O)[O-])ccc1OC(F)F ZINC000269945015
CNS(=O)(=O)c1ccc2c(c1)N(C(=O)C(=O)N(CC[NH+](C)C)CC(C)C)CC2 ZINC000429778648
CC[C@@H](C)C[N@H+]1C[C@H]2[C@@H](C1)C(=O)NC21CCN(C(=O)c2cc(C3CC3)on2)CC1 ZINC000585106110
C[C@@H]1CN(C)C(=O)CN1c1nnc(Cc2ccncc2)n1CCN1CC[N@H+](C)C(C)(C)C1 ZINC001494120125
CC(C)(C(N)=O)N1CCN(c2c(C(N)=O)cccc2[N+](=O)[O-])CC1 ZINC000420593476
CCCCC1([NH2+]CC(=O)Nc2sc(C)c(C)c2C(=O)[O-])CC1 ZINC001595657701
CC1=NN2C(=NC(=O)/C(=C\c3ccc(-c4cc([N+](=O)[O-])ccc4C)o3)C2=N)S1 ZINC000041108135
COC(=O)C1CCN(c2nnc([C@@H]3CCC(=O)N3)n2CC2([NH+](C)C)CCOCC2)CC1 ZINC001554534285
O=C1NC(=Cc2ccc([N+](=O)[O-])o2)C(=O)N1c1ccc(Cl)cc1 ZINC000409174005
C[C@H]1CN(c2nnc(-c3cc(Br)cn3C)n2CCCCCCO)C[C@@]2(CCOC2)O1 ZINC001291210907
N=C1O[C@@H](c2ccccc2)C(NNc2ccccc2)=C1N=Nc1ccccc1 ZINC000019834392
COC1=CC2=CC[C@H]3[C@@H]4C[C@@]5(C)O[C@@]5(C(C)=O)[C@]4(C)CC[C@@H]3[C@@]2(C)CC1 ZINC000257358082
C=CCOc1ccc(/C=C2\SC(=S)N(c3ccc(C)cc3)C2=O)cc1 ZINC000002251806
CC1(C)CC(O)CC(C)(C)[NH+]1C[C@@H](O)COc1ccc([N+](=O)[O-])cc1 ZINC000001473270
C=CCS(=O)(=O)CCn1c([C@H]2CCCO2)nnc1N1CCN(CC(F)(F)F)[C@H](C)C1 ZINC001508147934
O=S(=O)(NC[C@@H]1CCCO1)c1cccc(S(=O)(=O)[C@@H]2CCS(=O)(=O)C2)c1 ZINC000031772731
CC(C)[N@H+](C)CCn1c([C@@H]2CCS(=O)(=O)C2)nnc1N(C)CC(=O)NC(C)(C)C ZINC001541607561
Cc1c(-c2nnc(N(C)Cc3cnn(C)c3)n2C)cccc1[N+](=O)[O-] ZINC001339516060
COc1ccc([N+](=O)[O-])cc1N=P(c1ccc2c(c1)OCCO2)(N1CCOCC1)N1CCOCC1 ZINC000025502006
Cc1nn(C)c(C)c1/N=C/c1ccccc1[N+](=O)[O-] ZINC000408975831
CCc1nncn1CCNc1ccc([N+](=O)[O-])cc1S(C)(=O)=O ZINC000530326434
CC[NH+](CC)C1CCN(c2nnc([C@@H]3CN(S(C)(=O)=O)CCO3)n2Cc2occc2C)CC1 ZINC001501896091
Cc1cc([N+](=O)[O-])c(S(=O)(=O)N(C)[C@@H](C)c2ccccc2)cc1C ZINC000060497574
COC(=O)[C@@H]1O[C@]12C[C@H](C)CC(C)(C)C2 ZINC000084324276
C=C[C@@H](O)C(=O)N1CC(O)C1 ZINC000646919420
N#Cc1c(C(F)(F)F)c2c([nH]c1=S)CCCC2 ZINC000004137158
COc1ccc(C2=CC3(C=C(OC)C(=O)C(OC)=C3)OC2=O)cc1 ZINC000253470626
CCOc1ccc(/N=C2/NC(=O)/C(=C/c3cc(Br)c(Sc4ccc(Cl)cc4)o3)S2)cc1 ZINC000101632876
Cc1ccc(C[NH2+][C@H]2C[C@H]3C(=O)N[C@@H](Cc4ccc(O)cc4)C(=O)N3C2)cc1 ZINC000014533485
Cc1cc(C)c([N+](=O)[O-])cc1NC(=O)NCC1(CCO)CCCCC1 ZINC000119881602
CCCN1CCCN(c2nnc(-c3cnccn3)n2C[C@@H](C(C)C)[NH+]2CCOCC2)CC1=O ZINC001501018704
COc1cc([N+](=O)[O-])ccc1N1C[C@H](C(=O)Oc2ccc(N3C(=O)[C@@H]4CC(C)=CC[C@@H]4C3=O)c(C)c2)CC1=O ZINC000408652597
CC(=O)N(C)C[C@H]1CCN(S(=O)(=O)c2ccc(C#N)cc2)C[C@H]1[NH+](C)C ZINC000581799181
C[C@@H](Cn1c([C@H](C)NS(C)(=O)=O)nnc1N1CCOC2(CCC2)C1)[NH+]1CCC(C)CC1 ZINC001493866285
CC[NH+]1CCN(CCCn2c([C@@H]3CCS(=O)(=O)C3)nnc2N2CCO[C@H](C(C)C)C2)CC1 ZINC001502358389
C[C@@H](CC[NH+](C)C)NC(=O)N1CCN(S(=O)(=O)c2ccccc2[N+](=O)[O-])CC1 ZINC000062506839
CN(C)c1ccc(/N=N/c2ccccc2C(=O)OCC(=O)N2CCCCCC2)cc1 ZINC000101947495
O=C(N1CC(Oc2ccc([N+](=O)[O-])cc2)C1)C1(CF)CCOCC1 ZINC000584510909
COc1cc(OC)c(C2=CCN(C(=O)C3CCN(S(N)(=O)=O)CC3)CC2)c(OC)c1 ZINC000024653452
CC(C)C[C@@H](CN[C@@H](C)c1nncn1C)NC(=O)c1c[nH]c(-c2nn[nH]n2)c1 ZINC001574150667
C[C@H](NC(=O)Nc1ccncc1[N+](=O)[O-])c1ccc2c(c1)CC(=O)N2 ZINC000183590450
O=[N+]([O-])c1cc(F)c(N2CCCC2)cc1N1CCCC1 ZINC000005046918
CC(C)O[C@]1(c2nnc(N3CC[C@H](C)[C@@H](C)C3)n2CCc2nc(C(F)(F)F)cs2)CCOC1 ZINC001360336399
CCN(c1nnc([C@@H]2CCOC2)n1CC1(SC)CC[NH+](C)CC1)[C@@H]1CCS(=O)(=O)C1 ZINC001501615707
O=C1[C@@H]2[C@H]3C=C[C@@H]([C@@H]2C(=O)N1/N=C/c1ccc(O)cc1)C31CC1 ZINC000000064303
CCCO[C@@H]1CCCN(c2nnc([C@@]3(OCC)CCOC3)n2C[C@@]2(O)CC[N@H+](C)C2)CC1 ZINC001501297449
C=C[C@@H](O)C(=O)N1CCNC(=O)C1 ZINC000665257949
CCN(CC(F)(F)F)C(=O)[C@H]1CCCN(CN2C(=O)N[C@](CC)(C(C)C)C2=O)C1 ZINC000742173076
CC(=O)[C@H]1[C@H](c2ccccc2)n2ncnc2N[C@@]1(C)O ZINC000004387851
C#CCNC(=O)[C@@H]1CNC(=O)N1 ZINC000307330934
CC(C)[NH+]1CCN(c2nnc([C@@H]3CN(S(C)(=O)=O)CCO3)n2C[C@@H]2COCCO2)CC1 ZINC001288004592
O=C([O-])c1ccc(N2C(=O)[C@@H]3[C@H]4C=C[C@@H]([C@@H]3C2=O)C42CC2)cc1 ZINC000001197159
C[C@H]1CN(Cc2cc(Br)ccc2F)CC[C@@]1(C)O ZINC001204496957
CCOc1ccc(/N=C/c2ccc(O)c(O)c2)cc1 ZINC000000297563
C#C[C@H](C)N(C)c1nnc([C@@H]2CN(S(C)(=O)=O)CCO2)n1C[C@@H](c1cccs1)[NH+]1CCCC1 ZINC001507539366
C=Cc1ccc(-c2ccc(C=O)cc2[N+](=O)[O-])cc1 ZINC000725241578
Cc1ccc(C)c(/N=C2/NC(=O)/C(=C/c3ccc(O)cc3)S2)c1 ZINC000008410921
CN1C(=O)C(=CNC[C@@]2(C)C[C@@H](O)CC(C)(C)C2)C(=O)N(C)C1=S ZINC000005444208
C[C@@H]1C[C@]2(CC(C)(C)C1)NC(=O)N(CC(=O)N1CC[NH+](CC(=O)[O-])CC1)C2=O ZINC001594217012
CC[C@H](C)[C@@H](NC(=O)c1cc(Cl)cc([N+](=O)[O-])c1)C(F)(F)F ZINC000436196567
O=[S@@]([O-])/C(NC1CCCCC1)=[NH+]/C1CCCCC1 ZINC000004628988
O=C(O[C@@H]1CCS(=O)(=O)C1)[C@@H]1C[C@H]1c1cc(Cl)cc(Cl)c1 ZINC000076906883
CC(=O)Nc1cc(F)c(S(=O)(=O)N(C)CC(C)(C)[NH3+])cc1Cl ZINC000658390445
C=CCS(=O)(=O)CCn1c(Cn2nc(C)cc2C)nnc1N1C[C@@]2(CCOC2)OC(C)(C)C1 ZINC001508143815
CC[NH+]1CCN([C@@H]2CCN(c3nnc([C@@H](C)NS(C)(=O)=O)n3Cc3nc(C)c(C)s3)C2)CC1 ZINC001502333166
CC(=O)OC[C@H]1O[C@@H](n2cc(NCC(C)(C)S)c(=O)[nH]c2=O)[C@H](OC(C)=O)[C@@H]1OC(C)=O ZINC001170309131
CN1C(=O)C(=Cc2ccc(N3CCCCC3)o2)C(=O)NC1=S ZINC000000521334
COc1cc(S(=O)(=O)N2CCN(S(=O)(=O)c3cc(OC)c(C)cc3OC)[C@@H](C)C2)c(OC)cc1C ZINC000016780564
C[C@]12CC3CC(C(=O)N4CCN(C(=O)[C@@H]5CCCO5)CC4)(C1)C[C@@](C)(C3)C2 ZINC000013736982
Cc1ccc([C@@H](C)N(C)S(=O)(=O)c2ccc([N+](=O)[O-])cc2)c(C)c1 ZINC000511434530
Cc1ccc(Cl)cc1N=C1NC(=O)/C(=C/c2ccc(Oc3ccc([N+](=O)[O-])cn3)cc2)S1 ZINC000408780976
O=[N+]([O-])c1ccc([N+](=O)[O-])c2c1cccc2[N+](=O)[O-] ZINC000100122993
COc1ccc2c3c1OCC[C@@]3(C#N)[C@@H](CC#N)CC2 ZINC000001721256
COC(=O)c1ccc(/C=C2/SC(=S)N(c3ccc(C)c(C)c3)C2=O)cc1 ZINC000015008335
COc1ccc(S(=O)(=O)NCCC(=O)OCc2cc(=O)oc3cc(C)ccc23)cc1[N+](=O)[O-] ZINC000009128094
CC(C)(C)[C@@H]1CCCC[C@@H]1CNC(=O)C(C)(C)C#N ZINC000920041341
Cc1cc(Cl)cc(C)c1O[C@H](C)c1nnc(N2CCC(F)(F)C2)n1CCC1(O)CCC1 ZINC001360990544
Cc1ccccc1Cc1nnc(N2CC[C@]3(CNC(=O)C3)C2)n1CC(F)(F)Br ZINC001290165874
CNS(=O)(=O)c1ccc(N2CCCN(C)C(=O)C2)c([N+](=O)[O-])c1 ZINC000363992466
CC[NH+](CC)CCCn1c([C@@H]2CCC(=O)N2)nnc1N1CCC2(CC1)NC(=O)N(C)C2=O ZINC001501952088
C[NH+](C)C[C@@H]1COC2(O1)C([N+](=O)[O-])=CC(=[N+]([O-])[O-])C=C2[N+](=O)[O-] ZINC000100288862
COC(=O)[C@H](NC(=O)[C@@H]1C[C@H](NC(=O)Nc2ccc(F)cc2F)CN1C(=O)c1cccn1C)C(C)C ZINC000003838907
COC(=O)[C@@H](NC(=O)/C=C/c1ccc([N+](=O)[O-])cc1)c1ccc(Br)cc1 ZINC000058022999
O=[N+]([O-])c1ccc(N=NCc2ccc(I)o2)c([N+](=O)[O-])c1 ZINC000005511852
Cc1ccc(S(=O)(=O)N[C@H](C)c2ccc3ncsc3c2)c(C#N)c1 ZINC001211578724
CC(=O)N[C@@H](C)C(=O)NCC1(Nc2cc[nH+]cc2-c2nn[nH]n2)CCCCC1 ZINC001573482208
NC(=O)CC1(CNC(=O)Cc2c[nH]c3ccc([N+](=O)[O-])cc23)CC1 ZINC000421613575
CC(C)[N@H+]1[C@@H]2CCN(c3ncc(S(N)(=O)=O)cc3F)C[C@@H]2C[C@H]1Cn1cccn1 ZINC001164844243
C[C@@H]1CN(c2nnc([C@H]3CN(S(C)(=O)=O)CCO3)n2CC(C)(C)C[NH+](C)C)C[C@H](C)C1(F)F ZINC001505286648
C[C@]12CC[C@H]3[C@@H](C=C[C@]4(O)C[C@H](O)CC[C@]34C)[C@@H]1[C@@H]1C[C@@H]1C2=O ZINC000136400268
Cc1nc(Cc2nnc(N(C)Cc3cnc(C(C)C)nc3)n2CCOc2cc(C)cc(C)c2)cs1 ZINC001361043048
CN(C(=O)c1c(N)cccc1[N+](=O)[O-])c1ccc(F)cc1 ZINC000097235019
CCCN(CC(N)=O)S(=O)(=O)c1cc(Cl)c(C)c([N+](=O)[O-])c1 ZINC000490515746
C[C@H](c1ccc([S@@](C)=O)cc1)[N@H+](C)CCC1(C(=O)[O-])CCC1 ZINC001589174621
O=CNc1ccc([N+](=O)[O-])cc1[N+](=O)[O-] ZINC000006321339
CC[C@@H](C)c1nnc(N2CCN(C3CC[NH+](C(C)C)CC3)CC2)n1CCCn1cc(CO)nn1 ZINC001495791322
CNC(=O)CN(C)C(=O)c1ccc(N2CC[NH2+]CC2)c(NS(=O)(=O)c2ccc(C)cc2C)c1 ZINC000033033336
N#Cc1ncccc1OS(=O)(=O)c1ccc(N2CCCS2(=O)=O)cc1 ZINC000795283647
C[C@@H](CNCc1nnsc1Cl)N(C)C(=O)c1cc(-c2nn[nH]n2)c[nH]1 ZINC001575118772
CC(C)CCCOC(=S)N[C@H]1C=CS(=O)(=O)C1 ZINC000040166730
Cn1ccc(Cn2cc(Br)c(=O)c([N+](=O)[O-])c2)cc1=O ZINC000610783774
CN(Cc1ccccc1[N+](=O)[O-])C(=O)C(=O)N1C[C@@H](c2cnn(C)c2)[C@H]([NH3+])C1 ZINC000424546613
O=[N+]([O-])c1cc(C(F)(F)F)cc([N+](=O)[O-])c1NC[C@@H]1CCS(=O)(=O)C1 ZINC000005740715
C#CC(=O)N[C@H](CC)C(N)=O ZINC000306208470
CO[C@@H]1CS(=O)(=O)C[C@@H]1NC(=O)C1(n2cccn2)CCN(C(=O)OC(C)(C)C)CC1 ZINC001469977865
O=C1Nc2ccccc2[C@@H]1c1ccc([N+](=O)[O-])cc1 ZINC000169803934
O=C([O-])COc1c(Cl)cc(Cl)cc1C[NH2+]CCO ZINC000062716992
C#CCN(c1nnc(CC)n1CC1([NH+]2CCC(OC)CC2)CCCC1)[C@@H]1CCS(=O)(=O)C1 ZINC001507635350
CC(C)NC(=O)[C@]12CC[C@](C)(C(=O)C1=O)C2(C)C ZINC000002703429
O=[N+]([O-])c1ccc(NCCc2ccccc2Br)c(S(=O)(=O)N2CCCC2)c1 ZINC001307109500
CN(CC[NH+](C)C)c1ccc2c(c1)CNCC(=O)N1CC[C@@H](CC(=O)[O-])[C@H](C1)CCCO2 ZINC000067879095
O=[N+]([O-])c1cc(C(F)(F)F)cnc1Br ZINC000047212293
FC(F)(F)Oc1ccc(CN2CCOC[C@@]23CCOC3)cc1 ZINC000193735222
C[C@@H](CCO)CNc1nnc(C(F)(F)F)s1 ZINC000155117121
C[C@H]1CN(Br)C(=O)N(Br)C1=O ZINC000004972214
CC(C)c1csc([C@@H](C#N)C(=O)c2cc(S(=O)(=O)N(C)C)cn2C)n1 ZINC000181773071
O=[N+]([O-])c1cc(Br)c(Cl)cc1Cl ZINC000065336877
Cc1ccc(S(=O)(=O)Cn2nnnc2[C@@H](C(C)C)N2CCN(c3ncccn3)CC2)cc1 ZINC000057681204
Cc1cc(/C=C2/S/C(=N\c3cccc(C)c3)NC2=O)c(C)n1-c1ccc(Sc2ccc([N+](=O)[O-])cc2)cc1 ZINC000100115733
COC(=O)[C@@H](C)C[N@H+](C)CC(=O)N1CCN(C(=O)[C@@H]2COc3ccccc3O2)CC1 ZINC000603852073
C[C@]12CC[C@H]3[C@@H](CC=C4C[C@H](O)CC[C@@]43C)[C@@H]1CC[C@]2(O)C(=O)CO ZINC000034203005
C[C@@]12C=C[C@]3(C1)CC[C@@H]1C(C)(C)C(=O)C(=O)C[C@@]1(C)[C@H]3CC2=O ZINC000005125156
O=C1NC(=S)NC(=O)C1=Cc1ccc(Sc2nnnn2-c2ccccc2)c([N+](=O)[O-])c1 ZINC000059422469
O=[N+]([O-])c1ccc(CN2[C@@H]3CS(=O)(=O)C[C@@H]3N[C@@H]3CS(=O)(=O)C[C@H]32)cc1 ZINC000575423695
Cc1cc(Cl)cc(C)c1O[C@H](C)c1nnc(N2CC(C)(C)OC[C@@H]2C)n1C[C@@](C)(O)C1CC1 ZINC001360989276
C#CC[C@H](OC(=O)C[C@H]1CCO[C@@H](CC)C1)C(C)(C)C ZINC000781555234
O=[N+]([O-])c1c(Cl)ccc(Br)c1Cl ZINC000263622946
Cc1ccc(N2CC(=O)N3CCC[C@@H](C)N3C(=O)C2)cc1 ZINC000001579216
COC(=O)C[C@@H](C)N1CCN(C(=O)c2ccc([N+](=O)[O-])s2)CC1 ZINC000174372596
CCS(=O)(=O)Oc1c(F)c(F)c(F)c(F)c1F ZINC000004100467
COC(=O)[C@H](F)C(NC[C@@H]1C[N@H+](CC(C)C)CCO1)=C1C(=O)NC(=S)N(CC(C)C)C1=O ZINC000814335962
C[C@@H](NS(=O)(=O)c1ccc([N+](=O)[O-])cc1)c1ccc2c(c1)CCC2 ZINC000223186024
C[C@@H](c1ncc(C(C)(C)C)o1)n1cc([N+](=O)[O-])cn1 ZINC000097048011
C=C[C@@H](CO)NC(=O)C(N)=O ZINC001142941408
C[NH+](C)C[C@@H](O)c1cc2n(n1)CCN(C(=O)c1scc3c1OCCO3)C2 ZINC000223566585
C[C@@H]1c2cccc(Br)c2CCN1c1ccc([N+](=O)[O-])nc1 ZINC000450419181
CCOC(=O)COc1c(Br)cc(/C=C2/S/C(=N\c3ccc(C)cc3)N([C@H](C)CC)C2=O)cc1OCC ZINC000408911534
CC[C@@H]1C(=O)C(C)(C)C(=O)O[C@@H]1c1cccc([N+](=O)[O-])c1 ZINC000000193107
CCS(=O)(=O)Nc1ccc(NS(=O)(=O)N2C[C@@H](C)C[C@H](C)C2)cc1C ZINC000739670651
C[C@@H](NC(=O)CN1C(=O)[C@@H]2CC=CC[C@@H]2C1=O)C12CC3CC(CC(C3)C1)C2 ZINC000101982310
CCOC(=O)[C@@H](C#N)NC(=O)C(N)=O ZINC001142942420
COc1c([N+](=O)[O-])cccc1S(=O)(=O)N(C)CC(=O)N1CC[NH2+]CC1 ZINC000592366025
N#CC1(C#N)[C@H]2C=C[C@H](C2)N1OC(=O)c1ccc([N+](=O)[O-])cc1 ZINC000005664051
CCC(=O)N1CCC(n2ncc3c2CN(C(=O)[C@]24C[C@H]2COC4)C3)CC1 ZINC001020822885
CC(=O)N1CCC[C@@H](Cn2c([C@H]3CCS(=O)(=O)C3)nnc2N(CC(C)C)C2CCCC2)C1 ZINC001286861125
O=C(CCn1cnnn1)N[C@H]1C[C@H](Nc2cc[nH]c(=O)c2[N+](=O)[O-])C1 ZINC001097055796
C=CC[NH2+][C@@H]1CN(C(=O)C[C@@]2(C)CCS(=O)(=O)N2)C[C@@H]1n1ccnn1 ZINC001070317000
COC(=O)[C@H]1CN(c2ncc([N+](=O)[O-])cc2C(N)=O)C[C@@H](C)O1 ZINC000282278603
CS(=O)(=O)N1CC[C@@H](Cn2c(-c3cc(Br)c[nH]3)nnc2N2CC[C@@](F)(C#N)C2)C1 ZINC001505139142
CC(Nc1ccc(C)c(C)c1)=C1C(=O)C=C(C)OC1=O ZINC000102315205
O=[N+]([O-])c1ccc2c(c1)Sc1cc([N+](=O)[O-])ccc1N2 ZINC000005390877
Cn1cc([C@H](O)CNc2ncc(Br)cc2[N+](=O)[O-])cn1 ZINC000268496361
CC[NH+](CC)[C@H](C)Cn1c([C@H]2CN(S(C)(=O)=O)CCO2)nnc1N1CCS[C@H](C(C)C)C1 ZINC001501802441
Cc1c2c(c(C)c(S(=O)(=O)N[C@@H](C=O)[C@@H](O)[C@H](O)[C@H](O)CO)c1C)CC(C)(C)O2 ZINC001260247781
CCO[C@]1(c2nnc(N3CCN(C(C)=O)C[C@@H]3C)n2CCC[N@@H+]2CCCO[C@@H](C)C2)CCOC1 ZINC001502714088
O=[N+]([O-])c1cc2[nH]ccc2c(I)c1 ZINC000014983752
CCO[C@H]1C[C@](O)(CNC(=O)c2cc([N+](=O)[O-])cn2C)C1(C)C ZINC000530564806
COC(=O)[C@@H]1CN(CC(=O)N(C)c2ccc([N+](=O)[O-])cc2)CC1(C)C ZINC000377986144
C=CC(=O)OC[C@@H](C)Oc1ncc([N+](=O)[O-])cc1Br ZINC001226339763
O=[N+]([O-])c1ccc(N=NCc2cc(-c3ccccc3)n(-c3ccccc3)c2-c2ccccc2)c([N+](=O)[O-])c1 ZINC000408731470
Cc1c(S(=O)(=O)Nc2cccc([N+](=O)[O-])c2Cl)cnn1C ZINC000794042444
CCc1nnc(N2CCC[N@H+](Cc3cnn(C)c3)CC2)n1CCC[C@@H]1NC(=O)NC1=O ZINC001546517726
Cc1ccc(F)cc1NCN1C(=O)S/C(=C/c2ccc(N(C)C)cc2)C1=O ZINC000017145722
CO[C@@H]1COCC[C@H]1NC(F)(F)c1cnc(Cl)c([N+](=O)[O-])c1 ZINC001157405589
COc1cc([N+](=O)[O-])cc([N+](=O)[O-])c1N1CCC(C)CC1 ZINC000045886634
Oc1ccc(CN=Nc2ccc3nnc(C(F)(F)F)n3n2)c(O)c1 ZINC000004534976
Cc1ccc(C[N@@H+]2CCC3(C2)CCN(C(=O)c2cnccn2)CC3)s1 ZINC000096046673
C[C@H]1CN(c2cccc(S(N)(=O)=O)c2[N+](=O)[O-])C[C@H](C)C1(F)F ZINC000599118747
O=[N+]([O-])c1ccc(/C=N/c2cc([N+](=O)[O-])ccc2F)cc1 ZINC000005569307
CCCc1n[nH]c(C(=O)N2CC[C@@H](C)C3(CCCCC3)C2)c1[N+](=O)[O-] ZINC000463161116
Cc1nonc1CN[C@@H](C)Cn1nc(C)c(Cl)c1C ZINC000584900163
CCc1ccc(N=C2NC(=O)/C(=C/c3cc(Cl)c(OCC#N)c(Br)c3)S2)cc1 ZINC000408763387
O=S(=O)(c1ccc(N=NC2CCS(=O)(=O)CC2)nc1)N1CCCCC1 ZINC000814760228
Nc1cc(C(F)(F)F)c([N+](=O)[O-])cn1 ZINC000146432407
CC(=O)N(C)C1CCN(c2nnc(C(=O)NC(C)C)n2CC2([NH+](C)C)CCOCC2)CC1 ZINC001540926756
O=[S@](CSc1nc(Cl)ns1)c1nc(Cl)ns1 ZINC000004290384
C#CCN(CC#CC)c1nnc([C@@H]2COCCN2C(=O)OC(C)(C)C)n1Cc1cnn(C)c1 ZINC001507671434
CC(C)(C)c1cccc(OS(=O)(=O)c2ccccc2[N+](=O)[O-])c1 ZINC000001728588
C=C(Cl)COC(=O)c1ccc(Br)c(O)c1 ZINC000095432686
C[C@@H]1C(=O)N(CC[NH+](C)C)CN1S(=O)(=O)c1cccnc1[N+](=O)[O-] ZINC000592083286
CNc1nc(N[C@@H]2CCO[C@]3(CCOC3)C2)nc(N[C@@H]2CCO[C@]3(CCOC3)C2)[nH+]1 ZINC000536615115
C[C@@H]1C[C@@H](O)c2cc(S(N)(=O)=O)sc2S1 ZINC000095889559
Cc1ccc(S(=O)(=O)n2cnc(C[C@@H]([NH3+])C(=O)N3CC(N4CCNC(=O)C4)C3)c2)cc1 ZINC001160638211
COC[C@@H](NC(=O)CSc1nnnn1CC(F)(F)F)[C@H]1CCCOC1 ZINC000894834536
O=C1NC(=S)NC(=O)C1=Cc1ccc(-c2ccc([N+](=O)[O-])c(Cl)c2)o1 ZINC000000843771
O=C(c1cc([N+](=O)[O-])ccc1[O-])N1C[C@@H]2C[N@@H+]3CCCC[C@@H]3[C@@H]2C1 ZINC000368022534
CCOc1cc(/C=C2/SC(=Nc3ccc([N+](=O)[O-])cc3Br)NC2=O)ccc1OS(=O)(=O)c1ccc(C)cc1 ZINC000408752922
Cc1cc([N+](=O)[O-])c(Cl)cc1S(=O)(=O)N1CCC(n2c(=O)[nH]c3ccccc32)CC1 ZINC001309024744
NC(=O)[C@H]1CCC[N@@H+]1C1CCN(C(=O)c2cc(F)cc([N+](=O)[O-])c2N)CC1 ZINC000102165304
C[C@@H](C(=O)OCc1ccc(C(N)=O)cc1[N+](=O)[O-])c1cnn(C)c1 ZINC000750559581
CCOc1cccc(N(C)CCc2ccccc2[N+](=O)[O-])c1[N+](=O)[O-] ZINC000804775728
CN1C(=O)C(=Cc2ccc(Sc3ccc(Cl)cc3)cc2)C(=O)N(C)C1=O ZINC000409108074
O=C1[C@@H]2ON(c3ccccc3)[C@@H](c3ccc(F)cc3)[C@H]2C(=O)N1c1ccc([N+](=O)[O-])cc1 ZINC000011582550
Cc1cc(/N=N/c2ccc(S(N)(=O)=O)cc2)c(N)cc1N ZINC000098086980
COCC1(CNC(=O)CN2C(=O)COc3ccc([N+](=O)[O-])cc32)CC[NH2+]CC1 ZINC000261788338
CC1(C)C(C(=O)N2C[C@@H](O)[C@H](NC(=O)c3c[nH]c(-c4nn[nH]n4)c3)C2)C1(C)C ZINC001575619320
COC(=O)c1cc(C)sc1N1C(=O)[C@@H]2C[NH2+][C@@]3(C(=O)Nc4ccc(Br)cc43)[C@H]2C1=O ZINC000102801017
O=C1Nc2ccc(Br)cc2/C1=N/N=C/c1cc([N+](=O)[O-])ccc1Cl ZINC000016385758
CC1=NN(c2ccc(C)c(C)c2)C(=O)C1=CNNc1nc2ccc(Br)cc2c(=O)[nH]1 ZINC000101350374
CS[C@H]1CCCCN(c2nnc([C@H](C)NS(C)(=O)=O)n2CC[NH+]2CCSCC2)C1 ZINC001505212393
CO[C@@H]1[C@@H](O)[C@H](O[C@@H]2C[C@@H]3CC[C@H]4[C@@H](CC[C@]5(C)[C@H](C6=CC(=O)OC6)CC[C@]45O)[C@@]3(C)[C@@H](OC(C)=O)C2)O[C@@H](C)[C@@H]1O ZINC000257347030
Cc1nc[nH]c(=O)c1C(=O)N1C[C@@H](Nc2cncc(-c3nn[nH]n3)n2)C[C@@H]1C ZINC001571194803
O=C(N[C@H]1CCN(c2ccc(Cl)cc2F)C1=O)[C@@H]1C[C@H]1[N+](=O)[O-] ZINC000862962431
COC(=O)c1ccnc(Sc2nnc(C(F)F)n2C)c1[N+](=O)[O-] ZINC000598611344
O=C(c1cccc2ncnn21)n1cc2c(nc1=NCC1CC1)[C@H]1C[NH2+]C[C@H]1S(=O)(=O)C2 ZINC001152883147
C=CCN(Cc1ccc(Cl)s1)Cc1n[nH]cc1C ZINC000290323249
C=C(C)Cn1c([C@H](C)NS(C)(=O)=O)nnc1N1CCO[C@H](CCF)C1 ZINC000624970488
CN(Cc1cccn1C)C(=O)c1cc([N+](=O)[O-])cc2c1OCCO2 ZINC000531606423
CC(C)(C)OC(=O)N1C[C@H](C#N)C2(CC(C(=O)N3CCN(CCc4cnccn4)CC3)C2)C1 ZINC001471408245
C#CCNC(=O)CN1CC(=O)NC1=O ZINC001142092732
Cc1cc(S(=O)(=O)N(C)[C@H](C)C[S@@](C)=O)c(C)cc1[N+](=O)[O-] ZINC000416452437
Cc1cc(-n2c(C)cc(=O)cc2C)ccc1[N+](=O)[O-] ZINC000051319430
Cc1ccc([N+](=O)[O-])c(C)c1NC(=O)N[C@H](C)CCc1cccn1C ZINC000085633863
FC(F)(F)c1cc(N2C[C@@H]3COC[C@H]3C2)ncn1 ZINC000096054915
CSC1=NCCN1S(=O)(=O)c1ccc(Cl)cc1 ZINC000000144756
N#C[C@@H](c1ccc(Br)cc1)N1CCN(C[C@H]2COCCO2)CC1 ZINC000450657355
O=C1c2oc3ccc(Cl)cc3c(=O)c2[C@H](c2ccc([N+](=O)[O-])cc2)N1c1nncs1 ZINC000001817585
C=CCSCCn1c([C@@H]2CN(S(C)(=O)=O)CCO2)nnc1N1C[C@@H](C)[N@H+](CC)C[C@@H]1C ZINC001508160720
N#Cc1ccc(N2C[C@@]3(CCN(c4cnccn4)C3)CC2=O)cc1 ZINC000096238821
C[C@H]1C[C@H](C)C[NH+](C(C)(C)CNC(=O)C(=O)NC[C@H]2CCO[C@H]2C(=O)[O-])C1 ZINC001594225323
CCN(C(=O)[C@@H](C)Sc1nnnn1-c1ccc(OC(F)(F)F)cc1)[C@H]1CCS(=O)(=O)C1 ZINC000012865847
CN1COCN(Cc2cnc(Cl)s2)C1=N[N+](=O)[O-] ZINC000013827933
O=[N+]([O-])c1ccc(-n2cccc2[C@@H]2[C@@H](c3ccccn3)NC(=S)N2c2ccccc2)cc1 ZINC000224178183
COc1cc2c(c(OC)c1OC)-c1ccc(NCCCCCC(=O)Nc3nn[nH]n3)c(=O)cc1[C@H](NC(C)=O)CC2 ZINC000409413138
CCOC(=O)/C(C#N)=N\OCC(=O)c1ccc(Br)cc1 ZINC000004653754
C[C@H](C(=O)N1CCS[C@@H]1c1ccc([N+](=O)[O-])cc1)[C@@H]1CCC(=O)N1 ZINC000599575493
CC(C)N(C)c1ccc(/C=C2\COc3c(cc(F)cc3[N+](=O)[O-])C2=O)cn1 ZINC000588580114
Fc1c(F)c(F)c(OCC(F)(F)F)c(F)c1F ZINC000002530896
CCOCc1nnc(N2CCN3C(=O)C(=O)NC[C@@H]3C2)n1CC(C)(C)[NH+]1CCCCC1 ZINC001548181321
C[C@@H]1C[C@H](CCNc2cc(-c3nn[nH]n3)sc2[N+](=O)[O-])CCO1 ZINC001590191980
C[C@@H](CCCCn1c(=O)c2c(ncn2C)n(C)c1=O)[N@@H+]1CCO[C@H]2[C@H](OCC(=O)N(C)C)CC[C@@H]21 ZINC001169200676
CCCC[N@H+](C)CCn1c(CSc2ccc(C)cc2)nnc1N1CCN2C(=O)C(=O)NC[C@H]2C1 ZINC001500422480
COC1CCC(N(C)S(=O)(=O)c2ccc([N+](=O)[O-])cc2)CC1 ZINC000265263720
C[C@H]1CC(=O)N(C)c2cc([N+](=O)[O-])ccc2N1 ZINC000004622963
CO[C@]1(C(=O)Nc2sc3c(c2C#N)C[C@H](C)C[C@@H]3C)CCS(=O)(=O)C1 ZINC000891171615
CSCCCn1c([C@@H]2CN(S(C)(=O)=O)CCO2)nnc1N1CC[NH+](C(C)C)CC1 ZINC001520560221
C[C@@H](NS(C)(=O)=O)c1nnc(N2C[C@@H](C)O[C@@H](c3ccsc3)C2)n1CCc1nccs1 ZINC001291207591
COC(=O)C(NN)=C(C(=O)C(=O)NC1N=NC(=S)N1)c1nc2ccc([N+](=O)[O-])cc2[nH]c1=O ZINC000005723911
Cc1cc(C=O)c(C)n1-c1ccc(F)cc1Cl ZINC000020595357
O=[N+]([O-])c1ccn(Cc2nc(Cc3ccc([N+](=O)[O-])cn3)no2)n1 ZINC000762322897
Cc1ccn2c(c1)nnc2NCc1cc(C)ccc1O ZINC000125934528
O=[N+]([O-])c1ccccc1S(=O)(=O)N1CCCCCc2ccccc21 ZINC000583167293
Cc1cc2c(cccc2Nc2c3c(ccc2[N+](=O)[O-])=NC2(CCCCC2)N=3)nn1 ZINC000100498825
CC(C)[N@@H+]1[C@H](Cn2cccn2)C[C@@H]2CN(c3ccc(S(N)(=O)=O)nn3)CC[C@@H]21 ZINC001164843307
CCOC(=O)[C@@H]1C[NH2+]C[C@H]1C(=O)N1CCc2ncc(CNC(=O)c3nccn3C)n2CC1 ZINC001160405594
CCOC(=O)[C@@H](C)N1C(=O)S/C(=C/c2cc([N+](=O)[O-])cc(OCC)c2[O-])C1=O ZINC000409014367
C[C@@H](NS(C)(=O)=O)c1nnc(N2C[C@@H](C)O[C@@H](c3ccsc3)C2)n1Cc1ccoc1 ZINC001291205915
CC(C)c1nnc(N2CCS(=O)(=O)C3(CCCCC3)C2)n1CCCOC[C@H]1CCCO1 ZINC001287228208
C[C@@H]1CN(CCN(C)c2nnc([C@H]3CCOC3)n2CC2CC[NH+](CCN(C)C)CC2)C[C@H](C)O1 ZINC001505289185
O=C(N[C@H]1CO[C@@H](C2CC2)C1)N1CC(Oc2ccc([N+](=O)[O-])cc2)C1 ZINC000602381659
CN(C)C(=O)N1CC2(C1)C[C@@H](CCOCC1CC1)CCO2 ZINC000306140028
Cc1nc(C)c(C)c(Oc2ccc([N+](=O)[O-])cc2Br)n1 ZINC000301682801
Cc1c(O)ccc2c(COC(=O)c3cc([N+](=O)[O-])ccc3Cl)cc(=O)oc12 ZINC000010665091
C=C(Br)CNC(=O)[C@@H]1CSCN1C(=O)/C(C)=C/CC ZINC000101395636
O=[N+]([O-])c1cnc(Br)c(Br)c1 ZINC000000967280
CC(C)(CNC(=O)C(=O)N1CC[NH+](C2CCCC2)CC1)C1CCOCC1 ZINC000933310276
O=c1[nH]nc(-c2ccc([N+](=O)[O-])cc2)c2c1Nc1nnnn1[C@@H]2c1ccc([N+](=O)[O-])cc1 ZINC000010296200
Cc1nc(Cc2nnc(N(C)Cc3ccc(OC(F)F)cc3)n2C[C@]2(O)CC[N@H+](C)C2)cs1 ZINC001290393255
[NH3+]CCN(c1cc2c(ncnc2Cl)[nH]1)S(=O)(=O)c1cccc2cnccc21 ZINC001170065396
Cc1ccc(Cl)cc1N=C1NC(=O)/C(=C/c2ccc(OCc3ccc(Br)cc3)cc2)S1 ZINC000408877262
C[C@@H](C(=O)N[C@@H]1CN(c2ncc(-c3nn[nH]n3)cc2F)C[C@@H]1O)C(F)(F)F ZINC001573740687
CC(C)[C@@H](C)C(=O)N[C@H]1C[C@H]2CC[C@@H]1N2C/C(Cl)=C\Cl ZINC001109785121
C[C@@H]1[C@@H](C)S(=O)(=O)CCN1CCCOc1ccc([N+](=O)[O-])cc1 ZINC000126680418
C[C@@H](Sc1ccc([N+](=O)[O-])cc1)C(=O)N1CCN2C(=O)CC[C@H]2C1 ZINC000332575279
CCCN1CCCN(c2nnc([C@]3(OC(C)C)CCOC3)n2C[C@@H]2[N@H+](C)CCCC2(C)C)CC1=O ZINC001294720122
Cc1ccc(-n2nc(C(=O)OC[C@@H](C)[N+](=O)[O-])c3c2CCC3)cc1 ZINC000813114691
C#CC[S@@](=O)Cc1cn([C@]2(CO)O[C@@H](n3ccc(=O)[nH]c3=O)[C@H](F)[C@@H]2O)nn1 ZINC001254117089
Cc1c(Cl)c(=O)oc2cc(OC(=O)CCNC(=O)OC(C)(C)C)c(Cl)cc12 ZINC000004077391
O=S1(=O)CCN(CC2CC(F)(F)C2)[C@@H](C2CC2)C1 ZINC000334619932
C=CCOCc1nn(C)c2c1CN(C(F)(F)c1cnc(Cl)c(S(C)(=O)=O)c1)CC2 ZINC001164785996
O=C(NC(CCC(F)(F)F)CCC(F)(F)F)c1cnc2n1CCCC2 ZINC000619125351
CON=CC(=O)N1CCNC(=O)[C@@H]1C ZINC000773921617
CC(C)OCCCCn1c(-c2cc(Br)cn2C)nnc1N1CCC([C@H]2CCCO2)CC1 ZINC001360376527
O=C1Nc2c(ccc(Cl)c2Cl)C12OCCO2 ZINC000008019993
C=CCNC(=O)C[NH2+][C@@H]1CN(C(=O)c2cnsn2)C[C@@H]1n1ccnn1 ZINC001129612649
Cc1c(Br)c(N2CC(=O)N(C)[C@@H](C)C2)ncc1[N+](=O)[O-] ZINC000336906735
CC[NH+]1CCN([C@@H]2CCN(c3nnc(-c4cnn(C)c4)n3CC[S@@](=O)C(C)(C)C)C2)CC1 ZINC001502335007
Cc1cc(C)c(O)c(CN(CCC#N)CCC#N)c1 ZINC000031648736
CC(C)N1CNC(=NS(=O)(=O)c2cccc3nsnc32)NC1 ZINC000040387398
O=[N+]([O-])c1cnc(Br)nc1 ZINC000040448307
[NH2+]=C1NC(Nc2cccc(C(F)(F)F)c2)=N[C@@]2(N1)C(=O)Nc1ccccc12 ZINC000019328691
O=C(NC[C@H](O)Cn1ccnn1)C(=O)N1CCc2ccc(Br)cc21 ZINC000411669138
O=[N+]([O-])c1ccc(Br)cc1OC(F)F ZINC000095215763
COc1c(O)ccc(CNc2cccc(N(C)C(C)C)c2)c1[N+](=O)[O-] ZINC000892372638
Cc1cc2c(cc1[N+](=O)[O-])N(C(=O)[C@H](C)N1CCSCC1)CC2 ZINC000773992326
CC(C)[C@@H](C)NC(=O)/C=C/c1cccc([N+](=O)[O-])c1 ZINC000045799002
CCO[C@@H]1CCCN(c2nnc([C@@H]3CCS(=O)(=O)C3)n2CC2([NH+](C)C)CCOCC2)C1 ZINC001502977928
Cc1ccc(OC[C@H](O)CN2C(=O)N(C)C3(CCCCC3)C2=O)c(C)c1 ZINC000024098483
CC(C)[C@H](CC(F)(F)F)NC(=O)N(C)Cc1ccccc1[N+](=O)[O-] ZINC000525855319
Cc1ccc(N2NC(=O)/C(=C/c3cc(C)ccc3O)C2=O)cc1 ZINC000004724576
CS(=O)(=O)NCCN1C(=O)/C(=C/c2ccc3occc3c2)SC1=S ZINC000794679493
O=c1ccc(=O)c2sc3ccccc3[nH]c1=2 ZINC000101449077
CC#CC[NH2+][C@@H]1CN(C(=O)[C@@H](CCC)S(N)(=O)=O)C[C@@H]1n1ccnn1 ZINC001129941233
CO[C@@H]1CN(Cc2snnc2C)C[C@H]1NC(=O)c1nn(C)cc1Cl ZINC001081731895
C[C@@H]1CC(=O)Nc2ncnc(N3CC[C@]4(C3)CCC[C@H](C[NH+]3CCN(C)CC3)O4)c21 ZINC001164886279
N#Cc1cc(Cl)nc(C(F)(F)N2CCCn3c(=O)cc(Cn4ccnc4)nc3C2)c1 ZINC001164855952
N=C(CCSCc1csc(NC(N)=[NH2+])n1)N(c1ccc2nncn2c1)S(N)(=O)=O ZINC001169181682
O=[N+]([O-])c1ccc(N[C@@H]2CCCC[C@@H]2n2cccn2)c2cccnc21 ZINC000413181725
C[C@@H]1CCC[N@H+](CCCCn2c([C@@H]3CCC(=O)N3)nnc2N2CCN(S(C)(=O)=O)[C@@H](C)C2)C1 ZINC001493789364
O=C1CNc2ccc(C(F)(F)F)cc2N1 ZINC000006657973
Cc1sc(C)c(Cn2c([C@@H]3CCCCO3)nnc2N2C[C@H](C)O[C@@H](C)C2)c1Br ZINC001360848634
O=C(c1ccccc1Cl)[C@@H]1[C@H]2C(=O)NC(=O)[C@@H]2[C@@H]2C=Cc3cc(F)ccc3N21 ZINC000103458221
C[C@@H](C#N)NC(=O)Cn1cnnn1 ZINC000306443127
CCOc1cc(C2C3=C(CC(C)(C)CC3=O)N(C3CCCCC3)C3=C2C(=O)CC(C)(C)C3)ccc1OC(C)C ZINC000408887511
C[C@H](Cn1c([C@@H]2CCC(=O)N2)nnc1N1CC[C@@H](S(C)(=O)=O)C1)[N@@H+]1CCC[C@@H](C)C1 ZINC001544069188
CC(C)=CC(=O)C/C(=N/NC(N)=S)C(=O)NC12CC3CC(CC(C3)C1)C2 ZINC000005613189
CN(C(=O)c1cnn(-c2ccc([N+](=O)[O-])cc2)c1)[C@@H]1CCN(C)C1=O ZINC000265679347
COC(=O)[C@@H](Oc1ncc(C(F)(F)F)cc1[N+](=O)[O-])C(F)(F)F ZINC001225843606
COc1ncc(S(=O)(=O)N[C@]2(C#N)CCc3ccccc3C2)cc1Cl ZINC000592383026
O=C(c1cccnc1OC(F)F)n1cc2c(nc1=NCC1CC1)[C@H]1C[NH2+]C[C@H]1S(=O)(=O)C2 ZINC001195729704
CCn1cc(C(=O)ON2C(=O)CCC2=O)c(=O)c2cc(F)c(N3CC[NH2+]CC3)cc21 ZINC000329788064
Cc1nnc(Sc2nnc([C@@H](C)N(C)C)n2-c2ccc(Cl)cc2)c(C#N)c1C ZINC000012540289
CCC(CC)NC(=O)c1nnc(N(C)[C@@H]2CCS(=O)(=O)C2)n1Cc1nc(C(C)(C)C)cs1 ZINC001291988501
N#Cc1cnc(Cl)cc1C(F)(F)N1CCC2(CC1)CN(C(=O)c1cnccn1)CCO2 ZINC001165014309
O=C1NC(=S)C(=Cc2ccc(-c3ccc([N+](=O)[O-])cc3)o2)S1 ZINC000016713007
C/C(=C/C1CCC(C)CC1)C(=O)N1[C@H](C)C(=O)N(C)[C@H](C)[C@@H]1C ZINC001130210034
O=C(ON=C1CCCCC1)c1ccc([N+](=O)[O-])cc1 ZINC000000137528
CCN1CC[NH+](C2CCN(C(=O)Cc3c(C)c4c(C)[nH]nc4oc3=O)CC2)CC1 ZINC000019528130
O=C(Nc1ccc2oc(=O)ccc2c1)c1ccc(C=C2SC(=O)NC2=O)cc1 ZINC000009347935
N#Cc1ccc(N2C[C@@]3(COCCN(C(=O)[C@@H]4Cn5nnnc5C45CC[NH2+]CC5)C3)OCC2=O)cc1 ZINC001158940607
CC(C)CN(c1nnc(-c2cc3c(s2)CC[C@H](C)C3)n1CCS(C)(=O)=O)C1CCCC1 ZINC001359985516
COC[C@@H]1CN(c2nnc([C@@H]3CCS(=O)(=O)C3)n2CC(C)(C)C[NH+](C)C)CCO1 ZINC001555396553
CC(C)(C)C(=O)[C@@H]1[C@@H]2C(=O)N(c3ccc([N+](=O)[O-])cc3)C(=O)[C@@H]2[C@H]2c3ccccc3C=CN12 ZINC000027373319
O=[N+]([O-])c1cc(S(=O)(=O)C(F)(F)F)ccc1NCC1(c2ccncc2)CC1 ZINC000095450207
O=C(CO[C@H]1CCOC2(CN(C(=O)C34CC5CC(CC(C5)C3)C4)C2)C1)N1CCCC1 ZINC000575404154
CC[NH+](CC)[C@@H](C)Cn1c(-c2cccn2C)nnc1N1CCN2C(=O)C(=O)NC[C@@H]2C1 ZINC001547426309
O=C1C(=Cc2cccc([N+](=O)[O-])c2)CCC1=C1NCCN1 ZINC000062716155
C[C@H](C(=O)N1CCc2[nH]c3c(cccc3Br)c2C1)n1ccnc1 ZINC000055731587
CC(C)(C)c1noc2c1[C@H](c1cccnc1)C1=C(CC(C)(C)CC1=O)N2 ZINC000020725643
O=C(NC[C@@H]1COCCO1)c1cc(OCC(F)(F)F)ccc1[N+](=O)[O-] ZINC000055847837
CC(C)CSCCn1c([C@H]2CCCO2)nnc1N1CCO[C@@H](c2nc(C(C)(C)C)cs2)C1 ZINC001360089082
[N-]=[N+]=NC[C@@H]1OCO[C@@H]1[C@H]1OCO[C@H]1CN=[N+]=[N-] ZINC000005066691
CC(C)(C)[C@H]1C[C@@H](NC(=O)C(C)(C)n2cc([N+](=O)[O-])cn2)CCO1 ZINC000343306705
CCOCc1nnc(N2CCN3C(=O)C(=O)NC[C@@H]3C2)n1CCC[N@@H+]1CCCC[C@@H]1C ZINC001503116251
COC[C@](C)(O)CCNC(=O)Cn1ccc2cc([N+](=O)[O-])ccc21 ZINC000452355374
C[C@@H]1CN(S(=O)(=O)CCCC#N)C[C@@H](c2ccc(F)cc2)O1 ZINC000110625704
Cc1ccc(N2C(=O)[C@@H]3ON(c4ccccc4)[C@H](c4ccccc4[N+](=O)[O-])[C@H]3C2=O)cc1 ZINC000245247172
CCOC[C@H]1Cn2nccc2CN(Cc2cnn(C)c2)C1 ZINC000096059212
C[C@@H](CNc1ncc(Br)cc1[N+](=O)[O-])S(N)(=O)=O ZINC000095453356
CCOCc1nnc(N2CCN(CC[N@H+]3[C@H](C)CC[C@@H]3C)CC2)n1CCN1CCOC(C)(C)C1 ZINC001503115475
C[C@@](CNC(=O)c1n[nH]cc1F)(NC(=O)c1c[nH]c(-c2nn[nH]n2)c1)C1CC1 ZINC001575062080
CC(=O)OC[C@H]1O[C@@H](n2cc(N[C@H]3CC[C@@H]4C[NH2+]C[C@@H]43)c(=O)[nH]c2=O)[C@H](OC(C)=O)[C@@H]1OC(C)=O ZINC001163268549
C[C@@H](OC(=O)C1CCN(c2ccc(C(F)(F)F)cc2[N+](=O)[O-])CC1)C(=O)N1CCNC1=O ZINC000027074643
C[C@@H]1C[C@@H]2[C@@H]3C[C@H](F)C4=CC(=O)C=C[C@]4(C)[C@@]3(F)[C@H](O)C[C@]2(C)[C@@]1(O)C(=O)CO ZINC000033988377
O=C(NC[C@@H]1C[C@H]1C(F)(F)F)N1CC2(C1)CCCO2 ZINC000926705602
C[C@](CNC(=O)c1cc(-c2nn[nH]n2)c[nH]1)(NC(=O)c1csnn1)C1CC1 ZINC001574983142
C[C@@H]1CN(c2nnc(-c3ccc(Cl)nc3)n2CCCS(C)(=O)=O)C[C@@H](C(F)(F)F)O1 ZINC001291222942
C=C(C)C(=O)n1c(C)c(Br)c(=O)n(C(C)(C)C)c1=O ZINC000000240073
COc1cc(C(=O)n2cc3c(nc2=NCC2CC2)[C@H]2C[NH2+]C[C@H]2S(=O)(=O)C3)cc(O)c1O ZINC001193096268
CCCCCCO[C@@H]1O[C@H](COC(C)=O)[C@@H](OC(C)=O)[C@H](OC(C)=O)[C@H]1NC(C)=O ZINC000012660321
CC(C)(C)OC(=O)N1CCn2ncc(OC(=O)Cn3nc(C(F)(F)F)c4c3CCC4)c2C1 ZINC001289799016
CNS(=O)(=O)c1ccc(Nc2ccc(N(C)C)nc2)c([N+](=O)[O-])c1 ZINC000012510747
CCn1ncc(I)c1COC ZINC000408716378
C[C@H]1CN(C(=O)c2ccc(Cl)nn2)C[C@@](C)(C(F)F)O1 ZINC000698949591
CC[C@@H](Cn1c(-c2cc(Br)cn2C)nnc1N1CC[C@@](C)(N2CCOCC2)C1)OC ZINC001292174920
Cn1c(N)c(C(c2ccc(F)cc2)c2c(N)n(C)c(=S)[nH]c2=O)c(=O)[nH]c1=S ZINC000020607380
Cc1ccc(C)c(/N=C2/NC(=O)/C(=C/c3ccc(-c4ccc(Cl)c([N+](=O)[O-])c4)o3)S2)c1 ZINC000059459442
O=C(c1cnn(C2CCOCC2)c1)n1cc2c(nc1=NCC1CC1)[C@H]1C[NH2+]C[C@H]1S(=O)(=O)C2 ZINC001197111580
O=C(C1CCOCC1)N1CCC2(CCCC(=O)N2)CC1 ZINC000096047401
O=C(/C=C/c1cccc([N+](=O)[O-])c1)Nc1cccc(C(=O)Nn2cnnc2)c1 ZINC000014405912
Cn1cccc1C(=O)N1C[C@]2(CCNC2=O)CC(F)(F)C1 ZINC000585093408
CC[C@@H]1CO[C@](C)(CCC(C)C)N1c1ccnc2ccnn21 ZINC001167133255
CC(C)OC(=O)[C@H](C)NC(=O)c1cc2c(cc1[N+](=O)[O-])OCCO2 ZINC000456749375
C=CCNC(=O)NC(=O)C[NH2+]C[C@@H]1CN(C(=O)c2csnn2)C[C@H]1C ZINC001106491114
C=CC[NH2+][C@@H]1CN(C(=O)C(C)(C)CS(C)(=O)=O)C[C@@H]1n1ccnn1 ZINC001130158433
CC(C)Oc1ccccc1/C=C1/SC(=S)N(c2ccc([N+](=O)[O-])cc2)C1=O ZINC000409345607
Fc1c(F)c(F)c(CN2CCC[C@@]23CCOC3)c(F)c1F ZINC001203371133
COC1=CC(=O)c2c(c(CO)cn2C)C1=O ZINC000013557500
CO[C@H](COC(=O)C(C)(C)n1cc([N+](=O)[O-])cn1)[C@H]1CCOC1 ZINC000849722880
O=C1C[C@@]2(CCN(S(=O)(=O)c3cccs3)C2)CN1c1ccc(F)cc1 ZINC000096238770
COC(=O)C1C(=O)[C@H](C(=O)OC)[C@@H](c2ccc(F)cc2)C(C#N)(C#N)[C@@H]1c1ccc(SC)cc1 ZINC000100918173
Cc1cc(C(=O)CN2C(=O)NC(C3CC3)(C3CC3)C2=O)c(C)n1C1CC1 ZINC000058250491
O=C(NCCNc1ccc(C(F)(F)F)cc1[N+](=O)[O-])C(=O)NCC1C[NH2+]C1 ZINC000419927710
CN(C)c1ccc(C2N3CC4(c5ccccc5)CN2CC(c2ccccc2)(C3)C4O)cc1 ZINC000019489315
COC(=O)c1ccc(-n2c(C)cc(/C=C3/SC(=O)N(C(C)C)C3=O)c2C)c(C)c1 ZINC000409021753
CC(=O)Nc1ccc(C(=O)N(C)CCNc2cc[nH+]cc2-c2nn[nH]n2)nc1 ZINC001573547536
O=C(c1n[nH]c2c1CC[NH2+]C2)N1C[C@H]2[C@@H](C1)S(=O)(=O)CC[C@@H]2C(=O)N1CCOCC1 ZINC001159457158
NS(=O)(=O)c1cccc(S(=O)(=O)c2ccc(Cl)c(S(N)(=O)=O)c2)c1 ZINC000002871082
Cc1c[nH]nc1[C@H]1COCCN1Cc1cncs1 ZINC000257224371
CC1=CC(=O)C(=CNc2ccc(Cl)c(Cl)c2)C(=O)O1 ZINC000100750425
N=C(NN=Cc1ccc(Cl)cc1)S[C@@H]1CC(=O)N(c2ccc(Br)cc2)C1=O ZINC000003013121
CC(=O)Oc1cc(OC(C)=O)c2c(c1)oc(C)c(-c1ccc([N+](=O)[O-])cc1)c2=O ZINC000003125011
CCc1nn(C)c(NC[C@]2(O)CCS(=O)(=O)C2)c1[N+](=O)[O-] ZINC001307119358
CCc1cc[n+](C(C(=O)C2=CCC(=NC(=O)C(C)(C)C)C=C2)=C([S-])Nc2ccc3c(c2)CCC3)cc1 ZINC000920394228
CC(C)NC(=O)c1nnc(N2CCC3(CC2)NC(=O)N(C)C3=O)n1CCC[NH+]1C[C@@H](C)C[C@H](C)C1 ZINC001493264486
COCC[N@@H+]1CCN(c2nnc(C(=O)N3CCCC3)n2CCc2n[nH]c(C)n2)C[C@@H]1C ZINC001519195574
Cc1c(CN2CCCn3nc([C@@H](O)C4CC4)cc3C2)cc(C#N)n1C ZINC000223226847
COC(=O)c1cc(Br)c(C(F)F)c(C#N)c1 ZINC000263623139
CN(c1ccc([N+](=O)[O-])nc1)S(=O)(=O)c1csc2ccc(Cl)cc21 ZINC000170619601
C=C(C)c1ccccc1S(=O)(=O)c1ccccc1C(C)(C)O ZINC000001559282
CC(=O)O[C@H]1O[C@@H](CSC(C)=O)[C@H](OC(C)=O)[C@@H](OC(C)=O)[C@@H]1[NH3+] ZINC000025629020
CC(C)c1cc(C(C)C)c([N+](=O)[O-])cc1[N+](=O)[O-] ZINC000032627345
CN(C)C(=O)c1cc([N+](=O)[O-])cc2[nH]c3cc([N+](=O)[O-])ccc3c21 ZINC000005508902
CN(C)c1ccc(/C=C2\C=C(c3ccc(F)cc3)OC2=O)cc1 ZINC000409053581
O=C1/C(=C/c2cccc(O)c2)SC(=S)N1c1cccc(F)c1 ZINC000409329974
CCN1C(=O)/C(=C/c2ccc(N3CCCCCC3)o2)SC1=S ZINC000006891424
CCC(=O)N1CCc2cc(Br)c(S(=O)(=O)N3CCC[C@@H](C(=O)NCC[N@@H+]4CCCC[C@@H]4C)C3)cc21 ZINC000102793051
CC[C@H](C)NC(=O)[C@H](C)NC(=O)Cc1c(F)cc([N+](=O)[O-])cc1F ZINC000341634508
Nc1ccc2c(c1Br)=N[C@H](c1ccc(Cl)cc1)N=2 ZINC000103533615
N#CCS(=O)(=O)NC1COC1 ZINC001192933041
CC(F)(F)CNS(=O)(=O)CCCS(=O)(=O)Nc1ccc2ncnn2c1 ZINC000656383864
CC1=NN(c2ccc(C)cc2C)C(=O)C1=CNc1ccc(S(=O)(=O)N(C)C)cc1 ZINC000005442693
Cn1cnnc1S(=O)(=O)C1CCN(S(=O)(=O)c2ccc(Cl)s2)CC1 ZINC000096104222
COC(=O)[C@H](C)Cn1nc(C)c([N+](=O)[O-])c1C ZINC000002732118
CC(=O)N(C)[C@H]1CC2(CCN(C(=O)Cn3ncc4ccccc4c3=O)CC2)OC[C@]1(C)O ZINC000257328960
Cc1nnc(CN(CCN2CCOC[C@@H]2C)C(C)(C)C)o1 ZINC000330032000
CCNc1nc2nnc(SC)n2c(NCC)n1 ZINC000005979501
C[C@@H](O)C[N@H+](C)CC(=O)N1CCN(S(=O)(=O)c2ccc(F)c(Cl)c2)CC1 ZINC000463355024
Cc1nn(-c2cncc3nnnn32)c(C)c1CC(=O)N1CC[NH+](CC(C)(C)O)CC1 ZINC000441990660
CO[C@H](C)C(=O)NC1(C)CCN(C(=O)[C@@H]2CCCC2(C)C)CC1 ZINC001073197777
C[C@@H]1CN(c2nnc(-c3ccc(Br)s3)n2CCCn2cc(CO)nn2)CCCO1 ZINC001291218810
CC(C)Cn1c(N)c(C(=O)CSCCS(C)(=O)=O)c(=O)n(C)c1=O ZINC000264353865
C#CCN(CCOC)c1nnc(C(=O)NC(C)C)n1CC1(O)CCS(=O)(=O)CC1 ZINC001359018296
C[C@@H]1Cc2cc([N+](=O)[O-])ccc2N1C(=O)c1cc2c(s1)CCC2 ZINC000504341132
O=C(c1cc2cc(O)c(O)cc2s1)N1CCCS(=O)(=O)C[C@@H]1C1CC1 ZINC000888504229
O=C([C@@H]1CCc2nnnn2CC1)N1CCc2ccc([N+](=O)[O-])cc21 ZINC000582489931
Cc1ccc(C#N)cc1S(=O)(=O)Nc1ccc(S(N)(=O)=O)cc1Br ZINC000095959568
CN(C)c1ccc(/C=C(\NC(=O)c2ccccc2)C(=O)N2CC[NH2+]CC2)cc1 ZINC000002837524
CC[C@H]1c2ccccc2CN1S(=O)(=O)c1nn(C)cc1[N+](=O)[O-] ZINC000908261863
O=C1CCCC2=C1C(c1ccc(Oc3ccc([N+](=O)[O-])cc3[N+](=O)[O-])c(Br)c1)C1=C(CCCC1=O)N2 ZINC000409081236
Cn1cc(C(=O)n2cc3c(nc2=NCC2CC2)[C@H]2C[NH2+]C[C@H]2S(=O)(=O)C3)c(=O)c2cccn21 ZINC001154647783
Clc1ccccc1C1=Nn2c(nnc2-c2n[nH]c3c2CCC3)SC1 ZINC000005460641
CC(C)N1C(=O)/C(=C\c2ccccc2OC(F)F)SC1=S ZINC000006827395
COC1CC[NH+](C(C)(C)Cn2c([C@H]3CCS(=O)(=O)C3)nnc2N(C)C[C@H]2CCOC2)CC1 ZINC001504491885
Cc1c(Cl)cc(S(=O)(=O)N2CCN(C(=O)C[NH+](C)C)CC2)cc1[N+](=O)[O-] ZINC000603658399
COC(OC)c1cc(C)cnc1Cl ZINC000039961307
C#CCN(c1nnc(C(=O)NC(C)C)n1CC(=O)NCC1CC1)[C@@H]1CCS(=O)(=O)C1 ZINC001358955929
O=S(=O)(NCc1nnc2n1CCC2)c1ccc(Cl)cc1-c1nn[nH]n1 ZINC000826492643
COC[C@@H](C)NC(=S)N(C)C1CC(C)(C)CC(C)(C)C1 ZINC000693078535
C[C@@H](NC(=O)C(=O)N1C[C@@H](c2cnn(C)c2)[C@H]([NH3+])C1)c1ccccc1[N+](=O)[O-] ZINC000424538088
Cc1c(C#N)c(=O)ncn1N(C)c1ncc(C(F)(F)F)cc1Cl ZINC000004040881
C[N@H+]1C[C@H]2CN(C(=O)C(=O)Nc3cc4c(cc3[N+](=O)[O-])OCCCO4)C[C@H]2C1 ZINC000279309218
O=C(Nc1cc([N+](=O)[O-])ccc1OC(F)F)NC1CCN(C(=O)c2cc(Cl)c[nH]2)CC1 ZINC001310160766
O=[N+]([O-])c1ccc(Cl)c(I)c1 ZINC000001756744
C#CCN(c1nnc([C@@]2(OC(C)C)CCOC2)n1CC1([NH+](C)C)CCCC1)[C@@H]1CCS(=O)(=O)C1 ZINC001507625324
C[NH+](C)CCOCc1ncn2c1CN(C(F)(F)c1c[nH]c3nc(Cl)ccc13)CCC2 ZINC001165001856
CC(C)N(CC(F)F)C(=O)c1cc([N+](=O)[O-])cc2c1OCCO2 ZINC000532878074
CC(=O)Oc1ccc(C(=O)C2=C3C(O)N(c4ccc([N+](=O)[O-])cc4)C(=O)[C@@H]3[C@H]3C=Cc4ccccc4N23)cc1 ZINC000101589699
Cn1ncc([N+](=O)[O-])c1C(=O)N1CC[NH+](C23CC4CC(CC(C4)C2)C3)CC1 ZINC000004653784
CC(=O)O[C@@H]1CC[C@]2(C)[C@@H]3CC[C@]4(C)C(=O)NC(=O)C[C@@H]4[C@H]3CC[C@H]2C1 ZINC000252693333
O=[N+]([O-])c1cc(Cl)cc(C[NH2+]C2CCN(S(=O)(=O)C3CC3)CC2)c1[O-] ZINC000151259989
CCC[NH+]1CCC(Cn2c([C@@H](C)NS(C)(=O)=O)nnc2N2C[C@@H](OC)C(C)(C)C2)CC1 ZINC001500923573
O=[N+]([O-])c1ccc(OC(Cl)(Cl)Cl)c(Cl)c1 ZINC000095215681
COc1cc([N+](=O)[O-])c(C(=O)N2CC(n3cncn3)C2)cc1SC ZINC000371001286
CC(C)CN1CCN(c2nnc(-c3ccc(Br)s3)n2CC2(O)CC2)[C@@H](C)C1=O ZINC001287753351
CCC(CC)NC(=O)c1nnc(N2CC[C@](O)(c3ccc(C)cc3)C2)n1CCc1cn[nH]c1 ZINC001292066071
O=C(Cc1ccc(Br)c([N+](=O)[O-])c1)N1CC=C[C@@H]1CO ZINC000922282320
CC(C)(C)OC(=O)N1CCC(C)(c2cn(CCO[C@]3(CO)O[C@H](CO)[C@@H](O)[C@@H]3O)nn2)CC1 ZINC001254113469
Cc1cc(C=C2SC(=O)NC2=O)c(C)n1-c1ccc(F)cc1 ZINC000013601411
C=CCN1C(=O)/C(=C\c2ccn(-c3cccc([N+](=O)[O-])c3)c2)C(=O)NC1=S ZINC000005101827
Cc1nnc(N(C)C(=O)CCOc2cc(C)ccc2[N+](=O)[O-])s1 ZINC000291928209
CC[NH+](CC)Cc1c([O-])ccc2c(C)c(C)c(=O)oc21 ZINC000005060955
Cc1cc(C)cc(N2C(=O)C[C@@]3(CCN=N3)C2=O)c1 ZINC000004951011
COCC(=O)N1CCN(c2nnc(C(=O)N3CCCC3)n2CC(C)(C)C[NH+](C)C)CC1 ZINC001518649266
CC[C@H](C)N1C(=O)[C@@H]2[C@H](C1=O)[C@H]([C@H](C)O)N[C@@]21C(=O)Nc2c1cc(C)cc2Cl ZINC000245255900
CCc1cc(NCCn2cccn2)n2nc(C)c(C)c2n1 ZINC000072428254
C[C@@H](C#N)N(C)C(=O)C(N)=O ZINC001142929432
CC(C)C(=O)NCc1c2c(c(O)c3c1CCN(C)C3=O)OCO2 ZINC000604404660
Cc1cc(CN2CCC[C@H](C#N)C2)cc(C)c1OC(C)C ZINC001238751993
CCOC(=O)C1([S@@](C)=O)CCN(c2ccc(S(=O)(=O)NC)cc2[N+](=O)[O-])CC1 ZINC001612396920
CCS(=O)(=O)[C@@](C)(Br)[C@@H](O)c1ccc(Cl)cc1 ZINC000096521373
COC(CN1C(=O)C(O)=C(C(C)=O)[C@@H]1c1ccccc1F)OC ZINC000000813449
Cc1ccc(Oc2ccc(C=O)cc2[N+](=O)[O-])cc1 ZINC000003883525
NC(=O)CN1C(=O)/C(=C/c2cc(Cl)c3c(c2)OCCCO3)SC1=S ZINC000727177171
COC(=O)C1=C(C)N(c2ccc(C(C)C)cc2)C(=O)/C1=C\c1ccccc1[N+](=O)[O-] ZINC000059959257
CC(C)[N@H+](C)Cc1cc(=O)n2c(n1)CN(C(F)(F)c1ccc(F)c(Cl)n1)CCC2 ZINC001164813364
O=c1ccc(C[NH2+]C[C@@]2(COc3ccc(C(F)(F)F)cn3)C[C@@H](O)[C@@H](O)C2)c[nH]1 ZINC000604383354
CC(C)[C@@H](Cn1c([C@H]2CCCO2)nnc1N1C[C@@H](C)O[C@@H](C(F)(F)F)C1)N1CCOCC1 ZINC001291285513
CSC1=NSC2=NC(=O)/C(=C\c3cccn3-c3ccc(C)c(C)c3)C(=N)N12 ZINC000004909241
CN(CCc1cccc([N+](=O)[O-])c1)c1nnc([C@@H]2CCC(=O)N2)n1C[C@@H]1CCCO[C@@H]1C(C)(C)C ZINC001314830072
CCc1ccc(CN(C)Cc2cncn2CC)nc1 ZINC000244773986
O=[N+]([O-])c1cc([N+](=O)[O-])c(F)cc1F ZINC000001706147
CCC(CC)NC(=O)c1nnc(N2CC[C@H](C)[C@H](OC)C2)n1C[C@@H]1CCC[C@]2(CCOC2)O1 ZINC001292043065
COc1ncc(Nc2cnc(Br)cn2)cc1[N+](=O)[O-] ZINC001210135844
CC(=NNC(=S)NC[C@H]1CCCO1)c1ccc(SC(C)C)cc1 ZINC000728428354
COc1ccc(CN2CCOc3ccc([C@](C)(O)C[NH+](C)C)cc3C2)c(OC)c1OC ZINC000012031157
C[NH+](C)CCCNc1nc(Nc2c(F)cc(F)cc2F)cc(C(F)(F)F)n1 ZINC000329053201
O[C@@H]1CCc2c3ccc4cccc5ccc(cc2[C@@H]1O)c3c54 ZINC000005678311
Cc1sc(-n2c(C)cc(C=C3C(=O)N(C)C(=S)N(C)C3=O)c2C)c(C#N)c1C ZINC000005679409
C[C@@H](OC(=O)c1ccc([N+](=O)[O-])o1)C(=O)c1ccc2c(c1)CCC2 ZINC000008329855
COc1cc([C@@H]2c3cc4c(cc3O[C@@](C)(O)[C@H]2C(C)=O)OCO4)cc(OC)c1O ZINC000005229183
O=C(c1cnc(-c2ncccn2)nc1)n1cc2c(nc1=NCC1CC1)[C@H]1C[NH2+]C[C@H]1S(=O)(=O)C2 ZINC001190893722
O=C(N[C@@H]1CNC(=O)C1)C12CC3CC(CC(C3)C1)C2 ZINC000075158254
O=C(/C=C/c1ccc(O)c(O)c1)NCCS(=O)(=O)c1ccc(Cl)cc1 ZINC000779500147
CCN(c1nnc([C@@H]2CN(S(C)(=O)=O)CCO2)n1CCC[NH+]1C[C@@H](C)O[C@H](C)C1)C1CCCC1 ZINC001501624934
C[C@@H](c1ccc(-n2cncn2)cc1)N(C)C(=O)c1ccc(Cl)cc1[N+](=O)[O-] ZINC000008349287
CC(=O)N(C)CC(=O)NCC[C@@H](Nc1cc(C)[nH+]cc1-c1nn[nH]n1)C(C)C ZINC001573406389
C=CCOc1c(Cl)cc(C=Nn2c(=O)[nH]c3ccccc3c2=O)cc1[N+](=O)[O-] ZINC000409356536
CC1=CC(C)(C)N(C)c2ccc(C=C3SC(=S)NC3=O)cc21 ZINC000208448296
O=[N+]([O-])c1ccccc1S(=O)(=O)N[C@@H]1CS(=O)(=O)c2ccccc21 ZINC000084579231
Cc1ccc(C(=O)N(C)Cc2cc([N+](=O)[O-])ccc2Cl)c(O)c1 ZINC000198595846
Cc1c(Cn2c([C@@H](C)NS(C)(=O)=O)nnc2N2CC[NH+](C(C)(C)C)CC2)cnn1C ZINC001542097940
C=C(C)C[NH2+][C@@H]1CN(C(=O)[C@@H]2CCN(C)S2(=O)=O)C[C@@H]1n1ccnn1 ZINC001070294532
C[C@]1(O)CC[C@@H]2[C@@H]3CCC4=C/C(=N\OCC(=O)ON5C(=O)CCC5=O)C=C[C@]4(C)[C@@H]3CC[C@@]21C ZINC000253499503
C[C@H]1CCc2c(C#N)c(/N=C/c3ccc(O)cc3O)sc2C1 ZINC000000295578
C[C@H]1CSc2ccccc2N1C[C@H](O)c1cccc([N+](=O)[O-])c1 ZINC000154617102
O=[N+]([O-])c1cnc(N[C@@H]2C[C@H]2c2ccc(OC(F)F)cc2)s1 ZINC000336993491
O=C1OC2(CCCCC2)OC(=O)C1=Cc1ccc(-c2ccc([N+](=O)[O-])cc2)o1 ZINC000000858902
CN1C(=O)[C@@H]2[C@H](c3cccs3)N(c3ccc(Cl)cc3)O[C@@H]2C1=O ZINC000100626355
Cc1nc(C)c(CCn2c([C@@H]3CCC(=O)N3)nnc2N2C[C@H](C(F)(F)F)O[C@@H](C)C2)s1 ZINC001290368887
O=C(c1ccc([N+](=O)[O-])cc1)N1Cc2cc3c(cc2C2(CCCC2)C1)OCCO3 ZINC000012883549
Cc1nc(CO[C@@H]2CN(C(F)(F)c3cnc(Cl)c([N+](=O)[O-])c3)[C@@H]3CCCO[C@@H]23)cs1 ZINC001164822946
COC(=O)C[C@@]1(NC(=O)c2ccc([N+](=O)[O-])cc2F)CCCOC1 ZINC000770159719
CCn1nc(C)c(/N=C/c2cc(Br)ccc2O)c1C ZINC000001100274
CCn1cc([N+](=O)[O-])cc1C(=O)C(Cl)(Cl)Cl ZINC000067794635
CN1C(=O)C(=Cc2c(Cl)cccc2Cl)C(=O)N(C)C1=O ZINC000003189329
O=[N+]([O-])c1ccc(Oc2cncc(Br)c2)nc1 ZINC000070488649
C[NH+](C)C1(Cn2c([C@@H]3CCS(=O)(=O)C3)nnc2N(CCCCO)C2CC2)CCOCC1 ZINC001503385700
O=C1CN(Cc2cc(Cl)ccc2O)C(=O)N1Cc1n[nH]cc1Br ZINC000761246951
C/C(CC(O)(C(F)(F)Cl)C(F)(F)Cl)=N/O ZINC000017002727
CC(C)[NH+]1CCC(O)(Cn2c(-c3cnccn3)nnc2N(C)CCS(C)(=O)=O)CC1 ZINC001541620019
C#CCNC(=O)N[C@H]1CCNC1=O ZINC000849224871
C[C@H]1CC(C)(C)N(C)c2cc(Cl)c(/C=N/n3cnnc3)cc21 ZINC000208251223
CS(=O)(=O)C1=NSC2=NC(=O)/C(=C\c3ccc(SCc4ccc(Cl)cc4)o3)C(=N)N12 ZINC000020324707
O=C1CC[C@@H]2CN(c3cc(F)ccc3[N+](=O)[O-])CC[C@@H]2N1C1CC1 ZINC000252490881
C[C@H](CC[C@@H]1CCCO1)NC(=O)N1CCSC(C)(C)C1 ZINC000083648939
Cc1occc1CN(C)[C@H](C)c1nnc(-c2ccc([N+](=O)[O-])cc2)o1 ZINC000128487650
CN1CCN(CC[NH+](C)C)C(=O)C12CCN(C(=O)c1cc(Cl)ccc1-n1cnnn1)CC2 ZINC001194745089
Cc1cc(C)c([N+](=O)[O-])cc1NC(=O)C(=O)N1C[C@@H](C)[C@H](O)[C@@H](C)C1 ZINC000595157485
O=[N+]([O-])c1cc(Br)c(Cl)c([N+](=O)[O-])c1 ZINC000029490869
C[C@@]12CCN(C(=O)CCCn3cccn3)[C@@H]1CC[C@@H](O)C2 ZINC000257280123
O=C(c1cccc2nccnc21)N1CCC[C@@]2(C1)C(=O)Nc1ccccc12 ZINC000072129023
COc1nc(C)c([N+](=O)[O-])c(N2CCCn3c(=O)cc(C[N@H+](C)C(C)C)nc3C2)n1 ZINC001164813462
CCOc1nnc(CN2CCN(c3nccnc3-c3nn[nH]n3)C[C@@H]2C)s1 ZINC000821442417
C=CCCO[C@@H](C)c1nc(CCC(C)(C)C)no1 ZINC000285251006
Nc1c([N+](=O)[O-])cc(S(=O)(=O)C(F)(F)F)cc1[N+](=O)[O-] ZINC000004595324
C#CCCCn1c([C@@H]2CN(S(C)(=O)=O)CCO2)nnc1N1CCN(C(=O)C[NH+]2CCCC2)CC1 ZINC001300412245
CS(C)=C1C(=O)N=C(c2ccc([N+](=O)[O-])cc2)OC1=O ZINC000005721268
Cc1nn(CC(F)(F)F)c(C)c1Cc1nc([C@H]2CCOC2)no1 ZINC000096486198
C[C@H](OC(=O)c1coc(C#N)c1)c1ccc(Cl)s1 ZINC001127476726
COc1cc2c(cc1S(=O)(=O)NCCC[NH+]1CCC(O)CC1)OCC(=O)N2 ZINC000429865837
Cc1ccc(-n2cccc2/C=C2/C(=N)N3C(=NC2=O)SN=C3S(C)(=O)=O)cc1 ZINC000004909461
COC[C@H](C)Cn1c([C@H]2CN(S(C)(=O)=O)CCO2)nnc1N1CC[C@H](C[NH+]2CCCCC2)C1 ZINC001504568610
C[C@]12CN(C(=O)c3n[nH]cc3[N+](=O)[O-])C[C@]1(C)C(=O)NC2=O ZINC001170944249
COC(=O)C1=C(C)N(C(C)C)C(=O)/C1=C\c1cc(Br)ccc1O ZINC000006348211
NS(=O)(=O)c1ccc([N+](=O)[O-])cc1N1CC[C@H]([C@H]2CCOC2)C1 ZINC000363696622
CC(C)CCN(CCC#N)C(=O)[C@H](C)CC(C)(C)C ZINC000355323884
CC1(C)CN(C(=O)[C@H]2CS[C@]3(C)CCC(=O)N23)C1(C)C ZINC000080404566
Cc1ccccc1N1C(=O)[C@@H]2[C@@H](c3ccccc3)OC3(C(=O)c4ccccc4C3=O)[C@H]2C1=O ZINC000101099845
CC(C)Cc1nnc(N2CCC[C@@H](CN(C)S(C)(=O)=O)C2)n1Cc1nnc(C(C)(C)C)s1 ZINC001287443697
CC[NH+](CC)[C@H](C)Cn1c([C@@H]2CCS(=O)(=O)C2)nnc1N1CC[C@@](C)(C(=O)NC)C1 ZINC001501982226
Cc1cc(Cl)cc(C)c1O[C@@H](C)c1nnc(N2CCC(C)=C(C)C2)n1CCN1CCOC[C@H]1C ZINC001360883481
N=c1nc(OS(=O)(=O)[O-])c(N)c(N)n1C(=O)c1nccnc1I ZINC001191519471
O=[N+]([O-])c1ccc(NC2(CCO)CCCC2)c(S(=O)(=O)N2CCOCC2)c1 ZINC000241132711
CC(C)[C@H](C#N)OC(=O)c1ccc(Br)c(S(=O)(=O)N(C)C)c1 ZINC000750648779
N#CCC1CCN(C(=O)[C@@H]2CCC[C@H]3CCCC[C@@H]32)CC1 ZINC000563828346
Cn1cnc(-c2nnc3n2CCN(C[C@@H](O)c2cc(Br)no2)C3)c1 ZINC000879583810
CCOC(=O)[C@]12C[NH2+]C[C@]1(C(F)(F)F)CN(C(F)(F)COC(=O)Nc1cccnc1Cl)C2 ZINC001164434353
O=C(c1ccnc(-n2ccnc2)c1)n1cc2c(nc1=NCC1CC1)[C@H]1C[NH2+]C[C@H]1S(=O)(=O)C2 ZINC001191961774
Cc1ccc([C@@H]2Oc3ccccc3[C@@H]3CN(C)O[C@@]32[N+](=O)[O-])cc1 ZINC000001068982
CN(CCc1ccccc1[N+](=O)[O-])c1nnc([C@@H]2CCOC2)n1Cc1ccnc(C(F)(F)F)c1 ZINC001314833643
COC(=O)[C@@H]1CCN(c2nnc([C@@H]3CCC(=O)N3)n2CCC[N@H+]2C[C@@H](C)O[C@@H](C)C2)C1 ZINC001554535220
C#CCN(c1nnc(CC2CC2)n1CC(C)(C)[NH+]1CCC(OC)CC1)[C@@H]1CCS(=O)(=O)C1 ZINC001507634532
COc1c([N+](=O)[O-])cc([N+](=O)[O-])c(C(C)(C)C)c1[N+](=O)[O-] ZINC000100396998
O=C(CSc1nnc(NC[C@@H]2CCCO2)s1)NN1C(=O)NC2(CCCCC2)C1=O ZINC000023717463
C=C(C)C(C)(C)C(=O)NCC1(OC(C)C)CCCCC1 ZINC001127008902
CS(=O)(=O)CC1(CNc2ncc(Br)cn2)CC1 ZINC000096449472
COc1cc(C2(C(=O)N[C@@H]3CC(=O)N(C(C)C)[C@@H]3c3ccc(Cl)c(F)c3)CC2)ccc1C ZINC001435665707
O=[N+]([O-])c1cc(Br)ccc1N1CCNc2ccccc2C1 ZINC000608855955
COC(=O)c1cc(S(=O)(=O)N2CCC3(CC2)C(=O)N(CC[NH+](C)C)CCN3C)c(C)cc1O ZINC001195359144
Cc1cc(C(=O)OCC(=O)c2ccc(Br)cc2)ccc1[N+](=O)[O-] ZINC000005205299
Fc1cccc2ncnc(N3CCC[C@H](c4nnc[nH]4)C3)c12 ZINC000253430844
CSCc1cnc(CNC(C)(C)c2ccc([N+](=O)[O-])cc2)s1 ZINC000339293820
Cn1cc(N2CCN(C(=O)C(=O)Nc3ccc(-n4cncn4)c(F)c3)CC2=O)cn1 ZINC000428200562
CSc1nncn1/N=C/c1c(C)n(C)c2ccccc12 ZINC000408808928
COC1=C(C(C)(C)C)C(=O)C(=O)C(C(C)(C)C)=C1 ZINC000002272338
CC[N@@H+]1CC[C@H](Cn2c([C@@H](C)NS(C)(=O)=O)nnc2N2CCC([C@@](C)(O)C(F)(F)F)CC2)C1 ZINC001502270067
O=C(Nc1cc2[nH]c(=O)[nH]c2cc1Br)c1cc([N+](=O)[O-])cc([N+](=O)[O-])c1 ZINC000408536694
CC(C)(C)OC(=O)C(C)(C)O/N=C(/C(=O)N1CN[C@H](N)[C@@H]2NCN[C@@H]21)c1csc(N)n1 ZINC001142496032
Cc1ccc2c(c1)[C@]1(CC(c3ccc(F)c(C)c3)=NN1)C(=O)N2 ZINC000000132541
Cc1cc(C)cc(OCc2nnc(N(C)C[C@H]3CC=CCC3)n2CC2([S@](C)=O)CCC2)c1 ZINC001361022139
CCc1cc2c(ncnc2-n2cc([N+](=O)[O-])c(=O)c([N+](=O)[O-])c2)s1 ZINC000765626636
CC(=O)OC[C@H]1O[C@@H](n2cc(NCCCCC#N)c(=O)[nH]c2=O)[C@H](OC(C)=O)[C@@H]1OC(C)=O ZINC001168435603
CCOC(=O)[C@@]1(C#N)C[C@H]1CS(C)(=O)=O ZINC000096525562
CC(C)Cc1nnc(N2CCC[C@H](N3CCCS3(=O)=O)C2)n1CC[N@H+](C)C1CCCCC1 ZINC001287445892
C[C@@H]1[C@H](C)SCCN1c1nnc([C@@H]2COCCN2C(=O)OC(C)(C)C)n1C[C@@]1(O)CC[N@H+](C)C1 ZINC001494691531
CCOC(=O)C(F)(F)C(F)(F)C(F)(F)C(F)(F)F ZINC000002555178
CC[C@H](NC(=O)N1CCC(O)(c2ccc(Cl)cc2)CC1)c1cnn(C)c1 ZINC000426526880
C=CCNC(=O)NC(=O)COC(=O)c1c(C)c(C)c(C)c(C)c1C ZINC000004580806
O=C1C[C@@H](c2ccc(O)c(O)c2)c2c(=O)[nH]c(SCc3ccc(Cl)cc3)nc2N1 ZINC000021784077
CS[C@H]1CC[C@H](N(C)S(=O)(=O)c2ccc([N+](=O)[O-])cc2)C1 ZINC001318725042
Cc1cnc(CN[C@@H]2CN(C(=O)c3cn[nH]n3)C[C@@H]2n2ccnn2)s1 ZINC001070224692
COc1ccc2c(c1OC)C(=O)N1[C@H](C(=O)NC3CC(C)(C)[NH2+]C(C)(C)C3)CS[C@@H]21 ZINC000004295711
C#CCN(CC)c1nnc([C@@H]2CN(S(C)(=O)=O)CCO2)n1Cc1csc([C@@H](C)OC)n1 ZINC001507689739
O=C(c1cnsn1)N1C[C@@H]2CCN(C(=O)c3ccc4c[nH+]cn4c3)[C@@H]2C1 ZINC001022145946
CCc1nnc(N2CCC([C@@]3(C)NC(=O)NC3=O)CC2)n1CCC[NH+]1CCC(O)CC1 ZINC001498917226
C[NH+](C)CC(=O)N1CC[C@@]2(C)[C@@H]1CCC(=O)N2Cc1ccc(C(F)(F)F)cc1 ZINC000257227627
NS(=O)(=O)c1cc([N+](=O)[O-])ccc1NCCCn1cncn1 ZINC000032916207
C[NH+](C)Cc1cc(C(C)(C)C)cc(Br)c1[O-] ZINC000001706324
Cc1c(Cl)nc(CC(C)C)nc1N1CC[C@@]2(C1)CCC[C@@H](C[NH+]1CCN(C)CC1)O2 ZINC001164896180
CCC[N@@H+]1CCCC[C@@H]1Cn1c([C@@H](C)CC)nnc1N1CCC([C@]2(C)NC(=O)NC2=O)CC1 ZINC001294698074
Cc1ccc(C)c(S(=O)(=O)N2CC[C@@H](CCCO)C2)c1[N+](=O)[O-] ZINC000452101053
O=C1/C(=C/c2ccc[nH]2)SC(=S)N1c1ccccc1F ZINC000005374654
COc1cc(Br)cc2c1O[C@]1(C)C[C@H]2NC(=O)N1c1cc(C)cc(C)c1 ZINC000005043074
O=C([C@@H]1C[C@@H]2C=C[C@H]1CC2)N1CCS[C@@H]1c1ccc([N+](=O)[O-])cc1 ZINC000593069453
Cc1nc(Cc2nnc(N3C[C@@H](C)OC(C)(C)C3)n2CCS(=O)(=O)C(C)(C)C)cs1 ZINC001290407057
CS(=O)(=O)c1cc(S(=O)(=O)Nc2ccc(O)cc2F)c(Cl)s1 ZINC000758168597
N=C1NC(=O)/C(=C/c2ccc(OS(=O)(=O)c3cccc([N+](=O)[O-])c3)c(Br)c2)S1 ZINC000408766891
Cc1ccnc(N2CCC([C@@H](O)c3nccn3C)CC2)c1[N+](=O)[O-] ZINC000154838280
CC[N@@H+]1CCN(c2nnc([C@@H]3CN(S(C)(=O)=O)CCO3)n2C[C@]2(O)CCCC2(C)C)C[C@@H]1C ZINC001502327255
O=C1/C(=C\c2ccc(O)cc2)SC(=Nc2ccccc2)N1C1CCCC1 ZINC000252602217
CCOc1cc([C@@H]2NC(=O)NC(C)=C2C(=O)OC)ccc1OC[C@@H](O)NN=Cc1cccc(Cl)c1Cl ZINC000408948108
CC(C)(C)OC(=O)C(Cl)(C(=O)OC(C)(C)C)c1ncc([N+](=O)[O-])cc1[N+](=O)[O-] ZINC000003624498
CS(=O)(=O)[C@@H]1CCCN(c2nnc([C@@H]3CCOC3)n2C[C@@H]2CCC[N@@H+]2CCCO)C1 ZINC001555797550
CCOC(=O)C1(C(=O)N(Cc2noc3c2C[NH2+]CC3)S(C)(=O)=O)CN(C(=O)OC(C)(C)C)C1 ZINC001181574537
CC(=O)c1c([N+](=O)[O-])cccc1N1C[C@@H]2CCC[C@]2(C(F)(F)F)C1 ZINC000884655826
COc1ccc(CCN(Cc2nnnn2C2CCCCC2)Cc2cc3cc4c(cc3[nH]c2=O)OCCO4)cc1OC ZINC000001373804
O=C(c1ccncc1OC1CCOCC1)n1cc2c(nc1=NCC1CC1)[C@H]1C[NH2+]C[C@H]1S(=O)(=O)C2 ZINC001199619573
CC(C)(CO)/N=C/c1ccccc1Br ZINC000017721313
Cn1ncnc1[C@@H]1COCCN1c1ncc([N+](=O)[O-])cc1Br ZINC000253419405
CC(=O)C[C@@H](C)NC(=O)c1c(Br)cccc1[N+](=O)[O-] ZINC000599720654
CC(=O)N[C@@H](c1ccccc1)[C@@H](NS(=O)(=O)c1ccccc1[N+](=O)[O-])C(=O)OC(C)C ZINC000004293666
O=C(c1cccc2nncn21)n1cc2c(nc1=NCC1CC1)[C@H]1C[NH2+]C[C@H]1S(=O)(=O)C2 ZINC001156064067
Cc1nn(C)c(N2CCN(C(=O)C(=O)N3CC[NH2+]C[C@@H]3C)CC2)c1C#N ZINC000423589731
CC(=O)N[C@H](N1C[C@@H](C)O[C@H](C)C1)C(Cl)(Cl)Cl ZINC000019315874
COC(=O)[C@@H]1CNC(=O)CN1C(=O)CC[C@@H](C)CC(=O)N1CC(=O)NC[C@H]1C(=O)OC ZINC000468656930
[truncated: 1,120,106 more chars]
