# Supplementary material for: Building shape-focused pharmacophore models for effective docking screening
Source: J Cheminform. 2024 Aug 9;16:97. doi: 10.1186/s13321-024-00857-6 (PMC11312248; doi:10.1186/s13321-024-00857-6)
Supplement: Supplementary file 2 — Additional file2 [file 13321_2024_857_MOESM2_ESM.zip › supplementary_files/aa2ar/input_docked_poses.mol2]

@<TRIPOS>MOLECULE
CHEMBL183531_entry_00008_conf_01
52 56 1
SMALL
USER_CHARGES


@<TRIPOS>ATOM
      1 N1         -8.3910   -4.5886   56.3699 N.pl3     1 UNK        -0.7482
      2 C2         -8.5234   -5.8734   55.8433 C.ar      1 UNK         0.4507
      3 N3         -9.0212   -6.8431   56.6481 N.2       1 UNK        -0.5178
      4 C4         -9.1608   -8.1077   56.1573 C.ar      1 UNK         0.5038
      5 N5         -9.6763   -9.1236   56.9792 N.pl3     1 UNK        -0.6023
      6 C6        -10.1808  -10.3908   56.4521 C.3       1 UNK         0.0191
      7 C7        -10.3446  -11.4923   57.5282 C.3       1 UNK         0.0911
      8 C8         -9.0178  -12.0018   58.1227 C.3       1 UNK        -0.1567
      9 C9         -9.3728  -12.5559   59.4921 C.3       1 UNK        -0.1613
     10 C10       -10.3829  -11.5392   60.0024 C.3       1 UNK         0.0304
     11 C11       -11.9218   -9.8363   58.8375 C.3       1 UNK         0.0925
     12 C12       -11.9910   -9.2576   60.2423 C.ar      1 UNK        -0.1158
     13 C13       -12.6211   -9.9674   61.2701 C.ar      1 UNK        -0.1624
     14 C14       -12.6707   -9.3968   62.5425 C.ar      1 UNK        -0.0044
     15 N15       -12.1388   -8.1808   62.8259 N.ar      1 UNK        -0.1373
     16 C16       -11.5369   -7.4943   61.8202 C.ar      1 UNK         0.1591
     17 Cl17      -10.8619   -5.9456   62.1694 Cl        1 UNK        -0.0532
     18 C18       -11.4476   -7.9978   60.5196 C.ar      1 UNK        -0.1537
     19 C19        -8.8130   -8.4547   54.8455 C.ar      1 UNK        -0.6567
     20 C20        -8.2954   -7.4434   54.0164 C.ar      1 UNK         0.6303
     21 N21        -7.8635   -7.4180   52.7332 N.2       1 UNK        -0.5311
     22 C22        -7.5039   -6.1534   52.5712 C.ar      1 UNK         0.3426
     23 N23        -7.6538   -5.3436   53.6079 N.2       1 UNK        -0.4419
     24 N24        -8.1645   -6.1643   54.5507 N.pl3     1 UNK         0.0717
     25 C25        -6.9644   -5.6831   51.3004 C.2       1 UNK         0.0133
     26 C26        -6.4270   -6.3301   50.1926 C.2       1 UNK        -0.1468
     27 C27        -6.0752   -5.3456   49.2687 C.2       1 UNK        -0.2090
     28 C28        -6.4106   -4.1350   49.8479 C.2       1 UNK        -0.0246
     29 O29        -6.9485   -4.3390   51.0774 O.3       1 UNK        -0.1482
     30 H30       -10.8614  -12.3426   57.0793 H         1 UNK         0.1189
     31 H31        -8.6807   -4.4092   57.3201 H         1 UNK         0.3916
     32 H32        -8.0306   -3.8498   55.7828 H         1 UNK         0.3916
     33 H33        -9.9223   -8.8795   57.9278 H         1 UNK         0.3093
     34 H34       -11.1204  -10.2421   55.9187 H         1 UNK         0.0873
     35 H35        -9.4691  -10.7112   55.6915 H         1 UNK         0.0873
     36 H36        -8.5077  -12.7134   57.4722 H         1 UNK         0.1268
     37 H37        -8.3314  -11.1648   58.2659 H         1 UNK         0.1268
     38 H38        -9.8231  -13.5469   59.4143 H         1 UNK         0.1223
     39 H39        -8.5005  -12.6315   60.1427 H         1 UNK         0.1223
     40 H40       -11.0354  -11.8846   60.8053 H         1 UNK         0.1279
     41 H41        -9.8955  -10.6067   60.2945 H         1 UNK         0.1279
     42 H42       -11.3628   -9.1918   58.1560 H         1 UNK         0.1273
     43 H43       -12.9260   -9.9806   58.4370 H         1 UNK         0.1273
     44 H44       -13.0596  -10.9384   61.0897 H         1 UNK         0.1530
     45 H45       -13.1461   -9.9166   63.3615 H         1 UNK         0.1923
     46 H46       -10.9628   -7.4227   59.7438 H         1 UNK         0.1576
     47 H47        -8.9351   -9.4628   54.4766 H         1 UNK         0.2473
     48 H48        -6.3052   -7.3965   50.0721 H         1 UNK         0.1800
     49 H49        -5.6303   -5.4975   48.2963 H         1 UNK         0.1836
     50 H50        -6.3310   -3.1074   49.5251 H         1 UNK         0.1811
     51 N51       -11.2487  -11.2254   58.7640 N.4       1 UNK        -0.4309
     52 H52       -11.9737  -11.9290   58.7574 H         1 UNK         0.3086
@<TRIPOS>BOND
     1    1    2 1
     2    1   31 1
     3    1   32 1
     4    2   24 ar
     5    2    3 ar
     6    3    4 ar
     7    4    5 1
     8    4   19 ar
     9    5    6 1
    10    5   33 1
    11    6    7 1
    12    6   34 1
    13    6   35 1
    14    7   30 1
    15    7    8 1
    16    7   51 1
    17    8    9 1
    18    8   36 1
    19    8   37 1
    20    9   10 1
    21    9   38 1
    22    9   39 1
    23   10   40 1
    24   10   41 1
    25   10   51 1
    26   11   12 1
    27   11   42 1
    28   11   43 1
    29   11   51 1
    30   12   18 ar
    31   12   13 ar
    32   13   14 ar
    33   13   44 1
    34   14   15 ar
    35   14   45 1
    36   15   16 ar
    37   16   17 1
    38   16   18 ar
    39   18   46 1
    40   19   20 ar
    41   19   47 1
    42   20   24 ar
    43   20   21 ar
    44   21   22 ar
    45   22   23 ar
    46   22   25 1
    47   23   24 ar
    48   25   29 1
    49   25   26 2
    50   26   27 1
    51   26   48 1
    52   27   28 2
    53   27   49 1
    54   28   29 1
    55   28   50 1
    56   51   52 1
@<TRIPOS>SUBSTRUCTURE
1 UNK 1
@<TRIPOS>COMMENT
CHEMBL183531
PLANTSproteinTorsions
4
218 31.1712
5999 126.7170
6232 141.9014
6320 227.8936
PLANTSmolcadARTstart hb
PLANTSmolcadARTstart HB
LINES
-8.68065 -4.40917 57.3201 -9.091 -4.125 59.33 0 255 0 5
-8.0306 -3.84979 55.7828 -8.046 -2.329 55.073 0 255 0 5
-11.9737 -11.929 58.7574 -13.631 -12.599 58.686 0 255 0 5
-7.65383 -5.34364 53.6079 -6.841 -3.342 53.137 0 255 0 5
PLANTSmolcadARTstart HBCH
LINES
PLANTSmolcadARTstart HB-CHO
LINES
PLANTSmolcadARTend
PLANTSmolcadARTstart HB_WATER
LINES
PLANTSmolcadARTend

PLANTSmolcadARTend

@<TRIPOS>MOLECULE
CHEMBL513009_entry_00026_conf_01
52 56 1
SMALL
USER_CHARGES


@<TRIPOS>ATOM
      1 N1         -8.2874   -4.3536   56.4528 N.pl3     1 UNK        -0.7156
      2 C2         -8.4475   -5.6468   55.9570 C.ar      1 UNK         0.5324
      3 N3         -8.9457   -6.6017   56.7840 N.2       1 UNK        -0.5874
      4 C4         -9.0851   -7.8529   56.2555 C.ar      1 UNK         0.2414
      5 C5         -9.6130   -8.9644   57.1602 C.3       1 UNK         0.0567
      6 C6        -10.4767  -11.3966   57.3920 C.3       1 UNK        -0.1954
      7 C7         -9.2169  -12.0747   57.9532 C.3       1 UNK        -0.1806
      8 C8         -9.6031  -12.5493   59.3465 C.3       1 UNK        -0.1630
      9 C9        -10.5237  -11.4452   59.8503 C.3       1 UNK         0.0398
     10 C10       -12.0607   -9.7075   58.7287 C.3       1 UNK         0.1054
     11 C11       -12.1198   -9.1584   60.1456 C.ar      1 UNK        -0.1350
     12 C12       -12.7981   -9.8591   61.1489 C.ar      1 UNK        -0.1593
     13 C13       -12.8400   -9.3133   62.4329 C.ar      1 UNK        -0.0051
     14 N14       -12.2558   -8.1303   62.7503 N.ar      1 UNK        -0.0757
     15 C15       -11.6066   -7.4525   61.7686 C.ar      1 UNK         0.1501
     16 Cl16      -10.8644   -5.9452   62.1608 Cl        1 UNK        -0.0199
     17 C17       -11.5213   -7.9323   60.4586 C.ar      1 UNK        -0.1541
     18 N18        -8.7664   -8.2448   54.9882 N.2       1 UNK        -0.5258
     19 C19        -8.2782   -7.2782   54.1970 C.ar      1 UNK         0.6370
     20 N20        -7.8722   -7.3237   52.9065 N.2       1 UNK        -0.3937
     21 C21        -7.4946   -6.0729   52.6787 C.ar      1 UNK         0.3024
     22 C22        -6.9735   -5.6743   51.3764 C.2       1 UNK        -0.0399
     23 C23        -6.4642   -6.3831   50.2934 C.2       1 UNK        -0.1177
     24 C24        -6.1159   -5.4507   49.3156 C.2       1 UNK        -0.2079
     25 C25        -6.4254   -4.2083   49.8392 C.2       1 UNK         0.0098
     26 O26        -6.9453   -4.3437   51.0857 O.3       1 UNK        -0.1446
     27 N27        -7.6095   -5.2093   53.6783 N.2       1 UNK        -0.3189
     28 N28        -8.1143   -5.9763   54.6662 N.pl3     1 UNK        -0.0246
     29 H29       -11.0933  -12.0909   56.8181 H         1 UNK         0.1650
     30 H30        -8.5239   -4.1558   57.4137 H         1 UNK         0.4042
     31 H31        -7.9055   -3.6383   55.8503 H         1 UNK         0.4042
     32 H32        -8.8307   -9.3855   57.7945 H         1 UNK         0.1524
     33 H33       -10.4098   -8.5752   57.7949 H         1 UNK         0.1524
     34 H34        -8.8709  -12.8925   57.3190 H         1 UNK         0.1590
     35 H35        -8.3958  -11.3587   58.0304 H         1 UNK         0.1590
     36 H36       -10.1345  -13.5018   59.3040 H         1 UNK         0.1427
     37 H37        -8.7320  -12.6819   59.9895 H         1 UNK         0.1427
     38 H38       -11.1851  -11.7216   60.6726 H         1 UNK         0.1531
     39 H39        -9.9718  -10.5410   60.1149 H         1 UNK         0.1531
     40 H40       -11.5098   -9.0467   58.0566 H         1 UNK         0.1171
     41 H41       -13.0673   -9.8479   58.3310 H         1 UNK         0.1171
     42 H42       -13.2804  -10.8033   60.9419 H         1 UNK         0.1524
     43 H43       -13.3523   -9.8258   63.2340 H         1 UNK         0.2064
     44 H44       -10.9983   -7.3634   59.7033 H         1 UNK         0.1550
     45 H45        -6.3584   -7.4559   50.2233 H         1 UNK         0.1808
     46 H46        -5.6898   -5.6570   48.3448 H         1 UNK         0.1968
     47 H47        -6.3378   -3.1993   49.4641 H         1 UNK         0.1949
     48 N48       -10.2648  -10.1773   56.4677 N.4       1 UNK        -0.1250
     49 H49        -9.6263  -10.4435   55.7312 H         1 UNK         0.3246
     50 H50       -11.1434   -9.9096   56.0472 H         1 UNK         0.3246
     51 N51       -11.3853  -11.0957   58.6198 N.4       1 UNK        -0.2893
     52 H52       -12.1300  -11.7791   58.6045 H         1 UNK         0.3461
@<TRIPOS>BOND
     1    1    2 1
     2    1   30 1
     3    1   31 1
     4    2   28 ar
     5    2    3 ar
     6    3    4 ar
     7    4    5 1
     8    4   18 ar
     9    5   32 1
    10    5   33 1
    11    5   48 1
    12    6   29 1
    13    6    7 1
    14    6   48 1
    15    6   51 1
    16    7    8 1
    17    7   34 1
    18    7   35 1
    19    8    9 1
    20    8   36 1
    21    8   37 1
    22    9   38 1
    23    9   39 1
    24    9   51 1
    25   10   11 1
    26   10   40 1
    27   10   41 1
    28   10   51 1
    29   11   17 ar
    30   11   12 ar
    31   12   13 ar
    32   12   42 1
    33   13   14 ar
    34   13   43 1
    35   14   15 ar
    36   15   16 1
    37   15   17 ar
    38   17   44 1
    39   18   19 ar
    40   19   28 ar
    41   19   20 ar
    42   20   21 ar
    43   21   22 1
    44   21   27 ar
    45   22   26 1
    46   22   23 2
    47   23   24 1
    48   23   45 1
    49   24   25 2
    50   24   46 1
    51   25   26 1
    52   25   47 1
    53   27   28 ar
    54   48   49 1
    55   48   50 1
    56   51   52 1
@<TRIPOS>SUBSTRUCTURE
1 UNK 1
@<TRIPOS>COMMENT
CHEMBL513009
PLANTSproteinTorsions
4
218 216.8361
5999 265.8652
6232 136.0475
6320 273.5693
PLANTSmolcadARTstart hb
PLANTSmolcadARTstart HB
LINES
-8.52385 -4.15575 57.4137 -9.091 -4.125 59.33 0 255 0 5
-7.90551 -3.63826 55.8503 -8.046 -2.329 55.073 0 255 0 5
-12.13 -11.7791 58.6045 -13.631 -12.599 58.686 0 255 0 5
-7.60952 -5.20926 53.6783 -6.841 -3.342 53.137 0 255 0 5
PLANTSmolcadARTstart HBCH
LINES
PLANTSmolcadARTstart HB-CHO
LINES
PLANTSmolcadARTend
PLANTSmolcadARTstart HB_WATER
LINES
PLANTSmolcadARTend

PLANTSmolcadARTend

@<TRIPOS>MOLECULE
CHEMBL175824_entry_00006_conf_01
57 61 1
SMALL
USER_CHARGES


@<TRIPOS>ATOM
      1 C1        -11.1116  -12.9625   61.0993 C.3       1 UNK        -0.0052
      2 C2        -12.5612  -11.0817   62.0821 C.3       1 UNK         0.0362
      3 C3        -13.4336   -9.8527   61.7422 C.3       1 UNK        -0.0976
      4 C4        -12.6381   -8.5695   61.5266 C.ar      1 UNK        -0.1229
      5 C5        -12.6167   -7.9598   60.2689 C.ar      1 UNK        -0.1152
      6 C6        -11.8781   -6.7956   60.0736 C.ar      1 UNK        -0.1155
      7 C7        -11.1642   -6.2448   61.1358 C.ar      1 UNK        -0.0992
      8 C8        -11.1817   -6.8471   62.3921 C.ar      1 UNK        -0.1155
      9 C9        -11.9202   -8.0110   62.5882 C.ar      1 UNK        -0.1152
     10 C10       -10.7371  -10.5600   60.3334 C.3       1 UNK         0.0959
     11 C11       -10.3135  -10.7830   58.8887 C.ar      1 UNK        -0.1739
     12 C12       -10.3356  -12.0674   58.3430 C.ar      1 UNK        -0.0977
     13 C13        -9.9522  -12.2681   57.0202 C.ar      1 UNK        -0.1178
     14 C14        -9.5386  -11.1884   56.2411 C.ar      1 UNK        -0.0580
     15 C15        -9.4946   -9.8855   56.7639 C.ar      1 UNK        -0.0095
     16 C16        -9.0504   -8.7281   55.9188 C.ar      1 UNK         0.2046
     17 C17        -8.6070   -8.8979   54.5935 C.ar      1 UNK        -0.5623
     18 C18        -8.2083   -7.7552   53.8776 C.ar      1 UNK         0.5815
     19 N19        -7.7451   -7.5561   52.6206 N.2       1 UNK        -0.4927
     20 C20        -7.5633   -6.2448   52.5808 C.ar      1 UNK         0.3235
     21 C21        -7.0693   -5.5917   51.3736 C.2       1 UNK         0.0122
     22 C22        -6.6262   -6.0648   50.1428 C.2       1 UNK        -0.1475
     23 C23        -6.2787   -4.9542   49.3729 C.2       1 UNK        -0.2101
     24 C24        -6.5233   -3.8454   50.1630 C.2       1 UNK        -0.0220
     25 O25        -7.0010   -4.2309   51.3735 O.3       1 UNK        -0.1460
     26 N26        -7.8509   -5.5604   53.6771 N.2       1 UNK        -0.4365
     27 N27        -8.2701   -6.5248   54.5248 N.pl3     1 UNK         0.1029
     28 C28        -8.7006   -6.4037   55.8217 C.ar      1 UNK         0.3838
     29 N29        -8.7558   -5.1672   56.4654 N.pl3     1 UNK        -0.7666
     30 N30        -9.0873   -7.5004   56.5161 N.2       1 UNK        -0.4285
     31 C31        -9.8888   -9.7079   58.1022 C.ar      1 UNK        -0.0752
     32 H32       -10.3822  -12.8414   61.9016 H         1 UNK         0.1244
     33 H33       -11.8970  -13.6663   61.3718 H         1 UNK         0.1244
     34 H34       -10.6356  -13.2685   60.1670 H         1 UNK         0.1244
     35 H35       -13.1382  -11.9298   62.4541 H         1 UNK         0.1247
     36 H36       -11.8232  -10.8117   62.8376 H         1 UNK         0.1247
     37 H37       -14.0659  -10.0567   60.8771 H         1 UNK         0.0901
     38 H38       -14.1396   -9.6828   62.5564 H         1 UNK         0.0901
     39 H39       -13.1674   -8.3855   59.4426 H         1 UNK         0.1293
     40 H40       -11.8590   -6.3209   59.1035 H         1 UNK         0.1482
     41 H41       -10.5923   -5.3412   60.9835 H         1 UNK         0.1497
     42 H42       -10.6257   -6.4126   63.2100 H         1 UNK         0.1482
     43 H43       -11.9312   -8.4786   63.5622 H         1 UNK         0.1293
     44 H44       -11.1976   -9.5825   60.4915 H         1 UNK         0.1213
     45 H45        -9.8736  -10.6498   60.9946 H         1 UNK         0.1213
     46 H46       -10.6579  -12.9092   58.9388 H         1 UNK         0.1352
     47 H47        -9.9789  -13.2607   56.5954 H         1 UNK         0.1595
     48 H48        -9.2638  -11.3814   55.2151 H         1 UNK         0.1609
     49 H49        -8.5595   -9.8703   54.1280 H         1 UNK         0.2643
     50 H50        -6.5642   -7.0999   49.8401 H         1 UNK         0.1785
     51 H51        -5.8962   -4.9585   48.3629 H         1 UNK         0.1834
     52 H52        -6.4132   -2.7821   50.0092 H         1 UNK         0.1820
     53 H53        -9.0792   -5.1193   57.4207 H         1 UNK         0.3917
     54 H54        -8.4671   -4.3372   55.9678 H         1 UNK         0.3917
     55 H55        -9.8671   -8.7218   58.5435 H         1 UNK         0.1416
     56 N56       -11.7680  -11.5886   60.8508 N.4       1 UNK        -0.4506
     57 H57       -12.4404  -11.7086   60.1058 H         1 UNK         0.3014
@<TRIPOS>BOND
     1    1   32 1
     2    1   33 1
     3    1   34 1
     4    1   56 1
     5    2    3 1
     6    2   35 1
     7    2   36 1
     8    2   56 1
     9    3    4 1
    10    3   37 1
    11    3   38 1
    12    4    9 ar
    13    4    5 ar
    14    5    6 ar
    15    5   39 1
    16    6    7 ar
    17    6   40 1
    18    7    8 ar
    19    7   41 1
    20    8    9 ar
    21    8   42 1
    22    9   43 1
    23   10   11 1
    24   10   44 1
    25   10   45 1
    26   10   56 1
    27   11   31 ar
    28   11   12 ar
    29   12   13 ar
    30   12   46 1
    31   13   14 ar
    32   13   47 1
    33   14   15 ar
    34   14   48 1
    35   15   16 1
    36   15   31 ar
    37   16   30 ar
    38   16   17 ar
    39   17   18 ar
    40   17   49 1
    41   18   27 ar
    42   18   19 ar
    43   19   20 ar
    44   20   21 1
    45   20   26 ar
    46   21   25 1
    47   21   22 2
    48   22   23 1
    49   22   50 1
    50   23   24 2
    51   23   51 1
    52   24   25 1
    53   24   52 1
    54   26   27 ar
    55   27   28 ar
    56   28   29 1
    57   28   30 ar
    58   29   53 1
    59   29   54 1
    60   31   55 1
    61   56   57 1
@<TRIPOS>SUBSTRUCTURE
1 UNK 1
@<TRIPOS>COMMENT
CHEMBL175824
PLANTSproteinTorsions
4
218 112.7845
5999 180.4059
6232 168.7380
6320 205.7216
PLANTSmolcadARTstart hb
PLANTSmolcadARTstart HB
LINES
-9.0792 -5.11926 57.4207 -9.091 -4.125 59.33 0 255 0 5
-8.46707 -4.33719 55.9678 -8.046 -2.329 55.073 0 255 0 5
-12.4404 -11.7086 60.1058 -13.631 -12.599 58.686 0 255 0 5
-7.00098 -4.23093 51.3735 -6.841 -3.342 53.137 0 255 0 5
PLANTSmolcadARTstart HBCH
LINES
PLANTSmolcadARTstart HB-CHO
LINES
PLANTSmolcadARTend
PLANTSmolcadARTstart HB_WATER
LINES
PLANTSmolcadARTend

PLANTSmolcadARTend

@<TRIPOS>MOLECULE
CHEMBL174628_entry_00006_conf_01
51 55 1
SMALL
USER_CHARGES


@<TRIPOS>ATOM
      1 N1         -8.3054   -4.4820   56.4337 N.pl3     1 UNK        -0.7474
      2 C2         -8.4938   -5.7538   55.8952 C.ar      1 UNK         0.5768
      3 N3         -9.0398   -6.7154   56.6802 N.2       1 UNK        -0.6502
      4 C4         -9.2141   -7.9461   56.1269 C.ar      1 UNK         0.6976
      5 N5         -9.7862   -8.8976   56.9849 N.pl3     1 UNK        -0.5921
      6 C6        -10.2480  -10.2038   56.5195 C.3       1 UNK         0.0263
      7 C7        -10.4145  -11.2369   57.6588 C.3       1 UNK         0.0875
      8 C8         -9.0833  -11.6787   58.2968 C.3       1 UNK        -0.1567
      9 C9         -9.4331  -12.1159   59.7099 C.3       1 UNK        -0.1610
     10 C10       -10.4698  -11.0835   60.1276 C.3       1 UNK         0.0300
     11 C11       -12.0687   -9.5454   58.8206 C.3       1 UNK         0.0918
     12 C12       -11.9480   -8.7400   60.1049 C.ar      1 UNK        -0.1157
     13 C13       -11.2553   -7.5245   60.1137 C.ar      1 UNK        -0.1630
     14 C14       -11.1579   -6.8203   61.3145 C.ar      1 UNK        -0.0048
     15 N15       -11.7004   -7.2661   62.4760 N.ar      1 UNK        -0.1377
     16 C16       -12.3627   -8.4518   62.4607 C.ar      1 UNK         0.1592
     17 Cl17      -13.0495   -9.0303   63.9340 Cl        1 UNK        -0.0526
     18 C18       -12.5043   -9.2147   61.2984 C.ar      1 UNK        -0.1531
     19 N19        -8.8801   -8.3047   54.8490 N.2       1 UNK        -0.7304
     20 C20        -8.3450   -7.3348   54.0948 C.ar      1 UNK         0.7950
     21 N21        -7.9202   -7.3577   52.8101 N.2       1 UNK        -0.5218
     22 C22        -7.5044   -6.1111   52.6220 C.ar      1 UNK         0.3553
     23 C23        -6.9641   -5.6654   51.3424 C.2       1 UNK         0.0089
     24 C24        -6.4224   -6.3330   50.2486 C.2       1 UNK        -0.1450
     25 C25        -6.0683   -5.3661   49.3072 C.2       1 UNK        -0.2100
     26 C26        -6.4077   -4.1451   49.8617 C.2       1 UNK        -0.0199
     27 O27        -6.9497   -4.3262   51.0930 O.3       1 UNK        -0.1445
     28 N28        -7.6023   -5.2752   53.6456 N.2       1 UNK        -0.4369
     29 N29        -8.1461   -6.0549   54.6031 N.pl3     1 UNK        -0.0478
     30 H30       -10.9123  -12.1230   57.2603 H         1 UNK         0.1199
     31 H31        -8.5838   -4.3024   57.3874 H         1 UNK         0.3946
     32 H32        -7.8995   -3.7573   55.8594 H         1 UNK         0.3946
     33 H33        -9.6787   -8.7560   57.9789 H         1 UNK         0.3276
     34 H34       -11.1916  -10.0566   55.9935 H         1 UNK         0.0958
     35 H35        -9.5593  -10.5856   55.7659 H         1 UNK         0.0958
     36 H36        -8.5686  -12.4429   57.7128 H         1 UNK         0.1258
     37 H37        -8.4047  -10.8257   58.3656 H         1 UNK         0.1258
     38 H38        -9.8608  -13.1198   59.7184 H         1 UNK         0.1212
     39 H39        -8.5626  -12.1140   60.3673 H         1 UNK         0.1212
     40 H40       -11.1173  -11.3733   60.9561 H         1 UNK         0.1278
     41 H41       -10.0109  -10.1151   60.3368 H         1 UNK         0.1278
     42 H42       -11.6642   -9.0099   57.9596 H         1 UNK         0.1281
     43 H43       -13.1141   -9.7869   58.6245 H         1 UNK         0.1281
     44 H44       -10.8052   -7.1329   59.2127 H         1 UNK         0.1523
     45 H45       -10.6338   -5.8768   61.3586 H         1 UNK         0.1918
     46 H46       -13.0373  -10.1543   61.3241 H         1 UNK         0.1583
     47 H47        -6.2977   -7.4013   50.1483 H         1 UNK         0.1789
     48 H48        -5.6186   -5.5361   48.3400 H         1 UNK         0.1842
     49 H49        -6.3275   -3.1237   49.5200 H         1 UNK         0.1826
     50 N50       -11.3369  -10.9055   58.8641 N.4       1 UNK        -0.4286
     51 H51       -12.0346  -11.6351   58.9089 H         1 UNK         0.3084
@<TRIPOS>BOND
     1    1    2 1
     2    1   31 1
     3    1   32 1
     4    2   29 ar
     5    2    3 ar
     6    3    4 ar
     7    4    5 1
     8    4   19 ar
     9    5    6 1
    10    5   33 1
    11    6    7 1
    12    6   34 1
    13    6   35 1
    14    7   30 1
    15    7    8 1
    16    7   50 1
    17    8    9 1
    18    8   36 1
    19    8   37 1
    20    9   10 1
    21    9   38 1
    22    9   39 1
    23   10   40 1
    24   10   41 1
    25   10   50 1
    26   11   12 1
    27   11   42 1
    28   11   43 1
    29   11   50 1
    30   12   18 ar
    31   12   13 ar
    32   13   14 ar
    33   13   44 1
    34   14   15 ar
    35   14   45 1
    36   15   16 ar
    37   16   17 1
    38   16   18 ar
    39   18   46 1
    40   19   20 ar
    41   20   29 ar
    42   20   21 ar
    43   21   22 ar
    44   22   23 1
    45   22   28 ar
    46   23   27 1
    47   23   24 2
    48   24   25 1
    49   24   47 1
    50   25   26 2
    51   25   48 1
    52   26   27 1
    53   26   49 1
    54   28   29 ar
    55   50   51 1
@<TRIPOS>SUBSTRUCTURE
1 UNK 1
@<TRIPOS>COMMENT
CHEMBL174628
PLANTSproteinTorsions
4
218 64.4527
5999 221.8954
6232 149.4277
6320 322.4203
PLANTSmolcadARTstart hb
PLANTSmolcadARTstart HB
LINES
-8.58377 -4.30236 57.3874 -9.091 -4.125 59.33 0 255 0 5
-7.89948 -3.75734 55.8594 -8.046 -2.329 55.073 0 255 0 5
-12.0346 -11.6351 58.9089 -13.631 -12.599 58.686 0 255 0 5
-7.60227 -5.27517 53.6456 -6.841 -3.342 53.137 0 255 0 5
PLANTSmolcadARTstart HBCH
LINES
PLANTSmolcadARTstart HB-CHO
LINES
PLANTSmolcadARTend
PLANTSmolcadARTstart HB_WATER
LINES
PLANTSmolcadARTend

PLANTSmolcadARTend

@<TRIPOS>MOLECULE
CHEMBL369070_entry_00017_conf_01
51 55 1
SMALL
USER_CHARGES


@<TRIPOS>ATOM
      1 N1         -8.2864   -4.5979   56.4984 N.pl3     1 UNK        -0.7479
      2 C2         -8.4856   -5.8575   55.9355 C.ar      1 UNK         0.5764
      3 N3         -9.0258   -6.8331   56.7070 N.2       1 UNK        -0.6492
      4 C4         -9.2092   -8.0521   56.1310 C.ar      1 UNK         0.6979
      5 N5         -9.7696   -9.0201   56.9782 N.pl3     1 UNK        -0.5917
      6 C6        -10.3467  -10.2680   56.4820 C.3       1 UNK         0.0263
      7 C7        -10.3664  -11.4007   57.5362 C.3       1 UNK         0.0872
      8 C8         -8.9674  -11.9253   57.9126 C.3       1 UNK        -0.1567
      9 C9         -9.1077  -12.4925   59.3156 C.3       1 UNK        -0.1610
     10 C10       -10.0305  -11.4857   59.9862 C.3       1 UNK         0.0303
     11 C11       -11.7522   -9.7902   59.0940 C.3       1 UNK         0.1041
     12 C12       -12.1840   -9.5130   60.5253 C.ar      1 UNK        -0.2297
     13 C13       -11.8729   -8.2975   61.1457 C.ar      1 UNK        -0.0578
     14 C14       -12.2688   -8.0762   62.4665 C.ar      1 UNK        -0.1666
     15 C15       -12.9648   -9.0875   63.1315 C.ar      1 UNK         0.0194
     16 N16       -13.2708  -10.2765   62.5518 N.ar      1 UNK        -0.1924
     17 C17       -12.8766  -10.4757   61.2682 C.ar      1 UNK         0.0042
     18 N18        -8.8921   -8.3857   54.8421 N.2       1 UNK        -0.7312
     19 C19        -8.3602   -7.4030   54.1024 C.ar      1 UNK         0.7959
     20 N20        -7.9437   -7.4027   52.8147 N.2       1 UNK        -0.5230
     21 C21        -7.5187   -6.1561   52.6496 C.ar      1 UNK         0.3557
     22 C22        -6.9733   -5.6904   51.3792 C.2       1 UNK         0.0095
     23 C23        -6.4269   -6.3420   50.2781 C.2       1 UNK        -0.1454
     24 C24        -6.0736   -5.3619   49.3503 C.2       1 UNK        -0.2101
     25 C25        -6.4182   -4.1493   49.9200 C.2       1 UNK        -0.0202
     26 O26        -6.9623   -4.3478   51.1478 O.3       1 UNK        -0.1445
     27 N27        -7.6085   -5.3389   53.6892 N.2       1 UNK        -0.4380
     28 N28        -8.1508   -6.1342   54.6344 N.pl3     1 UNK        -0.0477
     29 H29       -10.9491  -12.2363   57.1432 H         1 UNK         0.1196
     30 H30        -8.5496   -4.4396   57.4600 H         1 UNK         0.3945
     31 H31        -7.8829   -3.8626   55.9360 H         1 UNK         0.3945
     32 H32        -9.5777   -8.9438   57.9665 H         1 UNK         0.3276
     33 H33       -11.3573  -10.0501   56.1357 H         1 UNK         0.0957
     34 H34        -9.8052  -10.5937   55.5938 H         1 UNK         0.0957
     35 H35        -8.5731  -12.6366   57.1855 H         1 UNK         0.1249
     36 H36        -8.2601  -11.0942   57.9532 H         1 UNK         0.1249
     37 H37        -9.5630  -13.4842   59.2980 H         1 UNK         0.1201
     38 H38        -8.1462  -12.5711   59.8241 H         1 UNK         0.1201
     39 H39       -10.5513  -11.8426   60.8758 H         1 UNK         0.1268
     40 H40        -9.5101  -10.5523   60.2102 H         1 UNK         0.1268
     41 H41       -11.0348   -9.0505   58.7337 H         1 UNK         0.1245
     42 H42       -12.6171   -9.7994   58.4296 H         1 UNK         0.1245
     43 H43       -11.3313   -7.5305   60.6110 H         1 UNK         0.1417
     44 H44       -12.0396   -7.1442   62.9622 H         1 UNK         0.1702
     45 H45       -13.2873   -8.9536   64.1537 H         1 UNK         0.1877
     46 H46       -13.1319  -11.4329   60.8370 H         1 UNK         0.1645
     47 H47        -6.2998   -7.4085   50.1641 H         1 UNK         0.1789
     48 H48        -5.6217   -5.5183   48.3819 H         1 UNK         0.1840
     49 H49        -6.3405   -3.1233   49.5911 H         1 UNK         0.1824
     50 N50       -11.0767  -11.1659   58.8984 N.4       1 UNK        -0.4310
     51 H51       -11.7862  -11.8797   58.9872 H         1 UNK         0.3078
@<TRIPOS>BOND
     1    1    2 1
     2    1   30 1
     3    1   31 1
     4    2   28 ar
     5    2    3 ar
     6    3    4 ar
     7    4    5 1
     8    4   18 ar
     9    5    6 1
    10    5   32 1
    11    6    7 1
    12    6   33 1
    13    6   34 1
    14    7   29 1
    15    7    8 1
    16    7   50 1
    17    8    9 1
    18    8   35 1
    19    8   36 1
    20    9   10 1
    21    9   37 1
    22    9   38 1
    23   10   39 1
    24   10   40 1
    25   10   50 1
    26   11   12 1
    27   11   41 1
    28   11   42 1
    29   11   50 1
    30   12   17 ar
    31   12   13 ar
    32   13   14 ar
    33   13   43 1
    34   14   15 ar
    35   14   44 1
    36   15   16 ar
    37   15   45 1
    38   16   17 ar
    39   17   46 1
    40   18   19 ar
    41   19   28 ar
    42   19   20 ar
    43   20   21 ar
    44   21   22 1
    45   21   27 ar
    46   22   26 1
    47   22   23 2
    48   23   24 1
    49   23   47 1
    50   24   25 2
    51   24   48 1
    52   25   26 1
    53   25   49 1
    54   27   28 ar
    55   50   51 1
@<TRIPOS>SUBSTRUCTURE
1 UNK 1
@<TRIPOS>COMMENT
CHEMBL369070
PLANTSproteinTorsions
4
218 186.8292
5999 201.3108
6232 104.1853
6320 81.9459
PLANTSmolcadARTstart hb
PLANTSmolcadARTstart HB
LINES
-8.54956 -4.43957 57.46 -9.091 -4.125 59.33 0 255 0 5
-7.88287 -3.86258 55.936 -8.046 -2.329 55.073 0 255 0 5
-11.7862 -11.8797 58.9872 -13.631 -12.599 58.686 0 255 0 5
-7.60849 -5.3389 53.6892 -6.841 -3.342 53.137 0 255 0 5
PLANTSmolcadARTstart HBCH
LINES
PLANTSmolcadARTstart HB-CHO
LINES
-13.1319 -11.4329 60.837 -13.631 -12.599 58.686 0 255 255 5
PLANTSmolcadARTend
PLANTSmolcadARTstart HB_WATER
LINES
PLANTSmolcadARTend

PLANTSmolcadARTend

@<TRIPOS>MOLECULE
CHEMBL512133_entry_00026_conf_01
62 67 1
SMALL
USER_CHARGES


@<TRIPOS>ATOM
      1 C1         -9.7442  -12.4294   59.4432 C.3       1 UNK         0.1351
      2 O2        -11.0560  -12.6476   59.9392 O.3       1 UNK        -0.4453
      3 C3        -11.0881  -12.9968   61.3168 C.3       1 UNK         0.1492
      4 C4        -12.5392  -13.2400   61.7499 C.3       1 UNK         0.1477
      5 O5        -13.2863  -12.0366   61.5849 O.3       1 UNK        -0.3941
      6 C6        -13.0362  -10.9489   62.4038 C.ar      1 UNK         0.2074
      7 C7        -13.2568  -10.9648   63.7896 C.ar      1 UNK        -0.1811
      8 C8        -12.9636   -9.8497   64.5623 C.ar      1 UNK        -0.0548
      9 C9        -12.4584   -8.7068   63.9574 C.ar      1 UNK        -0.1413
     10 C10       -12.2425   -8.6523   62.5776 C.ar      1 UNK        -0.0623
     11 C11       -12.5245   -9.7913   61.7868 C.ar      1 UNK        -0.1781
     12 C12       -12.2441   -9.8049   60.2753 C.3       1 UNK         0.1143
     13 C13       -11.5917   -8.4037   58.2307 C.3       1 UNK         0.0387
     14 C14       -10.2432   -9.1407   58.0944 C.3       1 UNK        -0.0675
     15 N15        -9.7185   -8.9727   56.7449 N.pl3     1 UNK         0.0078
     16 N16        -9.5965  -10.0526   55.9299 N.2       1 UNK        -0.2106
     17 C17        -9.0744   -9.6431   54.7956 C.ar      1 UNK         0.0234
     18 C18        -8.8093   -8.2487   54.8708 C.ar      1 UNK        -0.2224
     19 C19        -9.2195   -7.8276   56.1468 C.ar      1 UNK         0.3484
     20 N20        -9.1233   -6.5740   56.6275 N.2       1 UNK        -0.7881
     21 C21        -8.5828   -5.6449   55.7786 C.ar      1 UNK         0.4682
     22 N22        -8.4707   -4.3393   56.2546 N.pl3     1 UNK        -0.7556
     23 N23        -8.1629   -5.9721   54.5047 N.pl3     1 UNK         0.2276
     24 N24        -7.6163   -5.2051   53.5370 N.2       1 UNK        -0.2447
     25 C25        -7.4296   -6.0731   52.5482 C.ar      1 UNK         0.0693
     26 C26        -6.8504   -5.6430   51.2811 C.2       1 UNK         0.0063
     27 C27        -6.2417   -6.3217   50.2305 C.2       1 UNK        -0.1441
     28 C28        -5.8785   -5.3696   49.2777 C.2       1 UNK        -0.2098
     29 C29        -6.2780   -4.1457   49.7838 C.2       1 UNK        -0.0196
     30 O30        -6.8672   -4.3110   50.9957 O.3       1 UNK        -0.1461
     31 N31        -7.7896   -7.3349   52.7613 N.2       1 UNK        -0.0846
     32 C32        -8.2636   -7.2630   54.0244 C.ar      1 UNK         0.0152
     33 C33       -11.0864   -7.5670   60.5690 C.3       1 UNK         0.0355
     34 C34       -11.7329   -7.3585   61.9473 C.3       1 UNK        -0.1099
     35 H35        -9.7935  -12.1699   58.3858 H         1 UNK         0.0413
     36 H36        -9.2525  -11.6076   59.9660 H         1 UNK         0.0413
     37 H37        -9.1281  -13.3246   59.5391 H         1 UNK         0.0413
     38 H38       -10.4984  -13.8987   61.4911 H         1 UNK         0.0372
     39 H39       -10.6541  -12.1969   61.9200 H         1 UNK         0.0372
     40 H40       -12.9714  -14.0400   61.1464 H         1 UNK         0.0600
     41 H41       -12.5568  -13.5582   62.7936 H         1 UNK         0.0600
     42 H42       -13.6491  -11.8375   64.2888 H         1 UNK         0.1622
     43 H43       -13.1320   -9.8695   65.6292 H         1 UNK         0.1610
     44 H44       -12.2447   -7.8429   64.5702 H         1 UNK         0.1498
     45 H45       -11.3237  -10.3497   60.0577 H         1 UNK         0.1293
     46 H46       -13.0680  -10.2498   59.7172 H         1 UNK         0.1293
     47 H47       -12.3729   -8.9364   57.6848 H         1 UNK         0.1360
     48 H48       -11.5552   -7.3672   57.8896 H         1 UNK         0.1360
     49 H49        -9.5028   -8.7658   58.8027 H         1 UNK         0.1132
     50 H50       -10.3608  -10.2102   58.2757 H         1 UNK         0.1132
     51 H51        -8.8912  -10.3210   53.9749 H         1 UNK         0.2220
     52 H52        -8.7869   -4.1266   57.1894 H         1 UNK         0.3942
     53 H53        -8.0743   -3.6261   55.6596 H         1 UNK         0.3942
     54 H54        -6.0803   -7.3876   50.1653 H         1 UNK         0.1794
     55 H55        -5.3835   -5.5514   48.3352 H         1 UNK         0.1846
     56 H56        -6.2140   -3.1317   49.4172 H         1 UNK         0.1830
     57 H57       -10.1528   -8.1309   60.6224 H         1 UNK         0.1272
     58 H58       -10.8985   -6.6148   60.0705 H         1 UNK         0.1272
     59 H59       -12.5721   -6.6683   61.8463 H         1 UNK         0.1164
     60 H60       -11.0217   -6.8665   62.6125 H         1 UNK         0.1164
     61 N61       -12.0713   -8.3764   59.7031 N.4       1 UNK        -0.4360
     62 H62       -12.9624   -7.9012   59.7406 H         1 UNK         0.3085
@<TRIPOS>BOND
     1    1    2 1
     2    1   35 1
     3    1   36 1
     4    1   37 1
     5    2    3 1
     6    3    4 1
     7    3   38 1
     8    3   39 1
     9    4    5 1
    10    4   40 1
    11    4   41 1
    12    5    6 1
    13    6   11 ar
    14    6    7 ar
    15    7    8 ar
    16    7   42 1
    17    8    9 ar
    18    8   43 1
    19    9   10 ar
    20    9   44 1
    21   10   34 1
    22   10   11 ar
    23   11   12 1
    24   12   45 1
    25   12   46 1
    26   12   61 1
    27   13   14 1
    28   13   47 1
    29   13   48 1
    30   13   61 1
    31   14   15 1
    32   14   49 1
    33   14   50 1
    34   15   19 ar
    35   15   16 ar
    36   16   17 ar
    37   17   18 ar
    38   17   51 1
    39   18   32 ar
    40   18   19 ar
    41   19   20 ar
    42   20   21 ar
    43   21   22 1
    44   21   23 ar
    45   22   52 1
    46   22   53 1
    47   23   32 ar
    48   23   24 ar
    49   24   25 ar
    50   25   26 1
    51   25   31 ar
    52   26   30 1
    53   26   27 2
    54   27   28 1
    55   27   54 1
    56   28   29 2
    57   28   55 1
    58   29   30 1
    59   29   56 1
    60   31   32 ar
    61   33   34 1
    62   33   57 1
    63   33   58 1
    64   33   61 1
    65   34   59 1
    66   34   60 1
    67   61   62 1
@<TRIPOS>SUBSTRUCTURE
1 UNK 1
@<TRIPOS>COMMENT
CHEMBL512133
PLANTSproteinTorsions
4
218 228.1888
5999 231.4500
6232 353.7372
6320 252.0206
PLANTSmolcadARTstart hb
PLANTSmolcadARTstart HB
LINES
-8.7869 -4.12658 57.1894 -9.091 -4.125 59.33 0 255 0 5
-8.07428 -3.62606 55.6596 -8.046 -2.329 55.073 0 255 0 5
-13.2863 -12.0366 61.5849 -13.7824 -12.1895 59.5853 0 255 0 5
-7.61634 -5.20505 53.537 -6.841 -3.342 53.137 0 255 0 5
PLANTSmolcadARTstart HBCH
LINES
PLANTSmolcadARTstart HB-CHO
LINES
PLANTSmolcadARTend
PLANTSmolcadARTstart HB_WATER
LINES
PLANTSmolcadARTend

PLANTSmolcadARTend

@<TRIPOS>MOLECULE
CHEMBL369373_entry_00017_conf_01
52 56 1
SMALL
USER_CHARGES


@<TRIPOS>ATOM
      1 C1        -11.4522   -9.5428   64.5681 C.3       1 UNK        -0.1300
      2 N2        -11.5095   -9.2464   63.1475 N.pl3     1 UNK         0.1723
      3 C3        -11.6153  -10.1239   62.1038 C.ar      1 UNK        -0.1647
      4 C4        -11.6358   -9.3598   60.9467 C.ar      1 UNK        -0.2362
      5 C5        -11.7394   -9.8428   59.5144 C.3       1 UNK         0.0735
      6 C6        -10.0329  -11.7307   60.0543 C.3       1 UNK         0.0387
      7 C7         -9.0804  -12.5448   59.1940 C.3       1 UNK        -0.1654
      8 C8         -9.7473  -12.5289   57.8263 C.3       1 UNK        -0.1535
      9 C9        -10.4356  -11.1521   57.6864 C.3       1 UNK         0.0766
     10 C10        -9.7919  -10.2250   56.6389 C.3       1 UNK         0.0210
     11 N11        -9.8812   -8.8105   56.9881 N.pl3     1 UNK        -0.5808
     12 C12        -9.2914   -7.8105   56.2023 C.ar      1 UNK         0.6952
     13 N13        -8.9829   -8.1935   54.9305 N.2       1 UNK        -0.7319
     14 C14        -8.4138   -7.2546   54.1624 C.ar      1 UNK         0.7970
     15 N15        -7.9927   -7.3116   52.8775 N.2       1 UNK        -0.5245
     16 C16        -7.5266   -6.0870   52.6724 C.ar      1 UNK         0.3564
     17 C17        -6.9666   -5.7078   51.3798 C.2       1 UNK         0.0096
     18 C18        -6.4526   -6.4358   50.3113 C.2       1 UNK        -0.1431
     19 C19        -6.0657   -5.5188   49.3335 C.2       1 UNK        -0.2092
     20 C20        -6.3581   -4.2661   49.8423 C.2       1 UNK        -0.0219
     21 O21        -6.9023   -4.3802   51.0808 O.3       1 UNK        -0.1474
     22 N22        -7.5928   -5.2316   53.6837 N.2       1 UNK        -0.4395
     23 N23        -8.1643   -5.9762   54.6530 N.pl3     1 UNK        -0.0475
     24 C24        -8.4948   -5.6453   55.9427 C.ar      1 UNK         0.5751
     25 N25        -8.2554   -4.3746   56.4637 N.pl3     1 UNK        -0.7451
     26 N26        -9.0713   -6.5758   56.7432 N.2       1 UNK        -0.6482
     27 C27       -11.5198   -8.0392   61.4261 C.ar      1 UNK         0.0573
     28 Cl28      -11.4692   -6.6057   60.4782 Cl        1 UNK        -0.0342
     29 N29       -11.4504   -7.9773   62.7378 N.2       1 UNK        -0.1244
     30 H30       -11.4895  -11.3151   57.4488 H         1 UNK         0.1186
     31 H31       -11.5312  -10.6187   64.7286 H         1 UNK         0.1081
     32 H32       -10.5049   -9.1889   64.9771 H         1 UNK         0.1081
     33 H33       -12.2778   -9.0448   65.0785 H         1 UNK         0.1081
     34 H34       -11.6698  -11.1897   62.2719 H         1 UNK         0.2188
     35 H35       -12.5490  -10.5535   59.3403 H         1 UNK         0.1265
     36 H36       -11.8251   -9.0233   58.7993 H         1 UNK         0.1265
     37 H37        -9.6060  -11.3128   60.9667 H         1 UNK         0.1336
     38 H38       -10.9490  -12.2741   60.2924 H         1 UNK         0.1336
     39 H39        -8.0991  -12.0688   59.1552 H         1 UNK         0.1188
     40 H40        -8.9463  -13.5583   59.5744 H         1 UNK         0.1188
     41 H41        -9.0542  -12.7575   57.0153 H         1 UNK         0.1249
     42 H42       -10.5081  -13.3120   57.8117 H         1 UNK         0.1249
     43 H43        -8.7370  -10.4773   56.5207 H         1 UNK         0.0923
     44 H44       -10.2440  -10.3846   55.6587 H         1 UNK         0.0923
     45 H45       -10.2410   -8.5566   57.8966 H         1 UNK         0.3262
     46 H46        -6.3696   -7.5110   50.2509 H         1 UNK         0.1806
     47 H47        -5.6266   -5.7421   48.3724 H         1 UNK         0.1841
     48 H48        -6.2423   -3.2623   49.4609 H         1 UNK         0.1817
     49 H49        -8.5129   -4.1749   57.4190 H         1 UNK         0.3932
     50 H50        -7.8254   -3.6732   55.8781 H         1 UNK         0.3932
     51 N51       -10.4358  -10.5729   59.1229 N.4       1 UNK        -0.4370
     52 H52        -9.6758   -9.9093   59.1745 H         1 UNK         0.2995
@<TRIPOS>BOND
     1    1    2 1
     2    1   31 1
     3    1   32 1
     4    1   33 1
     5    2   29 ar
     6    2    3 ar
     7    3    4 ar
     8    3   34 1
     9    4    5 1
    10    4   27 ar
    11    5   35 1
    12    5   36 1
    13    5   51 1
    14    6    7 1
    15    6   37 1
    16    6   38 1
    17    6   51 1
    18    7    8 1
    19    7   39 1
    20    7   40 1
    21    8    9 1
    22    8   41 1
    23    8   42 1
    24    9   30 1
    25    9   10 1
    26    9   51 1
    27   10   11 1
    28   10   43 1
    29   10   44 1
    30   11   12 1
    31   11   45 1
    32   12   26 ar
    33   12   13 ar
    34   13   14 ar
    35   14   23 ar
    36   14   15 ar
    37   15   16 ar
    38   16   17 1
    39   16   22 ar
    40   17   21 1
    41   17   18 2
    42   18   19 1
    43   18   46 1
    44   19   20 2
    45   19   47 1
    46   20   21 1
    47   20   48 1
    48   22   23 ar
    49   23   24 ar
    50   24   25 1
    51   24   26 ar
    52   25   49 1
    53   25   50 1
    54   27   28 1
    55   27   29 ar
    56   51   52 1
@<TRIPOS>SUBSTRUCTURE
1 UNK 1
@<TRIPOS>COMMENT
CHEMBL369373
PLANTSproteinTorsions
4
218 105.2995
5999 246.6022
6232 192.4723
6320 327.5422
PLANTSmolcadARTstart hb
PLANTSmolcadARTstart HB
LINES
-8.5129 -4.17492 57.419 -9.091 -4.125 59.33 0 255 0 5
-7.82541 -3.67318 55.8781 -8.046 -2.329 55.073 0 255 0 5
-7.59284 -5.23156 53.6837 -6.841 -3.342 53.137 0 255 0 5
PLANTSmolcadARTstart HBCH
LINES
PLANTSmolcadARTstart HB-CHO
LINES
PLANTSmolcadARTend
PLANTSmolcadARTstart HB_WATER
LINES
PLANTSmolcadARTend

PLANTSmolcadARTend

@<TRIPOS>MOLECULE
CHEMBL179478_entry_00008_conf_01
49 53 1
SMALL
USER_CHARGES


@<TRIPOS>ATOM
      1 N1         -8.2846   -4.5833   56.4636 N.pl3     1 UNK        -0.7452
      2 C2         -8.4872   -5.8456   55.9081 C.ar      1 UNK         0.5758
      3 N3         -9.0276   -6.8162   56.6862 N.2       1 UNK        -0.6495
      4 C4         -9.2132   -8.0375   56.1161 C.ar      1 UNK         0.6966
      5 N5         -9.7796   -9.0003   56.9633 N.pl3     1 UNK        -0.5880
      6 C6        -10.2661  -10.2823   56.4608 C.3       1 UNK         0.0259
      7 C7        -10.1754  -11.4255   57.4934 C.3       1 UNK         0.0867
      8 C8         -8.7639  -11.7523   57.9922 C.3       1 UNK        -0.1559
      9 C9         -8.9363  -12.5636   59.2787 C.3       1 UNK        -0.1608
     10 C10       -10.4293  -12.5218   59.6289 C.3       1 UNK         0.0336
     11 C11       -11.0209  -10.0024   59.5040 C.3       1 UNK         0.0682
     12 C12       -11.7419  -10.1177   60.8300 C.2       1 UNK        -0.0701
     13 C13       -13.0450   -9.8744   61.2405 C.2       1 UNK        -0.1044
     14 C14       -13.1009  -10.1577   62.6056 C.2       1 UNK        -0.1867
     15 C15       -11.8281  -10.5561   62.9762 C.2       1 UNK         0.1415
     16 Cl16      -11.1649  -11.0484   64.4826 Cl        1 UNK         0.0289
     17 O17       -11.0046  -10.5254   61.8972 O.3       1 UNK        -0.1574
     18 N18        -8.9017   -8.3782   54.8278 N.2       1 UNK        -0.7309
     19 C19        -8.3693   -7.4003   54.0819 C.ar      1 UNK         0.7960
     20 N20        -7.9568   -7.4069   52.7928 N.2       1 UNK        -0.5232
     21 C21        -7.5270   -6.1628   52.6216 C.ar      1 UNK         0.3560
     22 C22        -6.9755   -5.7075   51.3500 C.2       1 UNK         0.0091
     23 C23        -6.4406   -6.3691   50.2494 C.2       1 UNK        -0.1429
     24 C24        -6.0776   -5.3963   49.3177 C.2       1 UNK        -0.2093
     25 C25        -6.4035   -4.1776   49.8854 C.2       1 UNK        -0.0215
     26 O26        -6.9464   -4.3658   51.1153 O.3       1 UNK        -0.1473
     27 N27        -7.6138   -5.3400   53.6570 N.2       1 UNK        -0.4383
     28 N28        -8.1563   -6.1292   54.6073 N.pl3     1 UNK        -0.0475
     29 H29       -10.5840  -12.3120   57.0020 H         1 UNK         0.1208
     30 H30        -8.5457   -4.4183   57.4246 H         1 UNK         0.3936
     31 H31        -7.8874   -3.8501   55.8941 H         1 UNK         0.3936
     32 H32        -9.6982   -8.8686   57.9608 H         1 UNK         0.3270
     33 H33       -11.2955  -10.1661   56.1176 H         1 UNK         0.0936
     34 H34        -9.6917  -10.5394   55.5695 H         1 UNK         0.0936
     35 H35        -8.1621  -12.2486   57.2297 H         1 UNK         0.1257
     36 H36        -8.2378  -10.8245   58.2246 H         1 UNK         0.1257
     37 H37        -8.6120  -13.5949   59.1336 H         1 UNK         0.1211
     38 H38        -8.3348  -12.1476   60.0883 H         1 UNK         0.1211
     39 H39       -10.9667  -13.4062   59.2830 H         1 UNK         0.1268
     40 H40       -10.6625  -12.3905   60.6847 H         1 UNK         0.1268
     41 H41        -9.9799   -9.6855   59.5829 H         1 UNK         0.1374
     42 H42       -11.5444   -9.3205   58.8355 H         1 UNK         0.1374
     43 H43       -13.8609   -9.5317   60.6211 H         1 UNK         0.1908
     44 H44       -13.9654  -10.0789   63.2485 H         1 UNK         0.2116
     45 H45        -6.3285   -7.4376   50.1373 H         1 UNK         0.1805
     46 H46        -5.6321   -5.5612   48.3479 H         1 UNK         0.1842
     47 H47        -6.3133   -3.1537   49.5531 H         1 UNK         0.1819
     48 N48       -11.0239  -11.3741   58.7848 N.4       1 UNK        -0.4481
     49 H49       -11.9871  -11.5715   58.5519 H         1 UNK         0.3158
@<TRIPOS>BOND
     1    1    2 1
     2    1   30 1
     3    1   31 1
     4    2   28 ar
     5    2    3 ar
     6    3    4 ar
     7    4    5 1
     8    4   18 ar
     9    5    6 1
    10    5   32 1
    11    6    7 1
    12    6   33 1
    13    6   34 1
    14    7   29 1
    15    7    8 1
    16    7   48 1
    17    8    9 1
    18    8   35 1
    19    8   36 1
    20    9   10 1
    21    9   37 1
    22    9   38 1
    23   10   39 1
    24   10   40 1
    25   10   48 1
    26   11   12 1
    27   11   41 1
    28   11   42 1
    29   11   48 1
    30   12   17 1
    31   12   13 2
    32   13   14 1
    33   13   43 1
    34   14   15 2
    35   14   44 1
    36   15   16 1
    37   15   17 1
    38   18   19 ar
    39   19   28 ar
    40   19   20 ar
    41   20   21 ar
    42   21   22 1
    43   21   27 ar
    44   22   26 1
    45   22   23 2
    46   23   24 1
    47   23   45 1
    48   24   25 2
    49   24   46 1
    50   25   26 1
    51   25   47 1
    52   27   28 ar
    53   48   49 1
@<TRIPOS>SUBSTRUCTURE
1 UNK 1
@<TRIPOS>COMMENT
CHEMBL179478
PLANTSproteinTorsions
4
218 234.3120
5999 79.8973
6232 132.8263
6320 178.2088
PLANTSmolcadARTstart hb
PLANTSmolcadARTstart HB
LINES
-8.54571 -4.41833 57.4246 -9.091 -4.125 59.33 0 255 0 5
-7.88743 -3.85007 55.8941 -8.046 -2.329 55.073 0 255 0 5
-11.9871 -11.5715 58.5519 -13.631 -12.599 58.686 0 255 0 5
-7.61379 -5.34004 53.657 -6.841 -3.342 53.137 0 255 0 5
PLANTSmolcadARTstart HBCH
LINES
PLANTSmolcadARTstart HB-CHO
LINES
PLANTSmolcadARTend
PLANTSmolcadARTstart HB_WATER
LINES
PLANTSmolcadARTend

PLANTSmolcadARTend

@<TRIPOS>MOLECULE
CHEMBL175564_entry_00006_conf_01
51 55 1
SMALL
USER_CHARGES


@<TRIPOS>ATOM
      1 N1         -8.1081   -4.3589   56.6180 N.pl3     1 UNK        -0.7485
      2 C2         -8.4642   -5.6174   56.1359 C.ar      1 UNK         0.5761
      3 N3         -9.0998   -6.4751   56.9720 N.2       1 UNK        -0.6485
      4 C4         -9.4366   -7.6991   56.4690 C.ar      1 UNK         0.6981
      5 N5        -10.0842   -8.6315   57.2926 N.pl3     1 UNK        -0.5911
      6 C6        -10.8799   -9.7364   56.7603 C.3       1 UNK         0.0255
      7 C7        -10.5298  -11.1057   57.3832 C.3       1 UNK         0.0867
      8 C8         -9.0732  -11.5571   57.2374 C.3       1 UNK        -0.1569
      9 C9         -8.8619  -12.6744   58.2643 C.3       1 UNK        -0.1607
     10 C10       -10.1191  -12.7122   59.1446 C.3       1 UNK         0.0276
     11 C11       -10.4606  -10.2675   59.8590 C.3       1 UNK         0.1058
     12 C12       -11.4139   -9.0792   59.9554 C.ar      1 UNK        -0.0623
     13 C13       -12.7673   -9.2386   59.6400 C.ar      1 UNK        -0.1435
     14 C14       -13.6183   -8.1376   59.7602 C.ar      1 UNK        -0.0760
     15 C15       -13.1040   -6.9143   60.1944 C.ar      1 UNK        -0.1285
     16 C16       -11.7438   -6.8344   60.4966 C.ar      1 UNK        -0.0007
     17 N17       -10.9003   -7.8924   60.3838 N.ar      1 UNK        -0.2375
     18 N18        -9.1882   -8.1388   55.2027 N.2       1 UNK        -0.7314
     19 C19        -8.5573   -7.2720   54.3988 C.ar      1 UNK         0.7968
     20 N20        -8.1676   -7.3979   53.1087 N.2       1 UNK        -0.5241
     21 C21        -7.5983   -6.2254   52.8638 C.ar      1 UNK         0.3560
     22 C22        -7.0247   -5.9317   51.5549 C.2       1 UNK         0.0102
     23 C23        -6.5292   -6.7290   50.5281 C.2       1 UNK        -0.1458
     24 C24        -6.1085   -5.8756   49.5076 C.2       1 UNK        -0.2101
     25 C25        -6.3636   -4.5901   49.9500 C.2       1 UNK        -0.0206
     26 O26        -6.9180   -4.6237   51.1886 O.3       1 UNK        -0.1444
     27 N27        -7.5721   -5.3417   53.8523 N.2       1 UNK        -0.4394
     28 N28        -8.1888   -6.0082   54.8503 N.pl3     1 UNK        -0.0477
     29 H29       -11.1704  -11.8360   56.8826 H         1 UNK         0.1230
     30 H30        -8.3363   -4.1104   57.5694 H         1 UNK         0.3943
     31 H31        -7.6365   -3.7100   56.0044 H         1 UNK         0.3943
     32 H32       -10.1944   -8.3916   58.2670 H         1 UNK         0.3281
     33 H33       -11.9449   -9.5385   56.8881 H         1 UNK         0.0955
     34 H34       -10.7268   -9.7584   55.6810 H         1 UNK         0.0955
     35 H35        -8.8308  -11.8428   56.2130 H         1 UNK         0.1247
     36 H36        -8.4100  -10.7235   57.4758 H         1 UNK         0.1247
     37 H37        -8.7218  -13.6356   57.7682 H         1 UNK         0.1192
     38 H38        -7.9708  -12.4906   58.8660 H         1 UNK         0.1192
     39 H39       -10.8288  -13.4809   58.8350 H         1 UNK         0.1259
     40 H40        -9.9486  -12.8264   60.2162 H         1 UNK         0.1259
     41 H41       -10.3421  -10.7620   60.8249 H         1 UNK         0.1306
     42 H42        -9.4826   -9.9092   59.5406 H         1 UNK         0.1306
     43 H43       -13.1534  -10.1923   59.3110 H         1 UNK         0.1483
     44 H44       -14.6677   -8.2318   59.5226 H         1 UNK         0.1629
     45 H45       -13.7449   -6.0510   60.2974 H         1 UNK         0.1715
     46 H46       -11.3102   -5.9068   60.8404 H         1 UNK         0.1855
     47 H47        -6.4794   -7.8080   50.5233 H         1 UNK         0.1788
     48 H48        -5.6713   -6.1610   48.5621 H         1 UNK         0.1838
     49 H49        -6.2132   -3.6110   49.5192 H         1 UNK         0.1823
     50 N50       -10.8589  -11.3887   58.8649 N.4       1 UNK        -0.4238
     51 H51       -11.8561  -11.5168   58.9687 H         1 UNK         0.3141
@<TRIPOS>BOND
     1    1    2 1
     2    1   30 1
     3    1   31 1
     4    2   28 ar
     5    2    3 ar
     6    3    4 ar
     7    4    5 1
     8    4   18 ar
     9    5    6 1
    10    5   32 1
    11    6    7 1
    12    6   33 1
    13    6   34 1
    14    7   29 1
    15    7    8 1
    16    7   50 1
    17    8    9 1
    18    8   35 1
    19    8   36 1
    20    9   10 1
    21    9   37 1
    22    9   38 1
    23   10   39 1
    24   10   40 1
    25   10   50 1
    26   11   12 1
    27   11   41 1
    28   11   42 1
    29   11   50 1
    30   12   17 ar
    31   12   13 ar
    32   13   14 ar
    33   13   43 1
    34   14   15 ar
    35   14   44 1
    36   15   16 ar
    37   15   45 1
    38   16   17 ar
    39   16   46 1
    40   18   19 ar
    41   19   28 ar
    42   19   20 ar
    43   20   21 ar
    44   21   22 1
    45   21   27 ar
    46   22   26 1
    47   22   23 2
    48   23   24 1
    49   23   47 1
    50   24   25 2
    51   24   48 1
    52   25   26 1
    53   25   49 1
    54   27   28 ar
    55   50   51 1
@<TRIPOS>SUBSTRUCTURE
1 UNK 1
@<TRIPOS>COMMENT
CHEMBL175564
PLANTSproteinTorsions
4
218 239.2916
5999 265.7387
6232 146.0660
6320 273.4800
PLANTSmolcadARTstart hb
PLANTSmolcadARTstart HB
LINES
-8.3363 -4.11038 57.5694 -9.091 -4.125 59.33 0 255 0 5
-7.63647 -3.71003 56.0044 -8.046 -2.329 55.073 0 255 0 5
-11.8561 -11.5168 58.9687 -13.631 -12.599 58.686 0 255 0 5
-7.57213 -5.3417 53.8523 -6.841 -3.342 53.137 0 255 0 5
PLANTSmolcadARTstart HBCH
LINES
PLANTSmolcadARTstart HB-CHO
LINES
PLANTSmolcadARTend
PLANTSmolcadARTstart HB_WATER
LINES
PLANTSmolcadARTend

PLANTSmolcadARTend

@<TRIPOS>MOLECULE
CHEMBL184411_entry_00008_conf_01
55 59 1
SMALL
USER_CHARGES


@<TRIPOS>ATOM
      1 C1         -8.4671  -12.8454   58.6715 C.3       1 UNK        -0.2078
      2 C2         -9.6025  -12.1143   59.3421 C.2       1 UNK         0.2890
      3 C3         -9.6911  -11.0540   60.2157 C.2       1 UNK        -0.4468
      4 C4        -11.0530  -10.8579   60.4434 C.2       1 UNK         0.1231
      5 C5        -11.6925   -9.7678   61.3005 C.3       1 UNK         0.0496
      6 C6        -12.3101   -7.2440   61.3208 C.3       1 UNK         0.0400
      7 C7        -11.1627   -6.3152   60.9398 C.3       1 UNK        -0.1615
      8 C8        -10.9478   -6.6134   59.4639 C.3       1 UNK        -0.1536
      9 C9        -11.0839   -8.1364   59.3492 C.3       1 UNK         0.0629
     10 C10       -11.3975   -8.6265   57.9128 C.3       1 UNK        -0.0370
     11 N11       -10.2222   -9.0520   57.1370 N.pl3     1 UNK        -0.4179
     12 C12       -10.1070  -10.4861   56.8699 C.3       1 UNK        -0.0740
     13 C13        -9.5212   -8.1153   56.3264 C.ar      1 UNK         0.5716
     14 C14        -9.0661   -8.4643   55.0382 C.ar      1 UNK        -0.6412
     15 C15        -8.4722   -7.4650   54.2489 C.ar      1 UNK         0.6267
     16 N16        -7.9826   -7.4445   52.9870 N.2       1 UNK        -0.5152
     17 C17        -7.5981   -6.1856   52.8441 C.ar      1 UNK         0.3453
     18 C18        -7.0265   -5.7149   51.5886 C.2       1 UNK         0.0128
     19 C19        -6.5098   -6.3629   50.4717 C.2       1 UNK        -0.1478
     20 C20        -6.1207   -5.3770   49.5645 C.2       1 UNK        -0.2098
     21 C21        -6.4151   -4.1648   50.1625 C.2       1 UNK        -0.0225
     22 O22        -6.9640   -4.3691   51.3870 O.3       1 UNK        -0.1459
     23 N23        -7.7699   -5.3791   53.8796 N.2       1 UNK        -0.4560
     24 N24        -8.3373   -6.1937   54.7945 N.pl3     1 UNK         0.0761
     25 C25        -8.7591   -5.9000   56.0648 C.ar      1 UNK         0.4685
     26 N26        -8.6204   -4.6239   56.6100 N.pl3     1 UNK        -0.7694
     27 N27        -9.3509   -6.8531   56.8215 N.2       1 UNK        -0.5806
     28 N28       -11.7617  -11.7434   59.7670 N.2       1 UNK        -0.0918
     29 O29       -10.8576  -12.5421   59.0662 O.3       1 UNK        -0.1760
     30 H30       -10.1325   -8.5658   59.6716 H         1 UNK         0.1184
     31 H31        -7.5028  -12.3897   58.8969 H         1 UNK         0.1101
     32 H32        -8.4168  -13.8857   58.9927 H         1 UNK         0.1101
     33 H33        -8.5763  -12.8484   57.5873 H         1 UNK         0.1101
     34 H34        -8.8721  -10.4817   60.6258 H         1 UNK         0.2278
     35 H35       -12.5983  -10.0823   61.8208 H         1 UNK         0.1361
     36 H36       -10.9865   -9.4059   62.0472 H         1 UNK         0.1361
     37 H37       -13.2631   -6.8532   60.9611 H         1 UNK         0.1321
     38 H38       -12.3823   -7.4886   62.3817 H         1 UNK         0.1321
     39 H39       -11.4113   -5.2674   61.1121 H         1 UNK         0.1192
     40 H40       -10.2700   -6.5488   61.5224 H         1 UNK         0.1192
     41 H41       -11.7307   -6.1238   58.8805 H         1 UNK         0.1257
     42 H42       -10.0008   -6.2458   59.0667 H         1 UNK         0.1257
     43 H43       -12.1143   -9.4467   57.9661 H         1 UNK         0.0980
     44 H44       -11.9189   -7.8432   57.3609 H         1 UNK         0.0980
     45 H45        -9.0621  -10.7862   56.7848 H         1 UNK         0.0780
     46 H46       -10.5592  -11.0805   57.6647 H         1 UNK         0.0780
     47 H47       -10.6016  -10.7414   55.9325 H         1 UNK         0.0780
     48 H48        -9.1986   -9.4534   54.6283 H         1 UNK         0.2622
     49 H49        -6.4273   -7.4311   50.3329 H         1 UNK         0.1784
     50 H50        -5.6788   -5.5294   48.5909 H         1 UNK         0.1835
     51 H51        -6.2988   -3.1356   49.8563 H         1 UNK         0.1819
     52 H52        -8.9401   -4.4498   57.5515 H         1 UNK         0.3937
     53 H53        -8.1775   -3.8985   56.0643 H         1 UNK         0.3937
     54 N54       -12.0834   -8.5153   60.4740 N.4       1 UNK        -0.4392
     55 H55       -12.9594   -8.6959   60.0024 H         1 UNK         0.3026
@<TRIPOS>BOND
     1    1    2 1
     2    1   31 1
     3    1   32 1
     4    1   33 1
     5    2   29 1
     6    2    3 2
     7    3    4 1
     8    3   34 1
     9    4    5 1
    10    4   28 2
    11    5   35 1
    12    5   36 1
    13    5   54 1
    14    6    7 1
    15    6   37 1
    16    6   38 1
    17    6   54 1
    18    7    8 1
    19    7   39 1
    20    7   40 1
    21    8    9 1
    22    8   41 1
    23    8   42 1
    24    9   30 1
    25    9   10 1
    26    9   54 1
    27   10   11 1
    28   10   43 1
    29   10   44 1
    30   11   12 1
    31   11   13 1
    32   12   45 1
    33   12   46 1
    34   12   47 1
    35   13   27 ar
    36   13   14 ar
    37   14   15 ar
    38   14   48 1
    39   15   24 ar
    40   15   16 ar
    41   16   17 ar
    42   17   18 1
    43   17   23 ar
    44   18   22 1
    45   18   19 2
    46   19   20 1
    47   19   49 1
    48   20   21 2
    49   20   50 1
    50   21   22 1
    51   21   51 1
    52   23   24 ar
    53   24   25 ar
    54   25   26 1
    55   25   27 ar
    56   26   52 1
    57   26   53 1
    58   28   29 1
    59   54   55 1
@<TRIPOS>SUBSTRUCTURE
1 UNK 1
@<TRIPOS>COMMENT
CHEMBL184411
PLANTSproteinTorsions
4
218 55.3165
5999 85.4908
6232 284.0577
6320 308.9853
PLANTSmolcadARTstart hb
PLANTSmolcadARTstart HB
LINES
-8.94013 -4.44977 57.5515 -9.091 -4.125 59.33 0 255 0 5
-8.17751 -3.89848 56.0643 -8.046 -2.329 55.073 0 255 0 5
-6.96397 -4.36915 51.387 -6.841 -3.342 53.137 0 255 0 5
-11.7617 -11.7434 59.767 -12.9538 -11.9147 58.9553 0 255 0 5
PLANTSmolcadARTstart HBCH
LINES
PLANTSmolcadARTstart HB-CHO
LINES
PLANTSmolcadARTend
PLANTSmolcadARTstart HB_WATER
LINES
PLANTSmolcadARTend

PLANTSmolcadARTend

@<TRIPOS>MOLECULE
CHEMBL176039_entry_00007_conf_01
52 56 1
SMALL
USER_CHARGES


@<TRIPOS>ATOM
      1 N1         -8.0183   -4.3660   56.6514 N.pl3     1 UNK        -0.7473
      2 C2         -8.4591   -5.5934   56.1590 C.ar      1 UNK         0.5759
      3 N3         -9.1407   -6.4179   56.9921 N.2       1 UNK        -0.6475
      4 C4         -9.5586   -7.6132   56.4804 C.ar      1 UNK         0.6980
      5 N5        -10.2690   -8.4999   57.3023 N.pl3     1 UNK        -0.5917
      6 C6        -11.0629   -9.5973   56.7552 C.3       1 UNK         0.0257
      7 C7        -10.6598  -10.9852   57.2963 C.3       1 UNK         0.0889
      8 C8         -9.2169  -11.4134   57.0052 C.3       1 UNK        -0.1567
      9 C9         -8.8924  -12.5464   57.9829 C.3       1 UNK        -0.1607
     10 C10       -10.0675  -12.6327   58.9650 C.3       1 UNK         0.0288
     11 C11       -10.3815  -10.2047   59.7682 C.3       1 UNK         0.1045
     12 C12       -11.3045  -10.0028   60.9644 C.ar      1 UNK        -0.2684
     13 C13       -11.6598   -8.7076   61.3629 C.ar      1 UNK         0.2863
     14 F14       -11.1969   -7.6325   60.6836 F         1 UNK        -0.1949
     15 C15       -12.4962   -8.5155   62.4624 C.ar      1 UNK        -0.2146
     16 C16       -12.9828   -9.6133   63.1711 C.ar      1 UNK         0.3093
     17 F17       -13.7926   -9.4251   64.2373 F         1 UNK        -0.1603
     18 C18       -12.6344  -10.9051   62.7793 C.ar      1 UNK        -0.2146
     19 C19       -11.7976  -11.1020   61.6804 C.ar      1 UNK         0.2863
     20 F20       -11.4727  -12.3632   61.3135 F         1 UNK        -0.1949
     21 N21        -9.3538   -8.0531   55.2062 N.2       1 UNK        -0.7322
     22 C22        -8.6790   -7.2175   54.4038 C.ar      1 UNK         0.7967
     23 N23        -8.3188   -7.3482   53.1056 N.2       1 UNK        -0.5240
     24 C24        -7.6817   -6.2083   52.8670 C.ar      1 UNK         0.3557
     25 C25        -7.1094   -5.9057   51.5594 C.2       1 UNK         0.0100
     26 C26        -6.6665   -6.6968   50.5041 C.2       1 UNK        -0.1457
     27 C27        -6.2133   -5.8364   49.5035 C.2       1 UNK        -0.2101
     28 C28        -6.3966   -4.5530   49.9861 C.2       1 UNK        -0.0205
     29 O29        -6.9394   -4.5947   51.2297 O.3       1 UNK        -0.1444
     30 N30        -7.5828   -5.3443   53.8669 N.2       1 UNK        -0.4382
     31 N31        -8.2251   -5.9851   54.8655 N.pl3     1 UNK        -0.0480
     32 H32       -11.3383  -11.7046   56.8313 H         1 UNK         0.1211
     33 H33        -8.2152   -4.1192   57.6102 H         1 UNK         0.3944
     34 H34        -7.5121   -3.7407   56.0411 H         1 UNK         0.3944
     35 H35       -10.1714   -8.4176   58.3038 H         1 UNK         0.3276
     36 H36       -12.1181   -9.4081   56.9578 H         1 UNK         0.0964
     37 H37       -10.9678   -9.5801   55.6685 H         1 UNK         0.0964
     38 H38        -9.0672  -11.6738   55.9565 H         1 UNK         0.1250
     39 H39        -8.5446  -10.5758   57.2003 H         1 UNK         0.1250
     40 H40        -8.7725  -13.4932   57.4551 H         1 UNK         0.1201
     41 H41        -7.9579  -12.3523   58.5117 H         1 UNK         0.1201
     42 H42       -10.7897  -13.4027   58.6900 H         1 UNK         0.1283
     43 H43        -9.8022  -12.7862   60.0113 H         1 UNK         0.1283
     44 H44        -9.3629  -10.4683   60.0578 H         1 UNK         0.1332
     45 H45       -10.3378   -9.2875   59.1808 H         1 UNK         0.1332
     46 H46       -12.7670   -7.5149   62.7659 H         1 UNK         0.1901
     47 H47       -13.0128  -11.7550   63.3284 H         1 UNK         0.1901
     48 H48        -6.6722   -7.7762   50.4673 H         1 UNK         0.1789
     49 H49        -5.8015   -6.1161   48.5452 H         1 UNK         0.1839
     50 H50        -6.2001   -3.5705   49.5828 H         1 UNK         0.1823
     51 N51       -10.8480  -11.3134   58.7945 N.4       1 UNK        -0.4290
     52 H52       -11.8292  -11.4648   58.9831 H         1 UNK         0.3088
@<TRIPOS>BOND
     1    1    2 1
     2    1   33 1
     3    1   34 1
     4    2   31 ar
     5    2    3 ar
     6    3    4 ar
     7    4    5 1
     8    4   21 ar
     9    5    6 1
    10    5   35 1
    11    6    7 1
    12    6   36 1
    13    6   37 1
    14    7   32 1
    15    7    8 1
    16    7   51 1
    17    8    9 1
    18    8   38 1
    19    8   39 1
    20    9   10 1
    21    9   40 1
    22    9   41 1
    23   10   42 1
    24   10   43 1
    25   10   51 1
    26   11   12 1
    27   11   44 1
    28   11   45 1
    29   11   51 1
    30   12   19 ar
    31   12   13 ar
    32   13   14 1
    33   13   15 ar
    34   15   16 ar
    35   15   46 1
    36   16   17 1
    37   16   18 ar
    38   18   19 ar
    39   18   47 1
    40   19   20 1
    41   21   22 ar
    42   22   31 ar
    43   22   23 ar
    44   23   24 ar
    45   24   25 1
    46   24   30 ar
    47   25   29 1
    48   25   26 2
    49   26   27 1
    50   26   48 1
    51   27   28 2
    52   27   49 1
    53   28   29 1
    54   28   50 1
    55   30   31 ar
    56   51   52 1
@<TRIPOS>SUBSTRUCTURE
1 UNK 1
@<TRIPOS>COMMENT
CHEMBL176039
PLANTSproteinTorsions
4
218 336.6721
5999 144.7423
6232 120.1764
6320 70.2601
PLANTSmolcadARTstart hb
PLANTSmolcadARTstart HB
LINES
-8.21521 -4.11921 57.6102 -9.091 -4.125 59.33 0 255 0 5
-7.51215 -3.74075 56.0411 -8.046 -2.329 55.073 0 255 0 5
-11.8292 -11.4648 58.9831 -13.631 -12.599 58.686 0 255 0 5
-7.58276 -5.34426 53.8669 -6.841 -3.342 53.137 0 255 0 5
PLANTSmolcadARTstart HBCH
LINES
PLANTSmolcadARTstart HB-CHO
LINES
PLANTSmolcadARTend
PLANTSmolcadARTstart HB_WATER
LINES
PLANTSmolcadARTend

PLANTSmolcadARTend

@<TRIPOS>MOLECULE
CHEMBL471976_entry_00023_conf_01
50 53 1
SMALL
USER_CHARGES


@<TRIPOS>ATOM
      1 C1        -11.1614   -9.7946   65.1318 C.3       1 UNK         0.1384
      2 O2        -11.4663   -8.5363   64.5404 O.3       1 UNK        -0.3666
      3 C3        -11.8789   -8.4935   63.2223 C.ar      1 UNK         0.1533
      4 C4        -12.4702   -9.6524   62.7176 C.ar      1 UNK        -0.1772
      5 C5        -12.9179   -9.7036   61.4007 C.ar      1 UNK        -0.0910
      6 C6        -12.7766   -8.5886   60.5732 C.ar      1 UNK        -0.1174
      7 C7        -13.2628   -8.6452   59.1324 C.3       1 UNK        -0.0760
      8 C8        -12.2138   -9.2374   58.1757 C.3       1 UNK        -0.1450
      9 C9        -10.9038   -8.4273   58.1498 C.3       1 UNK        -0.0222
     10 N10        -9.9497   -8.8620   57.1234 N.pl3     1 UNK        -0.4121
     11 C11        -9.9439  -10.2878   56.7967 C.3       1 UNK        -0.0664
     12 C12        -9.3546   -7.9201   56.2381 C.ar      1 UNK         0.5880
     13 C13        -9.0037   -8.2823   54.9209 C.ar      1 UNK        -0.6765
     14 C14        -8.4182   -7.3080   54.0947 C.ar      1 UNK         0.6580
     15 N15        -7.9747   -7.3164   52.8153 N.2       1 UNK        -0.5793
     16 C16        -7.5389   -6.0767   52.6489 C.ar      1 UNK         0.3585
     17 C17        -6.9638   -5.6469   51.3788 C.2       1 UNK         0.0433
     18 C18        -6.3877   -6.3282   50.3117 C.2       1 UNK        -0.1668
     19 C19        -6.0135   -5.3744   49.3649 C.2       1 UNK        -0.2123
     20 C20        -6.3772   -4.1471   49.8893 C.2       1 UNK        -0.0389
     21 O21        -6.9518   -4.3118   51.1081 O.3       1 UNK        -0.1429
     22 N22        -7.6482   -5.2541   53.6807 N.2       1 UNK        -0.5000
     23 N23        -8.2150   -6.0383   54.6229 N.pl3     1 UNK         0.0778
     24 C24        -8.5661   -5.7220   55.9095 C.ar      1 UNK         0.4397
     25 N25        -8.3606   -4.4465   56.4356 N.pl3     1 UNK        -0.7708
     26 N26        -9.1293   -6.6569   56.7096 N.2       1 UNK        -0.5113
     27 C27       -12.1850   -7.4246   61.0670 C.ar      1 UNK        -0.0910
     28 C28       -11.7383   -7.3750   62.3848 C.ar      1 UNK        -0.1772
     29 H29       -10.8527   -9.6406   66.1657 H         1 UNK         0.0403
     30 H30       -12.0310  -10.4533   65.1415 H         1 UNK         0.0403
     31 H31       -10.3406  -10.2922   64.6134 H         1 UNK         0.0403
     32 H32       -12.5829  -10.5197   63.3516 H         1 UNK         0.1377
     33 H33       -13.3719  -10.6093   61.0254 H         1 UNK         0.1335
     34 H34       -14.1826   -9.2312   59.0919 H         1 UNK         0.0693
     35 H35       -13.5454   -7.6423   58.8078 H         1 UNK         0.0693
     36 H36       -11.9953  -10.2689   58.4568 H         1 UNK         0.0808
     37 H37       -12.6280   -9.2889   57.1675 H         1 UNK         0.0808
     38 H38       -11.1475   -7.3716   58.0227 H         1 UNK         0.0775
     39 H39       -10.4413   -8.4303   59.1379 H         1 UNK         0.0775
     40 H40        -8.9295  -10.6493   56.6259 H         1 UNK         0.0699
     41 H41       -10.3846  -10.8875   57.5940 H         1 UNK         0.0699
     42 H42       -10.5179  -10.4664   55.8868 H         1 UNK         0.0699
     43 H43        -9.1728   -9.2742   54.5321 H         1 UNK         0.2569
     44 H44        -6.2545   -7.3970   50.2326 H         1 UNK         0.1760
     45 H45        -5.5359   -5.5575   48.4136 H         1 UNK         0.1750
     46 H46        -6.2950   -3.1312   49.5323 H         1 UNK         0.1749
     47 H47        -8.6364   -4.2533   57.3871 H         1 UNK         0.3865
     48 H48        -7.9410   -3.7342   55.8556 H         1 UNK         0.3865
     49 H49       -12.0693   -6.5583   60.4319 H         1 UNK         0.1335
     50 H50       -11.2856   -6.4611   62.7380 H         1 UNK         0.1377
@<TRIPOS>BOND
     1    1    2 1
     2    1   29 1
     3    1   30 1
     4    1   31 1
     5    2    3 1
     6    3   28 ar
     7    3    4 ar
     8    4    5 ar
     9    4   32 1
    10    5    6 ar
    11    5   33 1
    12    6    7 1
    13    6   27 ar
    14    7    8 1
    15    7   34 1
    16    7   35 1
    17    8    9 1
    18    8   36 1
    19    8   37 1
    20    9   10 1
    21    9   38 1
    22    9   39 1
    23   10   11 1
    24   10   12 1
    25   11   40 1
    26   11   41 1
    27   11   42 1
    28   12   26 ar
    29   12   13 ar
    30   13   14 ar
    31   13   43 1
    32   14   23 ar
    33   14   15 ar
    34   15   16 ar
    35   16   17 1
    36   16   22 ar
    37   17   21 1
    38   17   18 2
    39   18   19 1
    40   18   44 1
    41   19   20 2
    42   19   45 1
    43   20   21 1
    44   20   46 1
    45   22   23 ar
    46   23   24 ar
    47   24   25 1
    48   24   26 ar
    49   25   47 1
    50   25   48 1
    51   27   28 ar
    52   27   49 1
    53   28   50 1
@<TRIPOS>SUBSTRUCTURE
1 UNK 1
@<TRIPOS>COMMENT
CHEMBL471976
PLANTSproteinTorsions
4
218 248.2009
5999 234.4487
6232 241.1357
6320 290.3647
PLANTSmolcadARTstart hb
PLANTSmolcadARTstart HB
LINES
-8.63643 -4.25331 57.3871 -9.091 -4.125 59.33 0 255 0 5
-7.941 -3.73417 55.8556 -8.046 -2.329 55.073 0 255 0 5
-7.64821 -5.25411 53.6807 -6.841 -3.342 53.137 0 255 0 5
PLANTSmolcadARTstart HBCH
LINES
PLANTSmolcadARTstart HB-CHO
LINES
PLANTSmolcadARTend
PLANTSmolcadARTstart HB_WATER
LINES
PLANTSmolcadARTend

PLANTSmolcadARTend

@<TRIPOS>MOLECULE
CHEMBL360166_entry_00017_conf_01
55 59 1
SMALL
USER_CHARGES


@<TRIPOS>ATOM
      1 C1        -14.0461  -11.9398   62.7156 C.3       1 UNK        -0.2082
      2 C2        -12.9702  -11.3276   61.8545 C.2       1 UNK         0.2902
      3 C3        -11.5992  -11.2345   61.9388 C.2       1 UNK        -0.4482
      4 C4        -11.2001  -10.5479   60.7936 C.2       1 UNK         0.1209
      5 C5         -9.7912  -10.1911   60.3535 C.3       1 UNK         0.0508
      6 C6         -9.0347  -12.4843   59.4666 C.3       1 UNK         0.0406
      7 C7         -9.2212  -13.2113   58.1447 C.3       1 UNK        -0.1623
      8 C8        -10.4735  -12.5606   57.5793 C.3       1 UNK        -0.1510
      9 C9        -10.3913  -11.0646   57.9518 C.3       1 UNK         0.0720
     10 C10       -10.0339  -10.1306   56.7709 C.3       1 UNK        -0.0493
     11 N11       -10.1269   -8.6944   57.0700 N.pl3     1 UNK        -0.3937
     12 C12       -10.8448   -8.2909   58.2796 C.3       1 UNK        -0.0831
     13 C13        -9.4593   -7.7264   56.2685 C.ar      1 UNK         0.6217
     14 N14        -9.1521   -8.0733   54.9788 N.2       1 UNK        -0.6574
     15 C15        -8.5191   -7.1777   54.2145 C.ar      1 UNK         0.7341
     16 N16        -8.1022   -7.2765   52.9308 N.2       1 UNK        -0.5204
     17 C17        -7.5513   -6.0916   52.7151 C.ar      1 UNK         0.3390
     18 C18        -6.9672   -5.7626   51.4204 C.2       1 UNK         0.0146
     19 C19        -6.4684   -6.5316   50.3739 C.2       1 UNK        -0.1465
     20 C20        -6.0373   -5.6506   49.3818 C.2       1 UNK        -0.2096
     21 C21        -6.2889   -4.3774   49.8604 C.2       1 UNK        -0.0240
     22 O22        -6.8514   -4.4450   51.0940 O.3       1 UNK        -0.1470
     23 N23        -7.5569   -5.2283   53.7200 N.2       1 UNK        -0.4437
     24 N24        -8.1804   -5.9195   54.6985 N.pl3     1 UNK         0.0372
     25 C25        -8.4737   -5.5316   55.9797 C.ar      1 UNK         0.4156
     26 N26        -8.1344   -4.2671   56.4633 N.pl3     1 UNK        -0.7681
     27 C27        -9.1291   -6.4587   56.7885 C.ar      1 UNK        -0.5509
     28 N28       -12.2408  -10.2278   60.0507 N.2       1 UNK        -0.0888
     29 O29       -13.3683  -10.7201   60.7103 O.3       1 UNK        -0.1754
     30 H30       -11.3415  -10.7643   58.3978 H         1 UNK         0.1281
     31 H31       -13.6431  -12.3274   63.6512 H         1 UNK         0.1106
     32 H32       -14.8176  -11.2140   62.9728 H         1 UNK         0.1106
     33 H33       -14.5367  -12.7710   62.2088 H         1 UNK         0.1106
     34 H34       -10.9675  -11.6267   62.7221 H         1 UNK         0.2273
     35 H35        -9.7075   -9.1495   60.0395 H         1 UNK         0.1374
     36 H36        -9.0325  -10.3903   61.1123 H         1 UNK         0.1374
     37 H37        -8.0300  -12.5194   59.8899 H         1 UNK         0.1333
     38 H38        -9.7623  -12.8057   60.2145 H         1 UNK         0.1333
     39 H39        -8.3641  -13.0477   57.4895 H         1 UNK         0.1216
     40 H40        -9.3424  -14.2868   58.2795 H         1 UNK         0.1216
     41 H41       -10.6202  -12.7477   56.5161 H         1 UNK         0.1224
     42 H42       -11.3431  -12.9999   58.0726 H         1 UNK         0.1224
     43 H43        -9.0137  -10.3380   56.4489 H         1 UNK         0.0860
     44 H44       -10.6489  -10.3702   55.9022 H         1 UNK         0.0860
     45 H45       -10.1618   -7.8160   58.9848 H         1 UNK         0.0837
     46 H46       -11.6279   -7.5707   58.0397 H         1 UNK         0.0837
     47 H47       -11.3117   -9.1379   58.7835 H         1 UNK         0.0837
     48 H48        -6.4235   -7.6100   50.3372 H         1 UNK         0.1795
     49 H49        -5.5954   -5.9101   48.4311 H         1 UNK         0.1831
     50 H50        -6.1310   -3.3868   49.4602 H         1 UNK         0.1810
     51 H51        -8.3681   -4.0159   57.4127 H         1 UNK         0.3793
     52 H52        -7.6604   -3.6173   55.8523 H         1 UNK         0.3793
     53 H53        -9.3723   -6.1826   57.8036 H         1 UNK         0.1928
     54 N54        -9.3673  -11.0218   59.1179 N.4       1 UNK        -0.4436
     55 H55        -8.5090  -10.6346   58.7508 H         1 UNK         0.3000
@<TRIPOS>BOND
     1    1    2 1
     2    1   31 1
     3    1   32 1
     4    1   33 1
     5    2   29 1
     6    2    3 2
     7    3    4 1
     8    3   34 1
     9    4    5 1
    10    4   28 2
    11    5   35 1
    12    5   36 1
    13    5   54 1
    14    6    7 1
    15    6   37 1
    16    6   38 1
    17    6   54 1
    18    7    8 1
    19    7   39 1
    20    7   40 1
    21    8    9 1
    22    8   41 1
    23    8   42 1
    24    9   30 1
    25    9   10 1
    26    9   54 1
    27   10   11 1
    28   10   43 1
    29   10   44 1
    30   11   12 1
    31   11   13 1
    32   12   45 1
    33   12   46 1
    34   12   47 1
    35   13   27 ar
    36   13   14 ar
    37   14   15 ar
    38   15   24 ar
    39   15   16 ar
    40   16   17 ar
    41   17   18 1
    42   17   23 ar
    43   18   22 1
    44   18   19 2
    45   19   20 1
    46   19   48 1
    47   20   21 2
    48   20   49 1
    49   21   22 1
    50   21   50 1
    51   23   24 ar
    52   24   25 ar
    53   25   26 1
    54   25   27 ar
    55   26   51 1
    56   26   52 1
    57   27   53 1
    58   28   29 1
    59   54   55 1
@<TRIPOS>SUBSTRUCTURE
1 UNK 1
@<TRIPOS>COMMENT
CHEMBL360166
PLANTSproteinTorsions
4
218 197.5275
5999 174.8511
6232 350.3694
6320 53.1284
PLANTSmolcadARTstart hb
PLANTSmolcadARTstart HB
LINES
-8.3681 -4.01587 57.4127 -9.091 -4.125 59.33 0 255 0 5
-7.66037 -3.61726 55.8523 -8.046 -2.329 55.073 0 255 0 5
-7.55687 -5.22833 53.72 -6.841 -3.342 53.137 0 255 0 5
-13.3683 -10.7201 60.7103 -13.7447 -12.1511 59.5724 0 255 0 5
PLANTSmolcadARTstart HBCH
LINES
PLANTSmolcadARTstart HB-CHO
LINES
PLANTSmolcadARTend
PLANTSmolcadARTstart HB_WATER
LINES
PLANTSmolcadARTend

PLANTSmolcadARTend

@<TRIPOS>MOLECULE
CHEMBL423542_entry_00020_conf_01
44 48 1
SMALL
USER_CHARGES


@<TRIPOS>ATOM
      1 N1         -8.2727   -4.3496   56.4631 N.pl3     1 UNK        -0.7720
      2 C2         -8.4866   -5.6456   55.9947 C.ar      1 UNK         0.3869
      3 N3         -9.0324   -6.5455   56.8685 N.2       1 UNK        -0.6736
      4 C4         -9.2412   -7.7984   56.4298 C.ar      1 UNK         0.3548
      5 N5         -9.7658   -8.8262   57.1622 N.2       1 UNK        -0.2148
      6 N6         -9.7798   -9.8662   56.2903 N.pl3     1 UNK         0.1675
      7 C7        -10.2436  -11.1681   56.7622 C.3       1 UNK        -0.0634
      8 C8         -9.4291  -11.6638   57.9776 C.3       1 UNK        -0.1668
      9 C9         -9.3744  -10.6837   59.1678 C.3       1 UNK        -0.0792
     10 C10       -10.7499  -10.3884   59.7472 C.ar      1 UNK        -0.0873
     11 C11       -11.1453  -10.9837   60.9483 C.ar      1 UNK        -0.1218
     12 C12       -12.4043  -10.7113   61.4771 C.ar      1 UNK        -0.1265
     13 C13       -13.2629   -9.8445   60.8039 C.ar      1 UNK        -0.1270
     14 C14       -12.8735   -9.2457   59.6075 C.ar      1 UNK        -0.1265
     15 C15       -11.6149   -9.5181   59.0777 C.ar      1 UNK        -0.1218
     16 C16        -9.2824   -9.5885   55.0331 C.ar      1 UNK        -0.1231
     17 C17        -8.9251   -8.2245   55.1109 C.ar      1 UNK        -0.2263
     18 C18        -8.3630   -7.2763   54.2353 C.ar      1 UNK         0.0313
     19 N19        -7.9595   -7.3808   52.9504 N.2       1 UNK        -0.1335
     20 C20        -7.5275   -6.1463   52.7149 C.ar      1 UNK         0.0515
     21 C21        -6.9763   -5.7610   51.4213 C.2       1 UNK         0.0375
     22 C22        -6.4341   -6.4799   50.3612 C.2       1 UNK        -0.1614
     23 C23        -6.0755   -5.5586   49.3767 C.2       1 UNK        -0.2114
     24 C24        -6.4118   -4.3124   49.8737 C.2       1 UNK        -0.0377
     25 O25        -6.9568   -4.4347   51.1109 O.3       1 UNK        -0.1464
     26 N26        -7.6128   -5.2659   53.7067 N.2       1 UNK        -0.2525
     27 N27        -8.1560   -5.9968   54.7040 N.pl3     1 UNK         0.2364
     28 H28        -8.5224   -4.1232   57.4149 H         1 UNK         0.3857
     29 H29        -7.8694   -3.6579   55.8478 H         1 UNK         0.3857
     30 H30       -11.3030  -11.0937   57.0163 H         1 UNK         0.0993
     31 H31       -10.1687  -11.8760   55.9352 H         1 UNK         0.0993
     32 H32        -9.8613  -12.6072   58.3148 H         1 UNK         0.0887
     33 H33        -8.4138  -11.9028   57.6566 H         1 UNK         0.0887
     34 H34        -8.7444  -11.0824   59.9644 H         1 UNK         0.0735
     35 H35        -8.8999   -9.7491   58.8644 H         1 UNK         0.0735
     36 H36       -10.4809  -11.6560   61.4717 H         1 UNK         0.1304
     37 H37       -12.7139  -11.1703   62.4045 H         1 UNK         0.1319
     38 H38       -14.2401   -9.6346   61.2135 H         1 UNK         0.1310
     39 H39       -13.5452   -8.5737   59.0936 H         1 UNK         0.1319
     40 H40       -11.3127   -9.0529   58.1504 H         1 UNK         0.1304
     41 H41        -9.2329  -10.3485   54.2672 H         1 UNK         0.2272
     42 H42        -6.3145   -7.5522   50.3104 H         1 UNK         0.1784
     43 H43        -5.6261   -5.7748   48.4189 H         1 UNK         0.1764
     44 H44        -6.3290   -3.3082   49.4850 H         1 UNK         0.1752
@<TRIPOS>BOND
     1    1    2 1
     2    1   28 1
     3    1   29 1
     4    2   27 ar
     5    2    3 ar
     6    3    4 ar
     7    4   17 ar
     8    4    5 ar
     9    5    6 ar
    10    6    7 1
    11    6   16 ar
    12    7    8 1
    13    7   30 1
    14    7   31 1
    15    8    9 1
    16    8   32 1
    17    8   33 1
    18    9   10 1
    19    9   34 1
    20    9   35 1
    21   10   15 ar
    22   10   11 ar
    23   11   12 ar
    24   11   36 1
    25   12   13 ar
    26   12   37 1
    27   13   14 ar
    28   13   38 1
    29   14   15 ar
    30   14   39 1
    31   15   40 1
    32   16   17 ar
    33   16   41 1
    34   17   18 ar
    35   18   27 ar
    36   18   19 ar
    37   19   20 ar
    38   20   21 1
    39   20   26 ar
    40   21   25 1
    41   21   22 2
    42   22   23 1
    43   22   42 1
    44   23   24 2
    45   23   43 1
    46   24   25 1
    47   24   44 1
    48   26   27 ar
@<TRIPOS>SUBSTRUCTURE
1 UNK 1
@<TRIPOS>COMMENT
CHEMBL423542
PLANTSproteinTorsions
4
218 170.8867
5999 193.3332
6232 243.1459
6320 150.8071
PLANTSmolcadARTstart hb
PLANTSmolcadARTstart HB
LINES
-8.52238 -4.12318 57.4149 -9.091 -4.125 59.33 0 255 0 5
-7.86936 -3.65791 55.8478 -8.046 -2.329 55.073 0 255 0 5
-7.61285 -5.26587 53.7067 -6.841 -3.342 53.137 0 255 0 5
PLANTSmolcadARTstart HBCH
LINES
PLANTSmolcadARTstart HB-CHO
LINES
PLANTSmolcadARTend
PLANTSmolcadARTstart HB_WATER
LINES
PLANTSmolcadARTend

PLANTSmolcadARTend

@<TRIPOS>MOLECULE
CHEMBL367572_entry_00017_conf_01
45 48 1
SMALL
USER_CHARGES


@<TRIPOS>ATOM
      1 N1         -8.2285   -4.3529   56.3799 N.pl3     1 UNK        -0.7725
      2 C2         -8.3928   -5.6431   55.8776 C.ar      1 UNK         0.1650
      3 N3         -8.9092   -6.5804   56.7191 N.2       1 UNK        -0.2562
      4 C4         -9.0880   -7.8499   56.2655 C.ar      1 UNK         0.1802
      5 C5         -9.6428   -8.7921   57.2222 C.1       1 UNK        -0.1381
      6 C6        -10.1184   -9.5691   58.0359 C.1       1 UNK        -0.1403
      7 C7        -10.7067  -10.4829   59.0368 C.3       1 UNK         0.3279
      8 O8        -11.1643  -11.6841   58.4444 O.3       1 UNK        -0.6411
      9 C9        -11.8235   -9.8519   59.9333 C.3       1 UNK         0.2104
     10 O10       -12.6491  -10.7958   60.6076 O.3       1 UNK        -0.6545
     11 C11       -11.2855   -9.0336   61.1614 C.3       1 UNK        -0.1589
     12 C12       -12.2391   -8.0184   61.8242 C.3       1 UNK        -0.1317
     13 C13       -12.9923   -7.1644   60.8015 C.3       1 UNK        -0.1348
     14 C14       -13.7969   -8.0634   59.8597 C.3       1 UNK        -0.1317
     15 C15       -12.9097   -9.0780   59.1091 C.3       1 UNK        -0.1589
     16 C16        -8.7649   -8.2418   54.9666 C.ar      1 UNK        -0.3296
     17 N17        -8.2461   -7.2783   54.1436 N.pl3     1 UNK         0.3844
     18 N18        -7.8616   -7.4134   52.8611 N.2       1 UNK        -0.4033
     19 C19        -7.4450   -6.1946   52.5545 C.ar      1 UNK         0.2546
     20 C20        -6.9310   -5.8912   51.2237 C.2       1 UNK         0.0377
     21 C21        -6.6671   -4.7039   50.5488 C.2       1 UNK        -0.1624
     22 C22        -6.1795   -5.0446   49.2866 C.2       1 UNK        -0.2125
     23 C23        -6.1676   -6.4270   49.2382 C.2       1 UNK        -0.0352
     24 O24        -6.6217   -6.9393   50.4102 O.3       1 UNK        -0.1437
     25 N25        -7.5173   -5.2711   53.5033 N.2       1 UNK        -0.4717
     26 C26        -8.0382   -5.9602   54.5492 C.ar      1 UNK         0.2993
     27 H27        -7.8549   -3.6300   55.7814 H         1 UNK         0.3782
     28 H28        -8.4943   -4.1558   57.3341 H         1 UNK         0.3782
     29 H29        -9.8724  -10.7586   59.6834 H         1 UNK         0.0771
     30 H30       -12.1133  -11.7444   58.5752 H         1 UNK         0.4293
     31 H31       -12.8077  -11.5341   60.0147 H         1 UNK         0.4297
     32 H32       -10.8617   -9.6947   61.9211 H         1 UNK         0.0819
     33 H33       -10.4197   -8.4650   60.8196 H         1 UNK         0.0819
     34 H34       -12.9582   -8.5533   62.4465 H         1 UNK         0.0680
     35 H35       -11.6781   -7.3750   62.5034 H         1 UNK         0.0680
     36 H36       -13.6594   -6.4707   61.3151 H         1 UNK         0.0701
     37 H37       -12.2901   -6.5546   60.2308 H         1 UNK         0.0701
     38 H38       -14.5537   -8.6008   60.4330 H         1 UNK         0.0680
     39 H39       -14.3449   -7.4517   59.1419 H         1 UNK         0.0680
     40 H40       -12.3920   -8.5141   58.3322 H         1 UNK         0.0819
     41 H41       -13.5336   -9.7688   58.5370 H         1 UNK         0.0819
     42 H42        -8.8922   -9.2385   54.5679 H         1 UNK         0.2562
     43 H43        -6.8116   -3.7044   50.9320 H         1 UNK         0.1768
     44 H44        -5.8733   -4.3661   48.5043 H         1 UNK         0.1763
     45 H45        -5.8799   -7.1431   48.4827 H         1 UNK         0.1760
@<TRIPOS>BOND
     1    1    2 1
     2    1   27 1
     3    1   28 1
     4    2   26 ar
     5    2    3 ar
     6    3    4 ar
     7    4    5 1
     8    4   16 ar
     9    5    6 3
    10    6    7 1
    11    7    8 1
    12    7    9 1
    13    7   29 1
    14    8   30 1
    15    9   15 1
    16    9   10 1
    17    9   11 1
    18   10   31 1
    19   11   12 1
    20   11   32 1
    21   11   33 1
    22   12   13 1
    23   12   34 1
    24   12   35 1
    25   13   14 1
    26   13   36 1
    27   13   37 1
    28   14   15 1
    29   14   38 1
    30   14   39 1
    31   15   40 1
    32   15   41 1
    33   16   17 ar
    34   16   42 1
    35   17   26 ar
    36   17   18 ar
    37   18   19 ar
    38   19   20 1
    39   19   25 ar
    40   20   24 1
    41   20   21 2
    42   21   22 1
    43   21   43 1
    44   22   23 2
    45   22   44 1
    46   23   24 1
    47   23   45 1
    48   25   26 ar
@<TRIPOS>SUBSTRUCTURE
1 UNK 1
@<TRIPOS>COMMENT
CHEMBL367572
PLANTSproteinTorsions
4
218 19.3354
5999 109.1850
6232 130.3660
6320 195.6477
PLANTSmolcadARTstart hb
PLANTSmolcadARTstart HB
LINES
-7.85489 -3.62995 55.7814 -8.046 -2.329 55.073 0 255 0 5
-8.4943 -4.15585 57.3341 -9.091 -4.125 59.33 0 255 0 5
-12.1133 -11.7444 58.5752 -13.631 -12.599 58.686 0 255 0 5
-12.8077 -11.5341 60.0147 -13.631 -12.599 58.686 0 255 0 5
-7.51726 -5.27109 53.5033 -6.841 -3.342 53.137 0 255 0 5
PLANTSmolcadARTstart HBCH
LINES
PLANTSmolcadARTstart HB-CHO
LINES
PLANTSmolcadARTend
PLANTSmolcadARTstart HB_WATER
LINES
PLANTSmolcadARTend

PLANTSmolcadARTend

@<TRIPOS>MOLECULE
CHEMBL176229_01_entry_00007_conf_01
67 72 1
SMALL
USER_CHARGES


@<TRIPOS>ATOM
      1 N1         -8.1644   -4.3610   56.4487 N.pl3     1 UNK        -0.7663
      2 C2         -8.4524   -5.6398   55.9704 C.ar      1 UNK         0.3839
      3 N3         -9.0302   -6.5222   56.8205 N.2       1 UNK        -0.4231
      4 C4         -9.3283   -7.7846   56.3916 C.ar      1 UNK         0.2055
      5 C5         -9.9439   -8.6997   57.4135 C.ar      1 UNK         0.0004
      6 C6         -9.7486  -10.0890   57.3654 C.ar      1 UNK        -0.0676
      7 C7        -10.3313  -10.9320   58.3060 C.ar      1 UNK        -0.1151
      8 C8        -11.1326  -10.4044   59.3132 C.ar      1 UNK        -0.0966
      9 C9        -11.3744   -9.0243   59.3980 C.ar      1 UNK         0.1548
     10 N10       -12.1636   -8.4702   60.4128 N.pl3     1 UNK        -0.4154
     11 C11       -12.3207   -9.1622   61.7081 C.3       1 UNK        -0.0848
     12 C12       -11.1820   -8.8398   62.7018 C.3       1 UNK         0.0580
     13 C13       -10.0424   -6.9115   63.9509 C.3       1 UNK        -0.0023
     14 C14       -10.1667   -5.4276   64.3622 C.3       1 UNK         0.0027
     15 C15        -9.0858   -3.1340   64.3287 C.3       1 UNK         0.0435
     16 C16        -7.8062   -2.3637   63.9472 C.3       1 UNK         0.0760
     17 O17        -6.6652   -2.9538   64.5629 O.3       1 UNK        -0.3864
     18 C18        -6.4261   -4.3046   64.1782 C.3       1 UNK         0.0760
     19 C19        -7.6168   -5.2022   64.5699 C.3       1 UNK         0.0435
     20 C20       -11.0471   -6.5741   61.6453 C.3       1 UNK         0.0580
     21 C21       -12.1899   -7.0226   60.7029 C.3       1 UNK        -0.0848
     22 C22       -10.7522   -8.1968   58.4476 C.ar      1 UNK        -0.1159
     23 C23        -9.0693   -8.1978   55.0703 C.ar      1 UNK        -0.5697
     24 C24        -8.4588   -7.2814   54.1965 C.ar      1 UNK         0.5814
     25 N25        -8.0606   -7.3499   52.9041 N.2       1 UNK        -0.4975
     26 C26        -7.5498   -6.1459   52.6918 C.ar      1 UNK         0.3248
     27 C27        -6.9661   -5.7730   51.4079 C.2       1 UNK         0.0080
     28 C28        -6.4047   -6.5023   50.3648 C.2       1 UNK        -0.1475
     29 C29        -6.0216   -5.5903   49.3808 C.2       1 UNK        -0.2104
     30 C30        -6.3637   -4.3388   49.8607 C.2       1 UNK        -0.0176
     31 O31        -6.9352   -4.4493   51.0871 O.3       1 UNK        -0.1448
     32 N32        -7.5824   -5.2890   53.6996 N.2       1 UNK        -0.4307
     33 N33        -8.1640   -6.0115   54.6821 N.pl3     1 UNK         0.1003
     34 H34        -8.3989   -4.1254   57.4019 H         1 UNK         0.3931
     35 H35        -7.7376   -3.6853   55.8312 H         1 UNK         0.3931
     36 H36        -9.1329  -10.5331   56.5966 H         1 UNK         0.1622
     37 H37       -10.1620  -11.9975   58.2527 H         1 UNK         0.1593
     38 H38       -11.5683  -11.0974   60.0164 H         1 UNK         0.1360
     39 H39       -13.2784   -8.8729   62.1456 H         1 UNK         0.1163
     40 H40       -12.3961  -10.2410   61.5852 H         1 UNK         0.1163
     41 H41       -11.3468   -9.3461   63.6525 H         1 UNK         0.1280
     42 H42       -10.1962   -9.1057   62.3148 H         1 UNK         0.1280
     43 H43       -10.0831   -7.6031   64.7946 H         1 UNK         0.1410
     44 H44        -9.1238   -7.0856   63.3873 H         1 UNK         0.1410
     45 H45       -10.9960   -4.9472   63.8388 H         1 UNK         0.1428
     46 H46       -10.2881   -5.2807   65.4371 H         1 UNK         0.1428
     47 H47        -9.9554   -2.7656   63.7827 H         1 UNK         0.1365
     48 H48        -9.2864   -3.0914   65.4012 H         1 UNK         0.1365
     49 H49        -7.6750   -2.3295   62.8638 H         1 UNK         0.1079
     50 H50        -7.8825   -1.3285   64.2812 H         1 UNK         0.1079
     51 H51        -6.2273   -4.3613   63.1062 H         1 UNK         0.1079
     52 H52        -5.5208   -4.6505   64.6782 H         1 UNK         0.1079
     53 H53        -7.7647   -5.2447   65.6507 H         1 UNK         0.1365
     54 H54        -7.4908   -6.2120   64.1798 H         1 UNK         0.1365
     55 H55       -11.1167   -5.5098   61.8746 H         1 UNK         0.1280
     56 H56       -10.0559   -6.7923   61.2426 H         1 UNK         0.1280
     57 H57       -12.1786   -6.4459   59.7777 H         1 UNK         0.1163
     58 H58       -13.1505   -6.7763   61.1599 H         1 UNK         0.1163
     59 H59       -10.9057   -7.1322   58.5101 H         1 UNK         0.1343
     60 H60        -9.3223   -9.1848   54.7162 H         1 UNK         0.2596
     61 H61        -6.2897   -7.5757   50.3238 H         1 UNK         0.1764
     62 H62        -5.5537   -5.8155   48.4339 H         1 UNK         0.1849
     63 H63        -6.2700   -3.3383   49.4653 H         1 UNK         0.1844
     64 N64       -11.1839   -7.3218   62.9901 N.4       1 UNK        -0.4291
     65 H65       -12.0751   -7.0707   63.3952 H         1 UNK         0.3079
     66 N66        -8.9106   -4.6230   63.9497 N.4       1 UNK        -0.4349
     67 H67        -8.8123   -4.6597   62.9445 H         1 UNK         0.3100
@<TRIPOS>BOND
     1    1    2 1
     2    1   34 1
     3    1   35 1
     4    2   33 ar
     5    2    3 ar
     6    3    4 ar
     7    4    5 1
     8    4   23 ar
     9    5   22 ar
    10    5    6 ar
    11    6    7 ar
    12    6   36 1
    13    7    8 ar
    14    7   37 1
    15    8    9 ar
    16    8   38 1
    17    9   10 1
    18    9   22 ar
    19   10   21 1
    20   10   11 1
    21   11   12 1
    22   11   39 1
    23   11   40 1
    24   12   41 1
    25   12   42 1
    26   12   64 1
    27   13   14 1
    28   13   43 1
    29   13   44 1
    30   13   64 1
    31   14   45 1
    32   14   46 1
    33   14   66 1
    34   15   16 1
    35   15   47 1
    36   15   48 1
    37   15   66 1
    38   16   17 1
    39   16   49 1
    40   16   50 1
    41   17   18 1
    42   18   19 1
    43   18   51 1
    44   18   52 1
    45   19   53 1
    46   19   54 1
    47   19   66 1
    48   20   21 1
    49   20   55 1
    50   20   56 1
    51   20   64 1
    52   21   57 1
    53   21   58 1
    54   22   59 1
    55   23   24 ar
    56   23   60 1
    57   24   33 ar
    58   24   25 ar
    59   25   26 ar
    60   26   27 1
    61   26   32 ar
    62   27   31 1
    63   27   28 2
    64   28   29 1
    65   28   61 1
    66   29   30 2
    67   29   62 1
    68   30   31 1
    69   30   63 1
    70   32   33 ar
    71   64   65 1
    72   66   67 1
@<TRIPOS>SUBSTRUCTURE
1 UNK 1
@<TRIPOS>COMMENT
CHEMBL176229_01
PLANTSproteinTorsions
4
218 259.0781
5999 28.2397
6232 106.8746
6320 245.6403
PLANTSmolcadARTstart hb
PLANTSmolcadARTstart HB
LINES
-8.39894 -4.12536 57.4019 -9.091 -4.125 59.33 0 255 0 5
-7.73758 -3.68533 55.8312 -8.046 -2.329 55.073 0 255 0 5
-7.58242 -5.28897 53.6996 -6.841 -3.342 53.137 0 255 0 5
PLANTSmolcadARTstart HBCH
LINES
-8.8123 -4.65968 62.9445 -8.21 -3.933 61.331 255 0 0 5
PLANTSmolcadARTstart HB-CHO
LINES
PLANTSmolcadARTend
PLANTSmolcadARTstart HB_WATER
LINES
PLANTSmolcadARTend

PLANTSmolcadARTend

@<TRIPOS>MOLECULE
CHEMBL366472_entry_00017_conf_01
57 61 1
SMALL
USER_CHARGES


@<TRIPOS>ATOM
      1 C1        -10.8646  -10.6190   64.7401 C.3       1 UNK        -0.2077
      2 C2        -11.4843  -10.5483   63.3671 C.2       1 UNK         0.2886
      3 C3        -10.9966  -10.6019   62.0811 C.2       1 UNK        -0.4484
      4 C4        -12.1074  -10.4789   61.2473 C.2       1 UNK         0.1247
      5 C5        -12.1192  -10.4851   59.7213 C.3       1 UNK         0.0374
      6 C6        -10.2755  -12.2282   59.6642 C.3       1 UNK         0.0408
      7 C7         -8.8549  -12.5452   59.1694 C.3       1 UNK        -0.1616
      8 C8         -8.7621  -12.5151   57.6382 C.3       1 UNK        -0.1460
      9 C9         -9.2566  -11.1698   57.0824 C.3       1 UNK        -0.1536
     10 C10       -10.6876  -10.7980   57.5553 C.3       1 UNK         0.1020
     11 C11       -11.1347   -9.3902   57.0696 C.3       1 UNK        -0.0643
     12 N12       -10.2751   -8.2891   57.5274 N.pl3     1 UNK        -0.3667
     13 C13       -10.4170   -7.8738   58.9252 C.3       1 UNK        -0.0842
     14 C14        -9.5528   -7.4733   56.6119 C.ar      1 UNK         0.7516
     15 N15        -9.3772   -7.9454   55.3363 N.2       1 UNK        -0.7267
     16 C16        -8.6921   -7.1599   54.4960 C.ar      1 UNK         0.7998
     17 N17        -8.3573   -7.3457   53.1980 N.2       1 UNK        -0.5244
     18 C18        -7.6852   -6.2374   52.9127 C.ar      1 UNK         0.3610
     19 C19        -7.1175   -6.0009   51.5896 C.2       1 UNK         0.0090
     20 C20        -6.6780   -6.8433   50.5737 C.2       1 UNK        -0.1436
     21 C21        -6.2338   -6.0340   49.5276 C.2       1 UNK        -0.2096
     22 C22        -6.4186   -4.7281   49.9448 C.2       1 UNK        -0.0207
     23 O23        -6.9532   -4.7079   51.1923 O.3       1 UNK        -0.1463
     24 N24        -7.5442   -5.3444   53.8819 N.2       1 UNK        -0.4473
     25 N25        -8.1914   -5.9317   54.9100 N.pl3     1 UNK        -0.0465
     26 C26        -8.3892   -5.4941   56.1929 C.ar      1 UNK         0.5939
     27 N27        -7.9004   -4.2681   56.6412 N.pl3     1 UNK        -0.7551
     28 N28        -9.0793   -6.2711   57.0613 N.2       1 UNK        -0.6980
     29 N29       -13.2098  -10.3551   61.9630 N.2       1 UNK        -0.0901
     30 O30       -12.8294  -10.3990   63.3050 O.3       1 UNK        -0.1772
     31 H31       -11.4002  -11.5579   57.2285 H         1 UNK         0.1231
     32 H32        -9.7828  -10.7436   64.6898 H         1 UNK         0.1099
     33 H33       -11.0581   -9.7128   65.3141 H         1 UNK         0.1099
     34 H34       -11.2591  -11.4571   65.3146 H         1 UNK         0.1099
     35 H35        -9.9655  -10.7187   61.7816 H         1 UNK         0.2265
     36 H36       -12.8424  -11.2195   59.3638 H         1 UNK         0.1355
     37 H37       -12.3892   -9.5224   59.2843 H         1 UNK         0.1355
     38 H38       -10.3014  -12.1672   60.7533 H         1 UNK         0.1289
     39 H39       -11.0075  -12.9629   59.3236 H         1 UNK         0.1289
     40 H40        -8.1505  -11.8305   59.5978 H         1 UNK         0.1099
     41 H41        -8.5513  -13.5264   59.5368 H         1 UNK         0.1099
     42 H42        -7.7333  -12.6937   57.3228 H         1 UNK         0.1035
     43 H43        -9.3566  -13.3274   57.2170 H         1 UNK         0.1035
     44 H44        -8.5563  -10.3876   57.3808 H         1 UNK         0.1181
     45 H45        -9.2243  -11.2165   55.9934 H         1 UNK         0.1181
     46 H46       -11.1334   -9.3408   55.9812 H         1 UNK         0.0936
     47 H47       -12.1725   -9.2161   57.3553 H         1 UNK         0.0936
     48 H48       -11.0755   -7.0069   58.9911 H         1 UNK         0.0859
     49 H49       -10.8373   -8.6682   59.5435 H         1 UNK         0.0859
     50 H50        -9.4553   -7.5870   59.3526 H         1 UNK         0.0859
     51 H51        -6.6808   -7.9233   50.5920 H         1 UNK         0.1797
     52 H52        -5.8275   -6.3609   48.5818 H         1 UNK         0.1842
     53 H53        -6.2281   -3.7670   49.4901 H         1 UNK         0.1823
     54 H54        -8.0817   -3.9819   57.5920 H         1 UNK         0.3947
     55 H55        -7.3914   -3.6747   56.0020 H         1 UNK         0.3947
     56 N56       -10.7305  -10.8512   59.1161 N.4       1 UNK        -0.4450
     57 H57       -10.0604  -10.1778   59.4612 H         1 UNK         0.3028
@<TRIPOS>BOND
     1    1    2 1
     2    1   32 1
     3    1   33 1
     4    1   34 1
     5    2   30 1
     6    2    3 2
     7    3    4 1
     8    3   35 1
     9    4    5 1
    10    4   29 2
    11    5   36 1
    12    5   37 1
    13    5   56 1
    14    6    7 1
    15    6   38 1
    16    6   39 1
    17    6   56 1
    18    7    8 1
    19    7   40 1
    20    7   41 1
    21    8    9 1
    22    8   42 1
    23    8   43 1
    24    9   10 1
    25    9   44 1
    26    9   45 1
    27   10   31 1
    28   10   11 1
    29   10   56 1
    30   11   12 1
    31   11   46 1
    32   11   47 1
    33   12   13 1
    34   12   14 1
    35   13   48 1
    36   13   49 1
    37   13   50 1
    38   14   28 ar
    39   14   15 ar
    40   15   16 ar
    41   16   25 ar
    42   16   17 ar
    43   17   18 ar
    44   18   19 1
    45   18   24 ar
    46   19   23 1
    47   19   20 2
    48   20   21 1
    49   20   51 1
    50   21   22 2
    51   21   52 1
    52   22   23 1
    53   22   53 1
    54   24   25 ar
    55   25   26 ar
    56   26   27 1
    57   26   28 ar
    58   27   54 1
    59   27   55 1
    60   29   30 1
    61   56   57 1
@<TRIPOS>SUBSTRUCTURE
1 UNK 1
@<TRIPOS>COMMENT
CHEMBL366472
PLANTSproteinTorsions
4
218 134.6097
5999 305.7590
6232 184.0985
6320 142.2545
PLANTSmolcadARTstart hb
PLANTSmolcadARTstart HB
LINES
-8.08166 -3.98195 57.592 -9.091 -4.125 59.33 0 255 0 5
-7.39138 -3.6747 56.002 -8.046 -2.329 55.073 0 255 0 5
-7.54422 -5.34445 53.8819 -6.841 -3.342 53.137 0 255 0 5
PLANTSmolcadARTstart HBCH
LINES
PLANTSmolcadARTstart HB-CHO
LINES
PLANTSmolcadARTend
PLANTSmolcadARTstart HB_WATER
LINES
PLANTSmolcadARTend

PLANTSmolcadARTend

@<TRIPOS>MOLECULE
CHEMBL354419_entry_00016_conf_01
46 50 1
SMALL
USER_CHARGES


@<TRIPOS>ATOM
      1 N1         -8.4598   -4.5615   56.3316 N.pl3     1 UNK        -0.7710
      2 C2         -8.5681   -5.8556   55.8210 C.ar      1 UNK         0.3563
      3 N3         -9.0651   -6.8203   56.6316 N.2       1 UNK        -0.3774
      4 C4         -9.1832   -8.0994   56.1680 C.ar      1 UNK         0.2315
      5 C5         -9.7450   -9.1003   57.1333 C.ar      1 UNK        -0.0386
      6 C6         -9.6629  -10.4815   56.8877 C.ar      1 UNK        -0.1017
      7 C7        -10.1869  -11.4084   57.7862 C.ar      1 UNK        -0.1268
      8 C8        -10.8088  -10.9726   58.9528 C.ar      1 UNK        -0.1402
      9 C9        -10.9116   -9.6084   59.2295 C.ar      1 UNK         0.2433
     10 N10       -11.5434   -9.2011   60.3927 N.pl3     1 UNK        -0.4769
     11 C11       -11.5837  -10.1591   61.5088 C.3       1 UNK        -0.0109
     12 C12       -12.5714   -9.7785   62.6360 C.3       1 UNK        -0.2030
     13 C13       -12.3609   -8.3475   63.1311 C.2       1 UNK         0.4275
     14 O14       -12.3379   -8.0455   64.3225 O.2       1 UNK        -0.4542
     15 C15       -12.1219   -7.3370   62.0091 C.3       1 UNK        -0.2030
     16 C16       -11.1657   -7.8819   60.9232 C.3       1 UNK        -0.0109
     17 C17       -10.3794   -8.6868   58.3164 C.ar      1 UNK        -0.0839
     18 C18        -8.8151   -8.4535   54.8564 C.ar      1 UNK        -0.5801
     19 C19        -8.3000   -7.4473   54.0200 C.ar      1 UNK         0.6009
     20 N20        -7.8576   -7.4336   52.7400 N.2       1 UNK        -0.5354
     21 C21        -7.5101   -6.1667   52.5648 C.ar      1 UNK         0.3325
     22 C22        -6.9639   -5.6839   51.3013 C.2       1 UNK         0.0352
     23 C23        -6.4090   -6.3196   50.1953 C.2       1 UNK        -0.1593
     24 C24        -6.0590   -5.3272   49.2793 C.2       1 UNK        -0.2113
     25 C25        -6.4125   -4.1234   49.8617 C.2       1 UNK        -0.0361
     26 O26        -6.9603   -4.3389   51.0849 O.3       1 UNK        -0.1462
     27 N27        -7.6779   -5.3463   53.5894 N.2       1 UNK        -0.4738
     28 N28        -8.1894   -6.1602   54.5381 N.pl3     1 UNK         0.1128
     29 H29        -8.7529   -4.3777   57.2801 H         1 UNK         0.3865
     30 H30        -8.0956   -3.8260   55.7430 H         1 UNK         0.3865
     31 H31        -9.1824  -10.8519   55.9937 H         1 UNK         0.1360
     32 H32       -10.1106  -12.4656   57.5774 H         1 UNK         0.1369
     33 H33       -11.2121  -11.7014   59.6414 H         1 UNK         0.1349
     34 H34       -11.8864  -11.1331   61.1213 H         1 UNK         0.0672
     35 H35       -10.5826  -10.3114   61.9168 H         1 UNK         0.0672
     36 H36       -13.5967   -9.8607   62.2745 H         1 UNK         0.1019
     37 H37       -12.4720  -10.4697   63.4732 H         1 UNK         0.1019
     38 H38       -13.0872   -7.0943   61.5646 H         1 UNK         0.1019
     39 H39       -11.7250   -6.4139   62.4322 H         1 UNK         0.1019
     40 H40       -10.1395   -7.9020   61.2957 H         1 UNK         0.0672
     41 H41       -11.1571   -7.1640   60.1015 H         1 UNK         0.0672
     42 H42       -10.4807   -7.6334   58.5323 H         1 UNK         0.1479
     43 H43        -8.9289   -9.4602   54.4844 H         1 UNK         0.2644
     44 H44        -6.2751   -7.3840   50.0700 H         1 UNK         0.1786
     45 H45        -5.6036   -5.4698   48.3104 H         1 UNK         0.1770
     46 H46        -6.3401   -3.0934   49.5448 H         1 UNK         0.1758
@<TRIPOS>BOND
     1    1    2 1
     2    1   29 1
     3    1   30 1
     4    2   28 ar
     5    2    3 ar
     6    3    4 ar
     7    4    5 1
     8    4   18 ar
     9    5   17 ar
    10    5    6 ar
    11    6    7 ar
    12    6   31 1
    13    7    8 ar
    14    7   32 1
    15    8    9 ar
    16    8   33 1
    17    9   10 1
    18    9   17 ar
    19   10   16 1
    20   10   11 1
    21   11   12 1
    22   11   34 1
    23   11   35 1
    24   12   13 1
    25   12   36 1
    26   12   37 1
    27   13   14 2
    28   13   15 1
    29   15   16 1
    30   15   38 1
    31   15   39 1
    32   16   40 1
    33   16   41 1
    34   17   42 1
    35   18   19 ar
    36   18   43 1
    37   19   28 ar
    38   19   20 ar
    39   20   21 ar
    40   21   22 1
    41   21   27 ar
    42   22   26 1
    43   22   23 2
    44   23   24 1
    45   23   44 1
    46   24   25 2
    47   24   45 1
    48   25   26 1
    49   25   46 1
    50   27   28 ar
@<TRIPOS>SUBSTRUCTURE
1 UNK 1
@<TRIPOS>COMMENT
CHEMBL354419
PLANTSproteinTorsions
4
218 97.8835
5999 229.7716
6232 62.9873
6320 128.5182
PLANTSmolcadARTstart hb
PLANTSmolcadARTstart HB
LINES
-8.75286 -4.37766 57.2801 -9.091 -4.125 59.33 0 255 0 5
-8.09556 -3.826 55.743 -8.046 -2.329 55.073 0 255 0 5
-7.67787 -5.34628 53.5894 -6.841 -3.342 53.137 0 255 0 5
PLANTSmolcadARTstart HBCH
LINES
PLANTSmolcadARTstart HB-CHO
LINES
PLANTSmolcadARTend
PLANTSmolcadARTstart HB_WATER
LINES
PLANTSmolcadARTend

PLANTSmolcadARTend

@<TRIPOS>MOLECULE
CHEMBL273590_entry_00014_conf_01
47 51 1
SMALL
USER_CHARGES


@<TRIPOS>ATOM
      1 N1         -8.3000   -4.3679   56.4643 N.pl3     1 UNK        -0.7686
      2 C2         -8.4616   -5.6672   55.9843 C.ar      1 UNK         0.4175
      3 N3         -8.9476   -6.6006   56.8608 N.2       1 UNK        -0.6994
      4 C4         -9.0881   -7.8489   56.3775 C.ar      1 UNK         0.3070
      5 C5         -8.7797   -8.2584   55.0692 C.ar      1 UNK        -0.2357
      6 C6         -9.0644   -9.6484   54.9964 C.ar      1 UNK        -0.0309
      7 N7         -9.5005  -10.0682   56.1620 N.2       1 UNK        -0.1714
      8 N8         -9.5337   -9.0016   57.0035 N.pl3     1 UNK         0.0675
      9 C9         -9.9320   -9.1904   58.3968 C.3       1 UNK        -0.0246
     10 C10        -9.9458  -10.6851   58.7873 C.3       1 UNK        -0.1723
     11 C11       -10.2750  -10.9643   60.2681 C.3       1 UNK        -0.1238
     12 C12       -11.6619  -10.4416   60.6817 C.3       1 UNK        -0.0811
     13 C13       -11.6550   -8.9533   60.9993 C.ar      1 UNK        -0.0839
     14 C14       -12.1423   -8.0346   60.0654 C.ar      1 UNK        -0.1241
     15 C15       -12.1392   -6.6741   60.3626 C.ar      1 UNK        -0.1278
     16 C16       -11.6512   -6.2373   61.5926 C.ar      1 UNK        -0.1305
     17 C17       -11.1650   -7.1482   62.5281 C.ar      1 UNK        -0.1278
     18 C18       -11.1663   -8.5085   62.2310 C.ar      1 UNK        -0.1241
     19 C19        -8.2863   -7.2692   54.1965 C.ar      1 UNK         0.0369
     20 N20        -7.8996   -7.3347   52.9043 N.2       1 UNK        -0.1322
     21 C21        -7.5332   -6.0769   52.6802 C.ar      1 UNK         0.0727
     22 C22        -7.0206   -5.6483   51.3844 C.2       1 UNK         0.0347
     23 C23        -6.5473   -6.3320   50.2693 C.2       1 UNK        -0.1596
     24 C24        -6.1937   -5.3758   49.3170 C.2       1 UNK        -0.2113
     25 C25        -6.4623   -4.1449   49.8879 C.2       1 UNK        -0.0362
     26 O26        -6.9629   -4.3097   51.1387 O.3       1 UNK        -0.1459
     27 N27        -7.6461   -5.2150   53.6854 N.2       1 UNK        -0.2824
     28 N28        -8.1367   -5.9849   54.6808 N.pl3     1 UNK         0.2402
     29 H29        -8.5373   -4.1645   57.4242 H         1 UNK         0.3880
     30 H30        -7.9405   -3.6522   55.8493 H         1 UNK         0.3880
     31 H31        -8.9514  -10.3167   54.1555 H         1 UNK         0.2066
     32 H32        -9.2351   -8.6344   59.0252 H         1 UNK         0.0989
     33 H33       -10.9215   -8.7532   58.5452 H         1 UNK         0.0989
     34 H34       -10.6585  -11.2143   58.1526 H         1 UNK         0.0826
     35 H35        -8.9699  -11.1120   58.5521 H         1 UNK         0.0826
     36 H36       -10.2170  -12.0372   60.4573 H         1 UNK         0.0705
     37 H37        -9.5199  -10.4994   60.9040 H         1 UNK         0.0705
     38 H38       -12.3854  -10.6258   59.8856 H         1 UNK         0.0747
     39 H39       -12.0332  -10.9979   61.5442 H         1 UNK         0.0747
     40 H40       -12.5239   -8.3719   59.1124 H         1 UNK         0.1303
     41 H41       -12.5142   -5.9605   59.6437 H         1 UNK         0.1300
     42 H42       -11.6500   -5.1821   61.8232 H         1 UNK         0.1293
     43 H43       -10.7896   -6.8013   63.4797 H         1 UNK         0.1300
     44 H44       -10.7922   -9.2148   62.9581 H         1 UNK         0.1303
     45 H45        -6.4697   -7.4037   50.1608 H         1 UNK         0.1786
     46 H46        -5.7909   -5.5591   48.3319 H         1 UNK         0.1769
     47 H47        -6.3559   -3.1262   49.5459 H         1 UNK         0.1758
@<TRIPOS>BOND
     1    1    2 1
     2    1   29 1
     3    1   30 1
     4    2   28 ar
     5    2    3 ar
     6    3    4 ar
     7    4    8 ar
     8    4    5 ar
     9    5    6 ar
    10    5   19 ar
    11    6    7 ar
    12    6   31 1
    13    7    8 ar
    14    8    9 1
    15    9   10 1
    16    9   32 1
    17    9   33 1
    18   10   11 1
    19   10   34 1
    20   10   35 1
    21   11   12 1
    22   11   36 1
    23   11   37 1
    24   12   13 1
    25   12   38 1
    26   12   39 1
    27   13   18 ar
    28   13   14 ar
    29   14   15 ar
    30   14   40 1
    31   15   16 ar
    32   15   41 1
    33   16   17 ar
    34   16   42 1
    35   17   18 ar
    36   17   43 1
    37   18   44 1
    38   19   28 ar
    39   19   20 ar
    40   20   21 ar
    41   21   22 1
    42   21   27 ar
    43   22   26 1
    44   22   23 2
    45   23   24 1
    46   23   45 1
    47   24   25 2
    48   24   46 1
    49   25   26 1
    50   25   47 1
    51   27   28 ar
@<TRIPOS>SUBSTRUCTURE
1 UNK 1
@<TRIPOS>COMMENT
CHEMBL273590
PLANTSproteinTorsions
4
218 87.3846
5999 246.3626
6232 167.2579
6320 256.5558
PLANTSmolcadARTstart hb
PLANTSmolcadARTstart HB
LINES
-8.5373 -4.16446 57.4242 -9.091 -4.125 59.33 0 255 0 5
-7.94049 -3.65219 55.8493 -8.046 -2.329 55.073 0 255 0 5
-7.64608 -5.21501 53.6854 -6.841 -3.342 53.137 0 255 0 5
PLANTSmolcadARTstart HBCH
LINES
PLANTSmolcadARTstart HB-CHO
LINES
PLANTSmolcadARTend
PLANTSmolcadARTstart HB_WATER
LINES
PLANTSmolcadARTend

PLANTSmolcadARTend

@<TRIPOS>MOLECULE
CHEMBL359463_entry_00016_conf_01
43 46 1
SMALL
USER_CHARGES


@<TRIPOS>ATOM
      1 C1        -10.8687  -12.1080   58.1448 C.3       1 UNK        -0.2059
      2 C2        -10.4994  -10.7889   58.8599 C.3       1 UNK         0.3074
      3 O3         -9.4762  -11.1234   59.7793 O.3       1 UNK        -0.6465
      4 C4        -10.0154   -9.8002   57.8714 C.1       1 UNK        -0.0707
      5 C5         -9.6033   -8.9603   57.0854 C.1       1 UNK        -0.1269
      6 C6         -9.0939   -7.9458   56.1793 C.ar      1 UNK         0.1758
      7 C7         -8.7458   -8.2589   54.8656 C.ar      1 UNK        -0.3242
      8 N8         -8.2630   -7.2349   54.0957 N.pl3     1 UNK         0.3806
      9 N9         -7.8603   -7.2909   52.8132 N.2       1 UNK        -0.3967
     10 C10        -7.4906   -6.0419   52.5715 C.ar      1 UNK         0.2534
     11 C11        -6.9653   -5.6331   51.2731 C.2       1 UNK         0.0355
     12 C12        -6.4473   -6.3323   50.1877 C.2       1 UNK        -0.1611
     13 C13        -6.1063   -5.3928   49.2142 C.2       1 UNK        -0.2124
     14 C14        -6.4287   -4.1557   49.7426 C.2       1 UNK        -0.0338
     15 O15        -6.9479   -4.3009   50.9883 O.3       1 UNK        -0.1436
     16 N16        -7.6130   -5.1699   53.5617 N.2       1 UNK        -0.4676
     17 C17        -8.1142   -5.9310   54.5672 C.ar      1 UNK         0.2988
     18 C18        -8.4911   -5.6954   55.9064 C.ar      1 UNK         0.1690
     19 N19        -8.3823   -4.4264   56.4739 N.pl3     1 UNK        -0.7705
     20 N20        -8.9727   -6.6940   56.6967 N.2       1 UNK        -0.2663
     21 C21       -11.7207  -10.2593   59.6723 C.3       1 UNK        -0.1205
     22 C22       -11.5227   -8.9287   60.4018 C.ar      1 UNK        -0.0528
     23 C23       -11.3424   -7.7419   59.6810 C.ar      1 UNK        -0.1788
     24 C24       -11.1659   -6.5493   60.3854 C.ar      1 UNK        -0.0140
     25 N25       -11.1591   -6.4869   61.7414 N.ar      1 UNK        -0.2528
     26 C26       -11.3318   -7.6451   62.4281 C.ar      1 UNK        -0.0140
     27 C27       -11.5130   -8.8793   61.8014 C.ar      1 UNK        -0.1788
     28 H28       -11.6687  -11.9619   57.4167 H         1 UNK         0.0776
     29 H29       -10.0194  -12.5393   57.6106 H         1 UNK         0.0776
     30 H30       -11.2181  -12.8630   58.8510 H         1 UNK         0.0776
     31 H31        -9.2174  -10.3275   60.2487 H         1 UNK         0.4334
     32 H32        -8.8246   -9.2402   54.4186 H         1 UNK         0.2585
     33 H33        -6.3322   -7.4036   50.1126 H         1 UNK         0.1769
     34 H34        -5.6774   -5.5910   48.2430 H         1 UNK         0.1768
     35 H35        -6.3509   -3.1445   49.3711 H         1 UNK         0.1765
     36 H36        -8.0309   -3.6599   55.9174 H         1 UNK         0.3782
     37 H37        -8.6599   -4.2900   57.4353 H         1 UNK         0.3782
     38 H38       -12.5891  -10.1627   59.0169 H         1 UNK         0.0938
     39 H39       -12.0267  -11.0027   60.4110 H         1 UNK         0.0938
     40 H40       -11.3423   -7.7418   58.6006 H         1 UNK         0.1477
     41 H41       -11.0262   -5.6159   59.8604 H         1 UNK         0.1615
     42 H42       -11.3234   -7.5719   63.5057 H         1 UNK         0.1615
     43 H43       -11.6501   -9.7749   62.3904 H         1 UNK         0.1477
@<TRIPOS>BOND
     1    1    2 1
     2    1   28 1
     3    1   29 1
     4    1   30 1
     5    2    3 1
     6    2    4 1
     7    2   21 1
     8    3   31 1
     9    4    5 3
    10    5    6 1
    11    6   20 ar
    12    6    7 ar
    13    7    8 ar
    14    7   32 1
    15    8   17 ar
    16    8    9 ar
    17    9   10 ar
    18   10   11 1
    19   10   16 ar
    20   11   15 1
    21   11   12 2
    22   12   13 1
    23   12   33 1
    24   13   14 2
    25   13   34 1
    26   14   15 1
    27   14   35 1
    28   16   17 ar
    29   17   18 ar
    30   18   19 1
    31   18   20 ar
    32   19   36 1
    33   19   37 1
    34   21   22 1
    35   21   38 1
    36   21   39 1
    37   22   27 ar
    38   22   23 ar
    39   23   24 ar
    40   23   40 1
    41   24   25 ar
    42   24   41 1
    43   25   26 ar
    44   26   27 ar
    45   26   42 1
    46   27   43 1
@<TRIPOS>SUBSTRUCTURE
1 UNK 1
@<TRIPOS>COMMENT
CHEMBL359463
PLANTSproteinTorsions
4
218 293.6199
5999 280.3905
6232 292.7097
6320 112.0337
PLANTSmolcadARTstart hb
PLANTSmolcadARTstart HB
LINES
-8.03091 -3.65988 55.9174 -8.046 -2.329 55.073 0 255 0 5
-8.65992 -4.28999 57.4353 -9.091 -4.125 59.33 0 255 0 5
-7.61301 -5.16991 53.5617 -6.841 -3.342 53.137 0 255 0 5
PLANTSmolcadARTstart HBCH
LINES
PLANTSmolcadARTstart HB-CHO
LINES
-11.0262 -5.6159 59.8604 -9.091 -4.125 59.33 0 255 255 5
PLANTSmolcadARTend
PLANTSmolcadARTstart HB_WATER
LINES
PLANTSmolcadARTend

PLANTSmolcadARTend

@<TRIPOS>MOLECULE
CHEMBL196320_entry_00009_conf_01
48 51 1
SMALL
USER_CHARGES


@<TRIPOS>ATOM
      1 C1        -13.5630   -8.3452   59.3520 C.3       1 UNK        -0.1926
      2 C2        -12.1753   -7.8637   59.8128 C.3       1 UNK         0.0123
      3 N3        -11.5239   -8.7453   60.7992 N.am      1 UNK        -0.3389
      4 C4        -11.7057   -8.3320   62.2025 C.3       1 UNK         0.0123
      5 C5        -11.3451   -6.8603   62.4675 C.3       1 UNK        -0.1926
      6 C6        -10.9011   -9.9215   60.4966 C.2       1 UNK         0.5498
      7 O7        -10.6573  -10.7742   61.3543 O.2       1 UNK        -0.5171
      8 C8        -10.4679  -10.2025   59.0743 C.ar      1 UNK        -0.1438
      9 C9        -10.4871  -11.5152   58.5890 C.ar      1 UNK        -0.0874
     10 C10       -10.0720  -11.7938   57.2894 C.ar      1 UNK        -0.1352
     11 C11        -9.6228  -10.7646   56.4647 C.ar      1 UNK        -0.0925
     12 C12        -9.5685   -9.4401   56.9249 C.ar      1 UNK        -0.0337
     13 C13        -9.0837   -8.3289   56.0503 C.ar      1 UNK         0.0637
     14 C14        -8.6512   -8.5520   54.7370 C.ar      1 UNK        -0.3322
     15 N15        -8.2199   -7.4689   54.0200 N.pl3     1 UNK         0.3848
     16 N16        -7.7679   -7.4516   52.7529 N.2       1 UNK        -0.4019
     17 C17        -7.4914   -6.1701   52.5627 C.ar      1 UNK         0.2554
     18 C18        -6.9640   -5.6761   51.2953 C.2       1 UNK         0.0365
     19 C19        -6.4281   -6.3019   50.1745 C.2       1 UNK        -0.1594
     20 C20        -6.0894   -5.3010   49.2635 C.2       1 UNK        -0.2114
     21 C21        -6.4317   -4.1022   49.8629 C.2       1 UNK        -0.0362
     22 O22        -6.9610   -4.3290   51.0922 O.3       1 UNK        -0.1468
     23 N23        -7.7138   -5.3448   53.5753 N.2       1 UNK        -0.4739
     24 C24        -8.1899   -6.1763   54.5360 C.ar      1 UNK         0.3002
     25 C25        -8.6314   -6.0185   55.8644 C.ar      1 UNK         0.1668
     26 N26        -8.6389   -4.7671   56.4790 N.pl3     1 UNK        -0.7750
     27 N27        -9.0655   -7.0785   56.5982 N.2       1 UNK        -0.2722
     28 C28        -9.9843   -9.1841   58.2401 C.ar      1 UNK        -0.0730
     29 H29       -14.0215   -7.6065   58.6946 H         1 UNK         0.0691
     30 H30       -13.4973   -9.2747   58.7863 H         1 UNK         0.0691
     31 H31       -14.2413   -8.5060   60.1891 H         1 UNK         0.0691
     32 H32       -11.5189   -7.7994   58.9441 H         1 UNK         0.0786
     33 H33       -12.2552   -6.8381   60.1720 H         1 UNK         0.0786
     34 H34       -12.7390   -8.4973   62.5100 H         1 UNK         0.0786
     35 H35       -11.1075   -8.9754   62.8495 H         1 UNK         0.0786
     36 H36       -11.5206   -6.6081   63.5134 H         1 UNK         0.0691
     37 H37       -10.2942   -6.6575   62.2593 H         1 UNK         0.0691
     38 H38       -11.9527   -6.1869   61.8625 H         1 UNK         0.0691
     39 H39       -10.8321  -12.3279   59.2130 H         1 UNK         0.1411
     40 H40       -10.0994  -12.8081   56.9194 H         1 UNK         0.1393
     41 H41        -9.3139  -11.0069   55.4582 H         1 UNK         0.1370
     42 H42        -8.6265   -9.5157   54.2491 H         1 UNK         0.2557
     43 H43        -6.2984   -7.3653   50.0364 H         1 UNK         0.1786
     44 H44        -5.6481   -5.4350   48.2869 H         1 UNK         0.1768
     45 H45        -6.3611   -3.0692   49.5554 H         1 UNK         0.1755
     46 H46        -8.3232   -3.9581   55.9631 H         1 UNK         0.3780
     47 H47        -8.9607   -4.6855   57.4328 H         1 UNK         0.3780
     48 H48        -9.9120   -8.1790   58.6254 H         1 UNK         0.1451
@<TRIPOS>BOND
     1    1    2 1
     2    1   29 1
     3    1   30 1
     4    1   31 1
     5    2    3 1
     6    2   32 1
     7    2   33 1
     8    3    4 1
     9    3    6 am BACKBONE|DICT|INTERRES
    10    4    5 1
    11    4   34 1
    12    4   35 1
    13    5   36 1
    14    5   37 1
    15    5   38 1
    16    6    7 2
    17    6    8 1
    18    8   28 ar
    19    8    9 ar
    20    9   10 ar
    21    9   39 1
    22   10   11 ar
    23   10   40 1
    24   11   12 ar
    25   11   41 1
    26   12   13 1
    27   12   28 ar
    28   13   27 ar
    29   13   14 ar
    30   14   15 ar
    31   14   42 1
    32   15   24 ar
    33   15   16 ar
    34   16   17 ar
    35   17   18 1
    36   17   23 ar
    37   18   22 1
    38   18   19 2
    39   19   20 1
    40   19   43 1
    41   20   21 2
    42   20   44 1
    43   21   22 1
    44   21   45 1
    45   23   24 ar
    46   24   25 ar
    47   25   26 1
    48   25   27 ar
    49   26   46 1
    50   26   47 1
    51   28   48 1
@<TRIPOS>SUBSTRUCTURE
1 UNK 1
@<TRIPOS>COMMENT
CHEMBL196320
PLANTSproteinTorsions
4
218 201.7057
5999 137.7877
6232 272.9108
6320 126.3196
PLANTSmolcadARTstart hb
PLANTSmolcadARTstart HB
LINES
-8.32318 -3.95808 55.9631 -8.046 -2.329 55.073 0 255 0 5
-8.96069 -4.68546 57.4328 -9.091 -4.125 59.33 0 255 0 5
-7.71378 -5.34481 53.5753 -6.841 -3.342 53.137 0 255 0 5
PLANTSmolcadARTstart HBCH
LINES
PLANTSmolcadARTstart HB-CHO
LINES
PLANTSmolcadARTend
PLANTSmolcadARTstart HB_WATER
LINES
PLANTSmolcadARTend

PLANTSmolcadARTend

@<TRIPOS>MOLECULE
CHEMBL183181_entry_00008_conf_01
41 44 1
SMALL
USER_CHARGES


@<TRIPOS>ATOM
      1 C1        -10.7490  -12.3358   57.8533 C.3       1 UNK        -0.2090
      2 C2        -10.1469  -11.1500   58.6482 C.3       1 UNK         0.3506
      3 O3         -8.9891  -11.7087   59.2470 O.3       1 UNK        -0.6382
      4 C4         -9.7534  -10.0638   57.7237 C.1       1 UNK        -0.0602
      5 C5         -9.4154   -9.1695   56.9626 C.1       1 UNK        -0.1320
      6 C6         -8.9958   -8.1099   56.0619 C.ar      1 UNK         0.1794
      7 C7         -8.5473   -8.3922   54.7716 C.ar      1 UNK        -0.3354
      8 N8         -8.1656   -7.3240   54.0047 N.pl3     1 UNK         0.3858
      9 N9         -7.7005   -7.3435   52.7422 N.2       1 UNK        -0.4052
     10 C10        -7.4855   -6.0609   52.4937 C.ar      1 UNK         0.2548
     11 C11        -6.9634   -5.6254   51.2032 C.2       1 UNK         0.0372
     12 C12        -6.4293   -6.3010   50.1108 C.2       1 UNK        -0.1621
     13 C13        -6.0957   -5.3422   49.1536 C.2       1 UNK        -0.2125
     14 C14        -6.4378   -4.1178   49.6985 C.2       1 UNK        -0.0349
     15 O15        -6.9633   -4.2889   50.9384 O.3       1 UNK        -0.1437
     16 N16        -7.7639   -5.1994   53.4623 N.2       1 UNK        -0.4694
     17 C17        -8.2094   -6.0059   54.4579 C.ar      1 UNK         0.2984
     18 C18        -8.6777   -5.8037   55.7733 C.ar      1 UNK         0.1641
     19 N19        -8.7606   -4.5237   56.3202 N.pl3     1 UNK        -0.7698
     20 N20        -9.0644   -6.8461   56.5591 N.2       1 UNK        -0.2482
     21 C21       -11.1604  -10.6122   59.6876 C.ar      1 UNK        -0.1159
     22 C22       -11.2160  -11.1767   60.9730 C.ar      1 UNK        -0.1097
     23 C23       -12.1183  -10.7029   61.9210 C.ar      1 UNK        -0.1318
     24 C24       -12.9759   -9.6572   61.5944 C.ar      1 UNK        -0.1205
     25 C25       -12.9380   -9.0825   60.3276 C.ar      1 UNK        -0.1318
     26 C26       -12.0350   -9.5565   59.3798 C.ar      1 UNK        -0.1097
     27 H27       -11.6312  -12.0481   57.2796 H         1 UNK         0.0766
     28 H28       -10.0366  -12.7594   57.1418 H         1 UNK         0.0766
     29 H29       -11.0543  -13.1451   58.5188 H         1 UNK         0.0766
     30 H30        -9.0322  -12.6628   59.1534 H         1 UNK         0.4302
     31 H31        -8.4774   -9.3807   54.3396 H         1 UNK         0.2535
     32 H32        -6.2982   -7.3694   50.0214 H         1 UNK         0.1769
     33 H33        -5.6579   -5.5201   48.1824 H         1 UNK         0.1764
     34 H34        -6.3704   -3.0999   49.3437 H         1 UNK         0.1761
     35 H35        -8.4779   -3.7274   55.7665 H         1 UNK         0.3783
     36 H36        -9.1013   -4.4091   57.2640 H         1 UNK         0.3783
     37 H37       -10.5614  -11.9930   61.2408 H         1 UNK         0.1357
     38 H38       -12.1533  -11.1459   62.9054 H         1 UNK         0.1336
     39 H39       -13.6770   -9.2893   62.3290 H         1 UNK         0.1315
     40 H40       -13.6069   -8.2715   60.0807 H         1 UNK         0.1336
     41 H41       -12.0291   -9.0917   58.4053 H         1 UNK         0.1357
@<TRIPOS>BOND
     1    1    2 1
     2    1   27 1
     3    1   28 1
     4    1   29 1
     5    2    3 1
     6    2    4 1
     7    2   21 1
     8    3   30 1
     9    4    5 3
    10    5    6 1
    11    6   20 ar
    12    6    7 ar
    13    7    8 ar
    14    7   31 1
    15    8   17 ar
    16    8    9 ar
    17    9   10 ar
    18   10   11 1
    19   10   16 ar
    20   11   15 1
    21   11   12 2
    22   12   13 1
    23   12   32 1
    24   13   14 2
    25   13   33 1
    26   14   15 1
    27   14   34 1
    28   16   17 ar
    29   17   18 ar
    30   18   19 1
    31   18   20 ar
    32   19   35 1
    33   19   36 1
    34   21   26 ar
    35   21   22 ar
    36   22   23 ar
    37   22   37 1
    38   23   24 ar
    39   23   38 1
    40   24   25 ar
    41   24   39 1
    42   25   26 ar
    43   25   40 1
    44   26   41 1
@<TRIPOS>SUBSTRUCTURE
1 UNK 1
@<TRIPOS>COMMENT
CHEMBL183181
PLANTSproteinTorsions
4
218 291.2631
5999 319.3632
6232 215.8079
6320 211.9720
PLANTSmolcadARTstart hb
PLANTSmolcadARTstart HB
LINES
-8.47789 -3.72744 55.7665 -8.046 -2.329 55.073 0 255 0 5
-9.10129 -4.40913 57.264 -9.091 -4.125 59.33 0 255 0 5
-8.98909 -11.7087 59.247 -6.932 -11.403 59.539 0 255 0 5
-7.76386 -5.19942 53.4623 -6.841 -3.342 53.137 0 255 0 5
PLANTSmolcadARTstart HBCH
LINES
PLANTSmolcadARTstart HB-CHO
LINES
PLANTSmolcadARTend
PLANTSmolcadARTstart HB_WATER
LINES
PLANTSmolcadARTend

PLANTSmolcadARTend

@<TRIPOS>MOLECULE
CHEMBL470942_entry_00022_conf_01
65 70 1
SMALL
USER_CHARGES


@<TRIPOS>ATOM
      1 N1         -8.3969   -4.5719   56.3856 N.pl3     1 UNK        -0.7731
      2 C2         -8.5371   -5.8574   55.8637 C.ar      1 UNK         0.4755
      3 N3         -9.0503   -6.8165   56.6688 N.2       1 UNK        -0.6056
      4 C4         -9.2081   -8.0896   56.2030 C.ar      1 UNK         0.5815
      5 N5         -9.7651   -9.0683   57.0728 N.pl3     1 UNK        -0.4273
      6 C6        -10.3876  -10.2258   56.4166 C.3       1 UNK        -0.0455
      7 C7         -9.5158  -11.5006   56.4640 C.3       1 UNK         0.0326
      8 C8        -11.1538  -12.4396   58.2014 C.3       1 UNK         0.0575
      9 C9        -11.2315  -13.1510   59.5719 C.3       1 UNK        -0.0805
     10 N10       -10.5269  -12.4568   60.6600 N.pl3     1 UNK        -0.4293
     11 C11       -11.2018  -11.5422   61.4551 C.ar      1 UNK         0.1328
     12 C12       -10.7003  -10.2515   61.6778 C.ar      1 UNK        -0.0950
     13 C13       -11.3956   -9.3470   62.4804 C.ar      1 UNK        -0.1715
     14 C14       -12.6012   -9.7216   63.0703 C.ar      1 UNK         0.2649
     15 F15       -13.2755   -8.8450   63.8481 F         1 UNK        -0.1848
     16 C16       -13.1108  -11.0011   62.8570 C.ar      1 UNK        -0.2037
     17 C17       -12.4171  -11.9080   62.0541 C.ar      1 UNK         0.2279
     18 F18       -12.9351  -13.1450   61.8626 F         1 UNK        -0.1650
     19 C19        -9.1301  -12.2109   60.2699 C.3       1 UNK        -0.0805
     20 C20        -8.9665  -11.4563   58.9310 C.3       1 UNK         0.0575
     21 C21       -10.3836   -8.6676   58.3472 C.3       1 UNK         0.0015
     22 C22       -11.7222   -9.3659   58.6639 C.3       1 UNK        -0.1821
     23 C23       -12.9635   -8.9452   57.9181 C.3       1 UNK        -0.1799
     24 C24       -12.8262   -8.6430   59.3977 C.3       1 UNK        -0.1799
     25 C25        -8.8349   -8.4428   54.8910 C.ar      1 UNK        -0.6384
     26 C26        -8.3070   -7.4427   54.0569 C.ar      1 UNK         0.6283
     27 N27        -7.8662   -7.4344   52.7770 N.2       1 UNK        -0.5157
     28 C28        -7.5040   -6.1718   52.6007 C.ar      1 UNK         0.3481
     29 C29        -6.9634   -5.6956   51.3323 C.2       1 UNK         0.0131
     30 C30        -6.4134   -6.3358   50.2263 C.2       1 UNK        -0.1475
     31 C31        -6.0670   -5.3467   49.3052 C.2       1 UNK        -0.2097
     32 C32        -6.4196   -4.1405   49.8832 C.2       1 UNK        -0.0232
     33 O33        -6.9614   -4.3516   51.1099 O.3       1 UNK        -0.1465
     34 N34        -7.6564   -5.3509   53.6273 N.2       1 UNK        -0.4624
     35 N35        -8.1745   -6.1601   54.5768 N.pl3     1 UNK         0.0790
     36 H36        -8.6656   -4.3948   57.3425 H         1 UNK         0.3925
     37 H37        -8.0090   -3.8416   55.8059 H         1 UNK         0.3925
     38 H38       -11.3628  -10.4202   56.8564 H         1 UNK         0.0970
     39 H39       -10.6158   -9.9707   55.3806 H         1 UNK         0.0970
     40 H40        -9.8313  -12.2072   55.6943 H         1 UNK         0.1283
     41 H41        -8.4508  -11.2974   56.3360 H         1 UNK         0.1283
     42 H42       -11.6347  -11.4606   58.1946 H         1 UNK         0.1311
     43 H43       -11.6064  -13.0622   57.4311 H         1 UNK         0.1311
     44 H44       -12.2792  -13.2802   59.8484 H         1 UNK         0.1018
     45 H45       -10.8205  -14.1578   59.4809 H         1 UNK         0.1018
     46 H46        -9.7698   -9.9354   61.2328 H         1 UNK         0.1437
     47 H47       -10.9996   -8.3553   62.6446 H         1 UNK         0.1663
     48 H48       -14.0455  -11.2906   63.3148 H         1 UNK         0.1779
     49 H49        -8.6301  -11.6492   61.0609 H         1 UNK         0.1018
     50 H50        -8.6127  -13.1699   60.2118 H         1 UNK         0.1018
     51 H51        -7.9153  -11.3943   58.6456 H         1 UNK         0.1311
     52 H52        -9.3876  -10.4503   58.9496 H         1 UNK         0.1311
     53 H53        -9.6768   -8.8153   59.1655 H         1 UNK         0.0841
     54 H54       -10.5809   -7.5949   58.3258 H         1 UNK         0.0841
     55 H55       -11.6025  -10.4374   58.8303 H         1 UNK         0.1328
     56 H56       -12.8925   -8.1270   57.2008 H         1 UNK         0.1033
     57 H57       -13.6605   -9.7191   57.5966 H         1 UNK         0.1033
     58 H58       -13.4216   -9.2071   60.1158 H         1 UNK         0.1033
     59 H59       -12.6700   -7.6098   59.7091 H         1 UNK         0.1033
     60 H60        -8.9282   -9.4514   54.5206 H         1 UNK         0.2653
     61 H61        -6.2789   -7.4005   50.1047 H         1 UNK         0.1789
     62 H62        -5.6146   -5.4927   48.3353 H         1 UNK         0.1834
     63 H63        -6.3492   -3.1118   49.5618 H         1 UNK         0.1816
     64 N64        -9.6715  -12.2486   57.8093 N.4       1 UNK        -0.4353
     65 H65        -9.2309  -13.1558   57.7438 H         1 UNK         0.3037
@<TRIPOS>BOND
     1    1    2 1
     2    1   36 1
     3    1   37 1
     4    2   35 ar
     5    2    3 ar
     6    3    4 ar
     7    4    5 1
     8    4   25 ar
     9    5    6 1
    10    5   21 1
    11    6    7 1
    12    6   38 1
    13    6   39 1
    14    7   40 1
    15    7   41 1
    16    7   64 1
    17    8    9 1
    18    8   42 1
    19    8   43 1
    20    8   64 1
    21    9   10 1
    22    9   44 1
    23    9   45 1
    24   10   11 1
    25   10   19 1
    26   11   17 ar
    27   11   12 ar
    28   12   13 ar
    29   12   46 1
    30   13   14 ar
    31   13   47 1
    32   14   15 1
    33   14   16 ar
    34   16   17 ar
    35   16   48 1
    36   17   18 1
    37   19   20 1
    38   19   49 1
    39   19   50 1
    40   20   51 1
    41   20   52 1
    42   20   64 1
    43   21   22 1
    44   21   53 1
    45   21   54 1
    46   22   24 1
    47   22   23 1
    48   22   55 1
    49   23   24 1
    50   23   56 1
    51   23   57 1
    52   24   58 1
    53   24   59 1
    54   25   26 ar
    55   25   60 1
    56   26   35 ar
    57   26   27 ar
    58   27   28 ar
    59   28   29 1
    60   28   34 ar
    61   29   33 1
    62   29   30 2
    63   30   31 1
    64   30   61 1
    65   31   32 2
    66   31   62 1
    67   32   33 1
    68   32   63 1
    69   34   35 ar
    70   64   65 1
@<TRIPOS>SUBSTRUCTURE
1 UNK 1
@<TRIPOS>COMMENT
CHEMBL470942
PLANTSproteinTorsions
4
218 248.7764
5999 185.9890
6232 245.5332
6320 289.1255
PLANTSmolcadARTstart hb
PLANTSmolcadARTstart HB
LINES
-8.66555 -4.39477 57.3425 -9.091 -4.125 59.33 0 255 0 5
-8.00895 -3.84162 55.8059 -8.046 -2.329 55.073 0 255 0 5
-7.65638 -5.35088 53.6273 -6.841 -3.342 53.137 0 255 0 5
PLANTSmolcadARTstart HBCH
LINES
PLANTSmolcadARTstart HB-CHO
LINES
PLANTSmolcadARTend
PLANTSmolcadARTstart HB_WATER
LINES
PLANTSmolcadARTend

PLANTSmolcadARTend

@<TRIPOS>MOLECULE
CHEMBL353323_entry_00016_conf_01
54 58 1
SMALL
USER_CHARGES


@<TRIPOS>ATOM
      1 C1        -12.3964   -8.2374   63.1167 C.3       1 UNK        -0.2080
      2 C2        -12.0578   -9.2373   62.0394 C.2       1 UNK         0.2894
      3 C3        -11.0930  -10.2076   61.8881 C.2       1 UNK        -0.4476
      4 C4        -11.3349  -10.7913   60.6450 C.2       1 UNK         0.1222
      5 C5        -10.5630  -11.9283   59.9885 C.3       1 UNK         0.0500
      6 C6         -8.7524  -12.5459   58.2755 C.3       1 UNK         0.0410
      7 C7         -8.4953  -12.2353   56.7996 C.3       1 UNK        -0.1626
      8 C8         -9.4735  -11.1313   56.4101 C.3       1 UNK        -0.1512
      9 C9        -10.5317  -11.0538   57.5192 C.3       1 UNK         0.0747
     10 C10       -11.3188   -9.7223   57.5652 C.3       1 UNK        -0.0512
     11 N11       -10.5073   -8.5512   57.9254 N.pl3     1 UNK        -0.3585
     12 C12       -10.6807   -8.0140   59.2772 C.3       1 UNK        -0.0851
     13 C13        -9.8009   -7.8009   56.9444 C.ar      1 UNK         0.7490
     14 N14        -9.5821   -8.3859   55.7241 N.2       1 UNK        -0.7247
     15 C15        -8.9096   -7.6590   54.8235 C.ar      1 UNK         0.7983
     16 N16        -8.5467   -7.9554   53.5539 N.2       1 UNK        -0.5234
     17 C17        -7.9080   -6.8568   53.1741 C.ar      1 UNK         0.3602
     18 C18        -7.3313   -6.7499   51.8384 C.2       1 UNK         0.0087
     19 C19        -7.0626   -7.6772   50.8367 C.2       1 UNK        -0.1435
     20 C20        -6.4987   -6.9800   49.7678 C.2       1 UNK        -0.2096
     21 C21        -6.4450   -5.6538   50.1575 C.2       1 UNK        -0.0204
     22 O22        -6.9488   -5.5144   51.4102 O.3       1 UNK        -0.1463
     23 N23        -7.8172   -5.8696   54.0550 N.2       1 UNK        -0.4458
     24 N24        -8.4618   -6.3792   55.1249 N.pl3     1 UNK        -0.0466
     25 C25        -8.6996   -5.8286   56.3565 C.ar      1 UNK         0.5933
     26 N26        -8.2632   -4.5481   56.6920 N.pl3     1 UNK        -0.7550
     27 N27        -9.3793   -6.5442   57.2844 N.2       1 UNK        -0.6964
     28 N28       -12.3740  -10.2246   60.0609 N.2       1 UNK        -0.0899
     29 O29       -12.8419   -9.2420   60.9344 O.3       1 UNK        -0.1760
     30 H30       -11.2396  -11.8750   57.3858 H         1 UNK         0.1226
     31 H31       -11.7027   -8.2958   63.9556 H         1 UNK         0.1103
     32 H32       -12.3606   -7.2153   62.7397 H         1 UNK         0.1103
     33 H33       -13.3979   -8.4010   63.5148 H         1 UNK         0.1103
     34 H34       -10.3123  -10.4632   62.5895 H         1 UNK         0.2273
     35 H35        -9.8447  -12.3652   60.6839 H         1 UNK         0.1366
     36 H36       -11.2013  -12.7259   59.6052 H         1 UNK         0.1366
     37 H37        -7.8718  -12.5247   58.9187 H         1 UNK         0.1323
     38 H38        -9.2688  -13.5010   58.3916 H         1 UNK         0.1323
     39 H39        -7.4624  -11.9261   56.6335 H         1 UNK         0.1198
     40 H40        -8.6648  -13.1281   56.1962 H         1 UNK         0.1198
     41 H41        -8.9281  -10.1869   56.3687 H         1 UNK         0.1273
     42 H42        -9.9143  -11.2568   55.4202 H         1 UNK         0.1273
     43 H43       -11.7541   -9.5175   56.5876 H         1 UNK         0.0946
     44 H44       -12.1752   -9.8288   58.2316 H         1 UNK         0.0946
     45 H45        -9.7362   -7.6481   59.6820 H         1 UNK         0.0856
     46 H46       -11.3755   -7.1738   59.2579 H         1 UNK         0.0856
     47 H47       -11.0726   -8.7650   59.9642 H         1 UNK         0.0856
     48 H48        -7.2546   -8.7393   50.8802 H         1 UNK         0.1798
     49 H49        -6.1696   -7.3922   48.8253 H         1 UNK         0.1843
     50 H50        -6.0950   -4.7508   49.6793 H         1 UNK         0.1824
     51 H51        -8.4589   -4.1856   57.6135 H         1 UNK         0.3952
     52 H52        -7.7524   -4.0050   56.0108 H         1 UNK         0.3952
     53 N53        -9.7235  -11.4552   58.7736 N.4       1 UNK        -0.4426
     54 H54        -9.1718  -10.6602   59.0653 H         1 UNK         0.3019
@<TRIPOS>BOND
     1    1    2 1
     2    1   31 1
     3    1   32 1
     4    1   33 1
     5    2   29 1
     6    2    3 2
     7    3    4 1
     8    3   34 1
     9    4    5 1
    10    4   28 2
    11    5   35 1
    12    5   36 1
    13    5   53 1
    14    6    7 1
    15    6   37 1
    16    6   38 1
    17    6   53 1
    18    7    8 1
    19    7   39 1
    20    7   40 1
    21    8    9 1
    22    8   41 1
    23    8   42 1
    24    9   30 1
    25    9   10 1
    26    9   53 1
    27   10   11 1
    28   10   43 1
    29   10   44 1
    30   11   12 1
    31   11   13 1
    32   12   45 1
    33   12   46 1
    34   12   47 1
    35   13   27 ar
    36   13   14 ar
    37   14   15 ar
    38   15   24 ar
    39   15   16 ar
    40   16   17 ar
    41   17   18 1
    42   17   23 ar
    43   18   22 1
    44   18   19 2
    45   19   20 1
    46   19   48 1
    47   20   21 2
    48   20   49 1
    49   21   22 1
    50   21   50 1
    51   23   24 ar
    52   24   25 ar
    53   25   26 1
    54   25   27 ar
    55   26   51 1
    56   26   52 1
    57   28   29 1
    58   53   54 1
@<TRIPOS>SUBSTRUCTURE
1 UNK 1
@<TRIPOS>COMMENT
CHEMBL353323
PLANTSproteinTorsions
4
218 129.8533
5999 186.9191
6232 316.5195
6320 182.5959
PLANTSmolcadARTstart hb
PLANTSmolcadARTstart HB
LINES
-8.45889 -4.18556 57.6135 -9.091 -4.125 59.33 0 255 0 5
-7.75243 -4.00498 56.0108 -8.046 -2.329 55.073 0 255 0 5
-12.374 -10.2246 60.0609 -13.327 -11.8942 59.3264 0 255 0 5
PLANTSmolcadARTstart HBCH
LINES
PLANTSmolcadARTstart HB-CHO
LINES
PLANTSmolcadARTend
PLANTSmolcadARTstart HB_WATER
LINES
PLANTSmolcadARTend

PLANTSmolcadARTend

@<TRIPOS>MOLECULE
CHEMBL469893_entry_00022_conf_01
57 63 1
SMALL
USER_CHARGES


@<TRIPOS>ATOM
      1 N1         -8.2885   -4.3177   56.4512 N.pl3     1 UNK        -0.7560
      2 C2         -8.4482   -5.6203   55.9805 C.ar      1 UNK         0.4696
      3 N3         -8.9381   -6.5466   56.8628 N.2       1 UNK        -0.7907
      4 C4         -9.0850   -7.7960   56.3844 C.ar      1 UNK         0.3481
      5 C5         -8.7730   -8.2166   55.0809 C.ar      1 UNK        -0.2216
      6 C6         -9.0636   -9.6064   55.0186 C.ar      1 UNK         0.0246
      7 N7         -9.5044  -10.0155   56.1870 N.2       1 UNK        -0.2102
      8 N8         -9.5492   -8.9387   57.0135 N.pl3     1 UNK         0.0062
      9 C9         -9.9484   -9.1093   58.4037 C.3       1 UNK        -0.0667
     10 C10       -10.0403   -7.7293   59.0866 C.3       1 UNK         0.0388
     11 C11       -11.7384   -6.2517   60.4065 C.3       1 UNK         0.0354
     12 C12       -11.4068   -6.9291   61.7490 C.3       1 UNK        -0.1033
     13 C13       -12.1166   -8.2685   61.9126 C.ar      1 UNK         0.0093
     14 N14       -12.3368   -8.6997   63.1834 N.ar      1 UNK        -0.2024
     15 C15       -12.9482   -9.8917   63.3789 C.ar      1 UNK         0.0169
     16 C16       -13.3855  -10.6986   62.3302 C.ar      1 UNK        -0.0614
     17 C17       -14.0613  -12.0351   62.6177 C.3       1 UNK        -0.1198
     18 C18       -13.4796  -13.3552   62.1626 C.3       1 UNK        -0.1701
     19 C19       -14.7635  -12.8427   61.5483 C.3       1 UNK        -0.1701
     20 C20       -13.1918  -10.2276   61.0279 C.ar      1 UNK        -0.0600
     21 C21       -12.5730   -8.9942   60.7891 C.ar      1 UNK        -0.1974
     22 C22       -12.4627   -8.4622   59.3541 C.3       1 UNK         0.1079
     23 C23        -8.2726   -7.2349   54.2031 C.ar      1 UNK         0.0143
     24 N24        -7.8828   -7.3101   52.9120 N.2       1 UNK        -0.0826
     25 C25        -7.5170   -6.0546   52.6790 C.ar      1 UNK         0.0693
     26 C26        -7.0089   -5.6557   51.3714 C.2       1 UNK         0.0054
     27 C27        -6.5306   -6.3651   50.2744 C.2       1 UNK        -0.1437
     28 C28        -6.1803   -5.4318   49.2982 C.2       1 UNK        -0.2098
     29 C29        -6.4586   -4.1883   49.8365 C.2       1 UNK        -0.0191
     30 O30        -6.9603   -4.3236   51.0907 O.3       1 UNK        -0.1460
     31 N31        -7.6302   -5.1850   53.6790 N.2       1 UNK        -0.2440
     32 N32        -8.1214   -5.9475   54.6795 N.pl3     1 UNK         0.2273
     33 H33        -8.5396   -4.1035   57.4052 H         1 UNK         0.3947
     34 H34        -7.9320   -3.6054   55.8304 H         1 UNK         0.3947
     35 H35        -8.9496  -10.2823   54.1836 H         1 UNK         0.2227
     36 H36       -10.9087   -9.6259   58.4020 H         1 UNK         0.1141
     37 H37        -9.2237   -9.7527   58.9070 H         1 UNK         0.1141
     38 H38        -9.6562   -7.7778   60.1072 H         1 UNK         0.1354
     39 H39        -9.5041   -6.9506   58.5417 H         1 UNK         0.1354
     40 H40       -11.1422   -5.3599   60.2161 H         1 UNK         0.1298
     41 H41       -12.7887   -5.9608   60.3470 H         1 UNK         0.1298
     42 H42       -10.3299   -7.0838   61.8270 H         1 UNK         0.1298
     43 H43       -11.6607   -6.2587   62.5719 H         1 UNK         0.1298
     44 H44       -13.0816  -10.1935   64.4076 H         1 UNK         0.1872
     45 H45       -14.5410  -12.0619   63.5976 H         1 UNK         0.1267
     46 H46       -12.5643  -13.3519   61.5696 H         1 UNK         0.1085
     47 H47       -13.5217  -14.2011   62.8491 H         1 UNK         0.1085
     48 H48       -15.7045  -13.3301   61.8048 H         1 UNK         0.1085
     49 H49       -14.7559  -12.4795   60.5205 H         1 UNK         0.1085
     50 H50       -13.5417  -10.8113   60.1888 H         1 UNK         0.1476
     51 H51       -13.4275   -8.0862   59.0107 H         1 UNK         0.1273
     52 H52       -12.1158   -9.2199   58.6491 H         1 UNK         0.1273
     53 H53        -6.4455   -7.4389   50.1945 H         1 UNK         0.1794
     54 H54        -5.7733   -5.6381   48.3193 H         1 UNK         0.1849
     55 H55        -6.3583   -3.1780   49.4677 H         1 UNK         0.1832
     56 N56       -11.5074   -7.2474   59.2438 N.4       1 UNK        -0.4355
     57 H57       -11.7507   -6.7617   58.3917 H         1 UNK         0.3092
@<TRIPOS>BOND
     1    1    2 1
     2    1   33 1
     3    1   34 1
     4    2   32 ar
     5    2    3 ar
     6    3    4 ar
     7    4    8 ar
     8    4    5 ar
     9    5    6 ar
    10    5   23 ar
    11    6    7 ar
    12    6   35 1
    13    7    8 ar
    14    8    9 1
    15    9   10 1
    16    9   36 1
    17    9   37 1
    18   10   38 1
    19   10   39 1
    20   10   56 1
    21   11   12 1
    22   11   40 1
    23   11   41 1
    24   11   56 1
    25   12   13 1
    26   12   42 1
    27   12   43 1
    28   13   21 ar
    29   13   14 ar
    30   14   15 ar
    31   15   16 ar
    32   15   44 1
    33   16   17 1
    34   16   20 ar
    35   17   19 1
    36   17   18 1
    37   17   45 1
    38   18   19 1
    39   18   46 1
    40   18   47 1
    41   19   48 1
    42   19   49 1
    43   20   21 ar
    44   20   50 1
    45   21   22 1
    46   22   51 1
    47   22   52 1
    48   22   56 1
    49   23   32 ar
    50   23   24 ar
    51   24   25 ar
    52   25   26 1
    53   25   31 ar
    54   26   30 1
    55   26   27 2
    56   27   28 1
    57   27   53 1
    58   28   29 2
    59   28   54 1
    60   29   30 1
    61   29   55 1
    62   31   32 ar
    63   56   57 1
@<TRIPOS>SUBSTRUCTURE
1 UNK 1
@<TRIPOS>COMMENT
CHEMBL469893
PLANTSproteinTorsions
4
218 103.0805
5999 259.3262
6232 262.3392
6320 40.3549
PLANTSmolcadARTstart hb
PLANTSmolcadARTstart HB
LINES
-8.53959 -4.10348 57.4052 -9.091 -4.125 59.33 0 255 0 5
-7.93201 -3.60538 55.8304 -8.046 -2.329 55.073 0 255 0 5
-7.6302 -5.18495 53.679 -6.841 -3.342 53.137 0 255 0 5
PLANTSmolcadARTstart HBCH
LINES
PLANTSmolcadARTstart HB-CHO
LINES
PLANTSmolcadARTend
PLANTSmolcadARTstart HB_WATER
LINES
PLANTSmolcadARTend

PLANTSmolcadARTend

@<TRIPOS>MOLECULE
CHEMBL177539_entry_00007_conf_01
55 60 1
SMALL
USER_CHARGES


@<TRIPOS>ATOM
      1 N1         -8.2378   -4.3396   56.4586 N.pl3     1 UNK        -0.7456
      2 C2         -8.4184   -5.6333   55.9724 C.ar      1 UNK         0.5755
      3 N3         -8.9369   -6.5708   56.8043 N.2       1 UNK        -0.6485
      4 C4         -9.1033   -7.8237   56.3006 C.ar      1 UNK         0.6970
      5 N5         -9.6515   -8.7505   57.1983 N.pl3     1 UNK        -0.5878
      6 C6         -9.9490   -8.4037   58.5855 C.3       1 UNK         0.0256
      7 C7        -11.4197   -8.0000   58.8212 C.3       1 UNK         0.0861
      8 C8        -12.4315   -9.1506   58.7887 C.3       1 UNK        -0.1560
      9 C9        -13.7013   -8.6310   59.4674 C.3       1 UNK        -0.1607
     10 C10       -13.3526   -7.2618   60.0632 C.3       1 UNK         0.0326
     11 C11       -11.1721   -7.7079   61.3971 C.3       1 UNK         0.0615
     12 C12       -11.6400   -9.1190   61.6828 C.2       1 UNK         0.0487
     13 C13       -12.6263   -9.6393   62.5119 C.2       1 UNK        -0.4316
     14 C14       -12.5839  -11.0593   62.3573 C.ar      1 UNK         0.2586
     15 C15       -13.2839  -12.1610   62.8758 C.ar      1 UNK        -0.2988
     16 C16       -12.9206  -13.4442   62.4551 C.ar      1 UNK        -0.1819
     17 C17       -11.8847  -13.6453   61.5399 C.ar      1 UNK        -0.0921
     18 C18       -11.1701  -12.5716   61.0067 C.ar      1 UNK        -0.3261
     19 C19       -11.5412  -11.2908   61.4326 C.ar      1 UNK         0.3413
     20 O20       -10.9714  -10.1169   61.0336 O.3       1 UNK        -0.3016
     21 N21        -8.7896   -8.2271   55.0316 N.2       1 UNK        -0.7318
     22 C22        -8.2816   -7.2805   54.2309 C.ar      1 UNK         0.7970
     23 N23        -7.8825   -7.3470   52.9397 N.2       1 UNK        -0.5244
     24 C24        -7.4844   -6.1044   52.6968 C.ar      1 UNK         0.3562
     25 C25        -6.9711   -5.7035   51.3913 C.2       1 UNK         0.0097
     26 C26        -6.4728   -6.4109   50.3020 C.2       1 UNK        -0.1433
     27 C27        -6.1252   -5.4766   49.3257 C.2       1 UNK        -0.2094
     28 C28        -6.4255   -4.2345   49.8560 C.2       1 UNK        -0.0218
     29 O29        -6.9374   -4.3718   51.1056 O.3       1 UNK        -0.1473
     30 N30        -7.5735   -5.2309   53.6894 N.2       1 UNK        -0.4391
     31 N31        -8.0902   -5.9794   54.6862 N.pl3     1 UNK        -0.0477
     32 H32       -11.6722   -7.2922   58.0277 H         1 UNK         0.1207
     33 H33        -8.4993   -4.1280   57.4104 H         1 UNK         0.3936
     34 H34        -7.8608   -3.6295   55.8475 H         1 UNK         0.3936
     35 H35        -9.8864   -9.6735   56.8635 H         1 UNK         0.3270
     36 H36        -9.6866   -9.2473   59.2258 H         1 UNK         0.0937
     37 H37        -9.2854   -7.5921   58.8878 H         1 UNK         0.0937
     38 H38       -12.5903   -9.5320   57.7791 H         1 UNK         0.1250
     39 H39       -12.0416   -9.9926   59.3636 H         1 UNK         0.1250
     40 H40       -14.5154   -8.5325   58.7482 H         1 UNK         0.1204
     41 H41       -14.0399   -9.3174   60.2450 H         1 UNK         0.1204
     42 H42       -13.6409   -6.4353   59.4119 H         1 UNK         0.1270
     43 H43       -13.7664   -7.0579   61.0495 H         1 UNK         0.1270
     44 H44       -10.0910   -7.6018   61.2964 H         1 UNK         0.1355
     45 H45       -11.5186   -7.0242   62.1708 H         1 UNK         0.1355
     46 H46       -13.2871   -9.0599   63.1397 H         1 UNK         0.2583
     47 H47       -14.0872  -12.0251   63.5852 H         1 UNK         0.2154
     48 H48       -13.4513  -14.3000   62.8470 H         1 UNK         0.1865
     49 H49       -11.6318  -14.6518   61.2396 H         1 UNK         0.1794
     50 H50       -10.3679  -12.7237   60.2995 H         1 UNK         0.2104
     51 H51        -6.3725   -7.4838   50.2274 H         1 UNK         0.1805
     52 H52        -5.7057   -5.6817   48.3519 H         1 UNK         0.1841
     53 H53        -6.3343   -3.2244   49.4846 H         1 UNK         0.1817
     54 N54       -11.8104   -7.1953   60.0822 N.4       1 UNK        -0.4453
     55 H55       -11.4995   -6.2406   59.9701 H         1 UNK         0.3167
@<TRIPOS>BOND
     1    1    2 1
     2    1   33 1
     3    1   34 1
     4    2   31 ar
     5    2    3 ar
     6    3    4 ar
     7    4    5 1
     8    4   21 ar
     9    5    6 1
    10    5   35 1
    11    6    7 1
    12    6   36 1
    13    6   37 1
    14    7   32 1
    15    7    8 1
    16    7   54 1
    17    8    9 1
    18    8   38 1
    19    8   39 1
    20    9   10 1
    21    9   40 1
    22    9   41 1
    23   10   42 1
    24   10   43 1
    25   10   54 1
    26   11   12 1
    27   11   44 1
    28   11   45 1
    29   11   54 1
    30   12   20 1
    31   12   13 2
    32   13   14 1
    33   13   46 1
    34   14   19 ar
    35   14   15 ar
    36   15   16 ar
    37   15   47 1
    38   16   17 ar
    39   16   48 1
    40   17   18 ar
    41   17   49 1
    42   18   19 ar
    43   18   50 1
    44   19   20 1
    45   21   22 ar
    46   22   31 ar
    47   22   23 ar
    48   23   24 ar
    49   24   25 1
    50   24   30 ar
    51   25   29 1
    52   25   26 2
    53   26   27 1
    54   26   51 1
    55   27   28 2
    56   27   52 1
    57   28   29 1
    58   28   53 1
    59   30   31 ar
    60   54   55 1
@<TRIPOS>SUBSTRUCTURE
1 UNK 1
@<TRIPOS>COMMENT
CHEMBL177539
PLANTSproteinTorsions
4
218 228.0674
5999 187.1164
6232 35.8182
6320 253.5078
PLANTSmolcadARTstart hb
PLANTSmolcadARTstart HB
LINES
-8.49932 -4.12801 57.4104 -9.091 -4.125 59.33 0 255 0 5
-7.86084 -3.62947 55.8475 -8.046 -2.329 55.073 0 255 0 5
-7.57351 -5.23089 53.6894 -6.841 -3.342 53.137 0 255 0 5
PLANTSmolcadARTstart HBCH
LINES
PLANTSmolcadARTstart HB-CHO
LINES
PLANTSmolcadARTend
PLANTSmolcadARTstart HB_WATER
LINES
PLANTSmolcadARTend

PLANTSmolcadARTend

@<TRIPOS>MOLECULE
CHEMBL513030_entry_00026_conf_01
49 54 1
SMALL
USER_CHARGES


@<TRIPOS>ATOM
      1 N1         -8.3774   -4.3797   56.4290 N.pl3     1 UNK        -0.7549
      2 C2         -8.5017   -5.6804   55.9427 C.ar      1 UNK         0.4716
      3 N3         -8.9996   -6.6227   56.8031 N.2       1 UNK        -0.7943
      4 C4         -9.1097   -7.8705   56.3111 C.ar      1 UNK         0.3496
      5 C5         -8.7694   -8.2705   55.0082 C.ar      1 UNK        -0.2211
      6 C6         -9.0623   -9.6581   54.9166 C.ar      1 UNK         0.0272
      7 N7         -9.5520  -10.0799   56.0607 N.2       1 UNK        -0.2132
      8 N8         -9.5635   -9.0282   56.9202 N.pl3     1 UNK         0.0048
      9 C9        -10.1043   -9.1976   58.2622 C.3       1 UNK        -0.0659
     10 C10       -10.8196  -10.5606   58.3674 C.3       1 UNK         0.0400
     11 C11       -12.6720   -9.5431   59.7650 C.3       1 UNK         0.0356
     12 C12       -13.6081   -9.8522   60.9451 C.3       1 UNK        -0.1114
     13 C13       -12.8438  -10.0732   62.2444 C.ar      1 UNK         0.0270
     14 N14       -13.4798   -9.7814   63.4130 N.ar      1 UNK        -0.1480
     15 C15       -12.7902   -9.9904   64.5606 C.ar      1 UNK        -0.0172
     16 N16       -11.5185  -10.4448   64.6524 N.ar      1 UNK        -0.1050
     17 C17       -10.8941  -10.6894   63.4730 C.ar      1 UNK         0.0075
     18 C18       -11.4993  -10.5061   62.2224 C.ar      1 UNK        -0.2596
     19 C19       -10.7074  -10.7045   60.9272 C.3       1 UNK         0.1158
     20 C20        -8.2589   -7.2733   54.1538 C.ar      1 UNK         0.0132
     21 N21        -7.8444   -7.3271   52.8691 N.2       1 UNK        -0.0807
     22 C22        -7.4896   -6.0644   52.6591 C.ar      1 UNK         0.0689
     23 C23        -6.9647   -5.6413   51.3658 C.2       1 UNK         0.0043
     24 C24        -6.4332   -6.3268   50.2782 C.2       1 UNK        -0.1430
     25 C25        -6.0956   -5.3763   49.3143 C.2       1 UNK        -0.2097
     26 C26        -6.4341   -4.1467   49.8500 C.2       1 UNK        -0.0184
     27 O27        -6.9598   -4.3070   51.0911 O.3       1 UNK        -0.1461
     28 N28        -7.6328   -5.2090   53.6675 N.2       1 UNK        -0.2419
     29 N29        -8.1356   -5.9896   54.6479 N.pl3     1 UNK         0.2268
     30 H30        -8.6504   -4.1806   57.3802 H         1 UNK         0.3949
     31 H31        -8.0149   -3.6558   55.8250 H         1 UNK         0.3949
     32 H32        -8.9393  -10.3189   54.0709 H         1 UNK         0.2233
     33 H33        -9.2887   -9.1239   58.9844 H         1 UNK         0.1141
     34 H34       -10.7853   -8.3661   58.4458 H         1 UNK         0.1141
     35 H35       -11.5231  -10.7370   57.5509 H         1 UNK         0.1366
     36 H36       -10.0935  -11.3749   58.4032 H         1 UNK         0.1366
     37 H37       -12.1284   -8.6043   59.8900 H         1 UNK         0.1331
     38 H38       -13.2176   -9.5161   58.8205 H         1 UNK         0.1331
     39 H39       -14.3408   -9.0517   61.0602 H         1 UNK         0.1369
     40 H40       -14.1846  -10.7510   60.7204 H         1 UNK         0.1369
     41 H41       -13.3020   -9.7736   65.4868 H         1 UNK         0.2223
     42 H42        -9.8665  -11.0160   63.5433 H         1 UNK         0.1790
     43 H43       -10.1942  -11.6663   60.9095 H         1 UNK         0.1316
     44 H44        -9.9846   -9.8973   60.7953 H         1 UNK         0.1316
     45 H45        -6.3061   -7.3962   50.1960 H         1 UNK         0.1795
     46 H46        -5.6581   -5.5624   48.3446 H         1 UNK         0.1852
     47 H47        -6.3637   -3.1316   49.4877 H         1 UNK         0.1834
     48 N48       -11.6311  -10.6816   59.6812 N.4       1 UNK        -0.4390
     49 H49       -12.1467  -11.5501   59.6539 H         1 UNK         0.3100
@<TRIPOS>BOND
     1    1    2 1
     2    1   30 1
     3    1   31 1
     4    2   29 ar
     5    2    3 ar
     6    3    4 ar
     7    4    8 ar
     8    4    5 ar
     9    5    6 ar
    10    5   20 ar
    11    6    7 ar
    12    6   32 1
    13    7    8 ar
    14    8    9 1
    15    9   10 1
    16    9   33 1
    17    9   34 1
    18   10   35 1
    19   10   36 1
    20   10   48 1
    21   11   12 1
    22   11   37 1
    23   11   38 1
    24   11   48 1
    25   12   13 1
    26   12   39 1
    27   12   40 1
    28   13   18 ar
    29   13   14 ar
    30   14   15 ar
    31   15   16 ar
    32   15   41 1
    33   16   17 ar
    34   17   18 ar
    35   17   42 1
    36   18   19 1
    37   19   43 1
    38   19   44 1
    39   19   48 1
    40   20   29 ar
    41   20   21 ar
    42   21   22 ar
    43   22   23 1
    44   22   28 ar
    45   23   27 1
    46   23   24 2
    47   24   25 1
    48   24   45 1
    49   25   26 2
    50   25   46 1
    51   26   27 1
    52   26   47 1
    53   28   29 ar
    54   48   49 1
@<TRIPOS>SUBSTRUCTURE
1 UNK 1
@<TRIPOS>COMMENT
CHEMBL513030
PLANTSproteinTorsions
4
218 259.1971
5999 261.0794
6232 170.6902
6320 208.3771
PLANTSmolcadARTstart hb
PLANTSmolcadARTstart HB
LINES
-8.65042 -4.18064 57.3802 -9.091 -4.125 59.33 0 255 0 5
-8.01492 -3.65585 55.825 -8.046 -2.329 55.073 0 255 0 5
-12.1467 -11.5501 59.6539 -13.631 -12.599 58.686 0 255 0 5
-7.63276 -5.20902 53.6675 -6.841 -3.342 53.137 0 255 0 5
PLANTSmolcadARTstart HBCH
LINES
PLANTSmolcadARTstart HB-CHO
LINES
PLANTSmolcadARTend
PLANTSmolcadARTstart HB_WATER
LINES
PLANTSmolcadARTend

PLANTSmolcadARTend

@<TRIPOS>MOLECULE
CHEMBL296389_entry_00015_conf_01
50 53 1
SMALL
USER_CHARGES


@<TRIPOS>ATOM
      1 C1         -8.4527   -8.5426   52.3983 C.3       1 UNK        -0.1315
      2 N2         -8.2059   -7.3446   53.2198 N.pl3     1 UNK        -0.0518
      3 C3         -7.6057   -6.1797   52.8400 C.ar      1 UNK         0.1832
      4 C4         -7.0388   -5.8708   51.5234 C.ar      1 UNK        -0.0089
      5 C5         -6.9642   -4.5556   51.0413 C.ar      1 UNK        -0.1100
      6 C6         -6.4299   -4.2885   49.7804 C.ar      1 UNK        -0.1091
      7 C7         -5.9742   -5.3340   48.9792 C.ar      1 UNK        -0.1519
      8 C8         -6.0603   -6.6478   49.4362 C.ar      1 UNK         0.2079
      9 F9         -5.6261   -7.6641   48.6569 F         1 UNK        -0.2145
     10 C10        -6.5944   -6.9142   50.6971 C.ar      1 UNK        -0.1365
     11 N11        -7.6013   -5.3206   53.8410 N.2       1 UNK        -0.5444
     12 C12        -8.1629   -5.9453   54.8848 C.ar      1 UNK         0.1722
     13 C13        -8.4111   -5.5264   56.2127 C.ar      1 UNK         0.4979
     14 N14        -8.0703   -4.2614   56.6879 N.pl3     1 UNK        -0.7996
     15 N15        -9.0121   -6.4040   57.0624 N.ar      1 UNK        -0.5426
     16 C16        -9.3363   -7.6176   56.5906 C.ar      1 UNK         0.4635
     17 C17        -9.9771   -8.4999   57.5291 C.1       1 UNK        -0.1184
     18 C18       -10.5185   -9.2410   58.3360 C.1       1 UNK        -0.0643
     19 C19       -11.1853  -10.1169   59.3257 C.3       1 UNK         0.3047
     20 O20       -11.4414  -11.3874   58.7539 O.3       1 UNK        -0.6463
     21 C21       -10.2231  -10.3662   60.5284 C.3       1 UNK        -0.1557
     22 C22       -10.8614  -10.8412   61.8512 C.3       1 UNK        -0.1240
     23 C23       -11.3953   -9.6948   62.7351 C.3       1 UNK        -0.1280
     24 C24       -12.6585   -8.9731   62.2295 C.3       1 UNK        -0.1280
     25 C25       -12.6094   -8.4373   60.7845 C.3       1 UNK        -0.1240
     26 C26       -12.5847   -9.5444   59.7086 C.3       1 UNK        -0.1557
     27 N27        -9.1494   -8.1200   55.3584 N.ar      1 UNK        -0.5462
     28 C28        -8.5490   -7.2222   54.5371 C.ar      1 UNK         0.2925
     29 H29        -8.6677   -8.2206   51.3792 H         1 UNK         0.0932
     30 H30        -7.5588   -9.1643   52.4519 H         1 UNK         0.0932
     31 H31        -9.3151   -9.0676   52.8109 H         1 UNK         0.0932
     32 H32        -7.3348   -3.7283   51.6265 H         1 UNK         0.1460
     33 H33        -6.3753   -3.2712   49.4217 H         1 UNK         0.1436
     34 H34        -5.5611   -5.1265   48.0031 H         1 UNK         0.1490
     35 H35        -6.6518   -7.9393   51.0343 H         1 UNK         0.1547
     36 H36        -7.6265   -3.6020   56.0653 H         1 UNK         0.3610
     37 H37        -8.2759   -4.0207   57.6466 H         1 UNK         0.3610
     38 H38       -12.3760  -11.5813   58.8538 H         1 UNK         0.4278
     39 H39        -9.4506  -11.0810   60.2344 H         1 UNK         0.0823
     40 H40        -9.6615   -9.4580   60.7619 H         1 UNK         0.0823
     41 H41       -11.6433  -11.5774   61.6607 H         1 UNK         0.0655
     42 H42       -10.0979  -11.3709   62.4231 H         1 UNK         0.0655
     43 H43       -11.6085  -10.0941   63.7275 H         1 UNK         0.0638
     44 H44       -10.6024   -8.9608   62.8876 H         1 UNK         0.0638
     45 H45       -13.5141   -9.6421   62.3322 H         1 UNK         0.0638
     46 H46       -12.8655   -8.1393   62.9017 H         1 UNK         0.0638
     47 H47       -13.5017   -7.8298   60.6266 H         1 UNK         0.0655
     48 H48       -11.7679   -7.7550   60.6566 H         1 UNK         0.0655
     49 H49       -13.0955   -9.1797   58.8139 H         1 UNK         0.0823
     50 H50       -13.2342  -10.3485   60.0622 H         1 UNK         0.0823
@<TRIPOS>BOND
     1    1    2 1
     2    1   29 1
     3    1   30 1
     4    1   31 1
     5    2   28 ar
     6    2    3 ar
     7    3    4 1
     8    3   11 ar
     9    4   10 ar
    10    4    5 ar
    11    5    6 ar
    12    5   32 1
    13    6    7 ar
    14    6   33 1
    15    7    8 ar
    16    7   34 1
    17    8    9 1
    18    8   10 ar
    19   10   35 1
    20   11   12 ar
    21   12   28 ar
    22   12   13 ar
    23   13   14 1
    24   13   15 ar
    25   14   36 1
    26   14   37 1
    27   15   16 ar
    28   16   17 1
    29   16   27 ar
    30   17   18 3
    31   18   19 1
    32   19   26 1
    33   19   20 1
    34   19   21 1
    35   20   38 1
    36   21   22 1
    37   21   39 1
    38   21   40 1
    39   22   23 1
    40   22   41 1
    41   22   42 1
    42   23   24 1
    43   23   43 1
    44   23   44 1
    45   24   25 1
    46   24   45 1
    47   24   46 1
    48   25   26 1
    49   25   47 1
    50   25   48 1
    51   26   49 1
    52   26   50 1
    53   27   28 ar
@<TRIPOS>SUBSTRUCTURE
1 UNK 1
@<TRIPOS>COMMENT
CHEMBL296389
PLANTSproteinTorsions
4
218 177.5425
5999 220.7152
6232 151.9286
6320 253.2211
PLANTSmolcadARTstart hb
PLANTSmolcadARTstart HB
LINES
-7.62655 -3.60203 56.0653 -8.046 -2.329 55.073 0 255 0 5
-8.27594 -4.02075 57.6466 -9.091 -4.125 59.33 0 255 0 5
-12.376 -11.5813 58.8538 -13.631 -12.599 58.686 0 255 0 5
-7.60131 -5.32058 53.841 -6.841 -3.342 53.137 0 255 0 5
PLANTSmolcadARTstart HBCH
LINES
PLANTSmolcadARTstart HB-CHO
LINES
PLANTSmolcadARTend
PLANTSmolcadARTstart HB_WATER
LINES
PLANTSmolcadARTend

PLANTSmolcadARTend

@<TRIPOS>MOLECULE
CHEMBL426821_entry_00021_conf_01
38 40 1
SMALL
USER_CHARGES


@<TRIPOS>ATOM
      1 C1         -9.3561  -12.2440   59.7238 C.3       1 UNK        -0.1709
      2 C2         -8.8256  -12.4122   58.2935 C.3       1 UNK        -0.1267
      3 C3         -9.9481  -12.5601   57.2514 C.3       1 UNK        -0.1535
      4 C4        -10.8681  -11.3252   57.1802 C.3       1 UNK         0.1116
      5 N5        -10.2638  -10.1766   56.5078 N.am      1 UNK        -0.5718
      6 C6        -10.0057   -8.9840   57.0827 C.2       1 UNK         0.5134
      7 O7        -10.2699   -8.7431   58.2631 O.2       1 UNK        -0.4898
      8 C8         -9.3545   -7.9322   56.2094 C.ar      1 UNK         0.0199
      9 C9         -9.0004   -8.2346   54.8880 C.ar      1 UNK        -0.3222
     10 N10        -8.4167   -7.2434   54.1466 N.pl3     1 UNK         0.3753
     11 N11        -8.0029   -7.3115   52.8681 N.2       1 UNK        -0.3986
     12 C12        -7.5261   -6.0954   52.6538 C.ar      1 UNK         0.2557
     13 C13        -6.9656   -5.7298   51.3580 C.2       1 UNK         0.0343
     14 C14        -6.4812   -6.4694   50.2840 C.2       1 UNK        -0.1613
     15 C15        -6.0711   -5.5617   49.3074 C.2       1 UNK        -0.2128
     16 C16        -6.3205   -4.3023   49.8227 C.2       1 UNK        -0.0325
     17 O17        -6.8618   -4.4039   51.0635 O.3       1 UNK        -0.1425
     18 N18        -7.5825   -5.2350   53.6610 N.2       1 UNK        -0.4661
     19 C19        -8.1625   -5.9682   54.6442 C.ar      1 UNK         0.3046
     20 C20        -8.5389   -5.7262   55.9799 C.ar      1 UNK         0.1603
     21 N21        -8.3272   -4.4834   56.5755 N.pl3     1 UNK        -0.7642
     22 N22        -9.1226   -6.6926   56.7390 N.2       1 UNK        -0.2385
     23 H23        -8.5352  -12.1389   60.4336 H         1 UNK         0.0616
     24 H24        -9.9854  -11.3577   59.8117 H         1 UNK         0.0616
     25 H25        -9.9483  -13.1071   60.0298 H         1 UNK         0.0616
     26 H26        -8.2006  -11.5545   58.0408 H         1 UNK         0.0650
     27 H27        -8.1745  -13.2867   58.2565 H         1 UNK         0.0650
     28 H28        -9.5029  -12.7391   56.2715 H         1 UNK         0.0770
     29 H29       -10.5438  -13.4442   57.4847 H         1 UNK         0.0770
     30 H30       -11.7817  -11.5877   56.6456 H         1 UNK         0.0819
     31 H31       -11.2104  -11.0504   58.1801 H         1 UNK         0.0819
     32 H32       -10.0326  -10.2969   55.5320 H         1 UNK         0.3041
     33 H33        -9.1565   -9.1915   54.4092 H         1 UNK         0.2542
     34 H34        -6.4322   -7.5465   50.2192 H         1 UNK         0.1763
     35 H35        -5.6447   -5.7951   48.3430 H         1 UNK         0.1771
     36 H36        -6.1747   -3.3010   49.4452 H         1 UNK         0.1771
     37 H37        -7.8989   -3.7421   56.0394 H         1 UNK         0.3774
     38 H38        -8.6064   -4.3393   57.5353 H         1 UNK         0.3774
@<TRIPOS>BOND
     1    1    2 1
     2    1   23 1
     3    1   24 1
     4    1   25 1
     5    2    3 1
     6    2   26 1
     7    2   27 1
     8    3    4 1
     9    3   28 1
    10    3   29 1
    11    4    5 1
    12    4   30 1
    13    4   31 1
    14    5    6 am BACKBONE|DICT|INTERRES
    15    5   32 1
    16    6    7 2
    17    6    8 1
    18    8   22 ar
    19    8    9 ar
    20    9   10 ar
    21    9   33 1
    22   10   19 ar
    23   10   11 ar
    24   11   12 ar
    25   12   13 1
    26   12   18 ar
    27   13   17 1
    28   13   14 2
    29   14   15 1
    30   14   34 1
    31   15   16 2
    32   15   35 1
    33   16   17 1
    34   16   36 1
    35   18   19 ar
    36   19   20 ar
    37   20   21 1
    38   20   22 ar
    39   21   37 1
    40   21   38 1
@<TRIPOS>SUBSTRUCTURE
1 UNK 1
@<TRIPOS>COMMENT
CHEMBL426821
PLANTSproteinTorsions
4
218 152.4682
5999 261.1581
6232 174.1747
6320 133.8198
PLANTSmolcadARTstart hb
PLANTSmolcadARTstart HB
LINES
-7.89885 -3.74207 56.0394 -8.046 -2.329 55.073 0 255 0 5
-8.60638 -4.33935 57.5353 -9.091 -4.125 59.33 0 255 0 5
-7.58254 -5.23499 53.661 -6.841 -3.342 53.137 0 255 0 5
PLANTSmolcadARTstart HBCH
LINES
PLANTSmolcadARTstart HB-CHO
LINES
PLANTSmolcadARTend
PLANTSmolcadARTstart HB_WATER
LINES
PLANTSmolcadARTend

PLANTSmolcadARTend

@<TRIPOS>MOLECULE
CHEMBL16867_entry_00005_conf_01
41 45 1
SMALL
USER_CHARGES


@<TRIPOS>ATOM
      1 N1         -8.2907   -4.3394   56.4517 N.pl3     1 UNK        -0.7721
      2 C2         -8.4620   -5.6397   55.9777 C.ar      1 UNK         0.3874
      3 N3         -8.9845   -6.5596   56.8447 N.2       1 UNK        -0.6741
      4 C4         -9.1524   -7.8165   56.3997 C.ar      1 UNK         0.3553
      5 N5         -9.6590   -8.8605   57.1217 N.2       1 UNK        -0.2153
      6 N6         -9.6309   -9.8981   56.2473 N.pl3     1 UNK         0.1636
      7 C7        -10.0692  -11.2122   56.7101 C.3       1 UNK        -0.0585
      8 C8         -9.8123  -11.4186   58.2204 C.3       1 UNK        -0.1196
      9 C9        -10.7616  -10.6525   59.1341 C.ar      1 UNK        -0.0939
     10 C10       -11.7665   -9.8509   58.5847 C.ar      1 UNK        -0.1207
     11 C11       -12.6427   -9.1647   59.4211 C.ar      1 UNK        -0.1266
     12 C12       -12.5093   -9.2796   60.8033 C.ar      1 UNK        -0.1243
     13 C13       -11.5084  -10.0753   61.3570 C.ar      1 UNK        -0.1266
     14 C14       -10.6329  -10.7634   60.5210 C.ar      1 UNK        -0.1207
     15 C15        -9.1231   -9.6029   54.9981 C.ar      1 UNK        -0.1226
     16 C16        -8.8116   -8.2281   55.0822 C.ar      1 UNK        -0.2263
     17 C17        -8.2771   -7.2584   54.2124 C.ar      1 UNK         0.0312
     18 N18        -7.8698   -7.3424   52.9270 N.2       1 UNK        -0.1333
     19 C19        -7.4856   -6.0914   52.6959 C.ar      1 UNK         0.0514
     20 C20        -6.9645   -5.6757   51.3987 C.2       1 UNK         0.0374
     21 C21        -6.4309   -6.3687   50.3172 C.2       1 UNK        -0.1615
     22 C22        -6.0953   -5.4253   49.3457 C.2       1 UNK        -0.2114
     23 C23        -6.4377   -4.1923   49.8710 C.2       1 UNK        -0.0376
     24 O24        -6.9639   -4.3437   51.1131 O.3       1 UNK        -0.1463
     25 N25        -7.5971   -5.2203   53.6934 N.2       1 UNK        -0.2520
     26 N26        -8.1150   -5.9745   54.6870 N.pl3     1 UNK         0.2360
     27 H27        -8.5473   -4.1249   57.4045 H         1 UNK         0.3858
     28 H28        -7.9019   -3.6351   55.8415 H         1 UNK         0.3858
     29 H29       -11.1248  -11.3523   56.4685 H         1 UNK         0.1038
     30 H30        -9.5307  -11.9674   56.1359 H         1 UNK         0.1038
     31 H31        -9.8932  -12.4809   58.4554 H         1 UNK         0.0903
     32 H32        -8.7791  -11.1628   58.4621 H         1 UNK         0.0903
     33 H33       -11.8756   -9.7666   57.5131 H         1 UNK         0.1325
     34 H34       -13.4233   -8.5481   59.0005 H         1 UNK         0.1334
     35 H35       -13.1897   -8.7478   61.4522 H         1 UNK         0.1323
     36 H36       -11.4138  -10.1600   62.4295 H         1 UNK         0.1334
     37 H37        -9.8606  -11.3848   60.9511 H         1 UNK         0.1325
     38 H38        -9.0416  -10.3586   54.2306 H         1 UNK         0.2272
     39 H39        -6.2996   -7.4382   50.2445 H         1 UNK         0.1783
     40 H40        -5.6559   -5.6189   48.3782 H         1 UNK         0.1764
     41 H41        -6.3689   -3.1801   49.5006 H         1 UNK         0.1753
@<TRIPOS>BOND
     1    1    2 1
     2    1   27 1
     3    1   28 1
     4    2   26 ar
     5    2    3 ar
     6    3    4 ar
     7    4   16 ar
     8    4    5 ar
     9    5    6 ar
    10    6    7 1
    11    6   15 ar
    12    7    8 1
    13    7   29 1
    14    7   30 1
    15    8    9 1
    16    8   31 1
    17    8   32 1
    18    9   14 ar
    19    9   10 ar
    20   10   11 ar
    21   10   33 1
    22   11   12 ar
    23   11   34 1
    24   12   13 ar
    25   12   35 1
    26   13   14 ar
    27   13   36 1
    28   14   37 1
    29   15   16 ar
    30   15   38 1
    31   16   17 ar
    32   17   26 ar
    33   17   18 ar
    34   18   19 ar
    35   19   20 1
    36   19   25 ar
    37   20   24 1
    38   20   21 2
    39   21   22 1
    40   21   39 1
    41   22   23 2
    42   22   40 1
    43   23   24 1
    44   23   41 1
    45   25   26 ar
@<TRIPOS>SUBSTRUCTURE
1 UNK 1
@<TRIPOS>COMMENT
CHEMBL16867
PLANTSproteinTorsions
4
218 218.0332
5999 151.0296
6232 253.6449
6320 203.4571
PLANTSmolcadARTstart hb
PLANTSmolcadARTstart HB
LINES
-8.54732 -4.12494 57.4045 -9.091 -4.125 59.33 0 255 0 5
-7.9019 -3.63508 55.8415 -8.046 -2.329 55.073 0 255 0 5
-7.5971 -5.22027 53.6934 -6.841 -3.342 53.137 0 255 0 5
PLANTSmolcadARTstart HBCH
LINES
PLANTSmolcadARTstart HB-CHO
LINES
PLANTSmolcadARTend
PLANTSmolcadARTstart HB_WATER
LINES
PLANTSmolcadARTend

PLANTSmolcadARTend

@<TRIPOS>MOLECULE
CHEMBL177229_entry_00007_conf_01
57 62 1
SMALL
USER_CHARGES


@<TRIPOS>ATOM
      1 N1         -8.2862   -4.3798   56.4780 N.pl3     1 UNK        -0.7485
      2 C2         -8.4848   -5.6581   55.9587 C.ar      1 UNK         0.5758
      3 N3         -9.0250   -6.6076   56.7623 N.2       1 UNK        -0.6473
      4 C4         -9.2107   -7.8481   56.2228 C.ar      1 UNK         0.6986
      5 N5         -9.7747   -8.8660   57.0065 N.pl3     1 UNK        -0.5909
      6 C6        -10.5057   -9.9945   56.4328 C.3       1 UNK         0.0252
      7 C7        -10.3415  -11.3094   57.2256 C.3       1 UNK         0.0862
      8 C8         -8.9266  -11.8985   57.2471 C.3       1 UNK        -0.1570
      9 C9         -8.8872  -12.8919   58.4117 C.3       1 UNK        -0.1610
     10 C10       -10.2066  -12.7279   59.1768 C.3       1 UNK         0.0277
     11 C11       -10.3741  -10.1844   59.5772 C.3       1 UNK         0.1050
     12 C12       -11.2091  -10.0146   60.8369 C.ar      1 UNK        -0.0489
     13 C13       -11.6097  -11.1241   61.5808 C.ar      1 UNK        -0.1749
     14 C14       -12.3815  -10.9265   62.7233 C.ar      1 UNK        -0.1100
     15 C15       -12.7462   -9.6094   63.0985 C.ar      1 UNK         0.0706
     16 C16       -13.5270   -9.3288   64.2461 C.ar      1 UNK        -0.1753
     17 C17       -13.8552   -8.0122   64.5627 C.ar      1 UNK        -0.0926
     18 C18       -13.4232   -6.9604   63.7596 C.ar      1 UNK        -0.0956
     19 C19       -12.6532   -7.2032   62.6243 C.ar      1 UNK        -0.1631
     20 C20       -12.3012   -8.5298   62.2746 C.ar      1 UNK         0.1050
     21 N21       -11.5465   -8.7395   61.1598 N.ar      1 UNK        -0.2121
     22 N22        -8.8926   -8.2219   54.9507 N.2       1 UNK        -0.7327
     23 C23        -8.3632   -7.2637   54.1774 C.ar      1 UNK         0.7979
     24 N24        -7.9548   -7.3046   52.8876 N.2       1 UNK        -0.5254
     25 C25        -7.5362   -6.0633   52.6783 C.ar      1 UNK         0.3563
     26 C26        -7.0137   -5.6587   51.3774 C.2       1 UNK         0.0108
     27 C27        -6.5322   -6.3642   50.2793 C.2       1 UNK        -0.1463
     28 C28        -6.1749   -5.4271   49.3093 C.2       1 UNK        -0.2101
     29 C29        -6.4499   -4.1852   49.8528 C.2       1 UNK        -0.0209
     30 O30        -6.9573   -4.3252   51.1041 O.3       1 UNK        -0.1444
     31 N31        -7.6175   -5.2132   53.6930 N.2       1 UNK        -0.4401
     32 N32        -8.1532   -5.9778   54.6667 N.pl3     1 UNK        -0.0479
     33 H33       -11.0119  -12.0332   56.7554 H         1 UNK         0.1222
     34 H34        -8.5538   -4.1850   57.4316 H         1 UNK         0.3943
     35 H35        -7.8910   -3.6624   55.8871 H         1 UNK         0.3943
     36 H36        -9.8441   -8.7071   58.0012 H         1 UNK         0.3279
     37 H37       -11.5655   -9.7549   56.3369 H         1 UNK         0.0958
     38 H38       -10.1561  -10.1235   55.4081 H         1 UNK         0.0958
     39 H39        -8.6445  -12.3284   56.2850 H         1 UNK         0.1239
     40 H40        -8.2050  -11.1017   57.4370 H         1 UNK         0.1239
     41 H41        -8.7873  -13.9152   58.0475 H         1 UNK         0.1185
     42 H42        -8.0349  -12.6977   59.0644 H         1 UNK         0.1185
     43 H43       -10.9574  -13.4638   58.8847 H         1 UNK         0.1268
     44 H44       -10.1313  -12.7488   60.2639 H         1 UNK         0.1268
     45 H45        -9.3143  -10.3322   59.7962 H         1 UNK         0.1293
     46 H46       -10.4695   -9.2993   58.9486 H         1 UNK         0.1293
     47 H47       -11.3260  -12.1232   61.2823 H         1 UNK         0.1449
     48 H48       -12.7035  -11.7666   63.3221 H         1 UNK         0.1594
     49 H49       -13.8667  -10.1406   64.8736 H         1 UNK         0.1514
     50 H50       -14.4515   -7.8046   65.4392 H         1 UNK         0.1543
     51 H51       -13.6881   -5.9459   64.0198 H         1 UNK         0.1552
     52 H52       -12.3220   -6.3803   62.0066 H         1 UNK         0.1581
     53 H53        -6.4526   -7.4379   50.1935 H         1 UNK         0.1788
     54 H54        -5.7662   -5.6303   48.3304 H         1 UNK         0.1836
     55 H55        -6.3441   -3.1737   49.4894 H         1 UNK         0.1822
     56 N56       -10.7990  -11.3861   58.6990 N.4       1 UNK        -0.4226
     57 H57       -11.8082  -11.4223   58.7341 H         1 UNK         0.3136
@<TRIPOS>BOND
     1    1    2 1
     2    1   34 1
     3    1   35 1
     4    2   32 ar
     5    2    3 ar
     6    3    4 ar
     7    4    5 1
     8    4   22 ar
     9    5    6 1
    10    5   36 1
    11    6    7 1
    12    6   37 1
    13    6   38 1
    14    7   33 1
    15    7    8 1
    16    7   56 1
    17    8    9 1
    18    8   39 1
    19    8   40 1
    20    9   10 1
    21    9   41 1
    22    9   42 1
    23   10   43 1
    24   10   44 1
    25   10   56 1
    26   11   12 1
    27   11   45 1
    28   11   46 1
    29   11   56 1
    30   12   21 ar
    31   12   13 ar
    32   13   14 ar
    33   13   47 1
    34   14   15 ar
    35   14   48 1
    36   15   20 ar
    37   15   16 ar
    38   16   17 ar
    39   16   49 1
    40   17   18 ar
    41   17   50 1
    42   18   19 ar
    43   18   51 1
    44   19   20 ar
    45   19   52 1
    46   20   21 ar
    47   22   23 ar
    48   23   32 ar
    49   23   24 ar
    50   24   25 ar
    51   25   26 1
    52   25   31 ar
    53   26   30 1
    54   26   27 2
    55   27   28 1
    56   27   53 1
    57   28   29 2
    58   28   54 1
    59   29   30 1
    60   29   55 1
    61   31   32 ar
    62   56   57 1
@<TRIPOS>SUBSTRUCTURE
1 UNK 1
@<TRIPOS>COMMENT
CHEMBL177229
PLANTSproteinTorsions
4
218 90.8012
5999 191.5941
6232 133.9458
6320 86.1546
PLANTSmolcadARTstart hb
PLANTSmolcadARTstart HB
LINES
-8.55382 -4.18499 57.4316 -9.091 -4.125 59.33 0 255 0 5
-7.89101 -3.66237 55.8871 -8.046 -2.329 55.073 0 255 0 5
-11.8082 -11.4223 58.7341 -13.631 -12.599 58.686 0 255 0 5
-7.61747 -5.21322 53.693 -6.841 -3.342 53.137 0 255 0 5
PLANTSmolcadARTstart HBCH
LINES
PLANTSmolcadARTstart HB-CHO
LINES
PLANTSmolcadARTend
PLANTSmolcadARTstart HB_WATER
LINES
PLANTSmolcadARTend

PLANTSmolcadARTend

@<TRIPOS>MOLECULE
CHEMBL297685_entry_00015_conf_01
44 47 1
SMALL
USER_CHARGES


@<TRIPOS>ATOM
      1 C1         -8.2390   -8.6363   52.1946 C.3       1 UNK        -0.1323
      2 N2         -8.0964   -7.4476   53.0536 N.pl3     1 UNK        -0.0492
      3 C3         -7.5850   -6.2288   52.7157 C.ar      1 UNK         0.1844
      4 C4         -7.0251   -5.8396   51.4179 C.ar      1 UNK        -0.0088
      5 C5         -6.9645   -4.4828   51.0662 C.ar      1 UNK        -0.1121
      6 C6         -6.4235   -4.0866   49.8428 C.ar      1 UNK        -0.1094
      7 C7         -5.9242   -5.0419   48.9593 C.ar      1 UNK        -0.1522
      8 C8         -5.9597   -6.3922   49.3032 C.ar      1 UNK         0.2086
      9 F9         -5.4627   -7.3192   48.4535 F         1 UNK        -0.2139
     10 C10        -6.5024   -6.7877   50.5261 C.ar      1 UNK        -0.1347
     11 N11        -7.6611   -5.4013   53.7401 N.2       1 UNK        -0.5476
     12 C12        -8.1809   -6.0997   54.7587 C.ar      1 UNK         0.1730
     13 C13        -8.4742   -5.7417   56.0953 C.ar      1 UNK         0.5020
     14 N14        -8.2409   -4.4688   56.6119 N.pl3     1 UNK        -0.8019
     15 N15        -9.0099   -6.6899   56.9123 N.ar      1 UNK        -0.5607
     16 C16        -9.2302   -7.9113   56.4023 C.ar      1 UNK         0.4607
     17 C17        -9.8037   -8.8704   57.3086 C.1       1 UNK        -0.1185
     18 C18       -10.2888   -9.6955   58.0688 C.1       1 UNK        -0.0594
     19 C19       -10.8711  -10.7225   58.9651 C.3       1 UNK         0.2939
     20 O20       -12.0638  -10.1837   59.4994 O.3       1 UNK        -0.6358
     21 C21       -11.1141  -12.0564   58.2290 C.3       1 UNK        -0.1664
     22 C22        -9.7806  -12.8226   58.2695 C.3       1 UNK        -0.1438
     23 C23        -8.9849  -12.2348   59.4466 C.3       1 UNK        -0.1438
     24 C24        -9.8813  -11.1503   60.0682 C.3       1 UNK        -0.1664
     25 N25        -8.9939   -8.3598   55.1577 N.ar      1 UNK        -0.5235
     26 C26        -8.4602   -7.3925   54.3697 C.ar      1 UNK         0.2868
     27 H27        -8.4599   -8.3017   51.1808 H         1 UNK         0.0940
     28 H28        -7.3028   -9.1921   52.2487 H         1 UNK         0.0940
     29 H29        -9.0673   -9.2346   52.5764 H         1 UNK         0.0940
     30 H30        -7.3461   -3.7270   51.7378 H         1 UNK         0.1441
     31 H31        -6.3902   -3.0393   49.5808 H         1 UNK         0.1430
     32 H32        -5.5038   -4.7353   48.0128 H         1 UNK         0.1489
     33 H33        -6.4923   -7.8370   50.7766 H         1 UNK         0.1566
     34 H34        -7.8454   -3.7567   56.0154 H         1 UNK         0.3606
     35 H35        -8.4690   -4.2780   57.5766 H         1 UNK         0.3606
     36 H36       -12.7493  -10.8536   59.4476 H         1 UNK         0.4246
     37 H37       -11.8620  -12.6428   58.7667 H         1 UNK         0.0901
     38 H38       -11.4959  -11.9344   57.2131 H         1 UNK         0.0901
     39 H39        -9.9410  -13.8957   58.3831 H         1 UNK         0.0724
     40 H40        -9.2328  -12.6763   57.3373 H         1 UNK         0.0724
     41 H41        -8.7167  -12.9981   60.1782 H         1 UNK         0.0724
     42 H42        -8.0545  -11.7933   59.0855 H         1 UNK         0.0724
     43 H43        -9.3064  -10.3222   60.4881 H         1 UNK         0.0901
     44 H44       -10.4287  -11.5950   60.9019 H         1 UNK         0.0901
@<TRIPOS>BOND
     1    1    2 1
     2    1   27 1
     3    1   28 1
     4    1   29 1
     5    2   26 ar
     6    2    3 ar
     7    3    4 1
     8    3   11 ar
     9    4   10 ar
    10    4    5 ar
    11    5    6 ar
    12    5   30 1
    13    6    7 ar
    14    6   31 1
    15    7    8 ar
    16    7   32 1
    17    8    9 1
    18    8   10 ar
    19   10   33 1
    20   11   12 ar
    21   12   26 ar
    22   12   13 ar
    23   13   14 1
    24   13   15 ar
    25   14   34 1
    26   14   35 1
    27   15   16 ar
    28   16   17 1
    29   16   25 ar
    30   17   18 3
    31   18   19 1
    32   19   24 1
    33   19   20 1
    34   19   21 1
    35   20   36 1
    36   21   22 1
    37   21   37 1
    38   21   38 1
    39   22   23 1
    40   22   39 1
    41   22   40 1
    42   23   24 1
    43   23   41 1
    44   23   42 1
    45   24   43 1
    46   24   44 1
    47   25   26 ar
@<TRIPOS>SUBSTRUCTURE
1 UNK 1
@<TRIPOS>COMMENT
CHEMBL297685
PLANTSproteinTorsions
4
218 235.3779
5999 226.4312
6232 186.6721
6320 283.1017
PLANTSmolcadARTstart hb
PLANTSmolcadARTstart HB
LINES
-7.84541 -3.75666 56.0154 -8.046 -2.329 55.073 0 255 0 5
-8.46904 -4.27801 57.5766 -9.091 -4.125 59.33 0 255 0 5
-12.7493 -10.8536 59.4476 -13.631 -12.599 58.686 0 255 0 5
-7.6611 -5.4013 53.7401 -6.841 -3.342 53.137 0 255 0 5
PLANTSmolcadARTstart HBCH
LINES
PLANTSmolcadARTstart HB-CHO
LINES
PLANTSmolcadARTend
PLANTSmolcadARTstart HB_WATER
LINES
PLANTSmolcadARTend

PLANTSmolcadARTend

@<TRIPOS>MOLECULE
CHEMBL179265_entry_00007_conf_01
53 58 1
SMALL
USER_CHARGES


@<TRIPOS>ATOM
      1 N1         -8.4710   -4.7960   56.2804 N.pl3     1 UNK        -0.7716
      2 C2         -8.5397   -6.0531   55.6787 C.ar      1 UNK         0.3543
      3 N3         -8.9927   -7.0910   56.4220 N.2       1 UNK        -0.3745
      4 C4         -9.0689   -8.3379   55.8698 C.ar      1 UNK         0.2335
      5 C5         -9.5774   -9.4270   56.7686 C.ar      1 UNK        -0.0412
      6 C6         -9.3258  -10.7826   56.4949 C.ar      1 UNK        -0.1046
      7 C7         -9.8050  -11.7910   57.3288 C.ar      1 UNK        -0.1283
      8 C8        -10.5486  -11.4652   58.4593 C.ar      1 UNK        -0.1414
      9 C9        -10.8173  -10.1302   58.7647 C.ar      1 UNK         0.2474
     10 N10       -11.5582   -9.8318   59.8958 N.pl3     1 UNK        -0.4744
     11 C11       -11.4658  -10.7764   61.0233 C.3       1 UNK        -0.0138
     12 C12       -12.5586  -10.5383   62.0916 C.3       1 UNK        -0.1716
     13 C13       -12.4589   -9.1071   62.6216 C.3       1 UNK         0.2376
     14 C14       -12.5493   -8.1266   61.4572 C.3       1 UNK        -0.1716
     15 C15       -11.4587   -8.4544   60.4099 C.3       1 UNK        -0.0138
     16 O16       -11.2527   -8.9411   63.2956 O.3       1 UNK        -0.3684
     17 C17       -11.4507   -9.0463   64.6882 C.3       1 UNK         0.1098
     18 C18       -12.9635   -8.9439   64.8630 C.3       1 UNK         0.1098
     19 O19       -13.4670   -8.8697   63.5465 O.3       1 UNK        -0.3684
     20 C20       -10.3321   -9.1263   57.9150 C.ar      1 UNK        -0.0847
     21 C21        -8.7033   -8.5826   54.5324 C.ar      1 UNK        -0.5808
     22 C22        -8.2319   -7.5013   53.7669 C.ar      1 UNK         0.6021
     23 N23        -7.7997   -7.3810   52.4890 N.2       1 UNK        -0.5383
     24 C24        -7.4946   -6.0941   52.4039 C.ar      1 UNK         0.3331
     25 C25        -6.9633   -5.5064   51.1787 C.2       1 UNK         0.0369
     26 C26        -6.4235   -6.0477   50.0166 C.2       1 UNK        -0.1601
     27 C27        -6.0871   -4.9826   49.1805 C.2       1 UNK        -0.2113
     28 C28        -6.4341   -3.8315   49.8646 C.2       1 UNK        -0.0371
     29 O29        -6.9644   -4.1481   51.0735 O.3       1 UNK        -0.1462
     30 N30        -7.6868   -5.3544   53.4840 N.2       1 UNK        -0.4767
     31 N31        -8.1627   -6.2515   54.3747 N.pl3     1 UNK         0.1136
     32 H32        -8.7545   -4.6917   57.2439 H         1 UNK         0.3860
     33 H33        -8.1345   -4.0085   55.7449 H         1 UNK         0.3860
     34 H34        -8.7475  -11.0698   55.6288 H         1 UNK         0.1340
     35 H35        -9.5986  -12.8256   57.0986 H         1 UNK         0.1350
     36 H36       -10.9155  -12.2559   59.0981 H         1 UNK         0.1354
     37 H37       -11.5823  -11.7908   60.6384 H         1 UNK         0.0667
     38 H38       -10.4707  -10.7313   61.4699 H         1 UNK         0.0667
     39 H39       -13.5396  -10.6773   61.6337 H         1 UNK         0.0908
     40 H40       -12.4635  -11.2470   62.9153 H         1 UNK         0.0908
     41 H41       -13.5319   -8.2203   60.9912 H         1 UNK         0.0908
     42 H42       -12.4426   -7.1069   61.8295 H         1 UNK         0.0908
     43 H43       -10.4625   -8.2803   60.8204 H         1 UNK         0.0667
     44 H44       -11.5698   -7.7609   59.5746 H         1 UNK         0.0667
     45 H45       -11.0616   -9.9921   65.0671 H         1 UNK         0.0628
     46 H46       -10.9665   -8.2096   65.1931 H         1 UNK         0.0628
     47 H47       -13.3587   -9.8178   65.3822 H         1 UNK         0.0628
     48 H48       -13.2111   -8.0311   65.4063 H         1 UNK         0.0628
     49 H49       -10.5649   -8.0992   58.1537 H         1 UNK         0.1484
     50 H50        -8.7822   -9.5632   54.0892 H         1 UNK         0.2646
     51 H51        -6.2913   -7.0982   49.8021 H         1 UNK         0.1785
     52 H52        -5.6451   -5.0441   48.1970 H         1 UNK         0.1765
     53 H53        -6.3675   -2.7789   49.6321 H         1 UNK         0.1753
@<TRIPOS>BOND
     1    1    2 1
     2    1   32 1
     3    1   33 1
     4    2   31 ar
     5    2    3 ar
     6    3    4 ar
     7    4    5 1
     8    4   21 ar
     9    5   20 ar
    10    5    6 ar
    11    6    7 ar
    12    6   34 1
    13    7    8 ar
    14    7   35 1
    15    8    9 ar
    16    8   36 1
    17    9   10 1
    18    9   20 ar
    19   10   15 1
    20   10   11 1
    21   11   12 1
    22   11   37 1
    23   11   38 1
    24   12   13 1
    25   12   39 1
    26   12   40 1
    27   13   19 1
    28   13   14 1
    29   13   16 1
    30   14   15 1
    31   14   41 1
    32   14   42 1
    33   15   43 1
    34   15   44 1
    35   16   17 1
    36   17   18 1
    37   17   45 1
    38   17   46 1
    39   18   19 1
    40   18   47 1
    41   18   48 1
    42   20   49 1
    43   21   22 ar
    44   21   50 1
    45   22   31 ar
    46   22   23 ar
    47   23   24 ar
    48   24   25 1
    49   24   30 ar
    50   25   29 1
    51   25   26 2
    52   26   27 1
    53   26   51 1
    54   27   28 2
    55   27   52 1
    56   28   29 1
    57   28   53 1
    58   30   31 ar
@<TRIPOS>SUBSTRUCTURE
1 UNK 1
@<TRIPOS>COMMENT
CHEMBL179265
PLANTSproteinTorsions
4
218 326.5547
5999 249.5687
6232 49.2028
6320 273.4703
PLANTSmolcadARTstart hb
PLANTSmolcadARTstart HB
LINES
-8.75453 -4.69166 57.2439 -9.091 -4.125 59.33 0 255 0 5
-8.13446 -4.00852 55.7449 -8.046 -2.329 55.073 0 255 0 5
-7.68682 -5.35437 53.484 -6.841 -3.342 53.137 0 255 0 5
PLANTSmolcadARTstart HBCH
LINES
PLANTSmolcadARTstart HB-CHO
LINES
PLANTSmolcadARTend
PLANTSmolcadARTstart HB_WATER
LINES
PLANTSmolcadARTend

PLANTSmolcadARTend

@<TRIPOS>MOLECULE
CHEMBL136689_entry_00004_conf_01
48 52 1
SMALL
USER_CHARGES


@<TRIPOS>ATOM
      1 C1        -14.7636  -12.5445   61.8630 C.3       1 UNK         0.1382
      2 O2        -13.8718  -11.7657   62.6539 O.3       1 UNK        -0.3666
      3 C3        -13.2606  -10.6614   62.0910 C.ar      1 UNK         0.1547
      4 C4        -13.5777  -10.1404   60.8259 C.ar      1 UNK        -0.1774
      5 C5        -12.9092   -9.0194   60.3410 C.ar      1 UNK        -0.0896
      6 C6        -11.9200   -8.4073   61.1127 C.ar      1 UNK        -0.1199
      7 C7        -11.1933   -7.1790   60.5842 C.3       1 UNK        -0.0743
      8 C8        -10.8827   -7.2713   59.0799 C.3       1 UNK        -0.1687
      9 C9        -10.2564   -8.6235   58.6891 C.3       1 UNK        -0.0263
     10 N10        -9.7444   -8.5843   57.3248 N.pl3     1 UNK         0.0684
     11 N11        -9.8447   -9.6891   56.5402 N.2       1 UNK        -0.1722
     12 C12        -9.3565   -9.3883   55.3585 C.ar      1 UNK        -0.0304
     13 C13        -8.9429   -8.0291   55.3476 C.ar      1 UNK        -0.2356
     14 C14        -9.2108   -7.5134   56.6270 C.ar      1 UNK         0.3075
     15 N15        -8.9765   -6.2494   57.0266 N.2       1 UNK        -0.6996
     16 C16        -8.4246   -5.4151   56.0905 C.ar      1 UNK         0.4177
     17 N17        -8.1710   -4.1006   56.4809 N.pl3     1 UNK        -0.7681
     18 N18        -8.1259   -5.8429   54.8123 N.pl3     1 UNK         0.2403
     19 N19        -7.5879   -5.1785   53.7666 N.2       1 UNK        -0.2824
     20 C20        -7.5464   -6.1116   52.8196 C.ar      1 UNK         0.0727
     21 C21        -7.0215   -5.8302   51.4886 C.2       1 UNK         0.0348
     22 C22        -6.5654   -6.6370   50.4514 C.2       1 UNK        -0.1595
     23 C23        -6.1824   -5.7937   49.4083 C.2       1 UNK        -0.2113
     24 C24        -6.4208   -4.5042   49.8477 C.2       1 UNK        -0.0363
     25 O25        -6.9280   -4.5260   51.1067 O.3       1 UNK        -0.1460
     26 N26        -8.0014   -7.3207   53.1279 N.2       1 UNK        -0.1325
     27 C27        -8.3733   -7.1415   54.4139 C.ar      1 UNK         0.0370
     28 C28       -11.5981   -8.9229   62.3694 C.ar      1 UNK        -0.0896
     29 C29       -12.2676  -10.0437   62.8528 C.ar      1 UNK        -0.1774
     30 H30       -15.1557  -13.3648   62.4642 H         1 UNK         0.0406
     31 H31       -15.6134  -11.9534   61.5183 H         1 UNK         0.0406
     32 H32       -14.2570  -12.9807   61.0007 H         1 UNK         0.0406
     33 H33       -14.3384  -10.5907   60.2068 H         1 UNK         0.1383
     34 H34       -13.1619   -8.6278   59.3662 H         1 UNK         0.1343
     35 H35       -11.7945   -6.2917   60.7909 H         1 UNK         0.0713
     36 H36       -10.2712   -7.0400   61.1511 H         1 UNK         0.0713
     37 H37       -11.8024   -7.1149   58.5126 H         1 UNK         0.0870
     38 H38       -10.2045   -6.4629   58.8005 H         1 UNK         0.0870
     39 H39        -9.4374   -8.8809   59.3623 H         1 UNK         0.0976
     40 H40       -10.9907   -9.4275   58.7685 H         1 UNK         0.0976
     41 H41        -9.3160  -10.1117   54.5575 H         1 UNK         0.2065
     42 H42        -8.3979   -3.8135   57.4218 H         1 UNK         0.3878
     43 H43        -7.7622   -3.4562   55.8194 H         1 UNK         0.3878
     44 H44        -6.5162   -7.7160   50.4545 H         1 UNK         0.1787
     45 H45        -5.7807   -6.0883   48.4499 H         1 UNK         0.1768
     46 H46        -6.2870   -3.5294   49.4025 H         1 UNK         0.1757
     47 H47       -10.8318   -8.4575   62.9720 H         1 UNK         0.1343
     48 H48       -12.0144  -10.4353   63.8273 H         1 UNK         0.1383
@<TRIPOS>BOND
     1    1    2 1
     2    1   30 1
     3    1   31 1
     4    1   32 1
     5    2    3 1
     6    3   29 ar
     7    3    4 ar
     8    4    5 ar
     9    4   33 1
    10    5    6 ar
    11    5   34 1
    12    6    7 1
    13    6   28 ar
    14    7    8 1
    15    7   35 1
    16    7   36 1
    17    8    9 1
    18    8   37 1
    19    8   38 1
    20    9   10 1
    21    9   39 1
    22    9   40 1
    23   10   14 ar
    24   10   11 ar
    25   11   12 ar
    26   12   13 ar
    27   12   41 1
    28   13   27 ar
    29   13   14 ar
    30   14   15 ar
    31   15   16 ar
    32   16   17 1
    33   16   18 ar
    34   17   42 1
    35   17   43 1
    36   18   27 ar
    37   18   19 ar
    38   19   20 ar
    39   20   21 1
    40   20   26 ar
    41   21   25 1
    42   21   22 2
    43   22   23 1
    44   22   44 1
    45   23   24 2
    46   23   45 1
    47   24   25 1
    48   24   46 1
    49   26   27 ar
    50   28   29 ar
    51   28   47 1
    52   29   48 1
@<TRIPOS>SUBSTRUCTURE
1 UNK 1
@<TRIPOS>COMMENT
CHEMBL136689
PLANTSproteinTorsions
4
218 211.5392
5999 160.0019
6232 30.7041
6320 200.2766
PLANTSmolcadARTstart hb
PLANTSmolcadARTstart HB
LINES
-8.39793 -3.81349 57.4218 -9.091 -4.125 59.33 0 255 0 5
-7.76223 -3.45624 55.8194 -8.046 -2.329 55.073 0 255 0 5
-7.58788 -5.17854 53.7666 -6.841 -3.342 53.137 0 255 0 5
PLANTSmolcadARTstart HBCH
LINES
PLANTSmolcadARTstart HB-CHO
LINES
PLANTSmolcadARTend
PLANTSmolcadARTstart HB_WATER
LINES
PLANTSmolcadARTend

PLANTSmolcadARTend

@<TRIPOS>MOLECULE
CHEMBL373026_entry_00018_conf_01
43 46 1
SMALL
USER_CHARGES


@<TRIPOS>ATOM
      1 N1         -8.4987   -4.6890   56.5353 N.pl3     1 UNK        -0.7724
      2 C2         -8.5753   -5.9379   55.9202 C.ar      1 UNK         0.1643
      3 N3         -9.0616   -6.9706   56.6604 N.2       1 UNK        -0.2406
      4 C4         -9.1587   -8.2201   56.1123 C.ar      1 UNK         0.0197
      5 C5         -9.7037   -9.3470   56.9655 C.2       1 UNK         0.5146
      6 O6        -10.1796   -9.1168   58.0797 O.2       1 UNK        -0.4953
      7 N7         -9.6358  -10.5899   56.4472 N.am      1 UNK        -0.5705
      8 C8        -10.0941  -11.8046   57.1168 C.3       1 UNK         0.1139
      9 C9         -9.3156  -12.1466   58.4025 C.3       1 UNK        -0.1002
     10 C10       -10.1665  -12.0156   59.6570 C.ar      1 UNK        -0.1245
     11 C11       -10.3049  -10.7716   60.2781 C.ar      1 UNK        -0.0848
     12 C12       -11.0886  -10.6500   61.4228 C.ar      1 UNK        -0.1884
     13 C13       -11.7321  -11.7722   61.9425 C.ar      1 UNK         0.2090
     14 O14       -12.5031  -11.6518   63.0680 O.3       1 UNK        -0.5954
     15 C15       -11.5978  -13.0154   61.3260 C.ar      1 UNK        -0.1884
     16 C16       -10.8136  -13.1374   60.1817 C.ar      1 UNK        -0.0848
     17 C17        -8.7648   -8.4644   54.7900 C.ar      1 UNK        -0.3216
     18 N18        -8.2803   -7.4074   54.0679 N.pl3     1 UNK         0.3744
     19 N19        -7.8497   -7.4135   52.7933 N.2       1 UNK        -0.3978
     20 C20        -7.4985   -6.1509   52.6009 C.ar      1 UNK         0.2559
     21 C21        -6.9645   -5.6872   51.3252 C.2       1 UNK         0.0333
     22 C22        -6.4251   -6.3391   50.2211 C.2       1 UNK        -0.1585
     23 C23        -6.0781   -5.3596   49.2903 C.2       1 UNK        -0.2119
     24 C24        -6.4189   -4.1467   49.8616 C.2       1 UNK        -0.0335
     25 O25        -6.9560   -4.3450   51.0924 O.3       1 UNK        -0.1453
     26 N26        -7.6526   -5.3167   53.6187 N.2       1 UNK        -0.4657
     27 C27        -8.1637   -6.1203   54.5854 C.ar      1 UNK         0.3046
     28 H28        -8.1435   -3.8996   56.0144 H         1 UNK         0.3804
     29 H29        -8.7972   -4.5898   57.4948 H         1 UNK         0.3804
     30 H30        -9.2488  -10.7031   55.5211 H         1 UNK         0.3061
     31 H31       -11.1691  -11.7904   57.3076 H         1 UNK         0.0860
     32 H32        -9.9823  -12.6292   56.4115 H         1 UNK         0.0860
     33 H33        -8.9188  -13.1615   58.3432 H         1 UNK         0.0831
     34 H34        -8.4364  -11.5066   58.4945 H         1 UNK         0.0831
     35 H35        -9.8096   -9.9003   59.8748 H         1 UNK         0.1363
     36 H36       -11.1954   -9.6877   61.9025 H         1 UNK         0.1392
     37 H37       -12.3504  -10.8301   63.5399 H         1 UNK         0.4472
     38 H38       -12.0978  -13.8841   61.7288 H         1 UNK         0.1392
     39 H39       -10.7121  -14.1010   59.7035 H         1 UNK         0.1363
     40 H40        -8.8159   -9.4254   54.2971 H         1 UNK         0.2543
     41 H41        -6.2983   -7.4056   50.1073 H         1 UNK         0.1780
     42 H42        -5.6320   -5.5163   48.3193 H         1 UNK         0.1774
     43 H43        -6.3432   -3.1210   49.5322 H         1 UNK         0.1767
@<TRIPOS>BOND
     1    1    2 1
     2    1   28 1
     3    1   29 1
     4    2   27 ar
     5    2    3 ar
     6    3    4 ar
     7    4    5 1
     8    4   17 ar
     9    5    6 2
    10    5    7 am BACKBONE|DICT|INTERRES
    11    7    8 1
    12    7   30 1
    13    8    9 1
    14    8   31 1
    15    8   32 1
    16    9   10 1
    17    9   33 1
    18    9   34 1
    19   10   16 ar
    20   10   11 ar
    21   11   12 ar
    22   11   35 1
    23   12   13 ar
    24   12   36 1
    25   13   14 1
    26   13   15 ar
    27   14   37 1
    28   15   16 ar
    29   15   38 1
    30   16   39 1
    31   17   18 ar
    32   17   40 1
    33   18   27 ar
    34   18   19 ar
    35   19   20 ar
    36   20   21 1
    37   20   26 ar
    38   21   25 1
    39   21   22 2
    40   22   23 1
    41   22   41 1
    42   23   24 2
    43   23   42 1
    44   24   25 1
    45   24   43 1
    46   26   27 ar
@<TRIPOS>SUBSTRUCTURE
1 UNK 1
@<TRIPOS>COMMENT
CHEMBL373026
PLANTSproteinTorsions
4
218 21.9049
5999 188.0712
6232 204.7298
6320 252.9573
PLANTSmolcadARTstart hb
PLANTSmolcadARTstart HB
LINES
-8.14348 -3.89959 56.0144 -8.046 -2.329 55.073 0 255 0 5
-8.79724 -4.58981 57.4948 -9.091 -4.125 59.33 0 255 0 5
-7.6526 -5.31671 53.6187 -6.841 -3.342 53.137 0 255 0 5
PLANTSmolcadARTstart HBCH
LINES
PLANTSmolcadARTstart HB-CHO
LINES
PLANTSmolcadARTend
PLANTSmolcadARTstart HB_WATER
LINES
PLANTSmolcadARTend

PLANTSmolcadARTend

@<TRIPOS>MOLECULE
CHEMBL475445_entry_00023_conf_01
43 46 1
SMALL
USER_CHARGES


@<TRIPOS>ATOM
      1 C1        -11.7552   -8.5755   64.7690 C.3       1 UNK         0.1379
      2 O2        -11.4640   -7.7416   63.6525 O.3       1 UNK        -0.3656
      3 C3        -11.8039   -8.1708   62.3838 C.ar      1 UNK         0.1574
      4 C4        -11.4656   -7.3223   61.3283 C.ar      1 UNK        -0.1779
      5 C5        -11.7685   -7.6698   60.0149 C.ar      1 UNK        -0.0875
      6 C6        -12.4155   -8.8767   59.7459 C.ar      1 UNK        -0.1202
      7 C7        -12.7560   -9.2543   58.3122 C.3       1 UNK        -0.0612
      8 C8        -11.8823   -8.5175   57.2859 C.3       1 UNK         0.0315
      9 S9        -10.1149   -8.8996   57.4037 S.3       1 UNK        -0.2666
     10 C10        -9.3528   -7.7674   56.2927 C.ar      1 UNK         0.3264
     11 C11        -9.0761   -8.1760   54.9828 C.ar      1 UNK        -0.5799
     12 C12        -8.4559   -7.2404   54.1358 C.ar      1 UNK         0.6186
     13 N13        -8.0455   -7.2771   52.8459 N.2       1 UNK        -0.5394
     14 C14        -7.5404   -6.0651   52.6651 C.ar      1 UNK         0.3374
     15 C15        -6.9661   -5.6521   51.3892 C.2       1 UNK         0.0371
     16 C16        -6.4092   -6.3496   50.3221 C.2       1 UNK        -0.1627
     17 C17        -6.0253   -5.4079   49.3668 C.2       1 UNK        -0.2122
     18 C18        -6.3642   -4.1715   49.8864 C.2       1 UNK        -0.0355
     19 O19        -6.9333   -4.3189   51.1100 O.3       1 UNK        -0.1429
     20 N20        -7.5755   -5.2346   53.6950 N.2       1 UNK        -0.4778
     21 N21        -8.1643   -5.9800   54.6557 N.pl3     1 UNK         0.1034
     22 C22        -8.4625   -5.6373   55.9528 C.ar      1 UNK         0.3948
     23 N23        -8.1674   -4.3731   56.4641 N.pl3     1 UNK        -0.7707
     24 N24        -9.0578   -6.5330   56.7782 N.2       1 UNK        -0.4433
     25 C25       -12.7581   -9.7333   60.7934 C.ar      1 UNK        -0.0875
     26 C26       -12.4549   -9.3839   62.1066 C.ar      1 UNK        -0.1779
     27 H27       -11.4229   -8.0826   65.6825 H         1 UNK         0.0411
     28 H28       -12.8269   -8.7574   64.8639 H         1 UNK         0.0411
     29 H29       -11.2341   -9.5318   64.7017 H         1 UNK         0.0411
     30 H30       -10.9654   -6.3861   61.5285 H         1 UNK         0.1395
     31 H31       -11.5024   -6.9995   59.2104 H         1 UNK         0.1354
     32 H32       -12.6513  -10.3334   58.1881 H         1 UNK         0.0818
     33 H33       -13.8109   -9.0447   58.1267 H         1 UNK         0.0818
     34 H34       -12.2124   -8.7606   56.2749 H         1 UNK         0.0787
     35 H35       -12.0016   -7.4392   57.4008 H         1 UNK         0.0787
     36 H36        -9.3247   -9.1680   54.6358 H         1 UNK         0.2682
     37 H37        -6.2957   -7.4211   50.2489 H         1 UNK         0.1767
     38 H38        -5.5580   -5.6046   48.4132 H         1 UNK         0.1763
     39 H39        -6.2673   -3.1592   49.5225 H         1 UNK         0.1761
     40 H40        -8.4063   -4.1588   57.4213 H         1 UNK         0.3865
     41 H41        -7.7280   -3.6876   55.8667 H         1 UNK         0.3865
     42 H42       -13.2611  -10.6683   60.5929 H         1 UNK         0.1354
     43 H43       -12.7328  -10.0662   62.8954 H         1 UNK         0.1395
@<TRIPOS>BOND
     1    1    2 1
     2    1   27 1
     3    1   28 1
     4    1   29 1
     5    2    3 1
     6    3   26 ar
     7    3    4 ar
     8    4    5 ar
     9    4   30 1
    10    5    6 ar
    11    5   31 1
    12    6    7 1
    13    6   25 ar
    14    7    8 1
    15    7   32 1
    16    7   33 1
    17    8    9 1
    18    8   34 1
    19    8   35 1
    20    9   10 1
    21   10   24 ar
    22   10   11 ar
    23   11   12 ar
    24   11   36 1
    25   12   21 ar
    26   12   13 ar
    27   13   14 ar
    28   14   15 1
    29   14   20 ar
    30   15   19 1
    31   15   16 2
    32   16   17 1
    33   16   37 1
    34   17   18 2
    35   17   38 1
    36   18   19 1
    37   18   39 1
    38   20   21 ar
    39   21   22 ar
    40   22   23 1
    41   22   24 ar
    42   23   40 1
    43   23   41 1
    44   25   26 ar
    45   25   42 1
    46   26   43 1
@<TRIPOS>SUBSTRUCTURE
1 UNK 1
@<TRIPOS>COMMENT
CHEMBL475445
PLANTSproteinTorsions
4
218 47.1539
5999 230.4421
6232 204.5430
6320 239.0073
PLANTSmolcadARTstart hb
PLANTSmolcadARTstart HB
LINES
-8.40634 -4.15882 57.4213 -9.091 -4.125 59.33 0 255 0 5
-7.72804 -3.68757 55.8667 -8.046 -2.329 55.073 0 255 0 5
-7.57555 -5.2346 53.695 -6.841 -3.342 53.137 0 255 0 5
PLANTSmolcadARTstart HBCH
LINES
PLANTSmolcadARTstart HB-CHO
LINES
PLANTSmolcadARTend
PLANTSmolcadARTstart HB_WATER
LINES
PLANTSmolcadARTend

PLANTSmolcadARTend

@<TRIPOS>MOLECULE
CHEMBL1098765_entry_00003_conf_01
49 53 1
SMALL
USER_CHARGES


@<TRIPOS>ATOM
      1 N1        -11.6639   -6.2347   62.1050 N.pl3     1 UNK        -0.8622
      2 C2        -11.4295   -7.2766   61.2130 C.ar      1 UNK         0.3801
      3 N3        -11.7686   -8.5283   61.6201 N.ar      1 UNK        -0.3113
      4 C4        -11.5380   -9.5576   60.7517 C.ar      1 UNK         0.2179
      5 C5        -11.9044  -10.9098   61.2582 C.ar      1 UNK        -0.0405
      6 C6        -12.9731  -11.0688   62.1502 C.ar      1 UNK        -0.0917
      7 C7        -13.3163  -12.3313   62.6270 C.ar      1 UNK        -0.1300
      8 C8        -12.5872  -13.4441   62.2170 C.ar      1 UNK        -0.1167
      9 C9        -11.5180  -13.3036   61.3365 C.ar      1 UNK        -0.1300
     10 C10       -11.1786  -12.0398   60.8610 C.ar      1 UNK        -0.0917
     11 C11       -10.9898   -9.3131   59.4783 C.ar      1 UNK        -0.2340
     12 C12       -10.6667  -10.1773   58.3128 C.2       1 UNK         0.5076
     13 O13       -10.8187  -11.3920   58.1942 O.2       1 UNK        -0.4236
     14 C14       -10.1193   -9.2321   57.3088 C.ar      1 UNK        -0.2381
     15 C15        -9.6457   -9.4819   56.0204 C.ar      1 UNK        -0.0290
     16 C16        -9.1715   -8.4226   55.2439 C.ar      1 UNK        -0.1867
     17 C17        -9.1676   -7.1100   55.7473 C.ar      1 UNK         0.2615
     18 N18        -8.6994   -6.0052   55.0148 N.pl3     1 UNK        -0.8073
     19 C19        -8.4647   -6.0944   53.5783 C.3       1 UNK         0.1125
     20 C20        -6.9773   -5.9444   53.2194 C.3       1 UNK        -0.0842
     21 C21        -6.7542   -5.6758   51.7388 C.ar      1 UNK         0.0255
     22 C22        -6.3628   -6.6976   50.8668 C.ar      1 UNK        -0.1689
     23 C23        -6.1784   -6.3887   49.5174 C.ar      1 UNK        -0.0847
     24 C24        -6.3875   -5.0805   49.0756 C.ar      1 UNK        -0.1797
     25 C25        -6.7785   -4.1176   50.0079 C.ar      1 UNK        -0.0089
     26 N26        -6.9638   -4.3973   51.3237 N.ar      1 UNK        -0.2605
     27 C27        -9.6453   -6.8760   57.0419 C.ar      1 UNK        -0.1422
     28 C28       -10.1205   -7.9366   57.8148 C.ar      1 UNK         0.0090
     29 C29       -10.6773   -7.9945   59.1672 C.ar      1 UNK         0.1737
     30 N30       -10.8826   -6.9532   60.0137 N.ar      1 UNK        -0.2963
     31 H31       -12.0700   -6.4372   63.0068 H         1 UNK         0.4048
     32 H32       -11.4259   -5.2908   61.8367 H         1 UNK         0.4048
     33 H33       -13.5445  -10.2106   62.4736 H         1 UNK         0.1335
     34 H34       -14.1441  -12.4463   63.3112 H         1 UNK         0.1327
     35 H35       -12.8522  -14.4238   62.5862 H         1 UNK         0.1298
     36 H36       -10.9534  -14.1702   61.0249 H         1 UNK         0.1327
     37 H37       -10.3435  -11.9404   60.1824 H         1 UNK         0.1335
     38 H38        -9.6393  -10.4822   55.6123 H         1 UNK         0.1492
     39 H39        -8.8099   -8.6413   54.2506 H         1 UNK         0.1389
     40 H40        -8.9438   -5.0946   55.3770 H         1 UNK         0.4022
     41 H41        -8.8462   -7.0519   53.2215 H         1 UNK         0.0752
     42 H42        -9.0543   -5.3101   53.1005 H         1 UNK         0.0752
     43 H43        -6.5299   -5.1317   53.7946 H         1 UNK         0.0901
     44 H44        -6.4337   -6.8438   53.5138 H         1 UNK         0.0901
     45 H45        -6.2071   -7.7057   51.2226 H         1 UNK         0.1458
     46 H46        -5.8767   -7.1564   48.8202 H         1 UNK         0.1379
     47 H47        -6.2503   -4.8199   48.0363 H         1 UNK         0.1446
     48 H48        -6.9495   -3.0953   49.7043 H         1 UNK         0.1605
     49 H49        -9.6489   -5.8722   57.4429 H         1 UNK         0.1491
@<TRIPOS>BOND
     1    1    2 1
     2    1   31 1
     3    1   32 1
     4    2   30 ar
     5    2    3 ar
     6    3    4 ar
     7    4    5 1
     8    4   11 ar
     9    5   10 ar
    10    5    6 ar
    11    6    7 ar
    12    6   33 1
    13    7    8 ar
    14    7   34 1
    15    8    9 ar
    16    8   35 1
    17    9   10 ar
    18    9   36 1
    19   10   37 1
    20   11   29 ar
    21   11   12 1
    22   12   13 2
    23   12   14 1
    24   14   28 ar
    25   14   15 ar
    26   15   16 ar
    27   15   38 1
    28   16   17 ar
    29   16   39 1
    30   17   18 1
    31   17   27 ar
    32   18   19 1
    33   18   40 1
    34   19   20 1
    35   19   41 1
    36   19   42 1
    37   20   21 1
    38   20   43 1
    39   20   44 1
    40   21   26 ar
    41   21   22 ar
    42   22   23 ar
    43   22   45 1
    44   23   24 ar
    45   23   46 1
    46   24   25 ar
    47   24   47 1
    48   25   26 ar
    49   25   48 1
    50   27   28 ar
    51   27   49 1
    52   28   29 1
    53   29   30 ar
@<TRIPOS>SUBSTRUCTURE
1 UNK 1
@<TRIPOS>COMMENT
CHEMBL1098765
PLANTSproteinTorsions
4
218 107.3988
5999 196.3637
6232 249.3951
6320 344.6740
PLANTSmolcadARTstart hb
PLANTSmolcadARTstart HB
LINES
-10.8187 -11.392 58.1942 -12.718 -12.217 58.5452 0 255 0 5
-6.96376 -4.39733 51.3237 -6.841 -3.342 53.137 0 255 0 5
PLANTSmolcadARTstart HBCH
LINES
PLANTSmolcadARTstart HB-CHO
LINES
PLANTSmolcadARTend
PLANTSmolcadARTstart HB_WATER
LINES
PLANTSmolcadARTend

PLANTSmolcadARTend

@<TRIPOS>MOLECULE
CHEMBL278906_entry_00014_conf_01
38 42 1
SMALL
USER_CHARGES


@<TRIPOS>ATOM
      1 N1         -8.2661   -4.3329   56.4619 N.pl3     1 UNK        -0.7708
      2 C2         -8.4563   -5.6295   55.9848 C.ar      1 UNK         0.3887
      3 N3         -8.9768   -6.5477   56.8549 N.2       1 UNK        -0.6756
      4 C4         -9.1607   -7.8020   56.4082 C.ar      1 UNK         0.3580
      5 N5         -9.6641   -8.8454   57.1339 N.2       1 UNK        -0.2182
      6 N6         -9.6402   -9.8839   56.2603 N.pl3     1 UNK         0.1717
      7 C7        -10.1212  -11.1839   56.7138 C.3       1 UNK        -0.0275
      8 C8        -10.4876  -11.2224   58.1918 C.ar      1 UNK        -0.1409
      9 C9        -11.3896  -10.2907   58.7134 C.ar      1 UNK        -0.0767
     10 C10       -11.7188  -10.3244   60.0659 C.ar      1 UNK        -0.1705
     11 C11       -11.1467  -11.2890   60.8927 C.ar      1 UNK         0.2288
     12 F12       -11.4649  -11.3195   62.2064 F         1 UNK        -0.2143
     13 C13       -10.2495  -12.2224   60.3773 C.ar      1 UNK        -0.1705
     14 C14        -9.9197  -12.1902   59.0248 C.ar      1 UNK        -0.0767
     15 C15        -9.1688   -9.5822   54.9985 C.ar      1 UNK        -0.1208
     16 C16        -8.8419   -8.2112   55.0845 C.ar      1 UNK        -0.2251
     17 C17        -8.3099   -7.2430   54.2114 C.ar      1 UNK         0.0309
     18 N18        -7.9156   -7.3277   52.9221 N.2       1 UNK        -0.1325
     19 C19        -7.5146   -6.0815   52.6926 C.ar      1 UNK         0.0509
     20 C20        -6.9861   -5.6726   51.3964 C.2       1 UNK         0.0372
     21 C21        -6.4698   -6.3724   50.3105 C.2       1 UNK        -0.1634
     22 C22        -6.1216   -5.4326   49.3399 C.2       1 UNK        -0.2122
     23 C23        -6.4394   -4.1950   49.8699 C.2       1 UNK        -0.0361
     24 O24        -6.9622   -4.3401   51.1141 O.3       1 UNK        -0.1437
     25 N25        -7.6108   -5.2115   53.6926 N.2       1 UNK        -0.2505
     26 N26        -8.1284   -5.9629   54.6887 N.pl3     1 UNK         0.2355
     27 H27        -8.5127   -4.1187   57.4172 H         1 UNK         0.3856
     28 H28        -7.8827   -3.6284   55.8483 H         1 UNK         0.3856
     29 H29       -10.9884  -11.4648   56.1133 H         1 UNK         0.1051
     30 H30        -9.3576  -11.9308   56.4885 H         1 UNK         0.1051
     31 H31       -11.8363   -9.5438   58.0731 H         1 UNK         0.1429
     32 H32       -12.4150   -9.6056   60.4721 H         1 UNK         0.1509
     33 H33        -9.8106  -12.9677   61.0241 H         1 UNK         0.1509
     34 H34        -9.2239  -12.9147   58.6272 H         1 UNK         0.1429
     35 H35        -9.1151  -10.3316   54.2224 H         1 UNK         0.2260
     36 H36        -6.3596   -7.4441   50.2344 H         1 UNK         0.1769
     37 H37        -5.6909   -5.6308   48.3696 H         1 UNK         0.1763
     38 H38        -6.3557   -3.1834   49.5008 H         1 UNK         0.1759
@<TRIPOS>BOND
     1    1    2 1
     2    1   27 1
     3    1   28 1
     4    2   26 ar
     5    2    3 ar
     6    3    4 ar
     7    4   16 ar
     8    4    5 ar
     9    5    6 ar
    10    6    7 1
    11    6   15 ar
    12    7    8 1
    13    7   29 1
    14    7   30 1
    15    8   14 ar
    16    8    9 ar
    17    9   10 ar
    18    9   31 1
    19   10   11 ar
    20   10   32 1
    21   11   12 1
    22   11   13 ar
    23   13   14 ar
    24   13   33 1
    25   14   34 1
    26   15   16 ar
    27   15   35 1
    28   16   17 ar
    29   17   26 ar
    30   17   18 ar
    31   18   19 ar
    32   19   20 1
    33   19   25 ar
    34   20   24 1
    35   20   21 2
    36   21   22 1
    37   21   36 1
    38   22   23 2
    39   22   37 1
    40   23   24 1
    41   23   38 1
    42   25   26 ar
@<TRIPOS>SUBSTRUCTURE
1 UNK 1
@<TRIPOS>COMMENT
CHEMBL278906
PLANTSproteinTorsions
4
218 166.0323
5999 261.0963
6232 171.7831
6320 64.5604
PLANTSmolcadARTstart hb
PLANTSmolcadARTstart HB
LINES
-8.51267 -4.11869 57.4172 -9.091 -4.125 59.33 0 255 0 5
-7.88274 -3.62845 55.8483 -8.046 -2.329 55.073 0 255 0 5
-7.6108 -5.21151 53.6926 -6.841 -3.342 53.137 0 255 0 5
PLANTSmolcadARTstart HBCH
LINES
PLANTSmolcadARTstart HB-CHO
LINES
PLANTSmolcadARTend
PLANTSmolcadARTstart HB_WATER
LINES
PLANTSmolcadARTend

PLANTSmolcadARTend

@<TRIPOS>MOLECULE
CHEMBL398046_entry_00019_conf_01
41 45 1
SMALL
USER_CHARGES


@<TRIPOS>ATOM
      1 N1         -8.3226   -4.2690   56.4528 N.pl3     1 UNK        -0.7707
      2 C2         -8.5057   -5.5781   56.0087 C.ar      1 UNK         0.3889
      3 N3         -9.0382   -6.4694   56.9018 N.2       1 UNK        -0.6718
      4 C4         -9.1923   -7.7291   56.4550 C.ar      1 UNK         0.1858
      5 C5         -8.8645   -8.1874   55.1653 C.ar      1 UNK        -0.1757
      6 N6         -9.1158   -9.5152   54.9767 N.2       1 UNK         0.0246
      7 C7         -9.5853   -9.8784   56.1486 C.ar      1 UNK        -0.2040
      8 N8         -9.6650   -8.8628   57.0886 N.pl3     1 UNK         0.1127
      9 C9        -10.0998   -8.9985   58.4751 C.3       1 UNK        -0.0452
     10 C10       -11.4616   -8.3113   58.7258 C.3       1 UNK        -0.1204
     11 C11       -11.7984   -8.1029   60.1978 C.ar      1 UNK        -0.0924
     12 C12       -12.3776   -9.1385   60.9371 C.ar      1 UNK        -0.1212
     13 C13       -12.6522   -8.9568   62.2899 C.ar      1 UNK        -0.1263
     14 C14       -12.3514   -7.7397   62.8976 C.ar      1 UNK        -0.1244
     15 C15       -11.7793   -6.7018   62.1652 C.ar      1 UNK        -0.1263
     16 C16       -11.5030   -6.8830   60.8126 C.ar      1 UNK        -0.1212
     17 C17        -8.3258   -7.2395   54.2717 C.ar      1 UNK         0.0051
     18 N18        -7.9124   -7.3496   52.9899 N.2       1 UNK        -0.0741
     19 C19        -7.5145   -6.1067   52.7387 C.ar      1 UNK         0.0512
     20 C20        -6.9729   -5.7227   51.4403 C.2       1 UNK         0.0380
     21 C21        -6.4282   -6.4420   50.3817 C.2       1 UNK        -0.1630
     22 C22        -6.0771   -5.5218   49.3934 C.2       1 UNK        -0.2123
     23 C23        -6.4198   -4.2758   49.8872 C.2       1 UNK        -0.0360
     24 O24        -6.9625   -4.3974   51.1255 O.3       1 UNK        -0.1429
     25 N25        -7.6265   -5.2151   53.7179 N.2       1 UNK        -0.2861
     26 N26        -8.1565   -5.9446   54.7235 N.pl3     1 UNK         0.2565
     27 H27        -8.5777   -4.0302   57.3997 H         1 UNK         0.3859
     28 H28        -7.9245   -3.5837   55.8272 H         1 UNK         0.3859
     29 H29        -9.8920  -10.8777   56.4202 H         1 UNK         0.2126
     30 H30       -10.1393  -10.0579   58.7335 H         1 UNK         0.1014
     31 H31        -9.3365   -8.5548   59.1158 H         1 UNK         0.1014
     32 H32       -11.4706   -7.3393   58.2303 H         1 UNK         0.0868
     33 H33       -12.2598   -8.8749   58.2394 H         1 UNK         0.0868
     34 H34       -12.6008  -10.0869   60.4701 H         1 UNK         0.1317
     35 H35       -13.0926   -9.7569   62.8664 H         1 UNK         0.1332
     36 H36       -12.5619   -7.6004   63.9479 H         1 UNK         0.1325
     37 H37       -11.5465   -5.7626   62.6449 H         1 UNK         0.1332
     38 H38       -11.0496   -6.0816   60.2476 H         1 UNK         0.1317
     39 H39        -6.3011   -7.5136   50.3347 H         1 UNK         0.1767
     40 H40        -5.6275   -5.7383   48.4354 H         1 UNK         0.1758
     41 H41        -6.3422   -3.2721   49.4959 H         1 UNK         0.1757
@<TRIPOS>BOND
     1    1    2 1
     2    1   27 1
     3    1   28 1
     4    2   26 ar
     5    2    3 ar
     6    3    4 ar
     7    4    8 ar
     8    4    5 ar
     9    5    6 ar
    10    5   17 ar
    11    6    7 ar
    12    7    8 ar
    13    7   29 1
    14    8    9 1
    15    9   10 1
    16    9   30 1
    17    9   31 1
    18   10   11 1
    19   10   32 1
    20   10   33 1
    21   11   16 ar
    22   11   12 ar
    23   12   13 ar
    24   12   34 1
    25   13   14 ar
    26   13   35 1
    27   14   15 ar
    28   14   36 1
    29   15   16 ar
    30   15   37 1
    31   16   38 1
    32   17   26 ar
    33   17   18 ar
    34   18   19 ar
    35   19   20 1
    36   19   25 ar
    37   20   24 1
    38   20   21 2
    39   21   22 1
    40   21   39 1
    41   22   23 2
    42   22   40 1
    43   23   24 1
    44   23   41 1
    45   25   26 ar
@<TRIPOS>SUBSTRUCTURE
1 UNK 1
@<TRIPOS>COMMENT
CHEMBL398046
PLANTSproteinTorsions
4
218 268.6204
5999 272.0044
6232 235.4972
6320 283.4261
PLANTSmolcadARTstart hb
PLANTSmolcadARTstart HB
LINES
-8.57768 -4.03022 57.3997 -9.091 -4.125 59.33 0 255 0 5
-7.92455 -3.58374 55.8272 -8.046 -2.329 55.073 0 255 0 5
-7.62651 -5.21513 53.7179 -6.841 -3.342 53.137 0 255 0 5
PLANTSmolcadARTstart HBCH
LINES
PLANTSmolcadARTstart HB-CHO
LINES
PLANTSmolcadARTend
PLANTSmolcadARTstart HB_WATER
LINES
PLANTSmolcadARTend

PLANTSmolcadARTend

@<TRIPOS>MOLECULE
CHEMBL173941_entry_00006_conf_01
49 53 1
SMALL
USER_CHARGES


@<TRIPOS>ATOM
      1 N1         -8.4175   -4.7811   56.4465 N.pl3     1 UNK        -0.7388
      2 C2         -8.5524   -6.0284   55.8387 C.ar      1 UNK         0.5393
      3 N3         -9.0627   -7.0521   56.5661 N.2       1 UNK        -0.6100
      4 C4         -9.1941   -8.2643   55.9482 C.ar      1 UNK         0.6429
      5 N5         -9.6495   -9.3359   56.7246 N.pl3     1 UNK        -0.4057
      6 C6         -9.3581   -9.4481   58.1693 C.3       1 UNK        -0.0737
      7 C7        -10.4197   -8.7408   59.0432 C.3       1 UNK         0.0589
      8 C8        -12.8917   -8.7145   59.6348 C.3       1 UNK         0.0976
      9 C9        -12.5632   -8.6143   61.1206 C.ar      1 UNK        -0.2664
     10 C10       -12.9700   -9.6194   62.0084 C.ar      1 UNK         0.2851
     11 F11       -13.6570  -10.6952   61.5594 F         1 UNK        -0.1944
     12 C12       -12.6622   -9.5239   63.3655 C.ar      1 UNK        -0.2148
     13 C13       -11.9487   -8.4268   63.8458 C.ar      1 UNK         0.3076
     14 F14       -11.6503   -8.3376   65.1614 F         1 UNK        -0.1615
     15 C15       -11.5421   -7.4225   62.9684 C.ar      1 UNK        -0.2148
     16 C16       -11.8469   -7.5143   61.6102 C.ar      1 UNK         0.2851
     17 F17       -11.4400   -6.5344   60.7706 F         1 UNK        -0.1944
     18 C18       -12.1019   -9.3056   57.2740 C.3       1 UNK         0.0589
     19 C19       -10.9556   -9.9871   56.4937 C.3       1 UNK        -0.0737
     20 N20        -8.8177   -8.5343   54.6588 N.2       1 UNK        -0.5620
     21 C21        -8.3215   -7.5048   53.9605 C.ar      1 UNK         0.7081
     22 N22        -7.8839   -7.4434   52.6812 N.2       1 UNK        -0.4878
     23 C23        -7.5122   -6.1755   52.5648 C.ar      1 UNK         0.3335
     24 C24        -6.9658   -5.6676   51.3111 C.2       1 UNK         0.0018
     25 C25        -6.4100   -6.2805   50.1928 C.2       1 UNK        -0.1412
     26 C26        -6.0596   -5.2693   49.2977 C.2       1 UNK        -0.2101
     27 C27        -6.4141   -4.0776   49.9038 C.2       1 UNK        -0.0155
     28 O28        -6.9631   -4.3184   51.1217 O.3       1 UNK        -0.1441
     29 N29        -7.6588   -5.3976   53.6288 N.2       1 UNK        -0.4096
     30 N30        -8.1823   -6.2468   54.5368 N.pl3     1 UNK        -0.0253
     31 H31        -8.6896   -4.6688   57.4123 H         1 UNK         0.3946
     32 H32        -8.0291   -4.0125   55.9189 H         1 UNK         0.3946
     33 H33        -9.3034  -10.5046   58.4386 H         1 UNK         0.1090
     34 H34        -8.3698   -9.0510   58.4015 H         1 UNK         0.1090
     35 H35       -10.2114   -8.8686   60.1063 H         1 UNK         0.1344
     36 H36       -10.5089   -7.6762   58.8169 H         1 UNK         0.1344
     37 H37       -13.0121   -7.7190   59.2033 H         1 UNK         0.1334
     38 H38       -13.8091   -9.2754   59.4455 H         1 UNK         0.1334
     39 H39       -12.9758  -10.3024   64.0456 H         1 UNK         0.1896
     40 H40       -10.9884   -6.5730   63.3407 H         1 UNK         0.1896
     41 H41       -13.0470   -9.8251   57.1143 H         1 UNK         0.1344
     42 H42       -12.2208   -8.2504   57.0188 H         1 UNK         0.1344
     43 H43       -11.1978  -10.0125   55.4309 H         1 UNK         0.1090
     44 H44       -10.8846  -11.0364   56.7862 H         1 UNK         0.1090
     45 H45        -6.2757   -7.3421   50.0457 H         1 UNK         0.1792
     46 H46        -5.6029   -5.3920   48.3267 H         1 UNK         0.1858
     47 H47        -6.3413   -3.0413   49.6080 H         1 UNK         0.1843
     48 N48       -11.7941   -9.3954   58.7850 N.4       1 UNK        -0.4374
     49 H49       -11.7331  -10.3711   59.0411 H         1 UNK         0.3046
@<TRIPOS>BOND
     1    1    2 1
     2    1   31 1
     3    1   32 1
     4    2   30 ar
     5    2    3 ar
     6    3    4 ar
     7    4    5 1
     8    4   20 ar
     9    5   19 1
    10    5    6 1
    11    6    7 1
    12    6   33 1
    13    6   34 1
    14    7   35 1
    15    7   36 1
    16    7   48 1
    17    8    9 1
    18    8   37 1
    19    8   38 1
    20    8   48 1
    21    9   16 ar
    22    9   10 ar
    23   10   11 1
    24   10   12 ar
    25   12   13 ar
    26   12   39 1
    27   13   14 1
    28   13   15 ar
    29   15   16 ar
    30   15   40 1
    31   16   17 1
    32   18   19 1
    33   18   41 1
    34   18   42 1
    35   18   48 1
    36   19   43 1
    37   19   44 1
    38   20   21 ar
    39   21   30 ar
    40   21   22 ar
    41   22   23 ar
    42   23   24 1
    43   23   29 ar
    44   24   28 1
    45   24   25 2
    46   25   26 1
    47   25   45 1
    48   26   27 2
    49   26   46 1
    50   27   28 1
    51   27   47 1
    52   29   30 ar
    53   48   49 1
@<TRIPOS>SUBSTRUCTURE
1 UNK 1
@<TRIPOS>COMMENT
CHEMBL173941
PLANTSproteinTorsions
4
218 144.4467
5999 267.8601
6232 270.9574
6320 276.5473
PLANTSmolcadARTstart hb
PLANTSmolcadARTstart HB
LINES
-8.68964 -4.6688 57.4123 -9.091 -4.125 59.33 0 255 0 5
-8.02908 -4.01248 55.9189 -8.046 -2.329 55.073 0 255 0 5
-7.65885 -5.39762 53.6288 -6.841 -3.342 53.137 0 255 0 5
PLANTSmolcadARTstart HBCH
LINES
PLANTSmolcadARTstart HB-CHO
LINES
PLANTSmolcadARTend
PLANTSmolcadARTstart HB_WATER
LINES
PLANTSmolcadARTend

PLANTSmolcadARTend

@<TRIPOS>MOLECULE
CHEMBL275636_00_entry_00014_conf_01
44 48 1
SMALL
USER_CHARGES


@<TRIPOS>ATOM
      1 N1         -8.2891   -4.2185   56.4629 N.pl3     1 UNK        -0.7678
      2 C2         -8.5040   -5.5326   56.0485 C.ar      1 UNK         0.4175
      3 N3         -9.0610   -6.3902   56.9591 N.2       1 UNK        -0.6965
      4 C4         -9.2539   -7.6551   56.5408 C.ar      1 UNK         0.3090
      5 C5         -8.9339   -8.1508   55.2657 C.ar      1 UNK        -0.2361
      6 C6         -9.2891   -9.5265   55.2598 C.ar      1 UNK        -0.0276
      7 N7         -9.7752   -9.8595   56.4336 N.2       1 UNK        -0.1752
      8 N8         -9.7796   -8.7466   57.2132 N.pl3     1 UNK         0.0619
      9 C9        -10.2169   -8.8467   58.6039 C.3       1 UNK        -0.0432
     10 C10       -11.6712   -8.3447   58.7835 C.3       1 UNK         0.0824
     11 N11       -12.0242   -8.0281   60.1723 N.3       1 UNK        -0.7034
     12 C12       -11.2159   -6.9160   60.6854 C.3       1 UNK         0.0796
     13 C13       -11.5810   -6.5880   62.1497 C.3       1 UNK         0.1314
     14 O14       -11.4673   -7.7556   62.9563 O.3       1 UNK        -0.4477
     15 C15       -12.3183   -8.8076   62.5129 C.3       1 UNK         0.1314
     16 C16       -11.9640   -9.1968   61.0623 C.3       1 UNK         0.0796
     17 C17        -8.3679   -7.2374   54.3549 C.ar      1 UNK         0.0362
     18 N18        -7.9557   -7.3926   53.0780 N.2       1 UNK        -0.1313
     19 C19        -7.5240   -6.1678   52.7952 C.ar      1 UNK         0.0724
     20 C20        -6.9696   -5.8332   51.4886 C.2       1 UNK         0.0340
     21 C21        -6.4237   -6.5930   50.4590 C.2       1 UNK        -0.1592
     22 C22        -6.0573   -5.7105   49.4424 C.2       1 UNK        -0.2114
     23 C23        -6.3941   -4.4456   49.8899 C.2       1 UNK        -0.0357
     24 O24        -6.9461   -4.5196   51.1278 O.3       1 UNK        -0.1459
     25 N25        -7.6139   -5.2481   53.7505 N.2       1 UNK        -0.2808
     26 N26        -8.1640   -5.9375   54.7735 N.pl3     1 UNK         0.2394
     27 H27        -8.5464   -3.9494   57.4013 H         1 UNK         0.3884
     28 H28        -7.8802   -3.5556   55.8201 H         1 UNK         0.3884
     29 H29        -9.1903  -10.2451   54.4596 H         1 UNK         0.2070
     30 H30       -10.1035   -9.8801   58.9321 H         1 UNK         0.1054
     31 H31        -9.5399   -8.2510   59.2181 H         1 UNK         0.1054
     32 H32       -11.8372   -7.4668   58.1567 H         1 UNK         0.0773
     33 H33       -12.3440   -9.1140   58.3997 H         1 UNK         0.0773
     34 H34       -10.1552   -7.1597   60.6041 H         1 UNK         0.0728
     35 H35       -11.3734   -6.0359   60.0604 H         1 UNK         0.0728
     36 H36       -10.9052   -5.8271   62.5406 H         1 UNK         0.0538
     37 H37       -12.5889   -6.1741   62.2190 H         1 UNK         0.0538
     38 H38       -12.1849   -9.6657   63.1717 H         1 UNK         0.0538
     39 H39       -13.3667   -8.5131   62.5936 H         1 UNK         0.0538
     40 H40       -12.6480   -9.9714   60.7185 H         1 UNK         0.0728
     41 H41       -10.9671   -9.6388   61.0227 H         1 UNK         0.0728
     42 H42        -6.3051   -7.6667   50.4495 H         1 UNK         0.1785
     43 H43        -5.6022   -5.9640   48.4964 H         1 UNK         0.1771
     44 H44        -6.3059   -3.4570   49.4637 H         1 UNK         0.1760
@<TRIPOS>BOND
     1    1    2 1
     2    1   27 1
     3    1   28 1
     4    2   26 ar
     5    2    3 ar
     6    3    4 ar
     7    4    8 ar
     8    4    5 ar
     9    5    6 ar
    10    5   17 ar
    11    6    7 ar
    12    6   29 1
    13    7    8 ar
    14    8    9 1
    15    9   10 1
    16    9   30 1
    17    9   31 1
    18   10   11 1
    19   10   32 1
    20   10   33 1
    21   11   16 1
    22   11   12 1
    23   12   13 1
    24   12   34 1
    25   12   35 1
    26   13   14 1
    27   13   36 1
    28   13   37 1
    29   14   15 1
    30   15   16 1
    31   15   38 1
    32   15   39 1
    33   16   40 1
    34   16   41 1
    35   17   26 ar
    36   17   18 ar
    37   18   19 ar
    38   19   20 1
    39   19   25 ar
    40   20   24 1
    41   20   21 2
    42   21   22 1
    43   21   42 1
    44   22   23 2
    45   22   43 1
    46   23   24 1
    47   23   44 1
    48   25   26 ar
@<TRIPOS>SUBSTRUCTURE
1 UNK 1
@<TRIPOS>COMMENT
CHEMBL275636_00
PLANTSproteinTorsions
4
218 261.7212
5999 274.0598
6232 277.9521
6320 151.0349
PLANTSmolcadARTstart hb
PLANTSmolcadARTstart HB
LINES
-8.54638 -3.94936 57.4013 -9.091 -4.125 59.33 0 255 0 5
-7.88025 -3.55563 55.8201 -8.046 -2.329 55.073 0 255 0 5
-7.61387 -5.24815 53.7505 -6.841 -3.342 53.137 0 255 0 5
PLANTSmolcadARTstart HBCH
LINES
PLANTSmolcadARTstart HB-CHO
LINES
PLANTSmolcadARTend
PLANTSmolcadARTstart HB_WATER
LINES
PLANTSmolcadARTend

PLANTSmolcadARTend

@<TRIPOS>MOLECULE
CHEMBL174979_entry_00006_conf_01
41 44 1
SMALL
USER_CHARGES


@<TRIPOS>ATOM
      1 N1         -8.3445   -4.4479   56.3922 N.pl3     1 UNK        -0.7702
      2 C2         -8.5191   -5.7387   55.8924 C.ar      1 UNK         0.4308
      3 N3         -9.0591   -6.6704   56.7143 N.2       1 UNK        -0.4875
      4 C4         -9.2378   -7.9418   56.2534 C.ar      1 UNK         0.5245
      5 N5         -9.8033   -8.9163   57.0930 N.pl3     1 UNK        -0.6093
      6 C6        -10.0658  -10.2809   56.6431 C.3       1 UNK         0.0454
      7 C7         -9.3629  -11.3378   57.5112 C.3       1 UNK        -0.0894
      8 C8        -10.0745  -11.5564   58.8372 C.ar      1 UNK        -0.1248
      9 C9        -10.5545  -10.4576   59.5547 C.ar      1 UNK        -0.0838
     10 C10       -11.2208  -10.6526   60.7615 C.ar      1 UNK        -0.1878
     11 C11       -11.4052  -11.9459   61.2479 C.ar      1 UNK         0.2103
     12 O12       -12.0650  -12.1365   62.4325 O.3       1 UNK        -0.5942
     13 C13       -10.9258  -13.0457   60.5374 C.ar      1 UNK        -0.1878
     14 C14       -10.2598  -12.8508   59.3299 C.ar      1 UNK        -0.0838
     15 C15        -8.8851   -8.3338   54.9555 C.ar      1 UNK        -0.6781
     16 C16        -8.3325   -7.3593   54.1052 C.ar      1 UNK         0.6565
     17 N17        -7.8986   -7.3768   52.8223 N.2       1 UNK        -0.5734
     18 C18        -7.5049   -6.1259   52.6292 C.ar      1 UNK         0.3554
     19 C19        -6.9651   -5.6741   51.3504 C.2       1 UNK         0.0413
     20 C20        -6.4145   -6.3378   50.2586 C.2       1 UNK        -0.1629
     21 C21        -6.0633   -5.3688   49.3183 C.2       1 UNK        -0.2112
     22 C22        -6.4138   -4.1502   49.8715 C.2       1 UNK        -0.0398
     23 O23        -6.9595   -4.3347   51.1008 O.3       1 UNK        -0.1464
     24 N24        -7.6251   -5.2902   53.6482 N.2       1 UNK        -0.4945
     25 N25        -8.1628   -6.0722   54.6094 N.pl3     1 UNK         0.0761
     26 H26        -8.6218   -4.2432   57.3411 H         1 UNK         0.3872
     27 H27        -7.9442   -3.7368   55.7969 H         1 UNK         0.3872
     28 H28       -10.2405   -8.6088   57.9494 H         1 UNK         0.3067
     29 H29       -11.1409  -10.4640   56.6204 H         1 UNK         0.0819
     30 H30        -9.7183  -10.3429   55.6114 H         1 UNK         0.0819
     31 H31        -9.2858  -12.2839   56.9722 H         1 UNK         0.0792
     32 H32        -8.3320  -11.0387   57.7104 H         1 UNK         0.0792
     33 H33       -10.4170   -9.4549   59.1761 H         1 UNK         0.1354
     34 H34       -11.5941   -9.8021   61.3131 H         1 UNK         0.1398
     35 H35       -12.8578  -11.6010   62.5081 H         1 UNK         0.4471
     36 H36       -11.0697  -14.0475   60.9151 H         1 UNK         0.1398
     37 H37        -9.8934  -13.7045   58.7785 H         1 UNK         0.1354
     38 H38        -9.0370   -9.3462   54.6110 H         1 UNK         0.2560
     39 H39        -6.2825   -7.4051   50.1596 H         1 UNK         0.1781
     40 H40        -5.6087   -5.5360   48.3530 H         1 UNK         0.1756
     41 H41        -6.3397   -3.1284   49.5293 H         1 UNK         0.1744
@<TRIPOS>BOND
     1    1    2 1
     2    1   26 1
     3    1   27 1
     4    2   25 ar
     5    2    3 ar
     6    3    4 ar
     7    4    5 1
     8    4   15 ar
     9    5    6 1
    10    5   28 1
    11    6    7 1
    12    6   29 1
    13    6   30 1
    14    7    8 1
    15    7   31 1
    16    7   32 1
    17    8   14 ar
    18    8    9 ar
    19    9   10 ar
    20    9   33 1
    21   10   11 ar
    22   10   34 1
    23   11   12 1
    24   11   13 ar
    25   12   35 1
    26   13   14 ar
    27   13   36 1
    28   14   37 1
    29   15   16 ar
    30   15   38 1
    31   16   25 ar
    32   16   17 ar
    33   17   18 ar
    34   18   19 1
    35   18   24 ar
    36   19   23 1
    37   19   20 2
    38   20   21 1
    39   20   39 1
    40   21   22 2
    41   21   40 1
    42   22   23 1
    43   22   41 1
    44   24   25 ar
@<TRIPOS>SUBSTRUCTURE
1 UNK 1
@<TRIPOS>COMMENT
CHEMBL174979
PLANTSproteinTorsions
4
218 15.9698
5999 332.8823
6232 183.1672
6320 276.1982
PLANTSmolcadARTstart hb
PLANTSmolcadARTstart HB
LINES
-8.62176 -4.24319 57.3411 -9.091 -4.125 59.33 0 255 0 5
-7.94421 -3.73684 55.7969 -8.046 -2.329 55.073 0 255 0 5
-7.62509 -5.29019 53.6482 -6.841 -3.342 53.137 0 255 0 5
PLANTSmolcadARTstart HBCH
LINES
PLANTSmolcadARTstart HB-CHO
LINES
PLANTSmolcadARTend
PLANTSmolcadARTstart HB_WATER
LINES
PLANTSmolcadARTend

PLANTSmolcadARTend

@<TRIPOS>MOLECULE
CHEMBL275636_01_entry_00014_conf_01
45 49 1
SMALL
USER_CHARGES


@<TRIPOS>ATOM
      1 N1         -8.3762   -4.3497   56.4373 N.pl3     1 UNK        -0.7552
      2 C2         -8.5214   -5.6505   55.9568 C.ar      1 UNK         0.4718
      3 N3         -9.0280   -6.5830   56.8233 N.2       1 UNK        -0.7954
      4 C4         -9.1540   -7.8322   56.3384 C.ar      1 UNK         0.3494
      5 C5         -8.8213   -8.2417   55.0363 C.ar      1 UNK        -0.2209
      6 C6         -9.1256   -9.6272   54.9515 C.ar      1 UNK         0.0266
      7 N7         -9.6120  -10.0403   56.0999 N.2       1 UNK        -0.2116
      8 N8         -9.6119   -8.9847   56.9550 N.pl3     1 UNK         0.0045
      9 C9        -10.1325   -9.1548   58.3052 C.3       1 UNK        -0.0656
     10 C10       -11.1627  -10.3025   58.3339 C.3       1 UNK         0.0416
     11 C11       -10.5835  -10.8943   60.7303 C.3       1 UNK         0.0438
     12 C12       -11.1650  -11.0678   62.1475 C.3       1 UNK         0.0743
     13 O13       -11.8548   -9.8894   62.5535 O.3       1 UNK        -0.4035
     14 C14       -12.9621   -9.5469   61.7252 C.3       1 UNK         0.0743
     15 C15       -12.5025   -9.2818   60.2773 C.3       1 UNK         0.0438
     16 C16        -8.3020   -7.2551   54.1761 C.ar      1 UNK         0.0133
     17 N17        -7.8870   -7.3226   52.8927 N.2       1 UNK        -0.0805
     18 C18        -7.5125   -6.0658   52.6759 C.ar      1 UNK         0.0691
     19 C19        -6.9644   -5.6412   51.3927 C.2       1 UNK         0.0043
     20 C20        -6.4119   -6.3258   50.3152 C.2       1 UNK        -0.1429
     21 C21        -6.0658   -5.3755   49.3540 C.2       1 UNK        -0.2097
     22 C22        -6.4195   -4.1467   49.8819 C.2       1 UNK        -0.0185
     23 O23        -6.9626   -4.3074   51.1154 O.3       1 UNK        -0.1462
     24 N24        -7.6493   -5.2020   53.6769 N.2       1 UNK        -0.2423
     25 N25        -8.1627   -5.9703   54.6623 N.pl3     1 UNK         0.2269
     26 H26        -8.6351   -4.1443   57.3913 H         1 UNK         0.3948
     27 H27        -8.0025   -3.6346   55.8299 H         1 UNK         0.3948
     28 H28        -9.0093  -10.2923   54.1083 H         1 UNK         0.2233
     29 H29        -9.2879   -9.3492   58.9673 H         1 UNK         0.1134
     30 H30       -10.5853   -8.2120   58.6169 H         1 UNK         0.1134
     31 H31       -12.0285  -10.0563   57.7159 H         1 UNK         0.1369
     32 H32       -10.7501  -11.2618   58.0145 H         1 UNK         0.1369
     33 H33       -10.1436  -11.8211   60.3591 H         1 UNK         0.1368
     34 H34        -9.8406  -10.0957   60.6844 H         1 UNK         0.1368
     35 H35       -11.8322  -11.9308   62.1956 H         1 UNK         0.0940
     36 H36       -10.3600  -11.2586   62.8578 H         1 UNK         0.0940
     37 H37       -13.7163  -10.3357   61.7590 H         1 UNK         0.0940
     38 H38       -13.4340   -8.6526   62.1327 H         1 UNK         0.0940
     39 H39       -11.8323   -8.4232   60.2060 H         1 UNK         0.1368
     40 H40       -13.3578   -9.1311   59.6198 H         1 UNK         0.1368
     41 H41        -6.2782   -7.3947   50.2368 H         1 UNK         0.1796
     42 H42        -5.6137   -5.5614   48.3909 H         1 UNK         0.1852
     43 H43        -6.3504   -3.1322   49.5183 H         1 UNK         0.1834
     44 N44       -11.7262  -10.5163   59.7600 N.4       1 UNK        -0.4404
     45 H45       -12.3665  -11.2979   59.7432 H         1 UNK         0.3043
@<TRIPOS>BOND
     1    1    2 1
     2    1   26 1
     3    1   27 1
     4    2   25 ar
     5    2    3 ar
     6    3    4 ar
     7    4    8 ar
     8    4    5 ar
     9    5    6 ar
    10    5   16 ar
    11    6    7 ar
    12    6   28 1
    13    7    8 ar
    14    8    9 1
    15    9   10 1
    16    9   29 1
    17    9   30 1
    18   10   31 1
    19   10   32 1
    20   10   44 1
    21   11   12 1
    22   11   33 1
    23   11   34 1
    24   11   44 1
    25   12   13 1
    26   12   35 1
    27   12   36 1
    28   13   14 1
    29   14   15 1
    30   14   37 1
    31   14   38 1
    32   15   39 1
    33   15   40 1
    34   15   44 1
    35   16   25 ar
    36   16   17 ar
    37   17   18 ar
    38   18   19 1
    39   18   24 ar
    40   19   23 1
    41   19   20 2
    42   20   21 1
    43   20   41 1
    44   21   22 2
    45   21   42 1
    46   22   23 1
    47   22   43 1
    48   24   25 ar
    49   44   45 1
@<TRIPOS>SUBSTRUCTURE
1 UNK 1
@<TRIPOS>COMMENT
CHEMBL275636_01
PLANTSproteinTorsions
4
218 267.9357
5999 259.1214
6232 163.2285
6320 92.2526
PLANTSmolcadARTstart hb
PLANTSmolcadARTstart HB
LINES
-8.63512 -4.14433 57.3913 -9.091 -4.125 59.33 0 255 0 5
-8.00248 -3.63465 55.8299 -8.046 -2.329 55.073 0 255 0 5
-12.3665 -11.2979 59.7432 -13.631 -12.599 58.686 0 255 0 5
-7.64928 -5.20199 53.6769 -6.841 -3.342 53.137 0 255 0 5
PLANTSmolcadARTstart HBCH
LINES
PLANTSmolcadARTstart HB-CHO
LINES
PLANTSmolcadARTend
PLANTSmolcadARTstart HB_WATER
LINES
PLANTSmolcadARTend

PLANTSmolcadARTend

@<TRIPOS>MOLECULE
CHEMBL248299_00_entry_00011_conf_01
44 48 1
SMALL
USER_CHARGES


@<TRIPOS>ATOM
      1 N1         -8.3125   -4.2526   56.4618 N.pl3     1 UNK        -0.7718
      2 C2         -8.5068   -5.5644   56.0296 C.ar      1 UNK         0.3888
      3 N3         -9.0468   -6.4436   56.9311 N.2       1 UNK        -0.6680
      4 C4         -9.2276   -7.7024   56.4909 C.ar      1 UNK         0.1865
      5 C5         -8.9040   -8.1731   55.2038 C.ar      1 UNK        -0.1769
      6 N6         -9.1776   -9.4968   55.0202 N.2       1 UNK         0.0273
      7 C7         -9.6638   -9.8441   56.1895 C.ar      1 UNK        -0.2054
      8 N8         -9.7418   -8.8204   57.1223 N.pl3     1 UNK         0.1094
      9 C9        -10.2295   -8.9387   58.4938 C.3       1 UNK        -0.0663
     10 C10       -11.7357   -8.6125   58.6544 C.3       1 UNK         0.0820
     11 N11       -12.1345   -8.1534   59.9922 N.3       1 UNK        -0.6994
     12 C12       -11.4508   -6.9239   60.4236 C.3       1 UNK         0.0783
     13 C13       -11.8035   -6.5454   61.8783 C.3       1 UNK         0.1317
     14 O14       -11.5466   -7.6404   62.7488 O.3       1 UNK        -0.4465
     15 C15       -12.3062   -8.7915   62.4017 C.3       1 UNK         0.1317
     16 C16       -11.9555   -9.2395   60.9674 C.3       1 UNK         0.0783
     17 C17        -8.3495   -7.2399   54.3046 C.ar      1 UNK         0.0046
     18 N18        -7.9360   -7.3655   53.0241 N.2       1 UNK        -0.0736
     19 C19        -7.5209   -6.1303   52.7639 C.ar      1 UNK         0.0511
     20 C20        -6.9685   -5.7653   51.4645 C.2       1 UNK         0.0369
     21 C21        -6.4209   -6.5005   50.4182 C.2       1 UNK        -0.1601
     22 C22        -6.0587   -5.5948   49.4206 C.2       1 UNK        -0.2116
     23 C23        -6.3997   -4.3412   49.8957 C.2       1 UNK        -0.0368
     24 O24        -6.9500   -4.4443   51.1323 O.3       1 UNK        -0.1457
     25 N25        -7.6240   -5.2294   53.7355 N.2       1 UNK        -0.2848
     26 N26        -8.1637   -5.9443   54.7467 N.pl3     1 UNK         0.2557
     27 H27        -8.5696   -4.0016   57.4051 H         1 UNK         0.3869
     28 H28        -7.9186   -3.5739   55.8267 H         1 UNK         0.3869
     29 H29       -10.0025  -10.8342   56.4573 H         1 UNK         0.2124
     30 H30       -10.0176   -9.9443   58.8610 H         1 UNK         0.1028
     31 H31        -9.6348   -8.2613   59.1077 H         1 UNK         0.1028
     32 H32       -11.9455   -7.8078   57.9474 H         1 UNK         0.0771
     33 H33       -12.3609   -9.4471   58.3343 H         1 UNK         0.0771
     34 H34       -10.3712   -7.0557   60.3300 H         1 UNK         0.0721
     35 H35       -11.7129   -6.0949   59.7711 H         1 UNK         0.0721
     36 H36       -11.1979   -5.6969   62.1976 H         1 UNK         0.0551
     37 H37       -12.8458   -6.2300   61.9592 H         1 UNK         0.0551
     38 H38       -12.0739   -9.5885   63.1082 H         1 UNK         0.0551
     39 H39       -13.3748   -8.5906   62.4995 H         1 UNK         0.0551
     40 H40       -12.5771  -10.0902   60.6840 H         1 UNK         0.0721
     41 H41       -10.9243   -9.5967   60.9345 H         1 UNK         0.0721
     42 H42        -6.2996   -7.5734   50.3851 H         1 UNK         0.1783
     43 H43        -5.6042   -5.8257   48.4687 H         1 UNK         0.1762
     44 H44        -6.3161   -3.3433   49.4907 H         1 UNK         0.1752
@<TRIPOS>BOND
     1    1    2 1
     2    1   27 1
     3    1   28 1
     4    2   26 ar
     5    2    3 ar
     6    3    4 ar
     7    4    8 ar
     8    4    5 ar
     9    5    6 ar
    10    5   17 ar
    11    6    7 ar
    12    7    8 ar
    13    7   29 1
    14    8    9 1
    15    9   10 1
    16    9   30 1
    17    9   31 1
    18   10   11 1
    19   10   32 1
    20   10   33 1
    21   11   16 1
    22   11   12 1
    23   12   13 1
    24   12   34 1
    25   12   35 1
    26   13   14 1
    27   13   36 1
    28   13   37 1
    29   14   15 1
    30   15   16 1
    31   15   38 1
    32   15   39 1
    33   16   40 1
    34   16   41 1
    35   17   26 ar
    36   17   18 ar
    37   18   19 ar
    38   19   20 1
    39   19   25 ar
    40   20   24 1
    41   20   21 2
    42   21   22 1
    43   21   42 1
    44   22   23 2
    45   22   43 1
    46   23   24 1
    47   23   44 1
    48   25   26 ar
@<TRIPOS>SUBSTRUCTURE
1 UNK 1
@<TRIPOS>COMMENT
CHEMBL248299_00
PLANTSproteinTorsions
4
218 209.9906
5999 136.4651
6232 300.9249
6320 257.0085
PLANTSmolcadARTstart hb
PLANTSmolcadARTstart HB
LINES
-8.56962 -4.00157 57.4051 -9.091 -4.125 59.33 0 255 0 5
-7.91856 -3.57388 55.8267 -8.046 -2.329 55.073 0 255 0 5
-7.62397 -5.22936 53.7355 -6.841 -3.342 53.137 0 255 0 5
PLANTSmolcadARTstart HBCH
LINES
PLANTSmolcadARTstart HB-CHO
LINES
PLANTSmolcadARTend
PLANTSmolcadARTstart HB_WATER
LINES
PLANTSmolcadARTend

PLANTSmolcadARTend

@<TRIPOS>MOLECULE
CHEMBL49925_entry_00025_conf_01
48 51 1
SMALL
USER_CHARGES


@<TRIPOS>ATOM
      1 C1         -7.9655   -8.6485   52.2908 C.3       1 UNK        -0.1323
      2 N2         -7.9417   -7.4196   53.1038 N.pl3     1 UNK        -0.0502
      3 C3         -7.4938   -6.1833   52.7393 C.ar      1 UNK         0.1800
      4 C4         -6.9639   -5.7887   51.4302 C.ar      1 UNK        -0.0356
      5 C5         -6.9650   -4.4355   51.0617 C.ar      1 UNK        -0.0741
      6 C6         -6.4811   -4.0350   49.8170 C.ar      1 UNK        -0.1374
      7 C7         -5.9980   -4.9830   48.9172 C.ar      1 UNK        -0.0759
      8 C8         -6.0061   -6.3374   49.2590 C.ar      1 UNK        -0.1139
      9 C9         -5.5153   -7.3306   48.3145 C.1       1 UNK         0.3910
     10 N10        -5.1249   -8.1198   47.5637 N.1       1 UNK        -0.4192
     11 C11        -6.4932   -6.7357   50.5082 C.ar      1 UNK        -0.0594
     12 N12        -7.5932   -5.3445   53.7527 N.2       1 UNK        -0.5449
     13 C13        -8.1493   -6.0276   54.7626 C.ar      1 UNK         0.1715
     14 C14        -8.5071   -5.6445   56.0764 C.ar      1 UNK         0.5019
     15 N15        -8.3136   -4.3570   56.5736 N.pl3     1 UNK        -0.8008
     16 N16        -9.0671   -6.5820   56.8896 N.ar      1 UNK        -0.5591
     17 C17        -9.2477   -7.8173   56.3978 C.ar      1 UNK         0.4625
     18 C18        -9.8412   -8.7680   57.3000 C.1       1 UNK        -0.1223
     19 C19       -10.3491   -9.5867   58.0520 C.1       1 UNK        -0.0629
     20 C20       -10.9696  -10.6053   58.9322 C.3       1 UNK         0.2989
     21 O21       -12.2104  -10.0846   59.3668 O.3       1 UNK        -0.6397
     22 C22       -11.2144  -11.9266   58.1474 C.3       1 UNK        -0.1573
     23 C23        -9.9169  -12.6963   57.8045 C.3       1 UNK        -0.1343
     24 C24        -9.0487  -12.9442   59.0535 C.3       1 UNK        -0.1353
     25 C25        -8.7651  -11.6455   59.8335 C.3       1 UNK        -0.1343
     26 C26       -10.0657  -10.8775   60.1693 C.3       1 UNK        -0.1573
     27 N27        -8.9468   -8.2902   55.1763 N.ar      1 UNK        -0.5248
     28 C28        -8.3918   -7.3328   54.3913 C.ar      1 UNK         0.2885
     29 H29        -7.0974   -8.6406   51.6317 H         1 UNK         0.0940
     30 H30        -7.9103   -9.5037   52.9655 H         1 UNK         0.0940
     31 H31        -8.9027   -8.6544   51.7342 H         1 UNK         0.0940
     32 H32        -7.3341   -3.6832   51.7442 H         1 UNK         0.1478
     33 H33        -6.4815   -2.9886   49.5496 H         1 UNK         0.1456
     34 H34        -5.6270   -4.6555   47.9557 H         1 UNK         0.1465
     35 H35        -6.5229   -7.7876   50.7512 H         1 UNK         0.1522
     36 H36        -7.8986   -3.6535   55.9800 H         1 UNK         0.3607
     37 H37        -8.5908   -4.1462   57.5212 H         1 UNK         0.3607
     38 H38       -12.8341  -10.8102   59.4425 H         1 UNK         0.4255
     39 H39       -11.8421  -12.5860   58.7496 H         1 UNK         0.0858
     40 H40       -11.7858  -11.7417   57.2353 H         1 UNK         0.0858
     41 H41       -10.1651  -13.6478   57.3324 H         1 UNK         0.0683
     42 H42        -9.3404  -12.1367   57.0661 H         1 UNK         0.0683
     43 H43        -9.5551  -13.6546   59.7086 H         1 UNK         0.0696
     44 H44        -8.1089  -13.4159   58.7641 H         1 UNK         0.0696
     45 H45        -8.2248  -11.8772   60.7522 H         1 UNK         0.0683
     46 H46        -8.1006  -11.0079   59.2483 H         1 UNK         0.0683
     47 H47        -9.8215   -9.9482   60.6885 H         1 UNK         0.0858
     48 H48       -10.6249  -11.4723   60.8941 H         1 UNK         0.0858
@<TRIPOS>BOND
     1    1    2 1
     2    1   29 1
     3    1   30 1
     4    1   31 1
     5    2   28 ar
     6    2    3 ar
     7    3    4 1
     8    3   12 ar
     9    4   11 ar
    10    4    5 ar
    11    5    6 ar
    12    5   32 1
    13    6    7 ar
    14    6   33 1
    15    7    8 ar
    16    7   34 1
    17    8    9 1
    18    8   11 ar
    19    9   10 3
    20   11   35 1
    21   12   13 ar
    22   13   28 ar
    23   13   14 ar
    24   14   15 1
    25   14   16 ar
    26   15   36 1
    27   15   37 1
    28   16   17 ar
    29   17   18 1
    30   17   27 ar
    31   18   19 3
    32   19   20 1
    33   20   26 1
    34   20   21 1
    35   20   22 1
    36   21   38 1
    37   22   23 1
    38   22   39 1
    39   22   40 1
    40   23   24 1
    41   23   41 1
    42   23   42 1
    43   24   25 1
    44   24   43 1
    45   24   44 1
    46   25   26 1
    47   25   45 1
    48   25   46 1
    49   26   47 1
    50   26   48 1
    51   27   28 ar
@<TRIPOS>SUBSTRUCTURE
1 UNK 1
@<TRIPOS>COMMENT
CHEMBL49925
PLANTSproteinTorsions
4
218 215.0816
5999 103.7785
6232 165.0684
6320 267.5589
PLANTSmolcadARTstart hb
PLANTSmolcadARTstart HB
LINES
-7.89864 -3.65349 55.98 -8.046 -2.329 55.073 0 255 0 5
-8.59078 -4.14624 57.5212 -9.091 -4.125 59.33 0 255 0 5
-12.8341 -10.8102 59.4425 -13.631 -12.599 58.686 0 255 0 5
-7.59318 -5.34455 53.7527 -6.841 -3.342 53.137 0 255 0 5
PLANTSmolcadARTstart HBCH
LINES
PLANTSmolcadARTstart HB-CHO
LINES
PLANTSmolcadARTend
PLANTSmolcadARTstart HB_WATER
LINES
PLANTSmolcadARTend

PLANTSmolcadARTend

@<TRIPOS>MOLECULE
CHEMBL176229_00_entry_00007_conf_01
66 71 1
SMALL
USER_CHARGES


@<TRIPOS>ATOM
      1 N1         -8.3079   -4.3722   56.4390 N.pl3     1 UNK        -0.7673
      2 C2         -8.4984   -5.6610   55.9395 C.ar      1 UNK         0.3739
      3 N3         -9.0278   -6.5926   56.7679 N.2       1 UNK        -0.4059
      4 C4         -9.2291   -7.8657   56.3158 C.ar      1 UNK         0.2145
      5 C5         -9.8124   -8.8329   57.3041 C.ar      1 UNK        -0.0122
      6 C6         -9.3502  -10.1547   57.3793 C.ar      1 UNK        -0.0792
      7 C7         -9.8861  -11.0536   58.2969 C.ar      1 UNK        -0.1202
      8 C8        -10.9026  -10.6494   59.1566 C.ar      1 UNK        -0.0966
      9 C9        -11.4067   -9.3434   59.1117 C.ar      1 UNK         0.1837
     10 N10       -12.4285   -8.9602   59.9823 N.pl3     1 UNK        -0.4369
     11 C11       -12.5472   -9.4739   61.3598 C.3       1 UNK        -0.0816
     12 C12       -11.7557   -8.6380   62.3932 C.3       1 UNK         0.0597
     13 C13       -11.5210   -6.3245   63.4087 C.3       1 UNK         0.0624
     14 C14       -10.0184   -6.2478   63.0532 C.3       1 UNK         0.0545
     15 N15        -9.2466   -5.4733   64.0308 N.3       1 UNK        -0.6881
     16 C16        -9.4041   -4.0176   63.8806 C.3       1 UNK         0.0705
     17 C17        -8.4964   -3.2401   64.8582 C.3       1 UNK         0.1338
     18 O18        -7.1443   -3.6574   64.7106 O.3       1 UNK        -0.4310
     19 C19        -6.9770   -5.0451   64.9759 C.3       1 UNK         0.1338
     20 C20        -7.8329   -5.8746   63.9955 C.3       1 UNK         0.0705
     21 C21       -12.1548   -6.6455   60.9373 C.3       1 UNK         0.0597
     22 C22       -12.9315   -7.5738   59.9755 C.3       1 UNK        -0.0816
     23 C23       -10.8416   -8.4527   58.1836 C.ar      1 UNK        -0.1173
     24 C24        -8.8918   -8.2513   55.0046 C.ar      1 UNK        -0.5743
     25 C25        -8.3434   -7.2792   54.1495 C.ar      1 UNK         0.5892
     26 N26        -7.9171   -7.3014   52.8642 N.2       1 UNK        -0.5118
     27 C27        -7.5141   -6.0551   52.6685 C.ar      1 UNK         0.3276
     28 C28        -6.9675   -5.6368   51.3825 C.2       1 UNK         0.0183
     29 C29        -6.4143   -6.3273   50.3091 C.2       1 UNK        -0.1517
     30 C30        -6.0659   -5.3821   49.3439 C.2       1 UNK        -0.2107
     31 C31        -6.4192   -4.1505   49.8650 C.2       1 UNK        -0.0249
     32 O32        -6.9643   -4.3044   51.0986 O.3       1 UNK        -0.1454
     33 N33        -7.6284   -5.2154   53.6860 N.2       1 UNK        -0.4464
     34 N34        -8.1630   -5.9941   54.6517 N.pl3     1 UNK         0.1048
     35 H35        -8.5625   -4.1674   57.3940 H         1 UNK         0.3906
     36 H36        -7.9113   -3.6633   55.8389 H         1 UNK         0.3906
     37 H37        -8.5725  -10.5077   56.7190 H         1 UNK         0.1529
     38 H38        -9.5124  -12.0658   58.3416 H         1 UNK         0.1526
     39 H39       -11.2885  -11.3652   59.8674 H         1 UNK         0.1403
     40 H40       -13.6028   -9.4873   61.6371 H         1 UNK         0.1036
     41 H41       -12.2338  -10.5176   61.3989 H         1 UNK         0.1036
     42 H42       -11.9091   -9.0156   63.4051 H         1 UNK         0.1291
     43 H43       -10.6852   -8.5977   62.1821 H         1 UNK         0.1291
     44 H44       -11.9922   -5.3432   63.3430 H         1 UNK         0.1275
     45 H45       -11.7141   -6.7672   64.3878 H         1 UNK         0.1275
     46 H46        -9.6024   -7.2551   63.0338 H         1 UNK         0.0763
     47 H47        -9.8843   -5.8204   62.0576 H         1 UNK         0.0763
     48 H48        -9.1701   -3.7294   62.8541 H         1 UNK         0.0746
     49 H49       -10.4424   -3.7314   64.0457 H         1 UNK         0.0746
     50 H50        -8.5567   -2.1715   64.6523 H         1 UNK         0.0670
     51 H51        -8.8267   -3.3760   65.8898 H         1 UNK         0.0670
     52 H52        -5.9235   -5.2990   64.8570 H         1 UNK         0.0670
     53 H53        -7.2360   -5.2716   66.0120 H         1 UNK         0.0670
     54 H54        -7.7487   -6.9356   64.2352 H         1 UNK         0.0746
     55 H55        -7.4436   -5.7631   62.9817 H         1 UNK         0.0746
     56 H56       -12.5811   -5.6433   60.9272 H         1 UNK         0.1291
     57 H57       -11.0906   -6.5878   60.6994 H         1 UNK         0.1291
     58 H58       -12.8954   -7.1503   58.9721 H         1 UNK         0.1036
     59 H59       -13.9892   -7.5815   60.2451 H         1 UNK         0.1036
     60 H60       -11.2059   -7.4381   58.1371 H         1 UNK         0.1359
     61 H61        -9.0321   -9.2620   54.6530 H         1 UNK         0.2613
     62 H62        -6.2800   -7.3967   50.2373 H         1 UNK         0.1775
     63 H63        -5.6119   -5.5735   48.3827 H         1 UNK         0.1818
     64 H64        -6.3484   -3.1379   49.4961 H         1 UNK         0.1809
     65 N65       -12.2883   -7.1888   62.3785 N.4       1 UNK        -0.4456
     66 H66       -13.2668   -7.2157   62.6282 H         1 UNK         0.3029
@<TRIPOS>BOND
     1    1    2 1
     2    1   35 1
     3    1   36 1
     4    2   34 ar
     5    2    3 ar
     6    3    4 ar
     7    4    5 1
     8    4   24 ar
     9    5   23 ar
    10    5    6 ar
    11    6    7 ar
    12    6   37 1
    13    7    8 ar
    14    7   38 1
    15    8    9 ar
    16    8   39 1
    17    9   10 1
    18    9   23 ar
    19   10   22 1
    20   10   11 1
    21   11   12 1
    22   11   40 1
    23   11   41 1
    24   12   42 1
    25   12   43 1
    26   12   65 1
    27   13   14 1
    28   13   44 1
    29   13   45 1
    30   13   65 1
    31   14   15 1
    32   14   46 1
    33   14   47 1
    34   15   20 1
    35   15   16 1
    36   16   17 1
    37   16   48 1
    38   16   49 1
    39   17   18 1
    40   17   50 1
    41   17   51 1
    42   18   19 1
    43   19   20 1
    44   19   52 1
    45   19   53 1
    46   20   54 1
    47   20   55 1
    48   21   22 1
    49   21   56 1
    50   21   57 1
    51   21   65 1
    52   22   58 1
    53   22   59 1
    54   23   60 1
    55   24   25 ar
    56   24   61 1
    57   25   34 ar
    58   25   26 ar
    59   26   27 ar
    60   27   28 1
    61   27   33 ar
    62   28   32 1
    63   28   29 2
    64   29   30 1
    65   29   62 1
    66   30   31 2
    67   30   63 1
    68   31   32 1
    69   31   64 1
    70   33   34 ar
    71   65   66 1
@<TRIPOS>SUBSTRUCTURE
1 UNK 1
@<TRIPOS>COMMENT
CHEMBL176229_00
PLANTSproteinTorsions
4
218 253.5164
5999 162.2738
6232 268.1333
6320 136.6078
PLANTSmolcadARTstart hb
PLANTSmolcadARTstart HB
LINES
-8.56253 -4.16737 57.394 -9.091 -4.125 59.33 0 255 0 5
-7.91128 -3.6633 55.8389 -8.046 -2.329 55.073 0 255 0 5
-7.62837 -5.21545 53.686 -6.841 -3.342 53.137 0 255 0 5
PLANTSmolcadARTstart HBCH
LINES
PLANTSmolcadARTstart HB-CHO
LINES
PLANTSmolcadARTend
PLANTSmolcadARTstart HB_WATER
LINES
PLANTSmolcadARTend

PLANTSmolcadARTend

@<TRIPOS>MOLECULE
CHEMBL222097_entry_00009_conf_01
65 70 1
SMALL
USER_CHARGES


@<TRIPOS>ATOM
      1 N1         -8.4044   -4.3806   56.3911 N.pl3     1 UNK        -0.7365
      2 C2         -8.5963   -5.6587   55.8687 C.ar      1 UNK         0.5498
      3 N3         -9.1748   -6.5992   56.6548 N.2       1 UNK        -0.6370
      4 C4         -9.3456   -7.8502   56.1297 C.ar      1 UNK         0.6277
      5 N5        -10.0052   -8.8006   56.9210 N.pl3     1 UNK        -0.3977
      6 C6         -9.3978  -10.1097   57.2442 C.3       1 UNK        -0.0698
      7 C7        -10.4058  -11.2377   57.5524 C.3       1 UNK         0.0624
      8 C8        -10.6771  -10.7527   60.0886 C.3       1 UNK         0.0347
      9 C9        -11.7345  -10.3975   61.1609 C.3       1 UNK        -0.1352
     10 C10       -11.1004  -10.4026   62.5715 C.3       1 UNK        -0.0447
     11 C11       -12.6079   -8.6887   63.7716 C.3       1 UNK         0.0266
     12 C12       -11.4634   -7.7530   64.1270 C.ar      1 UNK        -0.2565
     13 C13       -10.8682   -7.8277   65.3914 C.ar      1 UNK        -0.0476
     14 C14        -9.8215   -6.9688   65.7277 C.ar      1 UNK        -0.1694
     15 C15        -9.3647   -6.0291   64.8038 C.ar      1 UNK         0.3048
     16 F16        -8.3499   -5.1974   65.1302 F         1 UNK        -0.1525
     17 C17        -9.9545   -5.9485   63.5426 C.ar      1 UNK        -0.1976
     18 C18       -11.0012   -6.8064   63.2031 C.ar      1 UNK         0.2717
     19 F19       -11.5595   -6.7202   61.9736 F         1 UNK        -0.2029
     20 C20       -12.4178   -9.0551   60.8002 C.3       1 UNK        -0.1519
     21 C21       -13.0678   -9.1184   59.4058 C.3       1 UNK        -0.1510
     22 C22       -12.0624   -9.5064   58.2955 C.3       1 UNK         0.0956
     23 C23       -11.0238   -8.4138   57.9248 C.3       1 UNK        -0.0627
     24 N24        -9.0014   -8.2169   54.8548 N.2       1 UNK        -0.5498
     25 C25        -8.4331   -7.2693   54.0978 C.ar      1 UNK         0.6896
     26 N26        -7.9852   -7.3184   52.8215 N.2       1 UNK        -0.4610
     27 C27        -7.5416   -6.0830   52.6250 C.ar      1 UNK         0.3285
     28 C28        -6.9639   -5.6669   51.3520 C.2       1 UNK        -0.0143
     29 C29        -6.3988   -6.3606   50.2867 C.2       1 UNK        -0.1306
     30 C30        -6.0142   -5.4158   49.3351 C.2       1 UNK        -0.2082
     31 C31        -6.3605   -4.1814   49.8548 C.2       1 UNK        -0.0073
     32 O32        -6.9347   -4.3331   51.0753 O.3       1 UNK        -0.1473
     33 N33        -7.6465   -5.2304   53.6340 N.2       1 UNK        -0.3867
     34 N34        -8.2236   -5.9864   54.5911 N.pl3     1 UNK        -0.0269
     35 H35       -12.4998  -11.1767   61.1233 H         1 UNK         0.1008
     36 H36       -12.6093   -9.7722   57.3883 H         1 UNK         0.1538
     37 H37        -8.6997   -4.1830   57.3361 H         1 UNK         0.3971
     38 H38        -7.9769   -3.6693   55.8159 H         1 UNK         0.3971
     39 H39        -8.7645  -10.4559   56.4272 H         1 UNK         0.1123
     40 H40        -8.7344   -9.9769   58.0994 H         1 UNK         0.1123
     41 H41       -11.0400  -11.4755   56.6966 H         1 UNK         0.1398
     42 H42        -9.9115  -12.1532   57.8803 H         1 UNK         0.1398
     43 H43       -10.2352  -11.7353   60.2622 H         1 UNK         0.1335
     44 H44        -9.8726  -10.0180   60.0425 H         1 UNK         0.1335
     45 H45       -10.6613  -11.3700   62.8219 H         1 UNK         0.1390
     46 H46       -10.3521   -9.6186   62.6997 H         1 UNK         0.1390
     47 H47       -13.0428   -8.4465   62.8002 H         1 UNK         0.1337
     48 H48       -13.4048   -8.6711   64.5175 H         1 UNK         0.1337
     49 H49       -11.2146   -8.5497   66.1168 H         1 UNK         0.1491
     50 H50        -9.3651   -7.0305   66.7050 H         1 UNK         0.1847
     51 H51        -9.5998   -5.2208   62.8275 H         1 UNK         0.1944
     52 H52       -13.1704   -8.7945   61.5453 H         1 UNK         0.1010
     53 H53       -11.6916   -8.2420   60.8485 H         1 UNK         0.1010
     54 H54       -13.8775   -9.8502   59.4296 H         1 UNK         0.1245
     55 H55       -13.5373   -8.1630   59.1665 H         1 UNK         0.1245
     56 H56       -10.4741   -8.1392   58.8254 H         1 UNK         0.1080
     57 H57       -11.5648   -7.5151   57.6267 H         1 UNK         0.1080
     58 H58        -6.2799   -7.4315   50.2114 H         1 UNK         0.1809
     59 H59        -5.5421   -5.6087   48.3833 H         1 UNK         0.1906
     60 H60        -6.2663   -3.1681   49.4928 H         1 UNK         0.1880
     61 N61       -11.3504  -10.8217   58.6929 N.4       1 UNK        -0.4269
     62 H62       -12.0691  -11.5259   58.7853 H         1 UNK         0.2997
     63 N63       -12.1656  -10.1550   63.6548 N.4       1 UNK        -0.2551
     64 H64       -11.7996  -10.4507   64.5490 H         1 UNK         0.3081
     65 H65       -12.9778  -10.7201   63.4512 H         1 UNK         0.3081
@<TRIPOS>BOND
     1    1    2 1
     2    1   37 1
     3    1   38 1
     4    2   34 ar
     5    2    3 ar
     6    3    4 ar
     7    4    5 1
     8    4   24 ar
     9    5   23 1
    10    5    6 1
    11    6    7 1
    12    6   39 1
    13    6   40 1
    14    7   41 1
    15    7   42 1
    16    7   61 1
    17    8    9 1
    18    8   43 1
    19    8   44 1
    20    8   61 1
    21    9   35 1
    22    9   10 1
    23    9   20 1
    24   10   45 1
    25   10   46 1
    26   10   63 1
    27   11   12 1
    28   11   47 1
    29   11   48 1
    30   11   63 1
    31   12   18 ar
    32   12   13 ar
    33   13   14 ar
    34   13   49 1
    35   14   15 ar
    36   14   50 1
    37   15   16 1
    38   15   17 ar
    39   17   18 ar
    40   17   51 1
    41   18   19 1
    42   20   21 1
    43   20   52 1
    44   20   53 1
    45   21   22 1
    46   21   54 1
    47   21   55 1
    48   22   36 1
    49   22   23 1
    50   22   61 1
    51   23   56 1
    52   23   57 1
    53   24   25 ar
    54   25   34 ar
    55   25   26 ar
    56   26   27 ar
    57   27   28 1
    58   27   33 ar
    59   28   32 1
    60   28   29 2
    61   29   30 1
    62   29   58 1
    63   30   31 2
    64   30   59 1
    65   31   32 1
    66   31   60 1
    67   33   34 ar
    68   61   62 1
    69   63   64 1
    70   63   65 1
@<TRIPOS>SUBSTRUCTURE
1 UNK 1
@<TRIPOS>COMMENT
CHEMBL222097
PLANTSproteinTorsions
4
218 270.9930
5999 204.8238
6232 126.1642
6320 202.4312
PLANTSmolcadARTstart hb
PLANTSmolcadARTstart HB
LINES
-8.69968 -4.18299 57.3361 -9.091 -4.125 59.33 0 255 0 5
-7.97692 -3.66929 55.8159 -8.046 -2.329 55.073 0 255 0 5
-12.0691 -11.5259 58.7853 -13.631 -12.599 58.686 0 255 0 5
-7.64655 -5.23044 53.634 -6.841 -3.342 53.137 0 255 0 5
PLANTSmolcadARTstart HBCH
LINES
PLANTSmolcadARTstart HB-CHO
LINES
PLANTSmolcadARTend
PLANTSmolcadARTstart HB_WATER
LINES
PLANTSmolcadARTend

PLANTSmolcadARTend

@<TRIPOS>MOLECULE
CHEMBL222784_entry_00010_conf_01
59 64 1
SMALL
USER_CHARGES


@<TRIPOS>ATOM
      1 N1         -8.4639   -4.4771   56.3521 N.pl3     1 UNK        -0.7397
      2 C2         -8.6499   -5.7432   55.7992 C.ar      1 UNK         0.5398
      3 N3         -9.2448   -6.6990   56.5539 N.2       1 UNK        -0.6116
      4 C4         -9.4117   -7.9369   55.9978 C.ar      1 UNK         0.6470
      5 N5        -10.0885   -8.9016   56.7568 N.pl3     1 UNK        -0.4161
      6 C6         -9.6638  -10.3177   56.7872 C.3       1 UNK        -0.0643
      7 C7        -10.7869  -11.3270   57.1096 C.3       1 UNK         0.0605
      8 C8        -10.5810  -11.2373   59.6951 C.3       1 UNK         0.0345
      9 C9        -11.3861  -10.9112   60.9747 C.3       1 UNK        -0.1530
     10 C10       -10.5694  -11.2232   62.2446 C.3       1 UNK         0.2120
     11 O11       -11.4554  -11.3650   63.3523 O.3       1 UNK        -0.3766
     12 C12       -12.1344  -10.2568   63.8184 C.ar      1 UNK         0.0927
     13 C13       -13.5278  -10.0757   63.7532 C.ar      1 UNK        -0.1602
     14 C14       -14.1013   -8.9075   64.2592 C.ar      1 UNK        -0.1399
     15 C15       -13.2640   -7.9437   64.8212 C.ar      1 UNK        -0.0547
     16 N16       -11.9178   -8.0917   64.8973 N.ar      1 UNK        -0.1587
     17 C17       -11.3789   -9.2340   64.3995 C.ar      1 UNK        -0.0487
     18 C18       -11.8699   -9.4436   60.9328 C.3       1 UNK        -0.1392
     19 C19       -12.7337   -9.1823   59.6858 C.3       1 UNK        -0.1565
     20 C20       -11.9960   -9.5237   58.3690 C.3       1 UNK         0.1007
     21 C21       -10.8606   -8.5439   57.9696 C.3       1 UNK        -0.0609
     22 N22        -9.0486   -8.2756   54.7204 N.2       1 UNK        -0.5637
     23 C23        -8.4625   -7.3140   53.9952 C.ar      1 UNK         0.7083
     24 N24        -7.9921   -7.3362   52.7264 N.2       1 UNK        -0.4871
     25 C25        -7.5382   -6.0993   52.5664 C.ar      1 UNK         0.3338
     26 C26        -6.9340   -5.6573   51.3143 C.2       1 UNK         0.0013
     27 C27        -6.3479   -6.3299   50.2467 C.2       1 UNK        -0.1409
     28 C28        -5.9409   -5.3662   49.3235 C.2       1 UNK        -0.2099
     29 C29        -6.2955   -4.1424   49.8618 C.2       1 UNK        -0.0152
     30 O30        -6.8962   -4.3184   51.0663 O.3       1 UNK        -0.1442
     31 N31        -7.6574   -5.2694   53.5925 N.2       1 UNK        -0.4097
     32 N32        -8.2558   -6.0438   54.5212 N.pl3     1 UNK        -0.0252
     33 H33       -12.2700  -11.5526   60.9755 H         1 UNK         0.1041
     34 H34       -12.7164   -9.5575   57.5490 H         1 UNK         0.1344
     35 H35        -8.7753   -4.2985   57.2956 H         1 UNK         0.3945
     36 H36        -8.0268   -3.7548   55.7980 H         1 UNK         0.3945
     37 H37        -9.2283  -10.6117   55.8322 H         1 UNK         0.1082
     38 H38        -8.8653  -10.4194   57.5229 H         1 UNK         0.1082
     39 H39       -11.5758  -11.3285   56.3558 H         1 UNK         0.1317
     40 H40       -10.4087  -12.3446   57.2155 H         1 UNK         0.1317
     41 H41       -10.2958  -12.2896   59.6516 H         1 UNK         0.1209
     42 H42        -9.6785  -10.6314   59.6091 H         1 UNK         0.1209
     43 H43       -10.0107  -12.1507   62.1040 H         1 UNK         0.0460
     44 H44        -9.8484  -10.4246   62.4314 H         1 UNK         0.0460
     45 H45       -14.1740  -10.8221   63.3169 H         1 UNK         0.1308
     46 H46       -15.1695   -8.7534   64.2163 H         1 UNK         0.1544
     47 H47       -13.6706   -7.0273   65.2230 H         1 UNK         0.1735
     48 H48       -10.3049   -9.3225   64.4743 H         1 UNK         0.1717
     49 H49       -12.4385   -9.2102   61.8342 H         1 UNK         0.1090
     50 H50       -11.0161   -8.7649   60.9633 H         1 UNK         0.1090
     51 H51       -13.6413   -9.7844   59.7570 H         1 UNK         0.1124
     52 H52       -13.0658   -8.1434   59.6698 H         1 UNK         0.1124
     53 H53       -10.1392   -8.5019   58.7862 H         1 UNK         0.1052
     54 H54       -11.2828   -7.5410   57.9010 H         1 UNK         0.1052
     55 H55        -6.2287   -7.3993   50.1522 H         1 UNK         0.1792
     56 H56        -5.4485   -5.5402   48.3781 H         1 UNK         0.1860
     57 H57        -6.1910   -3.1219   49.5237 H         1 UNK         0.1844
     58 N58       -11.4622  -10.9750   58.4459 N.4       1 UNK        -0.4296
     59 H59       -12.2668  -11.5742   58.5669 H         1 UNK         0.3006
@<TRIPOS>BOND
     1    1    2 1
     2    1   35 1
     3    1   36 1
     4    2   32 ar
     5    2    3 ar
     6    3    4 ar
     7    4    5 1
     8    4   22 ar
     9    5   21 1
    10    5    6 1
    11    6    7 1
    12    6   37 1
    13    6   38 1
    14    7   39 1
    15    7   40 1
    16    7   58 1
    17    8    9 1
    18    8   41 1
    19    8   42 1
    20    8   58 1
    21    9   33 1
    22    9   10 1
    23    9   18 1
    24   10   11 1
    25   10   43 1
    26   10   44 1
    27   11   12 1
    28   12   17 ar
    29   12   13 ar
    30   13   14 ar
    31   13   45 1
    32   14   15 ar
    33   14   46 1
    34   15   16 ar
    35   15   47 1
    36   16   17 ar
    37   17   48 1
    38   18   19 1
    39   18   49 1
    40   18   50 1
    41   19   20 1
    42   19   51 1
    43   19   52 1
    44   20   34 1
    45   20   21 1
    46   20   58 1
    47   21   53 1
    48   21   54 1
    49   22   23 ar
    50   23   32 ar
    51   23   24 ar
    52   24   25 ar
    53   25   26 1
    54   25   31 ar
    55   26   30 1
    56   26   27 2
    57   27   28 1
    58   27   55 1
    59   28   29 2
    60   28   56 1
    61   29   30 1
    62   29   57 1
    63   31   32 ar
    64   58   59 1
@<TRIPOS>SUBSTRUCTURE
1 UNK 1
@<TRIPOS>COMMENT
CHEMBL222784
PLANTSproteinTorsions
4
218 150.1435
5999 198.6156
6232 86.1546
6320 162.9491
PLANTSmolcadARTstart hb
PLANTSmolcadARTstart HB
LINES
-8.77526 -4.29852 57.2956 -9.091 -4.125 59.33 0 255 0 5
-8.02676 -3.75485 55.798 -8.046 -2.329 55.073 0 255 0 5
-12.2668 -11.5742 58.5669 -13.631 -12.599 58.686 0 255 0 5
-7.65738 -5.26942 53.5925 -6.841 -3.342 53.137 0 255 0 5
PLANTSmolcadARTstart HBCH
LINES
PLANTSmolcadARTstart HB-CHO
LINES
PLANTSmolcadARTend
PLANTSmolcadARTstart HB_WATER
LINES
PLANTSmolcadARTend

PLANTSmolcadARTend

@<TRIPOS>MOLECULE
CHEMBL50051_entry_00025_conf_01
44 47 1
SMALL
USER_CHARGES


@<TRIPOS>ATOM
      1 C1         -8.0335   -8.4555   52.1214 C.3       1 UNK        -0.1344
      2 N2         -7.9665   -7.2770   53.0013 N.pl3     1 UNK        -0.0372
      3 C3         -7.5089   -6.0392   52.6759 C.ar      1 UNK         0.1862
      4 C4         -6.9662   -5.6433   51.3744 C.2       1 UNK         0.0340
      5 C5         -6.4113   -6.3242   50.2943 C.2       1 UNK        -0.1569
      6 C6         -6.0631   -5.3723   49.3360 C.2       1 UNK        -0.2141
      7 C7         -6.4167   -4.1454   49.8658 C.2       1 UNK        -0.0293
      8 O8         -6.9614   -4.3096   51.0979 O.3       1 UNK        -0.1445
      9 N9         -7.5937   -5.2234   53.7062 N.2       1 UNK        -0.5191
     10 C10        -8.1410   -5.9342   54.7029 C.ar      1 UNK         0.1650
     11 C11        -8.4817   -5.5873   56.0310 C.ar      1 UNK         0.5050
     12 N12        -8.2785   -4.3146   56.5608 N.pl3     1 UNK        -0.8006
     13 N13        -9.0342   -6.5458   56.8249 N.ar      1 UNK        -0.5629
     14 C14        -9.2256   -7.7664   56.3010 C.ar      1 UNK         0.4641
     15 C15        -9.8066   -8.7418   57.1848 C.1       1 UNK        -0.1210
     16 C16       -10.3102   -9.5786   57.9196 C.1       1 UNK        -0.0642
     17 C17       -10.9397  -10.6083   58.7802 C.3       1 UNK         0.2991
     18 O18       -12.1922  -10.0995   59.1945 O.3       1 UNK        -0.6395
     19 C19       -11.1608  -11.9247   57.9800 C.3       1 UNK        -0.1572
     20 C20        -9.8525  -12.6854   57.6586 C.3       1 UNK        -0.1343
     21 C21        -9.0104  -12.9397   58.9242 C.3       1 UNK        -0.1353
     22 C22        -8.7489  -11.6448   59.7187 C.3       1 UNK        -0.1343
     23 C23       -10.0591  -10.8845   60.0332 C.3       1 UNK        -0.1572
     24 N24        -8.9444   -8.2053   55.0625 N.ar      1 UNK        -0.5252
     25 C25        -8.3942   -7.2288   54.2983 C.ar      1 UNK         0.2889
     26 H26        -7.0719   -8.5478   51.6157 H         1 UNK         0.0949
     27 H27        -8.2251   -9.3380   52.7329 H         1 UNK         0.0949
     28 H28        -8.8475   -8.2860   51.4162 H         1 UNK         0.0949
     29 H29        -6.2752   -7.3915   50.2054 H         1 UNK         0.1797
     30 H30        -5.6088   -5.5561   48.3735 H         1 UNK         0.1797
     31 H31        -6.3453   -3.1296   49.5054 H         1 UNK         0.1790
     32 H32        -7.8729   -3.5952   55.9796 H         1 UNK         0.3608
     33 H33        -8.5423   -4.1295   57.5175 H         1 UNK         0.3608
     34 H34       -12.7822  -10.8391   59.3560 H         1 UNK         0.4253
     35 H35       -11.7978  -12.5921   58.5636 H         1 UNK         0.0858
     36 H36       -11.7135  -11.7349   57.0573 H         1 UNK         0.0858
     37 H37       -10.0864  -13.6339   57.1737 H         1 UNK         0.0682
     38 H38        -9.2625  -12.1174   56.9376 H         1 UNK         0.0682
     39 H39        -9.5275  -13.6570   59.5634 H         1 UNK         0.0695
     40 H40        -8.0625  -13.4053   58.6518 H         1 UNK         0.0695
     41 H41        -8.2264  -11.8805   60.6467 H         1 UNK         0.0682
     42 H42        -8.0754  -11.0005   59.1515 H         1 UNK         0.0682
     43 H43        -9.8297   -9.9576   60.5636 H         1 UNK         0.0858
     44 H44       -10.6302  -11.4867   60.7425 H         1 UNK         0.0858
@<TRIPOS>BOND
     1    1    2 1
     2    1   26 1
     3    1   27 1
     4    1   28 1
     5    2   25 ar
     6    2    3 ar
     7    3    4 1
     8    3    9 ar
     9    4    8 1
    10    4    5 2
    11    5    6 1
    12    5   29 1
    13    6    7 2
    14    6   30 1
    15    7    8 1
    16    7   31 1
    17    9   10 ar
    18   10   25 ar
    19   10   11 ar
    20   11   12 1
    21   11   13 ar
    22   12   32 1
    23   12   33 1
    24   13   14 ar
    25   14   15 1
    26   14   24 ar
    27   15   16 3
    28   16   17 1
    29   17   23 1
    30   17   18 1
    31   17   19 1
    32   18   34 1
    33   19   20 1
    34   19   35 1
    35   19   36 1
    36   20   21 1
    37   20   37 1
    38   20   38 1
    39   21   22 1
    40   21   39 1
    41   21   40 1
    42   22   23 1
    43   22   41 1
    44   22   42 1
    45   23   43 1
    46   23   44 1
    47   24   25 ar
@<TRIPOS>SUBSTRUCTURE
1 UNK 1
@<TRIPOS>COMMENT
CHEMBL50051
PLANTSproteinTorsions
4
218 313.1899
5999 266.0247
6232 170.7499
6320 283.5696
PLANTSmolcadARTstart hb
PLANTSmolcadARTstart HB
LINES
-7.87294 -3.59519 55.9796 -8.046 -2.329 55.073 0 255 0 5
-8.5423 -4.12954 57.5175 -9.091 -4.125 59.33 0 255 0 5
-12.7822 -10.8391 59.356 -13.631 -12.599 58.686 0 255 0 5
-7.59373 -5.22342 53.7062 -6.841 -3.342 53.137 0 255 0 5
PLANTSmolcadARTstart HBCH
LINES
PLANTSmolcadARTstart HB-CHO
LINES
PLANTSmolcadARTend
PLANTSmolcadARTstart HB_WATER
LINES
PLANTSmolcadARTend

PLANTSmolcadARTend

@<TRIPOS>MOLECULE
CHEMBL363377_entry_00017_conf_01
39 42 1
SMALL
USER_CHARGES


@<TRIPOS>ATOM
      1 N1         -8.3442   -4.5027   56.5491 N.pl3     1 UNK        -0.7731
      2 C2         -8.5339   -5.7492   55.9539 C.ar      1 UNK         0.1637
      3 N3         -9.0961   -6.7266   56.7149 N.2       1 UNK        -0.2404
      4 C4         -9.3095   -7.9697   56.1850 C.ar      1 UNK         0.0217
      5 C5         -9.9436   -9.0318   57.0593 C.2       1 UNK         0.5131
      6 O6        -10.0840  -10.1845   56.6440 O.2       1 UNK        -0.4976
      7 N7        -10.3412   -8.6484   58.2902 N.am      1 UNK        -0.5638
      8 C8        -10.9426   -9.5175   59.3022 C.3       1 UNK         0.1536
      9 C9        -11.4667   -8.7820   60.5310 C.ar      1 UNK        -0.1217
     10 C10       -11.9159   -9.5085   61.6376 C.ar      1 UNK        -0.1095
     11 C11       -12.3760   -8.8392   62.7685 C.ar      1 UNK        -0.1311
     12 C12       -12.3767   -7.4461   62.7931 C.ar      1 UNK        -0.1165
     13 C13       -11.9175   -6.7158   61.6986 C.ar      1 UNK        -0.1311
     14 C14       -11.4566   -7.3847   60.5676 C.ar      1 UNK        -0.1095
     15 C15        -8.9558   -8.2643   54.8615 C.ar      1 UNK        -0.3197
     16 N16        -8.3911   -7.2625   54.1190 N.pl3     1 UNK         0.3751
     17 N17        -7.9795   -7.3213   52.8390 N.2       1 UNK        -0.3984
     18 C18        -7.5245   -6.0957   52.6250 C.ar      1 UNK         0.2560
     19 C19        -6.9659   -5.6948   51.3385 C.2       1 UNK         0.0340
     20 C20        -6.4481   -6.4036   50.2593 C.2       1 UNK        -0.1589
     21 C21        -6.0638   -5.4700   49.2966 C.2       1 UNK        -0.2119
     22 C22        -6.3609   -4.2267   49.8248 C.2       1 UNK        -0.0340
     23 O23        -6.9063   -4.3625   51.0606 O.3       1 UNK        -0.1453
     24 N24        -7.5951   -5.2382   53.6326 N.2       1 UNK        -0.4671
     25 C25        -8.1581   -5.9833   54.6168 C.ar      1 UNK         0.3051
     26 H26        -7.9334   -3.7526   56.0112 H         1 UNK         0.3803
     27 H27        -8.6276   -4.3629   57.5082 H         1 UNK         0.3803
     28 H28       -10.1752   -7.6909   58.5651 H         1 UNK         0.3091
     29 H29       -11.7819  -10.0301   58.8307 H         1 UNK         0.0887
     30 H30       -10.2408  -10.3043   59.5866 H         1 UNK         0.0887
     31 H31       -11.9143  -10.5887   61.6191 H         1 UNK         0.1354
     32 H32       -12.7298   -9.3975   63.6229 H         1 UNK         0.1349
     33 H33       -12.7341   -6.9271   63.6702 H         1 UNK         0.1335
     34 H34       -11.9181   -5.6362   61.7277 H         1 UNK         0.1349
     35 H35       -11.1004   -6.8168   59.7202 H         1 UNK         0.1354
     36 H36        -9.0963   -9.2236   54.3827 H         1 UNK         0.2546
     37 H37        -6.3612   -7.4775   50.1822 H         1 UNK         0.1780
     38 H38        -5.6233   -5.6762   48.3323 H         1 UNK         0.1772
     39 H39        -6.2478   -3.2165   49.4594 H         1 UNK         0.1765
@<TRIPOS>BOND
     1    1    2 1
     2    1   26 1
     3    1   27 1
     4    2   25 ar
     5    2    3 ar
     6    3    4 ar
     7    4    5 1
     8    4   15 ar
     9    5    6 2
    10    5    7 am BACKBONE|DICT|INTERRES
    11    7    8 1
    12    7   28 1
    13    8    9 1
    14    8   29 1
    15    8   30 1
    16    9   14 ar
    17    9   10 ar
    18   10   11 ar
    19   10   31 1
    20   11   12 ar
    21   11   32 1
    22   12   13 ar
    23   12   33 1
    24   13   14 ar
    25   13   34 1
    26   14   35 1
    27   15   16 ar
    28   15   36 1
    29   16   25 ar
    30   16   17 ar
    31   17   18 ar
    32   18   19 1
    33   18   24 ar
    34   19   23 1
    35   19   20 2
    36   20   21 1
    37   20   37 1
    38   21   22 2
    39   21   38 1
    40   22   23 1
    41   22   39 1
    42   24   25 ar
@<TRIPOS>SUBSTRUCTURE
1 UNK 1
@<TRIPOS>COMMENT
CHEMBL363377
PLANTSproteinTorsions
4
218 154.9559
5999 27.8199
6232 243.0746
6320 179.5525
PLANTSmolcadARTstart hb
PLANTSmolcadARTstart HB
LINES
-7.93343 -3.7526 56.0112 -8.046 -2.329 55.073 0 255 0 5
-8.62764 -4.36294 57.5082 -9.091 -4.125 59.33 0 255 0 5
-7.59512 -5.23823 53.6326 -6.841 -3.342 53.137 0 255 0 5
PLANTSmolcadARTstart HBCH
LINES
PLANTSmolcadARTstart HB-CHO
LINES
PLANTSmolcadARTend
PLANTSmolcadARTstart HB_WATER
LINES
PLANTSmolcadARTend

PLANTSmolcadARTend
