# Supplementary material for: Building shape-focused pharmacophore models for effective docking screening
Source: J Cheminform. 2024 Aug 9;16:97. doi: 10.1186/s13321-024-00857-6 (PMC11312248; doi:10.1186/s13321-024-00857-6)
Supplement: Supplementary file 2 — Additional file2 [file 13321_2024_857_MOESM2_ESM.zip › supplementary_files/aa2ar/test_set.smi]

NC1=C2N=CN(C3O[C@H](CO)[C@@H](O)[C@H]3O)C2=NC(N=NNC(=O)NC2CCCCC2)=N1 CHEMBL603815
S=C(CC1=CC=CC=C1)NN=CC1=CC=CN=C1 CHEMBL166429
N#CC1=C(C2=CC=CC=C2)N=C(N)N=C1C1=CC=C2OCOC2=C1 CHEMBL259607
NC1=NC2=C(C=NN2CCC2=CC=C3N=C(C(=O)N4CCOCC4)C=CC3=C2)C2=NC(C3=CC=CO3)=NN21 CHEMBL482138
NC1=C2N=CN(C3O[C@H](CO)[C@@H](O)[C@H]3O)C2=NC(N=NC=C2CC3CCC2C3)=N1 CHEMBL610443
NC1=NC(C2=CC=CS2)=CC2=NC(C3=CC=CO3)=NN21 CHEMBL362253
CC1=CC=C(C2=CC(C(=O)NCC3=NOC(C)=C3)=NC(N)=N2)O1 CHEMBL595365
NC1=NC(C2=CC=CS2)=C2N=NN(CC3=CC=CC=C3F)C2=N1 CHEMBL511405
COC1=CC=C(CCOC2=CC3=NC(C4=CC=CO4)=NN3C(N)=N2)C=C1 CHEMBL481737
NC1=C2N=CN(C3O[C@H](CO)[C@@H](O)[C@H]3O)C2=NC(C#CCCC2CCCC2)=N1 CHEMBL610362
NC1=NC(C2=CC=CO2)=C2C(=O)C3=CC=CC=C3C2=N1 CHEMBL1095999
NC1=NC(N2CCN(C3=C(F)C=C(F)C=C3F)CC2)=NC2=NC(C3=CC=CO3)=NN21 CHEMBL360619
CCSC1=NC(N)=NC(C2=CC=CC=C2)=N1 CHEMBL220445
COC1=CC2=C(C=C1OC)C(CC1=CC=CC=C1)[N@@H+](CCN1N=CC3=C1N=C(N)N1N=C(C4=CC=CO4)N=C31)CC2 CHEMBL510959
NC1=NC(C2=CC=CO2)=C2N=NN(CC3CCCCC3)C2=N1 CHEMBL467035
OC[C@@H]1CCCN1C1=NC(C2=NC=CS2)=C2SC=CC2=N1 CHEMBL260718
NC1=NC(C2=CC=CS2)=C2C=NN(CC3=CC=CC=C3F)C2=N1 CHEMBL258006
NC1=NC(C2=CC=CN=C2)=CC2=NC(C3=CC=CO3)=NN21 CHEMBL178589
CCCN1C(=O)C2=C(NC(C3CCCC3)=N2)N(CCCNC(=O)C2=CC=C(S(=O)(=O)F)C=C2)C1=O CHEMBL321218
COC1=CC=C(C2=CC=C(CCN3N=CC4=C3N=C(N)N3N=C(C5=CC=CO5)N=C43)C=C2)C=C1 CHEMBL521438
NC1=C2N=CN(C3O[C@H](CO)[C@@H](O)[C@H]3O)C2=NC(NCCC2=CCCCC2)=N1 CHEMBL314313
NC1=NC(C(=O)NCCCC2=CC=CC=C2)=CN2N=C(C3=CC=CO3)N=C12 CHEMBL363647
NC1=NC(C2=CC=CC=C2)=C2C(=O)C3=CC=C(CNN4CCCCC4)C=C3C2=N1 CHEMBL1088236
CCCCNC(=O)C1=CC(N)=C2C(=O)C3=CC=CC=C3C(=O)C2=C1N CHEMBL601628
COC1=CC(OC)=CC(C(CNC2=C3N=CN(C4O[C@H](CO)[C@@H](O)[C@H]4O)C3=NC=N2)C2=CC=CC=C2C)=C1 CHEMBL603581
CN(CCN1CCN(C2=CC=C(F)C=C2F)CC1)C1=NC2=NC(C3=CC=CO3)=NN2C(N)=N1 CHEMBL184309
NC1=NC(C(=O)NCC2=CC=CO2)=CC(C2=CC=CO2)=N1 CHEMBL558291
NC1=NC2=C(C=NN2CC2=CC=C(F)C=C2)C2=NC(C3=CC=CO3)=NN21 CHEMBL17302
CC(O)(C#CC1=CN2N=C(C3=CC=CO3)N=C2C(N)=N1)C1=CC=NC=C1 CHEMBL360136
NC1=C2N=CN(C3O[C@H](CO)[C@@H](O)[C@H]3O)C2=NC(OCCCC2CCCCC2)=N1 CHEMBL610992
COC[C@@H]1CCCN1C1=CC(NC(C)=O)=NC(C2=NC=CS2)=N1 CHEMBL456069
N#CC1=CC(OCC(=O)NC2=CC(C3=NC=CS3)=NC(C3=CC=CC=N3)=N2)=CC=C1 CHEMBL255911
NC1=C2N=CN(C3O[C@@H](CO)[C@H](O)[C@@H]3O)C2=NC(OCCCCC2=CC=CC=C2)=N1 CHEMBL605257
NC1=NC(C2=CC=CC=C2)=C2C(=O)C3=CC=CC(CN4CCOCC4)=C3C2=N1 CHEMBL1087462
NC1=NC2=C(C=NN2CCC2=CC=CC(C3=CC=CN=C3)=C2)C2=NC(C3=CC=CO3)=NN21 CHEMBL519282
O=C(NN=NC1=NC(NC2=CC=CC=C2)=C2N=CN(C3O[C@H](CO)[C@@H](O)[C@H]3O)C2=N1)NC1=CC=CC=C1 CHEMBL606105
CC1=NN(C2=CC(NC(=O)CC3=CC=C(S(C)(=O)=O)C=C3)=NC(C3=CC=CC=N3)=N2)C(C)=C1 CHEMBL270654
CCNC(=O)[C@H]1OC(N2C=NC3=C(N)N=C(NCCC4=CC=C(CCC(=O)[O-])C=C4)N=C32)[C@H](O)[C@@H]1O CHEMBL291471
NC1=NC2=C(C=NN2C2=CC=CC=C2)C2=NC(C3=CC=CO3)=NN21 CHEMBL16509
CC(=O)NC1=CC(N2CCCC2=O)=NC(N2N=C(C)C=C2C)=N1 CHEMBL515992
CN(CCC1=CC=CC=C1)C(=O)C1=CC2=NC(C3=CC=C(Br)O3)=NN2C(N)=C1 CHEMBL420307
NC1=NC(C2=CC=CC=C2)=C2C(=O)C3=CC=C(CNN4CCOCC4)C=C3C2=N1 CHEMBL1088247
O=C(C1=CC=CS1)C1=C2SC=CC2=NC(NCCO)=N1 CHEMBL405234
CC(C1=CC=C2C=C(CCN3N=CC4=C3N=C(N)N3N=C(C5=CC=CO5)N=C43)C=CC2=N1)N1CCOCC1 CHEMBL516753
NC1=NC(N2CC[N@@H+]3C[C@@H](CN4C=NC=N4)CC[C@H]3C2)=NC2=NC(C3=CC=CO3)=NN21 CHEMBL221561
CCN(C(C)=O)C1=C2SC(NC(=O)C3=CN(CC4=CC=CC(C(F)(F)F)=C4)N=C3)=NC2=C(OC)C=C1 CHEMBL1171164
NC1=NC(NC[C@@H]2CC[C@@H]3CN(C4=NC=CC=N4)CC[N@@H+]3C2)=NC2=NC(C3=CC=CO3)=NN21 CHEMBL222868
NC1=NC(C2=CC=NC=C2)=CC2=NC(C3=CC=CO3)=NN21 CHEMBL180109
NC1=NC(N2CCN(CC3=C(Cl)N=C4C=CC=CC4=C3)CC2)=NC2=NC(C3=CC=CO3)=NN21 CHEMBL185967
NC1=NC2=C(NCC3=CC=CC=C3)C=CC=C2N2C(=O)N(C3=CC=CC=C3)N=C12 CHEMBL274274
O=C(CN1CCOCC1)NC1=CC(N2C=CC=N2)=NC(C2=CC=CO2)=N1 CHEMBL252345
NC1=NC2=C(N=NN2CCC2=CC=CC=C2)C2=NC(C3=CC=CO3)=NN21 CHEMBL85864
CCCN1C2=C(N=C(C3=CC=C(OCC(=O)NCC[NH+](C)C)C=C3)N2)C(=O)N(CCC)C1=O CHEMBL59084
CC1=CC=CN=C1CNC(=O)C1=CC(C2=CC=CC=C2)=NC(N)=N1 CHEMBL595132
CN(C)C(=O)CN(C)C(=O)C1=CC2=NC(C3=CC=C(Br)O3)=NN2C(N)=C1 CHEMBL112631
NC1=NC(C2=CC=CC=C2)=C2C(=O)C3=CC=C(N4CCOCC4)C=C3C2=N1 CHEMBL1095822
CCCN1C2=C(NC(C3=CC=C(COC(=O)NC4=NOC=C4)C=C3)=C2)C(=O)N(CCC)C1=O CHEMBL466035
C#CCN1C(=O)C2=C(N=C1C)SC1=C2CCCC1 CHEMBL1086956
CC(=O)NC1=CC(C2=CC=CC(N3CCCC3)=N2)=NC(N2N=C(C)C=C2C)=N1 CHEMBL485765
O[C@@H]1[C@H](O)[C@H](S[C@H]1N1C=NC2=C(NCC3=CC=CC(I)=C3)N=CN=C12)C(=O)NC1CC1 CHEMBL596014
CCN(C(C)=O)C1=C2SC(NC(=O)C3=CNC=C3)=NC2=C(OC)C=C1 CHEMBL1170519
NC1=NC(C#CC(O)C2(O)CCC2)=CN2N=C(C3=CC=CO3)N=C12 CHEMBL183674
CC1=CC=C(C2=NC(NC(=O)CN3CC[C@@H](C[NH+](C)C)C3)=CC(N3N=C(C)C=C3C)=N2)O1 CHEMBL272637
NC1=NC(C2=CC=CO2)=C2N=NN(CC3=CC=C4N=NNC4=C3)C2=N1 CHEMBL442670
NC1=C2N=CN(C3O[C@H](CO)[C@@H](O)[C@H]3O)C2=NC(N=NNC(=O)NC2=NC=CS2)=N1 CHEMBL604652
S=C1SC2=C(N=CN3N=C(C4=CC=CO4)N=C23)N1CCC1=CC=CC=C1 CHEMBL1093480
NC1=NC(C2=CC=CC=C2)=C2N=CN(C(=O)NCC3=CC=CC=C3)C2=N1 CHEMBL259164
CC(=O)N1CCN(CC2=CC=CC3=C2C2=NC(N)=NC(C4=CC=CC=C4)=C2C3=O)CC1 CHEMBL1087819
CN1C2=C(N=C(C3CCCC3)N2)C(=O)N(C)C1=O CHEMBL106265
CC(C)CCN1C=C2C(=N1)N=C(NC(=O)CC1=CC=CC(Cl)=C1)N1N=C(C3=CC=CO3)N=C21 CHEMBL576185
COC[C@H]1CCCN1C1=CC(NC(C)=O)=NC(C2=CC=C(C)O2)=N1 CHEMBL508786
OC[C@H]1O[C@@H](N2C=NC3=C(NCC4=C5C=CC=CC5=CC=C4)N=C(NC4CCCC4)N=C32)[C@H](O)[C@@H]1O CHEMBL446616
CC(C)CCN1C=C2C(=N1)N=C(NC(=O)CC1=CC=C(C3=CC=CC=C3)C=C1)N1N=C(C3=CC=CO3)N=C21 CHEMBL576351
CCCN1C2=C(N=C(C3=CC=C(OCC(=O)NCC[NH2+]C)C=C3)N2)C(=O)N(CCC)C1=S CHEMBL293102
CCN1C(=O)C2C(N=C(C=CC3=CC=C(OC)C(OC)=C3)N2C)N(CC)C1=O CHEMBL483242
CN1C2=C(N=CN2)C(=O)N(C)C1=O CHEMBL190
CC1=CC=C(C2=NC(NC(=O)C3CC3)=CC=C2C2=CC=NC=C2)O1 CHEMBL1082005
O=C(CCCCC(=O)OCC1=CC=CC=C1)NC1=NC2=CC=C(Cl)C=C2C2=NC(C3=CC=CO3)=NN21 CHEMBL95229
COC[C@H]1O[C@@H](N2C=NC3=C(NCC(C4=CC=CC=C4)C4=CC=CC=C4)N=C(CC[NH2+]C4CCCCC4)N=C32)[C@H](O)[C@@H]1O CHEMBL257429
NC1=NC(=C2C(=O)C3=CC=C(C=C3C2=N1)N1CC[NH+](CC2CC2)CC1)C1=CC=CC=C1 CHEMBL1094547
CCCN1C2=C(NC(C3=CC=C(COC(=O)N4CCN(C5=CC=CC(Cl)=C5)CC4)C=C3)=C2)C(=O)N(CCC)C1=O CHEMBL452454
NC1=C2N=CN(C3O[C@H](CO)[C@@H](O)[C@H]3O)C2=NC(C#CC2(O)CCCCCCC2)=N1 CHEMBL611528
CC1=NC(C2=C(C3=CC=CC=C3)N=C(NC(=O)C3CC3)S2)=NO1 CHEMBL1222303
NC1=NC(=C2C(=O)C3=CC=C(C=C3C2=N1)N1CCN(CC2CC2)CC1)C1=CC=CC=C1 CHEMBL1094547
NC1=NC(C2=CC=CC(CO)=C2)=CC2=NC(C3=CC=CO3)=NN21 CHEMBL360446
NC1=C2N=CN(C3O[C@H](CO)[C@@H](O)[C@H]3O)C2=NC(NCCC2=CC=C3CCCCC3=C2)=N1 CHEMBL87981
CC(C)(C)C[NH2+]C1CCN(C2=CC=CC(C3=CC4=NC(C5=CC=CO5)=NN4C(N)=N3)=C2)CC1 CHEMBL368525
CCNC(=O)[C@H]1OC(N2C=NC3=C(N)N=C(C#CC(O)C4=CC=CC=C4)N=C32)[C@H](O)[C@@H]1O CHEMBL603783
CCC(CC)CNC1=C2N=CN([C@@H]3C[C@H](N4C=C(CO)C=N4)[C@@H](O)[C@H]3O)C2=NC(NCCC2=CN(CC)C=N2)=N1 CHEMBL604591
NC1=C2N=CN(C3O[C@H](CO)[C@@H](O)[C@H]3O)C2=NC(C#CCCC2CCCCC2)=N1 CHEMBL608298
NC1=NC(C2=NNC=C2)=C2C=NN(CC3=CC=CC=C3F)C2=N1 CHEMBL267200
CCCCC1=NC2=NC=NC2=C2N=C(C3=CC=CC=C3Cl)NN21 CHEMBL124788
COCCOC1=CC=C(N2CC[NH+](CCN3C=NC4=C3N=C(N)N3N=C(C5=CC=CC=N5)N=C43)CC2)C=C1 CHEMBL246675
CCCN1C2=C(N=C(C3=CC=C(OCC(=O)NCC[NH3+])C=C3)N2)C(=O)N(CCC)C1=O CHEMBL273094
COC1=CC=C(NC(=O)NC2=NC3=NN(C)C(SC)=C3C3=NC(C4=CC=CO4)=NN32)C=C1 CHEMBL22113
NC1=NC(C2=CC=CC=C2)=C2C(=O)C3=CC=CC(C[NH+]4CCCCCC4)=C3C2=N1 CHEMBL1087820
CCCN1C2=C(N=C(N2)C2=CC=C(OCC(=O)NCC3=CC=CC=C3)C=C2)C(=O)N(CCC)C1=O CHEMBL275605
NC1=NC(C2=CC=CC=C2)=C2C(=O)C3=CC=C(NCCN4CCS(=O)(=O)CC4)C=C3C2=N1 CHEMBL1095811
OC[C@H]1OC(N2C=NC3=C(NCC4C5=CC=CC=C5C5=CC=CC=C54)N=CN=C32)[C@H](O)[C@@H]1O CHEMBL606079
CC(=O)NC1=NC(N2N=C(C)C=C2C)=NC(C2=CC(OC3CC[N@H+](C)C3)=CC(F)=C2)=C1 CHEMBL472460
NC1=NC2=CC=C(Cl)C=C2N2C(C3=CC=CC=C3)=NN=C12 CHEMBL303198
CN1C2=C(NC(C3=CC=C(COC(=O)NC4=CC=CO4)C=C3)=C2)C(=O)N(C)C1=O CHEMBL468506
C#CCOC1=C2C(=NC(C3=CC=CC=C3)=N1)SC1=C2CCC1 CHEMBL1087078
CCC(=O)N[C@H]1C[C@@H](N2C=NC3=C(NCC(C4=CC=CC=C4)C4=CC=CC=C4)N=C(NCCC4=CNC=N4)N=C32)[C@H](O)[C@@H]1O CHEMBL601514
COC1=CC=C(CC(=O)NC2=CC(C3=NC=CS3)=NC(C3=CC=CC=N3)=N2)C=C1 CHEMBL256382
COC[C@H]1CCCN1C(=O)C1=CC2=NC(C3=CC=C(Br)O3)=NN2C(N)=C1 CHEMBL112773
NC1=NC(C2=CC=CO2)=C2N=NN(CC3=CC4=CNN=C4C=C3)C2=N1 CHEMBL512812
CCCN1C(=O)NC2=C(N=C(C3=CC=C(S(=O)(=O)NCC4=CC=CC=C4)C=C3)N2)C1=O CHEMBL209230
CC1=CC=C(C2=NC(NC(=O)CN3CCC[C@@H](C[NH+](C)C)C3)=CC(N3N=C(C)C=C3C)=N2)O1 CHEMBL409460
CN1C(N2N=CC=N2)=NC2=C(N)N=C(CCC3=CC=CC=C3)N=C21 CHEMBL196259
COC1=CC(C[NH+](C)C)=CC=C1OCC(=O)NC1=CC(N2N=C(C)C=C2C)=NC(C2=CC=C(C)O2)=N1 CHEMBL429125
CC1=NOC(C)=C1CN1CCN(C2=NC3=NC(C4=CC=CO4)=NN3C(N)=N2)CC1 CHEMBL368619
NC1=NC(C(=O)NCC2=CC=CC=C2Cl)=NC(C2=CC=CO2)=N1 CHEMBL609603
NC1=C2N=CN(C3O[C@@H](CO)[C@H](O)[C@@H]3O)C2=NC(OCCC2=CSC=C2)=N1 CHEMBL605461
NC1=NC(N2CC[N@@H+]3C[C@@H](CN4C=CN=C4)CC[C@H]3C2)=NC2=NC(C3=CC=CO3)=NN21 CHEMBL373560
CC(=O)NC1=CC(N2C=CC=N2)=NC(C2=CC=CO2)=N1 CHEMBL401321
NC1=C2N=CN(C3O[C@H](CO)[C@@H](O)[C@H]3O)C2=NC(N=NC=CCC2=CC=C(C=C2)N(=O)=O)=N1 CHEMBL609816
CC(=O)NC1=CC(C2=CC=CC(N3CCOCC3)=N2)=NC(N2N=C(C)C=C2C)=N1 CHEMBL520229
CN(CC[NH+]1CCN(C2=CC=C(F)C=C2F)CC1)C1=NC2=NC(C3=CC=CO3)=NN2C(N)=N1 CHEMBL184309
NC1=NC(C2=CC=CC=C2)=C2C(=O)C3=CC=C(OCCN4CCOCC4)C=C3C2=N1 CHEMBL1095488
COC1=CC=C(CCCC2=CC3=NC(C4=CC=CO4)=NN3C(N)=N2)C=C1 CHEMBL471974
NC1=NC(C2=CC=NC=C2)=C2C(=O)C3=CC=CC=C3C2=N1 CHEMBL1086977
NC1=NC(C2=CC=CO2)=C2N=NN(CC3=CC=CO3)C2=N1 CHEMBL461650
CCNC(=O)[C@H]1O[C@@H](N2C=NC3=C(N)N=C(N[C@@H]4CCC[C@H]4O)N=C32)[C@H](O)[C@@H]1O CHEMBL130830
NC1=NC(C2=CC=CC(C3=CC=CC=C3)=C2)=CC2=NC(C3=CC=CO3)=NN21 CHEMBL179644
CC(C)CCN1C=C2C(=N1)N=C(N)N1N=C(N=C21)C1=CC=CO1 CHEMBL315150
NC1=NC(NC[C@@H]2CC[C@@H]3CN(C4=NC=CC=N4)CCN3C2)=NC2=NC(C3=CC=CO3)=NN21 CHEMBL222868
CN1C2=C(NC(=C2)C2=CC=C(COC(=O)NC3=CSC=C3)C=C2)C(=O)N(C)C1=O CHEMBL513681
CCNC(=O)[C@H]1OC(N2C=NC3=C(N)N=C(C#CCCC4=CC=CC=C4)N=C32)[C@H](O)[C@@H]1O CHEMBL605690
CCCN1C2=C(N=C(CCCNC(=O)CBr)N2)C(=O)N(CCC)C1=O CHEMBL92906
NC1=NC2=C(N=CN2CC2=CC=CC=C2)C2=NC(C3=CC=CO3)=NN21 CHEMBL245645
Cn1nnc2c1CCN(c1nc[nH]c3nc(=S)sc1-3)[C@@H]2COCC[NH+]1CCCC1 ZINC001164714505
O=[N+]([O-])c1ccc(Br)c2ncccc12 ZINC000011612454
C=CCN(CC(=O)Nc1ccc(N2CCN(C(=O)NC(C)(C)C)CC2)cc1)C(=O)CC(C)C ZINC000036016541
CCc1ccccc1N(C)S(=O)(=O)c1cc([N+](=O)[O-])ccc1C ZINC000225071423
O=Cc1cc([N+](=O)[O-])ccc1Sc1ncn(-c2ccccc2)n1 ZINC000408605504
Cn1nnnc1N1C[C@@H]2CCC[C@]2(c2nnc(C3CC3)o2)C1 ZINC000685940332
C=CCn1c(SCC(=O)Nc2ccc(I)cc2)nnc1[C@H](NC(=O)c1cccc(C)c1)C(C)C ZINC000409364804
CC(C)(C)OC(=O)N[C@@H]1CCO[C@@H]1C(=O)N1CCC(N2CCS(=O)(=O)CC2)CC1 ZINC001466462693
O=C(c1cc([N+](=O)[O-])c[nH]1)N1CCN(CCn2cncn2)CC1 ZINC000487564037
CCOCCOc1ccc(Br)cc1C=Nn1ccc(=O)[nH]c1=O ZINC000863184994
COC(=O)C[C@@]1(O)c2cc(OC)c3cccc(OC)c3c2CC[C@@]1(C)C(=O)OC ZINC000001682710
Cc1nn(C)cc1C(=O)N[C@@H]1CN(CCn2cc(Cl)cn2)C[C@H]1O ZINC001076815957
Cc1nn(C)c(C)c1CN(C)c1nnc(COc2cc(C)ccc2C)n1Cc1cc(C(C)(C)C)no1 ZINC001361145769
Cc1cc(C)cc([C@H](C)NC(=O)c2[nH]nc(C(C)C)c2[N+](=O)[O-])c1 ZINC000433760838
Oc1ccc(Cl)cc1CNc1cc(F)cc(F)c1 ZINC000019961945
C[Si](C)(C)c1c[nH]nc1C=Nc1ccc(F)cc1 ZINC000221832948
CC(C)(C)OC(=O)CC(O)=CC(=O)C(F)(F)F ZINC000100027511
Cc1nc(CN2CC[C@]3(C2)NC(=O)N(C(C)C)C3=O)cs1 ZINC000084274733
CC[C@]1(C)CC[C@H](Cn2c([C@@H]3CCO[C@H]3C(C)(C)C)nnc2N2C[C@H](C(F)(F)F)O[C@@H](C)C2)O1 ZINC001546060189
Cc1ccc(N=CC23c4ccccc4C(c4ccccc42)[C@H]2C(=O)N(c4ccc(C)cc4C)C(=O)[C@@H]23)cc1 ZINC000408722496
CC1(C)CC[C@@H](Cn2cc(Br)c(=O)c([N+](=O)[O-])c2)O1 ZINC000298318900
C[C@H]1CN(C2CC2)C[C@@H]1NS(=O)(=O)c1cccc(F)c1[N+](=O)[O-] ZINC000268816953
Cc1cc(S(=O)(=O)N(C)C)cc(NS(=O)(=O)CCC(C)(C)C#N)c1C ZINC000516297734
COC(=O)c1cc(C(F)F)cc(C#N)c1Br ZINC000263624227
CNS(=O)(=O)c1ccc(C[NH2+]C[C@@H](O)CN2C[C@@H](C)O[C@@H](C)C2)s1 ZINC000644516559
CC(C)c1nnc(N2CCC[C@@H](N3CCCS3(=O)=O)C2)n1CC1CC[NH+](CCN(C)C)CC1 ZINC001508979006
Cc1ccc(N2C(=O)C(=O)N(CC(=O)c3ccc(Cl)s3)C2=O)cc1 ZINC000012794009
CCO[C@@H]1CCOC2(CN(c3cc(N(C)C)ncn3)C2)C1 ZINC000248108997
C[C@@H]1CCC[C@@H](CNc2snc(Cl)c2C#N)C1 ZINC000919802339
CC(=NOCCC(F)(F)F)c1cc(F)cc(F)c1 ZINC000777462999
COCCNc1nc(N[C@@H]2CS[C@H](C)C2)nc(N[C@@H]2CS[C@H](C)C2)[nH+]1 ZINC000413519148
Cn1nnnc1SCCNC(=O)CCc1cc2n(n1)CCC[NH2+]C2 ZINC000072439286
Cc1ccc(N2C[C@@H](CNS(=O)(=O)c3cc(C)ccc3C)CC2=O)cc1 ZINC000009037222
Cc1nnsc1CNC(=O)N[C@H](CS(=O)(=O)N(C)C)C(F)(F)F ZINC000293477562
CC(=O)N1c2ccc(C(=O)Cn3cc([N+](=O)[O-])cc(C(N)=O)c3=O)cc2C[C@@H]1C ZINC000024830457
CC1(C)CC(=O)C2=C(C1)Nc1ccccc1N[C@H]2c1ccccc1[N+](=O)[O-] ZINC000001089475
CCOC(=O)C[C@H]1CCC2(OCCO2)[C@@H]1C(=O)OCC ZINC000255190133
O=C(c1cnn2c1OCC2)n1cc2c(nc1=NCC1CC1)[C@H]1C[NH2+]C[C@H]1S(=O)(=O)C2 ZINC001156181387
CN(C)c1ccc(Br)c(S(=O)(=O)NCCCCc2ccc([N+](=O)[O-])cc2)c1 ZINC001309253711
Cn1cc(Br)cc1-c1nnc(N2CCO[C@@H](C#N)C2)n1CC1([S@@](C)=O)CC1 ZINC001503645350
C[N@@H+]1CCc2nc[nH]c2C12CCN(C(=O)c1cc3c([nH]c1=O)CCCC3)CC2 ZINC000092061740
O=C(c1cnn(-c2cccnc2)c1)n1cc2c(nc1=NCC1CC1)[C@H]1C[NH2+]C[C@H]1S(=O)(=O)C2 ZINC001197575570
O=c1oc(=O)c2c(N[C@@H]3C[NH2+]C[C@@H]3CO)cc3c(=O)oc(=O)c4c(Br)cc1c2c34 ZINC001170782278
Cc1cc([N+](=O)[O-])c(S(=O)(=O)N[C@H]2CS[C@H](C)C2)cc1C ZINC000416577146
O=C1NCCN1c1ccccc1[N+](=O)[O-] ZINC000005412361
CC(C)c1ccc(CCC(=O)N([C@@H](C)C#N)C2CC2)cc1 ZINC000598132603
FC(F)(c1nc(Cl)cc(Cl)n1)N1CCO[C@H]2C[NH2+]CC[C@@H]2C1 ZINC001164401451
CCCOc1cc(Br)c(Cl)cc1[N+](=O)[O-] ZINC000095494771
COC(=O)C1(NC(=O)c2cc(Br)cc([N+](=O)[O-])c2)CC1 ZINC000119113847
CC(C)[C@@H](Cn1c(-c2cnccn2)nnc1N1CCN(S(C)(=O)=O)CC1)[NH+]1CCCC1 ZINC001541306026
Cc1ccc(-n2cc(CNCCS(=O)(=O)c3ccc([N+](=O)[O-])cc3)c(C(C)(C)C)n2)cc1 ZINC001308365329
O=C(CNS(=O)(=O)c1ccccc1)NCC(=O)O[C@@H](C(=O)c1ccccc1)c1ccc([N+](=O)[O-])cc1 ZINC000010042006
C[C@@H](OC(=O)c1cnn(C)c1)C(=O)c1ccc2c(c1)CCC2 ZINC000012851834
Cc1ccc(C(=O)N2C[C@@H]3CCN(C(=O)C[N@@H+]4CCC(C)(C)C4)[C@@H]3C2)nn1 ZINC001022723209
C[C@@H]1CN(c2ccc(S(N)(=O)=O)cc2S(C)(=O)=O)C[C@@H](C)S1=O ZINC000461951324
C[C@@H]1CCCC[N@@H+]1C[C@@H]1CCCN(c2nnc([C@@H]3CN(S(C)(=O)=O)CCO3)n2CC(C)(C)O)C1 ZINC001493652221
O=C1CC(=O)CC(c2ccc(Br)cc2)C1 ZINC000109610282
CN(C)c1nc(Cl)c(CN2CCC[C@]2(C)CO)s1 ZINC000952849412
CC[NH+](CC)CCCn1c([C@H]2CCC(=O)N2)nnc1N1CCO[C@H](CNC(=O)OC(C)(C)C)C1 ZINC001501951576
C[C@@H]1OCC[C@H]1S(=O)(=O)NC(C)(C)c1ccc([N+](=O)[O-])cc1 ZINC000442746597
CC[C@@H](C)c1nnc(N(CC)[C@H]2CCS(=O)(=O)C2)n1CCCn1cc(Br)cn1 ZINC001291461926
Cc1cc(Cl)nnc1Nc1ncc(Br)[nH]c1=O ZINC001169845162
O=C(c1n[nH]c2ccc([N+](=O)[O-])cc21)N1CC[C@H]2CC[C@@H](C1)[S@@]2=O ZINC000600485332
CC(C)[C@H](C)NC(=O)[C@@H]1CSCN1C(=O)[C@H]1CC12CCS(=O)(=O)CC2 ZINC000328870944
CCCn1cc(C(=O)N[C@H]2C[C@@H](Nc3ncc(-c4nn[nH]n4)cc3F)C2)nn1 ZINC001571267619
O=[N+]([O-])c1ccccc1S(=O)(=O)N1CCC([NH2+]CC2(O)CCOCC2)CC1 ZINC001173691265
CCN(c1nnc(COc2cc(C)cc(C)c2)n1C[C@](C)(O)C(C)C)[C@@H]1CCS(=O)(=O)C1 ZINC001295250581
Cc1cc(C)c(S(=O)(=O)N(CCN2CCCCC2)CC(=O)N2CC[NH2+]CC2)cc1C ZINC000045974790
CCN(Cc1cnn(C)c1)c1nnc([C@@H]2CCS(=O)(=O)C2)n1CCc1ccc(Cl)cc1 ZINC001295661898
CN1CCc2nc(Cl)nc(N(Cc3ncn4c3C[NH2+]CCC4)c3ncccn3)c2C1 ZINC001165015135
C=CCN1C(=O)C(=Cc2cc(C)n(-c3ccc([N+](=O)[O-])cc3C)c2C)C(=O)NC1=S ZINC000001175340
CCOC(=O)C1=C(COC(=O)CN2C(=O)NC3(CCCC3)C2=O)NC(=O)N[C@@H]1C ZINC000022873166
CCCCN1C(=O)[C@@H]2[C@@H](C1=O)[C@@]1([NH2+][C@H]2C)C(=O)Nc2ccc(Br)cc21 ZINC000009041591
C[C@H](NC(=O)c1cc(Cl)cc(F)c1Br)c1nc[nH]n1 ZINC000225810839
N#Cc1ccc(-c2ccc(C(=O)NC[C@@]3(O)CC[NH2+]C3)cc2)cc1Cl ZINC000426428730
CC[C@@](C)(O)Cn1c(-c2cnn(C)c2)nnc1N1CCN(C[C@H]2C[N@@H+](C(C)C)CCO2)CC1 ZINC001494795545
Cn1cc(CNc2cnn(CCO)c2)c(C(F)(F)F)n1 ZINC000256051874
CC[C@@H]([NH3+])C(=O)N1CC[C@H]2O[C@H]3c4ccc(OC)cc4OC(C)(C)[C@@H]3C[C@H]2C1 ZINC000257206127
O=[N+]([O-])c1ccc2ccnc(N3CCC[C@]4(CCCOC4)C3)c2c1 ZINC000413175289
CCOc1ccc(O)c(C=Nc2ccc(O)cc2)c1 ZINC000254822886
CC(C)CCNC(=O)C(=O)N[C@@H]1CCCC[C@H]1C ZINC000008222060
Cc1ccc(NN=C(C#N)C(N)=O)cc1 ZINC000003086323
C[N@H+](CCCn1c(-c2cnccn2)nnc1N1CCCN(S(C)(=O)=O)CC1)C1CCCCC1 ZINC001503594350
COc1cc([C@@H]2NC(=S)N3[C@@H](c4cc(OC)c(O)c(OC)c4)NC(=S)N23)cc(OC)c1O ZINC000017180630
CO[C@]1(C)C[C@H](N(C)C(=O)N[C@H]2CCO[C@@H](C3CC3)C2)C1(C)C ZINC000248840680
CC(C)(C)c1noc2c1[C@H](c1ccc(O)cc1)C1=C(CC(C)(C)CC1=O)N2 ZINC000020726621
O=C(N[C@H]1C[C@H](NC(=O)[C@@H]2C[C@H]2[N+](=O)[O-])C1)c1ccc(=O)[nH]n1 ZINC000972930501
Cc1cc([N+](=O)[O-])cc(C)c1S(=O)(=O)N[C@H]1C[C@@H](OC(C)C)C1 ZINC000416530247
O=C(c1cncc(OC(F)F)c1)n1cc2c(nc1=NCC1CC1)[C@H]1C[NH2+]C[C@H]1S(=O)(=O)C2 ZINC001199297228
C=CCN1C(=O)[C@H](CC(=O)Nc2ccc(Br)cc2)S/C1=N/c1cccc2ccccc21 ZINC000100872345
CC(=O)N1C=Cc2ccccc2[C@H]1CC(=O)N1CC(=O)Nc2ccccc21 ZINC000012792580
O=C(N[C@@H]1[C@H]2CN(C(=O)c3ccnnc3)C[C@H]21)[C@@H]1C[C@H]1[N+](=O)[O-] ZINC000976480594
O=[N+]([O-])c1cc(S(=O)(=O)C(F)(F)F)ccc1Cl ZINC000001507125
CC(N=Nc1ccccc1[N+](=O)[O-])c1ccccc1O ZINC000017748495
CN1C(=O)C(=Cc2cn(-c3cccc(Cl)c3Cl)nn2)C(=O)N(C)C1=O ZINC000754684760
CCCn1ccnc1CN1CCC2(CC1)c1[nH]cnc1CCN2CC=C(C)C ZINC000097173393
C=CCn1c(SCC(=O)c2ccc(Br)cc2)nnc1[C@H](NC(=O)c1cccc(C)c1)C(C)C ZINC000409355909
C[C@H](C[NH2+]Cc1ccc(-c2nn[nH]n2)cc1F)N(C)C(=O)CCc1cn[nH]n1 ZINC001575091394
CC1=NN(c2ccc(C)c(Cl)c2)C(=O)/C1=C\N1CCCCC1 ZINC000408526630
CC(C)(C)OCCN1C(=O)c2ccc([N+](=O)[O-])cc2S1(=O)=O ZINC000296743498
CC(C)OC(=O)c1ccc(NC(=O)[C@@H]2CC(=O)N(c3ccc([N+](=O)[O-])cc3)C2)cc1 ZINC000007882603
Cc1nn(C)c2cn([C@H](C)C(=O)Nc3cnn(C)c3)nc12 ZINC000040715045
O=C1c2ccc(Oc3ccc([N+](=O)[O-])cc3)cc2C(=O)N1c1ccc(O)cc1 ZINC000000850640
O=c1ccc2ccc(Oc3ccc([N+](=O)[O-])cn3)cc2o1 ZINC000018056221
COC(=O)[C@@](C)(CCF)NC(=O)c1[nH]nc(C(C)C)c1[N+](=O)[O-] ZINC000598285081
C=CCOc1c(Br)cc(/C=C2\SC(=S)N(Cc3ccc(C)cc3)C2=O)cc1Br ZINC000409053220
O=C(CCn1ccc(=O)[nH]c1=O)N1C[C@H]2CC[C@H](C[N@H+]2Cc2ccccc2)C1 ZINC000095354778
CCOc1cc(/C=C2\S/C(=N/C)N(C)C2=O)c(Br)cc1OCC#N ZINC000408855417
COC(=O)c1cnc(Cl)cc1C(F)(F)N1CCC2(CC1)COCC[N@H+](CC(=O)N(C)C)C2 ZINC001164875426
CC[N@@H+]1CCC[C@@H]1Cn1c([C@H]2CN(S(C)(=O)=O)CCO2)nnc1N1CCC(F)(F)CC1 ZINC001502288668
CNC(=O)N1CCN(c2nnc(C3CC3)n2C[C@@H]2C[N@H+](CC(C)C)CCO2)CC1 ZINC001299278976
CCC(C)(C)[NH+]1CCN(C(=O)C(=O)NC2CCC(O)(CC)CC2)CC1 ZINC000656331395
O=[N+]([O-])c1ccc(CN(C2CC2)[C@@H]2CCS(=O)(=O)C2)c(F)c1 ZINC000266994905
Cc1cc(S(=O)(=O)N2Cc3cnn(C)c3C2)c(F)cc1[N+](=O)[O-] ZINC000601470574
Cc1nnc([C@@H]2CCN(S(=O)(=O)c3ccc([N+](=O)[O-])s3)C2)[nH]1 ZINC000416616633
CNc1c(C(=O)O[C@H]2CCO[C@]3(CCOC3)C2)cccc1[N+](=O)[O-] ZINC000793225458
COc1c(Br)cc(Cl)cc1/C=N/O ZINC000011994261
Cc1c([N+](=O)[O-])cnn1CCC(=O)NCc1c(Br)cnn1C ZINC000002802184
Cc1cc(OC(F)(F)F)ccc1CN1CCn2ccnc2C1 ZINC001140961963
Cc1ncc(S(=O)(=O)N(C)[C@@H](C)c2ccc([S@@](C)=O)cc2)cc1C#N ZINC000489523581
CCOCCN1CCN(c2nnc([C@H]3CCCOC3)n2C[C@H](C)N2CC[NH+](CC)CC2)CC1 ZINC001503222680
COC(=O)C1CC2(C1)C[C@H](NC(=O)[C@@H]1CCC[C@H](C(N)=O)C1)CCS2 ZINC000890601131
O=C(c1cc([N+](=O)[O-])c[nH]c1=O)N1CC[C@H](n2cc(Cl)cn2)C1 ZINC000377415883
Cc1ccc(S(=O)(=O)n2cc(C=O)c3ccccc32)cc1[N+](=O)[O-] ZINC000004299113
O=C1Nc2ccccc2[C@@H]2CN(C(F)(F)c3cnc(Cl)c(-c4cccc([N+](=O)[O-])c4)c3)C[C@@H]12 ZINC001164400964
O=C(Nc1ncc([N+](=O)[O-])s1)C(Cl)(Cl)Cl ZINC000017022503
C[C@@H]1C/C(=C\C(=O)c2ccc(Cl)cc2)NC1=O ZINC000100246332
CC1(C)CC(=O)C2=C(C1)Nc1[nH]n(-c3ccccc3)c(=O)c1[C@H]2c1ccc([N+](=O)[O-])o1 ZINC000018195859
O=[N+]([O-])c1ccccc1N1CC[C@@H](C(F)(F)F)C2(CCOCC2)C1 ZINC000583981288
Cc1cc2ncn(C[C@H](C#N)CCC#N)c2cc1C ZINC000024097763
C=CCNC(=O)NC(=O)COC(=O)[C@@H](NS(=O)(=O)c1ccc2c(c1)OCCCO2)C(C)C ZINC000024976925
COC(=O)[C@@H]1C[C@@H](O)CN(S(=O)(=O)CC2(C(=O)OC)CCCCC2)C1 ZINC000592120738
N#Cc1ccc(Oc2ccc(N3C(=O)CCC3=O)cc2)cc1 ZINC000000034282
OC[C@H]1CCC[N@@H+]1CCCCn1c([C@@H]2CCOC2)nnc1N1CCC(O)(C(F)(F)F)CC1 ZINC001505371900
COc1ccc(N2CCN3c4ccc([N+](=O)[O-])cc4CC4(C(=O)CC(C)(C)CC4=O)[C@@H]3C2)cc1 ZINC000009340205
N=C1NC(=O)/C(=C/c2ccc([N+](=O)[O-])o2)S1 ZINC000003029815
CC(C)Cc1nnc(N2CCc3c(ccnc3N(C)C)C2)n1C[C@H]1C[C@@H](OC(C)(C)C)C1(C)C ZINC001359822763
O=[N+]([O-])c1ccncc1Br ZINC000012969571
CC(C)CCOCCn1c([C@@H]2COCCN2C(=O)OC(C)(C)C)nnc1N1C[C@@H](C)CC(C)(C)C1 ZINC001359968522
CCS(=O)(=O)NC[C@@H](C)[NH+]1CCC2(CN(CCC(C)C)C(=O)O2)CC1 ZINC000072431758
CC(=O)C12c3ccccc3C(c3ccccc31)[C@@H]1C(=O)N(c3ccccc3[N+](=O)[O-])C(=O)[C@@H]12 ZINC000012379294
C=CCOCCN1CCCSc2ccc(Cl)cc21 ZINC001167818081
CC1=C(C(=O)OC(C)C)[C@H](c2cccc([N+](=O)[O-])c2)c2c(=O)[nH]c(=O)[nH]c2N1 ZINC000005444599
COC(=O)c1cc(S(=O)(=O)N[C@H]2COC[C@@H]2OC)c(C(=O)OC)s1 ZINC000289409274
C#CCN(c1nnc(COc2ccc(C)cc2)n1CC(C)(C)C(=O)NC)[C@@H]1CCS(=O)(=O)C1 ZINC001507640601
Brc1ccc(OC[C@H]2CO2)c(Br)c1 ZINC000001849775
CO[C@@H]1CCN(S(=O)(=O)c2ccc([N+](=O)[O-])cc2C)CC1(C)C ZINC000296084860
CC[C@@]1(C)CCN(c2nnc([C@@H]3CN(S(C)(=O)=O)CCO3)n2CCc2cccc(F)c2F)C1 ZINC001292332897
CCN(CC1CCN(c2nnc([C@@H]3CCS(=O)(=O)C3)n2C2CC2)CC1)C(=O)OC(C)(C)C ZINC001295761203
CC(=O)N1CCC[N@@H+]([C@@H]2CN(c3nnc([C@@H]4CCCCO4)n3CC(=O)NC(C)C)C[C@@H]2C)CC1 ZINC001508230515
CC(C)(C)[C@@]1(C)CN(c2nnc([C@@H]3CCCCO3)n2C[C@H]2CCCN2S(C)(=O)=O)CCO1 ZINC001286992112
C[C@H]1CCCN(CC(=O)NC(=O)NC23CC4CC(CC(C4)C2)C3)[C@H]1C[NH3+] ZINC000430592843
CC(C)(C)OC(=O)C(C)(C)O/N=C(/C(=O)NCCN1CCNCC1=O)c1nsc(N)n1 ZINC001220871914
CC1=CC(C)(C)N(C(C)C)c2ccc(/C=N/n3cnnc3)cc21 ZINC000223478328
N#Cc1ccc([C@@H]2[C@@H]3C(=O)N(c4ccc(F)cc4)C(=O)[C@@H]3N3CCCN23)cc1 ZINC000138555962
N#Cc1c(Cl)nc2ccc(C(F)(F)N3Cc4ncnn4C4(CC[NH2+]CC4)C3)cc2c1Cl ZINC001164416189
CC(C)c1ncc([N+](=O)[O-])n1S(=O)(=O)c1ccc(Cl)cc1 ZINC000016576037
COc1nc(C)c(Br)cc1-c1noc([C@@H](C)n2cnc(C#N)n2)n1 ZINC000350335572
COC(=O)c1cc(F)c(C)c([N+](=O)[O-])c1 ZINC000035333557
C#CC1(O)CN(CC(=O)NC(N)=O)C1 ZINC000934441118
Cc1ccc(N2CC[C@H](Nc3ccc4oc(=O)n(C)c4c3)C2=O)cc1 ZINC000081156404
Cn1c(Sc2nccc(-c3nn[nH]n3)c2[N+](=O)[O-])nnc1C1CC[NH2+]CC1 ZINC000822604867
COC(=O)[C@@H](OC(=O)CCCS(C)(=O)=O)c1ccc(-c2nn[nH]n2)cc1 ZINC000736900965
N#CC1CN(C(=O)CO)C1 ZINC000590483885
O=[N+]([O-])c1cc(S(=O)(=O)C(F)(F)F)ccc1N1CC[C@@H](C(CO)CO)C1 ZINC000072310951
CC(C)C(=O)N1CCN(C(F)(F)c2cc(Cl)ncc2C#N)C[C@@]2(CCCC(=O)N2)C1 ZINC001164975819
O=[N+]([O-])c1ccc(NCc2cccc3c2OCO3)c(C(F)(F)F)c1 ZINC000058065784
C[C@]1(c2cccc([N+](=O)[O-])c2)NC(=O)N(CC2(CC(N)=O)CC2)C1=O ZINC000600709288
O=C(C(=O)N1CCN(c2ncccc2[N+](=O)[O-])CC1)N1CC[C@@H]2C[NH2+]C[C@@H]21 ZINC000423742780
CCC(CC)N(C(=O)c1cc([N+](=O)[O-])cc([N+](=O)[O-])c1C)C1CC1 ZINC000916052534
C[C@@H]1CCCCN(c2nnc([C@@H]3CCS(=O)(=O)C3)n2CCN2CC[N@H+](C)C(C)(C)C2)C1 ZINC001493630086
Cn1cncc1C(=O)N1C[C@]2(C)CC[C@@H](C2)C1(C)C ZINC000585128537
CC(C)c1[nH]ccc1C(=O)N1CC[C@H]2CN(C(=O)[C@@H]3CC[N@H+](C)C3)C[C@H]21 ZINC001022450628
CCC[N@@H+]1CC[C@@H](Cn2c([C@@H]3CCOC3)nnc2N2CCCN(S(C)(=O)=O)CC2)C1 ZINC001547175237
Cc1ccc(O)c(/C=C2/SC(=S)N(C)C2=O)c1 ZINC000001181627
CCN(CC(C)C)c1nnc([C@H]2CN(S(C)(=O)=O)CCO2)n1CC1CCC(F)(F)CC1 ZINC001295285359
CCOc1cc(C2C3=C(CCCC3=O)N(CCCOC)C3=C2C(=O)CCC3)cc(Br)c1O ZINC000408897248
CCOc1ccc(N(C)Cc2nnc(C3CC3)o2)cc1 ZINC000096417908
CCS(=O)(=O)C1(C=O)CCN(C(=O)OC(C)(C)C)CC1 ZINC000217931728
CC(C)NS(=O)(=O)[C@@H]1CCN(c2ncc([N+](=O)[O-])cc2F)C1 ZINC000574660507
CC(COc1ccc(-c2csnn2)cc1)N=Nc1cc(Cl)cc(Cl)c1 ZINC000013468943
CC1(C)O[C@@H]2[C@@H]3OC(C)(C)O[C@H]3[C@H](/C=C/[N+](=O)[O-])O[C@H]2O1 ZINC000005742109
O=C(C(=O)N1CCN(c2ccc([N+](=O)[O-])nc2)CC1)N1C[C@H]2C[NH2+]C[C@H]2C1 ZINC000566090486
CC[C@@H](NC(=O)c1cc([N+](=O)[O-])c(C)c([N+](=O)[O-])c1C)C(C)(C)O ZINC000854662453
CCn1cc(S(=O)(=O)NCCC[N@@H+]2CCCO[C@@H](C)C2)c([N+](=O)[O-])n1 ZINC000432291936
C[C@@H]1CCCC[C@@]12NC(=O)N(CC(=O)N1CCN(S(=O)(=O)c3cc4c(cc3Cl)NC(=O)CO4)CC1)C2=O ZINC000514394985
C[C@H](NC(=O)[C@@H]([NH3+])CO)C(=O)Nc1c(I)c(Cl)nn(C)c1=O ZINC001220730002
Cc1cc(S(=O)(=O)N(C)CC(=O)N2CCCC2)ccc1[N+](=O)[O-] ZINC000609673114
O=S1(=O)CC[C@@H](c2nnc(N3CCC([NH+]4CCCCC4)CC3)n2CCOCC(F)F)C1 ZINC001505379256
C[C@H](NC(=O)C(C)(C)n1cc([N+](=O)[O-])cn1)c1ccc([N+](=O)[O-])cc1 ZINC001335244701
CCCCN(C)c1nnc(-c2csc(N3CCOCC3)n2)n1C[C@H]1CCOC[C@H]1OC ZINC001294189791
CN(C(=O)c1ccc([N+](=O)[O-])cc1Br)[C@H]1COC[C@H]1O ZINC000342396021
C[C@@H]1CN(c2nnc(-c3ccc(Br)s3)n2CC2(C(N)=O)CCOCC2)C[C@@H](C)O1 ZINC001291217220
O=C(C=C1SC(=O)NC1=O)NCCCCCCNC(=O)C=C1SC(=O)NC1=O ZINC000032597747
CC(C)(C)n1nnc(CNC(=O)C(=O)N2CCC([C@@H]3CCC[NH2+]C3)CC2)n1 ZINC000659727428
C=CCN1CC[C@@]2(CN(c3cc(C4CC4)ncn3)CC[N@H+]2C)CCC1=O ZINC000107648558
Cc1nnc2n1N1C(=CS[C@@H]1c1ccc(N3CCCC3)c([N+](=O)[O-])c1)S2 ZINC000020427326
CO[C@H]1CCN(c2nnc([C@@H]3CN(S(C)(=O)=O)CCO3)n2C[C@@]2(O)CC[N@H+](C)C2)C1 ZINC001505113135
COC(=O)c1cc(F)cc(S(=O)(=O)NCC(C)(C)S(C)(=O)=O)c1F ZINC000599249690
C[C@@H]1CCC[C@@](Cn2c([C@@H]3CCC(=O)N3)nnc2N(C)C2CCN(S(C)(=O)=O)CC2)([NH+](C)C)C1 ZINC001493509263
N#CCCN1CC(S(N)(=O)=O)C1 ZINC000930727169
CCN1CC2(CC[NH+](Cc3ccoc3)CC2)COc2ccccc2S1(=O)=O ZINC000096037141
Cc1ccc([N+](=O)[O-])c(C(=O)N2C[C@@H](C)C(F)(F)[C@H](C)C2)c1C ZINC000899124359
CCC(=O)N1CCN(c2sc(S(C)(=O)=O)cc2[N+](=O)[O-])C1 ZINC000425275320
C=C(Cl)C[NH2+][C@@H]1CN(C(=O)[C@H](C)NC(=O)Cn2cnnn2)C[C@H]1C ZINC001216279968
Nn1c(Sc2c(Cl)cccc2[N+](=O)[O-])nnc1C(F)(F)F ZINC000078406528
O=[N+]([O-])c1cc(Cl)cnc1N1CCC[C@@]2(CCS(=O)(=O)C2)C1 ZINC000590723276
C[C@]1(c2ccc([N+](=O)[O-])cc2)NC(=O)N(CCOC(F)F)C1=O ZINC000853010030
O=Cc1cn(S(=O)(=O)c2cccc([N+](=O)[O-])c2)c2ccccc12 ZINC000004299114
O=C1NC(=S)NC(=O)C1=CNc1ccc([N+](=O)[O-])cc1Br ZINC000017149784
[NH3+][C@@H](CCCCNS(=O)(=O)C1CCOCC1)C(=O)[C@@H](OC=O)C1c2ccccc2-c2ccccc21 ZINC001238733016
O=C(N[C@H]1CCO[C@H]1C1CC1)N1CC(Oc2ccc([N+](=O)[O-])cc2)C1 ZINC000372724088
CO[C@@H]1CS(=O)(=O)C[C@@H]1N[C@@H](C)c1ccc(C)c([N+](=O)[O-])c1 ZINC000595419799
C[C@H](SCc1cc(Cl)n(C)n1)c1ccc(C#N)cc1 ZINC000863397148
CC(C)(C)OC(=O)N1CC(OCCC(=O)OC2CN(C(=O)OC(C)(C)C)C2)C1 ZINC000768841008
Cc1cc([C@@H]2[C@@H](c3ccccn3)N=C3S[C@H](C)CN32)c(C)n1-n1cnnc1 ZINC000260786441
COc1nn(C)cc1NCc1cc(C(F)(F)F)nn1C ZINC000256049716
Cc1n[nH]nc1C(=O)N1CCCC2(CN(C(=O)[C@@H]3C[C@H]3[N+](=O)[O-])C2)C1 ZINC001010651876
Cc1nnsc1Cn1c(-c2ccc(Cl)cc2F)nnc1N1CCC[C@@H](OC(C)(C)C)C1 ZINC001360960659
CC[C@@H](C)[N@H+](C)CCn1c([C@@H]2CCS(=O)(=O)C2)nnc1N1CCN(c2cnccn2)CC1 ZINC001496161894
Cc1cc(C)c(S(=O)(=O)N2C[C@@H]3COC[C@@]3(C)C2)cc1[N+](=O)[O-] ZINC000594858488
Cc1ccc(S(=O)(=O)NCC(=O)N2CCC[C@H]2C(=O)N[C@@H](CCCC[NH3+])C(=O)Nc2ccc3c(C)cc(=O)oc3c2)cc1 ZINC000071788395
N#CCC(=O)c1ccc(F)c(Br)c1F ZINC000258839988
N#Cc1ccc(N2C[C@@]3(COCCN(C(F)(F)c4nccnc4Cl)C3)OCC2=O)cc1 ZINC001164692564
COc1c([N+](=O)[O-])cccc1S(=O)(=O)N[C@]1(C(N)=O)CCOC1 ZINC000594492824
C=C(Br)Cn1c(N2CC[C@@]3(CCS(=O)(=O)C3)C2)nnc1[C@]1(OCC)CCOC1 ZINC001507792612
CC(=O)NC1CCN(c2nnc(-c3cc(Br)cn3C)n2CCC[N@@H+](C)C(C)C)CC1 ZINC001286916097
CC(C)(C)OC(=O)C(C)(C)O/N=C(/C(=O)N1CC(=O)NC[C@@]12CC[NH2+]C2)c1nsc(N)n1 ZINC001158091489
CCC[C@]1(CO)CCN(c2ccc([N+](=O)[O-])cc2S(N)(=O)=O)C1 ZINC000289100553
CC[C@@H]([C@H](O)c1ccc(Br)cc1)S(=O)(=O)CC ZINC000096519532
O=C(c1ccccc1[N+](=O)[O-])N(Cc1ccccc1[N+](=O)[O-])N1C(=O)[C@@H]2CC=CC[C@@H]2C1=O ZINC000408684418
COC(=O)C1(C(F)F)CN(C(=O)OC(C)(C)C)C1 ZINC000261352427
Cc1cc(=O)n(CCCC(C)(C)C)cc1[N+](=O)[O-] ZINC000225436872
CC(=O)OC[C@@]1(O)C=C(Br)CC[C@@H]1OC(C)=O ZINC000043198836
C[C@@H](CC#N)N(C)c1nnc([C@H](C)NS(C)(=O)=O)n1Cc1ccc(N2CCO[C@H](C)C2)nc1 ZINC001494126643
O=[N+]([O-])c1ccc(NCc2cc(Cl)c3c(c2)OCCCO3)c([N+](=O)[O-])c1 ZINC000007365919
O=C(CO[C@@H]1CC[C@H]2[C@@H]1OCCN2C(F)(F)c1c2c(nnc1Cl)CCC2)N1CCCC1 ZINC001164713825
Cc1cc([N+](=O)[O-])ccc1N1C(=O)[C@@H]2[C@@H](c3ccccc3)OC3(C(=O)c4ccccc4C3=O)[C@H]2C1=O ZINC000101484070
O=C(NC1(C2CCN(C(=O)[C@@H]3C[C@H]3[N+](=O)[O-])CC2)CC1)c1nnc[nH]1 ZINC001017186541
CCOC(=O)CN(CCOC)C(=O)c1c[nH]c2cc([N+](=O)[O-])ccc12 ZINC000343267415
O=C1/C(=C\c2ccccc2O)SC(=S)N1C1CC1 ZINC000001560665
[NH3+]C[C@@H]1CN(C(=O)CCNS(=O)(=O)c2ccc([N+](=O)[O-])cc2)CCO1 ZINC000478717497
COC(=O)[C@@H]1c2ccccc2C(=O)O[C@@H]1c1ccc([N+](=O)[O-])cc1 ZINC000003847982
O=c1c2cc3c(cc2c(=O)n1-c1ccc(O)cc1)c(=O)n(-c1ccc(O)cc1)c3=O ZINC000000639457
COC(=O)C1=C(C(=O)OC)[C@@H]2c3cccc4cccc(c34)[C@@]2([NH+]2CCCC2)C(C(=O)OC)=C1C(=O)OC ZINC000019923655
Oc1cc(Br)cc(Br)c1O ZINC000000407947
C[C@@H](CN(C)C(=O)c1cc(-c2nn[nH]n2)c[nH]1)NC(=O)c1cc(Cl)n(C)n1 ZINC001574742183
Cc1cc2c(c(Cl)c1)NC(=O)[C@@]21[NH2+][C@@H](CCC(N)=O)[C@H]2C(=O)N(C3CCCC3)C(=O)[C@H]21 ZINC000016020140
Clc1nc2nc[nH]c2c(N2CCSCC2)n1 ZINC000085389388
CN(C)S(=O)(=O)c1ccc2c(c1)N(C(=O)/C=C/c1cncs1)CCC2 ZINC000281576013
C[NH+](C)[C@@]1(Cn2c(C(=O)N3CCCC3)nnc2N2CC[C@@](C)(C(N)=O)C2)CCSC1 ZINC001503388436
CC[C@@](C)(O)Cn1c(-c2cc(Br)cn2C)nnc1N1CCO[C@@H](c2cnn(C)c2)C1 ZINC001291361528
Cc1ccc([C@@H](C)Cn2c(Cc3ccncc3)nnc2N(C)Cc2cn(C)nc2C(F)(F)F)cc1 ZINC001361134103
Cc1oc2c(c1C(=O)N[C@H]1C[C@@H]3OCC[C@H]13)C(=O)CCC2 ZINC000223712652
CCC[NH+]1CCN(C(=O)CN2c3cc(S(=O)(=O)N(CC)CC)ccc3SCC2=O)CC1 ZINC000020355658
O=[N+]([O-])c1ccccc1N1CC(Oc2ccccc2)C1 ZINC000065553705
CO[C@@H](C)CS(=O)(=O)N[C@H](C)c1ccc(C(F)(F)F)cc1 ZINC000192898859
CC(C)CCOCCN1CCN(C(=O)[C@H](C)C2CCCC2)CC1 ZINC001113520309
Cc1cnc(C2CCN(c3nnc([C@@H]4CCS(=O)(=O)C4)n3CCOC(C)C)CC2)s1 ZINC001290301491
O=[N+]([O-])c1ccc(S(=O)(=O)Oc2cccc3c2OCCO3)cc1 ZINC000760615468
CN(C)c1cnc(N(C(=N)CCSCc2csc(NC(N)=[NH2+])n2)S(N)(=O)=O)cn1 ZINC001169180272
Cc1nn(Cc2nnc(SCC(=O)c3ccc(Cl)cc3)n2C)c(C)c1[N+](=O)[O-] ZINC000001038225
Cc1nnc(Sc2c(Cl)cc(C(N)=O)cc2[N+](=O)[O-])[nH]1 ZINC000070462518
O=C(CNc1ccccc1[N+](=O)[O-])NC[C@@]1(O)CCc2ccccc21 ZINC000159061876
Cc1ccc2c(c1)N(c1ccc(N(C)C)cc1)C=C(C(=O)N1CCCC1)S2(=O)=O ZINC000065096291
Cc1cc2c(cc1S(=O)(=O)N1CCN(C(=O)OC(C)(C)C)CC1)O[C@@H](C)C(=O)N2 ZINC000021727958
C=CCOc1ccc(Br)cc1/C=C1/SC(=S)N(c2ccc(Br)cc2)C1=O ZINC000409339717
Cn1nnc2c(C(=O)N(c3nc(N4CCCC4)nc4c3C[NH2+]CC4)C3CC3)ncn2c1=O ZINC001152745259
CC1(C)C[C@@H](O)CCN(c2cccc([N+](=O)[O-])c2S(N)(=O)=O)C1 ZINC000562701556
C[C@@H]1CCC[N@@H+](C(C)(C)CNC(=O)NCCC(=O)N[C@@H]2CCS(=O)(=O)C2)C1 ZINC000054805649
C=C[C@](C)(CC[C@@H]1[C@](C)(OC(C)=O)CC[C@@H]2C(C)(C)CCC[C@@]21C)OC(C)=O ZINC000004680690
Cc1cc(/C=N/c2ccc(Sc3ccc([N+](=O)[O-])cc3)cc2)c(C)n1-c1ccc(S(N)(=O)=O)cc1 ZINC000143623240
CCOC(=O)[C@@]1(CC)N[C@@H](c2ccc(N(C)C)cc2)[C@H]2C(=O)N(C)C(=O)[C@@H]21 ZINC000019500730
Cc1c(C)c([N+](=O)[O-])c(C)c(C)c1Br ZINC000001627183
C=CCN1CCN(c2nc(S(C)(=O)=O)nc3c2CC[NH2+]CC3)CC1 ZINC001165033292
CSCC[C@@H]1[NH2+][C@@]2(c3ccccc3N(CC(=O)N3CCc4ccccc43)C2=O)[C@@H]2C(=O)N(Cc3ccccc3)C(=O)[C@@H]21 ZINC000100164751
CC[NH+](CC)CCCn1c([C@@H]2CN(S(C)(=O)=O)CCO2)nnc1N1C[C@H](C)CC[C@@H]1C ZINC001501954728
Cc1nnsc1CN[C@@H]1CN(C(=O)[C@H]2CC23CC3)C[C@@H]1n1ccnn1 ZINC001070284784
Cc1cccc([N+](=O)[O-])c1C(=O)N[C@@H]1C[C@H]1c1c(F)cccc1Cl ZINC000437338590
CC[C@H](c1nnc(SCC(=O)N[C@@](C)(C#N)C(C)C)o1)N(C)C ZINC000003332124
CSC1(Cn2c([C@H]3CN(S(C)(=O)=O)CCO3)nnc2N2CCC(CC#N)CC2)CC1 ZINC001505191594
COC(=O)C1=C2C(=O)NCCN2C2=C(C(=O)CC(C)(C)C2)[C@@H]1c1ccc([N+](=O)[O-])cc1 ZINC000013625177
CC(C)(C)OC(=O)NC1(C(=O)n2cc3c(nc2=NCC2CC2)[C@H]2C[NH2+]C[C@H]2S(=O)(=O)C3)COC1 ZINC001181519403
CC(=O)NC1CC[NH+](C[C@@]2(O)CCCN(S(=O)(=O)N3CCCC3)CC2)CC1 ZINC000257266296
Cn1c2ccccc2n(CC(=O)n2cc3c(nc2=NCC2CC2)[C@H]2C[NH2+]C[C@H]2S(=O)(=O)C3)c1=O ZINC001178790557
CC(C)(C)C(=O)NCCNC(=O)/C=C\c1ccc(F)cc1[N+](=O)[O-] ZINC000491948865
C[C@@H]1[C@H](CC(F)(F)F)C[C@H](C)N1c1ccc([N+](=O)[O-])c(N)c1F ZINC000450565870
O=[N+]([O-])c1c(F)c(F)c2c(c1F)Oc1ccccc1O2 ZINC000000551578
COc1ccccc1[C@@H]1SCCN1S(=O)(=O)c1cc([N+](=O)[O-])c(C)c([N+](=O)[O-])c1 ZINC000008833873
CC(C)[C@@H](Nc1c(F)cc([N+](=O)[O-])cc1F)c1nnc2ccccn21 ZINC000301782134
CC(C)(C)OC(=O)N1CCCO[C@H](C(=O)N(Cc2noc3c2C[NH2+]CC3)S(C)(=O)=O)C1 ZINC001178706900
Cn1cc(CS(=O)(=O)Cc2cc([N+](=O)[O-])ccc2Cl)nn1 ZINC000761222504
C#CCNC(=O)C1CCN(c2nnc([C@@H]3CCS(=O)(=O)C3)n2CCC(=O)NC)CC1 ZINC001286494633
C[C@@H](Nc1ccc([N+](=O)[O-])cc1[N+](=O)[O-])c1ccccc1 ZINC000004530676
CC(C)(C)C1CCC(CC(=O)[N-]S(=O)(=O)C2COC2)CC1 ZINC000408481543
CNc1nnc(S[C@@H](C#N)Cc2ccc(C)cc2)s1 ZINC000007103546
O=C1OC2(CCCC2)OC(=O)C1=Cc1ccc(Sc2nc3ccccc3s2)o1 ZINC000408765766
COC(=O)C1=C(C)N([C@@H](C)c2ccccc2)C(=O)/C1=C\c1ccccc1[N+](=O)[O-] ZINC000001163229
O=S(=O)(NCCc1ccc(-c2ccoc2)s1)c1ccc2c(c1)CCO2 ZINC000390830747
CCn1cc(NC(=O)C(=O)N2CCN(c3nnc(C)c(C)c3C(N)=O)CC2)cn1 ZINC000439572948
CC(=O)N1CC(Nc2cncc3cc(Br)cnc32)C1 ZINC001171080723
CC[C@@H](C)CS(=O)(=O)N(Cc1ccc(N)cc1)C1CC1 ZINC000097094606
COc1ccc(S(=O)(=O)N(C)c2cccc([N+](=O)[O-])c2)cc1F ZINC000132292826
CC(=O)ON1C(=O)[C@@H]2[C@@H](C1=O)C1c3ccccc3C2c2ccccc21 ZINC000000047417
O=C(NC[C@H]1Cn2ccnc2CN(C(F)(F)c2ccc(Cl)nc2Cl)C1)c1ccnnc1 ZINC001165004120
CC(C)N(C(=O)CN1C(=O)S/C(=C\c2ccccc2OCC#N)C1=O)C(C)C ZINC000409199431
CN1C(=S)NC(C)(C)C[C@@]1(C)c1ccc(O)cc1O ZINC000008684146
N#CCn1cc(C(N)=O)nn1 ZINC000306360238
CCOc1ccc(N2C(=O)CCS2(=O)=O)cc1S(=O)(=O)NC[C@@H]1CCCO1 ZINC000013691779
C[C@@H]1CCN(C(=O)[C@H]2[C@@H]3COC[C@@H]32)C[C@@H]1CNc1cc[nH+]cc1-c1nn[nH]n1 ZINC001576192105
C[C@@H]1CN(C(=O)c2nc3sccn3c2C[NH2+]CCSc2nnnn2C)C[C@H](C)O1 ZINC000012305256
CCc1cc(C(=O)N2C[C@@H]3CCN(C(=O)[C@H](C)SC)[C@@H]3C2)c(C)nn1 ZINC001021143041
CCc1ccc([N+](=O)[O-])cc1S(=O)(=O)N[C@@H](CC)C(OC)OC ZINC000849406440
O=C(NCCNS(=O)(=O)c1ccccc1[N+](=O)[O-])NC[C@@H]1CCC[NH2+]C1 ZINC000417687759
[NH3+]C1(CNC(=O)NCCNS(=O)(=O)c2cccc([N+](=O)[O-])c2)CCCCC1 ZINC000417348496
Cc1n[nH]c(=S)n1N=Cc1cc2c(cc1[N+](=O)[O-])OCO2 ZINC000008227767
CC(C)(c1ccc(OC[C@@H](O)CN2C(=O)NC(C)(C)C2=O)cc1)c1ccc(OC[C@@H](O)CN2C(=O)NC(C)(C)C2=O)cc1 ZINC000029747562
CSc1ccc(C=C2C(=O)NC(=S)NC2=O)cc1 ZINC000006485405
NC(=O)C1(c2cccc([N+](=O)[O-])c2)CC1 ZINC000147457997
Cc1cc(C(=O)Nc2nnc3[n-][nH+]c(C)c(C)c2-3)ccc1[N+](=O)[O-] ZINC000609488765
CC[C@@H](C)C(=O)N1CCc2c3ccccc3[nH]c2[C@@]12c1ccccc1N(C(C)C)C2=O ZINC000013635253
O=C(NCCCN1CC[NH2+]CC1)C(=O)N(Cc1ccccc1[N+](=O)[O-])C1CC1 ZINC000419850601
CCCC1(CCC)NC(=O)N(CC(=O)N2[C@@H](C)CCC[C@@H]2C)C1=O ZINC000021704696
O=[N+]([O-])c1cccnc1S(=O)(=O)N1CCSC[C@H]1C1CC1 ZINC000594779235
O=[N+]([O-])c1cnc(Cl)c([N+](=O)[O-])c1 ZINC000001841150
N=C1NC(=O)C(CC(=O)N(Cc2ccc([N+](=O)[O-])cc2)C2CC2)S1 ZINC000765400068
CC(C)NS(=O)(=O)NCCNC(=O)NCC1CC[NH+](CC(=O)NC(C)(C)C)CC1 ZINC000428815245
O=C1CCC2(CCN(c3ncnc4cc([N+](=O)[O-])ccc43)CC2)O1 ZINC001166788166
CC[C@H](CC(=O)N1CCN(CC2CC(F)(F)C2)CC1)C(C)C ZINC001113561627
CCCCCCCCOc1ncnc2c3cc4c(nc3sc21)CC(C)(C)OC4 ZINC000053306008
CCOCCCN1C(=S)N=NC1c1ccncc1 ZINC000003529767
Cc1cc(Cl)c(S(=O)(=O)N(C)CC2(C)COC2)cc1[N+](=O)[O-] ZINC001331573436
CCNc1nnc(SCc2ccc(C#N)cc2)s1 ZINC000007245864
O=CNc1nc(CC(=O)n2cc3c(nc2=NCC2CC2)[C@H]2C[NH2+]C[C@H]2S(=O)(=O)C3)cs1 ZINC001178031654
O=C1C[C@H]2CS(=O)(=O)C[C@@H]2N1c1ccc(C(F)(F)F)cc1 ZINC000032912797
COC(=O)c1cc(S(=O)(=O)N[C@]2(C)CCS(=O)(=O)C2)cc(F)c1F ZINC000268060082
Cc1cc(C(=O)N(CC[NH+](C)C)CC(=O)OC(C)(C)C)cc(S(=O)(=O)N(C)C)c1C ZINC000058305923
CCn1nccc1CNc1cn(CCF)nc1C ZINC000256054027
CC(C)C[N@H+](C)CCCN1CC2(CCN(C(=O)c3cc[nH]n3)CC2)OC1=O ZINC000072420091
O=C(N1CCCCC1)C1(c2ccc([N+](=O)[O-])cc2)CC1 ZINC000064554929
CCOC(=O)Cc1cnc(N2CCc3c(nnn3C)[C@@H]2COCC[NH+]2CCCC2)nc1 ZINC001164718293
CS(=O)(=O)c1cc([N+](=O)[O-])c(OCc2cc(F)c(C(F)(F)F)cc2F)c([N+](=O)[O-])c1 ZINC001307300373
CCN(C[C@@H](C)C#N)C(=O)COC(=O)c1n[nH]c(C2CC2)c1Br ZINC000768635730
O=S(=O)(c1ccc(Cl)nc1)N(c1cccc(-n2cnnn2)c1)S(=O)(=O)c1ccc(Cl)nc1 ZINC000101141146
Oc1ccc(C=NN=c2[nH]c3ccccc3s2)c(O)c1 ZINC000004953832
Cc1nn(C)c(C)c1OCc1ccccc1C(C)(C)C#N ZINC000134215926
CC(C)CO[C@H]1CCN(c2ccc(-c3nn[nH]n3)cc2[N+](=O)[O-])C1 ZINC000820098475
Cc1ccc([N+](=O)[O-])cc1OC(=O)c1ccc(Cl)c([N+](=O)[O-])c1 ZINC000916402153
C[C@@H]1CN2CC[N@@H+]1C[C@@H]2C(=O)N1CCCN(C(=O)OC(C)(C)C)C[C@H]1C(=O)[O-] ZINC001594584530
CC(C)C[C@H]1CCN(c2nnc(CSc3ccc(Cl)cc3)n2CCN2CCOC[C@H]2C)C1 ZINC001359887406
Cc1cc(-c2nn[nH]n2)cnc1C(=O)N1CCC[C@]2(CCS(=O)(=O)C2)C1 ZINC001571121923
O=C1CN(S(=O)(=O)c2ccc([N+](=O)[O-])cc2)c2ccncc2N1 ZINC000348054398
CC(C)C([NH2+]CC(=O)N1CCN(S(=O)(=O)c2ccccc2C#N)CC1)C(C)C ZINC000611434229
Cc1c(N)ccc(I)c1CO ZINC000199711053
O=C1N/C(=N/c2ccc(F)cc2)S/C1=C/c1ccc(OCc2cccc([N+](=O)[O-])c2)c(Br)c1 ZINC000103847272
O=[N+]([O-])c1ccccc1CN1CCc2cc(S(=O)(=O)N3CCCCC3)ccc21 ZINC000024510409
CC1=CC[C@@H]2C(=O)N(N(CC(=O)c3cccc([N+](=O)[O-])c3)C(=O)c3ccccc3[N+](=O)[O-])C(=O)[C@@H]2C1 ZINC000408688945
CCOc1cc2c3c(c1)[C@H](C)CC(C)(C)N3C(=O)/C2=N\c1ccc(O)cc1 ZINC000101764831
CC(C)[N@H+](C)CCCn1c([C@H]2CCOC2)nnc1N1CCC[C@H](CN(C)S(C)(=O)=O)C1 ZINC001509519320
C=C(F)C(=O)N[C@@H](C#N)C(N)=O ZINC001180119637
O=C1Nc2c([N+](=O)[O-])cc([N+](=O)[O-])cc2S(=O)(=O)[C@@H]1c1ccccc1 ZINC000008426269
CSCC[C@H]([NH3+])C(=O)N1CCC(C(=O)N[C@@H](C)C(=O)Nc2ccc(C(C)C)cc2)CC1 ZINC000012874133
Cc1cc(NC(=O)CN(C)[C@@H](C)c2ccc(-n3cncn3)cc2)c([N+](=O)[O-])cc1C ZINC000012891931
CC(C)n1nc(CN(C)C)c2c1CN(c1ncnc(N3CC[NH2+]CC3)c1[N+](=O)[O-])CC2 ZINC001164646747
CC(C)OCCO[N-]C(=O)CN1C(=O)/C(=C/c2ccc(Br)cc2)SC1=S ZINC001298385823
NS(=O)(=O)c1cccc(N2CC[C@@H]([C@@H]3CCOC3)C2)c1[N+](=O)[O-] ZINC000364005599
CC1(C)CN(C(=O)c2ccc(Cl)cn2)c2cccc(Cl)c21 ZINC000530671848
CC(C)C[N@@H+]1CCO[C@@H](CNC(=O)COC(=O)CS(=O)(=O)C2CCCC2)C1 ZINC000919277262
C[C@@H]1CSCCN(c2ccc(S(N)(=O)=O)c([N+](=O)[O-])c2)C1 ZINC000596208136
CCC[NH+]1CCN(C(=O)C2CCN(c3cncnc3N3CCN(C)CC3)CC2)CC1 ZINC000065226899
O=[N+]([O-])c1cc(Cl)c(N2CCCC2)c([N+](=O)[O-])c1 ZINC000045886558
Cc1noc(C[C@@H]2C[C@H]3CN(C(F)(F)COc4cncc(Cl)n4)C[C@@H]3O2)n1 ZINC001164965670
O=[N+]([O-])c1ccc(CSc2nnc(-c3ccc(I)cc3)o2)cc1 ZINC000009200234
CC[C@H](C)c1ccc2oc(-c3cccc(/N=C/c4cc(C)cc(Br)c4O)c3)nc2c1 ZINC000038180039
O=[N+]([O-])c1ccc(Sc2nc3c(c(C(F)(F)F)n2)CCC3)nc1 ZINC000000582951
O=C(C[NH+]1CCCC1)N1C[C@@H]2CCN(C(=O)[C@@H]3COc4ccccc43)[C@@H]2C1 ZINC001022041492
CN(C)c1nc(N2CC[N@H+](C)[C@@]3(C2)CCNC(=O)CC3)cc(C(F)(F)F)n1 ZINC000107409967
COc1cc2c(c(OC)c1OC)-c1ccc(NCCCC(=O)Nc3cn[nH]c3)c(=O)cc1[C@@H](NC(C)=O)CC2 ZINC000604404160
CSc1ccc([C@H]2[C@@H]3C(=O)NC(=O)[C@H]3ON2c2ccccc2)cc1 ZINC000101129974
Cn1cnnc1CC1CCN(C(=O)[C@H]2CCCc3c4ccccc4[nH]c32)CC1 ZINC000082127571
CCOc1ccc2c(c1)[C@@H](C)CC(C)(C)N2[C@@H](C)C(=O)OC ZINC000223829917
C=C(C)CC[NH2+][C@@H]1CN(C(=O)C2CS(=O)(=O)C2)C[C@@H]1n1ccnn1 ZINC001129864437
Cn1cc(I)c2c1ncnc2Cl ZINC000033359289
CC(C)Cn1c(N)c(C(=O)CN2CCN(c3cnn(C)c3)C(=O)C2)c(=O)n(C)c1=O ZINC000426777052
C#CCN(CC#C)c1nnc([C@@H](C)NS(C)(=O)=O)n1CCc1cc(C(F)(F)F)ccn1 ZINC001507643829
CCS(=O)(=O)C[C@H](C)N(C)C(=O)Cc1ccc(F)cc1[N+](=O)[O-] ZINC000593058971
CC[NH+]1CCN([C@@H](C)Cn2c(C3CC3)nnc2N2CCCN(S(C)(=O)=O)CC2)CC1 ZINC001547699474
C#CC[C@@H](COC)OC(=O)CCN1C(=O)c2ccc(Br)cc2C1=O ZINC000861282811
COC(=O)C[C@@H]1CN(c2nnc([C@@H]3CCS(=O)(=O)C3)n2CC[N@H+](C)C2CCCCC2)C[C@H]1O ZINC001299417720
CC(=O)N1CC(C(=O)N2CC[C@@H](C)C[C@H]2C[NH2+][C@@H](C)c2cnccn2)C1 ZINC001087156761
C[C@@]12CC[C@@H]3[C@H](CC[C@]4(O)C[C@H](O)CC[C@]34/C=N/Cc3ccncc3)[C@@]1(O)CC[C@H]2C1=CC(=O)OC1 ZINC000253498193
CC(C=Cc1ccc(N(C)C)cc1)=NNC(=N)S[C@@H]1CC(=O)N(c2ccc(Cl)cc2)C1=O ZINC000008809765
CC(C)c1nnc(N2CCN(S(=O)(=O)Cc3ccon3)CC2)n1C[C@@H](C)[N@H+](C)C1CC1 ZINC001509013688
CC(=O)N1C(=O)/C(=C\c2ccc(O)cc2O)SC1=S ZINC000005291170
CCO[C@H]1C[C@](O)(CNS(=O)(=O)CC2CCS(=O)(=O)CC2)C1(C)C ZINC000557844763
O=[N+]([O-])c1ccc(N2C[C@H]3[C@H](CO)[C@H]3C2)c(F)c1N1CCOCC1 ZINC000594582429
CC(C)C1CCN(c2nnc([C@@H]3CN(S(C)(=O)=O)CCO3)n2CCC[N@@H+]2CCCC[C@@H]2C)CC1 ZINC001287265913
N#CCN1CCN(C(=O)c2ccn3c[nH+]cc3c2)[C@@H]2CS(=O)(=O)C[C@@H]21 ZINC001094642800
Cc1ccc(NC(=O)C(=O)N[C@@H](C(C)C)C(C)(C)O)cc1[N+](=O)[O-] ZINC000276708433
COCCN(C(=O)COC(=O)C(C)(C)C#N)c1c(N)n(CC(C)C)c(=O)[nH]c1=O ZINC000042131341
C=CCN(C)c1nnc(-c2nn(C(C)C)c(=O)c3ccccc32)n1C[C@@]1(O)CCS(=O)(=O)C1 ZINC001507978793
Cn1cccc1/C=C1\SC(=S)N(c2ccc(Br)cc2)C1=O ZINC000013768882
CC(C)N1CCn2c(COCC3CCOCC3)cnc2[C@H]1C ZINC000096109804
CC[C@@H](Cn1c([C@@H](C)NS(C)(=O)=O)nnc1N1CC[C@@H](C)[C@@H](O)C1)[NH+]1CCCC1 ZINC001497170611
CCOc1ccc(O)c(/C=N/C2CCC(F)(F)CC2)c1 ZINC000761181162
CS[C@H](C)C(=O)N1CC[C@H]2CN(C(=O)c3c(C)c(C)n[nH]c3=O)C[C@H]21 ZINC001021139615
Cc1c[nH]c(CN(C)[C@@H](C)c2ccncn2)c(C)c1=O ZINC000253536066
CCN(c1ccc(C)cc1C)S(=O)(=O)c1ccccc1[N+](=O)[O-] ZINC000055679492
Cc1ccc(C(=O)C[C@@]2(O)c3cc(Br)ccc3N(C)C2=O)cc1[N+](=O)[O-] ZINC000016347810
N#Cc1ccc(Cl)cc1Nc1ccc(O)c(F)c1F ZINC001212011072
CO[C@@H]1COC[C@@H]1NS(=O)(=O)c1cccnc1[N+](=O)[O-] ZINC000568729236
COC(=O)[C@@H](OC(=O)c1cccc([N+](=O)[O-])c1N)c1ccc(F)cc1 ZINC000758962184
Cc1nn(S(=O)(=O)c2cccs2)c(C)c1Sc1ccc([N+](=O)[O-])cc1 ZINC000002679030
O=C(Nc1cccc(O)c1)c1cccc([N+](=O)[O-])c1 ZINC000005671421
CCN1CC[NH+](C[C@H](C)Cn2c(C(=O)NC(C)C)nnc2N(C)[C@H]2CCCc3c2cnn3C)CC1 ZINC001502337423
C[C@@H]1CC(C)(C)N(C)c2ccc(/C=N/n3cnnc3)cc21 ZINC000208201240
O=[N+]([O-])c1ccc(S(=O)(=O)NC[C@@H](O)Cn2ccnn2)c(F)c1 ZINC000576528909
C[C@@H]1CCN(c2nnc(-c3cc(Br)c[nH]3)n2CCC[C@@H]2NC(=O)NC2=O)C[C@@H]1C ZINC001291150469
CC[C@H](C)c1nnc(N2CCC[N@H+](Cc3cnn(C)c3)CC2)n1CC1(O)CCS(=O)(=O)CC1 ZINC001495656216
O=C(Nc1ccc(Br)cc1)c1nc[nH]n1 ZINC000005731129
COCCO[C@H](C)c1nnc(N2CCN3C(=O)OC[C@@H]3C2)n1C[C@@H](C)[NH+]1CCC(C)CC1 ZINC001504995960
Cc1csc(=O)n1CC(=O)OCC(=O)N(CCC#N)c1cc(C)cc(C)c1 ZINC000008036664
CC[C@H](NC(=O)N1CCC=C(F)C1)c1ccc(Cl)s1 ZINC000274135743
O=C1CSC2=NCN(c3ccc(OC(F)(F)F)cc3)CN12 ZINC000006671702
CC(=O)OCCNc1cc(Sc2ccc([N+](=O)[O-])cc2)c2nonc2c1[N+](=O)[O-] ZINC000020683517
O=C1COc2nc(-n3cc4c(nc3=NCC3CC3)[C@H]3C[NH2+]C[C@H]3S(=O)(=O)C4)ccc2N1 ZINC001165793180
C[C@@H]([C@H](C)S(C)(=O)=O)N(C)c1nnc(-c2noc3c2COCC3)n1CC(C)(C)C(F)(F)F ZINC001286976302
CCO[C@@H](CNC(=O)N1C[C@@H](C(=O)[O-])C2(CC(C(=O)OC)C2)C1)C[NH+](C)C ZINC001591729200
CC(C)C(C)N=Nc1ccc([N+](=O)[O-])cc1[N+](=O)[O-] ZINC000005064357
c1cc(N[C@H]2CCCOC2)cc2c1COC2 ZINC000095991738
O=[N+]([O-])c1cc(Cl)ccc1S(=O)(=O)N1CCC(n2ccnn2)CC1 ZINC000095455699
CC(C)[C@H]([NH2+]CC(=O)N1CCN([C@@H](C#N)c2cccs2)CC1)C(=O)N1CCCC1 ZINC000611433027
CC1(C)CC(=O)C2=C(C1)Nc1c(C(N)=O)cnn1[C@H]2c1c(Cl)cccc1Cl ZINC000040283156
CC(=O)N1CC[C@](C)(C(=O)N(C)[C@@H](C)CNc2cc[nH+]cc2-c2nn[nH]n2)C1 ZINC001573433417
C[C@@H](CN(C)c1nnc(C(C)(C)C)n1Cc1ccc(OCC(F)(F)F)nc1)c1nccs1 ZINC001360519689
O=[N+]([O-])c1cn(Cc2csc(Br)c2)nc1C1CC1 ZINC000185164751
Cc1nnc(CN(C)C(=O)[C@@H]2CC(=O)N(c3ccc(C(C)C)cc3)C2)o1 ZINC000091547818
CC(C)(C)N1C(=O)/C(=C2/C(=O)Nc3ccc(Br)cc32)SC1=S ZINC000005552095
CC(C)S(=O)(=O)CCCn1cc(Cl)cn1 ZINC000122979947
C=CCSCCn1c([C@H]2CCS(=O)(=O)C2)nnc1N1CCN(C2CCOCC2)C[C@H]1C ZINC001508160578
CN(C)c1cc(F)c(C(=O)N[C@H]2C[C@H](O)C2(C)C)cc1[N+](=O)[O-] ZINC000295684961
CC(C)N(CC#N)C(=O)[C@@H](C)c1ccc(Cl)s1 ZINC000096467145
C[C@@H]1OCC[C@H]1S(=O)(=O)N1CCc2c(cccc2[N+](=O)[O-])C1 ZINC000527483744
COC1(C(=O)N2CCO[C@H](COC(C)C)C2)CCN(C(=O)OC(C)(C)C)CC1 ZINC000771668852
CCN1C(=O)/C(=C\C=C2/Sc3cc(C)c(C)cc3N2CCO)SC1=S ZINC000004797765
CC[N@@H+]1CCC[C@@H]1Cn1c([C@@H]2CN(S(C)(=O)=O)CCO2)nnc1N1CC[C@](C)(CC)C1 ZINC001502288309
CC[C@@H]1C[C@H](C)CN1c1nnc([C@]2(OC(C)C)CCOC2)n1C[C@H]1CCCS(=O)(=O)C1 ZINC001293300238
O=C1N/C(=N/c2ccc(Cl)cc2C(F)(F)F)S/C1=C\c1ccc(Br)cc1 ZINC000008821173
O=C(NC[C@@H]1C[NH2+]CCCO1)N1CCN(C(=O)c2ccccc2[N+](=O)[O-])CC1 ZINC000418792594
COC(=O)C[C@@]1([NH2+]CC(=O)N2CCN([C@@H](C#N)C(C)C)CC2)CCOC1 ZINC000464592426
Cc1ccc(C)c(C(=O)CN2C(=O)c3ccc([N+](=O)[O-])cc3C2=O)c1 ZINC000003414353
Cc1cc(C)cc(OCc2nnc(N3C[C@@H](C)[C@H](C(F)(F)F)C3)n2CCCOC(F)F)c1 ZINC001361039495
CCOC[C@H]1CCn2cncc2CN1Cc1cc(C)n[nH]1 ZINC000585097623
CC(C)NS(=O)(=O)c1ccc2c(c1)C(C)(C)C(=O)N2 ZINC000049659611
O=C(NC1CC1)C1CCN(c2cc(Cl)c(C(F)(F)F)cc2[N+](=O)[O-])CC1 ZINC000054837517
COc1c(Br)c([N+](=O)[O-])c(N(C)[C@@H](C)CCO)cc1[N+](=O)[O-] ZINC000845751842
O=C(Nc1ccc([N+](=O)[O-])cc1Cl)C(=O)N1CC2(C1)CCCO2 ZINC000600039662
c1nnc2n1CCCc1c3ccccc3[nH]c1-2 ZINC000075250654
CC[NH+](CC)CCN(C(=O)c1c([N+](=O)[O-])cnn1C)[C@@H]1CCS(=O)(=O)C1 ZINC000503498402
C[C@@H]1CN(c2cccc([N+](=O)[O-])c2S(N)(=O)=O)C[C@H](C)S1 ZINC000610282855
CN1CCS/C1=C\C=Nc1ccccc1 ZINC000334157184
CCC[C@@H](C)[N@H+]1C[C@H]2[C@@H](C1)C(=O)NC21CCN(S(=O)(=O)c2ccccn2)CC1 ZINC000585106195
CS[C@@H](C)CN=Nc1ccc([N+](=O)[O-])cc1[N+](=O)[O-] ZINC000004692177
CC(=O)OC[C@]12C(=O)C=CC[C@@H]1[C@@H](OC(C)=O)C[C@@H]1[C@@H]3CCC(=O)[C@@]3(C)CC[C@@H]12 ZINC000257349940
CC#CC[NH2+][C@@H]1CN(C(=O)[C@@H]2CCCS(=O)(=O)C2)C[C@@H]1n1ccnn1 ZINC001130024628
CNS(=O)(=O)c1ccc(N2CCS(=O)CC2)c([N+](=O)[O-])c1 ZINC000069599989
C[NH+](C)CC(=O)N[C@H]1CC[C@H](NC(=O)[C@@H]2C[C@@H](OS(C)(=O)=O)CN2C(=O)OC(C)(C)C)CC1 ZINC001182159248
O=[N+]([O-])c1cc2c(cc1S(=O)(=O)N1C[C@@H]3CCC[C@H]31)OCCO2 ZINC000357058310
C#C[C@@H](C)OC(Cl)(Cl)c1ccccc1Cl ZINC001223183721
CC(C)(C)[C@@H](CNC(=O)CC1(O)CCC1)NC(=O)c1c[nH]c(-c2nn[nH]n2)c1 ZINC001573809470
C/C(=C\C(=O)N[C@H](C)C(N)=O)C12CC3CC(CC(C3)C1)C2 ZINC000222168159
C[C@@H](CNS(=O)(=O)c1ccc([N+](=O)[O-])cc1F)C(F)(F)F ZINC000356694763
CCOC(=O)C1=C(C[NH2+][C@]2(C(=O)[O-])C[C@H](OCC)C2(C)C)NC(=O)N[C@H]1C ZINC001596564351
C[C@@]1(c2cccc([N+](=O)[O-])c2)NC(=O)N(CCn2ccnc2)C1=O ZINC000603677390
O=C(c1c(F)ccc2ccncc21)N1CCc2cc(F)cnc21 ZINC001133286615
C[C@]12CN(c3ccc(-c4nn[nH]n4)cc3[N+](=O)[O-])C[C@H]1[C@H]1C=C[C@@H]2C1 ZINC001591780871
O=C1/C(=C/c2ccccc2[N+](=O)[O-])SC(=S)N1c1cccc([N+](=O)[O-])c1 ZINC000059417975
CC(=O)C1=C(C)NC(=O)N[C@@H]1c1ccc([C@@H]2NC(=O)N=C(C)C2C(C)=O)cc1 ZINC000018285676
CCS(=O)(=O)NC1CCN(c2nnc(-c3cnn(C)c3)n2CC[N@@H+]2CCC[C@H]2C)CC1 ZINC001503271472
CN1c2ccccc2C(C)(C)C1=CC(=O)C(F)F ZINC000031830542
CC(C)N(C)Cc1nnc2n1CCCN(c1ncccc1C(=O)N1CC[NH2+]CC1)C2 ZINC001165008653
Cc1ccc([C@@H]2CCN(C(=S)NC(C)C)C2)cc1 ZINC000013543636
CN(C)C(=O)[C@@H]1CCC[N@@H+]1CCCn1c([C@@H]2CCC(=O)N2)nnc1N1CCC[C@@](C)(C#N)C1 ZINC001503360720
COCCCN1C(=O)/C(=C\c2ccc(Sc3ccc(Cl)cc3)o2)S/C1=N\c1ccccc1 ZINC000008722262
CC[C@@H]1CN(C(=O)c2cc([N+](=O)[O-])ccc2F)C[C@@H](C)S1(=O)=O ZINC000854458503
O=C1[N-]C(=O)C(=CNNc2ccc([N+](=O)[O-])cc2S(=O)(=O)N2CCN(Cc3ccccc3)CC2)C(=O)N1 ZINC000103766613
CCn1nncc1C(=O)N[C@@H]1CN(CCn2cc(Cl)cn2)C[C@H]1C ZINC001079665920
CCO[C@H]1CCOC2(CN(C(=O)C3CC(F)(F)C3)C2)C1 ZINC000306133614
CCOC1CC(C(=O)N[C@@H]2CN(Cc3nnsc3Cl)C[C@H]2O)C1 ZINC001076958621
CCS(=O)(=O)N1CCC[C@@H](C(=O)NCC(C)(C)C)C1 ZINC000226048413
C[C@@H](Cn1c([C@@H]2CN(S(C)(=O)=O)CCO2)nnc1N1CCO[C@H](C)C1)[N@H+](C)C1CC1 ZINC001544925528
CCCCOc1cc([N+](=O)[O-])cc(C(F)(F)F)c1 ZINC000261493523
C[C@@H]1CN(S(=O)(=O)/C=C/c2ccc(Cl)cc2)CCN1c1nccn2cnnc12 ZINC000771192112
O=C(COc1ccc([N+](=O)[O-])cc1)N1CCS[C@H]2COCC[C@@H]21 ZINC000363727462
C[C@@H]1CCN(C(=O)c2cc(F)c(Cl)c([N+](=O)[O-])c2Cl)[C@H]1C ZINC000896837813
C[C@@H]1C[C@H](C)CN(C(=O)CN2CCN(C[C@H](O)C[NH+]3C[C@H](C)O[C@@H](C)C3)CC2)C1 ZINC000065170930
C=C(C)CNC(=S)Nc1cc(Cl)c(N)c(Cl)c1 ZINC000006330291
Cc1ccc2cc1OCCn1cc(nn1)CNC(=O)[C@H](Cc1ccccc1)NC(=O)[C@H](CCCC[NH+](C)C)NC2=O ZINC000952865736
CN(C)[C@@H](/N=N/c1ccc([N+](=O)[O-])cc1)c1ccccc1 ZINC000005003295
O=C1/C(=C/c2ccc(Br)cc2)SC(=S)N1C[C@@H]1CCCO1 ZINC000009188342
O=[N+]([O-])c1cccc(S(=O)(=O)N2CCS[C@@H]2c2ccccc2Cl)c1 ZINC000005100757
CC(C)(C)n1ncc(C(=O)Nc2cc(S(=O)(=O)NC3CC3)ccc2O)c1Br ZINC001295524479
C[C@H](OC(=O)c1cc(Br)cnc1N(C)C)C(=O)NC1(C#N)CCC1 ZINC000787706054
Cc1c([N+](=O)[O-])cc(Br)cc1[N+](=O)[O-] ZINC000012359452
COc1ccccc1C1=NN(C2=NNC(=N)Cc3ncnn32)[C@@](O)(C(F)(F)F)C1 ZINC000004478231
O=C(N[C@H](C1CC1)[C@@H]1CCCCO1)C(=O)N1CC[NH+](C2CCCC2)CC1 ZINC000656342528
C[C@@H]1CCC[C@](Cn2c([C@@H]3CCC(=O)N3)nnc2N2CC[C@H](S(C)(=O)=O)C2)([NH+](C)C)C1 ZINC001493511017
CC#CC[NH2+][C@@H]1CN(C(=O)C2CCS(=O)(=O)CC2)C[C@@H]1n1ccnn1 ZINC001130026490
O=C([C@@H]1C[C@@H]2O[C@H]1[C@H]1C[C@H]12)N1CCC([NH2+]Cc2nnnn2CC(F)(F)F)CC1 ZINC000996812464
COC(=O)CC[C@H](C)[C@@H]1CC[C@]2(C)C3=C(C(=O)C[C@]12C)[C@]1(C)CC[C@@H](OC(C)=O)C(C)(C)[C@H]1CC3=O ZINC000263592370
CC[C@@H](C)Nc1ccc([N+](=O)[O-])cc1Br ZINC000037131267
C=CCN(Cc1ccc(Cl)s1)C(=O)CN(C)S(=O)(=O)c1ccc2c(c1)OCCCO2 ZINC000029487517
CC1(C)CN(C(=O)/C=C/c2ccccc2[N+](=O)[O-])CCS1(=O)=O ZINC000163001447
Cc1ccc(S(=O)(=O)N[C@H](C(=O)/N=c2/sc3ccccc3n2C)C(C)C)cc1 ZINC000104992493
Cc1ncc(Br)c(C(=O)n2cc3c(nc2=NCC2CC2)[C@H]2C[NH2+]C[C@H]2S(=O)(=O)C3)n1 ZINC001191235296
Fc1ccc(-n2c(CN3CCCCC3)nnc2SCc2nnsc2Cl)cc1 ZINC000025748413
C=CCS(=O)(=O)N1C[C@@H](c2ccc(OC)cc2)[C@@H]2[C@H]1C1CC[NH+]2CC1 ZINC000095354706
CCn1cc(S(=O)(=O)N[C@H]2CCC(=O)NC2)c([N+](=O)[O-])n1 ZINC000435806019
Cc1cc(C)c([N+](=O)[O-])c(C)c1C(=O)N[C@H]1C[C@H](OC(C)C)C1(C)C ZINC001127880860
CC(C)(CO)[NH+]1CCN(C(=O)Cc2ccc([N+](=O)[O-])cc2Br)CC1 ZINC000611218396
CC[N@H+](C[C@H]1CCOC1)CN1C(=O)C(=O)N(c2ccc(Br)cc2)C1=O ZINC000738080647
CC[N@@H+]1CCC[C@@H]1Cn1c(-c2cc(Br)cn2C)nnc1N1CCC[C@@](C)(C#N)C1 ZINC001313891913
COC(=O)C(F)(F)C(F)(F)C(F)(F)O[C@@](F)(C(=O)OC)C(F)(F)F ZINC000059826720
Cc1cc2oc(=O)cc(C)c2cc1NC(=O)N1CCC2(CNC(=O)O2)CC1 ZINC000299782649
O=C1CCC(=O)N1c1ccc(C(F)(F)F)cc1 ZINC000002559527
CC[C@@H]1CN(c2nnc(COc3ccc(Br)cc3)n2Cc2nncn2C)C[C@@H](C)O1 ZINC001293637413
CCO[C@H]1C[C@H](N(C)C(=O)Cn2cnc([N+](=O)[O-])n2)C1(CC)CC ZINC000434180451
CNS(=O)(=O)CCn1c(C(C)C)nnc1N1CC[C@@H]2[C@@H](CCC[N@@H+]2C2CC2)C1 ZINC001299295682
O=C1COc2cc(Br)c(F)cc21 ZINC000097439034
N#CC1(NC(=O)/C=C/c2cc(Br)c3c(c2)OCCO3)CCOCC1 ZINC000173775060
O=[N+]([O-])c1ccc(S(=O)(=O)N2C[C@H](CO)[C@H](O)C2)c(F)c1 ZINC000316748659
Cc1cnn(CCn2c(-c3ccc(C)c(Br)c3)nnc2N2CCC(C(F)(F)F)CC2)c1 ZINC001492623682
COc1cc2c(cc1S(=O)(=O)NCCc1nnc(C)s1)OCC(=O)N2 ZINC000572803366
CC(C)(C)OC(=O)N1CCC(c2cn(CCO[C@]3(CO)O[C@H](CO)[C@@H](O)[C@@H]3O)nn2)CC1 ZINC001254113335
Nc1ncc(Cl)cc1S(=O)(=O)NC1CCN(S(=O)(=O)C2CC2)CC1 ZINC000370958476
CO[C@]1(COc2ccc(C)cc2)CCN(S(C)(=O)=O)C1 ZINC000585274951
COC(=O)/C=C/c1cc(Br)sc1[N+](=O)[O-] ZINC000000334247
Cc1nnc(CN2C[C@@H]3CN(C(=O)[C@@H]4C[C@H]4[N+](=O)[O-])C[C@@H]3C2)[nH]1 ZINC001048814518
CSCC[C@H](NS(=O)(=O)N(C)[C@@H](C)CC#N)c1nnc2ccccn21 ZINC000282998189
CC(C)(C)OC(=O)N(CCC#N)CC(=O)N[C@@H]1[C@@H](O)[C@H](O)[C@@H](COS(=O)(=O)[O-])O[C@@H]1O ZINC001184861937
COc1cc([N+](=O)[O-])cc([N+](=O)[O-])c1N ZINC000039350485
CC(C)CC1(C(=O)N2CCN(C/C=C\Cl)CC2)CCCC1 ZINC001113439055
Cc1c(/C=C2\S/C(=N\c3ccccc3)N([C@H]3CCCC[C@@H]3C)C2=O)c2ccccc2n1Cc1ccccc1 ZINC000408876654
Cn1cc([C@@H](CO)NC(=O)c2cc([N+](=O)[O-])c[nH]c2=O)cn1 ZINC000351706868
O=C(c1ccc(F)cc1)[C@H]1[C@H]2[C@@H](C(=O)[C@@H]3OC[C@H]2O3)[C@@H]2c3ccccc3C=CN12 ZINC000049946763
NC(N)=NS(=O)(=O)c1ccc(NC=CC(=O)c2ccc(Cl)s2)cc1 ZINC000022064328
Cc1c(Br)c(N2CC[C@@H]([C@H](C)O)C2)ncc1[N+](=O)[O-] ZINC000228018412
FC(F)(F)C(F)(F)C(F)(F)C(F)(F)C[C@@H]1CO1 ZINC000002560084
C=CCCCC(=O)N1CCn2cccc2[C@@H]1c1ccccc1 ZINC000267342032
O=C(COC[C@@]12COC[C@H]1CN(C(F)(F)Oc1ccc3c(Cl)ncnc3c1)C2)N1CCCC1 ZINC001164885315
Cc1cnc([C@H](C)NCc2ncc(-c3ccc(C)cc3)o2)s1 ZINC000273431411
O=[N+]([O-])c1cccnc1N1CCN(S(=O)(=O)N2CCCC2)CC1 ZINC000032908852
CCc1ccccc1-n1c(C)cc(/C=C2\SC(=Nc3ccccc3)N(CCOC)C2=O)c1C ZINC000408963749
CCn1cc(S(=O)(=O)NC23CCC(CC2)CC3)c([N+](=O)[O-])n1 ZINC000451083668
O=[N+]([O-])c1ccc(S(=O)(=O)C[C@@H](CN2CCCC2)N2CCCC2)cc1 ZINC000002855761
C[NH+]1CCC2(CCN2C(=O)N[C@H]2CCS(=O)(=O)C3(CC(C(=O)[O-])C3)C2)CC1 ZINC001598590531
C[C@H](C(=O)N[C@@H](C[NH2+]Cc1ccccc1-c1nn[nH]n1)C1CC1)n1cncn1 ZINC001573654660
C[C@@H](NS(C)(=O)=O)c1nnc(N2C[C@H]3CCC[C@@H](C2)C3O)n1CC[N@@H+]1CCC[C@@H]1C ZINC001541921915
CC(C)(C)[C@@H]1C[C@H](NC(=O)c2c(Cl)cccc2[N+](=O)[O-])CCO1 ZINC000270960951
Cc1cc(N[C@@H](C)C[S@@](C)=O)c(Br)cc1[N+](=O)[O-] ZINC000225591648
COC(=O)C1=C(C)N(c2ccc(C(C)C)cc2)C(=O)/C1=C\c1ccc([N+](=O)[O-])cc1 ZINC000058884063
O=C1NC(=S)S/C1=C\c1cc(Br)c(I)o1 ZINC000015015835
Cn1ccnc1[C@@H](NC(=O)c1cn(CCN2CC[NH2+]CC2)nn1)C1CC1 ZINC000077355429
CC(C)[NH+]1CCN(c2nnc([C@@H]3COCCN3C(=O)OC(C)(C)C)n2CCCC(=O)N(C)C)CC1 ZINC001509566629
Cc1nc(C[N@@H+]2CCC3(C2)CCN(C(=O)c2nnsc2C)CC3)cs1 ZINC000585099788
CC(/C=C/C=C(C)/C=C/C(=O)[C@]1(C)C[C@H](O)CC1(C)C)=C\C=C\C=C(C)\C=C\C=C(C)\C=C\C1=C(C)C[C@@H](O)CC1(C)C ZINC000008674085
Cc1cc(/C=C2\NC(=S)NC2=O)c(C)n1-c1ccc(I)cc1 ZINC000001198324
CO[C@@H]1COCC[C@@H]1CNC(=O)c1cc2c(c([N+](=O)[O-])c1)OCO2 ZINC000452631300
COc1c(C(=O)N(C)C)cc(Cl)cc1S(=O)(=O)N1CCO[C@@H]2C[C@@H]([NH+](C)C)CC[C@@H]21 ZINC001475117107
O=[N+]([O-])c1ccc(Br)c(Cl)c1Cl ZINC000169132565
O=[N+]([O-])c1ccc2nnc(C(F)(F)F)n2c1 ZINC000001383745
CC(C)N(C)C(=O)[C@H]1CCC[C@@H]1C(=O)N(C)C(C)C ZINC000096486183
CSc1ccc([C@H](O)[C@H](CO)Nc2cccc3nc([C@H]4C[NH2+]CCO4)cn32)cc1 ZINC001169089235
CC(C)(C)C(=O)C=C(O)C(=O)C=C(O)C(C)(C)C ZINC000100331188
CC[NH+]1CCN([C@@H](C)Cn2c(Cc3ccc(Cl)cc3)nnc2N2CCC[C@](C)(C#N)C2)CC1 ZINC001313929969
C[C@@H](CCn1c([C@H](C)NS(C)(=O)=O)nnc1N1C[C@@H](C)O[C@@]2(CCCOC2)C1)[NH+]1CCCCC1 ZINC001494190779
C[C@H](c1nnc(N2C[C@@H]3CCC[C@@H]3C2)n1C[C@@H]1CCCCO1)[N+](=O)[O-] ZINC001519878535
CC(C)NC(=O)c1nnc(N2CCN(S(C)(=O)=O)[C@@H](C)C2)n1C[C@@]1(O)CC[N@H+](C)C1 ZINC001288167205
CC[C@H](NC(=O)Nc1cccc([N+](=O)[O-])c1Cl)C(F)(F)F ZINC000809917894
CC(C)CCC(=O)N(C)C[C@@H](O)CN(C)C(=O)c1cc(-c2nn[nH]n2)c[nH]1 ZINC001574167988
Cc1ccc(S(=O)(=O)c2ccc(C)c(S(N)(=O)=O)c2)cc1S(N)(=O)=O ZINC000002493590
C=C1C(=O)[C@]23C[C@H]1CC[C@H]2[C@@]12CO[C@@H](O)[C@@H]1C(C)(C)CC[C@@H]2OC3=O ZINC000095912414
C[C@@H]1[C@@H](NC(=O)[C@@H]2CC[N@H+](C)[C@@H]2C)CCN1Cc1nnnn1CC(F)(F)F ZINC001088578310
CC1=C/C(=N\OS(=O)(=O)c2ccc([N+](=O)[O-])cc2)C(C)=CC1=O ZINC000015856814
Cc1ccc(F)c(Nc2ccc(Br)[nH]c2=O)c1O ZINC001215738369
C[C@@H]1C[C@@H](CO)C[C@@]1(C#N)S(C)(=O)=O ZINC000096532295
Cc1n[nH]c(C(=O)NC2CCN(c3nnnn3C)CC2)c1[N+](=O)[O-] ZINC000343815267
CCC1([N+](=O)[O-])CN(C(C)(C)C)CN(C(C)(C)C)C1 ZINC000019327490
C[C@@H](C(=O)n1cc2c(nc1=NCC1CC1)[C@H]1C[NH2+]C[C@H]1S(=O)(=O)C2)c1ccc(C(N)=O)cc1 ZINC001182783695
C[C@]1(Cn2c(-c3cc(Br)c[nH]3)nnc2N(CCC(F)(F)F)CC2CC2)CCCO1 ZINC001360834252
CN(Cc1cc(C(C)(C)C)n[nH]1)c1nccc2c1cccc2[N+](=O)[O-] ZINC000450486645
Cc1c(CNc2cnn(C)c2)cnn1CC(F)F ZINC000256052186
C[C@H]1CC[C@@H](O)[C@@]23O[C@@H]4[C@H](C(C)(C)O[C@@H]4C2=O)[C@]13C ZINC000104191500
O=C1COc2ccc(S(=O)(=O)N3C[C@@H]4CC[C@H](C3)[N@H+](CC3CC3)C4)cc2N1 ZINC000095528725
C[C@H](CNc1cc[nH+]cc1-c1nn[nH]n1)N(C)C(=O)Cn1cc(C2CC2)cn1 ZINC001575147732
Cc1cc([N+](=O)[O-])c(S(=O)(=O)NCC2(c3ccccc3)CC(O)(C(F)(F)F)C2)cc1C ZINC001309929063
O=C(NCCNS(=O)(=O)c1ccccc1[N+](=O)[O-])N1CC[C@@H]2C[NH2+]C[C@@H]2C1 ZINC000417678249
Cc1ccc(CN(C)c2nnc(-c3cc(Br)c[nH]3)n2C[C@@]2(O)CCCC2(C)C)o1 ZINC001361249914
CC(C)OC(=O)C1(C(=O)OC(C)C)CC2(COC2)C1 ZINC000020272695
CN1C(=O)C[C@@H](C(=O)n2cc3c(nc2=NCC2CC2)[C@H]2C[NH2+]C[C@H]2S(=O)(=O)C3)NC1=O ZINC001181132049
COCCO[C@@H]1CCCN(c2nnc([C@@H]3CCO[C@H]3C(C)(C)C)n2C[C@@]2(O)CC[N@H+](C)C2)C1 ZINC001505042193
O=[N+]([O-])c1ncccc1S(=O)(=O)N1CCC([C@H]2CCCO2)CC1 ZINC000516237840
O=[N+]([O-])c1cc2c(cc1[N+](=O)[O-])OCCOCCOCCOCCO2 ZINC000008892727
CN(CC(C)(CO)CO)c1ncc(Cl)cc1Cl ZINC000225822589
CC(=O)O[C@@H]1CC[C@]2(C)c3c(O)c(O)c([C@H](C)CO)c(O)c3C(=O)C(=O)[C@H]2C1(C)C ZINC000068601843
COc1cc(CCNC(=O)C(=O)N2CC[C@@H]([C@@H](C)[NH3+])C2)c([N+](=O)[O-])cc1OC ZINC000419030837
Cn1c2ccccc2s/c1=N\N=C/c1ccccc1O ZINC000004725830
Fc1cccc(Cl)c1C=NN1C(=S)N=NC1c1ccc(Cl)cc1 ZINC000006223316
C[C@H]([C@H](C)S(C)(=O)=O)N(C)c1nnc(-c2cccc3cccnc32)n1CCC1(O)CCOCC1 ZINC001286976708
COC(=O)CC[C@H](NC(=O)/C(=N/OC(C)(C)C(=O)OC(C)(C)C)c1nsc(N)n1)C(N)=O ZINC001146641954
CC[NH+](CC)CCNC(=O)/C(=C/c1cn(S(=O)(=O)N(C)C)c2ccccc12)NC(=O)c1cc(OC)c(OC)c(OC)c1 ZINC000101445791
C[C@@H]1CN(c2c3ccccc3n(C)c(=O)c2[N+](=O)[O-])C[C@H](C)[C@H]1O ZINC000894543849
O=C(OCC(Cl)(Cl)Cl)c1cc([N+](=O)[O-])cc([N+](=O)[O-])c1 ZINC000001666064
Cc1nn(-c2cncc3nnnn32)c(C)c1CC(=O)N1CC[N@@H+](C[C@@H](C)O)C[C@@H]1C ZINC000476850665
CCc1c(C(=O)N(C)[C@@H]2CCS(=O)(=O)C2)cnn1-c1ccc([N+](=O)[O-])cc1 ZINC000032977357
C[C@@H](NC(=O)c1ccc(Br)cc1)C(=O)N1CCC2(CC1)[NH2+]CCc1nc[nH]c12 ZINC000025107144
COC(=O)[C@@H](c1ccc(-c2nn[nH]n2)cc1)N1CCN([C@H](C#N)C(C)C)CC1 ZINC000736901613
CC1(C)CC(=O)C=C(Nc2ccc(-n3cnc(Cl)c3Cl)cc2)C1 ZINC000005190401
O=C(/N=C1/S[C@@H]2CS(=O)(=O)C[C@@H]2N1c1ccc(Cl)cc1)C1CCCCC1 ZINC000102667474
O=[N+]([O-])c1c(F)cccc1N1CCCC(F)(F)C1 ZINC000169725314
CC(C)C[C@@H]1NC(=O)[C@@H](NC(=O)c2cscn2)Cc2c3ccccc3[nH]c2SC[C@@H](C(=O)[O-])NC(=O)[C@H]([C@@H](C)O)NC(=O)[C@@H](C)NC1=O ZINC000952857281
Cc1nnc2n1N=C(c1ccc(O)c(O)c1O)CS2 ZINC000104210541
C[C@H](Nc1ncc([N+](=O)[O-])c(N)n1)c1ccc(Br)cn1 ZINC000360108109
Cc1cc([N+](=O)[O-])cn(CCN2C(=O)NC3(CCCC3)C2=O)c1=O ZINC000155934100
CC(=O)C1=C(C)NC(=N[N+](=O)[O-])N[C@@H]1c1ccc([N+](=O)[O-])cc1 ZINC000408732863
CC(C)[C@@H]1OCCN1C[C@H]1COC2(CCCCC2)O1 ZINC000033322724
Cc1cc(Cl)c([N+](=O)[O-])cc1S(=O)(=O)N1CCN(C(=O)C[NH+](C)C)CC1 ZINC000762279923
C[C@H](NC=C1C(=O)CC(C)(C)CC1=O)c1ccccc1 ZINC000100379801
NN1C(=O)/C(=C/c2ccc([N+](=O)[O-])cc2)SC1=S ZINC000001737733
O=C1CSC(=S)N1Nc1ccc(Cl)nn1 ZINC000028629017
CC1CC[NH+](CCCn2c([C@@H]3CCC(=O)N3)nnc2N(C)Cc2ncnn2CC(F)F)CC1 ZINC001494061801
CC(C)=CC(=O)N[C@H]1CC12CCN(C(=O)/C=C\C(C)(C)C)CC2 ZINC001493393554
Cc1cc(CN=Nc2ccc([N+](=O)[O-])cc2[N+](=O)[O-])c(C)n1-c1ccc(Oc2ccc([N+](=O)[O-])cn2)cc1 ZINC000408761394
Cc1nsc(NC[C@@H]2CCN(C(=O)c3cnc[nH]c3=O)C2)c1-c1nn[nH]n1 ZINC001571279770
C[C@H]1CN(c2nnc(C3CC3)n2CCN2CC[N@H+](C)C(C)(C)C2)CCN1S(C)(=O)=O ZINC001555956638
Cc1ccc(S(=O)(=O)NCCNC(=O)N2C[C@H]3CS(=O)(=O)C[C@]3(C#N)C2)s1 ZINC001469478485
Cn1nc([O-])c(=O)nc1SCC1=C(C(=O)[O-])N2C(=O)[C@@H](NC(=O)[C@@H]3C[C@H]([NH3+])C3(C)C)[C@H]2SC1 ZINC001221382022
C[C@@H]1CN(c2cc(F)c(-c3nn[nH]n3)cc2[N+](=O)[O-])C[C@H](C)S1 ZINC001590315528
Cn1ccnc1C(=O)NCc1cnc2n1CCN(C(=O)[C@@H]1C[NH2+]Cc3ccnn3C1)CC2 ZINC001160404230
CC(C)[N@H+](C)CCCn1c([C@@H]2CCS(=O)(=O)C2)nnc1N1CCOC2(CCOCC2)C1 ZINC001509517431
CC[N@H+](CCO)CCNC(=O)C(=O)Nc1nn(C(C)(C)C)cc1C#N ZINC000469625223
O=C(CCNS(=O)(=O)c1cccc([N+](=O)[O-])c1)N(C1CC1)[C@@H]1CC[NH2+]C1 ZINC000435244747
CS(=O)(=O)NCC1CCN(c2nnc(-c3cnccn3)n2CC[N@H+]2CC=CCC2)CC1 ZINC001519586064
C#CCN(c1nnc([C@H]2CCOC2)n1CC(F)(F)C1(OC)CCOCC1)[C@H]1CCS(=O)(=O)C1 ZINC001507631681
CC(C)CN(Cc1cnn([C@]2(C)CCS(=O)(=O)C2)c1)CC(F)(F)F ZINC000092030665
CS(=O)(=O)Nc1cccc(C(=O)C=Cc2cc(-c3nn[nH]n3)cs2)c1 ZINC000821937750
O=C(CCNS(=O)(=O)c1ccc([N+](=O)[O-])cc1)OCC(=O)N1CCNC1=O ZINC000064266422
CC[C@@H]1CN(c2ccc(C)c(Br)c2[N+](=O)[O-])CCCO1 ZINC000804686905
CN(Cc1cc(OC(F)(F)F)ccc1F)[C@@H]1CCCOC1 ZINC001143551471
CCC[C@](C)(O)Cn1c(-c2noc3c2COCC3)nnc1N1C[C@H](C(F)(F)F)O[C@@H](C)C1 ZINC001293817578
Cc1cc(Br)c([O-])c(C[NH2+][C@@H]2C[C@H](C)N(c3cnn(C)c3)C2=O)c1 ZINC000781633241
Cc1cccc(C(=O)O[C@@H](C)C(C)(C)C#N)c1Cl ZINC000164542549
Cc1ccc([N+](=O)[O-])cc1N(CC(=O)N(Cc1ccc(Cl)cc1)[C@@H](C)C(=O)NCC(C)C)S(C)(=O)=O ZINC000224264963
N#Cc1cc(C(F)(F)N2CCCn3c(=O)cc(Cn4ccnc4)nc3C2)cc(Cl)n1 ZINC001164859378
C=C[C@](C)(CCOC)C(=O)N1CCC2(CCCC2)C1 ZINC000189133650
CCCCn1nnnc1CSc1nnc(-c2cc3c(s2)CC[C@@H](CC)C3)n1C ZINC000019297699
CC[C@]1(c2ccccc2)NC(=O)N(CC(=O)N(C)c2ccccc2)C1=O ZINC000007780769
CC(C)Cn1ncnc1CN1CCC[C@@H](n2cc([N+](=O)[O-])cn2)C1 ZINC000373581167
CSCC(N=Nc1ccc(S(N)(=O)=O)cc1[N+](=O)[O-])c1ccccc1 ZINC000749442650
Cc1cc([N+](=O)[O-])ccc1S(=O)(=O)NC1CC[NH+](C(C)(C)C)CC1 ZINC000040156741
CCN(CC(=O)N[C@@H]1CCS(=O)(=O)C1)C(=O)NCC1CC[NH+](C2CC2)CC1 ZINC000463406090
C#CCN(c1nnc([C@@H]2CCCOC2)n1C[C@@H](C)[NH+]1CCC(C)CC1)[C@@H]1CCS(=O)(=O)C1 ZINC001507631966
O=C(CN1C(=O)COc2ccc([N+](=O)[O-])cc21)N1CCOC2(C[NH2+]C2)C1 ZINC000596099327
N#CC1(c2ccccc2)CCN(S(=O)(=O)c2ccc(OC(F)(F)F)cc2)CC1 ZINC000008663447
Cc1nnc([C@H]2CN(Cc3cn4ccsc4n3)CCO2)[nH]1 ZINC000076048515
CC1CCN(S(=O)(=O)N2CCN(S(=O)(=O)c3ccc(Cl)s3)CC2)CC1 ZINC000012757410
O=[N+]([O-])c1ccc(/N=N/c2ccc([N+](=O)[O-])cc2)cc1 ZINC000013477308
CCCCC(=O)/N=C1/S[C@@H]2CS(=O)(=O)C[C@@H]2N1CC ZINC000032501507
C=CCN1C(=O)/C(=C/c2cc(C)n(-c3c(C)cccc3CC)c2C)C(=O)NC1=S ZINC000015012812
Cc1ccc(C(C)C)c(OCc2nnc(N3CCCCCCC3)n2C[C@@]2(O)CCO[C@@H]2C)c1 ZINC001361127387
CN1C(=O)/C(=C/c2ccc(Sc3ccc(Cl)cc3)s2)C(=O)NC1=S ZINC000409022126
CC(C)c1nnc2sc(-c3c(Cl)cnn3C)nn21 ZINC000072402070
O=[N+]([O-])c1ccc(SCCO)c(Cl)c1Cl ZINC000022124741
CCOc1ncc(C2(O)[C@@H]3CCC[C@H]2C[N@@H+](Cc2cnc(C)nc2)C3)c(OCC)n1 ZINC000019531665
CC(C)NS(=O)(=O)c1ccc(NNC2=C[C@H](C(F)(F)F)OCC2)nc1 ZINC000814802710
O=[N+]([O-])c1ccc(Br)c(S(=O)(=O)NCCC[NH+]2CCC(O)CC2)c1 ZINC000751171448
CN(c1nnc(CC(C)(C)C)n1C[C@@]1(O)CC[N@H+](C)C1)C1CCN(S(C)(=O)=O)CC1 ZINC001503682961
CC[N@@H+]1C[C@H](C)N(c2nnc(-c3csc(N4CCOCC4)n3)n2CC[S@@](=O)CC)C[C@@H]1C ZINC001502253476
COC(=O)Cc1c(C)c2ccc3c(c2oc1=O)CN([C@@]1(C)CCS(=O)(=O)C1)CO3 ZINC000013624423
N/C(=N/O)[C@@H]1CCCC2=c3ccccc3=N[C@@H]21 ZINC000064670734
CO[C@@H]1CO[C@@]2(C1)CCCN(C(=O)C1CC(F)C1)C2 ZINC000585102793
CC(C)Cc1nnc(N2CCC(N(C)S(C)(=O)=O)CC2)n1CCN1CC[N@H+](C)C(C)(C)C1 ZINC001509171057
Cc1cc(C)c(S(=O)(=O)N[C@H](C(N)=O)C(C)(C)C)cc1[N+](=O)[O-] ZINC000191943516
Cn1cccc1C(=O)CN1C(=O)NC(c2ccccc2)(c2ccccc2)C1=O ZINC000039583846
CC(C)(C)OC(=O)N[C@@](C)(CO)C(=O)N(Cc1noc2c1C[NH2+]CC2)S(C)(=O)=O ZINC001145110082
O=C(C1C=CC=CC=C1)N1CC[C@H]2CN(C(=O)C34CC[NH+](CC3)C4)C[C@H]21 ZINC001021830203
CN(C(=O)OCC(F)(F)F)c1ccc([N+](=O)[O-])cc1 ZINC000032628869
C[C@@H]1CCCC[N@@H+]1CCCn1c([C@@H]2CN(S(C)(=O)=O)CCO2)nnc1N(C)C[C@@H]1CCCOC1 ZINC001493667706
CC1=Cc2cccc(Nc3ncc(Br)[nH]c3=O)c2C1 ZINC001169852294
CC(C)Cn1c(N)c(C(=O)CN2CC[N@@H+]([C@@H]3C[C@@H]3C)C[C@@H](C)C2)c(=O)n(C)c1=O ZINC000429017557
CC[C@H](C)c1nnc(N2CCN(S(=O)(=O)c3cn(C)c(C)n3)CC2)n1CC[NH+]1CCCC1 ZINC001495849461
CN(CC[C@@H]1CCCO1)c1cc([N+](=O)[O-])cc(S(N)(=O)=O)c1 ZINC000302721939
O=C1N[C@@]2(CCSC2)C(=O)N1Cc1ccc(Cl)cc1[N+](=O)[O-] ZINC000115963375
CC1(C)CC(=O)C2=C(C1)OC(=O)C[C@@H]2c1cccs1 ZINC000001424264
N#Cc1ccccc1Cn1cc(/C=C2\SC(=O)N(Cc3ccc(Cl)cc3)C2=O)c2ccccc21 ZINC000408866695
CN(CC(=O)OC(C)(C)C)c1cccc(S(N)(=O)=O)c1[N+](=O)[O-] ZINC000353270756
CC(C)CN(C(=O)CN(C)S(=O)(=O)c1ccc(Cl)cc1)[C@@H]1CCS(=O)(=O)C1 ZINC000015934610
COc1c(C)cc(S(=O)(=O)NC[C@@H]2CCN(S(C)(=O)=O)C2)cc1C ZINC000269852290
CNS(=O)(=O)c1ccc(N(C)C[C@H]2COc3ccccc3O2)c([N+](=O)[O-])c1 ZINC000008051943
Fc1cc(Cl)cc(Cl)c1I ZINC000067794445
O=[N+]([O-])c1ccc(Sc2ccccc2Cl)nc1 ZINC000000480500
CC(=O)N1CCC([N@@H+]2CCN(C(C)=O)C[C@@](O)(COc3cc(C)cc(C)c3)C2)CC1 ZINC000585287880
CC(C)[C@@H]1NC(=O)N([C@H]2C[C@H]2c2ccc(F)cc2F)C1=O ZINC000252586388
CC1=CC[C@@H]2C(=O)N(N(CC(=O)c3ccc(F)cc3)C(=O)c3ccccc3[N+](=O)[O-])C(=O)[C@@H]2C1 ZINC000408679956
NC(=O)Cn1cc(C(=O)[N-]S(=O)(=O)c2cccc3nsnc32)nn1 ZINC000797972479
C[C@]1(c2ccccc2F)NC(=O)N(C[N@@H+]2C[C@H]3COCC[C@@]3(C(=O)[O-])C2)C1=O ZINC001594081812
C[C@@H](NC(=O)[C@@H]1C[C@H]1c1ccc([N+](=O)[O-])cc1)c1ccc(F)c(F)c1 ZINC000411151162
O=C(Oc1ccc(/C=N/c2ccc(Br)cc2)cc1[N+](=O)[O-])c1cccc2ccccc21 ZINC000003082737
C=CCCOCC(=O)N1CCC(C)(c2ccc(Br)cc2)CC1 ZINC000685052672
C[C@@H]1CC2(CC(NC(=O)C(=O)N3CCC[C@@H]3C[NH+]3CCCCC3)C2)CO1 ZINC000933521463
Cc1cc([N+](=O)[O-])cc(C)c1S(=O)(=O)NC[C@@]1(O)CCO[C@@H]1C ZINC000278646431
C[C@@H]1C[C@@H](N(C)C(=O)NC2CCN(S(=O)(=O)N3CCOCC3)CC2)CC[N@@H+]1C ZINC000465984392
O=C(Cn1cc(Cl)cn1)N1CCO[C@@H]2CN(Cc3nncs3)C[C@@H]21 ZINC001083207249
COC(=O)[C@@H]1CNC(=O)CN1C(=O)c1ccc([N+](=O)[O-])n1C ZINC000344900897
C[C@H](NC(=O)N1C[C@@H]2[C@H](C1)OCCN2C)c1cccc([N+](=O)[O-])c1 ZINC000357820168
CO[C@H](C(=O)N1CC[C@H]2CN(C(=O)C3([NH+](C)C)CCC3)C[C@H]21)C1CCC1 ZINC001022235282
C=CCN1C(=O)CCC[C@@]12CCCN(Cc1nccn1C)C2 ZINC000096229993
Cc1nn(C)c2c1N(C(=O)CCn1cc([N+](=O)[O-])cn1)CCS2 ZINC000364726964
CCS(=O)(=O)N1CCC2(CC1)OC(=O)C(C)=C2C(=O)NCC[NH+](CC(C)C)CC(C)C ZINC000021887796
COC(=O)[C@H]1CC(=O)N(c2ccc(N(C)C)cc2)C1 ZINC000045952810
C[C@H](c1ccc(-n2cncn2)cc1)N(C)C(=O)C1=NO[C@@]2(CCN(C(=O)OC(C)(C)C)C2)C1 ZINC001290237636
CN(C)N1C(=O)C[C@@H](c2cccc([N+](=O)[O-])c2)C2=C1CCCC2=O ZINC000001422729
Cc1ccc(S(=O)(=O)N2C[C@@H]3CC[C@@H](O)C[C@H]3C2)cc1[N+](=O)[O-] ZINC000332197894
CSc1nc(/N=c2\ssnc2Cl)nn1C ZINC000003844493
CC(C)[C@@H]1NC(=O)N(CCCOCC(F)(F)F)C1=O ZINC000077238749
Nc1cnn(CC(F)(F)C(F)(F)C(F)(F)C(F)F)c1 ZINC000103711398
CC(C)[C@H](NC(=O)NC(C)(C)C)C(=O)NCc1nnn(C(C)(C)C)n1 ZINC000655252396
O=C(Nc1cc([N+](=O)[O-])cc([N+](=O)[O-])c1)C(F)(F)C(F)(F)C(F)(F)C(F)(F)C(F)(F)C(F)(F)C(F)(F)F ZINC000100036155
C[C@@H](c1ccccc1[N+](=O)[O-])n1cc(C[C@@]2(O)CCSC2)nn1 ZINC000603218473
CC1(C)CC(=O)C2=C(C1)Oc1ccccc1[C@H]2CC(=O)c1ccc(O)cc1 ZINC000001024373
C[NH+](C)CCN1C[C@@H]2N(S(=O)(=O)C3CC3)CC[C@@]2(c2ccccc2)CCC1=O ZINC000306140806
C[C@@H](C(=O)N1CC(C)(C)Oc2cc(Br)ccc21)n1cncn1 ZINC000622986560
C#CC(=O)NCCC(=O)NC ZINC000307709398
CCOC(=O)Cc1cnc(N(C)C(=O)Cn2cc(Br)c(=O)[nH]c2=O)s1 ZINC001468967682
Cc1c(Cl)cncc1C(=O)N[C@@H]1CN(Cc2cnns2)C[C@H]1O ZINC001077173995
C#C[C@@H](C)NC(=O)[C@@H]1CNC(=O)N1 ZINC000306824276
O=C1Nc2ccc(Cl)cc2[C@]12[NH2+][C@@H](Cc1ccc(O)c(O)c1)[C@@H]1C(=O)N(C[C@@H]3CCCO3)C(=O)[C@@H]12 ZINC000015971618
CC(C)CCOCCn1c(-c2csc(N3CCOCC3)n2)nnc1N1CCSCC1 ZINC001287664199
FC1(F)CN[C@H](c2noc(C3CCC3)n2)C1 ZINC000585146115
Cn1c(=O)cc(N2NC(=O)/C(=C\c3ccccc3O)C2=O)c2ccccc21 ZINC000005603507
C=CCN1CC2(CCN(C(=O)c3ccc[nH]3)CC2)OCC1=O ZINC000096201379
O=[N+]([O-])c1ccc(N2CC[C@@H](O)[C@H](C3CCCC3)C2)c2ncccc12 ZINC000413464462
COC(=O)[C@@H](C)S(=O)(=O)[N-]C(=O)c1cnc2c(c1)c(=O)[nH]c(=O)n2C ZINC000797288739
CC[NH2+][C@H](C)CNC(=O)C(=O)N1CCN(C(=O)c2ccc([N+](=O)[O-])s2)CC1 ZINC000420178231
COC(=O)CC[C@H](C)[C@H]1CC[C@@H]2[C@H]3[C@@H](CC[C@]12C)[C@@]1(C)CCCC[C@H]1[C@@H](O)[C@H]3O ZINC000013408972
COCC[C@H]1Cn2cccc2CN(S(=O)(=O)c2ccc(C)cc2OC)C1 ZINC000585095459
Cc1ccc(S(=O)(=O)OC2[C@H]3C=C[C@@H]2C=CC=C3)cc1 ZINC000045070760
CN(CC[N@H+](C)C1CCN(C)CC1)CC(=O)N1CCN(c2ncnc3c2cnn3C)CC1 ZINC000539234863
Ic1ccc(/N=C/c2ccc[nH]2)cc1 ZINC000000046195
C#CC(=O)N[C@@H]1COC[C@H]1O ZINC000306243822
Cc1ccc(NC(=O)[C@@H](C)Sc2ccc([N+](=O)[O-])cc2)cc1O ZINC000159093487
Cc1[nH]c(=O)[nH]c1C(=O)CCCCC(=O)N1C[C@@H](O)[C@H](n2cc(C)c(=O)[nH]c2=O)C1 ZINC000257342680
CC(C)OC(=O)c1cc(Cl)c(Sc2nc[nH]n2)c([N+](=O)[O-])c1 ZINC000070462498
CC(C)Cn1c(CCC(N)=O)nnc1SCc1ccc(Cl)s1 ZINC000023329687
COC(=O)/C=C1/SCC(=O)N1CCCOC(=O)C1(C#N)CCSCC1 ZINC000909744689
CNC(=O)CNC(=O)CC#N ZINC000037224997
Cc1cc([N+](=O)[O-])c(NC[C@@H](C)O)cc1N ZINC000004036478
C[C@@H]1SC(=O)C[C@H]1[C@]1(C)C=CC(=O)S1 ZINC000004419540
C=CCCC[C@@H](C)OC(=O)[C@H](C)CC(F)(F)F ZINC000838402399
O=C(/C=C/c1ccc(F)c(F)c1)c1cccc(S(=O)(=O)N2CCNCC2)c1 ZINC000036403715
C=C(C)CN(CC)C(=O)C1C2CC3CC(C2)CC1C3 ZINC000052819280
O=C(NCC1CC(Nc2cc[nH+]cc2-c2nn[nH]n2)C1)c1n[nH]c2c1CCC2 ZINC001571146022
O=S(=O)(c1cccc2ccccc21)N1CCNCC1 ZINC000140901989
Cc1n[nH]c(C)c1Cc1sc2c(c1C(=O)N1C[C@H](O)CO1)c(=O)n(C)c(=O)n2CC(C)C ZINC000014977637
CN(C(=O)CCn1cc([N+](=O)[O-])cn1)[C@@H]1CCN(C(=O)OC(C)(C)C)C1 ZINC000170646563
C[C@]12CC[C@H]3[C@H](CC[C@]4(O)C[C@@H](O)CC[C@]34/C=N/CC#N)[C@@]1(O)CC[C@H]2C1=CC(=O)OC1 ZINC000253502318
C[C@@H](Cn1c([C@@H]2CCOC2)nnc1N1CCN(S(C)(=O)=O)CC1)[N@@H+]1CCC[C@@H](C)C1 ZINC001544069759
C#CCN(c1nnc([C@@H]2CCO[C@H]2C(C)(C)C)n1Cc1ccn(C)n1)[C@H]1CCS(=O)(=O)C1 ZINC001507636785
C#C[C@@H](CO)NC(=O)CO ZINC000854771644
O=[N+]([O-])c1ccc(N2CCCc3ccccc32)cc1[N+](=O)[O-] ZINC000003878527
O=C1C=CC(=NNc2n[nH]c(C(F)(F)F)n2)C=C1 ZINC000018067736
CNC(=O)NC(=O)CN1C[C@@H](NC(=O)[C@@H]2C[C@@H]3O[C@H]2[C@H]2C[C@H]23)[C@@H](n2ccnn2)C1 ZINC001129106797
CN(C)c1ccc(CN(C)S(=O)(=O)c2c(C(F)(F)F)cnn2C)cc1 ZINC000866418538
COC(=O)C1(C(=O)N[C@H](C)[C@@H]2CCC[C@@H](C)C2)CC1 ZINC000095944568
CCCCc1ccc(N2/C(=N/C(=O)C(C)(C)C)S[C@@H]3CS(=O)(=O)C[C@@H]32)cc1 ZINC000011907273
C#CC(=O)N1CCNC(=O)C1 ZINC000061409908
Cc1cc(S(C)(=O)=O)c(C)c(S(=O)(=O)OCC(F)(F)C(F)F)c1 ZINC000106888799
CC(C)[N@@H+]1CCCN(c2nnc([C@@H]3CCS(=O)(=O)C3)n2C[C@@]2(C)COCCO2)CC1 ZINC001541624733
CC(C)[N@@H+]1CCCN(c2nnc([C@@H]3CN(S(C)(=O)=O)CCO3)n2C[C@@H]2C[C@@H](C)O[C@@H](C)C2)CC1 ZINC001493326802
CCOC(=O)CNC(=O)[C@@H](c1ccc(N(C)C)cc1)N(C(=O)c1snc(C(N)=O)c1N)c1cc(C)ccc1C ZINC000006089328
C=CCOc1c(I)cc(/C=C2/SC(=Nc3ccc(C)cc3)NC2=O)cc1I ZINC000408963299
CC(C)C1=CC(=O)[C@](C)(O)[C@H]2[C@@H]1[C@@H]1C(=O)[C@](C)(O)[C@H]2C=C1C(C)C ZINC000098214408
N#CC1(c2ccccc2F)CCC(=O)CC1 ZINC000077324643
C#CCN(CC#CC)c1nnc(C2CCN(c3ncccn3)CC2)n1C[C@H]1CCCCS1(=O)=O ZINC001507669888
CC(=O)N1c2ccccc2[C@@]2(C)CCC[C@@H](O)[C@@]12O ZINC000005029323
O=S(=O)(CC1CC2(CCC2)C1)N[C@H]1C[C@@H]1C1CCCCC1 ZINC001667641605
Cc1ccc(C)c(OC[C@@H](O)Cn2cc([N+](=O)[O-])cc(C(N)=O)c2=O)c1C ZINC000012904343
Cc1nn(C)c(C)c1[C@@H]1SCC(=O)Nc2n[nH]cc21 ZINC000079502333
Cc1cccc([N+](=O)[O-])c1OC(=O)c1ccc(Cl)c([N+](=O)[O-])c1 ZINC000760022534
CC(C)(C)[C@@H]1CCN(c2ccc(C(F)F)cc2[N+](=O)[O-])C[C@H]1O ZINC000820682866
COc1c(O)ccc(CNc2cc(SC)ccc2C)c1[N+](=O)[O-] ZINC000892402648
C=CCNC(=O)NC(=O)C[NH2+]C[C@@H]1CN(C(=O)c2cnns2)C[C@H]1C ZINC001105874057
CC[C@H](C)N(C(=O)CN1C(=O)N[C@@]2(CCOc3ccccc32)C1=O)[C@@H]1CCS(=O)(=O)C1 ZINC000013041147
O=C(Nc1cc(Br)cc2n[nH]cc21)C1(C2CC2)CC1 ZINC001183803239
O=S(=O)(c1c[nH]cn1)N1CCCN(S(=O)(=O)c2cc(Cl)ccc2Cl)CC1 ZINC000238924821
CN(C)C(=O)C[N@@H+]1CCOCC2(CCN(c3nc(C(F)(F)F)nc(Cl)c3[N+](=O)[O-])CC2)C1 ZINC001164874458
CNS(=O)(=O)c1ccc(N(C)[C@@H](C)C(C)(C)C)c([N+](=O)[O-])c1 ZINC000609586111
Cc1cc(S(=O)(=O)NC[C@]23CCC[C@H]2N(C(=O)OC(C)(C)C)CC3)cc([N+](=O)[O-])c1F ZINC001309835539
CC(C)(C)C[C@@H]1C[C@H]1Nc1cccc([N+](=O)[O-])c1S(N)(=O)=O ZINC000593489331
N=C1C(c2nc3ccccc3[nH]2)C(O)=CN1c1ccc2cn[nH]c2c1 ZINC000006400123
CC(C)CO[C@H]1C[C@@H](OC(=O)Cc2ccc([N+](=O)[O-])cc2)C1(C)C ZINC000739295758
CCC[C@@]1(COC)CCCN1C(=O)[C@H]1CCN(C(=O)OC(C)(C)C)C1 ZINC000192742011
CC(=O)NC1CC[NH+](C[C@@]2(O)CCCN(C(=O)CC3(O)CCCCC3)CC2)CC1 ZINC000257291344
CC[C@@]1(NS(=O)(=O)c2cc(C)c(C)cc2[N+](=O)[O-])CCOC1 ZINC000616461307
O=C(c1cn(CC[C@@H]2CCCC[NH2+]2)nn1)N1CCC(N2CCOC2=O)CC1 ZINC000082137327
CC(=O)OC(OC(C)=O)[C@@]12C=C[C@@H](O1)[C@@H]1C(=O)N(c3ccc(N=Nc4ccccc4)cc3)C(=O)[C@@H]12 ZINC000409288163
Cc1nscc1C(=O)N[C@@H]1CN(c2nc(C)ccc2-c2nn[nH]n2)C[C@@H]1O ZINC001571270399
Clc1cnccc1NC[C@@H]1COC2(CCOCC2)O1 ZINC000095990666
COc1ccc(S(=O)(=O)N[C@]2(C)CCCOC2)cc1[N+](=O)[O-] ZINC000357416159
CC(C)c1nnc(N2CCO[C@H](c3ccc(C(F)(F)F)cc3)C2)n1CCC1CCOCC1 ZINC001359722702
C[C@]12C=C[C@H](O1)[C@@H]1C(=O)N(c3ccc(F)cc3)C(=O)[C@@H]12 ZINC000000049409
CN1CCC(CNC(=O)NCCN2CCCS2(=O)=O)([NH+]2CCCCC2)CC1 ZINC000465806853
C[C@@]1(C(=O)OCc2cc([N+](=O)[O-])cc3c2OCOC3)CCCCO1 ZINC000838442100
O=[N+]([O-])c1cc(S(=O)(=O)N2CCOCC2)ccc1Sc1ccc(Cl)cc1 ZINC000006111436
O=C(CCNS(=O)(=O)c1ccc([N+](=O)[O-])cc1)N1CC[C@@]2(CCC[NH2+]2)C1 ZINC000424029157
NS(=O)(=O)c1cc([N+](=O)[O-])cc(N2CCC[C@]3(CCOC3)C2)c1 ZINC000450882890
O=[N+]([O-])c1ccc([N-][NH+]=Cc2ccc(N3CCCC3)cc2)cc1 ZINC000036477523
C[C@@H]1C[C@H](N2CCCn3c(Cn4cccn4)nnc3C2)CN1C(=O)OC(C)(C)C ZINC001168866256
COC[C@@H]1Cn2nnc(-c3cnn(C)c3)c2CN1c1ccc(C[N@H+](C)C2CC2)cn1 ZINC001164757680
CCn1cc(S(=O)(=O)N[C@@H](C)c2ncn(C)n2)c([N+](=O)[O-])n1 ZINC000444224194
CCN1CC[C@@]2(CN(Cc3nc4c(cnn4C)c(=O)[nH]3)CC[N@@H+]2C)CCC1=O ZINC000091680458
Cn1nnnc1Sc1ccc([N+](=O)[O-])cc1C(=O)N1C[C@@H]2C[C@@H]2C1 ZINC000600219578
C[C@H]1CN(C(=O)C(C)(C)C)C[C@H](C)N1CCn1cc([N+](=O)[O-])cn1 ZINC000292443460
N#CCc1ccc(OC[C@@H](O)C[N@@H+]2C[C@H]3[C@@H](C2)C(F)(F)C(F)(F)C(F)(F)C3(F)F)cc1 ZINC001308124880
O=C(Cc1c(F)cc([N+](=O)[O-])cc1F)N1C[C@@H]2CC[C@@H](O)[C@@H]2C1 ZINC000589845750
O=C1C(=Cc2csc([N+](=O)[O-])c2)NC(=S)N1C1CCCCC1 ZINC000103582140
C[C@@H](C1CCCCC1)N(C)S(=O)(=O)CC[C@@H]1CCCCO1 ZINC001211650842
CC[NH+]1CCN(CCCCn2c([C@@H]3CCS(=O)(=O)C3)nnc2N2CCS[C@@H](C)[C@H]2C)CC1 ZINC001502351393
COC(=O)C[C@H]1C=C[C@@H](OC)[C@@]2(C)C(=O)C(OC)=CC(=O)[C@@H]12 ZINC000006442429
C=CCn1cc(C[N@@H+]2CCc3nc(C)nc(N4CC=CC4)c3CC2)cn1 ZINC000102030026
CO[C@@H](c1ccc(Cl)cc1)[C@@H](C)NC(=O)c1[nH]ncc1[N+](=O)[O-] ZINC000161936557
COCC[C@H]1CCOC12CCN(C(=O)N(C)C)CC2 ZINC000306140407
N#Cc1ccccc1S(=O)(=O)N1CCN(C(=O)CN2C[C@@H](O)C[C@@H]2CO)CC1 ZINC000462337484
O=C(CN1C[C@@H](O)C[C@H]1CO)N1CCc2cc([N+](=O)[O-])ccc21 ZINC000186486231
CC[C@H](C)c1nnc(N(C)C2CCN(S(C)(=O)=O)CC2)n1CC1(O)CC[NH+](C(C)C)CC1 ZINC001495074385
C[C@H]1[C@@H]([NH2+]Cc2ccc(-c3nn[nH]n3)s2)CCN1C(=O)Cc1cncn1C ZINC001575907557
C=CCN(CC(F)(F)F)C(=O)C[C@@H](CC)C(C)C ZINC000591166094
CC[C@H](C[C@@H](C)CO)Nc1ccc([N+](=O)[O-])cc1 ZINC000076084098
CCC(=O)[C@H](C#N)c1ccc(Br)cc1 ZINC000034975618
Cc1ccc(S(=O)(=O)[C@H]2CS(=O)(=O)C[C@@H]2S(=O)(=O)c2ccc(C)cc2)cc1 ZINC000003066322
Cc1cc(=O)[nH]c2cc(C(=O)Nc3ccc([N+](=O)[O-])c(C)c3)ccc12 ZINC000343811211
Cc1cc(Cl)c([N+](=O)[O-])cc1S(=O)(=O)NC[C@H](O)C1CC1 ZINC000133784203
CC(C)N=Nc1ccc(C(F)(F)F)cc1[N+](=O)[O-] ZINC000016125550
Cn1ncc(Cl)c1C(=O)NCC1CN(C(=O)[C@@H]2C[C@H]2[N+](=O)[O-])C1 ZINC001002079837
O=C(Cn1cc([N+](=O)[O-])cn1)N1CCN(C(=O)C[NH+]2CCCC2)CC1 ZINC000171340521
C[C@@H]1OCC[C@]1(O)CNC(=O)C[C@@H]1CS(=O)(=O)[C@@H]2CN(C(=O)OC(C)(C)C)C[C@@H]12 ZINC001467550553
O=C(CNS(=O)(=O)c1ccc([N+](=O)[O-])c(Br)c1)c1cc2ccccc2s1 ZINC001309782254
Cc1nnc(N2CCC(N3CC[NH+](C(C)C)CC3)CC2)n1CCN1CCCS1(=O)=O ZINC001543233318
CC(=O)NCc1ccc(S(=O)(=O)NCC(=O)OCC(=O)N(C)C(C)(C)C#N)s1 ZINC000745251234
C#CCN(c1nnc(-c2cnccn2)n1C[C@H](C)Oc1ccccc1OC)[C@@H]1CCS(=O)(=O)C1 ZINC001507632285
Cc1cc(/C=C2/C(=N)N3C(=NC2=O)SN=C3S(C)(=O)=O)c(C)n1-c1cccc(Cl)c1C ZINC000020206418
O=[N+]([O-])c1cc(S(=O)(=O)N2CCCCC2)ccc1Oc1ccc(-c2nnco2)cc1 ZINC000013096926
Cc1ncc(CNc2ncc([N+](=O)[O-])c(C)c2Br)o1 ZINC000397899654
CCOc1ccc(-c2ccc(/C=C3/C(=N)N4C(=NC3=O)SN=C4S(=O)(=O)C(C)C)o2)c([N+](=O)[O-])c1 ZINC000020239060
CCN(OC(=O)OC(C)(C)C)C(=O)OC(C)(C)C ZINC000095942559
O=C(Cn1cc([N+](=O)[O-])cn1)OCC[C@@H]1CCCCC12OCCO2 ZINC000835362550
C[C@@H]1C=C[C@@H](O)[C@@]2(CO)CC3(CC[C@H]12)OCCO3 ZINC000008655907
Cc1cc(Cl)cc(C)c1O[C@H](C)c1nnc(N(C)CCC(F)(F)F)n1CC[C@@H]1COCCO1 ZINC001360989599
CCOC(=O)c1c(C)n(C)c2ccc(OCC#C[C@@H]3c4c(cc5c(c4OC)OCO5)CCN3C)cc21 ZINC000020112668
C[C@@H]1C[N@@H+](CCCn2c(CC(C)(C)C)nnc2N2CCN(S(C)(=O)=O)CC2)C[C@H](C)O1 ZINC001494531361
C=C[C@@H](O)C(=O)N1CC=C(N)N1 ZINC000829848466
N#CCCN1CC[NH+]([C@@H](C(=O)[O-])c2c[nH]c3cc(Cl)ccc32)CC1 ZINC000032097128
Cc1cc(Br)c([O-])c(C[NH2+]C[C@@H]2CCC[C@@]23NC(=O)N(C)C3=O)c1 ZINC000781632085
O=[N+]([O-])c1ccccc1S(=O)(=O)N[C@@H]1CCCc2ccccc21 ZINC000006476205
Cc1ccc(S(=O)(=O)NC2(C3CCN(C(=O)OC(C)(C)C)CC3)CC2)c(C)c1[N+](=O)[O-] ZINC001309941961
Cn1cc(C[NH+]2CCC3(Cc4nc5c(c(=O)n4C3)CN(c3ncccn3)CC5)CC2)cn1 ZINC000306129913
CCN(C)C(=O)Cn1c([C@@H]2CCCCO2)nnc1N1CCN(C[C@@H]2C[N@@H+](C(C)C)CCO2)CC1 ZINC001501421758
Cc1ccccc1OCCCOc1ccccc1C=C1SC(=S)NC1=O ZINC000002874250
CC(=CC(C)C)N=Nc1ccc([N+](=O)[O-])cc1[N+](=O)[O-] ZINC000004728593
C[C@@H]1CN(c2ccc(S(N)(=O)=O)c([N+](=O)[O-])c2)C[C@H](CO)O1 ZINC000596205801
C#CCN(C)c1cnc(-c2noc(CN3C(=O)N[C@@]4(C[C@@H](C)CC(C)(C)C4)C3=O)n2)cn1 ZINC000328595337
C[C@H](NS(=O)(=O)c1ccc([N+](=O)[O-])cc1Cl)[C@H]1CCOC1 ZINC000266132756
CCCc1cc(=O)oc2c1ccc([O-])c2C[NH+](C)C ZINC000000489144
C[N@@H+]1CCN(CCC(=O)N2CCCc3ccccc32)C[C@@]12CCNC(=O)CC2 ZINC000108014576
O=C1C[C@@H](SCCO)C(=O)N1c1ccc(Cl)cc1 ZINC000014671910
CCOC[C@@H]1CN(Cc2ccncc2)Cc2cn(C)nc21 ZINC000096059846
Cc1c(C(=O)O[C@@H](C)C(=O)NC23CC4CC(CC(C4)C2)C3)cccc1[N+](=O)[O-] ZINC000005972921
O=C(/C=C/c1csnn1)c1ccc(Br)cc1 ZINC000045745640
C[C@H](N1CCN(c2nnc([C@H]3CCC(=O)N3)n2CCO[C@H]2CCCC[C@H]2C)CC1)C(F)(F)F ZINC001291087285
C[C@]1(O)CC2(CCN(C(=O)CC[NH3+])CC2)OC[C@@H]1n1ccc(=O)[nH]c1=O ZINC000257335557
CN(Cc1ccc([N+](=O)[O-])cc1Cl)[C@@H]1CCN(S(C)(=O)=O)C1 ZINC000292065470
C[C@H](C(=O)N1CCc2c(cccc2[N+](=O)[O-])C1)c1ccc(F)c(F)c1 ZINC000536074260
N#Cc1ccccc1COc1ccc(Br)cc1/C=C1\SC(=O)N(c2ccccc2)C1=O ZINC000408819804
CC(C)NS(=O)(=O)c1ccc(N[C@@H](C)c2ccc(F)cc2)c([N+](=O)[O-])c1 ZINC000008050919
O=[N+]([O-])c1ccc(S(=O)(=O)N[C@H]2CCO[C@@H](C3CC3)C2)cc1 ZINC000162688071
O=C(Cn1nc(-c2ccc([N+](=O)[O-])cc2)oc1=O)N(CC(F)(F)F)c1ccc(Cl)cc1 ZINC001307320593
O=C(NN1C(=O)/C(=C/c2ccc(Cl)cc2)SC1=S)c1ccc(Cl)cc1 ZINC000005214653
C=CCC[N@@H+]1C[C@@H](NC(=O)CN2CCCS2(=O)=O)[C@@H](n2ccnn2)C1 ZINC001069942067
C[C@@H](N[C@@H](C)CN(C)C(=O)c1cc(-c2nn[nH]n2)c[nH]1)c1nnnn1C1CC1 ZINC001574745729
COc1cccc(/C=N/N=C(c2ccccc2)C23CN4CN(CN(C4)C2)C3)c1O ZINC000252320829
CCc1c(C)c2ccc3c(c2oc1=O)CN(c1ccc(F)c([N+](=O)[O-])c1)CO3 ZINC000020135884
O=[N+]([O-])c1ccc(S(=O)(=O)NCCN2CC[NH2+]CC2)cc1Br ZINC000123104905
O=S1(=O)CC2(CC(Nc3cc4nc(Cl)ccc4[nH]3)C2)C1 ZINC001168204079
CC(C)[C@H](C)C(=O)N1C[C@@H]2C[C@H]1CN2c1ccccc1Cl ZINC001181494560
CS(=O)(=O)C1(C(=O)Nc2n[nH]c3ccc([N+](=O)[O-])cc32)CC[NH2+]CC1 ZINC000576281243
CN1C2=C(C(=O)N([C@@H]3CCS(=O)(=O)C3)C2)[C@@H](c2cccc([N+](=O)[O-])c2)NC1=O ZINC000012416651
CCC[C@H](C)CC(=O)N(C)[C@H](C)CNc1nc(C)nc(C)c1F ZINC001104487467
COc1c(F)cc(S(=O)(=O)N2CCCO[C@H](C)C2)cc1[N+](=O)[O-] ZINC000275082765
C[C@H](N(C)c1ncnc2c1cnn2C)C(C)(C)C ZINC000032779348
COc1cccc2c1OCCCn1cc(nn1)CCN(Cc1[nH]cnc1C)CCNC(=O)[C@H](Cc1ccccc1)NC2=O ZINC000952855861
Cc1c([N+](=O)[O-])cc([N+](=O)[O-])c(-c2c([N+](=O)[O-])cc([N+](=O)[O-])c(C)c2[N+](=O)[O-])c1[N+](=O)[O-] ZINC000073292436
CC[C@@H](C)N1C(=O)[C@@H]2[C@@H](C1=O)[C@@H](C(=O)c1cccc([N+](=O)[O-])c1)N1c3ccccc3C=C[C@@H]21 ZINC000101477218
C[C@@]1(C[NH3+])CCN(C(=O)NCCNS(=O)(=O)c2ccc([N+](=O)[O-])cc2)C1 ZINC000417285339
O=[N+]([O-])c1ccc(NN=Cc2ccc(Sc3cccc4cccnc43)c([N+](=O)[O-])c2)c(S(=O)(=O)N2CCN(CCO)CC2)c1 ZINC000163525884
C[NH2+]C[C@@](C)(O)CN1CCN(c2ccc(S(C)(=O)=O)cc2[N+](=O)[O-])CC1 ZINC000514867136
O=C1N[C@@H](c2ccc([N+](=O)[O-])o2)C(=C(O)c2ccccc2)[C@@](O)(C(F)(F)F)N1 ZINC000005445109
CC(C)(Cn1c([C@@H]2CN(S(C)(=O)=O)CCO2)nnc1N1CCC(CC#N)CC1)C[NH+]1CCCC1 ZINC001508721328
CC(=O)Oc1ccc(N2C(=O)[C@@H]3C(=C(C(=O)c4ccc([N+](=O)[O-])cc4)N4C=Cc5ccccc5[C@@H]34)C2O)cc1 ZINC000101592911
CN(C)c1ccc(N2C(=O)/C(=C\c3ccc4c(c3)n(C)c(=O)n4C)SC2=S)cc1 ZINC000013955250
CC1(C)OC(=O)C([C@@H]2C(=O)C(Br)=C[C@@H]2N2CCCCC2)C(=O)O1 ZINC000198711063
O=[N+]([O-])c1ccc(CN2CCC(F)(F)[C@@H](CO)C2)c([N+](=O)[O-])c1 ZINC000291240008
Fc1ccc2c(c1)C(=NOCCC(F)(F)F)CCS2 ZINC000777455948
CC[NH+](CC)[C@H](C)Cn1c([C@@H](C)NS(C)(=O)=O)nnc1N1CCOC2(CCOCC2)C1 ZINC001501971419
CN1C(=O)C(=Cc2ccc(-c3ccc([N+](=O)[O-])cc3Br)o2)C(=O)NC1=S ZINC000000658519
Cc1nnccc1C(=O)NC1CN(C(=O)[C@@H]2C[C@H]2[N+](=O)[O-])C1 ZINC000996755062
O=[N+]([O-])c1ccc(N=NCc2ccc(Cl)cc2)c([N+](=O)[O-])c1 ZINC000031659265
C[C@]1(/C=N\N=c2\[nH][nH]/c(=N/N=C\[C@]3(C)CCC=CO3)c3ccccc32)CCC=CO1 ZINC000004946382
C=CCCSCCNC(=O)N(C)[C@@H]1CCC(C)(C)C1 ZINC000596715690
C=CCCCn1c([C@H](C)NS(C)(=O)=O)nnc1N1CCN(c2nccnc2C#N)C[C@@H]1C ZINC001507944870
O=[N+]([O-])c1ccc(S(=O)(=O)CS(=O)(=O)c2ccc([N+](=O)[O-])cc2)cc1 ZINC000001758128
O=[N+]([O-])c1ccc(F)c(-c2cc(Cl)ncn2)c1 ZINC000038580410
CSC1=NSC2=NC(=O)/C(=C\c3cccn3-c3ccc(C)cc3C)C(=N)N12 ZINC000004909232
Cc1c(Cn2c([C@H](C)Oc3c(C)cc(Cl)cc3C)nnc2N2CCOC(C)(C)[C@@H]2C)cnn1C ZINC001360991690
Cc1nnc(N2CCC[C@H]([NH+]3CCCC3)C2)n1CCS(=O)(=O)NC(C)C ZINC001707899459
Cc1ccc(S(=O)(=O)N2c3ccccc3C[C@@H]2C)cc1[N+](=O)[O-] ZINC000007306068
Cn1nnc2c(C(=O)N(Cc3noc4c3C[NH2+]CC4)S(C)(=O)=O)ncn2c1=O ZINC001152744640
COCCN(C(=O)CCC(=O)NC[C@@H](c1ccccc1)[NH+](C)C)c1c(N)n(CC(C)C)c(=O)[nH]c1=O ZINC000514378552
O=C(/C=C/c1ccccc1)N1CCN(c2ccc(NC(=O)c3ccc([N+](=O)[O-])o3)cc2)CC1 ZINC000020508562
O=[N+]([O-])c1ccc(C(F)(F)F)c(CN2CC[C@@]3(CC3(F)F)C2)c1 ZINC000593119132
CCN1CC2(CCC1=O)CCN(S(=O)(=O)CC)CC2 ZINC000108535506
CC(C)(C)[C@H](NCc1nnsc1Cl)C(N)=O ZINC000081605994
C[C@@H]1C[C@@H](CNc2ccc(S(N)(=O)=O)cc2[N+](=O)[O-])CCO1 ZINC000271421461
CCN(Cc1cc(Br)ccc1O)S(=O)(=O)c1cn(C)nc1C ZINC000287624779
O=C(c1cc(F)nc(F)c1F)n1cc2c(nc1=NCC1CC1)[C@H]1C[NH2+]C[C@H]1S(=O)(=O)C2 ZINC001189168207
O=C1/C(=C/c2ccncc2)SC(=S)N1c1ccc(Br)cc1 ZINC000013284519
CN1CCc2nc(Cl)nc(N(C[C@@H]3CCC[C@@]4(CC[NH2+]C4)O3)S(=O)(=O)C3CC3)c2C1 ZINC001164952915
CC(C)[NH+]1CCN(CCCC(=O)N2CCN([C@]3(C(=O)[O-])CCOC3)CC2)CC1 ZINC001332629758
Cn1cc([C@@H]2CN(C(=O)C(=O)N3CCc4c(cccc4[N+](=O)[O-])C3)C[C@H]2[NH3+])cn1 ZINC000518517866
CN(Cc1ccccc1[N+](=O)[O-])c1nnc(-c2cccn2C)n1CCOc1ncccc1Cl ZINC001314750524
[NH3+]CC(=O)NCC(=O)N1CCN(S(=O)(=O)c2cc3c(cc2Cl)NC(=O)CO3)CC1 ZINC000567071775
Cn1ccnc1[C@H]1CCN(c2ncnc3sc([N+](=O)[O-])cc32)C1 ZINC000367841840
Cc1noc(/C=C/c2ccc(C=O)cc2)c1[N+](=O)[O-] ZINC000001395600
COc1ccc([C@H](C)CCn2c([C@H](C)NS(C)(=O)=O)nnc2N2CCO[C@H](C#N)C2)cc1 ZINC001504145039
COc1ccc(/C=C2/S/C(=N/N=C/c3ccc(Cl)c([N+](=O)[O-])c3)NC2=O)cc1 ZINC000015134920
Cc1cc(C)cc(NCCC(=O)c2ccc([N+](=O)[O-])cc2)c1 ZINC000016269233
CC[C@H](OC(=O)C(F)(F)F)C1=C(Cl)CC(C)(C)CC1=O ZINC000005247722
Cc1ccccc1OC[C@@H]1COCN(C(C)(C)CO)CO1 ZINC000031772109
[NH3+][C@@H](CC(=O)[O-])c1ccc(Cl)c([N+](=O)[O-])c1 ZINC000032222701
O=C1[C@@H]2[C@@H]3C=C[C@@H](C3)[C@@H]2C(=O)N1c1ccc(OC(F)F)cc1 ZINC000035805584
CN(C)C(=O)O[C@@H]1CCN(C(=O)NC2CCN(S(=O)(=O)c3cnn(C)c3)CC2)C1 ZINC001468972327
COC(=O)[C@]1(NC(=O)c2cc3c(cc2Br)NC(=O)CO3)CCOC1 ZINC000273129793
O=C1C[C@@H](N2CCN(c3ccc(C(F)(F)F)cc3[N+](=O)[O-])CC2)C(=O)N1 ZINC000020494964
COc1nc(C)c([N+](=O)[O-])c(Nc2c(O)[nH]c(=O)[nH]c2=S)n1 ZINC001160847607
C[C@H]1CCc2sc(C(=O)OCc3cc([N+](=O)[O-])cc4c3OCOC4)cc2C1 ZINC000003429244
C[C@H](C(=O)NCC1([NH2+]Cc2ccc(-c3nn[nH]n3)c(F)c2)CC1)n1cncn1 ZINC001573691701
O=C1NC(=S)N(C2CC2)C(=O)C1=Cc1ccc2c(c1)CCN2Cc1ccccc1Cl ZINC000013512549
CCN(Cc1ccc([N+](=O)[O-])cc1)[C@@]1(C)CCS(=O)(=O)C1 ZINC000575420443
CC(=O)N1CC[C@@H](Nc2ccc(S(=O)(=O)NCC[NH+](C)C)cc2[N+](=O)[O-])C1 ZINC000471737507
C=CCC1(C(=O)N[C@H](CC)CC(F)(F)F)CCC1 ZINC000359882453
CCOc1nn(CN2CCN(c3nccnc3C#N)C[C@H]2C)c(=S)s1 ZINC000246292770
CC(C)CONC(=O)NCCS(=O)(=O)c1ccc([N+](=O)[O-])cc1 ZINC000273458433
CC(C)(C(=O)NC[C@@]1(O)CCCC(C)(C)C1)n1cc([N+](=O)[O-])cn1 ZINC000331258835
Cc1ccc(NS(C)(=O)=O)cc1C(F)(F)F ZINC000070248486
CC[C@@H](C)[C@@H](Cn1c(C(=O)NC(C)C)nnc1N1CCC[N@H+](Cc2cnn(C)c2)CC1)OC ZINC001494957684
CC(C)(C)OC(=O)NC[C@H](O)C(=O)N(Cc1noc2c1C[NH2+]CC2)S(C)(=O)=O ZINC001182628363
CC[C@@]1(C)CCN(c2nnc([C@@]3(OC(C)C)CCOC3)n2CCc2nc(C(F)(F)F)cs2)C1 ZINC001546064537
CCO[C@]1(c2nnc(N(C)CC(=O)N3CCOCC3)n2C[C@@H]2CCC[N@H+](CC(C)C)C2)CCOC1 ZINC001502624297
C[C@@H]1CC[NH2+]C[C@@H]1NC(=O)NCCNS(=O)(=O)c1ccccc1[N+](=O)[O-] ZINC000417680476
CCc1ccc(Cn2ncnc2[C@H](C)Cn2cncn2)cc1 ZINC000823517590
[O-]c1c(Cl)cc(Cl)cc1C[NH2+]CCN1CCCC1 ZINC000020126919
CCO[C@@]1(c2nnc(N3CCC(C[N@H+]4C[C@@H](C)O[C@@H](C)C4)CC3)n2CCS(C)(=O)=O)CCOC1 ZINC001502680064
Cc1nc(CN2CCO[C@@H]3CCN(c4ncnc5c4CC[NH2+]C5)CC[C@@H]32)cs1 ZINC001164984121
O=[N+]([O-])c1cccc(F)c1S(=O)(=O)N1C[C@@H]2CC[C@@H](O)C[C@@H]2C1 ZINC000332196601
COC(=O)c1ccc(CN2C(=O)N/C(=C\c3cc(Br)ccc3O)C2=O)o1 ZINC000105702641
C[C@@H](NS(C)(=O)=O)c1nnc(N2CCOCC2)n1CCC[N@H+]1C[C@@H](C)O[C@@H](C)C1 ZINC001545093332
O=[N+]([O-])c1ccc(N=Cc2c(O)ccc3ccccc32)c(Br)c1 ZINC000254712030
Cn1ccc2c1cccc2C(=O)Nc1ccc(N2CCCS2(=O)=O)cc1 ZINC000079494191
CC(C)c1nccn1CC(=O)N1CC[C@H](O)CC(C)(C)C1 ZINC000585131939
Cc1nnc([C@@H](C)NS(=O)(=O)c2ccc([N+](=O)[O-])c(C)c2)[nH]1 ZINC000285494222
Cc1occc1C(=O)N1C[C@@H]2[C@H](C1)OCCN2C(C)C ZINC000096054282
CCC[N@@H+]1CCCC[C@@H]1Cn1c(CC(C)(C)C)nnc1N1CCN(c2nccnc2C#N)C[C@@H]1C ZINC001307056145
CC1(C)C([N+](=O)[O-])[C@@H](c2ccccc2[N+](=O)[O-])N[C@@H](c2ccccc2[N+](=O)[O-])C1[N+](=O)[O-] ZINC000101533991
CC[C@H](C)CC(=O)N1C[C@H]2CC[C@@H](C1)N2C/C(Cl)=C/Cl ZINC001481378507
COC(=O)C1=C(C)N(C(C)C)C(=O)/C1=C\c1cc(C)n(-c2ccc(C)c(C)c2)c1C ZINC000409002897
O=C(CN1C(=O)SC(=Cc2ccccc2[N+](=O)[O-])C1=O)c1ccc([N+](=O)[O-])cc1 ZINC000409358981
CS1(C)=Nc2c([N+](=O)[O-])cc([N+](=O)[O-])cc2S(=O)(=O)N=1 ZINC000005759476
CC#CC[NH2+][C@@H]1CN(C(=O)[C@@]2(C)CCCS2(=O)=O)C[C@@H]1n1ccnn1 ZINC001130038005
CC(C)[N@H+](C)Cc1cc(=O)n2c(n1)CN(c1ncc(S(N)(=O)=O)cc1F)CCC2 ZINC001164817196
COc1c(Br)cc(C=NNC2=NC[C@@H](C)N2)cc1Br ZINC000779798360
O=C(NCCn1cc([N+](=O)[O-])cn1)[C@@]1(F)CCS(=O)(=O)C1 ZINC001265981697
CC(=NOCC(=O)N[C@@H](C)C12CC3CC(CC(C3)C1)C2)c1ccc(-n2cncn2)cc1 ZINC000254449817
CCOC(=O)Cn1nnnc1[C@@H](C(C)C)N(CCO)Cc1cc2cc3c(cc2[nH]c1=O)OCCO3 ZINC000013498822
COCC(=O)N1CCN(c2nnc(C(=O)NC(C)C)n2CC2([NH+]3CCSCC3)CCCC2)CC1 ZINC001504532389
COC(=O)C(Br)(C(=O)OC)c1ccc([N+](=O)[O-])cn1 ZINC000004049835
O=[N+]([O-])c1ccc(CSc2nnc(-c3ccncc3)o2)cc1F ZINC000188225419
Cc1c[nH]nc1[C@@H]1COCCN1Cc1[nH]cnc1C ZINC000257305069
CN(C(=O)c1cc(C(F)(F)F)ccc1[N+](=O)[O-])C1CC(C)(C)C1 ZINC000458191232
CCN1CC[NH+](C[C@@H](C)Cn2c(-c3ccc(Cl)nc3)nnc2N2CCN(C)C(=O)[C@@H]2C)CC1 ZINC001502341305
C[NH+](C)[C@@]1(Cn2c(Cc3ccsc3)nnc2N2CCCN(S(C)(=O)=O)CC2)CCSC1 ZINC001503389733
O=C1NC2(CCC2)Nc2ccc([N+](=O)[O-])cc21 ZINC000090661417
CCO[C@H]1COCC[C@@H]1NC(=S)Nc1ccc([N+](=O)[O-])cc1 ZINC000758914998
C[C@@]1(F)CNCCN(C(=O)c2cc3c(cc2[N+](=O)[O-])OCCO3)C1 ZINC000295194702
N#CCN(C(=O)[C@H]1CC12CCCC2)C1CCCC1 ZINC000075091892
O=C1NN=C(C(F)(F)F)C1=CNc1ccc(Cl)cc1 ZINC000100408785
Cc1c(OS(=O)(=O)c2cccc3c2COC3=O)cccc1[N+](=O)[O-] ZINC000918744528
CC(C)N(Cc1ccc([N+](=O)[O-])cc1)C(=O)c1ccc2c(c1)CCO2 ZINC000056288316
CCCC(=O)C1=C(N2CCCCC2)C[C@@H](C[C@H](C)SCC)CC1=O ZINC000001234034
C/C(=N\NC(N)N)C1CCCCCCCCCCC1 ZINC000019325902
CC(C)c1ncc(CN(C)[C@@]2(C)CCS(=O)(=O)C2)cn1 ZINC000072397967
COCCN1C(=O)/C(=C/c2sccc2C)SC1=S ZINC000002673067
C[NH2+]CCCc1[nH]nc(NC(=O)c2cc(Br)cc3[nH]cnc32)c1C#N ZINC000589272922
Cc1c([N+](=O)[O-])cccc1S(=O)(=O)N(C)CC(=O)N1c2ccccc2NC(=O)C[C@@H]1C ZINC000023148886
Cn1ccnc1C(=O)NCc1cnc2n1CCN(C(=O)[C@@H]1COC3(C[NH2+]C3)CN1)CC2 ZINC001160405715
C[C@](Br)(C#N)S(C)(=O)=O ZINC000096522081
CC[C@H](C)[C@@H](O)CNS(=O)(=O)c1cc([N+](=O)[O-])c(C)cc1C ZINC000191984813
CN(Cc1c(Cl)cnn1C)C(=O)c1noc2c1C[C@@H](C(C)(C)C)CC2 ZINC000002805620
N#CCSCC(=O)N1C[C@@H]([NH2+]CC(=O)N2CCC2)[C@@H](n2ccnn2)C1 ZINC001129608441
Cc1c(C#N)c(=S)[nH]cc1S(C)(=O)=O ZINC000095097889
CO[C@H](CS(=O)(=O)N1CCc2cc([N+](=O)[O-])ccc21)C(C)C ZINC000592384297
C=CCC1(CC=C)CCCN1C(=O)C[C@@H]1C(=O)NCCN1C(C)C ZINC000012075138
C[C@@H]1CN(C[C@H](O)CN2C(=O)N[C@@]3(CC[N@H+](Cc4ccccc4)C3)C2=O)C[C@@H](C)O1 ZINC000467009329
CN(C)c1nc(CSC[C@@H]2CCCOC2)ns1 ZINC000095976482
[NH3+]C[C@@H](CC(=O)[O-])c1ccc(Br)cc1 ZINC000057545457
C[C@@H]1C[N@@H+](CCCNC(=O)NCc2cn(C3CN(C(=O)OC(C)(C)C)C3)nn2)C[C@H](C)O1 ZINC001467943637
O=C1C=CC=CC1=CNc1ccccc1NC=C1C=CC=CC1=O ZINC000018177231
CC(C)(C)OC(=O)N1CC[C@@]2(CC(C(=O)N(Cc3noc4c3C[NH2+]CC4)S(C)(=O)=O)=NO2)C1 ZINC001179202329
CC(=O)OC(OC(C)=O)[C@@]12C=C[C@@H](O1)[C@H]1C(=O)N(c3ccc(Cl)cc3)C(=O)[C@H]12 ZINC000239046650
Cn1ncnc1C1(O)CN(c2ccc(C(F)F)cc2[N+](=O)[O-])C1 ZINC000882887054
CCO[C@]1(c2nnc(N3C[C@@H](C)[C@H](N4CCOCC4)C3)n2CC(C)(C)C[NH+](C)C)CCOC1 ZINC001502662776
O=C(Cn1ccc(=O)c([N+](=O)[O-])c1)N[C@@H]1CCc2ccc(Cl)cc21 ZINC000863639027
O=C([C@@H]1CC(=O)N([C@@H]2CCS(=O)(=O)C2)C1)N1CCC(O)(C[NH+]2CCOCC2)CC1 ZINC001466341735
O=[N+]([O-])c1ccc(N2CCN(S(=O)(=O)c3cccs3)CC2)c(C(F)(F)F)c1 ZINC000009971648
O=C(N[C@@H]1CN(C(F)(F)c2cnc(Cl)c(C3=CC[NH2+]CC3)c2)[C@@H]2COC[C@@H]12)c1cnccn1 ZINC001164798814
CN(/N=N\c1ccc([N+](=O)[O-])cc1)c1ccc([N+](=O)[O-])cc1 ZINC000100535334
O=C([C@@H]1CCS(=O)(=O)C12C[NH2+]C2)N(c1ccccn1)c1ccnc([C@@H]2COCCN2)n1 ZINC001159722849
CO[C@@H]1COCC[C@@H]1Cn1c(CC(C)C)nnc1N1CCN(C[C@@H]2C[N@@H+](C(C)C)CCO2)CC1 ZINC001504528943
C#CCNC(=O)C1CCN(c2nnc([C@@H]3CCS(=O)(=O)C3)n2C[C@H]2CCC(=O)N2)CC1 ZINC001286492463
Cc1c(Br)cc(S(=O)(=O)N[C@H]2CCCOc3cc(F)ccc32)cc1[N+](=O)[O-] ZINC001309356407
CCn1nc(C(F)(F)F)c(I)c1C ZINC000409443835
COc1ccc(N2C(=O)/C(=C\c3ccc(Cl)c([N+](=O)[O-])c3)SC2=S)cc1 ZINC000059514305
O=C(c1ccccc1[N+](=O)[O-])N1CCC2(CC1)OCCN2S(=O)(=O)c1cccs1 ZINC000015882638
CC[C@H]1CN(c2nnc([C@@]3(OC(C)C)CCOC3)n2CCN2CC[N@H+](C)C(C)(C)C2)CCO1 ZINC001499675530
O=[N+]([O-])c1ccc(Nc2ccnc(Cl)c2Br)cn1 ZINC001203566174
Cc1c(C(=O)N(C)[C@@H]2CC[C@@H](N3CCNC(=O)C3)[C@@H]2O)nnn1-c1ccc(Cl)cc1 ZINC000257339567
CC(C)c1nsc(N[C@H](CNC(=O)C=C2CCC2)C(C)C)n1 ZINC001105170477
Cc1cc(Br)c([N+](=O)[O-])cc1S(=O)(=O)NCC(F)(F)c1cccc(F)c1 ZINC001309661439
Fc1ccccc1C=NN1C(=S)NNC1=C1N=NC2=C1CCC2 ZINC000005626308
CC(C)(O)C(=O)NCC#CCO ZINC000655057325
Nc1cc(C(F)(F)F)cc(Br)c1[N+](=O)[O-] ZINC000169801772
O=C([C@@H]1Cn2nnnc2C12CC[NH2+]CC2)N1CC[C@H]2O[C@@H](C(=O)N3CCCO3)CC[C@H]21 ZINC001159624687
CS(=O)(=O)c1cccc(C(=O)n2cc3c(nc2=NCC2CC2)[C@H]2C[NH2+]C[C@H]2S(=O)(=O)C3)n1 ZINC001196410325
COCc1nocc1Cn1c([C@@H](C)NS(C)(=O)=O)nnc1N1CC[C@@H](C[NH+]2CCCCC2)C1 ZINC001504660618
COc1ccc([C@@]2(C)NC(=O)N(NC(=O)COC(=O)CCc3c(C)[nH]c(=O)c(C#N)c3C)C2=O)cc1 ZINC000010682043
FC(F)(F)c1ccccc1C=NN1C(=S)N=NC1C1CCCCC1 ZINC000252394259
C[C@@H](c1cccs1)N(C)C(=O)c1ccc([N+](=O)[O-])s1 ZINC000024235922
O=[N+]([O-])c1ccc(S(=O)(=O)CCN2C[C@@H]3CC[C@H](O)[C@@H]3C2)cc1 ZINC000344098312
C[C@@]12CC[C@H]3[C@@H](CC[C@H]4C[C@@H](O)CC[C@@]43C)[C@H]1CC(=CO)C(=O)O2 ZINC000104270683
Cc1nonc1CN(C)Cc1cnn(-c2ccc(Cl)cc2)c1 ZINC000019659087
Cc1cccc([N+](=O)[O-])c1S(=O)(=O)N1CC[C@H](C)c2ccccc21 ZINC000055588972
COc1cc(N2C[C@H](C)O[C@@H](C)[C@@H]2C)ccc1[N+](=O)[O-] ZINC000241961390
CCc1ccc([N+](=O)[O-])cc1S(=O)(=O)N[C@@H]1C=C[C@H](CO)C1 ZINC000124616993
CCC/C(=N\OCC)C1=C(N2CCCC2)C[C@@H](C[C@H](C)SCC)CC1=O ZINC000005243676
Cc1c(C(=O)N2Cc3ccccc3OC(C)(C)C2)cccc1[N+](=O)[O-] ZINC000345436891
N#Cc1ccc(C(F)(F)F)c(NCCCn2ccnc2)c1 ZINC000097163521
C#CC(=O)N(C)[C@@H]1CCNC1=O ZINC000307302351
COc1cc(OC)c(C=Nc2ccc(Cl)cc2Cl)cc1Br ZINC000252463078
O=[N+]([O-])c1ccc(C=NN2C(=S)N=NC2c2ccc(Br)cc2)cc1 ZINC000002684290
Cc1cc(C=NNc2ccc([N+](=O)[O-])cc2)c(C)n1-c1ccc(C(C)C)cc1 ZINC000004739389
CCCC1CCN(C(=O)C(=O)N[C@@H]2CC23CC(OCC)C3)CC1 ZINC001332943657
CC(C)(C)NC(=O)[C@@H]1CSCN1C(=O)CCn1cc(S(N)(=O)=O)cn1 ZINC000263903458
CC(C)C[C@H](C(=O)OCC(=O)N[C@@H]1CCS(=O)(=O)C1)N1C(=O)[C@@H]2CC=CC[C@@H]2C1=O ZINC000009252482
N#C[C@@H]1CN(c2nnc([C@H]3CCS(=O)(=O)C3)n2CC(F)(F)Br)CCN1C1CC1 ZINC001505322407
Cc1cc(C)cc(OCc2nnc(N3CCO[C@](C)(C(C)(C)C)C3)n2Cc2nccn2C(F)F)c1 ZINC001361038645
CC[NH+](CC)CC(=O)Nc1cccc(NC(=O)C(=O)N(C)Cc2nnnn2C)c1 ZINC000499404955
COc1nn([C@@H](C)C(=O)N2NC(C(F)F)=C[C@@]2(O)C(F)F)cc1[N+](=O)[O-] ZINC000001012153
C#CCN(CC#CC)c1nnc(-c2csc(N3CCOCC3)n2)n1C[C@@]1(O)CCO[C@@H]1C ZINC001507665198
CCn1nccc1[C@@H](C)NS(=O)(=O)c1ccc(Br)s1 ZINC000002803664
CCOc1cc(/C=N/c2ccc([C@@H]3Nc4ccccc4[C@@H]4C=CC[C@H]43)cc2)ccc1OCc1cccc(F)c1 ZINC000408935910
C=CCN1C(=O)/C(=C\c2cccs2)S/C1=N\S(=O)(=O)c1ccc(F)cc1 ZINC000103439467
CN1CCC(CNC(=O)N[C@@H]2CCCN(S(C)(=O)=O)C2)([NH+]2CCCCC2)CC1 ZINC000465764483
CCCCN(C(=O)Cc1ccc(S(=O)(=O)N2CCOCC2)s1)c1c(N)n(CC(C)C)c(=O)[nH]c1=O ZINC000032994496
[NH3+][C@@]1(CO)CCCN(Cc2cc(Br)cc(Br)c2[O-])C1 ZINC000904400797
COCC1CCC(NC(=O)[C@H](C)CSC(F)(F)F)CC1 ZINC001129826739
Cc1cn2c(ncc(C(=O)N3CCO[C@]4(CCCC[C@@H]4[NH+]4CCCC4)C3)c2=O)s1 ZINC000306137734
CCOC(=O)C=C(NNc1cc(NNC(=CC(=O)OCC)C(=O)OCC)c([N+](=O)[O-])cc1[N+](=O)[O-])C(=O)OCC ZINC000059662126
C=CCOc1c(I)cc([C@@H]2C(C(=O)OC)=C(N)OC3=C2C(=O)CCC3)cc1OCC ZINC000409143002
O=C(NCC#CCO)[C@@H]1CC(=O)N1 ZINC000614510981
COC(=O)Cn1cc(CNC(=O)NCCNS(=O)(=O)c2cc(C)sc2C)nn1 ZINC000441430356
O=c1[nH]c2c(ncn2Sc2ccc([N+](=O)[O-])cc2)c(=O)[nH]1 ZINC000005896126
COc1cc(C[NH2+]CCS(=O)(=O)N2CCN(c3ccccn3)CC2)cc(Cl)c1OCC(N)=O ZINC000513632316
CC[C@@]1(C)CN(c2nnc(-c3ccc(C)c(Br)c3)n2Cc2nnn(C)n2)CCO1 ZINC001292353298
CC(C)(C)OC(=O)N1CC2(C1)CC[C@@H](CNC(=O)[C@]13CC[C@H]1CN(C(=O)OC(C)(C)C)C3)O2 ZINC001279820302
Cn1cc(N2CC[C@H](NC(=O)c3c[nH]nc3[N+](=O)[O-])C2=O)cn1 ZINC001321170401
Cc1c(Cl)cccc1NN=C1C(=O)CC(C)(C)CC1=O ZINC000000068716
C[C@H]1CN(C(=O)CC2(C)CCCC2)C[C@H]1NC(=O)c1cnco1 ZINC000966369392
C[C@H](c1cccc2ccccc21)N1CC[C@](F)(C#N)C1 ZINC000615638297
CCOc1c(C)cc(I)cc1C#N ZINC000225287177
Cc1cc([N+](=O)[O-])c(S(=O)(=O)NC[C@H]2CNC(=O)C2)cc1F ZINC001212166503
Cn1cc([N+](=O)[O-])c(C(=O)N2CC3(CCCC3)c3c2cccc3F)n1 ZINC000253418223
Cc1nc(COc2ccc(S(N)(=O)=O)cc2[N+](=O)[O-])sc1C ZINC000178745430
C#CCN(c1nnc(C(=O)NC(CC)CC)n1Cc1cn2ccc(C)cc2n1)[C@H]1CCS(=O)(=O)C1 ZINC001507622636
CC(C)(CCN1C(=O)CN(Cc2cc(Cl)ccc2O)C1=O)S(C)(=O)=O ZINC000842263713
COCCNC(=O)[C@@H]1Cn2nccc2CN(C(=O)[C@@H]2CCS(=O)(=O)C23C[NH2+]C3)C1 ZINC001158992233
C[C@@H]1CCC[N@H+](CCCCn2c([C@@H]3CN(S(C)(=O)=O)CCO3)nnc2N2CC[C@@](F)(C#N)C2)C1 ZINC001493792686
CC1(NC(=O)NCCNS(=O)(=O)c2ccc([N+](=O)[O-])cc2)CC[NH2+]CC1 ZINC000417287883
C[C@@H](C(=O)NC1CC(CNC(=O)c2ccc(-c3nn[nH]n3)[nH]2)C1)n1cccc1 ZINC001573664878
O=C(C[NH+]1CCCC1)N1C[C@H]2CC[C@@H](C1)N2C(=O)[C@@H]1CCO[C@H]1C1CC1 ZINC000969577700
CN(C)c1ccc([N+](=O)[O-])cc1C(=O)N1CCC2(COC(=O)N2)CC1 ZINC000495263055
N#C[C@@H]1CN(S(=O)(=O)N2CCS[C@H]2c2ccc([N+](=O)[O-])cc2)CCO1 ZINC000409476059
COc1c(Br)c([N+](=O)[O-])c(N2C[C@@H]3COC[C@@H]3C2)cc1[N+](=O)[O-] ZINC000811843207
CN(C)C(=O)C[N@@H+]1CCOCC2(CCN(C(F)(F)c3cc(Cl)ncc3C#N)CC2)C1 ZINC001164872924
COCC#CC[NH2+][C@@H]1CN(C(=O)Cc2cncs2)C[C@@H]1n1ccnn1 ZINC001129902285
NC(=O)c1cc2cc(Cl)cc(Cl)c2oc1=O ZINC000000273880
C[C@@H](C#N)c1ccc(NC2=CC[C@H](C#N)CC2)cc1 ZINC001212862598
Cc1ccc(Cl)c(C)c1I ZINC000066318849
CNC(=O)C(C)(C)Cn1c([C@@H](C)NS(C)(=O)=O)nnc1N1CC[NH+](C(C)(C)C)CC1 ZINC001503692389
CN(C)C(=O)CN(CC(F)(F)F)C(=O)C[NH2+]C1(CC(=O)[O-])CCOCC1 ZINC001598127612
CO[C@H](C)CN(C)S(=O)(=O)c1cc(Cl)c([N+](=O)[O-])cc1F ZINC000289880157
O=C(C[C@@H]1C=CCC1)N1CCCN(C(=O)C2CC2)CC1 ZINC000158577024
COc1ccc2c3c1O[C@@H]1[C@]34CC[N@@H+](C)[C@H](C2)[C@]42C=C[C@@]1(OC)[C@H](C#N)C2 ZINC000034542010
Cc1nn(C2CCOCC2)c2ncc(S(=O)(=O)N3CN(CC[NH+](C)C)C(=O)[C@@H]3C)cc12 ZINC001212277397
CCO[C@]1(c2nnc(N3CCN(C)C(=O)[C@@H]3C)n2C[C@@H](C(CC)CC)[NH+](C)C)CCOC1 ZINC001502718851
CC[C@H]1C(=O)NCCN1S(=O)(=O)c1cc(C(C)(C)C)cc(C)c1C ZINC001506417497
C=CCOC[C@@H](O)CN(CC=C)CC(=O)N1CCc2sccc2[C@@H]1COc1ccc(F)cc1 ZINC000036309901
C[C@H]1CN(CCn2cc([N+](=O)[O-])ccc2=O)C[C@H](CC(F)(F)F)O1 ZINC000595888143
C#CCN(CC#CC)c1nnc([C@H]2COCCN2C(=O)OC(C)(C)C)n1CC(C)(C)C(=O)NC ZINC001507672381
CC(C)C[C@@H]1CCN(c2nnc([C@@H](C)NS(C)(=O)=O)n2CC2(O)CC[NH+](C(C)C)CC2)C1 ZINC001509247410
CN(C)[P@]1(NN(c2ccccc2)c2ccccc2)=NC(C(Cl)(Cl)Cl)=NC(NN(c2ccccc2)c2ccccc2)=N1 ZINC000409415760
C#CCNS(N)(=O)=O ZINC000118858040
C[N@@H+]1CC[C@@](O)(Cn2c(-c3cnccn3)nnc2N2CCCN(CC(F)(F)F)CC2)C1 ZINC001503677187
Cn1ccc2c1C=CN1N=C3c4ccn(C)c4C=CN3N=C21 ZINC000003847053
COc1ccc([N+](=O)[O-])cc1/N=C/c1ccc[nH]1 ZINC000000046232
Cc1cc2c(nc(Cl)nc2N2CC[C@@]3(C2)CCC[C@@H](C[NH+]2CCN(C)CC2)O3)s1 ZINC001164886099
CC(C)Cc1nnc(N2CCN(C(=O)C(=O)NC3CC3)CC2)n1C[C@@H](c1ccsc1)[NH+](C)C ZINC001509203371
CCOCc1nnc(N2CCC3(CC2)NC(=O)N(C)C3=O)n1C[C@@H](c1cccs1)[NH+](C)C ZINC001503068229
CC(C)n1nc(-c2nc(C(C)(C)C)no2)ccc1=O ZINC000064542582
CCOc1cc([N+](=O)[O-])cc(C#N)c1OCC(C)C ZINC000225291588
CCc1nnsc1C(=O)N1CC[C@H]2CN([C@H](C)c3nnnn3C)C[C@H]21 ZINC001076006995
CCCC/C=C\C1(CC)C(=O)NC(=S)NC1=O ZINC000005080855
CCOC(=O)[C@@H]1CC[C@H]([NH2+]C[C@]2(C(=O)OC)C[C@@H]2S(C)(=O)=O)C[C@@H]1C ZINC000895511215
C=C(C)[C@H](Cc1nc(CCC(C)(C)C)no1)OCC ZINC000285061220
CO[C@@H]1CCN(c2nnc([C@@H]3CN(S(C)(=O)=O)CCO3)n2CCCC[N@H+]2C[C@H](C)C[C@H](C)C2)C1 ZINC001505103452
O=C(N[C@@H]1C[C@H]1C1CCC1)C1(c2ccc(C(F)(F)F)cc2)CC1 ZINC000424973242
CC(C)NC(=O)O/N=C(\C#N)S(=O)(=O)c1ccc(Cl)cc1 ZINC000004344811
COCCN1C(=O)N(CC(=O)OC)C(=O)C12CC[NH+](C1CCSCC1)CC2 ZINC000014749169
CC1=CC[C@@H]2C(=O)N(N(CC(=O)c3cccc([N+](=O)[O-])c3)C(=O)c3ccc([N+](=O)[O-])cc3)C(=O)[C@@H]2C1 ZINC000408653963
CCN1C(=O)[C@@H]2CN(c3nnc(CC(C)C)n3CCC[NH+]3C[C@@H](C)O[C@H](C)C3)CCN2C1=O ZINC001502215263
COCCCN1C(=O)/C(=C\c2c(=O)n3cccc(C)c3nc2N2C[C@@H](C)C[C@H](C)C2)SC1=S ZINC000009374548
O=C(c1cn2ccnc2cn1)n1cc2c(nc1=NCC1CC1)[C@H]1C[NH2+]C[C@H]1S(=O)(=O)C2 ZINC001156202707
O=[N+]([O-])c1cc(S(=O)(=O)N2CCCC2)ccc1Sc1ccc2c(c1)OCCCO2 ZINC000009576411
CCO[C@]1(c2nnc(N3CCC[C@H](S(C)(=O)=O)C3)n2C[C@H](CC(C)C)[NH+](C)C)CCOC1 ZINC001502695109
CCOC[C@H]1CCN(CN2C(=O)C[C@@H]2Oc2ccc([N+](=O)[O-])cc2)C1 ZINC000840019777
CC[C@@H](C)[C@H](C)NC(=O)C(=O)N[C@@H]1CCCC[C@H]1SC ZINC001332767628
COc1c([N+](=O)[O-])cccc1S(=O)(=O)N(C)CC1(O)CCC1 ZINC000619496774
O=C(O[C@H]1CCOC1=O)c1cc(Br)cc([N+](=O)[O-])c1 ZINC000770155175
CC(C)c1nn(C)cc1C(=O)NC[C@H](CO)Nc1ccc(-c2nn[nH]n2)cn1 ZINC001574433397
O=C(Cn1cnnn1)N1CCN(C(=O)C(=O)Nc2ccn(-c3cc[nH+]cc3)n2)CC1 ZINC000490038247
O=C(CC1CCCC1)N1CCCN(C(=O)NCC2CCC2)CC1 ZINC000078663440
CNS(=O)(=O)c1cccc(S(=O)(=O)N[C@@H](C)c2nnc3n2CCC3)c1 ZINC000264519942
CCS(=O)(=O)N(C)C1CCN(c2nnc([C@@H]3CCCCO3)n2CC[NH+]2CCSCC2)CC1 ZINC001503266680
O=[N+]([O-])c1cc(S(=O)(=O)N2CCOCC2)ccc1N1C[C@H]2C[NH2+]C[C@H]2C1 ZINC000420237079
C[C@@H]1CCCC2=C1NN(C(=O)C(C)(C)C)[C@@]2(O)C(F)(F)F ZINC000409176519
O=C([C@@H]1COC2(C[NH2+]C2)CN1)N1C[C@H]2[C@@H](C1)S(=O)(=O)CC[C@@H]2C(=O)N1CCOCC1 ZINC001159459014
C[C@]1(O)CC2(CCN(C(=O)CC[C@H]([NH3+])C(N)=O)CC2)OC[C@@H]1n1cc(F)c(=O)[nH]c1=O ZINC000257329668
CSCC[C@@H](C)N(C)C(=O)c1cc(Cl)c(F)c([N+](=O)[O-])c1 ZINC000900763521
C[C@H]1CN(c2ccc(S(N)(=O)=O)cc2[N+](=O)[O-])C[C@H](CO)O1 ZINC000345000544
CC(=O)OC[C@@H]1O[C@H](S)[C@@H](OC(C)=O)[C@@H](OC(C)=O)[C@H]1OC(C)=O ZINC000025629071
CCO[C@@H]1C[C@](O)(CNc2c([N+](=O)[O-])c(CC)nn2C)C1(C)C ZINC000302670485
CCn1c(-c2ccc([N+](=O)[O-])o2)nnc1N1CCO[C@@H](C(C)C)C1 ZINC001339466843
CCOC(=O)N1CCc2nnc(N3C[C@@H]4CC[N@H+](Cc5cnn(C)c5)C[C@@H]4C3)cc2C1 ZINC001164771429
Cc1cc(Br)c([N+](=O)[O-])cc1S(=O)(=O)N[C@@H]1CCCOc2ccc(F)cc21 ZINC001309096737
C/C(=C\S(=O)(=O)c1ccc(C)cc1)[N+](=O)[O-] ZINC000035152649
C[C@@H](CS(C)(=O)=O)N(C)c1nnc(-c2cc3c(s2)CC[C@@H](C)C3)n1C[C@H](C)[NH+](C)C ZINC001291062919
O=[N+]([O-])c1cnc(N2CCN([C@@H]3CS(=O)(=O)C[C@@H]3O)CC2)s1 ZINC000337013967
O=C1/C(=C\c2cc(Br)ccc2O)C(C(F)(F)F)=NN1c1ccccc1 ZINC000408974448
CC(C)n1cc(CN2CC=C(CNC(=O)[C@@H]3C[C@H]3[N+](=O)[O-])CC2)nn1 ZINC001000675228
Cc1cn([C@@H]2CN(C(=O)CCCN3C(=O)NC(C)(C)C3=O)C[C@H]2O)c(=O)[nH]c1=O ZINC000257235496
CN1C2=C(C(=O)N(CCO)C2)[C@@H](c2cccc([N+](=O)[O-])c2)NC1=O ZINC000004776441
C#CC(=O)N[C@@H](CO)C(N)=O ZINC000306436185
C[C@@H](NS(C)(=O)=O)c1ccc(N2CCC(C)CC2)cc1 ZINC000071376125
CC[C@@H](C)C[N@H+]1C[C@H]2[C@@H](C1)C(=O)NC21CCN(C(=O)c2cc(C)c(C)o2)CC1 ZINC000585106244
C[C@@H](C#N)C(=O)N1CC[C@@H](c2ccc(Cl)cc2)C1(C)C ZINC000928395563
N#Cc1cc(C(F)(F)N2CCC3(CC2)CN(C(=O)c2cnccn2)CCO3)cnc1Cl ZINC001165013989
O=[N+]([O-])c1ccccc1S(=O)(=O)N1CCC([NH2+]C2CN(C3COC3)C2)CC1 ZINC001173696029
CCOc1cc([C@@H]2NC(=O)NC(C)=C2C(=O)OC)ccc1OC[C@@H](O)NN=Cc1cn(C(C)C)c2ccccc12 ZINC000408942675
O=C(NC[C@@H](O)C(F)(F)F)Nc1cccc([N+](=O)[O-])c1Cl ZINC000289800568
COc1c2c(cc3c1[C@@H]([C@H]1OC(=O)c4c1c(Br)c(OC)c(OC)c4[N+](=O)[O-])N(C)CC3)OCO2 ZINC000004805055
C#CC(C)(C)OC(=O)/C=C1\C(=O)[C@@]2(C)CC[C@@H]1C2(C)C ZINC000004701383
O=C(Cn1cc(NC(=O)Nc2cnn(Cc3nnc4n3CCCC4)c2)cn1)NCCO ZINC000683637173
CC(C)(C)SCCOC(=O)[C@H]1CCS(=O)(=O)C1 ZINC000079037327
C[C@@H]1COCCN1c1nnc([C@@H]2CCS(=O)(=O)C2)n1C[C@@]1([NH+](C)C)CCSC1 ZINC001494578148
Cc1nc2ncnc(N(C)Cc3c(C)nn(C)c3C)c2[nH]1 ZINC000041121262
CC(=O)N(C)[C@H]1CC2(CCN(C(=O)c3ccc(CC[NH3+])cc3)CC2)OC[C@]1(C)O ZINC000257320590
Cc1cc([N+](=O)[O-])c(C)c(S(=O)(=O)N2CC[C@@](C)(C(N)=O)C2)c1 ZINC000360539785
CC[C@@H]1CN(c2ccc([N+](=O)[O-])c3cccnc32)CCO1 ZINC000012523114
O=C(Cn1c(=O)sc2cccc(Cl)c21)Oc1ccc(Cl)cc1[N+](=O)[O-] ZINC000005716562
CCSC1=NSC2=NC(=O)/C(=C\c3c(C)[nH]c4ccc(C)cc43)C(=N)N12 ZINC000004825861
C[C@H](NC(=O)c1c[nH]c2cccc([N+](=O)[O-])c12)[C@@]12C[C@@H]1CCCC2 ZINC001171331308
CC1=CN2C(=NC(=O)/C(=C/c3ccc(-c4ccc([N+](=O)[O-])cc4)o3)C2=N)S1 ZINC000033893174
C[C@@H]1C[N@@H+]2CCC[C@@H]2CN1c1nnc([C@@H]2CN(S(C)(=O)=O)CCO2)n1CC(C)(C)O ZINC001494550888
CC1=C(F)C(=O)c2c(F)c(F)c(F)c(F)c2C1=O ZINC000000235988
O=C(c1cc2ncccn2n1)n1cc2c(nc1=NCC1CC1)[C@H]1C[NH2+]C[C@H]1S(=O)(=O)C2 ZINC001150681506
N#C/C(=N\OS(=O)(=O)c1ccc(Cl)cc1)S(=O)(=O)c1cccs1 ZINC000003129113
O=S(=O)(c1ccc(N2CCC(C3OCCO3)CC2)cc1)C(F)(F)F ZINC000069273693
CCS(=O)(=O)CCN(C)c1nnc(-c2cc(Br)cn2C)n1C[C@H](C)[NH+](C)C ZINC001503246753
Cn1c2ccccc2s/c1=N/N=C/c1c[nH]c2ccccc12 ZINC000100265946
CC(C)CC[NH+]1CCC(Cn2c([C@@H]3CN(S(C)(=O)=O)CCO3)nnc2N2CCOCC2)CC1 ZINC001509325502
CC[N@@H+]1C[C@H](C)N(c2nnc([C@@H](C)NS(C)(=O)=O)n2Cc2cnn3ccccc23)C[C@@H]1C ZINC001502246338
C[N@H+](CCn1c([C@@H]2CCS(=O)(=O)C2)nnc1N1CCS(=O)CC1)C1CCCC1 ZINC001554295627
C=CC[NH+](CC=C)[C@H](Cn1c([C@@H]2CCC(=O)N2)nnc1N1CCN2C(=O)NC[C@@H]2C1)C(C)C ZINC001508012105
C[C@H]1CN(C(=O)CN(C)[C@@H]2CCS(=O)(=O)C2)CC2(CCCCC2)O1 ZINC000655382116
CC(C)CO[C@@H]1CCN(c2nnc(-c3ccc[nH]3)n2Cc2ccc(COCC(F)(F)F)cc2)C1 ZINC001360059349
CCS(=O)(=O)N1CCC(NC(=O)N2CC3C[C@@H]4CC2C[C@H](C3)C4)CC1 ZINC000065988616
O=C(c1cn(-c2cnccn2)cn1)n1cc2c(nc1=NCC1CC1)[C@H]1C[NH2+]C[C@H]1S(=O)(=O)C2 ZINC001194719908
COC(=O)C1=C(N)OC2=C(C(=O)CCC2)[C@@H]1c1ccc([N+](=O)[O-])cc1 ZINC000000289871
CCc1noc([C@@H](C)Nc2cnn(C[C@H]3CCCO3)c2)n1 ZINC000097377349
CC(C)(C)n1cc(C(=O)N[C@H]2C[C@H](Nc3cc[nH+]cc3-c3nn[nH]n3)C2)nn1 ZINC001573894693
CCCCCOc1ccccc1/C=C1/SC(=S)N([C@@H]2CCS(=O)(=O)C2)C1=O ZINC000026503253
CC[C@@H](C(=O)NC1CCCCC1)N(Cc1cccc(C)c1)C(=O)CN(c1cccc([N+](=O)[O-])c1)S(C)(=O)=O ZINC000225082643
CCN(CC)S(=O)(=O)N1CCN(C(=O)CN(C)c2ncnc3nc[nH]c32)CC1 ZINC000045979675
CCc1nnc(N2CCN3C(=O)N(CC)C(=O)[C@@H]3C2)n1C[C@@H]1C[N@H+](CC(C)C)CCO1 ZINC001499202055
COc1ccc(CCN2C(=O)NC(=O)[C@@]3(Cc4cc([N+](=O)[O-])ccc4N4CC[N@H+](C)C[C@@H]43)C2=O)cc1OC ZINC000016956666
Cc1cc(C)c(-c2ncc[nH]2)cc1Cn1cncn1 ZINC000067542150
COC(=O)C(C(=O)OC)c1ncc(-n2cc3c(n2)CC[C@@H]([NH3+])C3)cc1[N+](=O)[O-] ZINC001168816398
CC[C@H](Sc1nc(CC(=O)NCC2([NH+]3CCSCC3)CCCCC2)cs1)C(N)=O ZINC001265127056
COC(=O)[C@@H]1Cc2ccccc2N(C(=O)/C=C2/CC[C@H](C)C2)C1 ZINC001134366883
CCN1C(=O)C(=CNC[C@@H]2c3c(cc4c(c3OC)OCO4)CCN2C)C(=O)NC1=S ZINC000020410586
Cc1ccc(N=CC2C(=O)OC(C)(C)OC2=O)cc1Cl ZINC000000342774
CCN(C[C@H]1CCCO1)S(=O)(=O)c1ccc([N+](=O)[O-])c(C)c1 ZINC000172018642
CCc1nnc(CSc2nnc(C3CC[NH2+]CC3)n2C[C@H]2CCCO2)[nH]1 ZINC000426503457
C[C@@H](C#N)S(=O)(=O)NCc1cc(N2CCS(=O)(=O)CC2)cc[nH+]1 ZINC001193186240
O=C1/C(=C/c2ccc([N+](=O)[O-])cc2)N=C2CCCCCN12 ZINC000001408918
[O-][n+]1c2c([n+]([O-])c3cc(Br)ccc31)CCC2 ZINC000001789116
CC(C)(C)[C@@]12C=C[C@@](C(C)(C)C)(C(=O)C1=O)[C@@H]1C=C[C@@H]12 ZINC000216456018
COc1c(Br)c([N+](=O)[O-])c(N2CC(C)(OC)C2)cc1[N+](=O)[O-] ZINC000758014989
FCCn1cc(NCc2cnn(CC(F)F)c2)cn1 ZINC000256050719
CN1C(=O)N/C(=C/c2ccc(Br)cc2)C1=O ZINC000409195070
C[C@@H]1C[C@@H](CCNC(=O)C(=O)N[C@@H]2CCCC23CC3)C[C@H](C)O1 ZINC001332748942
CN(C)S(=O)(=O)c1ccc(N(CC[NH3+])C(=O)[C@@H]2CN(C)CCO2)c2nonc21 ZINC001180762785
O=[N+]([O-])c1c(-c2nn[nH]n2)ccnc1N1CCC(C(F)F)CC1 ZINC000823615026
CCOC(=O)C1(C(=O)OCC)NC(=O)C[C@@H]1CC(C)C ZINC000002036220
COC(=O)[C@H]1CC2=CC(=O)CC[C@@]2(C)[C@]23O[C@H]2C[C@]2(C)[C@H](CC[C@@]24CCC(=O)O4)[C@@H]13 ZINC000584577898
Cn1cc(C(=O)N2CC[C@@H]3[C@@H]2CCN3C(=O)[C@@H]2Cn3nnnc3C23CC[NH2+]CC3)cn1 ZINC001159228275
CCCCc1n[nH]c2c1/C(=N/OCC)CC(C)(C)C2 ZINC000096310133
Nc1c(F)c(N2CCC[C@@H]2[C@@H]2COCC[C@@H]2O)ccc1[N+](=O)[O-] ZINC000359285305
C[C@@]12C[C@H](O)[C@@H]3[C@H](CCC4=CC(=O)CC[C@@]43C)[C@H]1CC[C@H]2[C@@H](O)CO ZINC000254738597
COCCC(=O)N[C@H]1C(C)(C)[C@@H]2C[C@@H]3[C@@H](c4ccc(OC(C)C)cc4)OCC[C@@]31C2 ZINC000257336932
N#CCCN(CCC#N)C(=O)COC(=O)c1cc(F)ccc1Br ZINC000022886561
O=C1C[C@H](SC(=S)C2=C(O)CCC2)C(=O)N1 ZINC000001567306
COC(=O)c1ccc(N2CCN(C(=O)C(=O)N[C@@H]3CC[NH2+][C@H](C)C3)CC2)s1 ZINC000420126535
CC(C)[C@@H]1O[C@H](C[NH3+])[C@@H](CNC(=O)[C@@H]2CCS(=O)(=O)C23CN(C(=O)OC(C)(C)C)C3)O1 ZINC001179363530
CC(C)n1c2ccc(NS(C)(=O)=O)cc2sc1=O ZINC000046017583
C[C@@H](C#N)NS(N)(=O)=O ZINC000167478077
C[C@@H]1OCC[C@@]1(O)Cn1c(-c2ccc(Cl)cc2Cl)nnc1N(CCS(C)(=O)=O)C1CC1 ZINC001291321632
CS(=O)(=O)N1CCO[C@@H](c2nnc(N3CC=C(C(F)(F)F)CC3)n2Cc2ccc(C#N)o2)C1 ZINC001505140997
C=C(C)CN1CC(NC(=O)C(N)=O)C1 ZINC001030883111
O=[N+]([O-])c1cccc(/C=N/C[C@H]2OCCc3ccccc32)c1 ZINC000000341191
CS(=O)(=O)N1CCN(c2ccc([N+](=O)[O-])c(N=NC3C[NH+]4CCC3CC4)c2)CC1 ZINC000015277168
C[C@]1(O)CC2(CCN(C(=O)CC[C@H]([NH3+])C(=O)[O-])CC2)OC[C@@H]1n1ccc(=O)[nH]c1=O ZINC000257208334
C[C@@H](OC(=O)C1=Cc2cc(Cl)ccc2OC1)C(=O)N(C)[C@@H]1CCS(=O)(=O)C1 ZINC000008521144
C#CCN(CC#CC)c1nnc([C@H]2CN(S(C)(=O)=O)CCO2)n1CCC1CCC(OC)CC1 ZINC001507671605
CN(C)C(=O)COCc1nnc2n1CCN(C(F)(F)c1cc(C#N)cc(Cl)n1)C2 ZINC001165010387
COCCN(C(=O)Cn1cc([N+](=O)[O-])ccc1=O)c1c(N)n(CC(C)C)c(=O)[nH]c1=O ZINC000031671923
C=CCCCCn1c([C@@H]2CN(S(C)(=O)=O)CCO2)nnc1N1C[C@@H](C)[N@H+](CC)C[C@@H]1C ZINC001507935482
C[C@@H](O)CN(C)C(=O)c1ccccc1Sc1ccccc1[N+](=O)[O-] ZINC000360925968
CC(=O)N1CCN([C@@H]2CN(c3nnc(C(C)C)n3C[C@H](C3CCCCC3)[NH+](C)C)C[C@@H]2C)CC1 ZINC001286886600
CCC(CC)(CNc1c(Cl)cccc1C#N)OC ZINC000488747790
O=C(c1c[nH]c2ccc([N+](=O)[O-])cc12)C(F)(F)F ZINC000001852914
COc1ccc(OC)c([C@@H]2CC(=O)C3=C(C2)NC(=O)C[C@@H]3c2ccc(Cl)c([N+](=O)[O-])c2)c1 ZINC000020228864
CN(CC[NH+]1CCCC1)C(=O)[C@]1(C(=O)[O-])CN(C(=O)OC(C)(C)C)CCO1 ZINC001604174953
CC(C)[N@@H+]1[C@H](Cn2cccn2)C[C@@H]2CN(c3nc(Cl)ccc3S(N)(=O)=O)CC[C@@H]21 ZINC001164843567
CC(C)n1nc(CN(C(=O)CC[C@@H]2NC(=O)[C@H](C)NC2=O)c2nccs2)c2c1C[NH2+]CC2 ZINC001184064424
O=C1OC2(CCCC2)OC(=O)C1=Cc1cc([N+](=O)[O-])ccc1N1CCCCC1 ZINC000059489883
CN(C)S(=O)(=O)c1ccc(Nc2cnn(-c3ccc(C(F)(F)F)cc3)c2)c([N+](=O)[O-])c1 ZINC001307076303
Cc1nsc(N2CCN(C(=O)C(=O)N3CC[NH2+]C[C@@H]3C)CC2)c1C#N ZINC000423589621
O=C([C@H]1CC[C@@H]2C[C@@H]2CC1)N1CCN(CCCCCF)CC1 ZINC001113135780
O=[N+]([O-])c1cc([N+](=O)[O-])c(Nc2ccc(Br)cc2)c2nonc21 ZINC000004016549
CC1=NN(C(=O)CSCc2ccc(Br)cc2)[C@](O)(C(F)F)C1 ZINC000006394588
CC[C@@H]1CCC[C@H]1Cn1c([C@H]2CN(S(C)(=O)=O)CCO2)nnc1N1CC[NH+](C(C)C)CC1 ZINC001499453280
CCC[C@@H](Cn1c(-c2csc(N3CCOCC3)n2)nnc1N1CCOC(C)(C)C1)OC ZINC001293968949
C[C@]12C[C@@H](O)[C@H]3[C@@H](CCC4=C/C(=N/OCC(=O)N5C[C@@H](O)C[C@@H]5C(=O)[O-])CC[C@@]43C)[C@@H]1CC[C@]2(O)C(=O)CO ZINC000118918905
C[C@@H](O)Cn1c2ccccc2[nH]c1=S ZINC000033845625
N#Cc1ncn(CCNc2cnn(-c3ccc(Cl)cc3)c(=O)c2Cl)n1 ZINC000568896442
CN(CC(=O)N1CCN([C@@H]2CCS(=O)(=O)C2)CC1)CC(C)(C)C[NH+]1CCOCC1 ZINC000443640357
N#Cc1ccccc1N1C(=O)[C@@H]2[C@@H](C1=O)C1c3ccccc3C2(C=O)c2ccccc21 ZINC000006222290
Cc1nccn1CCn1c([C@H]2CCS(=O)(=O)C2)nnc1N1CCC(CC(F)(F)F)CC1 ZINC001290525102
C[NH2+]CCCc1[nH]nc(NC(=O)c2ccc([N+](=O)[O-])s2)c1-c1nn[nH]n1 ZINC000826083536
COc1ccc(N2C(=O)/C(=C/c3ccc(O)cc3)SC2=S)cc1 ZINC000003071888
N#Cc1cnc(Cl)cc1C(F)(F)N1CCCn2c(=O)cc(Cn3ccnc3)nc2C1 ZINC001164857910
CC(C)[C@@H]1CCCC[C@@H]1NC(=O)N1CC[C@@H](N2C(=O)O[C@H]3C[NH2+]C[C@H]32)C1 ZINC000891509284
Cc1nn(C)c(C(=O)N(C2CC2)[C@@H]2CC(=O)NC2=O)c1[N+](=O)[O-] ZINC000263884586
N/C(=N\O)C1(COC2CCOCC2)CC1 ZINC000217796282
O=C(CCN1C(=O)CSC1=O)N1CCC2(CC1)Nc1ccccc1-n1cccc12 ZINC000019374521
O=C1N/C(=N/c2ccccc2)S/C1=C/c1ccccc1O ZINC000004743053
COCCN1C(=O)C(=CNc2sc(C(=O)OC)c(CC(=O)OC)c2C#N)C(=O)NC1=S ZINC000730971545
O=C(CNS(=O)(=O)c1ccc(N2CCCC2)c([N+](=O)[O-])c1)OCC(=O)N1CCNC1=O ZINC000009557183
Cc1cccc(O[C@@H](C)c2nnc(N3CCO[C@H](C(F)(F)F)C3)n2CCC(C)(F)F)c1C ZINC001360879867
COc1cc(C(=O)N2CC(O)(C(N)=O)C2)c([N+](=O)[O-])cc1F ZINC001169487662
C[C@@H]1CC(=O)N(c2ccc(N3CCC(C(N)=O)([NH+]4CCCCC4)CC3)c([N+](=O)[O-])c2)C1=O ZINC000020740577
CC1=NN(c2ccc(S(N)(=O)=O)cc2)C(=O)/C1=C\c1cccc(O)c1 ZINC000096193306
CN1C(=O)COc2c(C(=O)N[C@@H]3[C@@H](O)[C@H](O)[C@@H](COS(=O)(=O)[O-])O[C@@H]3O)cc(Cl)cc21 ZINC001154920285
CC(C)Cn1c(-c2cc3c(s2)CC[C@@H](C)C3)nnc1N1CCN([C@@H](C)C(F)(F)F)CC1 ZINC001359995199
Cc1cccc2c1CC[C@H]2/N=C\c1cccc(O)c1O ZINC000729641447
O=[N+]([O-])c1cnn(CC2CC(F)(F)C2)c1 ZINC000295648138
COC(=O)C1=C(C(=O)OC)[C@@]2(c3ccccc3)c3ccccc3[C@@H]1[n+]1ccccc12 ZINC000005120979
CC(C)NC(=O)c1nnc(N2C[C@H](C)O[C@@]3(CCO[C@@H]3C)C2)n1CC1([NH+](C)C)CCOCC1 ZINC001509621713
[NH3+]C1(C(=O)[O-])CCN(S(=O)(=O)c2ccccc2[N+](=O)[O-])CC1 ZINC000725373808
C=CCC[C@@H](O)CN1CCN(S(=O)(=O)c2cc(C(=O)OC)cs2)CC1 ZINC000472774635
CC(C)S(=O)(=O)NCc1nnc2n1CC[N@@H+](C/C=C/c1ccc(N(C)C)cc1)CC2 ZINC000012133109
CC(C)[C@@]1(O)CC[C@@]2(C)c3c([nH]c(=O)[nH]c3=O)O[C@H]2C1 ZINC000257320183
COC1(C)CN(c2nnc(-c3ccc([N+](=O)[O-])cc3)n2C2CC2)C1 ZINC000580575270
CCC[C@@H]1N(C)c2ccc([N+](=O)[O-])cc2C[C@@]12C(=O)NC(=O)N(C)C2=O ZINC000008971143
Cn1ncc(C(=O)O[C@H]2CCOC2)c1-n1cccc1 ZINC000078612349
CCN1CC[NH+](CCCCn2c(C)nnc2N2CCC3(CC2)NC(=O)N(C)C3=O)CC1 ZINC001547728135
C[C@@H](C(=O)N1CC[C@H](N(C)c2ncccc2-c2nn[nH]n2)C1)c1cnn(C)c1 ZINC001573619180
CN1CC[NH2+]C[C@@H]1CNS(=O)(=O)c1ccc(C(F)(F)F)cc1[N+](=O)[O-] ZINC000592393237
C[C@@H]1OCC[C@]1(O)Cn1c(-c2cc(Br)c[nH]2)nnc1N(C)CCC1CCOCC1 ZINC001291321010
CN(C)C(=O)C[NH+]1CCC2(CCCN2c2nc(C#N)ccc2NC(=O)C(C)(C)C)CC1 ZINC001165010945
Cc1c(C)c(N2CCc3c(nnn3C)[C@@H]2COCC[NH+]2CCCC2)ncc1[N+](=O)[O-] ZINC001164717043
COCCN1C(=O)[C@@H]2[C@H](C1=O)[C@@H](Cc1ccc(O)cc1)[NH2+][C@@]21C(=O)Nc2c1ccc(C)c2C ZINC000013573241
C=CCN1C(=O)N/C(=C/c2cc(Br)cc(Br)c2[O-])C1=O ZINC000409132404
CC(C)CC(=O)N1CCC(C)(NC(=O)CC[C@@H]2CCCO2)CC1 ZINC001072834110
C=C(Cl)Cn1c(-c2cnn(C)c2)nnc1N1CCN(S(=O)(=O)CCOC(C)C)CC1 ZINC001507865325
CC[NH+](CC)CC(=O)N1CCN(S(=O)(=O)c2ccc(NS(C)(=O)=O)cc2F)CC1 ZINC000507488770
CC(=O)N[C@H]1[C@H](OCCC(C)C)O[C@H](COC(C)=O)[C@@H](OC(C)=O)[C@@H]1OC(C)=O ZINC000004023562
CC(C)n1cnnc1CN(C)C(=O)C[C@@H]1C=CCC1 ZINC000067819823
O=C([O-])[C@@H]1CN(C(=O)NCCn2cc([N+](=O)[O-])cn2)CCS1(=O)=O ZINC000424408622
Cc1cc([C@@]2(C)NC(=O)N(Cc3ccccc3[N+](=O)[O-])C2=O)c(C)o1 ZINC000078546439
O=C(c1ccc(-n2ccnn2)cc1)N1CCc2cc([N+](=O)[O-])ccc21 ZINC000089745594
CC[C@H](CNS(=O)(=O)c1ccc(C)c([N+](=O)[O-])c1C)C(=O)OC ZINC000598613103
Cc1c([N+](=O)[O-])cc(C(=O)N(C)[C@@H]2CCS(=O)(=O)C2)cc1[N+](=O)[O-] ZINC000011990887
O=C1COCC(=O)N1c1ccc(Br)cc1 ZINC000041043008
Clc1ccc(-n2cccc2CN(C2CC2)C2COC2)cc1 ZINC001140941338
N#C[C@@H](c1ccc(F)cc1)N1CCN(C(=O)C[NH2+][C@@H]2Cc3cccc(O)c3C2)CC1 ZINC000429241715
Cc1cc(S(=O)(=O)N2CCC[C@H](C)[C@@H]2CO)c(C)cc1[N+](=O)[O-] ZINC000416435737
C[C@@H](CCNC(=O)C[C@H](C)c1cnn(C)c1)Nc1ccc(-c2nn[nH]n2)nn1 ZINC001574507092
CCOC(=O)C[C@]1(C(=O)OCC)CCCCC1=O ZINC000001678808
CC1(C)C[C@@]2(CCO1)C(Nc1ccccc1)=NC(=S)N2c1ccccc1 ZINC000013865249
CC(C)(C)c1cc([N+](=O)[O-])c(C(C)(C)C)cc1N ZINC000007023213
Cc1[nH]nc2nc(C)cc(C(=O)OCc3c(Cl)ncnc3N(C)C)c12 ZINC000801251300
CCc1ccc([N+](=O)[O-])cc1S(=O)(=O)N1CC[C@H]2COC[C@@H]2C1 ZINC000595369097
CC(=O)N1CCN(c2nnc([C@@H](C)NS(C)(=O)=O)n2CC(C)(C)C(C)C)CC12CCCCC2 ZINC001286870749
O=[N+]([O-])c1ccc(CNc2ccc3c(c2)CCC3)s1 ZINC000000279799
CC[NH+](CC)CC(=O)N1CCN(C(=O)C2CCN(S(=O)(=O)c3cn(C)c(C)n3)CC2)CC1 ZINC000505402374
CC1(C)CC2=C(S[C@@H]3C=CC=C[C@@H]3N2)C(O)=C1C(=O)C(N)=O ZINC000102980100
O=[N+]([O-])c1ccc2[nH]c(=NCc3nc([C@H]4CCCO4)n[nH]3)[nH]c2c1 ZINC000594590743
CCc1ccccc1-n1c(C)cc(/C=C2/C(=N)N3N=C(S(C)(=O)=O)SC3=NC2=O)c1C ZINC000041077697
CCC(=O)OCC(=O)C1=CC[C@H]2[C@@H]3CCC4=CC(=O)C=C[C@]4(C)[C@@]3(F)[C@@H](O)C[C@]12C ZINC000118918908
Cc1ccc([N+](=O)[O-])cc1S(=O)(=O)Nc1ccc(O)cc1 ZINC000004884944
CCC(CC)c1cc[n+](C(C(=O)C2=CCC(=NC(C)=O)C=C2)=C([S-])Nc2ccc3c(c2)CCC3)cc1 ZINC000920394270
CO[C@@H]1CN([C@@H](C)c2nncn2C)C[C@H]1NC(=O)c1cc(Cl)cn1C ZINC001081922161
CC[N@H+](CCn1c([C@@H]2CCS(=O)(=O)C2)nnc1N1CCO[C@H](COC(C)C)C1)C(C)C ZINC001502199397
C[C@@H]1C[N@H+](CCCOC(=O)CSc2nnnn2CC(F)(F)F)CCO1 ZINC000893392080
O=C1c2cc([N+](=O)[O-])cc3cc([N+](=O)[O-])cc(c32)C(=O)N1c1ccc(S(=O)(=O)N(CCO)CCO)cc1 ZINC000101141698
Cc1c(Cl)cnc(N2CCCC(C)(C)C2)c1C#N ZINC000561768945
COC1CC[NH+](C(C)(C)Cn2c([C@@H]3CCOC3)nnc2N2CC[C@@H](S(C)(=O)=O)C2)CC1 ZINC001504491640
Cc1cc([N+](=O)[O-])cc(S(=O)(=O)N2CCC[C@@H]2c2ccc3c(c2)OCCCO3)c1C ZINC000012745458
C[C@@H]1CN(c2ccc([N+](=O)[O-])cc2S(N)(=O)=O)CC(C)(C)C1 ZINC000784178091
CN(CCNS(=O)(=O)c1cc([N+](=O)[O-])ccc1Br)CCS(C)(=O)=O ZINC001475636165
NC(=O)C1CCN(C(=O)C[C@@H]2C[C@H]3CC[C@@H]2C3)CC1 ZINC000195543884
CCC[N@H+](CC)CCn1c([C@@H]2CCS(=O)(=O)C2)nnc1N1CCn2nc(C)nc2C1 ZINC001500789634
O=C(N1C[C@H]2C[C@H]3[C@@](CN(Cc4ccncc4)S3(=O)=O)(C1)O2)[C@@]12C[NH2+]C[C@@H]1CCN2 ZINC001159595760
COC(=O)c1ccc([N+](=O)[O-])cc1S(=O)(=O)N1CCSC[C@@H]1c1ccc(Cl)cc1 ZINC001309176613
O=S(=O)(c1ccccc1)N1C[C@@H](O)[C@](O)(C[NH2+]CC2(c3ccccc3Cl)CC2)C1 ZINC000585290601
NC(=O)c1cc(N2CC3(C2)C[C@H](O)CNC3=O)ccc1[N+](=O)[O-] ZINC001472877741
O=[N+]([O-])c1ccccc1-n1ccc(C(F)(F)F)n1 ZINC000072334152
O=C[C@@]1(c2ccc(Cl)cc2)NC(=O)NC1=O ZINC000002044127
Cc1ncc(CC(=O)N2CC[C@H]([C@H](C)Nc3cc[nH+]cc3-c3nn[nH]n3)C2)o1 ZINC001571206568
O=[N+]([O-])c1ccc([C@@H]2OCOC[C@H]2O)cc1 ZINC000000031379
CO[C@@H]1[C@H](O[C@@H]2CC[C@]3(C=O)[C@H]4CC[C@]5(C)[C@@H](C6=CC(=O)OC6)CC[C@@]5(O)[C@@H]4CC[C@]3(O)C2)O[C@@H](C)[C@H](O)[C@@H]1OC ZINC000118931989
COc1ccc(C(=O)n2cc3c(nc2=NCC2CC2)[C@H]2C[NH2+]C[C@H]2S(=O)(=O)C3)c(Cl)n1 ZINC001190089421
C=CC[C@H](C)OC(=O)C1([C@H]2CCNc3ccccc32)CC1 ZINC000885115904
CNS(=O)(=O)c1cc(Cl)c(Cl)cc1Br ZINC000039289536
O=[N+]([O-])c1ccc(NCC2(O)CCC2)nc1 ZINC000078601572
O=[N+]([O-])c1ccc(S(=O)(=O)NC2Cc3ccccc3C2)c(F)c1 ZINC000186378698
CC(C)(C)OC(=O)C(C)(C)O/N=C(/C(=O)N=C(N)c1ccc(C(N)=O)cc1)c1nsc(N)n1 ZINC001146642435
CCN(c1nnc([C@H](C)Oc2ccc(F)cc2)n1CCn1ccnc1C)[C@@H]1CCS(=O)(=O)C1 ZINC001295147811
CCS(=O)(=O)C1=NSC2=NC(=O)/C(=C\c3ccc(O)c(O)c3)C(=N)N21 ZINC000020206758
C=C(C)C[NH+]1CCC(NC(=O)NCC[C@@](O)(c2nccn2C)C(F)(F)F)CC1 ZINC000730025398
COc1cc([C@@H]2C(C(=O)OC(C)C)=C(C)NC3=C2C(=O)CCC3)cc(Cl)c1O ZINC000000626591
CS(=O)(=O)CC[NH2+]C1CCN(S(=O)(=O)c2ccccc2[N+](=O)[O-])CC1 ZINC001173689874
Cn1nccc1-c1nn2c(nnc2-c2ccc(Br)cc2F)s1 ZINC000072402108
COc1c(Br)c([N+](=O)[O-])c(N2CCn3cncc3C2)cc1[N+](=O)[O-] ZINC000811857544
Cc1cc(CN2C[C@@H]3OCC(F)(F)[C@@H]3C2)cc(C(F)(F)F)c1 ZINC001143450140
Cn1cc(C[C@H]2CC(=O)N(CN3CCC(C(F)(F)F)(C(F)(F)F)C3)C2=O)cn1 ZINC000746375506
O=[N+]([O-])c1cc(F)ccc1/C=C/c1nc(C2CC(F)(F)C2)no1 ZINC000453196238
C[C@H](C[NH2+]Cc1cc(F)ccc1-c1nn[nH]n1)N(C)C(=O)CCc1nnc[nH]1 ZINC001575082659
N#C[C@H]1CN(Cn2ccc(-c3ccc(-c4nn[nH]n4)cc3)n2)CCN1C1CC1 ZINC000737678147
CC(=O)OC[C@H]1O[C@@H](OC(C)=O)[C@H]([NH2+]C2C[C@@H]3C=C[C@H](C2)O3)[C@@H](OC(C)=O)[C@@H]1OC(C)=O ZINC001172235110
COC[C@](C)(O)CCNS(=O)(=O)c1c(C)cc([N+](=O)[O-])cc1C ZINC000451651553
C[C@]12CC[C@@H]3[C@H](CC[C@H]4C[C@H](O)CC[C@]34C)[C@H]1CC[C@@]2(O)C(=O)CO ZINC000253596658
CCn1cc(/C=C2\SC(=S)N(C(C)C)C2=O)c(C)n1 ZINC000020606635
O=C1N=C(N2CCN(C3=NC(=O)/C(=C\c4ccc(O)cc4)S3)CC2)S/C1=C/c1ccc(O)cc1 ZINC000006975049
CC(C)(C)[C@@H]1OCC[C@H]1c1nnc(N2CC(C)(C)OC(C)(C)C2)n1CCC[C@@H]1CCCCO1 ZINC001360829706
Cn1cc(N2C[C@@]3(CCN(C(=O)[C@@H]4Cn5nnnc5C45CC[NH2+]CC5)C3)CC2=O)cn1 ZINC001159752031
C=CCN(Cc1ccc(Cl)s1)C(=O)[C@@H](C)N1C(=O)c2ccc(C)cc2C1=O ZINC000022574632
CCc1cc2c(cc1OC(C)=O)oc(C)c(Oc1ccc([N+](=O)[O-])cc1)c2=O ZINC000000973617
CSc1cc(Cl)c(C(F)(F)F)cc1[N+](=O)[O-] ZINC000065947406
CC(C)c1ccc(Nc2sc(S(C)(=O)=O)cc2[N+](=O)[O-])cc1 ZINC000301975435
COC(=O)CSCC(=O)N[C@@H](C)C12CC3CC(CC(C3)C1)C2 ZINC000007016335
COc1nscc1CN1C[C@@H](O)[C@H](NC(=O)c2c(C)nn(C)c2C)C1 ZINC001077476215
Cc1cc(O)ccc1NS(=O)(=O)c1cc(F)ccc1C ZINC000078005186
Cc1cc([N+](=O)[O-])c(C)c(S(=O)(=O)N[C@@H]2C[C@H]3OCCC[C@H]23)c1 ZINC000439083716
COC(=O)C1=C(C)N[C@]2(C)S[C@H]1[C@H](C)[C@H]2C(=O)OC ZINC000031959764
O=[N+]([O-])c1ccc(N2CCN(C(=S)c3ccc(O)cc3)CC2)cc1 ZINC000005658468
Cc1ccc(C=NN2C(=S)N=NC2c2ccc(C)cc2)s1 ZINC000004754938
COc1cc(C)c(N(C(=N)CCSCc2csc(NC(N)=[NH2+])n2)S(N)(=O)=O)nn1 ZINC001169180425
C#CCN(CC#CC)c1nnc([C@H]2CN(S(C)(=O)=O)CCO2)n1CCc1csc(C)n1 ZINC001507670818
C[C@H]1CCC(C)(C)N1C(=O)C1CCN(c2ccccc2[N+](=O)[O-])CC1 ZINC000332416845
CCNc1ccc2nonc2c1[N+](=O)[O-] ZINC000004093873
CN(C)/C=C1\C(=O)c2c(cccc2Oc2ccc(Cl)cc2)[C@@H]1c1ccccc1 ZINC000100255313
Nc1cc(C(F)(F)F)c([N+](=O)[O-])cc1O ZINC000035636319
CCOCCO[C@H]1CCN(C(=O)NC(C)(C)C(F)(F)F)C1 ZINC001332424019
CC1(C)CN(CCS(=O)(=O)c2ccc([N+](=O)[O-])cc2)[C@H]1C1CC1 ZINC000290514049
CC(=NNc1ccc(C)cc1)c1ccc2c(c1)CCC(=O)N2 ZINC000915936026
OCC12CC(C1)CN2Cc1ccc(Cl)s1 ZINC000585094499
COC(=O)c1sc(SC)c2c1CC(C)(C)C/C2=N/O ZINC000100049068
C=CCSc1nnc2c3cc(CC)ccc3[nH]c2n1 ZINC000002481994
CN1C(=O)/C(=C/c2ccc(-c3ccc([N+](=O)[O-])cc3Cl)o2)SC1=S ZINC000048263019
COc1c(C)cc([C@@H](C)NCC(C)(C)C#N)cc1Cl ZINC000903102367
CS[C@H](CO)[C@@H](C)NC(=O)c1cc(S(=O)(=O)N2CCSCC2)c[nH]1 ZINC000269183053
Cc1ccc(F)c(C(=O)Nc2cc([N+](=O)[O-])c(F)cc2F)c1F ZINC000766317430
FC(F)(c1cnc(Cl)c(C2=CC[NH2+]CC2)c1)N1C[C@H](OCC2CC2)[C@H]2COC[C@H]21 ZINC001165015388
Cc1ccc(C)c(OC[C@@H](O)CN2C(=O)NC3(CCC(C)CC3)C2=O)c1C ZINC000012581704
COC(=O)c1cc(C)c(C)cc1[N+](=O)[O-] ZINC000077032311
O=C([O-])[C@@H]1[NH2+][C@@H](c2ccccc2O)[C@@H]2C(=O)N(c3cccc(F)c3)C(=O)[C@H]12 ZINC000005323744
O=C(c1cnn2cccnc12)n1cc2c(nc1=NCC1CC1)[C@H]1C[NH2+]C[C@H]1S(=O)(=O)C2 ZINC001150651200
O=C1NC(=O)C(=Cc2ccc(Cl)nc2)S1 ZINC000012406758
N#CC1(NC(=O)CN2C(=O)C(=O)N(C34CC5CC(CC(C5)C3)C4)C2=O)CCCCCC1 ZINC000012740666
C[C@@H]([NH2+][C@H]1CCCN(S(C)(=O)=O)C1)c1cc(Br)c(F)cc1[O-] ZINC000756490983
C[NH+](C)C1(CNC(=O)C(=O)Nc2cc3c(cc2[N+](=O)[O-])OCCCO3)CC1 ZINC000419796293
Cc1cc(/C=C2\C(=O)[N-]C(=S)N(c3cc(C)cc(C)c3)C2=O)c(C)n1-c1cc[nH+]cc1 ZINC000008400672
C[C@H]([NH2+]CCn1ccnc1)c1cccc(N(S(C)(=O)=O)S(C)(=O)=O)c1 ZINC000764587488
O=C(OC[C@H]1CC[C@@H]2O[C@@H]2C1)[C@@H]1CC[C@@H]2O[C@@H]2C1 ZINC000013827957
Cc1cc([N+](=O)[O-])cc(C)c1S(=O)(=O)N1CCO[C@@H](CF)C1 ZINC000416570048
CC[C@@H](C)C[N@H+]1C[C@H]2[C@@H](C1)C(=O)NC21CCN(C(=O)c2ccc(N(C)C)cc2)CC1 ZINC000585106177
C[C@H](CS(C)(=O)=O)C(=O)N(Cc1ccc(N(C)C)cc1)CC(F)(F)F ZINC000747305018
CN1CC[NH+](C[C@@H]2CCC[C@@]3(CCN(c4ncnc(Cl)c4C(N)=O)C3)O2)CC1 ZINC001164888987
O=C1[C@@H]2[C@@H](C(=O)N1c1ccccc1[N+](=O)[O-])C1c3ccccc3C2([N+](=O)[O-])c2ccccc21 ZINC000059503316
Cc1cc([N+](=O)[O-])c(C)cc1NC(=O)NC[C@H](C)S(C)(=O)=O ZINC000530553344
O=C(N[C@@H]1C[C@H]2CC[C@@H]1N2c1ncc(-c2nn[nH]n2)cc1F)C1=CCOCC1 ZINC001571255729
O=C(NCCC1CCN(C(=O)[C@@H]2C[C@H]2[N+](=O)[O-])CC1)c1cn[nH]n1 ZINC001356973351
O=C(c1ccc(C(F)(F)F)cc1[N+](=O)[O-])N1CCC=C(Cl)C1 ZINC000898195731
CCC1(NC(=O)CC(C)(C)C(=O)OC)CCC(F)(F)CC1 ZINC001182537085
CC(C)CCCCCOS(=O)(=O)[C@@H]1CCS(=O)(=O)C1 ZINC000012175057
CS[C@@H]1CN(C(=O)c2csc(S(=O)(=O)N3CCOCC3)c2)C[C@@H]1[NH+](C)C ZINC000495617933
Cc1ccc2c(c1)SC(=Cc1sc3ccccc3[n+]1CCCS(=O)(=O)[O-])N2CCO ZINC000006303706
CN(C)S(=O)(=O)c1ccc(N(CC[NH3+])C(=O)[C@@H]2CN(C(=O)OC(C)(C)C)CCO2)c2nonc21 ZINC001178586838
CC(C)(C)OC(=O)CN1CC[NH2+]CCN(CC(=O)OC(C)(C)C)CCN(CC(=O)OC(C)(C)C)CC1 ZINC000022583211
CC[N@@H+]1CCN(c2nnc([C@@H]3CCCOC3)n2CCS(=O)(=O)N2CCSCC2)C[C@H]1C ZINC001502325912
Cc1ccc(/N=C2\S/C(=C/c3ccc(-c4ccc(F)cc4)o3)C(=O)N2c2ccc(C)cc2)cc1 ZINC000408910765
[O-]c1c(F)cc(Br)cc1C[NH2+]CC1(O)CCC2(CC1)OCCO2 ZINC000922619798
CCCNC(=O)[C@@H]1CCCN(c2nnc(C(=O)NC(C)C)n2C[C@]2([NH+](C)C)CCSC2)C1 ZINC001501090243
COC1(Cn2c([C@@H]3CN(S(C)(=O)=O)CCO3)nnc2N(C)[C@H](C)CC#N)CCC(C)CC1 ZINC001504055924
C[C@H]1CN(C(=O)CN2C(=O)N[C@@](C)(c3ccc(F)c(Cl)c3)C2=O)CC(C)(C)O1 ZINC000770224496
CCOCCn1c(=O)c(=Cc2cc3c(cc2[N+](=O)[O-])OCCO3)sc1=C(C#N)C(=O)NC(C)C ZINC000608778781
CCCC12CN3CC(C)(CN(C1)C3c1ccc(O)cc1O)C2=O ZINC000019322269
CC[C@@H](C)n1nccc1C(=O)Nc1cnc([C@@H](C)CC)nc1 ZINC001270262808
CN1CCCN[C@@H]1c1ccc(-c2ccc([N+](=O)[O-])cc2)o1 ZINC000019324411
CC(C)c1oncc1C(=O)N[C@@H](C)C1CN(C(=O)C(C)(C)C)C1 ZINC001006780779
C[C@H](C#N)CN(C)c1nnc([C@@H]2COCCN2C(=O)OC(C)(C)C)n1C[C@@H]1COCCO1 ZINC001508424187
Cn1ccnc1C(=O)N[C@@H]1CN(C(F)(F)c2ccc3ncnc(Cl)c3c2)[C@@H]2CCCO[C@@H]12 ZINC001164982945
CC(C)C1(S(=O)(=O)N(C)[C@H]2CCCOC2)CC1 ZINC000632329730
CCO[C@@]1(c2nnc(N3CCCN(S(C)(=O)=O)CC3)n2C[C@H](CC(C)C)[NH+](C)C)CCOC1 ZINC001502707842
COC(=O)c1ccc([N+](=O)[O-])cc1S(=O)(=O)N1CCc2c(Cl)cc(Cl)cc2[C@@H]1C ZINC001309289245
CC(C)[C@H]1OCC[C@H]1Cn1c([C@H](C)NS(C)(=O)=O)nnc1N1C[C@@H](C)O[C@@H](c2ccsc2)C1 ZINC001291205355
Cc1ccc(N2C(=O)[C@@H]3[C@@H](C2=O)[C@]2([NH2+][C@H]3CCC(N)=O)c3ccccc3NC2=O)cc1[N+](=O)[O-] ZINC000009108925
Cc1cc(N[C@H](C)COCC(F)(F)F)c(Cl)cc1[N+](=O)[O-] ZINC000747212298
Cc1nc2ccccn2c(=O)c1C(=O)n1cc2c(nc1=NCC1CC1)[C@H]1C[NH2+]C[C@H]1S(=O)(=O)C2 ZINC001201351656
O=C(CNC(=O)c1cc(OCC(F)(F)F)ccc1[N+](=O)[O-])N1CC[NH2+]CC1 ZINC000521028391
C=C1CC[C@H]2[C@](C)(C(=O)OC)CCC[C@]2(C)[C@H]1CCc1ccoc1C=O ZINC000004427127
COC(=O)[C@@]1(C)COCCN1C(=O)/C(=N/OC(C)(C)C(=O)OC(C)(C)C)c1nsc(N)n1 ZINC001146633675
C=CCN1C(=O)/C(=C/c2ccc(OCc3ccc([N+](=O)[O-])cc3)c(I)c2)C(=O)NC1=S ZINC000408903612
O=[N+]([O-])c1ccc(S(=O)(=O)N2CCS[C@@H]2c2ccc(Cl)cc2)cc1 ZINC000001193736
CC(C)(C)OC(=O)N1CC[C@@H](CCOS(C)(=O)=O)C(F)(F)C1 ZINC000390822858
CN1CCN(S(=O)(=O)N2CCN(CN3C(=O)NC4(CC[NH+](C)CC4)C3=O)CC2)CC1 ZINC000915208667
CCOc1cc(/C=C2/SC(=Nc3cccc(Cl)c3C)NC2=O)cc(Br)c1O[C@@H](C)CC ZINC000409228915
CC[NH+]1CCN([C@H](C)Cn2c([C@@H](C)NS(C)(=O)=O)nnc2N2CC[C@@H](C)C2)CC1 ZINC001547700760
CCc1nnc([C@@H](C)N2C[C@@H](O)[C@H](NC(=O)c3c(Cl)cnn3C)C2)[nH]1 ZINC001077006432
Cc1ccc([C@@H]2C(C(=O)OC(C)C)=C(C)N=c3s/c(=C\c4ccc(N(C)C)cc4)c(=O)n32)cc1 ZINC000001792353
N#CCSCC(=O)N[C@@H]1CN(C(=O)c2ccc3c[nH+]cn3c2)C[C@H]1O ZINC001281641040
C[C@@H](C(=O)N1C[C@@H](C)[C@H](CCNc2cnc(-c3nn[nH]n3)cn2)C1)n1cncn1 ZINC001573647602
C#CC(=O)Nc1nnnn1C ZINC001143900442
C[C@@H](CNC(=O)c1c[nH]nc1C(C)(C)C)N(C)c1cnc(-c2nn[nH]n2)cn1 ZINC001574982935
CC(N=Nc1ccc([N+](=O)[O-])cc1[N+](=O)[O-])=C1CCCCC1 ZINC000016951787
CC(C)C[N@@H+]1CC[C@@H](CNC(=O)N2CCN([C@@H](C)C(=O)N3CCOCC3)CC2)C1 ZINC000465395309
O=[N+]([O-])c1ccc(S(=O)(=O)N2CCC[C@H]2C2OCCO2)s1 ZINC000907670734
N#Cc1cc(Br)cc(Br)c1F ZINC000036532897
C=CCOc1ccc(-n2c(C)cc(C=C3C(=O)N(C)C(=S)N(C)C3=O)c2C)cc1 ZINC000059139677
C[NH+](C)[C@@]1(Cn2c([C@H]3CN(S(C)(=O)=O)CCO3)nnc2N2CCCC(C)(C)C2)CCSC1 ZINC001503385497
CC[C@H](C(=O)OC(C)(C)C)N(C)C(=O)c1nn(C)cc1[N+](=O)[O-] ZINC000593363828
Fc1ccc([C@@H](OC[C@@H]2CO2)C(F)(F)F)cc1 ZINC000095095922
O=C(N[C@@H]1[C@H]2CN(C(=O)[C@@H]3C[C@H]3[N+](=O)[O-])C[C@H]21)c1ncccn1 ZINC000977038202
COC1(c2nccn2C)CCN(c2ncc([N+](=O)[O-])cc2C)CC1 ZINC001120958240
C=CCN(CC1CCCCC1)C(=O)[C@@](C)(C#N)CC ZINC000588927216
COc1ccc([N+](=O)[O-])cc1S(=O)(=O)NC(C)(C)C(C)(C)O ZINC000318713264
CC(C)CC[C@](C)(O)Cn1c(N2CCCc3sccc3C2)nnc1[C@@]1(OC(C)C)CCOC1 ZINC001359900052
CC(C)(C)c1ccc([C@@]2(C)NC(=O)N(Cc3cc([N+](=O)[O-])cc4c3OCOC4)C2=O)cc1 ZINC000009715672
CCOC(C/N=c1\nc(N(C)C)ss1)OCC ZINC000084347123
CN(CC(F)(F)F)c1nnc([C@@H]2CN(S(C)(=O)=O)CCO2)n1CC[N@H+](C)C1CCCCC1 ZINC001503453906
COc1cc2c(cc1OC)CN(C(=O)CCCNc1ccc3cnccc3c1[N+](=O)[O-])CC2 ZINC001306963876
CCOCC1(C(=O)OCC(=O)N2CCc3cc([N+](=O)[O-])ccc32)CC1 ZINC000799558248
COCCN1C(=O)[C@@H]2[C@@H](C1=O)[C@@]1([NH2+][C@H]2CCSC)C(=O)Nc2c1cccc2Cl ZINC000103516150
O=C1[C@@H]2C(c3ccc(Cl)cc3Cl)=NO[C@@H]2C(=O)N1c1ccc([N+](=O)[O-])cc1 ZINC000101039268
CC[NH+](CC)Cc1c2c(ccc1[O-])C(=O)/C(=C/c1ccc(C(C)C)cc1)O2 ZINC000020663710
COC(=O)c1cnc(N2CCC[C@]3(C2)NC(=O)NC3=O)c([N+](=O)[O-])c1 ZINC000432926588
CN1c2ccccc2C(C)(C)/C1=C\C=NO ZINC000252517186
CC[C@@H](NC(=O)C(=O)N(CC)[C@H]1CCCOC1)C1CCCCC1 ZINC001332774268
Cn1nnc2c1CCN(c1ncc(Cl)nc1C#N)[C@@H]2COCC[NH+]1CCCC1 ZINC001164712357
COC(=O)C[C@]1(NC(=O)c2c[nH]c3cc([N+](=O)[O-])ccc32)CCOC1 ZINC000344931660
CCS(=O)(=O)NCCn1c(-c2cnn(C)c2)nnc1N1CC[C@@H]([NH+]2CCCCC2)C1 ZINC001552395336
CCCC(=O)N1CSC[C@H]1C(=O)Nc1cc(S(=O)(=O)NC)ccc1O ZINC000291866575
Cc1ccc([N+](=O)[O-])c(S(=O)(=O)NCCC[S@](C)=O)c1C ZINC000120682894
CCC[C@@H]1N(C)c2ccc([N+](=O)[O-])cc2CC12C(=O)N(C)C(=S)N(C)C2=O ZINC000006673023
O=C1NC(=Nc2ccc(Br)c(Cl)c2)S/C1=C\c1ccc(Sc2ccccc2)o1 ZINC000408767634
Cc1ccc(F)c(C[N@@H+]2CC3(C[C@@H]2C(=O)[O-])CCN(C(=O)C2CC2)CC3)c1 ZINC000072433738
C=CCNC(=S)N1C[C@@]2(C)C[C@@H]1CC(C)(C)C2 ZINC000006394405
C[C@@H]1CC[NH2+]C[C@H]1C(=O)N[C@@H]1C(=O)N2C(C(=O)[O-])=C(CSc3nc(=O)c([O-])nn3C)CS[C@H]12 ZINC001221381788
N#Cc1ccccc1C[C@H]1C[NH2+][C@H](C(=O)n2c(N)c(N)c(OS(=O)(=O)[O-])nc2=N)C1 ZINC001218601765
C=CCN1/C(=N\C(=O)CCC)S[C@@H]2CS(=O)(=O)C[C@@H]21 ZINC000101224938
C#CCNC(=O)N[C@@H]1CNOC1 ZINC000899242329
COC[C@@H]1CN(c2nnc([C@H](C)NS(C)(=O)=O)n2C[C@H]2[N@H+](C)CCCC2(C)C)C[C@H](C)O1 ZINC001504716049
O=[N+]([O-])c1cc([N+](=O)[O-])n(CCCOc2c(Br)cccc2Br)n1 ZINC001307350040
CN(C)c1ccc(/N=N/c2ccc([N+](=O)[O-])cc2[N+](=O)[O-])cc1 ZINC000016186433
Cc1cc(/C=C2/C(=N)N3N=C(C)SC3=NC2=O)c(C)n1-c1cc(C)cc(C)c1 ZINC000041108122
[NH3+]CC(=O)NCC(=O)NCC(=O)NCC(=O)N1CCn2ncc(Br)c2C1 ZINC001161526337
CC(C)(C)OC(=O)N1CCC2(C[C@@H]2C#N)CC1 ZINC000071788988
CC(=O)[C@@H]1[C@@H]2C(=O)N(c3cccc([N+](=O)[O-])c3C)C(=O)[C@@H]2[C@@H]2c3ccccc3C=CN21 ZINC000001315671
COC(=O)c1cc(S(=O)(=O)Nc2cc([N+](=O)[O-])ccc2Cl)ccc1Cl ZINC000223833985
CCC[C@@H]1C(=O)NCCN1C(=O)C(=O)Nc1ncn(CC(=O)N2CCCCCC2)n1 ZINC000441601484
[NH3+]C[C@@H]1CN(C(=O)C(=O)N2CC(Oc3ccc([N+](=O)[O-])cc3)C2)CCO1 ZINC000423579502
CO[C@@]1(C)CCCN(c2nnc([C@H](C)NS(C)(=O)=O)n2Cc2nc(C(C)C)cs2)C1 ZINC001299746375
O=C1CC[C@H]2CN(c3nc4c(cc3[N+](=O)[O-])CCCC4)CC[C@@H]2N1 ZINC000596458197
Cc1n[nH]c(=O)c(CNc2cc3c(cc2[N+](=O)[O-])CCC(=O)N3)c1C ZINC001318607587
Cc1nn(CCS(C)(=O)=O)c(C)c1Cn1c(C)ncc1[N+](=O)[O-] ZINC000797805545
O=C(OCC1CC1)c1cnc(Cl)nc1C(F)(F)N1CCNC(=O)C12C[NH2+]C2 ZINC001164412255
CC(=O)O[C@@H]1CC[C@]2(C)[C@@H]3CC[C@@]4(C)[C@H](C[C@@H](O)[C@]4(O)[C@@H](C)O)[C@H]3CC[C@H]2C1 ZINC000252693592
Oc1ccccc1/C=N/N=C/c1ccccc1Cl ZINC000001709445
Cc1nc(CCn2c(N3CCC[C@@H](C(F)(F)F)C3)nnc2[C@@]2(OC(C)C)CCOC2)n[nH]1 ZINC001290463994
CCOC(=O)C(=O)N[C@@H](C#N)C(N)=O ZINC001183253718
CN1C(=O)/C(=C/c2cc([N+](=O)[O-])ccc2Cl)S/C1=N/S(=O)(=O)c1ccc([N+](=O)[O-])cc1 ZINC000135647528
CCCC(=O)N1CCC[C@H](C(=O)N2CCO[C@@H]3C[N@H+](CC4CC4)C[C@@H]32)C1 ZINC001083282013
CC(C)N(C)C(=O)c1cc([N+](=O)[O-])ccc1Cl ZINC000019272869
CC(C)OC[C@H]1CN(c2nnc(-c3cc(Br)cn3C)n2CCC(C)(C)C2CC2)CCO1 ZINC001360368033
CS(=O)(=O)c1nc(Cl)c([N+](=O)[O-])c(N(CC[NH3+])S(C)(=O)=O)n1 ZINC001162123751
Cn1ccc(CN2CCOCC23CCN(c2nc(S(C)(=O)=O)nc4c2CC[NH2+]CC4)CC3)n1 ZINC001164931053
CCc1nc(CN[C@]2(CO)C[C@H](C)CC(C)(C)C2)no1 ZINC000079015686
C[C@H]1CN(C(=S)SCCN2C(=O)CCC2=O)C[C@H](C)O1 ZINC000000198800
CC[NH+]1CCN([C@H](C)Cn2c([C@@H]3CCOC3)nnc2N2CCO[C@@H](CNC(C)=O)C2)CC1 ZINC001547704962
Cc1c([N+](=O)[O-])cc(C(C)(C)C)c(OC(=S)N(C)C)c1[N+](=O)[O-] ZINC000001737237
CCN(Cc1ccccc1C)c1nnc([C@@H]2CN(S(C)(=O)=O)CCO2)n1C[C@@H]1CCOC[C@@H]1C ZINC001295624322
COC(=O)C1=NN(C(C)=O)[C@@]2(CC(=O)N(c3ccc(Br)cc3)C2=O)C1 ZINC000005023567
CC(N=Nc1nc2ccccc2s1)N=Nc1ccc(O)cc1 ZINC000096113523
CC(C)[N@H+](C)Cc1cc(=O)n2c(n1)CN(c1ncc([N+](=O)[O-])cc1[N+](=O)[O-])CCC2 ZINC001164812624
C[C@@]1(c2ccc([N+](=O)[O-])cc2)NC(=O)N(CC(=O)C23CC4CC(CC(C4)C2)C3)C1=O ZINC000004307110
CC(C)Cc1nnc(N2CCc3cccc(F)c3[C@@H]2C)n1CC1(O)CCS(=O)(=O)CC1 ZINC001287435097
CC(C)NS(=O)(=O)N1CCN(C(=O)c2cc3c(cc2[N+](=O)[O-])OCCCO3)CC1 ZINC001468893548
N#CCC(=O)N1CCOC[C@@H]2CCC[C@@H]21 ZINC000409427814
C[C@H](OC(=O)c1cnc2ccccc2c1O)c1csnn1 ZINC001129949522
COC(=O)C(O)=CC(=O)c1ccc(C(C)(C)C)cc1 ZINC000100010466
Cc1cc([N+](=O)[O-])ccc1N=CC1C(=O)OC(C)(C)OC1=O ZINC000100247277
CC1(C)C(=O)NCCN1C(=O)CCC(=O)N1CCCC[C@@H]1C1CC[NH+](CC(=O)N2CCCC2)CC1 ZINC000257279102
CNc1nc(N[C@@H]2CC(=O)N([C@@H]3C[C@@H]3C)C2)nc(N[C@@H]2CC(=O)N([C@@H]3C[C@@H]3C)C2)[nH+]1 ZINC000467781397
O=S1(=O)CC[C@@H]([NH2+]C2CCN(Cc3cc(Cl)cc(Cl)c3[O-])CC2)C1 ZINC000375450466
O=C1[C@@H]2[C@H](c3ccc(F)cc3)N3CCCN3[C@@H]2C(=O)N1c1ccc([N+](=O)[O-])cc1 ZINC000019169737
C=CCS(=O)(=O)CCn1c(C(=O)NC(C)C)nnc1N1CCN(CC(F)(F)F)[C@@H](C)C1 ZINC001508129978
Cc1nn(C)c(N2CCN(C(=O)C(=O)N3CC[C@@H]4C[NH2+]C[C@@H]43)CC2)c1C#N ZINC000423742238
COc1cc(C(=O)NCC(=O)N2CC[NH2+]CC2)c([N+](=O)[O-])cc1OC(F)F ZINC000517732241
CC(C)(C)C(=O)OC[C@@H]1O[C@H]([NH3+])[C@H](OC(=O)C(C)(C)C)[C@@H](OC(=O)C(C)(C)C)[C@@H]1OC(=O)C(C)(C)C ZINC000248224154
C[C@@H](C#N)C(=O)N1C[C@@H](C(F)(F)F)[C@H](Nc2ccc(-c3nn[nH]n3)cn2)C1 ZINC001573569523
Cc1nn(C)c(C(=O)n2nc(C)c(C34CC5CC(CC(C5)C3)C4)c2C)c1[N+](=O)[O-] ZINC000006525966
Cc1cccc(O)c1NC(=O)[C@H](C)Sc1ccc([N+](=O)[O-])cc1 ZINC000179557091
COC(=O)c1c[nH]nc1S(=O)(=O)NC1(C(N)=O)CN(C(=O)OC(C)(C)C)C1 ZINC000912551118
Cc1cc(Cn2c(-c3cccc4cccnc43)nnc2N(CCO)CCOCC(F)(F)F)n(C)n1 ZINC001290572694
C[C@H](Oc1ccc(F)cc1)c1nnc(N2CCS[C@@H](C)[C@@H]2C)n1CCOCC(F)(F)C(F)F ZINC001360750366
CCN1C(=O)/C(=C/c2ccc(C)s2)C(=O)N(c2ccc(Cl)cc2)C1=S ZINC000000660853
Fc1ccc(Br)cc1[C@@H]1C[C@@H](c2cccnc2)Nc2nnnn21 ZINC000020754213
CC(C)c1nnc([C@]23COC[C@H]2CN(C(=O)N(C)C)C3)o1 ZINC000096110116
Clc1ccc(COc2ccccc2/C=N/c2ccc([C@@H]3Nc4ccccc4[C@@H]4C=CC[C@@H]43)cc2)cc1 ZINC000408937967
COC(=O)[C@@H]1CN(C(=O)c2c[nH]c3cccc([N+](=O)[O-])c32)C[C@@H](C)O1 ZINC000338329152
COC(=O)[C@@H]1C(=O)C2=C(C[C@H]1C)NC(=O)C[C@H]2c1cc(Br)c(O)c(OC)c1 ZINC000102014228
CC[C@@H]1c2cccn2CCN1C(=O)c1cccc(O)c1O ZINC000328587653
O=C(CSC1CCCC1)N1CC[C@H](Oc2ncc(Cl)cn2)C1 ZINC000575608451
CC[NH+]1CCN(CCCn2c([C@@H]3CCS(=O)(=O)C3)nnc2N2CCC(CC#N)CC2)CC1 ZINC001502358717
CC(=O)c1ccc(OS(=O)(=O)C2=Cc3cc(Br)ccc3OC2)c([N+](=O)[O-])c1 ZINC001309333988
O=[N+]([O-])c1ccc([C@@H]2Sc3nnc(COc4ccccc4)n3N=C2c2ccccc2)cc1 ZINC000409194902
Cc1cc([N+](=O)[O-])c(C(=O)N[C@H]2CCSC(C)(C)C2)cc1Cl ZINC000888797164
Cn1c(=O)[nH]c(=O)c2cc(S(=O)(=O)N3CCc4ncsc4C3)cnc21 ZINC000445707044
Oc1ccc2c(c1)O[C@H](c1ccc(O)c(O)c1)[C@@H](O)C2 ZINC000003978494
COC(=O)C1=C(CSc2nnc(C)s2)NC(=O)N[C@@H]1c1ccc(Cl)cc1 ZINC000005018336
COC(=O)[C@@]1(C)CCCN1S(=O)(=O)c1cccc(F)c1[N+](=O)[O-] ZINC000275150104
C[C@H](CNc1ccc([N+](=O)[O-])cc1S(C)(=O)=O)c1nncn1C ZINC000192870405
COC(=O)[C@@H]1C[C@@]2(C)[C@H](CC[C@]2(OC(C)=O)C(=O)COC(C)=O)[C@@H]2CCC3=CC(=O)C=C[C@]3(C)[C@H]12 ZINC000253534209
CCCS(=O)(=O)Nc1ccc(NS(=O)(=O)N2CCC(C)CC2)c(F)c1 ZINC000830150701
CN(C)c1ccc([C@@H](CNC(=O)N2CCN(S(=O)(=O)c3cc[nH]n3)CC2)[NH+](C)C)cc1 ZINC001565452456
C#CC(=O)N(C)CCC(N)=O ZINC000307695354
Cc1ccc(N2C(=O)[C@@H](N3C(=O)c4ccccc4C3=O)[C@@H]2c2ccc(N(C)C)cc2)cc1F ZINC000002462490
Cc1c(Cl)c(Cl)nc(N2CCCn3c(CN(C)C(C)C)nnc3C2)c1C#N ZINC001165008972
CS(=O)(=O)c1cc([N+](=O)[O-])ccc1F ZINC000016158655
CC(C)c1cc(CN2C[C@@H](F)C[C@H]2C#N)ccc1Cl ZINC001238226313
COCC#CC[NH2+][C@@H]1CN(C(=O)CCn2cnnn2)C[C@H]1C(F)(F)F ZINC001112182417
CC[C@H](C)[N@H+](C)CCn1c([C@@H](C)NS(C)(=O)=O)nnc1N1CCN(C)C(=O)[C@@H]1C ZINC001496115251
O=C(CCN1C(=O)c2cccc([N+](=O)[O-])c2C1=O)OCc1cc([N+](=O)[O-])cc2c1OCOC2 ZINC000002660151
CC(C)(C)OC(=O)N1C[C@@H](C#N)[C@@H](NC(=O)NCCN2CCN(S(C)(=O)=O)CC2)C1 ZINC000758429221
Cn1cc(N2C[C@@H]3CN(c4nc(S(C)(=O)=O)nc5c4CC[NH2+]CC5)C[C@@H]3C2=O)cn1 ZINC001166347593
CC(C)OC(=O)C(Cl)(Cl)Cl ZINC000001682285
Cc1c(CNc2cnn(CCF)c2C)cnn1CC(F)F ZINC000256052035
CSc1cccc(C(=O)NC2(C(F)F)CCCC2)c1[N+](=O)[O-] ZINC000589117324
Cc1cc(Nn2c(N)csc2=S)nc(N[C@@H](O)C(Cl)(Cl)Cl)n1 ZINC000004795487
O=[N+]([O-])c1nnc2n1N=C(c1ccc(C(F)(F)F)cc1)CS2 ZINC000032611850
CCOC(=S)S[C@@H]1O[C@@H](COC(C)=O)[C@@H](OC(C)=O)[C@@H](OC(C)=O)[C@@H]1OC(C)=O ZINC000004758378
Cc1nn(C)c(C(=O)N2Cc3ccc(O)cc3C3(CC3)C2)c1[N+](=O)[O-] ZINC000361043026
COc1ccc(S(=O)(=O)NC[C@@H](c2ccc3c(c2)CCN3C)N2CC[NH+](C)CC2)cc1 ZINC000022735819
Cc1ccc(N2C(=O)[C@@H]3[C@@H](C2=O)C2(Cl)c4ccccc4C3c3ccccc32)cc1[N+](=O)[O-] ZINC000408918218
CCN1CC[NH+](C[C@H](C)Cn2c([C@H]3CCCCO3)nnc2N2CCC(S(C)(=O)=O)CC2)CC1 ZINC001502343309
CCOC[C@@H]1CC[C@@H]2[C@@H]1OCCN2C(=O)[C@@H]1CCOC1 ZINC000096249909
C[C@@H]1Cc2cc(S(N)(=O)=O)ccc2N1Cc1cc(C#N)ccc1F ZINC000010927006
CSc1nnc(CNC(=O)C(=O)N[C@H]2CCC[C@H](C(=O)N(C)C)C2)s1 ZINC000558288497
C[C@@H](CCO)C1(CNc2ccc3cnccc3c2[N+](=O)[O-])CCC1 ZINC000599064787
COCCC1(C(=O)OCC(=O)N(C)c2ccc([N+](=O)[O-])cc2)CC1 ZINC000773248280
N#Cc1ncn(C[C@@H](O)CO)c1C#N ZINC000164676748
CC1(C)C2([N+](=O)[O-])CN3CC1([N+](=O)[O-])CN(C2)C3c1ccc(F)cc1 ZINC000019324221
O=C([C@@H]1C[C@H]1[N+](=O)[O-])N1CCOC2(CN(Cc3cncs3)C2)C1 ZINC001053253289
C=CCN1C(=O)C(=Cc2cc(C)n(-c3ccc(C)c([N+](=O)[O-])c3)c2C)C(=O)NC1=S ZINC000002726855
CC1=C/C(=N/OC(=O)c2ccc([N+](=O)[O-])cc2[N+](=O)[O-])[C@@H]2[C@@H]3C=C[C@@H](CC3)[C@@H]2C1=O ZINC000005416240
C[C@H](NS(C)(=O)=O)c1nnc(N2CCOC3(CCC3)C2)n1CCC[N@@H+]1CCCO[C@@H](C)C1 ZINC001494519246
N#Cc1ccccc1CO/N=C/c1ccc(Br)s1 ZINC000408594996
CC(=O)Oc1cc2ncnc(N3CCCC34CC[NH+](CC(=O)N(C)C)CC4)c2cc1OC(C)=O ZINC001165009468
Cc1ccc(C(=O)Nc2ccc(F)c([N+](=O)[O-])c2)c(C)c1 ZINC000000558005
CC(C)[C@@H]1CN(S(=O)(=O)c2c(F)cccc2[N+](=O)[O-])CCN1C ZINC000362896698
C[C@@]12NC(=S)N[C@@H](c3ccccc3O1)[C@@H]2C(=S)Nc1ccccc1 ZINC000000950005
CC(C)CN(CCC#N)CN1CC(=O)N(Cc2ccc(-c3nn[nH]n3)cc2)C1=O ZINC000735827060
O=[N+]([O-])c1ccc(Br)c2ccccc21 ZINC000005517953
CC1CCN(c2ccc([N+](=O)[O-])cc2[N+](=O)[O-])CC1 ZINC000004361359
C[NH+](C)CCN1C(=O)C(O)=C(C(=O)c2ccc3c(c2)OCCO3)[C@@H]1c1ccc([N+](=O)[O-])cc1 ZINC000008996207
C/C=C(\C)C(=O)N1CC[C@H](CCNC(=O)[C@@H]2CC23CCC3)C1 ZINC001059439522
COc1ccc(S(=O)(=O)N2CCS[C@@H]2c2ccc(OC)c([N+](=O)[O-])c2)cc1 ZINC000000705268
C#C[C@]1(C)CCCN1c1nnc([C@@H]2CCS(=O)(=O)C2)n1CCCCN1CC[NH+](CC)CC1 ZINC001507772986
C[C@@H]1CN(CCNC(=O)C[C@@H]2CN(C(=O)OC(C)(C)C)CCS2(=O)=O)[C@@H](C)CO1 ZINC001470005066
CN(C[C@H]1CCC[C@@H]1O)S(=O)(=O)c1ccc([N+](=O)[O-])cc1F ZINC000167815838
COc1ccc([N+](=O)[O-])cc1S(=O)(=O)N1CCS[C@@H](C)C1 ZINC000330581472
O=C(c1no[n+]([O-])c1C(=O)c1ccc([N+](=O)[O-])cc1)c1ccc([N+](=O)[O-])cc1 ZINC000004900073
CN1CC(=O)N(C[C@]2(C)OCCc3ccccc32)C1=O ZINC000925100536
CCn1nc(C)c([N+](=O)[O-])c1NCC(C)(C)[C@]1(O)CCCOC1 ZINC000596536686
O=C(c1cn2c(n1)C=CCN2)n1cc2c(nc1=NCC1CC1)[C@H]1C[NH2+]C[C@H]1S(=O)(=O)C2 ZINC001149437431
COCCOC1CCN(c2nnc([C@H]3CCS(=O)(=O)C3)n2C[C@@H](C(C)C)[NH+]2CCCC2)CC1 ZINC001505029904
C/C=C(/C)C(=O)OC(C)(C)[C@H]1Oc2ccc3ccc(=O)oc3c2[C@H]1O ZINC000034074932
CCc1nnc([C@@H](C)NC(=O)c2cc([N+](=O)[O-])cc([N+](=O)[O-])c2)[nH]1 ZINC000270715524
CCCc1nnc([C@H]2CN(CCC(F)(F)F)CCO2)[nH]1 ZINC000076049637
CC(=O)OC[C@@H]1O[C@@H](n2cc(F)c(=O)[nH]c2=O)[C@@H]([NH3+])[C@@H](OC(C)=O)[C@@H]1OC(C)=O ZINC000073390789
Cc1cc(C)cc(O[C@H](C)C(=O)N2CCc3cc(S(=O)(=O)N(C)C)ccc32)c1 ZINC000219540570
CC[N@H+](C)Cc1cccc(Cn2c([C@@H]3CN(S(C)(=O)=O)CCO3)nnc2N2CCC(F)(F)C2)c1 ZINC001501495874
CCc1cc2c(CN(CCO)CCNC(=O)OC(C)(C)C)cc(=O)oc2cc1O ZINC000767923007
Cc1cc(C)c2c(c1)C(=O)/C(=C\c1ccc(OC(F)F)cc1OC(F)F)CC2 ZINC000006683651
CC(C)CC[N@H+](CC(=O)N1CCN(S(=O)(=O)c2ccc3c(c2)OCCO3)CC1)C1CC1 ZINC000012847618
COC(=O)c1c(C)c(C)sc1NC(=O)C(=O)NCCCNC(=O)OC(C)(C)C ZINC000743906869
C=CCN(CC=C)CC1=C2C(=O)C(=O)C3=C([C@H](OC(C)=O)C[C@]4(C)C(=O)CC[C@@H]34)[C@@]2(C)[C@@H](COC)CC1=O ZINC000685939169
CC(C)n1nccc1C(=O)N1C[C@@H]2CCN(C(=O)[C@@H]3CC[N@H+](C)C3)[C@@H]2C1 ZINC001021698918
CC[N@H+](CCn1c([C@@H](C)NS(C)(=O)=O)nnc1N1CCc2oncc2C1)CCC(F)(F)F ZINC001502186951
O=C(Cn1ncnn1)NC[C@H]1C[C@H](Nc2cc[nH]c(=O)c2[N+](=O)[O-])C1 ZINC001091482155
Cc1c2cc(C#N)ccc2sc1S(=O)(=O)N[C@H]1CC[C@@H](C)S(=O)(=O)C1 ZINC000594848991
C[C@@H](OC(=O)C(C)(C)c1ccc(O)cc1)c1ccccc1[N+](=O)[O-] ZINC000785035281
C[NH+](C)[C@@H]1CC[C@@H]2[C@@H](C1)OCCN2C(=O)c1sccc1S(=O)(=O)N1CCC(O)CC1 ZINC001466218989
O=C(CNC(=O)[C@@H]1CCC[NH2+]1)N1C[C@H]2[C@@H](C1)S(=O)(=O)CC[C@@H]2C(=O)N1CCOCC1 ZINC001159457735
O=C1CSC(=O)N1CCN1C(=O)S/C(=C\c2ccc(Cl)cc2)C1=O ZINC000015684826
O=[N+]([O-])c1cc(C(F)(F)F)cc([N+](=O)[O-])c1Sc1ncccn1 ZINC000005949434
C[C@H]([C@H](C)N(C)c1nnc(-c2ccc[nH]2)n1CCN1CC[N@H+](C)C(C)(C)C1)S(C)(=O)=O ZINC001508429249
Cc1cc(=O)c(C(=O)N2CCC[C@@]3(CCC(=O)N(CCC(C)C)C3)C2)c[nH]1 ZINC000077388133
CN(C)S(=O)(=O)c1ccc(N[C@@H]2CCCOC2)c([N+](=O)[O-])c1 ZINC000340975017
CC1(C)C[C@@H](n2[nH]c(=O)c3c2NC(=O)CS[C@@H]3c2cccc([N+](=O)[O-])c2)CCO1 ZINC000005862254
CS(=O)(=O)C1=CC(C(=O)Nc2ccc(N=S3(=O)CCCC3)cc2)=S=C1 ZINC000573107441
CC(C)[NH+]1CCC(O)(Cn2c(C(=O)N3CCCC3)nnc2N2CCN(CC(F)F)CC2)CC1 ZINC001509548167
CC(=O)N1CCC[N@@H+]([C@@H]2CN(c3nnc(C)n3CCCN3CCOC3=O)C[C@@H]2C)CC1 ZINC001596136863
COc1cc([C@@H]2c3cc4c(cc3[C@H](O)[C@@H](CO)[C@@H]2C(=O)N2CC[NH+](CC(C)C)CC2)OCO4)cc(OC)c1OC ZINC000257177749
Cc1ccc(S(=O)(=O)N[C@@H]2CC23CCOCC3)cc1[N+](=O)[O-] ZINC000451890612
CC1(c2ccc(S(=O)(=O)NCCOCCS(C)(=O)=O)cc2)OCCO1 ZINC000274467356
Cc1ccc(N=C2NC(=O)/C(=C\c3cc(Br)ccc3OCc3ccc(Cl)c(Cl)c3)S2)cc1 ZINC000408963006
CC[C@@H](C)c1nnc(N2CCN(S(C)(=O)=O)CC2)n1CC[NH+]1CCCC1 ZINC001708545178
C[C@@H]1CCN(c2ccc(S(C)(=O)=O)cc2[N+](=O)[O-])CC[S@@]1=O ZINC000276991598
COC(=O)CCCCC1=CC[C@@H]2C(=O)C=C(O)[C@@H]2C1 ZINC000104276583
O=C(c1cccc([N+](=O)[O-])c1)[C@@H]1[C@@H]2C(=O)NC(=O)[C@H]2[C@@H]2C=Cc3ccccc3N21 ZINC000247297236
CC(C)(C)C(=O)C(=O)N1CC2(C1)CCN(C(=O)c1cc(-c3nn[nH]n3)c[nH]1)C2 ZINC001573793703
Cc1cc([N+](=O)[O-])c(CC#N)cc1Br ZINC000199554593
CC[NH+](CC)C1CCN(c2nnc([C@H]3CCCCO3)n2CCN2CCCS2(=O)=O)CC1 ZINC001501893561
CC[C@@H](C#N)N(C)C(=O)C1CC(C)(C)CC(C)(C)C1 ZINC000598849892
CNS(=O)(=O)N1CC(C#N)C1 ZINC000306622517
CC(C)N(C)C(=O)C1CCN(c2nnc([C@@H]3CCC(=O)N3)n2CCC[N@@H+]2CCCO[C@@H](C)C2)CC1 ZINC001494531371
Cn1c(=O)oc2cc(/C=C3/CCOc4cc(Br)ccc4C3=O)ccc21 ZINC000253432640
COc1cc2c(c(OC)c1OC)-c1ccc(NCCCC(=O)NC[C@@H]3CCCO3)c(=O)cc1[C@@H](NC(C)=O)CC2 ZINC000108447824
C[C@H](OC(=O)c1cc(O)ccc1O)C(=O)Nc1cccc([N+](=O)[O-])c1 ZINC000740753639
COC(=O)c1sc(NC(=O)COC(=O)C[C@@H]2NC(=O)NC2=O)c(C(=O)OC)c1C ZINC000751576706
C[C@@H]1CN(c2nnc([C@@H]3CN(S(C)(=O)=O)CCO3)n2[C@H]2CCC[C@H](C(F)(F)F)C2)CCS1 ZINC001291256697
O=[N+]([O-])c1c(Cl)ccc(Cl)c1OC(F)F ZINC000263623115
C[NH+](C)CCN1C(=O)C(O)=C(C(=O)c2ccc3c(c2)OCCO3)[C@@H]1c1ccc(Cl)cc1 ZINC000020193216
Cc1cc(C(=O)Nc2ccc(Oc3ccc(Cl)nn3)c(Cl)c2)c(C)n1-c1cnn(C)c1 ZINC001456015359
O=[N+]([O-])c1c2nonc2ccc1N1CCCC1 ZINC000004093878
CO[C@@H]1COCC[C@@H]1N(C)C(=O)Cc1c[nH]c2ccc([N+](=O)[O-])cc12 ZINC000882365163
CCN(CC)C(=O)/C=C1/C(=O)[C@]2(C)CC[C@H]1C2(C)C ZINC000004266241
CC(=O)N1CC2(C1)C[C@H](OCC1CCOCC1)CS2 ZINC000247932403
COC(=O)C[C@@]12C(=O)NCC[N@H+]1[C@@H](c1ccccc1)[C@H]1C(=O)N(c3ccc(Cl)cc3)C(=O)[C@@H]12 ZINC000101452025
COC(=O)C1=C(C)N(C)C(=O)/C1=C\c1cc(C)n(-c2ccc(Cl)c(Cl)c2)c1C ZINC000408865120
CCOC(=O)C[C@@H]1C[C@@](C)(C(=O)OCC)C(=O)CC1=O ZINC000104222786
COC[C@@H](C)NC(=O)CN(c1cc(Cl)c(Cl)cc1Cl)S(C)(=O)=O ZINC000408629594
CC[C@H](C)OCc1c(I)cnn1CC ZINC000408715827
O=Cc1cc([N+](=O)[O-])ccc1Sc1ccc(F)cc1 ZINC000006845359
O=C(CO)N1CCN(C(=O)[C@@H]2CC[C@@H](C(=O)N3CCN(C(=O)CO)CC3)O2)CC1 ZINC000427637781
C[C@@H](NS(C)(=O)=O)c1nnc(N2CCC3(CCCC3)C2)n1C[C@@]1(O)CC[N@H+](C)C1 ZINC001541930483
CCCN(CC(=O)c1c(N)n(CC(C)C)c(=O)[nH]c1=O)[C@@H]1CCS(=O)(=O)C1 ZINC000063496972
CC1(C)Cc2nc3sc4c(ncnc4SCC(N)=O)c3cc2CO1 ZINC000004181271
O=[N+]([O-])c1ccc([C@@H](Nc2ncccc2O)c2ccc3cccnc3c2O)cc1 ZINC000049564994
CC(C)NC(=O)CN1C(=O)N[C@@](C)(c2ccc(Cl)c(Cl)c2)C1=O ZINC000015329821
CC(C)(C)OC(=O)N1CCN(C(=O)CC[NH2+][C@]2(CC(=O)[O-])CCOC2)CC1 ZINC001590051713
COc1cc(C=c2sc(=C(C#N)C#N)n(C3CC[NH+](C)CC3)c2=O)cc2c1OCO2 ZINC000920397936
N#Cc1ccccc1S(=O)(=O)N1CCN(c2cccc([N+](=O)[O-])c2S(N)(=O)=O)CC1 ZINC000515578864
O=[N+]([O-])c1ccc(N2CCCCCC2)c([N+](=O)[O-])c1 ZINC000004359657
C[C@@H](Sc1cccc[n+]1[O-])C(=O)N1CCCCCC1 ZINC000068934885
CC[N@@H+]1C[C@]2(C)CC[C@H](OC)[C@]34[C@@H]2[C@H](OC(C)=O)[C@@]2(OCO[C@@]25C[C@H](OC)[C@H]2C[C@]3(O)[C@@H]5[C@H]2OC)[C@@H]14 ZINC000030726628
CC[C@@H](C(=O)NCCOc1cc(C)ccc1C)N(c1cc([N+](=O)[O-])ccc1C)S(C)(=O)=O ZINC000224037254
CNS(=O)(=O)c1cc(C(=O)N2CSC[C@H]2C(=O)N(C)C(C)C)c(C)o1 ZINC000332693201
C[C@H](C[NH2+]Cc1cc(-c2nn[nH]n2)ccc1F)N(C)C(=O)[C@@H](C)n1cncn1 ZINC001575077435
N#Cc1cc(Br)ccc1Cn1cc([N+](=O)[O-])c(=O)c([N+](=O)[O-])c1 ZINC000804910690
COc1cc2c(cc1OC)C(Nc1ccc(S(N)(=O)=O)cc1)=NC(C)(C)C2 ZINC000018230015
CN(OC(=O)c1ccc([N+](=O)[O-])cc1)C(=O)c1ccc([N+](=O)[O-])cc1 ZINC000002164952
C[C@@]12C[C@H](O)C[C@H]1[C@@H]1C[C@H](O)[C@H]3CC(=O)CC[C@]3(C)[C@H]1CC2 ZINC000118929334
C=CCN(Cc1ccc(Cl)s1)C(=O)C1=CN2CCS(=O)(=O)N=C2C=C1 ZINC000008945074
Cc1nn(C)c(C)c1S(=O)(=O)N[C@@H](C)C(=O)N1CCOC[C@@H]1C#N ZINC000267151849
O=[N+]([O-])c1ccc(Br)c(S(=O)(=O)N(Cc2ccccc2[N+](=O)[O-])C2CC2)c1 ZINC001309329206
Cc1sc(S(=O)(=O)N2C[C@@H]3CCCN3C[C@H]2C)cc1[N+](=O)[O-] ZINC000343471361
CC(=O)c1cc(C(=O)N2CCC([NH+]3CCC(C(=O)NC(C)C)CC3)CC2)[nH]n1 ZINC000071712032
CCCC[C@H](CNC(=O)OC(C)(C)C)NS(=O)(=O)c1cc(Cl)c(F)cc1[N+](=O)[O-] ZINC001309296149
Cc1ccc(C)c(S(=O)(=O)N2CCc3ccncc32)c1[N+](=O)[O-] ZINC000276597437
COc1ccc([N+](=O)[O-])cc1S(=O)(=O)NC[C@H](O)C[NH+]1CCC(C)CC1 ZINC000443296632
CC(C)c1nnc(N2CC[C@@H](N3CC[NH+](C(C)C)CC3)C2)n1CCN1CCCS1(=O)=O ZINC001508962077
CS(=O)(=O)c1cc([N+](=O)[O-])ccc1N[C@H]1C[C@H](O)C12CCC2 ZINC000596515516
N#CC(Br)(C(F)(F)F)C(F)(F)F ZINC000002526209
CC(C)(C)OC(=O)N1C[C@@H]([NH2+]CCOCCN2C(=O)C=CC2=O)C[C@H]1C(=O)N1CCSC1 ZINC001170029453
N#CN1C[C@H](CO)C[C@@H]2c3cccc4[nH]cc(c43)C[C@H]21 ZINC000035644566
CSCC[C@@H]1[NH2+][C@@]2(c3ccccc3NC2=O)[C@@H]2C(=O)N(c3ccc(C)c(C)c3)C(=O)[C@@H]21 ZINC000015957482
C#CCN(c1nnc([C@@]2(OC(C)C)CCOC2)n1C[C@H]1OCC[C@H]1C)[C@@H]1CCS(=O)(=O)C1 ZINC001507625160
CCn1cc(C=NN=c2[nH]c3ccccc3[nH]2)c2ccccc21 ZINC000014134281
CCC1(CC)CCN(c2nnc([C@H]3CN(S(C)(=O)=O)CCO3)n2CCc2sc(C)nc2C)C1 ZINC001292384940
CN1C(=O)C(=Cc2ccc(-c3cc(Cl)cc(Cl)c3)o2)C(=O)N(C)C1=O ZINC000006178548
Cc1n[nH]c(C)c1CC(=O)N1CC[C@@]2(C)C[C@H](O)CC[C@@H]12 ZINC000257269499
Cc1sc(S(=O)(=O)N2CCOC[C@@H]2CC(C)C)cc1[N+](=O)[O-] ZINC000124000116
O=C(c1cnc2n1CCNC2)n1cc2c(nc1=NCC1CC1)[C@H]1C[NH2+]C[C@H]1S(=O)(=O)C2 ZINC001159393347
CC1CCN(CN2C(=O)N[C@@](C)(c3ccc(C#N)cc3)C2=O)CC1 ZINC000013097988
O=C(CN(C(=O)c1ccc(Cl)cc1)N1C(=O)c2cccc([N+](=O)[O-])c2C1=O)c1cccc([N+](=O)[O-])c1 ZINC000408642293
C=CCO[C@@H]1CC[C@H]2[C@H]1OCCN2C(=O)CC1CCCC1 ZINC000096041533
Cc1c[nH]c(=O)n1-c1ccc([N+](=O)[O-])cc1 ZINC000162730064
C[C@H](C#N)CNc1ccc([N+](=O)[O-])cc1Cl ZINC000072307613
COC(=O)c1cc2c(nc1-c1cnn(C)c1)CCN(C(=O)[C@@H]1COC3(C[NH2+]C3)CN1)CC2 ZINC001159330566
CCOC(=O)C1(NC(=O)[C@H]2O[C@@H]2C(=O)N[C@@H](CC(C)C)C(=O)NCCC(C)C)CC[NH+](C)CC1 ZINC001182982581
C#CC1(O)CN(S(N)(=O)=O)C1 ZINC000903040537
O=[N+]([O-])c1ccccc1S(=O)(=O)N[C@H]1[C@@H]2CCO[C@@H]2C12CCC2 ZINC000155770027
Cc1c(C)c(=O)oc2c(C)c3occc(=O)c3cc12 ZINC000001629590
CC(C)CN1C(=N)/C(=N\O)C(=O)N(C)C1=O ZINC000008324312
CC(C)N1C(=O)/C(=C\c2ccccc2OCc2ccc(Br)cc2)S/C1=N\c1ccccc1 ZINC000408908291
CCOc1cc(OCC)c(/C=C2/SC(=O)N(C(C)C)C2=O)cc1Br ZINC000409019280
CC(=O)c1c(F)cc(F)cc1OCc1ccc([N+](=O)[O-])cc1F ZINC000155688408
Cc1n[nH]nc1C(=O)N1CC2(C1)CCN(C(=O)[C@@H]1C[C@H]1[N+](=O)[O-])CC2 ZINC000944933231
Cc1nnc(N2CCN(c3ccc4nncn4n3)CC2)n1CC[N@@H+](C)C(C)C ZINC001707911875
NS(=O)(=O)c1cc(C(=O)OCC(=O)N2CCN(C(=O)C3CC3)CC2)cs1 ZINC000050836854
CC(C)[N@H+](C)CCCn1c([C@@H]2CN(S(C)(=O)=O)CCO2)nnc1N1C[C@H](C)CC[C@H]1C ZINC001493421610
O=C(c1ccc([N+](=O)[O-])s1)N1CCN(C(=O)[C@H]2C[C@@H](O)C[NH2+]2)CC1 ZINC000478034044
Cc1ncnc(Cl)c1-n1c2c(ncn2COCCOC(=O)[C@@H]([NH3+])C(C)C)c(=O)nc1N ZINC001169982301
CCc1nn(C)c(N2CCN3C(=O)NC(=O)[C@H]3C2)c1[N+](=O)[O-] ZINC000361072665
CC(=O)Nc1ccc(N2C(=O)c3ccc([N+](=O)[O-])c4c([N+](=O)[O-])ccc(c34)C2=O)cc1 ZINC000006073779
CN(Cc1ccc(-c2nn[nH]n2)cc1)C(=O)[C@](C)(C#N)CC(=O)OC(C)(C)C ZINC000825957848
CC(C)[N@@H+]1[C@H](Cn2cccn2)C[C@H]2CN(c3nc(Cl)nc4c3COC4(C)C)CC[C@@H]21 ZINC001164836047
Cn1nc(C(=O)N[C@@H]2CN(Cc3cnns3)C[C@@H]2O)c2c1CCCC2 ZINC001083794389
CN1C[C@@H](Nc2ccc(S(=O)(=O)NCC[NH+](C)C)cc2[N+](=O)[O-])CC1=O ZINC000278725202
CN(C)S(=O)(=O)c1ccc(N(CC[NH3+])c2ncccc2S(N)(=O)=O)c2nonc21 ZINC001160614738
CCNS(=O)(=O)[C@@H]1CCN(c2nnc([C@H](C)CC)n2CCN2CC[N@H+](C)C(C)(C)C2)C1 ZINC001502466566
CCOc1cc(/C=N/c2ccc([C@@H]3Nc4ccc(C)cc4[C@H]4C=CC[C@H]43)cc2)cc(Cl)c1OC ZINC000408941236
CC(C)([C@@H](O)c1ccc(F)cc1)[N+](=O)[O-] ZINC000526049376
O=C(C1CC1)N1CCC2(CC1)SCC(=O)N2c1ccc(Cl)cc1 ZINC000034924402
C[C@@H]1C[C@@H](c2ccc(F)cc2)CN1C(=O)[C@H]1CSCN1 ZINC000237577639
Cn1cc(C(=O)NCc2cnc3n2CC[N@H+]([C@@H]2CC(=O)N(C(=O)OC(C)(C)C)C2)CC3)cn1 ZINC001171711020
CCc1noc(C)c1C(=O)N1CC[C@H]2OCc3cnnn3[C@H]2C1 ZINC000299789356
COc1cc(CCNC(=O)C(=O)N2C[C@@H](C)[NH2+][C@@H](C)C2)c([N+](=O)[O-])cc1OC ZINC000419028711
O=[N+]([O-])c1cc(I)cc2[nH]ccc21 ZINC000014984605
Cc1[nH][nH]c(=O)c1[C@@H](c1ccc(C(C)C)cc1)C(C#N)C#N ZINC000104815727
COc1ccc2[nH]cc(CCN3C(=O)C(O)=C(C(=O)c4ccc(C)cc4)[C@H]3c3ccc([N+](=O)[O-])cc3)c2c1 ZINC000035164988
Cc1cnc(N2CCCC[C@@H]2c2ncc[nH]2)c([N+](=O)[O-])c1 ZINC000088727619
CC[N@H+](CCC(N)=O)C1CCN(S(=O)(=O)c2ccccc2[N+](=O)[O-])CC1 ZINC001173698704
CO[C@H](CNC(=O)C(=O)N[C@H]1CC[C@H](C)C1)C1CCCCC1 ZINC001332166645
Cc1ccc2c(c1)C(=O)N[C@@H](CCCC[NH+](C)C)C(=O)N[C@H](CC(C)C)C(=O)NCc1cn(nn1)CCO2 ZINC000952856767
C=C[C@@]1(C)OC(=O)N(c2cc(Cl)cc(Cl)c2)C1=O ZINC000000273494
CC[N@@H+]1CC[C@@H](Cn2c([C@@H]3CCS(=O)(=O)C3)nnc2N(C)CCc2cnccn2)C1 ZINC001502276615
Cc1nc(C(=O)N2CC3(C2)CCN(C(=O)[C@@H]2C[C@H]2[N+](=O)[O-])C3)co1 ZINC001018965076
CN(Cc1ccc(Cl)s1)c1ccc(C#N)cn1 ZINC000040024850
C=CCN1C(=O)/C(=C/c2cc(C)n(-c3ccc(Br)c(Cl)c3)c2C)C(=O)NC1=S ZINC000001153135
CC(C)CN(CCC(=O)N1CC[NH2+]CC1)c1c(N)n(CC(C)C)c(=O)[nH]c1=O ZINC000519827968
Cc1c([N+](=O)[O-])cccc1N1C(=O)[C@@H]2[C@@H](C(C)C)[NH2+][C@@]3(C(=O)Nc4ccccc43)[C@H]2C1=O ZINC000101994187
CC(=O)c1ccc(NC=C2C(=O)N(c3ccc(Br)cc3)N=C2C)cc1 ZINC000013549081
CCS(=O)(=O)C1=NN2C(=NC(=O)/C(=C/c3ccc(-c4ccc(C)c(Cl)c4)o3)C2=N)S1 ZINC000020208230
CO[C@H](CNS(=O)(=O)c1cc(C)sc1[N+](=O)[O-])C(F)(F)F ZINC000866786453
CC(C)Cc1nnc(N2CCN(c3nccnc3C#N)C[C@@H]2C)n1CC1([NH+](C)C)CCOCC1 ZINC001509216639
O=C(c1ccc(N2Cc3ncnn3C3(CC[NH2+]CC3)C2)nc1)N1CCS(=O)(=O)CC1 ZINC001165313657
Cc1sc(S(=O)(=O)N2CC(F)(F)C[C@@H]2CO)cc1[N+](=O)[O-] ZINC000614850730
CCOC(=O)COc1c(Br)cc(C=Nn2c(=O)c3cc(Br)ccc3nc2[C@H](C)CC)cc1[N+](=O)[O-] ZINC000409310976
CCO[C@H](C(=O)N1CCCN(C(=O)[C@@H](C)CC)CC1)C(C)C ZINC001414626485
O=[N+]([O-])c1ccc(NC[C@@H]2CCS(=O)(=O)C2)c([N+](=O)[O-])c1 ZINC000005390774
COC(=O)CN(c1ccc(C(C)C)cc1)S(=O)(=O)c1cc([N+](=O)[O-])ccc1C ZINC000225071962
CN(C(=O)[C@@H]1CC12CCN(C(=O)c1n[nH]cc1[N+](=O)[O-])CC2)C1CC1 ZINC000362232078
C[C@@H]1CC2(CN1C(=O)C(=O)NCCn1cc([N+](=O)[O-])cn1)CC[NH2+]CC2 ZINC000424519550
Cc1cc(C=C2C(=O)N(C)C(=O)N(C)C2=O)c(C)n1-c1ccc(Br)cc1 ZINC000004704579
O=C(c1cc([N+](=O)[O-])n[nH]1)N1C[C@H](O)C[C@@H]1c1ccc(F)c(F)c1 ZINC000348255453
CS(=O)(=O)N(CC[NH3+])C(=O)[C@@H]1CC(=O)c2oc(=O)c3cc(O)c(O)c([O-])c3c21 ZINC001185542449
Cn1ccnc1C(=O)NCc1cnc2n1CCN(C(=O)C1=NO[C@@]3(CC[NH2+]C3)C1)CC2 ZINC001160405427
CS(=O)(=O)N1CC[C@@H](Nc2ccc([N+](=O)[O-])cc2S(=O)(=O)N2CCOCC2)C1 ZINC001559227142
CC(C)C[C@H]1CCN(c2nnc([C@H]3COc4ccccc4O3)n2CCOCCS(C)(=O)=O)C1 ZINC001287537513
C[C@@]12CS(=O)(=O)C[C@H]1SC(=S)N2c1cccc(Br)c1 ZINC000005612124
O=C([C@@H]1NC(=O)C[C@@H]1C(F)(F)F)N1CCc2c1cccc2[N+](=O)[O-] ZINC000374055285
CC(C)(C)c1ccc(NC(=O)[C@@H]2CC(=O)NC(=O)N2)cc1[N+](=O)[O-] ZINC000597631652
C[C@@H]1[C@@H]([NH2+]CCn2cc(Cl)cn2)CCN1C(=O)c1c[nH]c(-c2nn[nH]n2)c1 ZINC001575901156
O=[N+]([O-])c1ccc(Br)c(CN2C[C@H]3C[C@@]3(CO)C2)c1 ZINC000930251920
CCOc1ccc(N=C2NC(=O)/C(=C\c3ccoc3)S2)cc1 ZINC000408954631
C[C@@]1(c2ccc(Cl)cc2Cl)NC(=O)N(Cc2ccc([N+](=O)[O-])cc2)C1=O ZINC000006175868
CSCC[C@H](C(=O)OCC(=O)N(CCC#N)c1ccccc1F)N1C(=O)c2ccccc2C1=O ZINC000003456528
CC(=CN=Nc1ccc([N+](=O)[O-])cc1C(F)(F)F)Cc1ccc(C(C)C)cc1 ZINC000005633579
CCN(Cc1cc(Br)ccc1O)S(=O)(=O)c1c(C)cnn1C ZINC000795868643
C[C@H](CC[NH+]1CCN(C)CC1)NC(=O)NC[C@@H](O)c1cc(Cl)cc(Cl)c1 ZINC000770592142
O=C([C@@H]1CCOC1)N1CCC(C(F)(F)F)CC1 ZINC000173466402
C[C@@H](O)[C@H](NS(=O)(=O)c1ccc(Cl)c(Cl)c1)C(=O)OCC(=O)c1ccc[nH]1 ZINC000012622610
C[C@@H]1NO[C@H](NS(=O)(=O)c2ccc(NN=C3C=CC(=O)NC3=O)cc2)[C@H]1C ZINC000006143523
CC(C)C1CCN(c2nnc([C@H]3CN(S(C)(=O)=O)CCO3)n2CCSCC(F)(F)F)CC1 ZINC001287265535
Cc1ccc(OCCCn2c([C@H](C)NS(C)(=O)=O)nnc2N2CCSC(C)(C)C2)cc1 ZINC001289842609
CN1C(=O)C(=Cc2cc(Br)c(Sc3ncccn3)o2)C(=O)N(C)C1=O ZINC000409083497
C[C@@H]1C[C@@H](C)[C@H](C(=O)N2CCN(c3ccccc3[N+](=O)[O-])CC2)O1 ZINC000332408822
COCCN(C)c1ccc(C[NH2+]CC[C@@H]2CN(C(=O)OC(C)(C)C)CCS2(=O)=O)cn1 ZINC001474264653
CCN(Cc1cn(CC)nc1C)S(=O)(=O)c1c(C)nn(C(F)F)c1C ZINC000036614838
FC(F)(F)c1ccc(Sc2nnnn2-c2ccc(Cl)cc2)nn1 ZINC000170590986
N#C[C@@H]1C[NH2+]C[C@@H]1NC(=O)CCNS(=O)(=O)c1ccc([N+](=O)[O-])cc1 ZINC000843463086
Cc1ccc([C@]2(O)CCN(c3nnc(-c4ccc(Cl)nc4)n3C[C@@](C)(O)CCC(C)C)C2)cc1 ZINC001361167372
CCc1cnc([C@@H](C)NCc2nnc(C)n2CC)s1 ZINC000096014128
O=C1NC[C@H]2CN(Cc3ccc([N+](=O)[O-])cc3[N+](=O)[O-])CCN2C1=O ZINC000278625312
CCS(=O)(=O)[C@H]1CC[C@@](N)(C#N)C1 ZINC000217944932
CN(CCS(C)(=O)=O)c1nnc(-c2cnn(C)c2)n1CC1([NH+](C)C)Cc2ccccc2C1 ZINC001503633866
CCC(CC)(CC(=O)[O-])NC(=O)Nc1ccc(C(C)(C)[NH3+])cc1 ZINC001595050600
Cc1ccc(NC(=O)CCNc2ccc(S(N)(=O)=O)cc2[N+](=O)[O-])cc1S(=O)(=O)N1CCCCC1 ZINC000514387837
O=[N+]([O-])c1ccc([N-][NH+]=C2C=CC(=NNc3ccc([N+](=O)[O-])cn3)c3ccccc32)nc1 ZINC000018145026
C[C@H](NC(=O)c1cc([N+](=O)[O-])ccc1Sc1nnnn1C)C12CC3CC(CC(C3)C1)C2 ZINC000009630816
CC(C)(C)c1nc(Sc2ncc([N+](=O)[O-])s2)n[nH]1 ZINC000002576331
CC(C)OC(=O)C[C@@H](NC(=O)CCS(=O)(=O)c1ccc2c(c1)OCCO2)c1ccccc1[N+](=O)[O-] ZINC000514390162
C[C@@H](OC(=O)c1cc(Cl)cc(Cl)c1N)C(=O)NC(N)=O ZINC000003520658
N#Cc1cc(OC(F)(F)F)ccc1C(F)(F)F ZINC000263624101
Cc1cccc(COc2ccc(C=C3C(=O)NC(=S)N(C)C3=O)cc2I)c1 ZINC000408908358
O=C(c1cncnc1)n1cc2c(nc1=NCC1CC1)[C@H]1C[NH2+]C[C@H]1S(=O)(=O)C2 ZINC001147426798
CC(C)(C)OC(=O)c1c(N)sc2c1COCC2 ZINC000950756081
CC(C)C(=O)N(c1ccc(Br)cc1)[C@H]1C=CS(=O)(=O)C1 ZINC000004165582
Cc1ccc([C@H]2C(C(=O)OC(C)C)=C(C)NC3=C2C(=O)CC(C)(C)C3)cc1 ZINC000000726600
CC(C)n1nnnc1Sc1ccc([N+](=O)[O-])cc1Cl ZINC000015142896
C=CCNC(=O)C[NH2+][C@@H]1CN(C(=O)c2ccns2)C[C@@H]1n1ccnn1 ZINC001129881688
CN(C)C(=O)COC[C@]12COC[C@H]1C[N@@H+](C1CCN(S(=O)(=O)c3ccccc3[N+](=O)[O-])CC1)C2 ZINC001173695111
Cc1cc(C(=O)COC(=O)c2cc(S(=O)(=O)N3CCCC3)cn2C)c(C)n1-c1ccc(C)cc1 ZINC000016165647
CCCN(CC)c1nnc([C@@H]2CN(S(C)(=O)=O)CCO2)n1Cc1cc(Br)cs1 ZINC001294498998
CCOc1cc2ncc(C#N)c(Cl)c2cc1[N+](=O)[O-] ZINC000065739220
C[C@H](c1ccc(F)c(F)c1)N(C)c1nnc(C(C)(C)C)n1CCn1cc(Br)cn1 ZINC001360433237
Cc1nnc(CC(=O)N(CC[NH3+])c2ccc(S(=O)(=O)N(C)C)c3nonc32)[nH]1 ZINC001177443343
O=C1CCCC2=C1[C@@H](c1ccc(OC(F)F)cc1)c1c(=O)[nH]c(=O)[nH]c1N2 ZINC000000921395
Cc1ccc([N+](=O)[O-])cc1S(=O)(=O)N1CCN(S(=O)(=O)CCC[NH+](C)C)CC1 ZINC001474813542
CC(C)[C@H](C)N(C)C(=O)Nc1ccc(-n2cncn2)nc1 ZINC000095949483
CC(C)c1ocnc1C(=O)N1CCC2(CC1)OC[C@@H](C)O2 ZINC000084715304
Cc1c(C=NN=c2[nH]c3ccccc3s2)cc(C#N)n1C ZINC000254531263
O=C(C1=CC(=O)CS1)N1CCc2ccc(F)cc21 ZINC000102759828
CCc1cccc2c(C=NN3C(=S)N=NC3CC)c[nH]c21 ZINC000254518086
C[C@H](CC(=O)OCCCCC(C)(C)C#N)C(F)(F)F ZINC000860324529
C#C[C@H](C)N(C)S(=O)(=O)c1cc(Br)c(C)c([N+](=O)[O-])c1OC ZINC000767635215
Cn1cnc(S(=O)(=O)NCCCCNS(=O)(=O)c2cn(C)cn2)c1 ZINC000268773712
Cc1nnc(Sc2ccc(C=O)cc2[N+](=O)[O-])s1 ZINC000015165242
CC(C)(Cn1c([C@@H]2CCS(=O)(=O)C2)nnc1N1CCCN(CC(F)(F)F)CC1)C(F)(F)F ZINC001287093979
CCCCc1nc(OC)c(C#N)c2c1COC(C)(C)C2 ZINC000096115827
C[C@@H]1[C@@H](C(F)(F)F)CCN1S(=O)(=O)c1ccc([N+](=O)[O-])cn1 ZINC000593588823
COC(=O)C[C@@H]1CN(c2nnc([C@@H]3CCC(=O)N3)n2C[C@@]2(O)CC[N@H+](C)C2)C[C@H]1O ZINC001299415523
O=[N+]([O-])c1ccccc1S(=O)(=O)N1CCO[C@@]2(CCOC2)C1 ZINC000274518677
C[C@@H]1CN(CCO)CCN1C(=O)C[C@@H]1CS(=O)(=O)[C@@H]2CN(C(=O)OC(C)(C)C)C[C@@H]12 ZINC001468955345
CC(=O)Nc1cc(F)c(S(=O)(=O)N2C[C@@H]3COC[C@H](C2)O3)c(F)c1Cl ZINC000328737160
C=C[C@@]1(O)C[C@@H]2[C@@H]3C4C5[C@H](CC[C@@H]5[C@H]5[C@H]4[C@H]2C[C@]5(O)C=C)[C@@H]31 ZINC000104291313
O=C1CC[C@H](C[NH2+]C2CCN(S(=O)(=O)c3ccccc3[N+](=O)[O-])CC2)N1 ZINC001173692195
Nc1ccc2c(c1)CCC[C@H]2NS(=O)(=O)c1ccc([N+](=O)[O-])cn1 ZINC000595106945
CC1(C)COc2ccc(NCc3ccc([N+](=O)[O-])cc3)cc2NC1=O ZINC000865861533
Cc1nc(Cc2nnc(Sc3c([N+](=O)[O-])ncn3C)o2)cs1 ZINC000073152118
CC(C)C[N@@H+]1CCO[C@@H](Cn2c([C@H]3CCCO3)nnc2N2CCC(S(C)(=O)=O)CC2)C1 ZINC001509440367
Cc1ccc(NN=C(C#N)C(=O)c2ccc(C)cc2)cc1 ZINC000252614735
CN(C(=O)c1ccc(Br)cc1[N+](=O)[O-])[C@@H]1CCNC1=O ZINC000340493147
C[C@H](CC(C)(C)C#N)OC(=O)c1coc(C(F)F)c1 ZINC000860870198
CC1(C)C(=O)[C@@]2(Br)CC[C@]1(CC#N)C2 ZINC000085398908
CC(C)CN(C(=O)CN1CC[NH+](CC(C)(C)O)CC1)c1c(N)n(CC(C)C)c(=O)[nH]c1=O ZINC001167085224
Cc1cc(=O)[nH]c([C@H](C)Sc2ncc(C(C)C)n2C(C)C)n1 ZINC000120878571
CC(C)C(=O)/N=C1/S[C@@H]2CS(=O)(=O)C[C@@H]2N1c1c(Cl)cccc1Cl ZINC000101303866
CC(C)NC(=O)C(=O)N1CCN(c2nnc([C@@H]3CCCOC3)n2CC2([NH+](C)C)CCCC2)CC1 ZINC001509581183
CN(CC(=O)Nc1ccc(NC(=O)CCN2C(=O)CNC2=O)cc1)S(=O)(=O)c1ccc(C#N)cc1 ZINC000482846779
CCN(C(=O)Cn1nc(C)c([N+](=O)[O-])c1C)[C@@H]1CCS(=O)(=O)C1 ZINC000008986111
C[C@@H]1C[C@@H]2C[C@@H]2C[C@H]1C(=O)N1CCOc2c(F)c(F)ccc21 ZINC001129796453
CCn1ncnc1CN1CC[C@H]1c1ccc(F)cc1 ZINC000215567972
CC(C)C[C@]1(CO)CCCN1C(=O)C(=O)N1CCC[C@H](n2cc(C[NH3+])nn2)C1 ZINC000423571536
CCc1cccc(C)c1-n1c(C)cc(/C=C2\SC(=Nc3cc(Cl)ccc3C)NC2=O)c1C ZINC000408959623
CC(=O)OC[C@H]1O[C@@H](OC(C)=O)[C@H](NC[C@@H](O)C(F)(F)F)[C@@H](OC(C)=O)[C@@H]1OC(C)=O ZINC001250995366
CC(C)C(=O)OCC(=O)Nc1c(Br)cc([N+](=O)[O-])cc1Br ZINC000011079203
COC(=O)C1=C(C(=O)OC)C(C(=O)OC)(C23CC4CC(CC(C4)C2)C3)C(C(=O)OC)=C1C(=O)OC ZINC000033483184
O=C(CCN1C(=O)[C@@H]2CC=CC[C@H]2C1=O)OCC(=O)N1CC(=O)Nc2ccccc21 ZINC000003300501
CN(C)c1ccc(/C=C2\C(=O)[C@@H]3CC[C@](C)(C2=O)C3(C)C)cc1 ZINC000004235369
Brc1ccc(N[C@H]2COCCC23OCCO3)cc1 ZINC001168352943
C[N@@H+]1CC[C@H](C(=O)N2CC[C@@]3(CCN(c4ccc(-c5nn[nH]n5)cn4)C3)C2)C1 ZINC001571214029
CCC(CC)Oc1ccc(C(=O)N(C)c2ccc([N+](=O)[O-])nc2)cc1 ZINC000410806430
CC(C)(C)OC(=O)N1CCO[C@@H](c2ccc(NC(=O)c3ccc4c(c3)CC(C)(C)O4)cc2)C1 ZINC001437686777
C[C@H](COCC(F)(F)F)Nc1ccc([N+](=O)[O-])c(C(F)(F)F)c1 ZINC000531092518
O=[N+]([O-])c1cccc(S(=O)(=O)N[C@H]2CCOC23CCCC3)c1 ZINC000908186154
CCOC1=C/C(=C/C=C2C=CN(C)C=C2)C=CC1=O ZINC000334139378
CSc1ccc(O[C@@H](C)C(=O)Oc2c(C)cccc2[N+](=O)[O-])cc1 ZINC000760020449
CC(C)CN1c2ccc([N+](=O)[O-])cc2CC2(C(=O)NC(=O)NC2=O)[C@@H]1C(C)C ZINC000004593992
CC1(C)CC[C@@H](OC(=O)c2cc([N+](=O)[O-])cc3ccccc32)C1=O ZINC000859810966
COc1c2c(cc3c1[C@@H](c1nnnn1-c1ccc(C(=O)N(C)C)cc1)N(C)CC3)OCO2 ZINC000020758556
O=C(Cc1ccccc1)N1C[C@@H]2C[C@@H](O)CN2C2(C[NH+](C3CCC(F)(F)CC3)C2)C1 ZINC000514290297
COc1ccc(-n2c(C)cc(C=C3C(=O)NC(=S)N(C)C3=O)c2C)c([N+](=O)[O-])c1 ZINC000408912936
C#CCCCn1c([C@@H]2CN(S(C)(=O)=O)CCO2)nnc1N1CCC(n2cc(Cl)cn2)CC1 ZINC001507587765
O=C(COC(=O)[C@@H](CCCCN1C(=O)[C@@H]2[C@@H]3CC[C@@H](C3)[C@@H]2C1=O)N1C(=O)[C@@H]2[C@@H]3CC[C@@H](C3)[C@@H]2C1=O)c1cccc([N+](=O)[O-])c1 ZINC000029747825
COC(=O)c1cc([N+](=O)[O-])cnc1N1CCCn2cnc(COCC[NH+](C)C)c2C1 ZINC001165000611
O=C(NN1C(=O)CSC1=S)C12CC3CC(CC(C3)C1)C2 ZINC000005203306
NC1=NC(=O)C2(CCN(C(=O)CCc3cc4n(n3)CCC[NH2+]C4)CC2)N1 ZINC000072457735
CN(C)C(=O)[C@@H]1C[C@@H]1C(=O)NC1C[C@H]2CC[C@@H](C1)[N@H+]2CC1CCOCC1 ZINC001021381857
CCO[C@@H]1C[C@](NC(=O)NCCC[NH+]2CCC(C)CC2)(C(=O)[O-])C1(C)C ZINC000908760909
CN1C(=O)C(=Cc2ccc(-c3ccc(Cl)c([N+](=O)[O-])c3)o2)C(=O)N(C)C1=S ZINC000001184144
C[C@H]1CN(CC#C[C@]2(C)CCCC(C)(C)O2)C[C@H](C)O1 ZINC000012417991
CN(C)c1ccc([N+](=O)[O-])cc1[N+](=O)[O-] ZINC000004255805
CC(=O)N1CC[C@@H](CN(C)c2nnc([C@@H]3CCO[C@H]3C(C)(C)C)n2C[C@@]2(O)CC[N@H+](C)C2)C1 ZINC001508200594
O=[N+]([O-])c1ccccc1S(=O)(=O)N1CCC([NH2+][C@@H]2CCOC[C@H]2O)CC1 ZINC001173691050
C[C@]12CC[C@@H]3[C@@H](CCC4=CC(=O)CC[C@@]43C)[C@@H]1CC[C@]2(O)C(=O)CSCCO ZINC000253500106
CCc1ccc(N[C@@H]2NC(=O)/C(=C/c3cc(C)n(-c4ccc(O)cc4)c3C)S2)cc1 ZINC000408771010
C[C@@H](NS(=O)(=O)CCCS(=O)(=O)Nc1ccc2ncnn2c1)C1CC1 ZINC000349546131
CCN(CC(=O)N[C@@H]1CCS(=O)(=O)C1)C(=O)N[C@@H](C)C[N@H+]1C[C@H](C)C[C@H](C)C1 ZINC000463381120
Cc1nn(CC[NH+](C)C)c(C)c1S(=O)(=O)N[C@@H](c1ccc(C)cc1)[C@H](C)S(C)(=O)=O ZINC001475246981
C[C@@H]1CC[C@H](O)[C@@H]([C@@H]2CCCC[N@@H+]2CC(=O)N2CCN(CC(=O)N(C)C)CC2)C1 ZINC000463190059
CCN(c1nnc(-c2cc(Br)cn2C)n1CCC1CC1)[C@H]1CCS(=O)(=O)C1 ZINC001295153308
C#CCCCCn1c([C@@H]2CN(S(C)(=O)=O)CCO2)nnc1N(C)[C@H]1CCCc2c1cnn2C ZINC001507562928
Cc1ccc(N2C(=O)[N-]C(=O)C(=CNc3ccc(Br)cn3)C2=O)cc1 ZINC000013124233
COCC[N@@H+]1CCN(c2nnc(C(C)C)n2C[C@@H]2CCC[C@@H]2N2CCCS2(=O)=O)C[C@@H]1C ZINC001504906017
O=[N+]([O-])c1ccc(-n2nc3cc([N+](=O)[O-])c4nonc4c3n2)c([N+](=O)[O-])c1 ZINC000008497828
O=C(CSc1nnc2n1CCCCC2)N1CCN(S(=O)(=O)c2ccc(Cl)s2)CC1 ZINC000009605902
CN(C(=O)[C@@H]1C[C@H]1[N+](=O)[O-])[C@H]1CS(=O)(=O)c2ccc(Cl)cc21 ZINC000366719044
N#Cc1cncc(C(=O)n2c(N)c(N)c(OS(=O)(=O)[O-])nc2=N)c1 ZINC001194103420
O=S(=O)(c1ccc(Cl)s1)N1CCC(O)(Cn2ccc3ccncc32)CC1 ZINC000012259043
O=C(O[C@H]1CCN(c2ccccc2C(F)(F)F)C1=O)[C@H]1CC(=O)N(c2cn[nH]c2)C1 ZINC000770414246
C[C@](O)(C(=O)N1CC[C@@H](C(F)(F)F)[C@@H](CO)C1)C1CC1 ZINC000331954016
C[C@H]1C[C@H](NC(=O)N2CC[NH+](C3CCOCC3)CC2)CCN1C(=O)OC(C)(C)C ZINC000772479765
CC[NH+](CC)CCCn1c([C@@H]2CCC(=O)N2)nnc1N1CCc2nn(C)c(=O)cc2C1 ZINC001501951613
CC1=C(C(=O)OCCC#N)CC(C(=O)OCCC#N)=C(C)N1 ZINC000033700721
CNC(=O)CCCN(C)S(=O)(=O)c1cc(S(C)(=O)=O)sc1Cl ZINC000271271417
CNc1ccc(Br)c(C(F)(F)F)c1 ZINC000036533385
CN(C)C(=O)CN1Cc2c(C(=O)n3ccc(C[NH3+])cc3=N)ncn2-c2ccccc2S1(=O)=O ZINC001150383256
C=CCOC(=O)[C@@H]1[C@@H](c2ccc(C)cc2)c2c([nH][nH]c2=O)C[C@@]1(C)O ZINC000006752706
O=C(CN1C(=O)NC2(CCSCC2)C1=O)c1cccc([N+](=O)[O-])c1 ZINC000369131556
C[C@]12C=C[C@](C)(O1)[C@@H]1C(=O)N(c3ccc([N+](=O)[O-])cc3)C(=O)[C@@H]12 ZINC000101356610
Cc1ccc([N+](=O)[O-])cc1S(=O)(=O)NNc1ccc(Cl)c(Cl)c1 ZINC000012759547
Cc1ccc2cccc(OS(=O)(=O)c3ccccc3[N+](=O)[O-])c2n1 ZINC000004891918
CN1C(=O)/C(=C\c2ccc(Sc3ccc(Cl)cc3)cc2)C(=O)NC1=S ZINC000006578472
CCOc1cc([C@@H]2NC(=O)NC(C)=C2C(=O)OC)ccc1OC[C@@H](O)NN=Cc1cccc(OCC#N)c1 ZINC000408949070
Cc1ccc(C)n1N1C(=O)/C(=C\c2ccc(C)cc2)SC1=S ZINC000409206418
CC(C)NC(=O)C(=O)N1CCN(c2nnc([C@@H]3CCOC3)n2CCCC[NH+]2CCC(C)CC2)CC1 ZINC001494052648
NS(=O)(=O)c1cccc(S(=O)(=O)N(CCO)[C@@H]2CCCSC2)c1 ZINC000331313211
O=C(c1ccc([N+](=O)[O-])o1)N(Cc1nnc(-c2ccccc2Cl)o1)C1CC1 ZINC000032678689
CC(C)Cc1nnc(N2CCN(C[C@@H]3C[N@@H+](C(C)C)CCO3)CC2)n1Cc1nncn1C ZINC001541475620
CC(=O)c1cc(F)c(Br)cc1[N+](=O)[O-] ZINC000169800516
CCO[C@@H]1C[C@@H](Nc2ccc([N+](=O)[O-])cc2)C12CCCC2 ZINC000085679594
CC(C)CN1CCN(c2nnc(-c3cc4c(s3)CC[C@@H](C)C4)n2CCC(C)(F)F)[C@@H](C)C1=O ZINC001360018330
Ic1ccc(COc2ccc(/C=N/n3cnnc3)cc2)cc1 ZINC000408999522
O=C(/N=C1\S[C@H]2c3cccc4cccc(c34)[C@@H]2N1S(=O)(=O)c1ccccc1)c1ccccc1 ZINC000102961733
CC(C)(C)c1nnnn1CC(=O)N1CCO[C@@H]2CCCC[C@@H]21 ZINC000071839270
O=C(Nc1ccc([N+](=O)[O-])cc1Cl)C(=O)NC1(c2ccc(Br)cc2)CC1 ZINC000170606308
O=C1CCc2ccc(Nc3cncnc3)c(Br)c21 ZINC001174387540
O=C(NC1CC[NH+]([C@@H]2CCCC[C@H]2O)CC1)[C@@H]1CCCN1C(=O)OCC(F)(F)F ZINC000769306417
O=c1c([N+](=O)[O-])cccn1Cc1ncc(-c2nn[nH]n2)cn1 ZINC001607090170
C#CCN(c1nnc([C@@H]2CCCOC2)n1C[C@@H](C)C[NH+]1CCCCC1)[C@@H]1CCS(=O)(=O)C1 ZINC001507631823
CC(C)(C)c1cc(Cn2c([C@H]3CCCO3)nnc2N(CCO)CCOCC(F)(F)F)on1 ZINC001287013753
O=C1N=CNC(=O)C1C(c1ccc([N+](=O)[O-])cc1)C1C(=O)N=CNC1=O ZINC000013615993
C[C@@H]1CN(C(=O)Cn2cc(NC(=O)C(=O)N3CCNC(=O)CC3)cn2)C[C@@H](C)O1 ZINC000439589360
CC[C@@H]1CN(c2nnc([C@@H]3CCS(=O)(=O)C3)n2C[C@@H]2CCC[N@@H+](C(C)C)C2)CCN1CCOC ZINC001499727014
O=C([C@@H]1C[C@H]1C(F)(F)F)N1C[C@H](C(F)(F)F)C[C@@H](C(F)(F)F)C1 ZINC000648174857
N#Cc1ccc(Cl)c(S(=O)(=O)N2CCC[C@@H](n3cc(CO)nn3)C2)c1 ZINC000292748503
O=S(=O)(CCS(=O)(=O)c1ccc(Cl)cc1)c1ccc(F)cc1 ZINC000001037352
CCc1nc(C)c([C@H](C)N(C)c2nnc([C@@H](C)NS(C)(=O)=O)n2CCC2(O)CCC2)s1 ZINC001292667517
O=[N+]([O-])c1cccc2c1CC[C@H]2Nc1cccc2c1OCCCO2 ZINC000866618532
C[C@H](Cc1ccc([N+](=O)[O-])cc1)n1cc(N=C([O-])Nc2ccc([N+](=O)[O-])cc2[N+](=O)[O-])[o+]n1 ZINC000135914496
O=C(C1CC=CC1)N1CCC2(CCCC(=O)N2)CC1 ZINC000096158586
NS(=O)(=O)c1ccc(NN=Cc2ccc(-c3cc([N+](=O)[O-])ccc3Cl)o2)cc1 ZINC000016427902
COCCN(C(=O)CN1CCC(C[NH+]2CCCC2)CC1)[C@@H]1CCS(=O)(=O)C1 ZINC000047971295
Cc1cc(C)[n+](-c2cccc(S(=O)(=O)NC3N=NC(=S)S3)c2)c(C)c1 ZINC000005260093
CCC[NH+]1CCC(Cn2c([C@H](C)CC)nnc2N2C[C@@H](C)[C@H](N3CCN(C(C)=O)CC3)C2)CC1 ZINC001294638969
Cn1cc(-c2nnc(N3CCN(S(C)(=O)=O)CC3)n2C[C@@]2(O)CC[N@H+](C)C2)cn1 ZINC001618469283
COCCO[C@H]1CCN(C(=O)[C@@H]2Cn3nnnc3C23CC[NH2+]CC3)[C@H]1Cc1cnn(C)c1 ZINC001160324990
Cc1ccccc1OCCOc1ccc(/C=C2/C(=N)N3C(=NC2=O)SN=C3S(C)(=O)=O)cc1Cl ZINC000020206262
CCO[C@@H]1CCN(Cc2cnc(Cl)cc2Br)C1 ZINC001232686585
O=C([C@@H]1CCSC12C[NH2+]C2)N1C[C@@H]2c3nc(N4CCOCC4)ncc3CS(=O)(=O)[C@@H]2C1 ZINC001158681518
Cc1nc(CN2CCN(C)C3(CCN(c4ncc5c(C#N)c[nH]c5n4)CC3)C2=O)cs1 ZINC001164819242
CNC(=O)NCC(=O)N1CC(C#N)C1 ZINC000590488985
COCCO[C@H](C)c1nnc(N2CC[N@@H+](C3CCOCC3)C[C@H]2C)n1CC(C)(C)N1CCOCC1 ZINC001504994374
O=C(CSCC(=O)N1CC[C@@H]2CCCC[C@@H]21)N1CC[C@@H]2CCCC[C@H]21 ZINC000195530021
COc1cc(C=NN2C(=S)N=NC2c2n[nH]c3c2CCC3)cc(OC)c1O ZINC000018166296
CCOc1ccccc1-n1c(C)cc(/C=C2/C(=N)N3C(C)=CSC3=NC2=O)c1C ZINC000103604789
CSCCn1nnnc1N1CC2(CCOCC2)[C@@H]2CCC[C@@H]21 ZINC000952848085
CN1CC(=O)N([C@H]2CCc3ccccc3OC2)C1=O ZINC000376036567
COC(=O)Cc1c(C)c2ccc3c(c2oc1=O)CN([C@@H]1C=CS(=O)(=O)C1)CO3 ZINC000020592235
CCS(=O)(=O)[C@](Cl)(Br)[C@H](O)c1ccc(F)cc1 ZINC000096519876
CC[C@@H]1C[C@H](C)CN1c1nnc([C@H]2CN(S(C)(=O)=O)CCO2)n1Cc1nc(C(C)C)cs1 ZINC001293325517
O=C(C1CCN(c2ccc(S(=O)(=O)N3CCOCC3)cc2[N+](=O)[O-])CC1)N1C[C@H]2C[NH2+]C[C@H]2C1 ZINC000584779972
CC(C)C[C@H]1CCN(c2cccc([N+](=O)[O-])c2S(N)(=O)=O)C1 ZINC000525823323
O=C(N[C@H]1C[C@@H](Nc2ccc([N+](=O)[O-])cc2F)C1)C1=COCCC1 ZINC001059584800
O=C1NC(=Cc2cc([N+](=O)[O-])cc([N+](=O)[O-])c2[O-])C(=O)N1c1ccc(Cl)cc1 ZINC000409246780
C=CC[NH2+][C@@H]1CN(C(=O)C2CC3(C2)CS(=O)(=O)C3)C[C@@H]1n1ccnn1 ZINC001070218954
O=C(O[C@H]1CCc2cc(Br)cnc21)c1cc(OC(F)F)cc(OC(F)F)c1 ZINC001436565650
COC[C@@]12CC[C@@H]([NH+]3CCOCC3)C[C@H]1CCN(C(=O)Cn1nnnc1C)C2 ZINC000091624714
O=[N+]([O-])c1ccc([C@@H]2OC[C@@H](CO)O2)cc1 ZINC000003074153
CN(C)S(=O)(=O)N1CCN(c2cc[nH]c(=O)c2[N+](=O)[O-])CC1 ZINC000596075694
COC(=O)/C=C1\SCC(=O)N1CCCN1CCNC(=O)[C@@H]1CC(=O)OC ZINC000050958908
CCS(=O)(=O)N1CCN(c2ncc(Cl)cc2[N+](=O)[O-])[C@@H](C)C1 ZINC000343808923
C=CC[NH2+][C@@H]1CN(C(=O)C(C)(C)NS(C)(=O)=O)C[C@@H]1n1ccnn1 ZINC001130033235
COc1ccc(S(=O)(=O)N2Cc3cnn(-c4ccccc4)c3CC(C)(C)C2)cc1[N+](=O)[O-] ZINC001309724765
CCOC[C@@H]1CN(Cc2cnn(C)c2)Cc2cn(C)nc21 ZINC000096059832
C[C@@H]([NH2+]CCCN1CCOC1=O)c1cccc(N(S(C)(=O)=O)S(C)(=O)=O)c1 ZINC000765692509
Cc1nccn1CCn1c(COc2ccc(C(C)(C)C)cc2)nnc1N(C)[C@H]1CCS(=O)(=O)C1 ZINC001290529044
Cc1ccncc1NS(=O)(=O)CCCS(=O)(=O)N[C@H](C)c1nc[nH]n1 ZINC000349552076
C[C@H](C(=O)N1C[C@@H]2[C@H](C1)OCCN2C)c1ccc([N+](=O)[O-])cc1F ZINC000347980175
Nc1ncc(Cl)cc1S(=O)(=O)N1CCc2ccc([N+](=O)[O-])cc21 ZINC000084490320
CC(C)[N@H+](C)CCn1c([C@H](C)NS(C)(=O)=O)nnc1N1C[C@@H](C)O[C@]2(CCO[C@@H]2C)C1 ZINC001494203548
CC(=O)N1CCC([N@@H+]2CCCC[C@H]3CN(C(=O)C4CCCC4)C[C@H]32)CC1 ZINC000072399155
O=C1C=CC(=O)N1c1cc([N+](=O)[O-])ccc1F ZINC000000178602
Cc1ncc(CN2CCN(c3nnc(-c4cccn4C)n3CC(C)(C)C[NH+](C)C)CC2)s1 ZINC001290496723
CCC(C)(C)C1CCC2(CC1)NC(=O)N(CC(=O)N1CCC(N3CCNC3=O)CC1)C2=O ZINC000040156034
Cc1ccc([N+](=O)[O-])cc1S(=O)(=O)Nc1ccc2oc3c(c2c1)CCCC3 ZINC000004149969
C[C@H](C(=O)[O-])[NH+]1CCN(CCC(F)(F)F)CC1 ZINC000080944948
Cc1nc(C#N)c(N2CCN(C(=O)C[N@@H+]3CC[C@@]4(CNC(=O)C4)C3)CC2)o1 ZINC000369374630
CCO[C@H]1C[C@@H](O)C12CCN(C(=O)c1cc([N+](=O)[O-])cn1C)CC2 ZINC000525492429
CCCC[N@H+](C)CCn1c([C@H]2CN(S(C)(=O)=O)CCO2)nnc1N1CC[C@@]2(C1)CCCOC2 ZINC001500417057
CC(C)CN(C(=O)COC(=O)CNc1ccc(C(F)(F)F)cc1[N+](=O)[O-])[C@@H]1CCS(=O)(=O)C1 ZINC000009127868
O=[N+]([O-])c1cc(Br)c(F)c(C(F)(F)F)c1 ZINC000238553479
CC(=O)[C@@H]1[C@H]2c3ccccc3O[C@]1(C)N=c1s/c(=C\c3ccc([N+](=O)[O-])cc3)c(=O)n12 ZINC000035982209
NC(=O)[C@@H]1Cc2ccccc2N(C(=O)c2ccccc2[N+](=O)[O-])C1 ZINC000075591025
Cc1sc(C(=O)N2CCN(C(C)(C)CO)CC2)cc1[N+](=O)[O-] ZINC000611165987
CC(C)(CCC(=O)OC[C@@H]1CCC[C@H](C(F)(F)F)C1)[N+](=O)[O-] ZINC000851157195
C=CCOC(=O)C1=C(C)N=c2s/c(=C\c3ccccc3F)c(=O)n2[C@@H]1c1ccc(OC(C)=O)cc1 ZINC000002364401
Cc1cc([N+](=O)[O-])c(C)c(S(=O)(=O)N(C)[C@@H](C)C[S@](C)=O)c1 ZINC000356252363
O=C([C@H]1CCC(=O)N1)N1CCCN(S(=O)(=O)c2ccc(Cl)s2)CC1 ZINC000264443302
CC(=O)N1CCCN(c2nnc([C@@H](C)NS(C)(=O)=O)n2C[C@@H](C2CC2)[NH+](C)C)CC1 ZINC001596092238
CNC(=O)[C@@H]1CN(c2nnc(C(=O)NC(C)C)n2C[C@@]2([NH+](C)C)CCC[C@@H](C)C2)CCO1 ZINC001554440034
CC1(C)CC(=O)C2=C(C1)Nc1[nH][nH]c(=O)c1[C@@H]2c1cc(Br)ccc1O ZINC000018195611
CN(Cc1ccnn1C)S(=O)(=O)c1c(Cl)cccc1[N+](=O)[O-] ZINC000360011569
O=S(=O)(C[C@H]1CC[C@H](C(F)(F)F)O1)NCc1cncc(-c2nn[nH]n2)c1 ZINC001571307224
Cc1c(CNc2cnn(CC(F)F)c2)cnn1C ZINC000090189680
CO[C@H]1O[C@]23CC[C@@]4(O)C[C@@H](O)CC[C@]14[C@@H]2CC[C@@]1(C)[C@H](C(=O)COC(C)=O)CC[C@@H]13 ZINC000254698056
O=[N+]([O-])c1ccn([C@@H]2CCCC[C@@H]2Nc2cccc3c2OCCC3)n1 ZINC000447583627
COC(=O)[C@@H]1CNC(=O)CN1C(=O)CSCC(=O)N1CC(=O)NC[C@H]1C(=O)OC ZINC000468645758
CC(=O)O[C@H]1CC[C@@H]2[C@@H]3[C@H](CO)[C@]4(O)C[C@@H](OC(C)=O)CC[C@]4(C)[C@@H]3CC[C@]21C ZINC000006158913
Cc1ccc([C@H](C)Cn2c(C(=O)NC(C)C)nnc2N2C[C@@H](C)O[C@@H](c3ccsc3)C2)cc1 ZINC001361131574
CSC1=NSC2=NC(=O)/C(=C\c3cccn3-c3c(C)cccc3C)C(=N)N12 ZINC000032964367
CO[C@@H]1CN(c2nnc([C@@H]3CN(S(C)(=O)=O)CCO3)n2C[C@@H](C)[NH+](C)C)CC[C@@H]1C ZINC001555179847
CC(C)[NH+]1CCN(c2nnc([C@@H]3CN(S(C)(=O)=O)CCO3)n2CCC[C@H]2CCCCO2)CC1 ZINC001509565171
Cc1cccc([N+](=O)[O-])c1N1CC[C@]2(C1)CC(=O)c1ccccc1O2 ZINC000413526772
CC(C)(C)C[C@H](O)CNS(=O)(=O)c1cccc(F)c1[N+](=O)[O-] ZINC000178776480
C=CCOCc1ncn2c1CN(Cc1cnn(C)c1)CCC2 ZINC000096058992
C[C@@H](C[S@](C)=O)N(C)c1nnc(C(F)(F)F)s1 ZINC000225601709
O=Cc1ccc(OCc2ccc(Cl)cc2)c([N+](=O)[O-])c1 ZINC000007434471
CN(Cc1ccccc1[N+](=O)[O-])S(=O)(=O)c1ccc(C#N)cc1 ZINC000026830765
O=C1c2cccc3cccc(c32)C(=O)N1/N=C/c1ccc(F)cc1 ZINC000006645987
Cc1c(/N=C/c2cc([N+](=O)[O-])c(N(C)C)cc2Cl)c(=O)n(-c2ccccc2)n1C ZINC000005394124
O=[N+]([O-])c1cccnc1Oc1ccc(-n2ccnc2)cc1 ZINC000006649260
COCC#CC[NH2+][C@@H]1CN(C(=O)c2snnc2C)C[C@@H]1n1ccnn1 ZINC001129564841
O=C(N[C@@H]1CC=CCC1)c1cc(F)c(F)cc1[N+](=O)[O-] ZINC000080110905
O=C(CSCCO)Nc1c(Cl)cc([N+](=O)[O-])cc1Cl ZINC000408541614
CCCC[N@H+](C)CCn1c([C@@H]2CCS(=O)(=O)C2)nnc1N1CCN(C)C(=O)[C@@H]1C ZINC001500417056
CC1=CC[C@@H]([C@@]2(C)CC(C(N)=O)=NO2)CC1=O ZINC000055095212
CS(=O)(=O)c1cc([N+](=O)[O-])ccc1SC[C@@H]1CC[C@H]2C[C@H]2C1 ZINC000598646949
C[NH+](C)[C@H](Cn1c([C@@H]2CN(S(C)(=O)=O)CCO2)nnc1N1CCCC(C)(C)C1)C1CC1 ZINC001503383527
Cc1ccc(C(=O)C(C#N)=NNc2cccc(C)c2)cc1 ZINC000017201615
COC(=O)C(C(=O)OC)[C@@H](C[N+](=O)[O-])c1ccc(Cl)cc1 ZINC000005510668
C[C@@H](C(=O)N1C[C@H](Nc2cnc(-c3nn[nH]n3)cn2)C(C)(C)C1)n1cncn1 ZINC001573616856
CC(C)[C@@H]1CC[C@]2(C)O[C@@H]2CC[C@]2(C)O[C@@H]2[C@@H]1O ZINC000238778294
C[C@@H](C#N)C(=O)NCc1nnn(C)n1 ZINC000307095606
CCC[C@@]1(CO)CCN(c2cc(C)c([N+](=O)[O-])cc2-c2nn[nH]n2)C1 ZINC001609207234
O=[N+]([O-])c1c2nonc2c(Sc2ccc(Cl)cc2)cc1NCCCO ZINC000004672878
CCCN(CCC)S(=O)(=O)c1cncc(Br)c1N1CC[NH2+]CC1 ZINC000072210858
C[C@H](NC(=O)c1cnn2ccn(C)c12)C1=CCCCC1 ZINC000065409860
O=[N+]([O-])c1cccc(-c2nc(CNCCNS(=O)(=O)c3ccc(Cl)s3)cs2)c1 ZINC001308340903
COc1cc([N+](=O)[O-])ccc1-n1c(C)cc(/C=C2\C(=N)N3N=CSC3=NC2=O)c1C ZINC000009244752
C[C@@H](NS(=O)(=O)c1cc(Br)ccc1[N+](=O)[O-])c1nccn1-c1ccccc1 ZINC001309545897
C[C@@H]1S/C(=N\c2ccc(F)c(Cl)c2)NC1=O ZINC000008535387
CC(=O)NC(=S)N=c1[nH]c2ccc(C)cc2s1 ZINC000021596501
CSC1(Cn2c(CC(C)(C)C)nnc2N2CCN(C(=O)C(=O)NC3CC3)CC2)CC[NH+](C)CC1 ZINC001505192589
CC1CCN([C@]2(O)C(=O)Nc3ccc(Cl)cc32)CC1 ZINC000000460841
O=[N+]([O-])c1ccccc1OC[C@@H](O)CN1c2ccccc2C[C@H]1CO ZINC000595656219
C[C@@H](Sc1nnc(C(F)(F)F)n1N)C(=O)NC(=O)NC12CC3CC(CC(C3)C1)C2 ZINC000021202639
Cc1nn(C)c(Cl)c1S(=O)(=O)N1CCO[C@@]2(CCCC[C@@H]2[NH+]2CCCC2)C1 ZINC000306128459
COC(=O)C(Cc1cnc(Cl)s1)(C(=O)OC)c1ccc([N+](=O)[O-])cn1 ZINC000001396312
COc1cccc(/C=N/N2C(=O)/C(=C/c3cccc(OC)c3O)SC2=S)c1O ZINC000026840977
CN(C)c1ccc(/C=C2/C(=O)Nc3ccc(Cl)cc32)cc1 ZINC000033034243
O=[N+]([O-])c1cccc(Br)c1CO ZINC000054962322
[NH3+]C[C@@H]1CCCC[C@H]1NC(=O)C(=O)N1CC(Oc2ccc([N+](=O)[O-])cc2)C1 ZINC000420015939
CNC(=O)[C@@H]1CN(c2nnc(C(=O)N3CCCC3)n2CCC[N@@H+]2CCCC[C@@H]2C)CCO1 ZINC001503769163
CC(=O)OC[C@H]1O[C@@H](n2cc(NC[C@@H]3COC(C)(C)O3)c(=O)[nH]c2=O)[C@H](OC(C)=O)[C@@H]1OC(C)=O ZINC001169912656
CS(=O)(=O)[C@@H]1[C@@H](C(N)=S)[C@H]1c1ccc(Cl)cc1 ZINC000242390221
C[C@H]1CN(c2ccc([N+](=O)[O-])cc2)CCN1S(=O)(=O)c1ccc(Cl)c(Cl)c1 ZINC000009763839
O=C1C=CC(=NNc2ccc([N+](=O)[O-])cc2[N+](=O)[O-])C=C1 ZINC000100462370
Cc1ncc(Cn2c(N(C)CCN3C[C@@H](C)O[C@@H](C)C3)nnc2[C@@]2(OC(C)C)CCOC2)s1 ZINC001290497253
O=C(NC[C@@H](N1CC[NH2+]CC1)C(F)(F)F)C(=O)Nc1cccc([N+](=O)[O-])c1 ZINC000415698321
CCOCc1nnc(N2CCO[C@@H](Cn3cc(C)cn3)C2)n1C[C@H](C)N1CC[NH+](CC)CC1 ZINC001503121749
Cc1nnsc1CN1C(=O)N[C@@](C)(c2ccc([N+](=O)[O-])cc2)C1=O ZINC000564522776
O=C(NCCNS(=O)(=O)c1cccc([N+](=O)[O-])c1)NCCN1CCCS1(=O)=O ZINC000061038064
CN(C)/C=N/c1cnc(C(=O)c2ccc(Cl)cc2)n1C ZINC000017723188
C=CCS(=O)(=O)CCn1c(CC(C)(C)C)nnc1N1CCN(C(=O)C[NH+]2CCCC2)CC1 ZINC001508144830
CCC(CC)NC(=O)c1nnc(N2CC[C@@](O)(c3ccccc3F)C2)n1Cc1conc1COC ZINC001292067667
O=C(c1cc(Cl)ccc1[N+](=O)[O-])N1Cc2ccccc2C2(CC2)C1 ZINC000774028503
CC1CC(C(=O)N2CCC(C)(NC(=O)/C=C/C3CC3)CC2)C1 ZINC001072938079
CC(=O)NC(=S)N=C1NCCS1 ZINC000021596511
Cc1[nH]c2c(c1C(=O)N1CCOC[C@@](O)(C[NH+]3CCCC3)C1)C(=O)CCC2 ZINC000077469869
Cc1c([N+](=O)[O-])cccc1S(=O)(=O)N[C@H](C)C(=O)NC(C)(C)C ZINC000067717565
CCC[N@@H+]1CC[C@H](Cn2c([C@H](C)NS(C)(=O)=O)nnc2N2CC[C@@]3(CCSC3)C2)C1 ZINC001500920714
CC[C@@H](C)c1cc([N+](=O)[O-])cc([N+](=O)[O-])c1Cl ZINC000002562223
CCOC(=O)[C@]1(C)CCC[C@@H]1NC(=O)[C@@H]1CC[C@@H](C)[C@H](C)C1 ZINC001131652758
CC(C)(C)OC(=O)N1CC(CC(=O)N2CC[NH+]([C@]3(C(=O)[O-])CCOC3)CC2)C1 ZINC001329215815
CC(C)[C@@H]1CN(S(=O)(=O)c2ccc([N+](=O)[O-])cc2F)CCS1 ZINC000174002632
Cc1c(C(=O)N2C[C@@H](C)[C@H](O)[C@@H](C)C2)cc([N+](=O)[O-])cc1[N+](=O)[O-] ZINC000855687243
N#Cc1ccc(/C=C/C(=O)c2ccc(F)c(F)c2)s1 ZINC000176404207
Cc1cc(C)c(S(=O)(=O)Nc2ccsc2Cl)cc1[N+](=O)[O-] ZINC000191799435
C#CCN(CC)c1nnc([C@@H]2CN(S(C)(=O)=O)CCO2)n1CC[N@H+](C)C1CCCCC1 ZINC001507688527
C[C@H]1C[C@H](S(=O)(=O)NCc2ccc([N+](=O)[O-])cc2Cl)CCO1 ZINC000331317024
O=C1NC2(CCCC2)C(=O)N1CCCNc1ccc([N+](=O)[O-])cc1Br ZINC000078714603
CC1=CC(=O)C(C(C)C)=C/C1=N\OC(=O)c1ccc(Cl)cc1 ZINC000005247879
C=CCNc1nc(OC(C(F)(F)F)C(F)(F)F)nc(OC(C(F)(F)F)C(F)(F)F)n1 ZINC000068572866
Cc1cc(C2(c3cc(C)c(O)cc3C(C)C)OS(=O)(=O)c3ccccc32)c(C(C)C)cc1O ZINC000004795011
CCOC(=O)c1c(C2CC2)csc1NC(=O)COC(=O)CNC(=O)c1cc(Cl)cc([N+](=O)[O-])c1 ZINC000025396288
CNS(=O)(=O)c1ccccc1N1CCN(S(=O)(=O)N2CCO[C@@H](C#N)C2)CC1 ZINC000410122846
CCO[C@@H](C)c1noc(CN(C)S(=O)(=O)c2c(Cl)nc3sccn32)n1 ZINC000742327907
CC(C)(O)C[NH+]1CCN(C(=O)CCNS(=O)(=O)c2ccc([N+](=O)[O-])cc2)CC1 ZINC000609284672
Cn1ccnc1C(=O)N[C@@H]1CN(C(F)(F)c2c[nH]c3nc(Cl)ccc23)[C@@H]2CCCO[C@@H]12 ZINC001164981939
CC[N@H+](CCn1c([C@@H]2CN(S(C)(=O)=O)CCO2)nnc1N1C[C@@H](C)[C@@H](F)C1)C1CC1 ZINC001502199833
Cc1c(CNCc2cnn(C)c2C(F)(F)F)cnn1C ZINC000256054040
O=c1cccc(-c2cc([N+](=O)[O-])ccc2Cl)[nH]1 ZINC000096311941
NS(=O)(=O)c1ccc2c(c1)CCN2S(=O)(=O)c1ccc2[nH]c(=O)c(=O)[nH]c2c1 ZINC000025147446
CCc1ccc(S(=O)(=O)Oc2ccc([N+](=O)[O-])cc2Cl)s1 ZINC000917840943
C/C(=N\N=C(/C)c1ccc(O)cc1)c1ccc(O)cc1 ZINC000004603643
CC[NH+]1CCN([C@H](C)Cn2c([C@@H]3CCCOC3)nnc2N(C)[C@@H](C)[C@H](C)S(C)(=O)=O)CC1 ZINC001502314515
C=CCN1C(=O)/C(=C/c2cc(C)n(-c3cc[nH+]cc3)c2C)C(=O)NC1=S ZINC000009311827
CNS(=O)(=O)c1ccc(N2CCN(S(=O)(=O)N3C[C@@H](C)O[C@@H](C)C3)CC2)c([N+](=O)[O-])c1 ZINC000502142313
O=C(NCC1(CCO)CCCCC1)[C@@H]1CCC[C@H]2CCCC[C@H]21 ZINC000556926664
CC(C)C(C)(C)C(=O)N[C@@H](C)[C@@H](C)Nc1ncc(Cl)cn1 ZINC001113185059
O=C1NC(=S)S/C1=C/c1csc(Cl)c1 ZINC000005713189
CC(C)[C@@H](F)C(=O)N1CCC2(CN(C(=O)c3cc(-c4nn[nH]n4)c[nH]3)C2)C1 ZINC001571117189
CCO[C@]1(c2nnc(N3CC(=O)N(C)[C@H](C)C3)n2CCC[NH+]2C[C@@H](C)O[C@H](C)C2)CCOC1 ZINC001502659960
CNC(=O)C[C@H](N)C(=O)N[C@H](C(=O)N[C@@H]1C(=O)N2[C@@H]1SC(C)(C)[C@@H]2C(=O)[O-])c1ccc(O)cc1 ZINC000021981690
O=C(/C=C/c1ccccc1F)C(=O)c1ccccc1 ZINC000079023876
CC[N@@H+]1CCN(c2nnc([C@@H]3CCC(=O)N3)n2CCS(=O)(=O)NC(C)C)C[C@@H]1C ZINC001547716155
COC(=O)[C@H](OC(=O)/C=C\c1ccccc1C#N)c1c(F)cccc1Cl ZINC000785139968
C[C@@H](Cn1c([C@@H]2CN(S(C)(=O)=O)CCO2)nnc1N1C[C@@H](C)[C@@H](F)C1)[N@H+](C)C1CC1 ZINC001541855340
O=c1c2c(cc([N+](=O)[O-])cc2[N+](=O)[O-])sn1-c1ccc(Br)cc1 ZINC000003668276
O=C(c1ccccc1[N+](=O)[O-])N1CCc2ccc(Br)cc21 ZINC000487605298
O=[N+]([O-])c1ccc(Cl)c(S(=O)(=O)N2CCC(CO)(Cc3ccccc3)CC2)c1Cl ZINC001309448017
C=CC[N@@H+]1C[C@@H]2CN(Cc3cnn(C)c3)CCN2C[C@@H](C(=O)[O-])C1 ZINC000306131479
O=[N+]([O-])c1cc(F)c(Cl)cc1OC(F)(F)Cl ZINC000095215433
CN(CC1CC(F)C1)c1nnc([C@@H]2CN(S(C)(=O)=O)CCO2)n1CC[N@@H+]1CCCC(C)(C)C1 ZINC001503537572
O=C(COC(=O)[C@@H]1C[C@@H](O)CN1S(=O)(=O)c1ccccc1[N+](=O)[O-])c1ccc[nH]1 ZINC000002659918
C[C@@H]1CN(Cc2ccc([S@](C)=O)cc2)C(C)(C)CO1 ZINC000170079465
CCN(C(=O)OC(C)(C)C)[C@@H](C(=O)[O-])P(=O)(OC)OC ZINC000199648407
CCOc1cc(/C=N\c2sc3c(c2C#N)CC[C@@H](C(C)(C)C)C3)cc(I)c1OCc1ccc(Cl)cc1 ZINC000409206153
CN1C(=O)NC(=O)[C@@]2(Cc3cc([N+](=O)[O-])ccc3N3[C@@H]2[C@@]2(C)C[C@@H]3CC(C)(C)C2)C1=O ZINC000102792246
C[C@H]1C(=O)NN=C2COc3ccc(-n4cncc4C[C@H](NC(=O)CC[NH3+])C(=O)[O-])cc3N21 ZINC001170693236
Cc1noc2ncnc(N3CCC4(CCCO4)CC3)c12 ZINC000071639032
CN(C(=O)/C=C/c1cccc2cccnc12)C1(C#N)CCC1 ZINC000066322486
CCN(C1CCN(c2nnc([C@@H]3CCCOC3)n2C[C@@H]2CC[C@](C)(CC)O2)CC1)S(C)(=O)=O ZINC001295274246
C(=N/c1ccc(Oc2ccc(/N=C/c3cccs3)cc2)cc1)\c1cccs1 ZINC000002164353
C[C@@H]1C[C@H](CNc2ccc(S(N)(=O)=O)cc2[N+](=O)[O-])[C@H](C)O1 ZINC000413526793
CC[C@@H]1CN(C(=O)Cn2c(=O)oc3cc([N+](=O)[O-])ccc32)[C@H](C)CO1 ZINC000593286158
Cc1c(CSCCCS(=O)(=O)C(C)(C)C)cccc1[N+](=O)[O-] ZINC000871707129
C[C@@H](NS(C)(=O)=O)c1nnc(N2CCC(F)(F)CC2)n1CCC[N@@H+]1CCCO[C@@H](C)C1 ZINC001494519680
Cc1ccc(S(=O)(=O)N2CCO[C@@H](C)[C@@H]2C)c(C)c1[N+](=O)[O-] ZINC000598609240
CSC1=NC(=O)C2=c3ccccc3=N[C@@H](c3ccc(-c4ccc([N+](=O)[O-])cc4)o3)N2N1 ZINC000588225440
CCOc1ccc(N=C2NC(=O)/C(=C\c3ccc(N(CC)CC)c(Br)c3)S2)cc1 ZINC000408950997
COC(=O)CN(c1ccc(Br)c(C)c1)S(=O)(=O)c1ccccc1[N+](=O)[O-] ZINC000224752451
CCO[C@H]1COCC[C@H]1NS(=O)(=O)c1ccc([N+](=O)[O-])cc1F ZINC000352979665
C=CCN1C(=O)/C(=C/c2cc(Cl)c(OCC(=O)OC)c(Cl)c2)C(=O)NC1=S ZINC000408903676
N#CCS(N)(=O)=O ZINC000038136968
CN(CC(=O)NO)S(C)(=O)=O ZINC000306635323
O=c1onc(-c2ncccn2)n1Cc1nnc(-c2ccc(-c3nn[nH]n3)cc2)o1 ZINC000738381214
O=C(c1cc([N+](=O)[O-])ccc1F)N1CCCCCC1 ZINC000037285957
CNS(=O)(=O)c1ccc(N[C@H]2CC(C)(C)OC2=O)c([N+](=O)[O-])c1 ZINC000269988932
COC[C@@H](C)NC(=O)NC(=O)COC(=O)CN1C(=O)NC2(CCCC2)C1=O ZINC000049552198
C#CCN1CCN(c2nnc(COc3ccc(C(C)(C)C)cc3)n2C[C@@]2(O)CC[N@@H+](C)C2)CC1 ZINC001507732591
O=S(=O)(NC1CCC2(CC1)OCCO2)c1ccc(C(F)(F)F)cc1 ZINC000056090646
CC(C)n1ccc([C@H]2[C@H](c3ccccn3)NC(=S)N2CC[NH+](C)C)c1 ZINC000223256214
CO[C@@H]1CN(Cc2cnns2)C[C@H]1NC(=O)[C@@H](C)c1cnn(C)c1 ZINC001082404498
COc1cc(C)cc2c(=O)oc3c(cc(OC)c4c(O)ccc([C@@H]5O[C@@H](C)[C@@H](O)[C@](C)(O)[C@@H]5O)c34)c12 ZINC000005497003
CC(=O)OC(C)(C)/N=N/c1ccc(Br)cc1 ZINC000018099112
N#CCN[C@@H](c1ccccc1OC(F)F)C(F)(F)F ZINC000096497156
CCNc1cc(F)c(Br)cc1[N+](=O)[O-] ZINC000065336879
COC(=O)C[C@H]1C(=O)NCCN1S(=O)(=O)c1c(Cl)ccnc1Cl ZINC000272088226
Cc1c(N2C(=O)[C@@H]3CS[C@H](c4ccc(C)cc4)N3C2=S)cnn1C ZINC000020606394
COC(=O)C[C@@]1(NC(=O)CNC(=O)[C@@H](NC(=O)OC(C)(C)C)C(C)C)CCCOC1 ZINC001467286291
C[C@@H](C(=O)N(C)CCC#N)N1CCN(S(=O)(=O)c2cc3c(cc2Cl)NC(=O)CO3)CC1 ZINC000508089452
CC[C@@H]1C[C@H](C)CN1c1nnc([C@@H]2CCS(=O)(=O)C2)n1C[C@H](C)N1CC[NH+](CC)CC1 ZINC001499412235
CCC[NH+]1CCN(C(=O)CC2CCN(S(=O)(=O)c3ccc(Cl)s3)CC2)CC1 ZINC000065061995
C=CCOCC[N@H+]1C[C@H]2OCCN(C(=O)c3cn(C)c(=O)n3C)[C@H]2C1 ZINC001219053740
C#CCNC(=O)CN1C(=O)CNC1=O ZINC000105671990
CN1C(=O)C(=Cc2ccc(SCCO)c([N+](=O)[O-])c2)C(=O)N(C)C1=O ZINC000006452015
N#CCCN(CCC#N)S(=O)(=O)c1ccc(Cl)c([N+](=O)[O-])c1 ZINC000004277575
COC(=O)[C@@H](C)N1C(=O)S/C(=C/c2cc([N+](=O)[O-])c(OC)cc2OC)C1=O ZINC000409067896
CC1(C)CC(C(=O)N2CCC(C)(C#N)CC2)CC(C)(C)C1 ZINC000597486118
Cc1nnsc1[C@H](C)OC(=O)c1cc(Cl)c(C)cc1[N+](=O)[O-] ZINC000909383572
Cc1cc(CN2CC3(C2)CCCO3)cc(OC(F)(F)F)c1 ZINC001143465468
CSc1nc(Cl)cc(C(F)(F)N2CCC3(CC2)CN(c2cncnc2)C(=O)CO3)n1 ZINC001164864457
N#CC1(CC(=O)N2CC[C@H](C3CCCC3)C2)CCCCC1 ZINC000597788830
Cc1nn(CC(=N)NOC(=O)C23CC4CC(CC(C4)C2)C3)c(C)c1[N+](=O)[O-] ZINC000020607987
C#CCN(CC#N)C(=O)CO ZINC000307695437
O=C1NC(=O)C(c2c[nH]c3ccc(Br)cc23)=C1O ZINC000071257760
C[C@@H](NS(C)(=O)=O)c1ccc(Br)cc1 ZINC000020029892
COc1cc(S(=O)(=O)C2C=CC(=NC=C3c4c(oc5c4CCCC5)C=CC3=O)C=C2)nc(OC)n1 ZINC000334158977
CCOC(=O)[C@H]1CCCN(C(=O)[C@@H](C)N2CCOC3(CCCCC3)C2)C1 ZINC000075832817
Cc1c(C(=O)O[C@@H](C)C(=O)Nc2cccc(S(=O)(=O)N(C)C)c2)cccc1[N+](=O)[O-] ZINC000011398085
CC(C)Cc1nnc(N2CCC[C@H](N3CCCS3(=O)=O)C2)n1CCSCC(F)(F)F ZINC001287446611
CN(C1CCCCC1)S(=O)(=O)N1CCN(C(=O)NCC[N@H+](C)C2CC2)CC1 ZINC000491889637
COCCCN(c1nnc([C@H]2CCOC2)n1CC1(O)CC[NH+](C(C)C)CC1)[C@H]1CCS(=O)(=O)C1 ZINC001504816002
N#Cc1cccc(Cl)c1N1CC[C@H]2CC[C@@H](C1)S2 ZINC000599134294
Cc1sc(S(=O)(=O)N[C@@H]2CCC[C@]2(C)CO)cc1[N+](=O)[O-] ZINC000124662089
C[C@@H](NC(=O)Cn1cc(Br)c(=O)[nH]c1=O)c1nnnn1C1CC1 ZINC000190350185
COC(=O)c1ccc(/N=C/c2cc([N+](=O)[O-])ccc2Cl)cc1 ZINC000100035275
O=[N+]([O-])c1cc([N+](=O)[O-])c(NC[C@@H]2CCS(=O)(=O)C2)c([N+](=O)[O-])c1 ZINC000017413799
CCN1CC[NH+](C[C@@H](C)Cn2c(C)nnc2N2CCN(c3cnn(C)c3)C(=O)C2)CC1 ZINC001502337852
CN(C)C(=O)Cn1c(C(=O)N2CCCC2)nnc1N1CCC[N@H+](Cc2cnn(C)c2)CC1 ZINC001503370285
C[C@H]1[C@@H]2C[C@H](C[C@@H]1OC(=O)c1ccc(S(=O)(=O)N3CCOCC3)o1)C2(C)C ZINC000040073550
CC(C)(C)c1nc(CC(=O)N2CC(S(=O)(=O)N3CCNCC3)C2)cs1 ZINC000566208218
CC(C)=C(C)CC(=O)N[C@@](C)(C#N)C1CCCCC1 ZINC000602102530
CCN(c1nnc(-c2ccc(Br)s2)n1C[C@@](C)(O)C1CC1)[C@H]1CCS(=O)(=O)C1 ZINC001295161887
CC(C)CN(C)c1nnc([C@H]2CN(S(C)(=O)=O)CCO2)n1C[C@@H]1CSc2ccccc21 ZINC001287684048
CCOC(=O)c1[nH]c(C)c(C(=O)OCC(=O)N(C)[C@@H]2CCS(=O)(=O)C2)c1C ZINC000003359154
N#CCC(=O)N1CCN([C@@H]2CCSC2)CC1 ZINC000372241856
CC[NH+]1CCN(CCCNC(=O)[C@H]2[C@H](CO)[C@@H](O)c3cc4c(cc3[C@H]2c2cc(OC)c(OC)c(OC)c2)OCO4)CC1 ZINC000257187761
COC(=O)c1ccc([C@H]2[C@@H]3C(=O)N(c4ccc([N+](=O)[O-])cc4)C(=O)[C@H]3ON2c2ccccc2)cc1 ZINC000100961665
COC1(OC)[C@@]2(Cl)C(Cl)=C(Cl)[C@]1(Cl)[C@@H]1C(=O)N(c3ccc([N+](=O)[O-])cc3)C(=O)[C@@H]12 ZINC000012436831
COC(=O)C1CN(c2ccc([N+](=O)[O-])cc2)C1 ZINC000090513632
O=C1c2cccc3cc([N+](=O)[O-])cc(c32)C(=O)N1Nc1ccc([N+](=O)[O-])cc1[N+](=O)[O-] ZINC000008398338
CC1=NN(c2c(F)c(F)c(F)c(F)c2F)C(=O)/C1=C/c1ccc(N(C)C)o1 ZINC000409039711
COC[C@@H](C)NC(=O)NC(=O)COC(=O)CC/N=C1/NS(=O)(=O)c2ccccc21 ZINC000769248955
COc1c(C(=O)N2CC[C@](O)(C(F)(F)F)C2)cccc1[N+](=O)[O-] ZINC000323828787
Cc1nn([C@H]2CCS(=O)(=O)C2)c(Cl)c1CN1CC[NH+](C[C@H](C)O)CC1 ZINC000769326948
CCc1nnc(N2CCN(S(=O)(=O)c3cn(C)c(C)n3)CC2)n1CC[NH+]1CCCC1 ZINC001499198995
Cn1cc([C@@](C)(O)CNc2c(Cl)cc([N+](=O)[O-])cc2Cl)cn1 ZINC000125389756
COC(=O)[C@@H]1C[C@@H](N(Cc2ncn3c2C[NH2+]CCC3)S(C)(=O)=O)C[C@@H]1C(=O)OC ZINC001173578585
Cc1nnc(CN[C@@H](C)c2ccc(C)c([N+](=O)[O-])c2)s1 ZINC000095985978
COP1(OC)(OC)OC(C)=C(C)O1 ZINC000004352554
Cc1ccc([N+](=O)[O-])cc1S(=O)(=O)N1CCN(C(=O)N[C@@H](C)CC[NH3+])CC1 ZINC000418519245
Cc1cc2c(cc1C=C1C(=O)NC(=S)NC1=O)C(C)=CC(C)(C)N2C(C)C ZINC000223508099
C=C(Br)Cn1c([C@@H]2CN(S(C)(=O)=O)CCO2)nnc1N1CC[C@@H](C2CC2)C1 ZINC001507784814
CCCc1nnc(Sc2nccc(-c3nn[nH]n3)c2[N+](=O)[O-])o1 ZINC000821143372
CCN(c1nnc([C@H]2COCCN2C(=O)OC(C)(C)C)n1CCCc1cnn(C)c1)C1CC1 ZINC001295216786
CS[C@H](C)C(=O)NC1(C)CCN(C(=O)[C@H](C)C2CC2)CC1 ZINC001072928914
Cc1ccc(O[C@@H](C)C(=O)N[C@@H](C)c2ccc([N+](=O)[O-])cc2)cc1 ZINC000452184709
C[C@@H](CN(C)C(=O)[C@@]1(C)CCC(=O)NC1)Nc1ncc(-c2nn[nH]n2)cc1F ZINC001574702413
COC(=O)CCc1ccccc1-n1c2c(ncn2COCCOC(=O)[C@@H]([NH3+])C(C)C)c(=O)nc1N ZINC001169980930
C[C@@H]1CCCC[C@H]1NS(=O)(=O)C[C@]12CC[C@H](CC1=O)C2(C)C ZINC000035986630
Cc1nn([C@@H]2CCS(=O)(=O)C2)c(Cl)c1CN1CC[NH+](C[C@H]2CCCO2)CC1 ZINC000732591892
CC1(c2ccccc2)CN(c2ncc([N+](=O)[O-])cc2Br)C1 ZINC000598639350
O=S(=O)(c1cccs1)[C@H]1CS(=O)(=O)C[C@@H]1[NH2+]C1CCCCCC1 ZINC000013371239
C[C@@H](C(=O)N1C[C@@H]2CCN(C(=O)C[N@H+](C)C3CCC3)[C@@H]2C1)c1cncnc1 ZINC001021941467
NS(=O)(=O)c1ccc(N[C@@H]2CCCc3ccccc32)c([N+](=O)[O-])c1 ZINC000005687542
Cc1c(Cl)nc(C2CCC2)nc1N1CCc2c(nnn2C)[C@@H]1COCC[NH+]1CCCC1 ZINC001164716172
C[C@@H]([NH2+]C[C@@H]1CN(C)CCN1C)c1cccc(N(S(C)(=O)=O)S(C)(=O)=O)c1 ZINC000765916980
COC(=O)C1(C(=O)OC)CCC=CC1=O ZINC000005046503
O=C1C=CC(=NS(=O)(=O)c2ccc(Cl)c([N+](=O)[O-])c2)C=C1 ZINC000004134575
CC(C)NC(=O)c1nnc(N2CCN(S(C)(=O)=O)[C@@H](C)C2)n1CC1([NH+](C)C)CCC1 ZINC001541677439
O=C(CNC(=O)c1cc([N+](=O)[O-])cc2c1OCCO2)N1CC[NH2+]CC1 ZINC000562973636
C[C@@H](Cc1ccc(O)c(O)c1)NC(=O)Cc1cc[nH]c(=O)c1Br ZINC000278420320
CCO[C@@H]1C[C@H](O)C12CCN(C(=O)c1[nH]nc(C)c1[N+](=O)[O-])CC2 ZINC000266032510
CCC1(Cn2c(-c3ccc(Cl)nc3)nnc2N2CCC(NS(C)(=O)=O)CC2)CCOCC1 ZINC001292419817
CC1=CC[N@H+](CCNC(=O)C(=O)N2CCN(c3nccn4cnnc34)[C@@H](C)C2)CC1 ZINC000498852893
Cc1sc(Br)cc1S(=O)(=O)NCCn1cnc(C#N)n1 ZINC000511412454
O=C(Cc1c(Cl)cccc1Cl)N(C1CC1)[C@H]1CCS(=O)(=O)C1 ZINC000009453051
CC(C)(C)OC(=O)NCCOCC[NH2+]C1(CC(=O)[O-])CCS(=O)(=O)CC1 ZINC001590200782
NS(=O)(=O)N1CCC(C(=O)OCCc2cn(CC(=O)[O-])nn2)CC1 ZINC000833087593
C=CCN1C(=O)/C(=C/c2cc(Br)ccc2OCc2ccc(Cl)c(Cl)c2)C(=O)NC1=S ZINC000408902193
Cc1cc(N2C(=O)CCS2(=O)=O)cc(C)c1S(=O)(=O)N[C@@H]1CCS(=O)(=O)C1 ZINC000011904754
C[C@H](CS(C)(=O)=O)C(=O)OCc1ccc([N+](=O)[O-])cc1Cl ZINC000778088980
Cn1cnnc1N1CCN(c2ncc([N+](=O)[O-])cc2C(N)=O)CC1 ZINC000594601659
C[C@H]1C[N@H+](CCCn2c([C@@H]3CN(S(C)(=O)=O)CCO3)nnc2N2CCCC2(C)C)CCCO1 ZINC001494532559
N#CCc1ccc(CS(=O)(=O)N[C@@H]2CCc3sc(Cl)cc32)cc1 ZINC000583081024
FC(F)(NCC1(F)CCOCC1)Oc1cnc(Cl)cn1 ZINC001157358414
O=[N+]([O-])c1cc(C(F)(F)F)ccc1N=NCc1ccc(O)c(I)c1 ZINC000009323663
Cc1cc(-c2ccc(/C=C3/NC(=S)NC3=O)o2)c([N+](=O)[O-])cc1C ZINC000006188669
CC(C)(C)CN1CC2(C1)C(=O)N(CCCN1CCCC1=O)C(=O)[C@@H]1C[C@@H](O)CN12 ZINC000225394365
CCc1nc2c(c(N3CCN(C(=O)c4nc[nH]n4)CC3)n1)CC[NH2+]CC2 ZINC000072479825
C[C@]12CC[C@H]3[C@@H](CC(=O)C4=CC(=O)C=C[C@@]43C)[C@@H]1CCC2=O ZINC000072400263
CCCc1c(OC)c2c(c(OC)c1[C@@H]1C(C(=O)OCC)=C(N)OC3=C1C(=O)CCC3)OCO2 ZINC000015084755
Cc1ccc(Cn2c([C@H](C)NS(C)(=O)=O)nnc2N2CCn3cc(C(F)(F)F)nc3C2)c(C)c1 ZINC001289662324
COCC[N@@H+]1CC2(C[C@H]1COCC1CC1)CCN(C(F)(F)c1cc(Cl)ncn1)CC2 ZINC001164786783
CSc1ccc(C=C2C(=O)OC(C)(C)OC2=O)s1 ZINC000000109225
N#CC1(NC(=O)CSc2nnc3n2CCCCC3)CCCCC1 ZINC000006097974
COc1ccc(N2C[C@@H](C(=O)N3CCC(C#N)(N4CCCC4)CC3)CC2=O)cc1 ZINC000095464820
Cn1cc(-c2noc(-c3cc([N+](=O)[O-])n[nH]3)n2)c(=O)[nH]c1=O ZINC000904839270
CCO[C@@H]1CSC2(CN(c3ccc4nncn4n3)C2)C1 ZINC000253382594
O=c1c2ccccc2[nH]c(=S)n1-c1cc(OCC(F)(F)F)cc([N+](=O)[O-])c1 ZINC000102436984
CC1(C)CC[C@@]2(CO)C(=C3C=C[C@H]4[C@@](C)(CC[C@H]5[C@](C)(CO)[C@@H](O)CC[C@]45C)[C@]3(C)C[C@@H]2O)C1 ZINC000031343414
CC[N@H+](CCn1c([C@H]2CCS(=O)(=O)C2)nnc1N1CCC2(CNC(=O)C2)CC1)C(C)C ZINC001502199073
CSc1nnnn1-c1cccc(NC(=O)C(=O)N2CC[C@]3(CC[NH2+]C3)C2)c1 ZINC000415589298
N#Cc1ccc(S(=O)(=O)CCN(C[C@H]2CCCO2)[C@H]2CCSC2)cc1 ZINC000245871267
O=[N+]([O-])c1cc(C(F)(F)F)cc([N+](=O)[O-])c1F ZINC000002526226
O=C1/C(=C/c2ccc(Br)cc2)SC(=S)N1c1ccc([N+](=O)[O-])cc1 ZINC000059459809
COC(=O)c1c(C)n(C(=O)c2ccccc2[N+](=O)[O-])c2ccccc21 ZINC000216959678
CCS(=O)(=O)N1CCC(C[NH2+]Cc2cc(Cl)cc([N+](=O)[O-])c2[O-])CC1 ZINC000758059283
CN(Cc1cn(C)nn1)S(=O)(=O)c1ccc(Cl)cc1[N+](=O)[O-] ZINC000594855921
COC(=O)[C@@H]1C[C@H]2C[C@@H](C1)N(c1ncnc(Cl)c1C(C)C)C2 ZINC001154717061
Cc1cc(NC(=S)NC(C)(C)C)ccc1[N+](=O)[O-] ZINC000408586204
CCOC(=O)C1(C(=O)N2CCc3ncc(CNC(=O)c4nccn4C)n3CC2)C[NH2+]C1 ZINC001160405101
CCO[C@]1(c2nnc(N3CC[C@@H](N4CC[NH+](CC)CC4)C3)n2CCCC(=O)N(C)C)CCOC1 ZINC001502681886
Cc1c(Cl)cnc(N2CC[C@H](CC(C)C)C2)c1C#N ZINC000541349154
Cc1cc(-c2nc(-c3cnc(C)cc3C(F)(F)F)no2)ncn1 ZINC001213420496
C[Si](C)(C)c1ccnc(C(=O)n2cc3c(nc2=NCC2CC2)[C@H]2C[NH2+]C[C@H]2S(=O)(=O)C3)c1F ZINC001199739724
CCc1nnc(N2CCN(C[C@@H]3C[N@@H+](C(C)C)CCO3)CC2)n1C[C@@]1(O)CCO[C@@H]1C ZINC001546539972
Cc1cnc(N2CCc3c(COCC4CC4)cncc3C2)nc1 ZINC000253601695
Cc1n[nH]c(C)c1[C@@H](C)CC(=O)NC(C)(C)c1ccc([N+](=O)[O-])cc1 ZINC000195567526
CN(C)c1ccc(CN(C)C(=O)C[N@H+](C)C2C[C@H]3CC[C@@H](C2)N3C(=O)[O-])cc1 ZINC000833874742
CCn1cc(NS(=O)(=O)CCCS(=O)(=O)N[C@@H]2CS[C@@H](C)C2)cn1 ZINC000349562972
C=CCCCn1c([C@@H]2CCC(=O)N2)nnc1N1CCC(C(=O)N2CCC(C(N)=O)CC2)CC1 ZINC001507948461
O=C1NC(=S)NC(=O)C1=Cc1ccc(Sc2ncccn2)c([N+](=O)[O-])c1 ZINC000409098393
COC(=O)[C@@H]1CCCN(c2nnc([C@@H]3CCS(=O)(=O)C3)n2CC2(O)CC[NH+](C(C)C)CC2)C1 ZINC001299341118
CN(C)C(=O)[C@H]1CCN(c2cc3c(cc2[N+](=O)[O-])CCC(=O)N3)C1 ZINC000840364697
Cc1nnc(N2CCN3C(=O)N(C)C[C@@H]3C2)n1CCN1CC[N@H+](C)C(C)(C)C1 ZINC001707916875
COC(=O)CN(c1c(C)cc(C)cc1C)S(=O)(=O)c1cc([N+](=O)[O-])ccc1C ZINC000225086351
C=CCN1C(=O)/C(=C2/Sc3ccccc3N2C)S/C1=N/S(=O)(=O)c1ccc(C)cc1 ZINC000034854386
CS(=O)(=O)C1=NSC2=NC(=O)/C(=C\c3cn(CCOc4ccccc4Cl)c4ccccc34)C(=N)N21 ZINC000101393993
CC(C)[C@H]([NH3+])C(=O)N(C1CC1)C1CCC(NC(=O)OC(C)(C)C)CC1 ZINC000079391504
COC(=O)c1cc(Br)cc([N+](=O)[O-])c1Br ZINC000164734624
C#CCO[C@@H](C)C(=O)N1C[C@@H](C)[C@H]([NH2+]CC(=O)Nc2nncs2)C1 ZINC001214605112
CCN(C)c1nnc([C@@H]2CN(S(C)(=O)=O)CCO2)n1CCN1CC[N@H+](C)C(C)(C)C1 ZINC001547331556
COCC#CC(=O)N[C@@H](C)C(N)=O ZINC001118685394
O=[N+]([O-])c1ccc(I)c(Cl)c1 ZINC000001730712
CC1=NN(c2ccc(Br)cc2)C(=O)/C1=C/c1ccc([N+](=O)[O-])cc1 ZINC000100807941
O=C(Oc1ccc(N2C(=O)[C@@H]3CCCC[C@@H]3C2=O)cc1)[C@@H]1CC(=O)N(c2ccc([N+](=O)[O-])cc2)C1 ZINC000408667004
C[C@@H]1CCCC[N@@H+]1CCCCn1c([C@@H]2CCS(=O)(=O)C2)nnc1N1CCNC(=O)C1 ZINC001544016179
COc1c(Br)c([N+](=O)[O-])c(N2CC[C@@H](CO)C2)cc1[N+](=O)[O-] ZINC000739898935
COC(=O)[C@H](C)NC(=O)[C@H](C)NC(=O)[C@H](C)[N-]S(=O)(=O)c1nc2nc(Cl)ccn2n1 ZINC001260181870
Cc1c([N+](=O)[O-])cccc1S(=O)(=O)N(C1CC1)[C@@H]1CCS(=O)(=O)C1 ZINC000045810870
CC1=C(C(=O)OC(C)C)[C@@H](c2ccc(N(C)C)cc2)NC(=O)N1 ZINC000000123909
CN1CC[NH+](C2CCN(Cc3cc(Br)ccc3O)CC2)CC1 ZINC000019889865
CN1CC(=O)c2cc(O)c(O)cc2[C@@H]1c1c(Cl)cccc1Cl ZINC000024219148
O=C(C1CC2(C1)CCOCC2)N1CCO[C@@H]2C[N@H+](C[C@@H]3CCOC3)C[C@@H]21 ZINC001083247293
O=C([C@@H]1CCCc2ccccc21)N1CCCc2c([N+](=O)[O-])cccc21 ZINC000513840048
C[C@@H](c1nnnn1C)N1CCN([C@H](C#N)c2ccc(Br)cc2)CC1 ZINC000189799624
C#C[C@@]1(O)CC[C@H]2[C@@H]3CCC4=CC(=NOCC(=O)N[C@@H](C)C(=O)[O-])CC[C@]4(C)[C@H]3CC[C@@]21C ZINC000252680242
C#C[C@@]1(O)CC[C@H]2[C@@H]3CCC4=C/C(=N\OCC(=O)N[C@@H](Cc5ccc(O)c(O)c5)C(=O)OC)CC[C@]4(C)[C@H]3CC[C@@]21C ZINC000118918709
Cc1cc(I)ncc1CCO ZINC000072225997
COc1cc2c(cc1OC)CN(S(=O)(=O)c1ccc(N3C(=O)[C@@H](C)CS3(=O)=O)cc1C)CC2 ZINC000013688377
N#CCOc1c(Cl)cc(C=O)cc1Br ZINC000408852388
C[C@H](Cn1c(-c2cc(Br)c[nH]2)nnc1N(C)Cc1cnccn1)Sc1ccccc1 ZINC001360534739
Cn1nc([O-])c(=O)nc1SCC1=C(C(=O)[O-])N2C(=O)[C@@H](NC(=O)[C@H]([NH3+])C(C)(C)C)[C@H]2SC1 ZINC001221383182
C[C@@H](NS(C)(=O)=O)c1nnc(N2CCC[C@@H]3OCC[C@@H]3C2)n1CCC[NH+]1C[C@@H](C)O[C@H](C)C1 ZINC001494520326
COC(=O)c1sc(NC(=O)C(C)(C)C)c(C#N)c1C ZINC000005531433
O=C(Nc1ccc([N+](=O)[O-])cc1F)[C@H]1CC12CCS(=O)(=O)CC2 ZINC000341158324
Cc1ccc([C@@H]2C(C(=O)N3CCCCC3)=C(C)NC3=C2C(=O)CCC3)cc1[N+](=O)[O-] ZINC000004687727
CC(C)[N@H+](C)Cc1cc(=O)n2c(n1)CN(c1nc(Cl)ccc1S(N)(=O)=O)CCC2 ZINC001164812120
CCOC1CC(C[NH2+]CC2CCN(C(=O)OC(C)(C)C)CC2)(N2CCOCC2)C1 ZINC000767736193
O=C(C[C@@H]1C=CCC1)N1CCO[C@H]2[C@@H](OCC3CC3)CC[C@@H]21 ZINC000096042096
O=[N+]([O-])c1ccc(OC(F)(F)Cl)cc1C(F)(F)F ZINC000095215713
Cc1cc(C)c([N+](=O)[O-])cc1NC(=O)C(=O)N(C)C[C@H]1C[C@@H](O)C1 ZINC000600077272
CCc1nn(C)c(CC)c1Cn1c([C@H]2CCCOC2)nnc1N1CCN(C(=O)NC(C)(C)C)CC1 ZINC001292761873
O=c1ccc2cc(N=Cc3ccc([N+](=O)[O-])cc3)ccc2o1 ZINC000252613707
CCOC1CC(O)(Cn2c(N3C[C@H](C)[N@H+](CC)C[C@H]3C)nnc2[C@]2(OCC)CCOC2)C1 ZINC001502965573
Cc1ccc(S(=O)(=O)N[C@@H](C)C(=O)OC(C)C)c(C)c1[N+](=O)[O-] ZINC000598617211
Cn1cnnc1CSc1ccc([N+](=O)[O-])cc1Cl ZINC000095940948
COC(=O)[C@@H]1Sc2[nH]c(=O)sc2[C@H](c2ccc(Cl)cc2)[C@@H]1C(=O)OC ZINC000013776784
O=C(Oc1ccccc1/C=C1\SC(=Nc2ccc(Cl)cc2)NC1=O)c1cccc2ccccc21 ZINC000408894468
NS(=O)(=O)c1cnc(Cl)c(C(F)(F)N2CCCn3cnc(C[NH2+]C4CCC4)c3C2)c1 ZINC001164837390
CN(C)S(=O)(=O)CCn1c(-c2cc(Br)c[nH]2)nnc1N1CCN(C2CC2)[C@@H](C#N)C1 ZINC001503405905
C[C@]1(C(=O)N2C[C@H]3[C@@H](C2)S(=O)(=O)CC[C@@H]3C(=O)N2CCOCC2)CC[NH2+]C[C@@H]1O ZINC001159458000
CC(C)(C)c1ncc2c(n1)CC(C)(C)C[C@@H]2NC(=O)c1c[nH]c(=O)cc1O ZINC000091381103
CC(C)(C)[C@@H](NC(=O)c1c[nH]c2cc([N+](=O)[O-])ccc21)C(F)(F)F ZINC000610397265
COCC[N@H+](C)CCn1c([C@@H]2CCC(=O)N2)nnc1N1CCC2(CCN(C)C2=O)CC1 ZINC001555527281
O=C(CSc1nnc(NC2CC2)s1)N(C[C@@H]1CCCO1)[C@@H]1CCS(=O)(=O)C1 ZINC000021642937
CNC(=S)N(C)c1nc2c(ncnc2Cl)s1 ZINC000026896960
C=CCNC(=O)NC(=O)[C@@H](C)[NH2+][C@@H]1CN(C(=O)c2cnns2)C[C@H]1C ZINC001214227168
C[C@H](CNC(=O)c1c[nH]c(-c2nn[nH]n2)c1)N(C)C(=O)C[C@@H](C)n1ccnc1 ZINC001574973973
Cn1ncc2c1CCCC2=NN=c1[nH]c2ccccc2s1 ZINC000254293824
CCOC(=O)[C@@]1(C(C)=O)CCC(=O)[C@@H](C(=O)n2c(N)c(N)c(OS(=O)(=O)[O-])nc2=N)C1 ZINC001186785150
O=[N+]([O-])c1ccc2c(c1)OC(F)(F)C(F)(F)O2 ZINC000196762249
C(=NN=c1[nH]c2ccccc2s1)c1cccs1 ZINC000004335082
COc1c(Br)c([N+](=O)[O-])c(N2CCC(O)CC2)cc1[N+](=O)[O-] ZINC000014216003
O=C1NC[C@@H](C[NH2+]C2CCN(S(=O)(=O)c3ccccc3[N+](=O)[O-])CC2)O1 ZINC001173696245
C[C@@H](CNC(=O)COCC1CCCC1)N(C)C(=O)c1cc(-c2nn[nH]n2)c[nH]1 ZINC001574929468
CN1CCC/C1=C\c1c([N+](=O)[O-])cnn1C ZINC000049717189
CC(C)NS(=O)(=O)c1ccc(N2CCCCCC2)c([N+](=O)[O-])c1 ZINC000013041872
Cn1cc(C(=O)N[C@H]2CN(C(=O)[C@@H]3CCS(=O)(=O)C34C[NH2+]C4)[C@@H]3CCCO[C@@H]32)cn1 ZINC001160400683
C=C[C@H]([NH2+][C@@H](C)c1ccc(Cl)c2ccccc21)C(=O)[O-] ZINC001588692604
CNS(=O)(=O)c1ccc(N[C@@H]2C(=O)NCC[C@@H]2C)c([N+](=O)[O-])c1 ZINC000225645862
CCOCCN(Cc1ccc(C(=O)OC)o1)C(=O)C(=O)N[C@H]1C[NH2+]CC[C@@H]1C ZINC000420107564
C#CCCCNc1cc(F)c(Br)cc1F ZINC000231634320
Cc1cc2ccccn2c1[C@@H](C[N+](=O)[O-])c1ccccc1 ZINC000005573872
CC[C@@H](Cn1c([C@@H]2CN(S(C)(=O)=O)CCO2)nnc1N1CC[NH+](C(C)C)CC1)OC ZINC001497327167
Cn1cc(S(=O)(=O)NCC(=O)NCCN=c2ncnc3n(C)[n-]c(Br)c2-3)cn1 ZINC000729459576
Cc1cc([N+](=O)[O-])c(Cl)cc1S(=O)(=O)N1CCC(=O)CC1 ZINC000881775094
O=C(/C=C/c1cccc([N+](=O)[O-])c1)N1CCc2c3ccccc3[nH]c2C1 ZINC000089916264
C[C@@H](NS(C)(=O)=O)c1nnc(N2CCNC(=O)CC2)n1CC[NH+]1CCCCCC1 ZINC001541945501
C[NH+](C)CCc1ccccc1C(=O)N1C[C@@H](NC(=O)C(C)(C)C)[C@@H](O)C1 ZINC000970447506
CC[N@@H+]1C[C@@H](C)N(C(=O)NCCNS(=O)(=O)c2cccc([N+](=O)[O-])c2)C[C@@H]1C ZINC000499094727
C=C(c1cccc([N+](=O)[O-])c1)C1SC(=S)N(C)C1=O ZINC000001476338
CSCC[C@H](NC(=O)[C@H](CC(C)C)NC(=O)CNC(=O)Cn1nn[n-]c1=S)C(N)=O ZINC001177742717
COCCOCCN(C)c1cc(C)c([N+](=O)[O-])c(C(=O)OC)c1 ZINC000289072512
CC(=CC(=O)Nc1ccc([N+](=O)[O-])cc1)NNc1ccc([N+](=O)[O-])cc1[N+](=O)[O-] ZINC000073352082
N#Cc1ccc(/C=C2/SC(=O)N(Cc3ccc(F)cc3Cl)C2=O)cc1 ZINC000004690935
O=C1/C(=C/c2ccc(Cl)cc2)SC(=S)N1C1CC1 ZINC000016939517
C[NH+](C)CCN(C[C@@H]1CCCO1)C(=O)CN1C(=O)COc2ccc([N+](=O)[O-])cc21 ZINC000609187979
CS(=O)(=O)CCOCCNS(=O)(=O)c1c(Cl)nc2sccn21 ZINC000742308358
C[C@H]1[C@@H](Nc2cc[nH+]cc2-c2nn[nH]n2)CCN1C(=O)CCc1cncnc1 ZINC001575928080
N#[N+]c1c[nH]c(=O)[n-]c1=O ZINC000004215596
C[C@@]12C[C@H]3O[C@H]3C[C@]1(C)C2(Br)Br ZINC000033797272
CN(C)c1ccc(N(C)S(=O)(=O)c2cnn(C3CCOCC3)c2)cc1 ZINC000092865807
CC(C)(NC(=O)c1ccc(NC=O)cc1)c1ccc([N+](=O)[O-])cc1 ZINC000079975914
Cc1nnc([C@H](C)N2C[C@@H](NC(=O)c3cc(Cl)n(C)n3)[C@@H](O)C2)s1 ZINC001083626517
C=CCN(CC=C)S(=O)(=O)c1cccc(N2C(=O)[C@H]3CC[C@@](C)(C2=O)C3(C)C)c1 ZINC000408721231
COC[C@@](C)(NC(=O)Cn1ccc2cc([N+](=O)[O-])ccc21)C(=O)OC ZINC000268090789
Cc1cc(N2C(=O)[C@@H]3CCCC[C@@H]3C2=O)ccc1[N+](=O)[O-] ZINC000100463788
C=C(C)CN(CC)c1nnc([C@@H]2CN(S(C)(=O)=O)CCO2)n1C[C@@H](C)C[NH+]1CCCC1 ZINC001507821105
C=CCNC(=O)NC(=O)[C@@H](C)[NH2+][C@@H]1CN(C(=O)c2csnn2)C[C@H]1C ZINC001215249353
C[C@@H](NS(=O)(=O)c1ccc(C#N)cc1)C(=O)NN1CC(=O)N(C)C1=O ZINC000271840641
O=[N+]([O-])c1ncccc1S(=O)(=O)N[C@@H]1CCc2cc(F)ccc21 ZINC000610212316
C[C@@H]1CN(c2nnc([C@@H]3COCCN3C(=O)OC(C)(C)C)n2CC[C@H]2CCOC2)C[C@H](C)O1 ZINC001291254926
Cc1nnsc1Cn1c(-c2ccc(Br)cc2)nnc1N1CC[C@H](CC(C)C)C1 ZINC001360959391
C=CCc1cccc(C=NN=c2[nH]c3ccccc3[nH]2)c1O ZINC000003902928
CC(C)(C#N)NCc1ccc(Cl)cc1 ZINC000020177688
CC(C)[C@H](C)NC(=O)Cn1cc(C(F)(F)F)ccc1=O ZINC000009253475
O=C(N[C@@H]1CN(Cc2csnn2)C[C@H]1O)c1cc2c([nH]c1=O)CCC2 ZINC001078180942
COc1ccc([C@@H]2CN(S(=O)(=O)N3CCCC3)[C@H]3[C@@H]2[NH+]2CCC3CC2)cc1 ZINC000095358434
CN(CC#N)C(=O)[C@@H]1COCCN1 ZINC001160584436
CS(=O)(=O)N1CCO[C@@H](c2nnc(N3CCC[C@H](C(F)F)C3)n2CC[NH+]2CCCCC2)C1 ZINC001505138149
O=C(c1cc([N+](=O)[O-])c(Cl)c([N+](=O)[O-])c1)c1cc([N+](=O)[O-])c(Cl)c([N+](=O)[O-])c1 ZINC000100036038
C[C@H](C#N)C(=O)N1C[C@@H]2CN(c3snc(Cl)c3-c3nn[nH]n3)CC[C@@H]2C1 ZINC001573570059
COC(=O)c1cc(S(N)(=O)=O)cnc1N1CCCn2c(=O)cc(C[N@H+](C)C(C)C)nc2C1 ZINC001164812248
CC1CCC2(CC1)NC(=O)N(NC(=O)COC(=O)Cn1ccc(=O)[nH]c1=O)C2=O ZINC000018580318
C[C@@H](CNC(=O)c1ccc(-c2nn[nH]n2)[nH]1)N(C)C(=O)CCc1cncs1 ZINC001575008226
CC1(CNC(=O)[C@@H]2C[C@@]23CCCOC3)CCC(F)(F)CC1 ZINC001183741372
C=CCOc1c(Br)cc(/C=C2/SC(=S)N(c3ccc(N(C)C)cc3)C2=O)cc1OCC ZINC000409338054
CCOc1ccc(S(=O)(=O)N(C)c2ccc(OCC(=O)N(CC)CC(=O)N[C@@H]3CCS(=O)(=O)C3)cc2)cc1 ZINC000514295248
CC[C@@H](C(=O)NC1CCCC1)N(Cc1ccc(Cl)cc1)C(=O)CN(c1cccc([N+](=O)[O-])c1)S(C)(=O)=O ZINC000224344943
C=C(C)C(=O)OC1CCC(OC(=O)C(=C)C)CC1 ZINC000002571927
CC(=O)N1CCN(c2nnc([C@@]3(OC(C)C)CCOC3)n2C[C@@]2([NH+](C)C)CCSC2)CC1 ZINC001508235992
CN(C)C(=O)CN1CCC2(CCCN2c2nc(S(C)(=O)=O)nc3c2CC[NH2+]CC3)CC1 ZINC001165009159
CN1CCOC[C@@]1(CO)C[NH2+]Cc1sc(N2CCOCC2)nc1Cl ZINC000896457475
O=S(=O)(CCC(F)(F)F)N1CC[C@@H](Oc2ncc(Br)cn2)C1 ZINC000585147096
COc1cc(CONC(N)=C2C(=[NH2+])C3(CCCC3)N(C)C2=O)c([N+](=O)[O-])cc1F ZINC000766068202
CO[C@H](COc1c(Cl)cc(F)cc1C#N)C1CCC1 ZINC000594909395
C[NH+](C)CCn1cc(C(=O)N2C[C@@H]3CS(=O)(=O)C[C@@]3(C#N)C2)cn1 ZINC000886210156
CC[C@H](C)NC(C)=C1C(=O)CC(C)(C)CC1=O ZINC000100319085
O=C(c1cc(F)c(F)cc1[N+](=O)[O-])N1CCC[C@@]2(CC=CCC2)C1 ZINC000175209721
Nc1cc(Br)cc([N+](=O)[O-])c1N ZINC000036056286
O=[N+]([O-])c1cc(Br)ccc1NC1CC1 ZINC000021516326
COC(=O)[C@@H](Oc1ncc([N+](=O)[O-])cc1C(F)(F)F)C(F)(F)F ZINC001225896453
Cn1nc([O-])c(=O)nc1SCC1=C(C(=O)[O-])N2C(=O)[C@@H](NC(=O)C[C@@]3(C)CC[NH2+]C3)[C@H]2SC1 ZINC001221381561
C[C@@H](c1csnn1)N1C[C@@H](O)[C@H](NC(=O)c2cn(C(C)(C)C)nn2)C1 ZINC001077104996
Cn1cc([N+](=O)[O-])c(S(=O)(=O)N2CC[C@@H](CC(C)(C)C)C2)n1 ZINC000599329962
Cn1cc(-c2nn[nH]n2)c([N-]S(=O)(=O)c2cc(C(N)=O)n(C)c2)n1 ZINC000822623289
C[C@H](CN(C)[C@@H](C)c1nnnn1C1CC1)NC(=O)c1c[nH]c(-c2nn[nH]n2)c1 ZINC001574767510
O=S(=O)(C1CCCC1)N1CCO[C@@H](c2cnccn2)C1 ZINC000257248253
CCCCCC1=NN2C(=NC(=O)/C(=C\c3cccn3-c3ccc(C)cc3)C2=N)S1 ZINC000041083037
c1ncc(CN2CCO[C@@H](c3cnccn3)C2)s1 ZINC000257279809
CN(C(=O)c1ccc([N+](=O)[O-])s1)[C@H]1CCN(S(C)(=O)=O)C1 ZINC000293818582
O=S(=O)(CCN1CCS[C@@H]2COCC[C@@H]21)c1ccc(-c2nn[nH]n2)cc1 ZINC000823561896
CCC1(Cn2c([C@@H](C)NS(C)(=O)=O)nnc2N2CCC[C@@H](c3ccnn3C)C2)CCCC1 ZINC001292412399
COc1ccc2ccccc2c1/C=N/n1c(-c2ccc(Br)s2)cs/c1=N\c1ccc(Cl)cc1 ZINC000102960405
CN1CC[NH+](C[C@@H]2CCC[C@@]3(CCN(c4cc([N+](=O)[O-])cc[n+]4[O-])C3)O2)CC1 ZINC001164892834
COCCNC(=O)[C@@H]1C[C@@H]2[C@@H](CC[N@@H+]2[C@@H]2C[C@@H](C(=O)N3CCSC3)N(C(=O)OC(C)(C)C)C2)O1 ZINC001170045023
Cc1cc([N+](=O)[O-])c(S(=O)(=O)N[C@@H]2C(=O)NCC[C@H]2C)cc1C ZINC000195476195
C#CCNC(=O)[C@@H]1CNC(=O)C1 ZINC000110357948
Cc1cnc(N2CCC(c3nncn3C3CC3)CC2)c([N+](=O)[O-])c1 ZINC000091483654
CN(C)c1ccc(N2C(=O)/C(=C/c3ccc(Br)cc3)SC2=S)cc1 ZINC000009188362
Nc1cnc(Br)c(I)c1 ZINC000071254770
CC(C)(C)[S@@](=O)CCNc1ccc(-c2nn[nH]n2)cc1[N+](=O)[O-] ZINC000735644089
CC(C)Nc1c2nonc2ccc1[N+](=O)[O-] ZINC000004093892
COc1cc([N+](=O)[O-])ccc1S(=O)(=O)N[C@H](C)[C@@H]1CCCO1 ZINC000032433334
C=CC(=O)N[C@@H]1CCN(C2CC2)[C@@H]1c1ccc(F)c(F)c1 ZINC000328600305
C[C@@H]1CN(C(=O)C(=O)N2CCN(c3ccc([N+](=O)[O-])nc3)CC2)CC[NH2+]1 ZINC000582779629
O=C(c1cc2cccc([N+](=O)[O-])c2[nH]1)N1CCC2(CNC(=O)O2)CC1 ZINC000781847953
Cn1ncc2c1CCC[C@@H]2NC(=O)[C@H]1CSCN1C(=O)CC(C)(C)C ZINC000068395123
CC(C)(C)C1=CC(C(C)(C)C)=C([N+](=O)[O-])C(=O)C1=O ZINC000002848887
Cn1nccc1C1C[C@H]2CC[C@@H](C1)N2c1ncc(Cl)cc1[N+](=O)[O-] ZINC000253393233
CCN(c1nnc(CC(C)(C)C)n1CC(F)(F)C1(OC)CCOCC1)[C@@H]1CCS(=O)(=O)C1 ZINC001295215937
C#CCN(c1nnc(-c2cnccn2)n1CCc1csc(CC)n1)[C@@H]1CCS(=O)(=O)C1 ZINC001507630803
CC[C@H](CC1CCCCC1)C(=O)N(C)[C@@H](C#N)CC ZINC000594090902
CC(C)(C)[C@H]1CCc2c(C#N)c(/N=C\c3ccccc3Oc3ccc([N+](=O)[O-])cc3[N+](=O)[O-])sc2C1 ZINC000409207089
Cn1cc(N2CC[C@@H]([NH2+][C@H]3CCN(C)[C@H]3c3ccc(F)c(F)c3)C2=O)cn1 ZINC000253415727
CC(C)[C@H](C(=O)N[C@@H]1C(=O)N2C(C(=O)[O-])=C(CSc3nc(=O)c([O-])nn3C)CS[C@H]12)[NH+](C)C ZINC001183365602
Cn1cc(-c2cc3c(nn2)CCN(C(=O)N[C@@H]2CCC[C@@H]2CNS(C)(=O)=O)C3)cn1 ZINC001469915931
O=C(c1cccc([S-])c1)N1CC2(CC[NH2+]CC2)c2ccccc21 ZINC001186149755
O=C1[C@@H]2ON(c3cccc([N+](=O)[O-])c3)[C@H](c3ccccc3)[C@H]2C(=O)N1Cc1ccccc1 ZINC000102758312
CC(C)(C(=O)N1CCO[C@@]2(CCSC2)C1)n1cc([N+](=O)[O-])cn1 ZINC000574641691
C[C@@H](Oc1ccc(C(C)(C)C)cc1)C(=O)Oc1ccc(-n2cnnn2)cc1 ZINC000015838921
CN(C)c1noc(CN2C[C@@H](O)[C@H](NC(=O)c3cc(Cl)c[nH]3)C2)n1 ZINC001076739591
C#CC(=O)N[C@H](CO)[C@@H](C)O ZINC000306722370
C[C@H](NS(C)(=O)=O)c1nnc(N(C)Cc2cnn(C)c2)n1CCC[N@H+]1C[C@H](C)C[C@H](C)C1 ZINC001493268203
Cc1ccc([N+](=O)[O-])cc1S(=O)(=O)N[C@@H](C)C12CC3CC(CC(C3)C1)C2 ZINC000004978794
CC(C)(C)OC(=O)N1CCOC[C@@H]1c1nnc(N2CC[C@@](F)(C#N)C2)n1C[C@@]1(O)CCSC1 ZINC001508649278
CCNS(=O)(=O)[C@@H]1CCN(c2nnc([C@H]3CCCOC3)n2C[C@@H]2[N@H+](C)CCCC2(C)C)C1 ZINC001502476803
Brc1nnc(NCC2CC2)s1 ZINC000081663497
CC[C@H](OC)C(=O)NC1(C)CCN(C(=O)C[C@@H](C)C2CC2)CC1 ZINC001073093321
COc1ccc(/C=N/c2[nH]c(C)c(C)c2C#N)cc1 ZINC000004015326
CO[C@H]1c2ccccc2C[C@H]1N1C(=O)NC(C)(C)C1=O ZINC000333922057
O=Cc1ccc(OCC(=O)N2CC[NH+]([C@@H]3CCC[C@@H]3O)CC2)c([N+](=O)[O-])c1 ZINC000376215079
CCOC(=O)c1c(C)[nH]c(C(=O)OCC(=O)NC2(C#N)CCCCC2)c1C ZINC000009158782
[NH3+][C@@H](CC(=O)N1CCn2c(nnc2C(F)(F)F)C1)Cc1[nH]nc2c1ccc(F)c2F ZINC000068207669
N#CCC1(C#N)C2CC3CC(C2)CC1C3 ZINC000000103633
CS(=O)(=O)C1=NN2C(=NC(=O)/C(=C/c3ccc(Cl)cc3)C2=N)S1 ZINC000004971173
Cc1cc2c(c(=O)[nH]1)[C@H](C1=Cc3ccccc3OC1)CC(=O)O2 ZINC000085880010
Cn1cc(N2CCN(c3nnc([C@@H]4CCC(=O)N4)n3CC(C)(C)C[NH+](C)C)CC2=O)cn1 ZINC001503396603
CS(=O)(=O)N1CCCN(C(=O)CCCNc2ccc([N+](=O)[O-])cc2)CC1 ZINC000028993368
CC(=O)[C@H]1C[C@H](O)[C@@H]2[C@@H]3CCC4=CC(=O)CC[C@]4(C)[C@@H]3C[C@@H](O)[C@@]21C ZINC000004081236
C=CCN1CC(N(C)C(=O)C(N)=O)C1 ZINC001043715575
CCCc1n[nH]c(C(=O)NC[C@@H](N2CC[NH2+]CC2)C(F)(F)F)c1[N+](=O)[O-] ZINC000261681329
C=C[C@@](C)(O)C[N@H+]1CCOC[C@@]2(CN(c3cnn(C)c3)C(=O)CO2)C1 ZINC001252550370
COc1ncnc(N2CC[C@@]3(C2)CCC[C@@H](C[NH+]2CCN(C)CC2)O3)c1[N+](=O)[O-] ZINC001164886553
O=C1CCCC2=C1Nc1ccc(Br)cc1C2 ZINC000100033297
[NH3+]CCN1CCN(C2CCN(S(=O)(=O)c3ccccc3[N+](=O)[O-])CC2)CC1 ZINC001173691263
CC1CC(C#N)(C(=O)NC2C[C@H](C(F)(F)F)C[C@@H](C(F)(F)F)C2)C1 ZINC000610712068
CN(C)S(=O)(=O)Nc1ccc(OCC(F)(F)F)c(F)c1 ZINC000241515739
[NH2+]=C1NC2=C(CN(c3ccc(Br)cc3)C2=O)[C@@H](c2ccccc2)N1 ZINC000031717065
N#CCCN1CC[NH+]([C@@H](C(=O)[O-])c2c[nH]c3cccc(Cl)c32)CC1 ZINC000020725491
C#CCN(c1nnc(-c2cnn(C)c2)n1Cc1ccc(OCC=C)cc1)[C@H]1CCS(=O)(=O)C1 ZINC001507632158
CCn1cnnc1Cn1c([C@H]2CCOC2)nnc1N1CCC(C(F)(F)F)(C(F)(F)F)C1 ZINC001295963936
Cc1ccc(C)c(OCCN(C)C(=O)C[C@@H]2C(=O)NCC[N@H+]2CC(C)C)c1 ZINC000072167175
CC1=CC(=O)C=C(C)C1=NOc1ccc([N+](=O)[O-])cc1 ZINC000004076415
CC(C)[C@H]1OCC[C@@H]1CNc1ccc(S(N)(=O)=O)cc1[N+](=O)[O-] ZINC000267220012
C[C@@H](c1ccc(F)cc1F)[S@@](=O)Cc1cc([N+](=O)[O-])cc2c1OCOC2 ZINC000084651680
C[C@@H]1C[N@H+](C2CCN(C(=O)CCNC(=O)C34CC5CC(CC(C5)C3)C4)CC2)C[C@H](C)O1 ZINC000040135639
CC(C)CC(=O)NCc1cc(=O)n2c(n1)CN(C(=O)[C@@H]1Cn3nnnc3C13CC[NH2+]CC3)CCC2 ZINC001159173364
CC(=O)OCOC(=O)[C@H]1CC(C)(C)N(OC(C)=O)C1(C)C ZINC000002525824
CCOC(=O)c1c[n-]c2nc[nH+]c(N3CCCn4cnc(COCC[NH+](C)C)c4C3)c12 ZINC001165000510
COCCN1C(=O)[C@@H]2[C@H](C1=O)[C@@H](Cc1ccc(O)cc1)[NH2+][C@@]21C(=O)Nc2ccc(F)cc21 ZINC000013572932
CC(C)(C)OC(=O)N1CCO[C@@H](CC(=O)N(Cc2noc3c2C[NH2+]CC3)S(C)(=O)=O)C1 ZINC001182537027
COCCO[C@H](C)c1nnc(N2CCN(S(C)(=O)=O)CC2)n1C[C@]1([NH+](C)C)CCC[C@@H](C)C1 ZINC001504997551
COc1ccc(/C=C2\C[C@H]3[C@@H]4CC[C@H]5C[C@H](OS(=O)(=O)c6ccc(C)cc6)CC[C@]5(C)[C@H]4C(=O)C[C@]3(C)C2=O)cc1 ZINC000123363591
Cc1ccc([C@]2(C)NC(=O)N(C[C@@H](O)CN3C(=O)c4ccccc4C3=O)C2=O)cc1 ZINC000025110936
Cc1occc1-c1nnc(NCc2cnn(C)c2C)o1 ZINC000097114425
C[C@@H]1CCc2c(sc3c2C(=O)N[S@](=O)N3)C1 ZINC000057340691
Cc1cc2c(cc1C=C1C(=O)NC(=S)N(C)C1=O)C(C)=CC(C)(C)N2C(C)C ZINC000223500456
C[C@@H]1CN(c2nnc([C@@H]3CCS(=O)(=O)C3)n2C[C@H]2CCC[N@@H+]2CCCO)C[C@@H](C)S1 ZINC001494344484
CCc1nnc(N2CCC3(CC2)NC(=O)N(C)C3=O)n1CC1(O)CC[NH+](C(C)C)CC1 ZINC001499001307
O=C(N[C@@H]1C[C@H]1c1ccc(Cl)cc1)c1ccc(F)cc1[N+](=O)[O-] ZINC000129249257
CC[NH+](CC)CCN1C(=O)C(O)=C(C(=O)c2c(C)[nH]c(C(=O)OC)c2C)[C@@H]1c1cccc(OC)c1OC ZINC000008921116
N#Cc1ccc(NCC2([C@@H]3CCCCO3)CCC2)cc1 ZINC000601242458
CN(C)C(=O)CN1C[C@H]2CCN(c3ncnc(N4CC[NH2+]CC4)c3[N+](=O)[O-])CC[C@H]2S1(=O)=O ZINC001166332291
Cn1nccc1NS(=O)(=O)CCCS(=O)(=O)N[C@H]1CCCSC1 ZINC000349536630
C=CS(=O)(=O)Oc1ccc([N+](=O)[O-])cc1 ZINC000018194643
CN(C)c1ccc(CN(CC(F)(F)F)S(=O)(=O)c2ccnn2C)cc1 ZINC000849336927
CCCCCCCNc1ncnc2c3cc4c(nc3sc21)CC(C)(C)OC4 ZINC000059608113
FC1(F)C[C@]2(CCN(Cc3cn(C4CC4)cn3)C2)C1(F)F ZINC001207548558
C[C@@H]1CN(c2ccc([N+](=O)[O-])cc2[N+](=O)[O-])CCN1S(C)(=O)=O ZINC000009246743
O=S(=O)(NC1CC1)c1ccccc1S(=O)(=O)N[C@@H]1CC12CCOCC2 ZINC000562551353
CC[C@H]1CCC[C@H]1Cn1c(-c2cnn(C)c2)nnc1N1CCC(N(CC)S(C)(=O)=O)CC1 ZINC001293354527
Cc1ccccc1Cc1nnc(N2C[C@H](C)O[C@H](C(F)(F)F)C2)n1C[C@@]1(O)CCO[C@H]1C ZINC001290159623
COC(=O)C1=C(N)OC2=C(C(=O)CCC2)[C@@H]1c1ccccc1[N+](=O)[O-] ZINC000000500638
C[C@H]1CN(c2nccnc2C#N)CCN1Cn1ncc(Cl)c(Cl)c1=O ZINC000151494218
O=[N+]([O-])c1cccc(S(=O)(=O)N[C@H]2c3ccccc3C[C@H]2O)c1 ZINC000185826056
CC[C@H](C)[N@H+](C)CCn1c([C@@H](C)NS(C)(=O)=O)nnc1N1CC[C@@]2(CNC(=O)C2)C1 ZINC001496114385
O=C(/C=C/c1ccc(F)cc1[N+](=O)[O-])N1CC(OCC(F)F)C1 ZINC000492058526
CC1(C)COc2cnc(C(=O)n3cc4c(nc3=NCC3CC3)[C@H]3C[NH2+]C[C@H]3S(=O)(=O)C4)cc21 ZINC001174940078
CCN1CC[NH+](C[C@@H](C)Cn2c([C@@H]3CCC(=O)N3)nnc2N2CC[C@@H](C)[C@@H](O)C2)CC1 ZINC001502342712
FC(F)Oc1ccc([C@@H]2C[C@@H](c3ccc(Br)cc3)n3nnnc3N2)cc1 ZINC000015866497
C[C@H](CS(C)(=O)=O)NS(=O)(=O)c1cc(S(C)(=O)=O)sc1Cl ZINC000271303767
N#CCc1ncc(Cl)cc1C(F)(F)F ZINC000238567683
Cc1cc2c(cc1[N+](=O)[O-])N(C(=O)C(F)(F)C1(O)CCC1)CC2 ZINC000773988000
O=C(c1cnn(CC2CCOCC2)c1)n1cc2c(nc1=NCC1CC1)[C@H]1C[NH2+]C[C@H]1S(=O)(=O)C2 ZINC001199567832
Cc1cccc(/C=C2/S/C(=N/N=C3\C[C@@H]4CC[C@@]3(C)C4(C)C)NC2=O)c1 ZINC000004613889
C[C@H]1C[C@@H](NC(=O)c2ccc(Br)cc2[N+](=O)[O-])CO1 ZINC000566010983
Cc1cc(/C=C2\S/C(=N/c3ccc(C)c(C)c3)NC2=O)c(C)n1-c1ccc(Br)cc1 ZINC000083309738
CC[C@H](Nc1nc(C)nc2c1c(C)nn2C)c1ccnn1C ZINC000072438953
Cn1cccc1/C=C1/SC(=S)N(NC(=O)c2ccc(Br)cc2)C1=O ZINC000002415556
COC(=O)[C@@H](N=Nc1ccc([N+](=O)[O-])cc1)C(C)=O ZINC000100388334
CCCS(=O)(=O)CC(=O)N1CC2(CCCC2)c2ccccc21 ZINC000079048962
COC(=O)c1cc([N+](=O)[O-])ccc1S(=O)(=O)N1CCC(C)(C)C1 ZINC000273590359
CC(C)[N@H+](C)Cc1cc(=O)n2c(n1)CN(c1ncnc3[nH]cc(S(C)(=O)=O)c31)CCC2 ZINC001164814111
O=C1NC(=Cc2ccc(Oc3ccc([N+](=O)[O-])cn3)cc2)C(=O)N1c1ccc(Cl)cc1 ZINC000409244609
O=[N+]([O-])c1ccc2c(c1)ncn2S(=O)(=O)c1ccc(I)cc1 ZINC000096305698
COCCC1=C[C@](O)(C(F)(F)F)N(C(=O)c2ccc(Cl)cc2)N1 ZINC000005447377
CO[C@@]12ON[C@@H](c3ccccc3O)[C@@H]1N1CCC2CC1 ZINC000041999304
C=CCOc1cc(Br)c(/C=C2/SC(=Nc3cccc(Cl)c3C)NC2=O)cc1OCC ZINC000409229725
O=CC1(C(=O)c2ccc(Cl)cc2)SCCS1 ZINC000005569382
Cn1ccnc1C(=O)N[C@@H]1CN(C(F)(F)Oc2ccc(Cl)nc2Cl)[C@@H]2CCCO[C@H]12 ZINC001164974408
Cc1ccc(OCC(=O)N2CCN(S(=O)(=O)c3cc(C)ccc3C)CC2)c([N+](=O)[O-])c1 ZINC000012866249
C[C@]12CN(Cc3ccc([N+](=O)[O-])c(Cl)c3)C[C@H]1CS(=O)(=O)C2 ZINC001308967380
C[C@H]1CSC[C@H]1NS(=O)(=O)c1c(Cl)cccc1[N+](=O)[O-] ZINC000352346264
CCCOc1c(I)cc(C2C3=C(CCCC3=O)NC3=C2C(=O)CCC3)cc1OCC ZINC000408898255
CC(C)[N@H+]1[C@@H]2CCN(C(F)(F)COc3ccc(Cl)nn3)C[C@H]2C[C@H]1Cn1cccn1 ZINC001164836638
COC1(C)CN(c2nnc([C@@H](C)NS(C)(=O)=O)n2CC2CC[NH+](C3CC3)CC2)C1 ZINC001517908891
C[C@@H]1CN(c2nnc(-c3cnn(C)c3)n2C[C@@]2(O)CC[N@H+](C)C2)C[C@@H](C(F)(F)F)O1 ZINC001494301890
Cc1ccc(S(=O)(=O)N(C)c2ccc(C(=O)Oc3ccccc3C#N)cc2)cc1 ZINC000015657007
Cc1cc(S(=O)(=O)N[C@@H](C)c2nc[nH]n2)sc1C ZINC000272199488
C[NH+](C)C[C@@H]1CN(S(=O)(=O)c2cccs2)C[C@]12CCc1ccccc1C(=O)N2 ZINC000019583356
CCN(Cc1cc(Br)ccc1O)S(=O)(=O)C[C@@H]1CCOC1 ZINC000174065288
COC(=O)c1ccc(/C=C2\SC(=S)N(c3ccc(C)cc3C)C2=O)cc1 ZINC000009188650
C[C@@H]1C[C@H](NC(=O)[C@@]2(C(=O)[O-])CN(C(=O)OC(C)(C)C)CCO2)C[N@@H+]1C1CC1 ZINC001589291958
CC[N@H+](CCn1c(-c2cnn(C)c2)nnc1N1CCc2nn(C)c(=O)cc2C1)CCC(F)(F)F ZINC001502194312
O=[N+]([O-])c1ccccc1CS(=O)(=O)N[C@H]1Cc2ccccc2[C@H]1O ZINC000184548816
CC(C)[NH+]1CCN(c2nnc([C@@H]3CN(S(C)(=O)=O)CCO3)n2CCSC(F)(F)F)CC1 ZINC001509565034
O=C(CCn1cc([N+](=O)[O-])cn1)Oc1ccc2c(c1)NC(=O)CC2 ZINC000186735516
C[C@@H]1CN(C(=O)Cn2cc(NC(=O)C(=O)N3CCN4C(=O)N=NC4C3)cn2)C[C@@H](C)O1 ZINC000440797779
O=[N+]([O-])c1cc(Cl)c(-n2cccc2)cc1Cl ZINC000000153110
COC(=O)c1cn2c(n1)CN(C(=O)/C(=N/OC(C)(C)C(=O)OC(C)(C)C)c1nsc(N)n1)CC2 ZINC001146632470
COC(=O)c1ccccc1-c1cn([C@]2(CO)O[C@@H](n3ccc(=O)[nH]c3=O)[C@H](F)[C@@H]2O)nn1 ZINC001254115796
O=C(N[C@@H]1[C@H]2CCO[C@@H]2C12CCCC2)c1c[nH]c(=O)c([N+](=O)[O-])c1 ZINC000193753128
Cc1c(C(=O)N[C@@H]2C[NH2+]C[C@@H]2C#N)cc(S(N)(=O)=O)cc1[N+](=O)[O-] ZINC000843461247
COc1cc([C@@H]2c3ccc4ncccc4c3NC3=C2C(=O)CCC3)ccc1O ZINC000012419077
CCN(Cc1ccc(Cl)s1)c1nnc([C@@H](C)NS(C)(=O)=O)n1Cc1cc(C)nn1C ZINC001295585740
C[C@@H](Nc1ccc([N+](=O)[O-])cn1)c1ccc(Cl)cc1 ZINC000022806576
Cc1nc(CN2CCN(C)C3(CCN(c4ncnc5[nH]cc(C#N)c54)CC3)C2=O)cs1 ZINC001164823321
CC(=O)O[C@@H](C)C(=O)n1cc2c(nc1=NCC1CC1)[C@H]1C[NH2+]C[C@H]1S(=O)(=O)C2 ZINC001144154592
CC(=O)COC(=O)C12C[C@H]3C[C@H](CC(NC(C)=O)(C3)C1)C2 ZINC000020971314
Cc1nc(CN2CCN(C)C3(CCN(c4nccc(C5CC[NH2+]CC5)n4)CC3)C2=O)cs1 ZINC001164819318
CC(C)Cc1c(C#N)c(Cl)nc2c1COCC2 ZINC000096511120
O=[N+]([O-])c1ccc(CCS(=O)(=O)NC[C@H]2CC[C@H](O)C2)cc1 ZINC000188354649
CCOC(=O)C1(O)CCN(CC2(C[NH+]3CCC(O)(C(=O)OCC)CC3)COC2)CC1 ZINC000541069668
COC(=O)[C@@H]1CCN(c2nnc(C(=O)NC(C)C)n2CCC[N@H+]2C[C@@H](C)O[C@@H](C)C2)C1 ZINC001517655746
Cc1oc2cc3oc(=O)c(CC(=O)N4CCC(O)CC4)c(C)c3cc2c1C ZINC000008764665
Cc1occc1C(=O)N1C[C@@H]2CCN(C(=O)[C@@H]3C[NH+]4CCC3CC4)[C@@H]2C1 ZINC001021751276
CCCCCN(c1nnc([C@@H]2CN(S(C)(=O)=O)CCO2)n1Cc1nc(C)cs1)C(C)C ZINC001294115326
Cc1nc(CN2CCN(C)C3(CCN(c4nc(Cl)cnc4C#N)CC3)C2=O)cs1 ZINC001164824840
C#CC(=O)NN1CN=NC1=O ZINC001161066004
C#CCN(c1nnc(CC2CCCC2)n1CC1([S@](C)=O)CCC1)[C@@H]1CCS(=O)(=O)C1 ZINC001507636013
CC1CCN(c2nnc([C@@H]3COCCN3C(=O)OC(C)(C)C)n2C[C@@]2(C)COCCO2)CC1 ZINC001291167414
CC1=C2[C@@H](OC1=O)[C@H](O)[C@@]13[C@H]4C[C@@H](C(C)(C)C)[C@@]15[C@@H](O)C(=O)O[C@H]5O[C@@]23C(=O)O4 ZINC000263617148
CO[C@](C)([C@@H](C)NC(=O)NCCS(=O)(=O)N1CCSCC1)C1CC1 ZINC000413253382
CCOc1cc(/C=N\NC(F)(F)C(F)(F)C(F)(F)F)cc(Br)c1OCC(F)(F)F ZINC000409043972
C=CCNC(=O)Cn1c([C@@H]2CN(S(C)(=O)=O)CCO2)nnc1N1CC[NH+](C(C)C)CC1 ZINC001301501407
COCCn1c(N)c(C(=O)CN(C)Cc2ncc(Cl)n2C)c(=O)[nH]c1=O ZINC000272346092
CC(C)(C)[NH+]1CCN(c2nnc(CSc3ccc(Cl)cc3)n2CCNS(C)(=O)=O)CC1 ZINC001287043910
Cn1nccc1CNCc1cn(-c2ccc(Cl)c(Cl)c2)nn1 ZINC000096502305
O=[N+]([O-])c1ccccc1C=NN=c1[nH]c2ccccc2[nH]1 ZINC000005070661
Cc1ccc([N+](=O)[O-])c(I)c1 ZINC000002379301
CC(C)(C)C(=O)[C@@H]1[C@H]2C(=O)N(c3ccc([N+](=O)[O-])cc3)C(=O)[C@@H]2[C@H]2c3ccccc3C=NN12 ZINC000009330731
O=S(=O)(N[C@H]1CO[C@H]2[C@@H]1OC[C@@H]2n1nnnc1Oc1ccc(-n2ccnc2)cc1)c1ccc2ccccc2c1 ZINC000004147863
C=CCCN(C)C(=O)N[C@H](C)c1ccc2c(c1)CCCC2 ZINC000466802177
O=C1Nc2ccc(S(=O)(=O)NC3=CC(=Nc4ccc(Cl)cc4)C(=O)c4ccccc43)c3cccc1c23 ZINC000102629349
CCn1cc([C@H]2C[S@](=O)CCN2S(=O)(=O)Cc2csc(C#N)c2)cn1 ZINC000914430790
COC(=O)CSc1nnc(C)n1-c1ccc(C)cc1 ZINC000002837149
CC1(C)Oc2c(Br)cncc2NC1=O ZINC000228941864
CC(C)[C@H]1CN(c2nnc(-c3ccc(Cl)nc3)n2CCS(=O)(=O)CC2CC2)CCO1 ZINC001287276904
CC(C)C[N@@H+]1CCO[C@@H](Cn2c(N3CCCOCC3)nnc2[C@@]2(OC(C)C)CCOC2)C1 ZINC001509437561
O=C(NCC1CN(C(=O)[C@@H]2C[C@H]2[N+](=O)[O-])C1)c1ccc(F)s1 ZINC001002906575
O=C(Cn1ccc([N+](=O)[O-])n1)N1CCN[C@@H](c2cn[nH]c2)C1 ZINC001150607141
CN(CCOCC[NH3+])S(=O)(=O)c1cc(Br)cc([N+](=O)[O-])c1 ZINC000599111205
C/N=C1\S/C(=C\c2cc(C)c(O)c(C)c2)C(=O)N1C ZINC000108161678
COC(=O)[C@@H](N)CCCNC(=N)NS(=O)(=O)c1c(C)c2c(c(C)c1C)OC(C)(C)C2 ZINC000015722216
CCN(CC)S(=O)(=O)c1ccc(Nc2ccc(NC(=O)C(C)C)cc2)c([N+](=O)[O-])c1 ZINC000018901469
Cc1nnc(N2CCN(c3nc(Cl)c(C#N)s3)CC2)c(C(N)=O)c1C ZINC000287652880
CN(Cc1ccc([S@](C)=O)cc1)C(=O)c1nn(C)cc1[N+](=O)[O-] ZINC000357942448
CN(Cc1ccccc1[N+](=O)[O-])C(=O)C[C@@]1(C)CC1(Cl)Cl ZINC000822451276
CCOCc1nnc(N2CCS(=O)CC2)n1Cc1ccccc1C[N@@H+]1CC[C@@H](O)C1 ZINC001548194669
CC[C@@H](C)NC(=S)N(CC)[C@H](C)c1ccc(C#N)cc1 ZINC000749763972
CC1=C2[C@@H]3OC(=O)[C@@H](C)[C@H]3[C@H](O)C[C@]2(C)C(=O)CC1 ZINC000085889467
Cc1sc(S(=O)(=O)N2CCC(CCCO)CC2)cc1[N+](=O)[O-] ZINC000342517413
C#C[C@@]1(O)CC[C@@H]2[C@@H]3CCc4c(C)ccc(O)c4[C@@H]3CC[C@]21C ZINC000008615032
C[C@@H](OC(=O)CN1CCS(=O)(=O)CC1)C(=O)NC1(C#N)CCCCC1 ZINC000108765955
Cc1ccc(NC=C2SC(=S)N(C)C2=O)cc1 ZINC000101937202
C[C@H]1CN(c2ccc(Br)cc2C#N)CCN1c1nccn2cnnc12 ZINC000272822658
C[C@H]1CN(c2nnc(COc3ccccc3F)n2CCC[NH+]2CCC(O)CC2)CC(=O)N1C ZINC001494496994
O=[N+]([O-])c1cc(N2S(=O)(=O)c3ccccc3S2(=O)=O)ccc1F ZINC000004659659
CO[C@@H]1CN(Cc2nnnn2C(C)(C)C)C[C@H]1NC(=O)C1(C)CCC1 ZINC001082030657
O=C1CCCC2=C1C(c1cc(Br)c(OCc3ccc(Cl)cc3Cl)c(Br)c1)C1=C(CCCC1=O)N2 ZINC000409044506
CC(C)c1nnc2ccc(NC(=O)[C@@H]3CC(=O)N(C(C)C)[C@H]3c3ccc(Cl)c(F)c3)cn21 ZINC001459185283
CC(C)CSCCCn1c(-c2n[nH]c(=O)c3ccccc32)nnc1N1C[C@H](C)C[C@@H](C)C1 ZINC001360077143
C[C@@H](Cn1c([C@@H]2CCS(=O)(=O)C2)nnc1N1CCN(CC(F)F)CC1)[NH+]1CCC(C)CC1 ZINC001493868023
NS(=O)(=O)c1cc([N+](=O)[O-])ccc1N[C@@H]1CCC[C@@H]2OCC[C@H]21 ZINC000268410584
CC(C)c1nnc(N2CC[C@@H](N3CC[NH+](C(C)C)CC3)C2)n1CC1(S(C)(=O)=O)CCC1 ZINC001508957148
CCc1ccc(CN(CC(=O)N2CC[NH2+]CC2)S(=O)(=O)c2c(C)cc(C)cc2C)cc1 ZINC000015864287
O=C([O-])[C@@]12CN(C(=O)c3ccccc3Cl)C[C@@H]1C[N@@H+](C1CCCC1)C2 ZINC000096135822
COC[C@@]1(C#N)CC[C@@H](S(C)(=O)=O)C1 ZINC000217934832
Cc1c(C)c2c(c(C)c1O)CC[C@](C)(C(=O)OCCc1nnnn1C)O2 ZINC000924425280
Cc1c(C(=O)NC(C)C)nn(C)c1Oc1ccc([N+](=O)[O-])cc1S(=O)(=O)N1CCCC1 ZINC000096203515
CC[C@@H]1[C@@H]2C(=O)N(c3ccc(Br)cc3)C(=O)[C@@H]2[C@@H](C(N)=O)[N@@H+]1C ZINC000229898426
C[C@@H](CC[NH+](C)C)NC(=O)C(=O)N1CCN(S(=O)(=O)c2ccc(C(N)=O)o2)CC1 ZINC000552202115
N=C1NC(=O)/C(=C/c2ccc(-c3cc([N+](=O)[O-])ccc3Br)o2)S1 ZINC000023128324
CCCc1noc([C@@H](C)N2C[C@@H](C)O[C@@H](C)C2)n1 ZINC000044583576
Cc1cc(C=C2C(=O)N(C)C(=S)N(C)C2=O)c(C)n1C[C@@H]1CCCO1 ZINC000059109262
O=S(=O)(NN=c1cccc(Cl)[nH]1)c1ccc(Br)cc1 ZINC000006221955
Cc1cc2c(c(C)c1)O[C@@]1(C=C(C)OC(N)=C1C(N)=O)N2 ZINC000040545176
CC(=O)OC(OC(C)=O)[C@@]12C=C[C@@H](O1)[C@H]1C(=O)N(c3ccc(C)c(Br)c3)C(=O)[C@H]12 ZINC000009356236
CC(C)(CCC(=O)N1CC[C@@](C)(NC(=O)C(F)(F)F)C1)[N+](=O)[O-] ZINC000830795770
COc1cc(NC2=CC[C@H](C#N)CC2)ccc1Cl ZINC001212862881
O=C(/C=C\c1csc([N+](=O)[O-])c1)c1cc2c(s1)SCC(=O)N2 ZINC000588402866
COC(=O)C[C@@H](O)CNS(=O)(=O)c1cc(C(=O)OC)cc(Cl)c1C ZINC000599462454
C=CCO[C@H]1CCN(c2nnc([C@@H]3CN(S(C)(=O)=O)CCO3)n2Cc2ccc(C)cc2)C1 ZINC001508122732
Cc1cccc(C2(Nc3ccc(OC(C)(C)C)nn3)COC2)c1 ZINC001168469055
COc1c(S(=O)(=O)N2C[C@@H](C3CC3)C[C@H]2C2CC2)cc(Br)c(C)c1[N+](=O)[O-] ZINC001309910062
CCN(CCn1c(CC(C)(C)C)nnc1N(C)[C@@H]1CCS(=O)(=O)C1)CCC(F)(F)F ZINC001295854964
COC(=O)CNC(=O)CNC(=O)/C(=N/OC(C)(C)C(=O)OC(C)(C)C)c1nsc(N)n1 ZINC001146642938
CSCC(=O)Nc1ccc(=O)n2c1[C@@H]1C[C@H](C2)C[N@@H+](C2CCN(C(C)=O)CC2)C1 ZINC000008300427
CC(C)C1=NN2C(=NC(=O)/C(=C/c3ccc(Br)cc3)C2=N)S1 ZINC000032109408
C=CCN1C(=O)/C(=C/c2ccc(-c3cc(C)c(C)c([N+](=O)[O-])c3)o2)C(=O)NC1=S ZINC000408903702
Cn1ncc2c1CN(S(=O)(=O)CC1CC3(CCC3)C1)C2 ZINC000872508054
Cc1ccc(OC(=O)[C@H](C)c2cccc([N+](=O)[O-])c2)c([N+](=O)[O-])c1 ZINC000762961530
CN(C)c1ccc(C(=O)N2C(=N)O[C@@H]3CSC[C@@H]32)cc1 ZINC000257226298
O=C(NBr)C1(C(=O)NBr)CCC1 ZINC000001682848
CC(=O)N1CCN(c2nnc([C@H](C)NS(C)(=O)=O)n2CC[NH+]2CCCCC2)CC12CCCCC2 ZINC001508240140
Cc1cc(C(=O)N(C)Cc2ncnn2C)c(C)n1C(C)C ZINC000073389895
O=[N+]([O-])C(F)(F)[C@H](OS(=O)(=O)c1ccc(Br)cc1)c1ccccc1Cl ZINC000003466600
CC(C)C1=C(N=Nc2ccc([N+](=O)[O-])cc2[N+](=O)[O-])CCC1 ZINC000104100586
CCN(CC)S(=O)(=O)c1ccc(NC[C@@H]2C[NH2+]CCN2C)c([N+](=O)[O-])c1 ZINC000420282397
CC[C@@H](C)[C@H](Cn1c(-c2cnccn2)nnc1N1CCS(=O)(=O)C2(CCCCC2)C1)OC ZINC001291416291
O=C1c2cc([N+](=O)[O-])ccc2[C@@H]2OCc3ccccc3N12 ZINC000252508967
Cc1nnc(Cn2c(-c3cc(Br)cn3C)nnc2N(C)Cc2cnn(C)c2)s1 ZINC001290692594
CC(=O)[C@@H](OC(=O)c1ccc(S(C)(=O)=O)cc1[N+](=O)[O-])C(C)C ZINC000829260574
O=C(OCc1cc(Cl)ccc1[N+](=O)[O-])c1ccc2c(c1)CCCN2 ZINC000746072405
CCN(CC(C)(C)O)S(=O)(=O)c1cc2c(cc1[N+](=O)[O-])OCCO2 ZINC000089961044
COCC[N@@H+]1CCO[C@@H]2CN(C(=O)[C@@H]3CN(C(=O)OC(C)(C)C)C[C@@H]3OC(C)=O)CC[C@@H]2C1 ZINC001185832227
O[C@]1(C(Cl)(Cl)Cl)NCCN1c1ccccc1 ZINC000008329223
CCN(CCC#N)c1ccc(-c2ccc(Cl)s2)nn1 ZINC000593464274
Cc1cc(=O)oc2c1cc(Cl)c([O-])c2C[NH2+][C@@H]1CCS(=O)(=O)C1 ZINC000020624269
C=CCN1C(=O)/C(=C\c2cccn2-c2cccc(Br)c2)C(=O)NC1=S ZINC000409008963
CC(C)(C)Cc1nnc(N2CCC(CNC(=O)C(F)(F)F)CC2)n1C[C@@]1(O)CCSC1 ZINC001287023751
Cc1nn(CC[NH+](C)C)c(C)c1S(=O)(=O)N(C)CCc1ccccc1[N+](=O)[O-] ZINC000509134099
Cc1cc(O)c(C(=O)C2=C(O)C(=O)N(CC[NH+](C)C)[C@@H]2c2ccc([N+](=O)[O-])cc2)cc1C ZINC000020309879
CC(C)[C@H]1CCN(c2nnc(-c3cc(Br)c[nH]3)n2C[C@@H]2CCN(S(C)(=O)=O)C2)C1 ZINC001287253463
CS[C@H](Cn1c([C@@H]2CN(S(C)(=O)=O)CCO2)nnc1N1CCO[C@@H](C#N)C1)C(C)(C)C ZINC001505183287
Fc1ccc(F)c(CN2C[C@@H]3C[C@H]2[C@@H](C(F)(F)F)O3)c1F ZINC001137932259
CC(C)OCCN1CCc2cc(S(N)(=O)=O)ccc21 ZINC000040018009
CCc1ncc(S(=O)(=O)N2CC(CC(F)F)C2)s1 ZINC000333459201
CCN(CC)c1ccnc([C@@H]2COCCN2C(F)(F)c2ccc(C#N)c(Cl)n2)n1 ZINC001165001316
NS(=O)(=O)c1ccc(CC[NH2+][C@@H]2CC(=O)N(c3ccc(C(F)(F)F)cc3)C2=O)cc1 ZINC000002225605
O=C(Nc1ncc(S(=O)(=O)c2ccc([N+](=O)[O-])cc2)s1)C(F)(F)F ZINC000001752489
CCC[C@](C)(CC)C(=O)N(C)[C@H](C)CNc1cnc(F)cn1 ZINC001104657736
C[C@](O)(CNC(=O)/C=C/c1ccc(F)cc1[N+](=O)[O-])C(F)(F)F ZINC000492314706
O=[N+]([O-])c1cnc(N2CCC3(CCCC3)CC2)c(-c2nn[nH]n2)c1 ZINC000738368663
CC[C@@H]1CN(c2nnc([C@@H]3CCS(=O)(=O)C3)n2C[C@@](C)(O)c2cc(C)oc2C)CCS1 ZINC001293592930
CN(C)CCN(C)c1ccc(S(=O)(=O)C(F)F)cc1[N+](=O)[O-] ZINC000080684818
CC[C@H]1C[C@@H](Nc2ccc(S(=O)(=O)NC)cc2[N+](=O)[O-])CCO1 ZINC000420616591
CSC1([C@H](C#N)N(C)S(=O)(=O)c2ccc([C@H](C)NC(C)=O)s2)CC1 ZINC000872008058
Cc1nn(CCCNS(=O)(=O)c2cnn(C(F)F)c2C)c(C)c1[N+](=O)[O-] ZINC000036614723
CC(=O)N(/C=C/c1cc[n+](CCCS(=O)(=O)[O-])c2ccccc12)c1ccccc1 ZINC000005059410
CC(C)CO[C@H]1C[C@H](OC(=O)CN(C)C2=NS(=O)(=O)c3ccccc32)C1(C)C ZINC000739289570
CO[C@@H]1CN(c2nnc([C@@H]3CCS(=O)(=O)C3)n2C[C@@H](C2CC2)[NH+](C)C)C[C@@H]1OC ZINC001555788744
Cn1ncnc1C1(c2ccc(F)cc2)CCOCC1 ZINC000091624696
Cn1ccnc1SCCNc1nnc(C(C)(C)C)o1 ZINC000091440238
C=CCN1C(=O)CCC[C@@]12CCCN(C(=O)C1CCOCC1)C2 ZINC000096050035
CCCC1=NN2C(=NC(=O)/C(=C\c3cc(C)n(-c4ccccc4C)c3C)C2=N)S1 ZINC000041083398
CC(=O)c1c(C)c([N+](=O)[O-])c(C)c([N+](=O)[O-])c1C ZINC000001599875
CCOc1cc(/C=C2/SC(=S)N(c3cccc([N+](=O)[O-])c3)C2=O)ccc1OCC(N)=O ZINC000409211015
CCNc1c2nonc2ccc1[N+](=O)[O-] ZINC000004658765
C[C@H](N1CCN(c2nnc(C(C)(C)C)n2[C@@H]2CCC[C@@H](C(F)(F)F)C2)CC1)C(F)(F)F ZINC001360631990
CCn1c([C@H](C)SC)nnc1N1CCC[C@](C)(OC)CC1 ZINC001342764065
Cc1nn(C)c2nc(N[C@H](C)Cc3cnccn3)sc12 ZINC000095500638
CC[C@H](Cn1c([C@@H]2CCS(=O)(=O)C2)nnc1N1CCO[C@@H](c2ccc(Cl)cc2)C1)OC ZINC001292222321
CN(C(=O)c1nn(C)c(=O)c2ccccc21)c1ccc([N+](=O)[O-])nc1 ZINC000808793900
O=C(CN(C(=O)c1ccc([N+](=O)[O-])cc1)N1C(=O)CCC1=O)c1ccc(OC(=O)c2ccc(Br)cc2)cc1 ZINC000408645450
COC[C@H](C)NN=C1c2cc(Br)ccc2N(Cc2ncon2)C1=O ZINC000777902734
Cn1cnc(S(=O)(=O)NCC(=O)NCC2(O)CN(C(=O)OC(C)(C)C)C2)c1 ZINC000819623758
C=C[C@@]12CC[C@@H](C1)C(C)(C)[C@@H](O)[C@@]21CCCO1 ZINC000043198672
CC[N@H+](CCn1c([C@@H]2CCS(=O)(=O)C2)nnc1N1CCO[C@@H](c2cnn(C)c2)C1)C(C)C ZINC001502199080
O=C(Oc1ccc2ccccc2c1)c1ccc([N+](=O)[O-])cc1 ZINC000000038455
O=[N+]([O-])c1ccc(/C=N/C[C@H]2OCCc3ccccc32)cc1 ZINC000000290137
CCC12C[C@H]3C[C@@H](C1)CC(C(/C=N/O)=N/O)(C3)C2 ZINC000023114757
C[C@@H]([NH2+]C1CCN(c2nnnn2C)CC1)c1cc(Br)cc(F)c1[O-] ZINC000370373965
O=c1ccn([C@@H]2O[C@@](CO)(n3cc(-c4ccc5ncccc5c4)nn3)[C@@H](O)[C@@H]2O)c(=O)[nH]1 ZINC001254105162
CC(C)(C)OC(=O)Nc1cc([N+](=O)[O-])cnc1Cl ZINC000261493581
O=Cc1ccc(OC(=O)c2ccccc2S(=O)(=O)c2ccc([N+](=O)[O-])cc2)cc1 ZINC000001136737
CC(C)c1c[nH]c(Sc2nccc(-c3nn[nH]n3)c2[N+](=O)[O-])n1 ZINC001603391138
CN1C[C@H](COCC2CC2)[C@@H]2CCN(c3ccc(C[N@H+](C)C4CC4)cn3)CC[C@H]2C1=O ZINC001164860343
C[NH+]1CCC(C(=O)N2C[C@@H]3CCN(C(=O)C[C@@H]4C[C@H]4C4CC4)[C@@H]3C2)CC1 ZINC001022362081
O=C1NCCO[C@@]12O[C@@H]2c1ccccc1 ZINC000003956856
CCOC(=O)CC1(NC(=O)[C@@H]2C[N@H+](C)CC3(CCN(C(=O)OC(C)(C)C)CC3)O2)COC1 ZINC001179155625
Cc1ccc(NCCCNC(=O)C(=O)N2CCO[C@@H](C[NH3+])C2)c([N+](=O)[O-])c1 ZINC000419457692
COC1(C)CN(c2nnc([C@@H]3CN(S(C)(=O)=O)CCO3)n2CCC[NH+]2CCCC2)C1 ZINC001504036279
CS(=O)(=O)CC1(C[NH2+]CCS(=O)(=O)c2ccc([N+](=O)[O-])cc2)CC1 ZINC000583079512
O=[N+]([O-])c1cn2c(n1)OC[C@@H](OCc1ccc(-c3ccc(OC(F)(F)F)cc3)nc1)C2 ZINC000066252280
CC(C)[NH2+]C1CCN(c2ccc(S(=O)(=O)NC3CCC(C)CC3)cc2[N+](=O)[O-])CC1 ZINC000069378354
Cc1ccc2c(c1)[C@]1(C(=O)N2)[C@@H]2C(=O)N(c3ccc4c(c3)OCCO4)C(=O)[C@@H]2[C@@H]2CCC[N@@H+]21 ZINC000015955007
CC(=O)c1cc(F)c([N+](=O)[O-])cc1Br ZINC000258837194
Cc1cc(/C=C2/C(=O)N(C)C(=S)N2C)c(C)n1C ZINC000409128671
COCCNC(=O)NC(=O)COC(=O)c1cc([N+](=O)[O-])ccc1Sc1nnnn1C ZINC000009127742
COC(=O)c1cc(NC(=O)C2(c3ccc([N+](=O)[O-])cc3)CCCC2)ccc1OC(C)C ZINC000225676927
Cc1nc(Cn2nc3n(c(=O)c2=O)CC[C@@]32CC[N@@H+](Cc3cnn(C)c3)C2)cs1 ZINC000306142116
FC(F)(F)c1cc(Cl)c2nnc(SC3CCC3)n2c1 ZINC000533769434
C[C@@H]1CCC=C1N=Nc1ccc([N+](=O)[O-])cc1[N+](=O)[O-] ZINC000013407721
O=C(N[C@@H]1CCO[C@]2(CCS(=O)(=O)C2)C1)c1ccc(Cn2ccnn2)o1 ZINC001266618987
Cc1cc(Cl)ccc1OCCCc1nnc(N2CCC[C@@H](C)C2)n1Cc1ncnn1C(C)(C)C ZINC001361088545
Cc1ccnc(N[C@H]2C[C@@H](NC(=O)c3cnnn3C)C2)c1[N+](=O)[O-] ZINC001059625026
C[NH+](C)[C@@]1(CNC(=O)C(=O)N2CCC(c3nnc4n3CCC4)CC2)CCSC1 ZINC000671071922
O=C1/C(=C/c2ccncc2)SC(=S)N1c1cccc([N+](=O)[O-])c1 ZINC000059417984
CC(=O)N[C@H](C)c1ccc(S(=O)(=O)N[C@@]2(C)CCS(=O)(=O)C2)s1 ZINC000618452783
CN(C)S(=O)(=O)c1ccc(C(=O)/C=C/c2cc(Br)cs2)cc1 ZINC000008321774
F[C@H](Oc1ccc(Cl)nc1)N1CCn2c(-c3cccnc3)cnc2C12CC[NH2+]CC2 ZINC001164843964
Cc1ccc(C)c([C@@H](C)NS(=O)(=O)c2ccccc2[N+](=O)[O-])c1 ZINC000013674683
O=C(NCCS(=O)(=O)N1CCSCC1)C(=O)NC1CC[NH+]([C@@H]2CCC[C@@H]2O)CC1 ZINC000577022641
C[C@@H]1CCCCN(c2nnc([C@@H]3CN(S(C)(=O)=O)CCO3)n2CCC[NH+]2CCCC2)C1 ZINC001493634386
Cc1cc(S(=O)(=O)N2CCN(c3nncn3C)CC2)sc1Cl ZINC000655644059
COC(=O)c1ccc(-n2c(C)cc(C=C3C(=O)NC(=S)N(C)C3=O)c2C)c(C)c1 ZINC000000980530
O=C(NC12CC3CC(CC(C3)C1)C2)c1ccc([N+](=O)[O-])o1 ZINC000004841028
C[C@H](OC(=O)/C=C\c1ccc(Cl)s1)C(C)(C)C#N ZINC000255323990
CCN(CC)C1([C@@H](F)C(F)(F)F)OCC2(CO1)COC([C@@H](F)C(F)(F)F)(N(CC)CC)OC2 ZINC000001591414
O=C(c1ccc(C(F)(F)F)cn1)N1CCCC12CCCCC2 ZINC000340436859
C[C@H](C[NH3+])NC(=O)C(=O)NCCNc1ccc(C(F)(F)F)cc1[N+](=O)[O-] ZINC000420016061
CN(C(=O)[C@H]1CC(=O)N(c2ccc(F)c([N+](=O)[O-])c2)C1)C1CCCC1 ZINC000192535177
COC[C@@H](C)NC(=O)C(C#N)=c1sc(=Cc2cnn(C(C)(C)C)c2)c(=O)n1C1CC[NH+](C)CC1 ZINC000920397533
O=C([C@@H]1C[C@H]2C[NH2+]C[C@H]2N1)N1C[C@H]2[C@@H](C1)S(=O)(=O)CC[C@@H]2C(=O)N1CCOCC1 ZINC001159457405
C[C@@H](NS(=O)(=O)c1ccc(C#N)cc1)C(=O)NC[C@@]1(CO)COCC2(CCC2)N1C ZINC001147824388
CSCC[C@H](NS(=O)(=O)N(C)C[C@@H](C)C#N)c1nnc2ccccn21 ZINC000283011873
O=[N+]([O-])c1cc2ccccc2cc1Br ZINC000014628805
C[C@H](NC(=O)CC[C@@H](O)c1ccc(C(C)(C)C)cc1)c1nc[nH]n1 ZINC000281299317
O=C1[C@@H]2[C@H]3C=C[C@@H]([C@@H]2C(=O)N1/N=C/c1ccc(O)cc1O)C31CC1 ZINC000012428545
CCOCc1nnc(N2CCC[C@H](n3cnc(C(N)=O)n3)C2)n1CCC[NH+]1C[C@H](C)C[C@@H](C)C1 ZINC001503081240
CCOc1cc(Br)c([C@H]2CC(=O)Nc3ncnn32)cc1OCC ZINC000006207162
Cc1cc(C)c2[nH]c(=O)c(CN(CCCO)S(=O)(=O)c3ccccc3[N+](=O)[O-])cc2c1 ZINC000006300338
CCO[C@@H](C)C(=O)NC1(C)CCN(C(=O)[C@@]2(C)C=CCC2)CC1 ZINC001073194798
CC[C@@](NS(=O)(=O)c1cccc([N+](=O)[O-])c1C)(C(N)=O)C(C)C ZINC000181529433
CCOCC[C@H]1Cn2cccc2CN(C(=O)C2=CCCC2)C1 ZINC000585095297
O=C1[C@@H]([NH2+]C[C@@H](O)Cn2cc([N+](=O)[O-])cn2)CCN1CC(F)(F)F ZINC000515415508
C=CCN1CC[C@@H]([NH2+][C@@H]2CN(C(=O)CSC)C[C@@H]2n2ccnn2)C1=O ZINC001070133092
CC[C@]1(C)CN(S(=O)(=O)c2ccc(C)c([N+](=O)[O-])c2C)CCO1 ZINC000598609892
CC1CCC2(CC1)NC(=O)N(C/C=C/Cl)C2=O ZINC000009578468
Cn1ccc2c1cccc2C(=O)O[C@H]1CCOC1 ZINC000098013023
CCOc1cc(N2Cc3ccccc3OC[C@@H]2C)ccc1[N+](=O)[O-] ZINC000542969706
Cc1nn(C)cc1CNc1cnn(CC(F)F)c1 ZINC000090189684
COC(=O)[C@H]1CCCCCC[C@@H]1NC(=O)c1[nH]nc(C)c1[N+](=O)[O-] ZINC000268166949
C=CCN1C(=O)/C(=C/c2ccc3c(c2)CCC3)SC1=S ZINC000001715061
O=[N+]([O-])c1ccc2c(c1)Cc1cc(Br)ccc1-2 ZINC000001679729
CC(C)[NH+]1CCC(O)(Cn2c([C@@H](C)NS(C)(=O)=O)nnc2N2CCOC[C@@H]2C)CC1 ZINC001541948761
C[C@@H]1N(c2cnn(C)c2)C(=O)COC12CCN(C(F)(F)c1cnc3c(Cl)ncnc3c1)CC2 ZINC001164687348
Cc1nn(C)c2sc(C(=O)N[C@H](C)C(=O)N3CCS(=O)(=O)[C@@H]4COCC[C@@H]43)cc12 ZINC001468853481
N#Cc1ccc(Br)cc1C(F)(F)F ZINC000021304476
C[C@@H]1Cc2ccccc2N1C(=O)CN1C(=O)N[C@@](C)(c2ccc(C#N)cc2)C1=O ZINC000020795573
CC(C)(C)[C@@H]1C[C@H]1C(=O)NCC1(O)CN(C(=O)c2ccc(-c3nn[nH]n3)[nH]2)C1 ZINC001573878505
Cc1cc([N+](=O)[O-])ccc1S(=O)(=O)N(C)[C@H]1CCN(C2CC2)C1 ZINC000348330935
Cc1nnc(Sc2ccc(C=C3SC(=S)NC3=O)cc2[N+](=O)[O-])s1 ZINC000408989421
CC(C)[N@H+](C)CC(=O)N1CCN(S(=O)(=O)c2ccc(F)c(Cl)c2)CC1 ZINC000170600380
O=C(C[N@@H+]1C[C@@H]2CC[C@H]1C2)N1CCC2(CC1)c1nc[nH]c1CCN2C(=O)C1CC1 ZINC000095507643
[O-]c1c(F)cc(Br)cc1C[NH2+]C[C@@H]1COC2(CCOCC2)O1 ZINC000883084039
Cc1cc(C)cc(C(=O)N[C@H](C)C(=O)N2CCC3(CC2)[NH2+]CCc2nc[nH]c23)c1 ZINC000008743753
CCc1n[nH]c(=O)c(CNc2nc(C)nc3c2cnn3C(C)(C)C)c1CC ZINC000095970996
O=C1Nc2cnc(Cl)nc2N(C2CCCC2)C[C@]1(F)N1Cc2ncnn2C2(CC[NH2+]CC2)C1 ZINC001164415008
CCOC(=O)[C@@]12C[NH2+]C[C@@]1(C(F)(F)F)CN(c1nc(Cl)nc3c1CN(C)CC3)C2 ZINC001164434337
C[C@@H](NS(=O)(=O)c1cnn(C)c1)C(=O)NC1(C#N)CC[NH+](C)CC1 ZINC001116245742
C[C@@H](S[C@@H](C)c1ccc(C(F)(F)F)cc1)c1nncn1C ZINC000289372007
O=P1([C@H](OS(=O)(=O)c2ccccc2)C(Cl)(Cl)Cl)OCCCO1 ZINC000004499596
COC(=O)[C@H](Oc1cc2c(cc1F)CCC2=O)C(F)(F)F ZINC001227755243
C[C@H](C(=O)Nc1ccc(Cl)c(C(F)(F)F)c1)N1CCNC(=O)CC1 ZINC000054257904
Cc1ccc(OC(F)(F)F)cc1C#N ZINC000091252340
CC(=O)N[C@H](C)C(=O)N[C@@H](C)CN(C)c1snc(Cl)c1-c1nn[nH]n1 ZINC001573476902
Cc1nnc2n1C[C@H](NS(=O)(=O)c1ccc(-c3nn[nH]n3)cc1F)CC2 ZINC000826337582
CC[NH+](CC)Cc1c([O-])ccc2c(=O)c(Cl)coc21 ZINC000041510815
Cc1nc(CN2CCC3(CN(CCN4CC[NH+](C(C)C)CC4)C(=O)O3)CC2)co1 ZINC000072410035
O=[N+]([O-])c1cc(C=Cc2nc(O)c([N+](=O)[O-])c(O)n2)ccc1Sc1ccc(Cl)cc1 ZINC000409345304
CC(C)O[C@]1(c2nnc(N(C)CC3CC(F)(F)C3)n2Cc2ccc(C(C)(F)F)cc2)CCOC1 ZINC001360325671
COc1cc(CCNC(=O)N(C)Cc2cscc2Br)c([N+](=O)[O-])cc1OC ZINC001311594486
C[C@@H]1CSC(N(C(=O)c2ccc([N+](=O)[O-])cc2)c2ccc(Cl)cc2)=N1 ZINC000007643358
CCn1cc([C@@H]2C3C(=O)CC(C)(C)CC3=Nc3ncnn32)c(C)n1 ZINC000020607157
C#CC(=O)N[C@H](C(=O)OC)[C@@H](C)O ZINC000707722705
Cc1cccc([N+](=O)[O-])c1S(=O)(=O)N[C@H]1C(=O)NCC[C@H]1C ZINC000195479155
CO[C@@H]1CN([C@@H](C)c2csnn2)C[C@H]1NC(=O)Cc1cncn1C ZINC001082327478
CS(=O)(=O)N1CCO[C@@H](c2nnc(N3CCC(CC#N)CC3)n2CCC[NH+]2CCCCC2)C1 ZINC001505141800
Cc1nccn1CCC[N@@H+]1C[C@@H]2NC(=O)c3ncccc3OCCn3cc(nn3)CO[C@H]2C1 ZINC000952862515
Cc1cnc(C(=O)N[C@H]2CCC[C@H](Nc3cc[nH+]cc3-c3nn[nH]n3)C2)cn1 ZINC001571156656
O=[N+]([O-])c1ccccc1S(=O)(=O)N1CCC[C@H]1[C@H]1CCCO1 ZINC000284767633
N#Cc1c([N+](=O)[O-])cccc1S(=O)(=O)N1CCN2C(=O)[C@@H]([NH3+])C[C@@H]2C1 ZINC000565239622
CC(C)[NH+]1CCN(c2ccc(S(=O)(=O)N3CCOCC3)cc2[N+](=O)[O-])CC1 ZINC000030957128
COc1cc(C(F)(F)N2CC[C@@]3(CC(=O)N(c4cnn(C)c4)C3)C2)c(C#N)c(Cl)n1 ZINC001164885402
Cc1ccc(S(=O)(=O)NCC[NH2+][C@@H](C)c2cc([N+](=O)[O-])ccc2[O-])s1 ZINC000756759035
CC(C)CC1(CNS(=O)(=O)N(C)C2CCOCC2)CCCC1 ZINC000088782766
C[C@H](NS(C)(=O)=O)c1nnc(N2CC[C@@](F)(C#N)C2)n1CC(C)(C)[N@H+]1C[C@@H](C)O[C@@H](C)C1 ZINC001494088002
CC(C)(C)S(=O)(=O)CCn1c([C@@H]2CCS(=O)(=O)C2)nnc1N1CCC[C@]2(CC=CCC2)C1 ZINC001287083847
C[C@@H](C(=O)N1CC[C@H]2CN(C(=O)C3CC[NH+](C)CC3)C[C@H]21)C(C)(F)F ZINC001022735312
O=C1NC(=S)NC1=Cc1ccc(-c2ccc(Cl)c([N+](=O)[O-])c2)o1 ZINC000000434415
CC(C)C[C@@H]1NC(=O)[C@@H](NC(=O)C2CCOCC2)Cc2c3ccccc3[nH]c2SC[C@@H](C(=O)[O-])NC(=O)[C@H]([C@@H](C)O)NC(=O)[C@@H](C)NC1=O ZINC000952858562
Cc1ccc([N+](=O)[O-])c(S(=O)(=O)N(C)[C@H]2CCCOC2)c1C ZINC000352311676
CN(Cc1cn(C)nc1[N+](=O)[O-])Cc1nccn1CC(F)(F)F ZINC000602461000
C[C@@H]1C[C@H]1Cn1c([C@@H]2CCO[C@H]2C(C)(C)C)nnc1N1CCC[C@@H](CN(C)S(C)(=O)=O)C1 ZINC001291036049
Cc1cc(C)cc(OCc2nnc(N(C)Cc3cc(Cl)ccn3)n2C[C@@H]2CCCCO2)c1 ZINC001361021392
O=C1NC(=O)C(=Cc2ccc3c(c2)CCCO3)S1 ZINC000098063797
Cn1cc(-c2nnc3n2CCN(c2cccc(F)c2[N+](=O)[O-])C3)cn1 ZINC000369584788
Cc1c(Cl)cnc(NC[C@@H]2C[C@@H]2[C@H]2C[C@H]2C)c1C#N ZINC001164131500
C=CC[NH+]1CCC(NC(=O)NCC2CCN(S(=O)(=O)C(F)(F)F)CC2)CC1 ZINC000732703894
COCC[N@@H+]1CCN(c2nnc(C(=O)N3CCCC3)n2C[C@@H](C)N2CCOCC2)C[C@@H]1C ZINC001555577271
C=C(C)C(=O)OCc1c(F)c(F)c(F)c(F)c1F ZINC000002584312
Cc1cc2c(cc1C=C1C(=O)N(C)C(=S)N(C)C1=O)[C@@H](C)CC(C)(C)N2C ZINC000113776956
C[C@H](Sc1nncn1C)C(=O)OCC#Cc1ccc(Br)cn1 ZINC000851276411
COC(=O)[C@@H]1C[C@@H](N(CCC[NH3+])C[C@@H](S)OP(=O)([O-])[O-])CN1 ZINC001246507571
COc1cc2c(cc1OC)CN(C(=O)C[N@@H+]1C[C@H](O)C[C@@H](C(=O)[O-])C1)CC2 ZINC001599465105
CCC[C@@H]1CN(c2nnc([C@H](C)NS(C)(=O)=O)n2CC2([NH+](C)C)Cc3ccccc3C2)CCO1 ZINC001500236485
BrC1=NN[C@H]2C=CC(Br)=C[C@@H]12 ZINC000217046626
C#CCN(c1nnc(-c2cnn(C)c2)n1CCCCC[NH+]1CCCCC1)[C@@H]1CCS(=O)(=O)C1 ZINC001507631514
Cn1cnnc1Cn1c([C@@H]2CCS(=O)(=O)C2)nnc1N1CCC[N@@H+](C(C)(C)C)CC1 ZINC001503673086
O=C(COC(=O)c1ccc(Br)c([N+](=O)[O-])c1)c1cccc([N+](=O)[O-])c1 ZINC000008387271
Cc1ccc([N-]c2nn(C)c3c(C)ncc(C)[n+]23)cc1 ZINC000017197693
NS(=O)(=O)c1ccc(NCCCn2ccnc2)c([N+](=O)[O-])c1 ZINC000005268339
C[C@@H](OC(=O)CNS(=O)(=O)c1ccc(N2CCCC2)c([N+](=O)[O-])c1)C(=O)N1CCNC1=O ZINC000729481704
CCC1([N+](=O)[O-])COC(c2ccc(Cl)cc2)OC1 ZINC000001566634
C=C(CO)C(=O)N1CC(C)(C(N)=O)C1 ZINC000843945326
CC(C)c1ccc(C[n+]2ccccc2/C=N\[O-])cc1 ZINC000017129419
CC(C)[C@@H](OC(=O)c1cc(S(=O)(=O)N2CCOCC2)cn1C)C(=O)NC(N)=O ZINC000018393066
CC(C)CN(C(=O)CN1C(=O)NC2(CCC(C)CC2)C1=O)[C@H]1CCS(=O)(=O)C1 ZINC000005225665
COC(=O)c1cc(S(N)(=O)=O)cnc1N1CCCC12CC[NH+](CC(=O)N(C)C)CC2 ZINC001165010355
COc1cc(CCNC(=O)C(=O)NC[C@@H]([NH3+])C2CC2)c([N+](=O)[O-])cc1OC ZINC000419013314
C=CCN(CC=C)C(=O)[C@@H](CC)n1nc(Br)c(Br)c1Br ZINC000059949609
COC(=O)[C@@H](C)NC(=O)[C@@H]1C[C@@H](O)CN1S(=O)(=O)c1ccc(Cl)cc1 ZINC000272733770
O=C1NC(=S)NC(=O)C1=Cc1cc(Br)ccc1[N+](=O)[O-] ZINC000256055925
C[C@@H]1CN(C([O-])=[NH+][C@H]2COC[C@H]2n2ccnn2)CCS(=O)(=O)C1 ZINC000329376089
CC(C)[C@@H](NS(=O)(=O)c1ccc2c(c1)OCCO2)C(=O)NCC[NH+](C(C)C)C(C)C ZINC000040160186
CCOc1cc2c(cc1OCC)-n1cccc1[C@H](c1cccc([N+](=O)[O-])c1)NC2 ZINC000055211421
COc1c(C#N)cc(Br)cc1C(F)(F)F ZINC000094986220
CC(C)Oc1ccc(C(c2oc(CO)cc(=O)c2O)c2oc(CO)cc(=O)c2O)cc1 ZINC000096114748
CC(C)(C)OC(=O)N1CC(=O)CC[C@@H]1C(=O)N(Cc1noc2c1C[NH2+]CC2)S(C)(=O)=O ZINC001185500647
COc1cc2c(cc1OC)CC(=O)N(Cc1cc(F)cc3c1OCOC3)C=C2 ZINC000095472486
CC[N@@H+]1C[C@@H](C)N(c2nnc(-c3n[nH]c(=O)c4ccccc43)n2CCS(=O)(=O)NC)C[C@@H]1C ZINC001502252870
CCCN(C(=O)[C@H](C)[NH2+][C@@H]1CCc2nc(COC)nn2C1)[C@@H]1CCS(=O)(=O)C1 ZINC000466301053
COC(=O)c1cc(C(=O)N(C)[C@@H]2CCC(=O)N(C)C2)cc([N+](=O)[O-])c1 ZINC000521318460
CCOC(=O)[C@@H]1CCCN(C(=O)CN(C)CC(=O)NCC2([NH+]3CCOCC3)CCCCC2)C1 ZINC000522424261
CC/C=C(\C)C(=O)N(C)[C@@H]1CCCC[C@H]1S(C)(=O)=O ZINC000254545915
COC[C@@](C)(NC(=O)c1c(C)cc(Cl)cc1[N+](=O)[O-])C(=O)OC ZINC000275796466
CCCCCCOc1ccc([N+](=O)[O-])c(F)c1F ZINC000261494348
COP(=O)(OC)[C@H](O)C(Br)(Br)Br ZINC000002042631
C[C@H]1CC[C@@H](CN2CCC(=O)Nc3ccccc32)O1 ZINC000190875463
O=C(N[C@H]1C[C@H]2C[C@@H](C1)N(c1ccc(-c3nn[nH]n3)nn1)C2)c1csnn1 ZINC001571241546
CCO[C@@]1(c2nnc(N(Cc3ccccc3[N+](=O)[O-])C3CC3)n2CC(F)(F)F)CCOC1 ZINC001314099027
C#CCN(CC#CC)c1nnc(-c2ccc(-n3cnnn3)cc2)n1C[C@@H](C)C[NH+]1CCN(CC)CC1 ZINC001507665320
Cc1cc2c(cc1[N+](=O)[O-])N(C(=O)[C@@H]1CCc3nncn3C1)CC2 ZINC000815941460
O=[N+]([O-])c1ccc(CN2CCN(S(=O)(=O)C3CC3)CC2)cc1 ZINC000599537107
CC(C)OCC(=O)NC1(C)CCN(C(=O)CCC2CC2)CC1 ZINC001072913205
CCOC(=O)CO/N=C(\C(=O)N(Cc1cnc2n1CC[NH2+]CC2)c1ccccn1)c1cc[nH]n1 ZINC001177258627
CCN(CC)S(=O)(=O)c1ccc(N2CCN(C(=O)C[C@@H](NC(C)=O)c3ccc(C)cc3)CC2)c([N+](=O)[O-])c1 ZINC000514404888
C[C@@](CO)(Nc1cc(Cl)c(C(F)(F)F)cc1[N+](=O)[O-])C1CC1 ZINC000301663440
Cn1c(SCC(=O)N(C[C@@H]2CCCO2)[C@@H]2CCS(=O)(=O)C2)nnc1C(F)(F)F ZINC000009741472
C[NH+](C)CCN1CC[C@@H]2[C@@H]1CCN2C(=O)[C@@H]1Cn2nnnc2C12CCN(C(=O)OC(C)(C)C)CC2 ZINC001176416164
CC(C)(C)Oc1ccc([N+](=O)[O-])cc1Br ZINC000095616308
COc1ccc(-n2cccc2/C=C2/C(=N)N3C(C)=CSC3=NC2=O)cc1Cl ZINC000049652925
CCc1nnc(C)cc1C(=O)N[C@@H]1CN([C@H](C)c2csnn2)C[C@@H]1O ZINC001083582218
Cc1ccc(N2C(=O)[N-]C(=O)C(=CNc3cc[nH+]cc3)C2=O)cc1 ZINC000408528251
CC(C)C[C@@H]1CCN(c2nnc([C@@H]3CN(S(C)(=O)=O)CCO3)n2C[C@H](C(C)C)[NH+]2CCCC2)C1 ZINC001287540423
O=[N+]([O-])c1ccc(SN2CCCCC2)c([N+](=O)[O-])c1 ZINC000001585457
CC(=O)c1ccc(N2C(=O)[C@H]3[C@H]4C=C[C@H](O4)[C@@H]3C2=O)cc1 ZINC000005186387
CCc1ccc(S(=O)(=O)N2CCO[C@@H](C(C)C)C2)cc1[N+](=O)[O-] ZINC000577726182
Cc1nnc([C@@H]2CN(c3nnc(C(=O)NC(C)C)n3CC[N@H+]3CC=CCC3)CCO2)o1 ZINC001543094286
O=C(C1CC=CC1)N1CC[C@H]2OCCC[C@@]2(COCC2CC2)C1 ZINC000096039929
O=[N+]([O-])c1ccc2nc3c([N+](=O)[O-])cccc3[n+]([O-])c2c1 ZINC000032271918
C[NH+]1CCC2(CC1)NC(=O)N(CN1CCN(Cc3ccc(Br)s3)CC1)C2=O ZINC000023257690
CCOCCC1(C(=O)N2C[C@H]3[C@H]4C=C[C@H](C4)[C@@]3(C)C2)CCC1 ZINC001134315661
O=C1/C(=C\c2ccc(F)cc2F)SC(=S)N1CCO ZINC000080344944
Nc1nnnn1/N=C/c1ccc(OCc2ccc(Cl)cc2)cc1 ZINC000000361157
CCN(CC1CCN(S(=O)(=O)c2cc([N+](=O)[O-])c(C)cc2C)CC1)C(=O)OC(C)(C)C ZINC001309234404
COc1cc([N+](=O)[O-])ccc1S(=O)(=O)N1CCN2C(=O)[C@@H]([NH3+])C[C@@H]2C1 ZINC000563442754
CC(C)[N@H+](C)CCn1c(-c2cnn(C)c2)nnc1N1CCN(C(=O)[C@@H]2CCCO2)CC1 ZINC001541605748
CCO[C@@H]1C[C@H]1C(=O)N1CC2(C1)CCN(C(=O)c1c[nH]c(-c3nn[nH]n3)c1)C2 ZINC001571258427
NN1C(=S)N=NC1c1cc(Cl)cc(Cl)c1 ZINC000000163414
CC[NH+](CC)Cc1c2c(ccc1[O-])C(=O)/C(=C/c1cc(Br)cc3c1OCOC3)O2 ZINC000020649774
CCN(C)S(=O)(=O)c1c[nH]cc(Cl)c1=S ZINC000072210727
CC(C)Cc1nnc(N2CCC[C@H](CNS(C)(=O)=O)C2)n1CCC[NH+]1CCC(O)CC1 ZINC001509209194
N#Cc1cc([N+](=O)[O-])ccc1N[C@@H]1CS(=O)(=O)c2ccccc21 ZINC000118753127
COC(=O)C[C@@H]1C(=O)NCCN1S(=O)(=O)c1c(F)cc(C#N)cc1F ZINC000268229581
Cc1cc2[nH]c(C(=O)N3CC[C@@H]4[C@@H](CCC(=O)N4C4CC4)C3)cc2c(C)c1 ZINC000095432791
CCO[C@@]1(c2nnc(N3CCN(S(C)(=O)=O)CC3)n2CC[N@@H+]2CCCC(C)(C)C2)CCOC1 ZINC001502725413
O=c1[nH]c(Br)cnc1Nc1nccnc1C(F)F ZINC001169849114
CN1CN=C2SC3(COC(c4ccc([N+](=O)[O-])cc4)OC3)C(=O)N2C1 ZINC000019816774
C[C@@H]([NH2+]C[C@@]12COC(=O)N1CCOC2)c1cc(Br)cc(F)c1[O-] ZINC000866522189
Cc1ccc(S(=O)(=O)N2c3ccccc3C[C@H]2C(N)=O)cc1[N+](=O)[O-] ZINC000058131286
O=C(Nc1cc(F)cc(F)c1F)C(F)(F)c1ccc([N+](=O)[O-])cc1 ZINC000817085486
C=CCC(C)(C)Cn1c([C@@H]2CCS(=O)(=O)C2)nnc1N1CCN(c2nccc(OC)n2)CC1 ZINC001507916901
O=C1NC[C@@H](O)CC12CN(c1ccc(S(=O)(=O)N3CCCCCC3)cc1[N+](=O)[O-])C2 ZINC001472877759
C[C@H]1C[C@H]1c1ccc(CN2CCN(c3cnn(C)c3)C(=O)C2)o1 ZINC000093530506
CC[C@@]1(C)CC[C@H](Cn2c(COc3ccc(C(C)(C)C)cc3)nnc2N(C)Cc2cnn(C)c2)O1 ZINC001546056854
Cc1ccc(C)c(S(=O)(=O)N[C@H](CO)CC(C)(C)C)c1[N+](=O)[O-] ZINC000190081411
Fc1cncc(OC(C(F)(F)F)C(F)(F)F)c1 ZINC000169725441
COc1c(F)cc(S(=O)(=O)N[C@@H](C)CCCO)cc1[N+](=O)[O-] ZINC000275091813
CCOCCCN1C(=O)[C@H](N2CSCC2=O)[C@@H]1c1ccc(Cl)cc1 ZINC000058154810
CC[C@]1(C)CN(c2cccc(S(C)(=O)=O)c2[N+](=O)[O-])CCO1 ZINC000302628163
Cc1occc1C(=O)N1CC[C@@]2(CC(=O)N(c3ccsc3)C2)C1 ZINC000096239268
CC[NH+](CC)[C@H](C)Cn1c([C@@H]2CN(S(C)(=O)=O)CCO2)nnc1N1C[C@@H](C)OC(C)(C)C1 ZINC001501982184
COc1cc([C@H]2CC(=O)NC3=C2C(=O)CC(C)(C)C3)c(OC)cc1Br ZINC000004913089
Cc1cc(C(=O)CN2C(=O)C(=O)N(C3CCCC3)C2=O)c(C)n1[C@H]1CCS(=O)(=O)C1 ZINC000009245722
CCC(CC)NC(=O)c1nnc(N2C[C@@H](C)OC3(CCOCC3)C2)n1CC1(SC)CCOCC1 ZINC001292021377
C=C(C)CCc1noc(C[C@@H](C)c2c(C)noc2C)n1 ZINC000285097634
C#C[C@]1(C)CCCN1c1nnc([C@@H]2CCS(=O)(=O)C2)n1CC1(SC)CC[NH+](C)CC1 ZINC001507773064
O=[N+]([O-])c1cc(C(F)(F)F)ccc1N1C[C@@]2(CCCO2)[C@@H]1C1CC1 ZINC000549684589
CCC(C)(C)[NH+]1CCN(C(=O)C(=O)N2CCOC3(CCCC3)C2)CC1 ZINC000656075497
COC(=O)c1sc(S(=O)(=O)NCCC[NH+](C)C)c(C(=O)OC)c1C ZINC000003282925
COc1ccc(CN([C@@H](C)C2CC2)S(=O)(=O)c2ccc([N+](=O)[O-])cc2OC)c(OC)c1 ZINC001309442151
O=C(CCC(=O)n1cc2c(nc1=NCC1CC1)[C@H]1C[NH2+]C[C@H]1S(=O)(=O)C2)Nc1nncs1 ZINC001177447285
O=C(OCC(F)(F)C(F)(F)C(F)(F)C(F)(F)F)c1cc([N+](=O)[O-])cc2c1-c1c(cc([N+](=O)[O-])cc1[N+](=O)[O-])C2=O ZINC000043379680
COc1cc(Br)cc(CN(CCS(C)(=O)=O)C2CC2)c1O ZINC000093816367
O=C(CSc1nnc(C[C@@H]2CCS(=O)(=O)C2)o1)N1CCN(Cc2ccc(Cl)s2)CC1 ZINC000021625599
C[C@@H]1NC(=O)N[C@@H]1CCCCCC(=O)NCC12CC3CC(CC(C3)C1)C2 ZINC000012417167
CS(C)(=O)=NCC1CCN(C(=O)OC2CCC2)CC1 ZINC000952877331
Cc1ccccc1[C@@H]1OC2(C(=O)c3ccccc3C2=O)[C@@H]2C(=O)N(c3ccc([N+](=O)[O-])cc3)C(=O)[C@@H]12 ZINC000101017301
CS[C@H](C)CC(=O)N(C)[C@H](C)CNc1nc(C)ns1 ZINC001104527729
C[C@H](C(=O)NC(C)(C)C)N(C)C[C@H](C)NC(=O)c1ccc(-c2nn[nH]n2)[nH]1 ZINC001574767450
c1cc(CN2Cc3cncn3[C@@H](COCc3ccncc3)C2)co1 ZINC000247954699
CCn1cc(I)c(COCCC(F)(F)F)n1 ZINC000408716678
Cc1nn(C)c(C)c1S(=O)(=O)Oc1cccc([N+](=O)[O-])c1C ZINC000053668547
O=C(c1ccc(O)cn1)N1CCC([N@@H+]2CCC[C@@H](C(=O)N3CCCC3)C2)CC1 ZINC000071750809
O=C(Cc1ccc(Cl)cc1)N1C[C@H](CO)[C@H](C[NH+]2CCC(CO)CC2)C1 ZINC000091997693
C[C@@H]([NH2+]C[C@@]1(O)CCS(=O)(=O)C1)c1cc(Br)cc(Cl)c1[O-] ZINC000834870332
CC(C)=NOCc1c(F)c(F)c(F)c(F)c1F ZINC000032221855
CN1CC[NH+](C[C@@H]2CCC[C@@]3(CCN(c4cc([N+](=O)[O-])cc(Cl)[n+]4[O-])C3)O2)CC1 ZINC001164885112
CCC(CO)(CO)[NH2+]C1CCN(S(=O)(=O)c2ccccc2[N+](=O)[O-])CC1 ZINC001173691857
CCS(=O)(=O)C[C@@H](C)N(C)C(=O)CSc1nc(C)c(C)c(C)c1C#N ZINC000497946601
CNC(=O)C[C@H](C)NS(=O)(=O)c1cc(C)cc([N+](=O)[O-])c1C ZINC000451960071
C[C@H](Nc1ccc([N+](=O)[O-])cn1)c1cncs1 ZINC000170619612
C[C@@H](c1ccc(S(N)(=O)=O)cc1)[N@H+](C)C[C@@H](O)Cn1cc([N+](=O)[O-])cn1 ZINC000441194539
CCN(C(=O)c1cc([N+](=O)[O-])c(N(C)C)cc1F)[C@@H]1CCNC1=O ZINC000296468380
C[C@@H]1CN(C(C)(C)Cn2c([C@@H]3CCS(=O)(=O)C3)nnc2N2CC[C@H](C)C(C)(C)C2)C[C@@H](C)O1 ZINC001291187787
CCOC(=O)C1=C(COC(=O)CCN2C(=O)NC(C)(C)C2=O)NC(=O)N[C@@H]1C ZINC000024870827
CC(=O)NC[C@@H]1CN(c2nnc(C(=O)NC(C)C)n2C[C@@H](C)[NH+]2CCC(C)CC2)CCO1 ZINC001596625681
CNC(=O)C[N@@H+]1CCCC12CCN(c1ncnc(Cl)c1[C@H](C)C(=O)OC)CC2 ZINC001164692018
C[C@H](NCC(F)(F)F)c1ccc(S(C)(=O)=O)c(F)c1 ZINC000095985342
CCCc1ccc(C=O)n1Cc1ccc(Cl)cc1 ZINC000226026219
COCCO[C@@H]1C[C@@H](CO)CN(C(=O)CC/N=C2/NS(=O)(=O)c3ccccc32)C1 ZINC000773657303
Cc1nn(C[C@@H](O)c2ccc(F)c(Br)c2)cc1[N+](=O)[O-] ZINC000185069205
CCC(C)N=Nc1ccc([N+](=O)[O-])cc1Br ZINC000777450507
CN(CC(C)(C)S(C)(=O)=O)c1ccc([N+](=O)[O-])cc1[N+](=O)[O-] ZINC000301909745
CCO[C@@H]1CC[C@](C)([N+](=O)[O-])[C@@]1(C)[N+](=O)[O-] ZINC000075253225
C=CCn1c([C@@H]2CCCS2)nnc1N1C[C@H]2[C@@H](C1)[C@H](OC)CS2(=O)=O ZINC000669053870
CC(C)=C[C@@H]1[C@H](C(=O)O[C@H]2C[C@@H](C)OC2=O)C1(C)C ZINC000252679893
Cc1nnc(N2C(=O)C(O)=C(C(=O)c3cc(C)ccc3C)[C@@H]2c2ccc(O)cc2)s1 ZINC000001142252
N#CCc1ccnc(Cl)c1C(F)(F)F ZINC000238563878
C[C@H]1CN(c2c3c(ccc2[N+](=O)[O-])NCC3)C[C@@H](c2ccsc2)O1 ZINC000275387024
CC(C)(C)OC(=O)N1C[C@@H](O)C[C@H]1C#N ZINC000039957295
C#C[C@@H](C)NC(=O)C(N)=O ZINC001142942124
Cn1nccc1C1=C[C@H]2CC[C@@H](C1)N2C(=O)Cn1cnc([N+](=O)[O-])n1 ZINC000338490052
CC1=CC(=O)[C@@]2(C)C1=CC(=O)[C@@]1(C)[C@H]3C(=O)O[C@H]([C@@H]3C)[C@H](O)[C@@H]21 ZINC000049600293
CC1=C(S(=O)(=O)c2ccccc2)CS(=O)(=O)C1 ZINC000002426894
Cc1cc2c(s1)N(c1cnnnc1)c1ccccc1NC2=N ZINC001167468526
O=C1[C@@H]2[C@@H](C(=O)N1c1ccc(Cl)cc1[N+](=O)[O-])[C@@H]1C=C[C@H]2CC1 ZINC000017068471
CS(=O)(=O)N1C[C@H]2[C@H](C1)CCCN2C(F)(F)c1cc(C#N)cc(Cl)n1 ZINC001164948972
COc1cc(CCNC(=O)NC[C@@]2(CO)COC[C@@H]3CCC[N@@H+]32)c([N+](=O)[O-])cc1OC ZINC001468059074
CCN1C(=O)/C(=C\c2c(OCc3ccc(Br)cc3)ccc3ccccc32)S/C1=N\c1ccc(C)cc1 ZINC000408906711
O=C1NC(=S)SC1=Cc1cc(Cc2ccc(O)c(C=C3SC(=S)NC3=O)c2)ccc1O ZINC000211039703
N#Cc1cc(S(N)(=O)=O)ccc1N1CCO[C@@H](c2ccc(Cl)cc2)C1 ZINC000301337253
N#CC1(CNC(=O)C(N)=O)CC1 ZINC001119044514
O=C(C[C@@H]1C[C@H]2O[C@H](C[NH2+]Cc3cnccc3C(F)(F)F)[C@@H](O)[C@H]2O1)N1CCC(F)(F)C1 ZINC000225518590
Brc1cnc(O[C@H]2CCSC2)nc1 ZINC000585651688
[NH3+][C@H]1C[C@H]2CN(C(=O)Nc3cc([N+](=O)[O-])ccc3OC(F)F)CCN2C1=O ZINC000566808520
CCN(CC(=O)N[C@@H]1CCS(=O)(=O)C1)C(=O)NC[C@@]1([NH+](C)C)CCC[C@@H](C)C1 ZINC000463360027
O=C(CCCN1C(=O)CNC1=O)N1CCn2c(nnc2-c2cncc(Br)c2)C1 ZINC001467599133
CN(CCC1CCN(C(=O)CCSc2nnnn2C)CC1)C(=O)OC(C)(C)C ZINC000770232850
C=CCN1C(=O)/C(=C/c2ccccc2F)S/C1=N/S(=O)(=O)c1ccc(C)cc1 ZINC000100913094
COc1ccc([N+](=O)[O-])cc1S(=O)(=O)N1C[C@@H](C)Oc2cc(C)c(Br)cc21 ZINC001309266701
Cc1ncncc1-c1nnc(-c2cncnc2C)o1 ZINC000216614632
Cc1cccc([C@H](C)OC(=O)c2cc3c(cc2[N+](=O)[O-])OCCO3)c1 ZINC000736024957
O=C1[C@@H]2[C@H](C(=O)N1c1ccc(Cl)cc1[N+](=O)[O-])C1(CN=Nc3nc4ccccc4[nH]3)c3ccccc3C2c2ccccc21 ZINC000112255612
CC(C)(C)OC(=O)C(C)(C)O/N=C(/C(=O)N1CC[C@@](C)(CO)[C@@H](O)C1)c1nsc(N)n1 ZINC001146632771
COC(=O)C[C@H](O)C[C@H](O)/C=C/c1c(C)ccc2c1[C@@H](OC(C)=O)C[C@@H](C)C2 ZINC000229776112
CC(F)(F)C(=O)N1CC[C@]2(CCN(C(=O)c3ccc(-c4nn[nH]n4)[nH]3)C2)C1 ZINC001575206207
Cc1ccc(-n2nnnc2CNS(=O)(=O)c2cc([N+](=O)[O-])ccc2C)cc1 ZINC000017052279
COC(=O)c1ccc(SN=C(C)C)c([N+](=O)[O-])c1 ZINC000005377862
CC(C)[C@@H]1CCN(c2nnc(COc3ccccc3F)n2CCCn2cc(Br)cn2)C1 ZINC001359745644
CC1(C)CCN(c2ncnc3sc([N+](=O)[O-])cc32)CC[S@]1=O ZINC000590724725
Cn1cc(S(N)(=O)=O)cc1C(=O)Nc1cc2c(cc1Cl)NC(=O)CO2 ZINC000576534025
C=CCS(=O)(=O)CCn1c([C@@H]2CCO[C@H]2C(C)(C)C)nnc1N1CCN(c2cnccn2)CC1 ZINC001508149276
NS(=O)(=O)C1CCN(c2nc3c(cc2[N+](=O)[O-])CCCC3)CC1 ZINC000514724309
COc1cc(C(=O)N[C@@H](CCSC)C(=O)OCc2cc([N+](=O)[O-])cc3c2OCOC3)cc(OC)c1OC ZINC000017577323
COC(=O)[C@@H]1CS(=O)(=O)CCN1C(=O)[C@@](C)(O)CN1C(=O)NC2(CCCC2)C1=O ZINC000476687930
C[C@@H](C(=O)NC(C)(C)C)N1CC[C@@H](N(C)C(=O)c2c[nH]c(-c3nn[nH]n3)c2)C1 ZINC001573652470
COc1nccc(N2CCCn3nc([C@@H](O)C4CC4)cc3C2)c1C#N ZINC000222874649
O=C1[C@@H]2CCCN(c3ncnc(N4CC[NH2+]CC4)c3[N+](=O)[O-])[C@@H]2C(=O)N1Cc1ccccc1 ZINC001167048280
COCCN(CC(=O)OC)C(=O)Cc1c[nH]c2ccc([N+](=O)[O-])cc12 ZINC000270406707
CC(C)CCc1noc(Cn2cnc3sc([N+](=O)[O-])cc3c2=O)n1 ZINC000576465206
C[NH+](C)CCN1CCO[C@H]2CN(C(=O)c3ccc(O)c(O)c3O)C[C@@H]21 ZINC001272047828
CN(C(=O)Cc1ccc(S(N)(=O)=O)s1)[C@H]1CCCC[C@@H]1S(C)(=O)=O ZINC000531608470
CCC[N@@H+]1CCC[C@H]1Cn1c(C)nnc1N1CCN2C(=O)N(CC)C(=O)[C@H]2C1 ZINC001745742064
C[NH+](C)CC(C)(C)Cn1c(-c2ccc(F)cc2Br)nnc1N1CC[C@@](F)(C#N)C1 ZINC001314662472
Cn1cc([C@H](O)CNc2ccc([N+](=O)[O-])cc2N2CCOC2=O)cn1 ZINC000266247295
O=[N+]([O-])c1ccc(N=NC2Cc3ccccc32)c([N+](=O)[O-])c1 ZINC000004273492
Cc1cocc1C(=O)N1NC(C)=C[C@@]1(O)C(F)(F)F ZINC000000448862
C=CCNC(=O)Cn1c([C@@H](C)NS(C)(=O)=O)nnc1N1CCN2C(=O)OC[C@@]2(C)C1 ZINC001301482275
OCC#Cc1cc(C(F)(F)F)ncn1 ZINC000585145100
CO[C@@H]1CCCN(c2nnc([C@@H]3CN(S(C)(=O)=O)CCO3)n2C[C@@H](C)[NH+](C)C)C1 ZINC001518580610
Cc1ccc(NC(=O)C(=O)N2CCN(c3cnn(C)c3)C(=O)C2)cc1-n1cnnn1 ZINC000428229868
CO[C@@]1(C)C(=O)C(=O)C(C)C(Oc2cc(C)cc(O)c2C)[C@H]1O ZINC000035270652
N#C[C@@H](c1ccc(F)cc1)N1CCN(C(=O)C[NH2+][C@@]2(CO)CCc3ccccc32)CC1 ZINC000611431041
C[C@@H](CN(C)C(=O)[C@@]1(C)CCNC(=O)C1)Nc1ncc(-c2nn[nH]n2)cc1F ZINC001574703056
Cc1c(C(=O)N(C2CC2)C2CCC(C)CC2)cnn1-c1ccc(=O)[nH]n1 ZINC000065903720
CON=CC(=O)N[C@@H]1CNC(=O)C1 ZINC000308379673
C=CCCCCn1c(-c2cnn(C)c2)nnc1N1CCC[C@H](S(=O)(=O)N2CCOCC2)C1 ZINC001507930381
Cn1nccc1/C=C/C(=O)C12CC3CC(CC(C3)C1)C2 ZINC000006925466
N#C[C@H](c1ccccc1)N1CC[C@]2(CC(F)(F)C2(F)F)C1 ZINC000931912034
CC(C)CN1CCN(c2nnc(-c3ccc(Cl)cc3F)n2C[C@]2(C)CCCS2)[C@H](C)C1=O ZINC001360017390
C#CCN(c1nnc(COc2ccc(C)cc2)n1CC1(O)CCOCC1)[C@H]1CCS(=O)(=O)C1 ZINC001507640609
COCCCN1C(=O)N(Cc2cc(=O)c(OC)co2)C(=O)C12CC[NH2+]CC2 ZINC000095371232
COC(=O)c1ccc(S(=O)(=O)N(C)c2ccc([N+](=O)[O-])nc2)o1 ZINC000339132369
CC(C)c1cccc2c1N(C(=O)c1ccc([N+](=O)[O-])n1C)CCC2 ZINC000411083099
O=C(Nc1cc(Cl)cc([N+](=O)[O-])c1[O-])[C@]12C[NH2+]C[C@H]1COC2 ZINC000593905960
CCC(C)(C)CCS(=O)(=O)Oc1c(Cl)cccc1[N+](=O)[O-] ZINC001188231446
C[C@@H](CC(=O)N[C@H]1C[C@H]2CC[C@@H]1N2C/C=C\Cl)C(F)(F)F ZINC001109667414
COc1ccc([N+](=O)[O-])cc1-c1ccc(/C=C2/NC(=O)N(c3ccc(Cl)cc3)C2=O)o1 ZINC000409173564
CNS(=O)(=O)C1CCN(S(=O)(=O)c2c(C)nn(CC(C)C)c2C)CC1 ZINC000559140563
O=C(c1cccc([N+](=O)[O-])c1)N1C(=O)/C(=C\c2ccccc2F)SC1=S ZINC000005583205
COC(=O)CC1(CNC(=O)[C@@]2(C)CC=C(C)CC2)CCCC1 ZINC001134530583
Cc1ccc(C)c(NC2=NC(=O)C(=Cc3ccc(N(C)C)c([N+](=O)[O-])c3)S2)c1 ZINC000013041968
CC(C)N(C)Cc1nn(C(F)(F)COC(=O)Nc2cccnc2Cl)c2c1CC[NH2+]C2 ZINC001164679624
O=C(Cn1ccc([N+](=O)[O-])n1)N1CC[C@@H]2NC(=O)OC[C@H]2C1 ZINC000281460942
CON(C)c1nnc([C@H]2COCCN2C(=O)OC(C)(C)C)n1CCC[NH+]1CCC(O)CC1 ZINC001505095068
Fc1cccc(C=NN2C(=S)NNC2=C2N=NC3=C2CCC3)c1 ZINC000005626229
O=C1CCCC(=O)C1=CNc1ccc(Br)cc1 ZINC000000446954
CC1(C)CN(C(=O)c2c[nH]c(-c3nn[nH]n3)c2)C[C@H]1NC(=O)c1cncs1 ZINC001571269653
Cc1cc(C)c(C=C2C(=O)NC(=S)N(C)C2=O)c(C)c1 ZINC000408914493
C[N@@H+]1CCCC12CCN(c1ccc(S(=O)(=O)N3CCCCCC3)cc1[N+](=O)[O-])CC2 ZINC000095460528
COC(=O)C(O)=CC(=O)c1cc(C)c(OC(C)C)c(C)c1 ZINC000100965596
Clc1cc(Nc2cnoc2)c(I)cn1 ZINC001203232707
C[NH+](C)C[C@H]1Cn2ccnc2CN(c2nc(Cl)nc3c2CN(Cc2ccccc2)C3)C1 ZINC001164728497
N#CCCCN1CCO[C@@H](c2ccccc2C(F)(F)F)C1 ZINC000096500921
C[NH+](C)C1(Cn2c([C@@H]3CCS(=O)(=O)C3)nnc2N2CCNC(=O)CC2)CCCCC1 ZINC001503388330
Cc1ccc(Cl)cc1/N=C1\NC(=O)/C(=C/c2cn(Cc3ccc(Br)cc3)c3ccccc23)S1 ZINC000105081361
Cn1ncnc1CNc1ccc(C(C)(C)C)c([N+](=O)[O-])c1 ZINC000253415821
Cc1cc(NCC2(C(F)(F)F)CC2)cc(C#N)c1[N+](=O)[O-] ZINC000596229204
C[C@@H]([NH2+][C@@H]1CN(C(=O)CSCC#N)C[C@@H]1n1ccnn1)C(=O)N(C)C ZINC001129603575
CCOCc1nnc(N2CCN3C(=O)NC[C@@H]3C2)n1CC(C)(C)[N@H+]1C[C@@H](C)O[C@@H](C)C1 ZINC001548182397
CC(C)(C)OCC(=O)N1C[C@@H](NC(=O)c2ccc(-c3nn[nH]n3)[nH]2)C(C)(C)C1 ZINC001573867429
CON(C)c1c(Cl)cncc1[N+](=O)[O-] ZINC000408521919
CCN1/C(=N\C(=O)CC(C)C)S[C@@H]2CS(=O)(=O)C[C@@H]21 ZINC000101315010
CCO[C@@]1(c2nnc(N3CC(=O)N(C)[C@@H](C)C3)n2CCCC[NH+]2CCN(CC)CC2)CCOC1 ZINC001502659558
CCOC(F)(F)C(F)(F)C(F)(F)C(F)(F)F ZINC000002386482
CN(C)C(=O)CN1CCN(c2nnc(-c3cnn(C)c3)n2CC(C)(C)[NH+]2CCCCC2)CC1 ZINC001503376562
Cn1cccc1C(=O)N1CCO[C@@H]2C[N@@H+](C3CC(C)(C)N(O)C(C)(C)C3)C[C@@H]2C1 ZINC001170003083
CC(C)Cc1nnc(N(CCO)Cc2cc(Br)ccc2F)n1C[C@@H]1CCC(F)(F)C1 ZINC001359787570
O=[N+]([O-])c1cc(Br)ccc1SCC1CCOCC1 ZINC000176932078
CN1C(=O)S/C(=C\c2ccc(-c3cc(Cl)c(Br)c([N+](=O)[O-])c3)o2)C1=O ZINC000408821014
CC[C@]1(c2ccc(F)cc2)NC(=O)N(C[C@@H](O)c2ccc(F)cc2)C1=O ZINC000012750761
Fc1ccc(O[C@@H]2CC(F)(F)C2(F)F)c(F)c1F ZINC001225956775
CC(C)c1ccc(CN2CCC[C@](O)(C[NH2+]CCc3ncnn3C)C2=O)cc1 ZINC000067654474
CN(C)c1ccc([C@H]2N[C@@H](c3ccc(N(C)C)cc3)[C@@H]([N+](=O)[O-])C(C)(C)[C@@H]2[N+](=O)[O-])cc1 ZINC000013382240
NC(=O)c1cn(-c2ccc(Br)cc2)cn1 ZINC000095094116
O=C(Cn1ncc2ccc([N+](=O)[O-])cc21)OC[C@@H]1CC2(CC2)C(=O)O1 ZINC000763126277
CC(C)OCCS(=O)(=O)N1CCN(C(=O)C(=O)NC[C@@H]2C[N@H+](C)CCN2C)CC1 ZINC000558216309
O=C(CCN1CCN(C(=O)c2ccc([N+](=O)[O-])s2)CC1)N1CC[NH2+]CC1 ZINC000262259009
CC[C@H](Cn1c(C)nnc1N1CCO[C@@H](c2ccc(Cl)s2)C1)Oc1ccccc1F ZINC001545956762
O=C1NC(=S)NC(=O)C1=Cc1ccc(OCc2ccc([N+](=O)[O-])cc2)c(Br)c1 ZINC000001199121
CCn1cc(S(=O)(=O)N2CC[C@](C)(O)C2)c([N+](=O)[O-])n1 ZINC000343095408
C[C@H]1CCc2sc(-c3nnc(N4CCN(S(C)(=O)=O)CC4)n3CC(C)(C)C[NH+](C)C)cc2C1 ZINC001291064510
C#CC(=O)NC1CC(CO)(CO)C1 ZINC001143915810
COCCc1nsc(Oc2cc([N+](=O)[O-])c(Cl)cc2C)n1 ZINC000225544170
O=C(CSc1nnnn1C[C@@H]1CCCO1)NC(=O)NC12CC3CC(CC(C3)C1)C2 ZINC000016410515
CC(C)[C@H](Nc1ccc([N+](=O)[O-])cc1S(C)(=O)=O)C(C)(C)O ZINC000294846213
COc1ccc(OCCCOc2ccc(/C=C3/C(=N)N4C(=NC3=O)SN=C4S(=O)(=O)C(C)C)cc2)cc1 ZINC000101396777
Cc1c(/N=C2/NC(=O)/C(=C/c3ccc(Br)cc3)S2)c(=O)n(-c2ccccc2)n1C ZINC000096324966
C[C@H](CNc1nccnc1-c1nn[nH]n1)NC(=O)[C@@H](C)NC(=O)C(C)(C)C ZINC001575255348
O=C1C=CC(=O)N1c1ccc(F)cc1[N+](=O)[O-] ZINC000009096115
CC1CC[NH+](CCCCn2c([C@@H]3CCS(=O)(=O)C3)nnc2N2CCC(CC(N)=O)CC2)CC1 ZINC001494049457
COCCn1c(N)c(C(=O)CSc2nc(C(=O)OC)c[nH]2)c(=O)[nH]c1=O ZINC000274898361
CC[C@@H]1C[C@@H](N2CC[C@H](N3CCCCC3)C(F)(F)C2)CCO1 ZINC001170245513
CNC(=O)CNC(=O)CNC(=O)[C@H]1O[C@@H]2OC(C)(C)O[C@@H]2[C@H]2OC(C)(C)O[C@H]21 ZINC000009033636
CCOc1cc([C@@H]2NC(=O)NC(C)=C2C(=O)OC)ccc1OC[C@@H](O)NN=Cc1cc([N+](=O)[O-])ccc1N1CCN(C)CC1 ZINC000408945907
Cc1ccc(Cl)nc1C(F)(F)N1Cc2ncnn2C2(CC[NH2+]CC2)C1 ZINC001164416357
Cc1nnc(N2CCC(n3cc([N+](=O)[O-])cn3)CC2)n1C[C@@]1(O)CC[N@@H+](C)C1 ZINC001707886305
CC(C)Oc1ccc(/C=C2/SC(=S)N(c3ccc([N+](=O)[O-])cc3)C2=O)cc1 ZINC000409350616
C[C@@H]1CN(c2nnc(-c3cccc4cccnc43)n2CCS(C)(=O)=O)C[C@H](C(F)(F)F)O1 ZINC001291224842
CC(C)CCCn1c([C@@H]2CCO[C@H]2C(C)(C)C)nnc1N1CCN(C2=NCC(C)(C)S2)CC1 ZINC001359912278
CC[N@@H+]1C[C@H](C)N(c2nnc([C@@H](C)NS(C)(=O)=O)n2CCC(=O)N2CCCCC2)C[C@H]1C ZINC001502244372
CN(C)S(=O)(=O)c1ccc(N2CCN(C(=O)[C@@H]3C[NH2+]Cc4ccnn4C3)CC2)c2nonc21 ZINC001161154151
Cc1ccc(Cl)cc1N1/C(=N\C(=O)CC(C)C)S[C@@H]2CS(=O)(=O)C[C@@H]21 ZINC000101303455
CN(C)c1ccc(/C=C2\SC(=S)N(c3ccc([N+](=O)[O-])cc3)C2=O)cc1 ZINC000005127903
CC(C)[C@](C)(O)Cn1c([C@@H]2CN(S(C)(=O)=O)CCO2)nnc1N1CCC(C)(C#N)CC1 ZINC001508861101
C=C(C)C[NH2+][C@@H]1CN(C(=O)CN(C)S(C)(=O)=O)C[C@@H]1n1ccnn1 ZINC001129887681
O=C(N=C1NCCS1)C1CCN(c2ccccc2[N+](=O)[O-])CC1 ZINC000009113443
CCOc1cc(C2C3=C(CC(C)(C)CC3=O)NC3=C2C(=O)CC(C)(C)C3)cc(I)c1OCc1cccc(C)c1 ZINC000408887979
O=c1ccc([N+](=O)[O-])cn1C[C@@H](O)Cc1ccc(C(F)(F)F)cc1 ZINC000159157088
N#CCN1CCN(S(=O)(=O)c2cc(Cl)ccc2OC(F)(F)F)CC1 ZINC000592022903
CN(C(=S)Nc1ccc([N+](=O)[O-])cc1)C1CC(OC(C)(C)C)C1 ZINC000817567538
CN([C@@H]1COC[C@H]1O)S(=O)(=O)c1ccccc1[N+](=O)[O-] ZINC000285260365
CC(=O)N1c2ccccc2NC2=C(C(=O)CC(C)(C)C2)[C@@H]1C ZINC000005482831
CC(=O)OC[C@H]1O[C@@H](n2cc(N(C)C(C)(C)C[NH3+])c(=O)[nH]c2=O)[C@H](OC(C)=O)[C@@H]1OC(C)=O ZINC001170060144
C[C@@H]1C[N@H+](C(C)(C)Cn2c([C@@H]3CN(S(C)(=O)=O)CCO3)nnc2N2CCCC2)C[C@H](C)O1 ZINC001494095363
CC(C)C(=O)N1CCN(c2nnc([C@@H]3CCOC3)n2CC2CC[NH+](CCN(C)C)CC2)CC1 ZINC001508770863
O=c1[nH]c(=O)n(CCO)cc1-c1noc(CCCCCN=C2NS(=O)(=O)c3ccccc32)n1 ZINC000904863558
CCOC(=O)N1CCc2nnc(N[C@@H]3[C@@H](O)[C@H](O)[C@@H](COS(=O)(=O)[O-])O[C@@H]3O)cc2C1 ZINC001161858707
CCc1ccc([C@H](Cn2c([C@@H](C)NS(C)(=O)=O)nnc2N2CC(C)(OC)C2)[NH+](C)C)cc1 ZINC001546159114
CC(C)C[C@@H](Cn1c(-c2cnn(C)c2)nnc1N1CCN([C@H](C)c2nccs2)CC1)[NH+](C)C ZINC001287329160
C[C@@H]1C[N@H+](CCCn2c(-c3cnn(C)c3)nnc2N2CCC(C(N)=O)CC2)CCCO1 ZINC001494526054
O=c1[nH]c2c(s1)[C@@H](c1cccc([N+](=O)[O-])c1)[C@@H]1C(=O)N(c3ccccc3)C(=O)[C@H]1S2 ZINC000008738889
O=[N+]([O-])c1cc(F)ccc1N1CCC[C@@]2(CCS(=O)(=O)C2)C1 ZINC000590723400
O=C1CSC(=S)N1c1ccc(F)c(Cl)c1 ZINC000001045956
CCO[C@@H]1C[C@H](N(C)C(=O)[C@@H]2CCOC2)C12CCCC2 ZINC000096419207
C[C@@H]1CN(C)C(=O)CN1c1nnc(-c2cnn(C)c2)n1CCN1CC[N@H+](C)C(C)(C)C1 ZINC001544562357
COCCOC(=O)c1c(C)c(C(N)=O)sc1NC(=O)COC(=O)[C@@H](C)NS(=O)(=O)c1ccc(Cl)c(Cl)c1 ZINC000103059799
Cc1ccc(S(=O)(=O)N(C)c2ccc(F)c(F)c2)cc1[N+](=O)[O-] ZINC000057008169
CS(=O)(=O)NCCN1C(=O)/C(=C\c2ccc(Cl)cc2)SC1=S ZINC000727177146
Cc1cn2c(nc(C[N@@H+]3CC[C@@]4(C3)CCCN(CCO)C4=O)cc2=O)s1 ZINC000091997122
C#CCN(CC#CC)c1nnc([C@H]2CCCOC2)n1CCS(=O)(=O)N1CCSCC1 ZINC001507669986
CN1C(=O)/C(=C\C=C\c2ccc([N+](=O)[O-])o2)SC1=S ZINC000009310446
CC1=C/C(=N/O)[C@@H](C(O)(C(F)(F)F)C(F)(F)F)C(C)(C)C1 ZINC000104303014
Cc1nc(C)n(CC(=O)n2cc3c(nc2=NCC2CC2)[C@H]2C[NH2+]C[C@H]2S(=O)(=O)C3)n1 ZINC001176897299
O=C1NC(=Nc2ccccn2)SC1=Cc1c[nH]c2ccccc12 ZINC000020227133
Cc1cc(C(=O)O[C@@H](C)C(=O)Nc2cccc(S(=O)(=O)N(C)C)c2)ccc1[N+](=O)[O-] ZINC000023885591
C[NH+](C)[C@@H](O)[C@H]1CC[C@H]([NH3+])[C@@H](N(c2ccc3c(c2)S(=O)(=O)[N-]C3=O)[C@@H](O)OC(C)(C)C)C1 ZINC001170394179
CCCN(Cn1nc(-c2ccc(C(C)(C)C)cc2)oc1=S)[C@H]1CCS(=O)(=O)C1 ZINC000012921623
C[C@@H](C[NH3+])NC(=O)C(=O)Nc1ccc([N+](=O)[O-])c(I)c1 ZINC000841230017
CCOC(=O)C[N+]12CC[C@@]34c5cc(OC)c(OC)cc5N5C(=O)C[C@@H]6OCC=C(C1)[C@H](C[C@@H]32)[C@@H]6[C@H]54 ZINC000005373559
CC[C@@H]1CO[C@@]2(CCN(C(=O)[C@H]3CCCO3)C2)C1 ZINC000253606416
O=[N+]([O-])c1cccnc1Oc1ccccc1Br ZINC000019478502
CC(=O)N1CCN(c2nnc([C@@H]3CCO[C@H]3C(C)(C)C)n2CC[S@@](=O)C(C)(C)C)[C@H](C)C1 ZINC001286888747
COC(=O)Nc1ccc(S(=O)(=O)N(C)C(C)(C)C)cc1[N+](=O)[O-] ZINC000496053385
Cc1cnc(C#N)c(N(C(=N)CCSCc2csc(NC(N)=[NH2+])n2)S(N)(=O)=O)n1 ZINC001169181076
O=[N+]([O-])c1ccc(Sc2ncc3ccccn32)nc1 ZINC000000167005
CCO[C@H]1C[C@H](NC(=O)c2ccc([N+](=O)[O-])n2C)C12CCOCC2 ZINC000349254335
CN(Cc1ccccc1[N+](=O)[O-])c1nnc([C@@H]2CCC(=O)N2)n1C[C@@]1(O)CC[N@H+](C)C1 ZINC001503679498
CCOC[C@@H]1CCCN(c2nnc([C@H]3CCS(=O)(=O)C3)n2CC2(O)CC[NH+](C(C)C)CC2)C1 ZINC001503142750
COCCOC(=O)c1c(C)c(C(N)=O)sc1NC(=O)COC(=O)c1ccc(Sc2nncn2C)c([N+](=O)[O-])c1 ZINC000103086469
CC1(C)NC(=O)N(CC(=O)N2CCc3ccc([N+](=O)[O-])cc3C2)C1=O ZINC000446427329
C[C@@H]1C[C@@H](C)N1S(=O)(=O)c1cc2c(cc1[N+](=O)[O-])OCCO2 ZINC000530426933
NC(=O)c1nccnc1C(=O)n1cc2c(nc1=NCC1CC1)[C@H]1C[NH2+]C[C@H]1S(=O)(=O)C2 ZINC001147753323
C=CC[C@@H]1CC=C[C@@H](c2ccccc2)N1C(=O)CN1C(=O)CNC1=O ZINC000055211567
CC(=O)N1CCN(C(=O)COC(=O)CNS(=O)(=O)c2ccc(NC(C)C)c([N+](=O)[O-])c2)CC1 ZINC000768193613
Cc1cc([N+](=O)[O-])cc(C)c1NS(C)(=O)=O ZINC000004606541
CC(C)c1nnc(N2CCO[C@H](c3ccc(C(F)(F)F)cc3)C2)n1C[C@@]1(O)CCC[C@H]1C ZINC001359723240
CCOc1ccc(N=C2NC(=O)/C(=C\c3cc(C)n(-c4ccc([N+](=O)[O-])cc4)c3C)S2)cc1 ZINC000408742739
CCOC(=O)[C@@H]1CCCN(C(=O)CN(C)CC(=O)NC(=O)N[C@@H]2CCS(=O)(=O)C2)C1 ZINC000523199176
O=[N+]([O-])c1cc(OC(F)(F)F)ccc1C(F)(F)F ZINC000095215668
CC[C@@H](C)CCC(=O)N1CC2(C1)CCN(Cc1csnn1)C2 ZINC001148485360
Cc1ccc(-c2nnc(N3CCCO[C@@H](C)C3)n2CCSCC(F)(F)F)cc1Br ZINC001361219051
C/C(=C\COc1c2ccoc2cc2oc(=O)ccc21)CC[C@@H]1OC1(C)C ZINC000034043805
COCC[C@H]1CO[C@H]2CN(C(=O)[C@@H]3C[C@@H]3C)C[C@@H]12 ZINC000575406461
Cc1cc(Cl)cc([N+](=O)[O-])c1C(=O)N=c1cc(C2CCCC2)[nH][nH]1 ZINC000446150951
CC(C)C[N@@H+]1CCO[C@@H](Cn2c(-c3cccn3C)nnc2N2CCCN(S(C)(=O)=O)CC2)C1 ZINC001509437508
CCOC(=O)c1c[nH]c2cc(N3CCC4(CC3)C(=O)N(CCOC)CCN4C)[nH+]cc21 ZINC001164639144
O=[N+]([O-])c1cncc(Cl)c1OCc1nnnn1C1CCOCC1 ZINC000349916462
O=C(/C=C/c1cn(-c2ccccc2)nn1)c1ccccc1 ZINC000004265268
O=[N+]([O-])c1cnc(N2CCO[C@@H]3CCCC[C@@H]32)c(Br)c1 ZINC000084488549
COC(=O)C[C@]1([NH2+]CCN2c3cccc4cccc(c34)S2(=O)=O)CCCOC1 ZINC000770701873
CC[NH+](CC)[C@H](C)Cn1c([C@H]2COCCN2C(=O)OC(C)(C)C)nnc1N1CCN(C)C(=O)[C@@H]1C ZINC001501982683
Cc1cc(Cl)cc(C)c1O[C@H](C)c1nnc(N2CCC[C@@H](C(C)C)C2)n1C[C@H]1CCC(=O)N1 ZINC001360990177
COC(=O)C1=C(C)N(c2ccc(C(=O)OC)cc2)C(=O)/C1=C\c1ccc(O)cc1 ZINC000408533620
C/C=C/[C@@]1(CCC)C(=O)NC(=S)N(CC)C1=O ZINC000005560933
Cc1ccc(C[N@@H+]2C[C@H]3C(=O)Nc4ccccc4C(=O)N[C@@]3(C)C2)s1 ZINC000012337844
Cc1c(Br)cc(S(=O)(=O)NC(C)(C)c2ccc([N+](=O)[O-])cc2)cc1[N+](=O)[O-] ZINC001309278231
N#C[C@@]12CN(S(=O)(=O)c3cc(Cl)ccc3OC[C@@H]3CCOC3)C[C@H]1CS(=O)(=O)C2 ZINC001475716495
CC[C@H]1CN(C(=O)c2n[nH]c(C)c2[N+](=O)[O-])CCN1C[C@H](C)O ZINC000266500214
Cc1ccc(C(N)=O)cc1OC(=O)c1ccc(-n2ccnc2)cc1 ZINC000728842909
CCN1C(=O)[C@@H]2CN(c3nnc(C)n3CC(C)(C)[N@H+]3C[C@@H](C)O[C@@H](C)C3)CCN2C1=O ZINC001502214034
C[C@@]12CC[C@H]3[C@@H](CCC4=CC(=O)CC[C@]43C)[C@H]1CCC(=O)O2 ZINC000004428379
O=C1NC(=O)[C@@H]2[C@H]1C1c3ccccc3C2c2ccccc21 ZINC000013118352
CCc1nnc([C@H](C)N2CCC3(CN(C(=O)C(C)(C)C)C3)C2)o1 ZINC001073143847
CCON(C)c1ccc(S(=O)(=O)N2CCCCC2)cc1[N+](=O)[O-] ZINC000780660925
O=[N+]([O-])c1ccc(CS(=O)(=O)NC2(c3ccc(Cl)cc3)CCC2)cc1 ZINC000051155614
Nc1nnc(CNc2ccc([N+](=O)[O-])cc2)o1 ZINC000253430105
CC(C)Sc1cccc(Cl)c1C[NH2+][C@@H](C)[C@@H](C)C(=O)[O-] ZINC000417594764
COC(=O)C[C@@H](NC(=O)C1C2CC3CC(C2)CC1C3)C(C)(C)C ZINC001134343313
c1cc2n(n1)C[C@H](COCC1CC1)CN(Cc1ccoc1)C2 ZINC000096189087
CCN(CC)c1ccc(N2/C(=N\C(=O)C(C)(C)C)S[C@@H]3CS(=O)(=O)C[C@@H]32)cc1 ZINC000101301255
Cc1nc(CN2C[C@@H]3C[N@H+](Cc4cc(C)cc(C)c4)C[C@@H]3S2(=O)=O)cs1 ZINC000306125346
COCC[C@](C)(O)CNS(=O)(=O)c1ccc(C)c([N+](=O)[O-])c1C ZINC000598611837
Cc1cc(C)c(S(=O)(=O)N[C@H]2COCC2(C)C)cc1[N+](=O)[O-] ZINC000451985193
COC(=O)[C@H]1CCN(CC(=O)n2cc3c(nc2=NCC2CC2)[C@H]2C[NH2+]C[C@H]2S(=O)(=O)C3)C1 ZINC001186105619
O=C(c1n[nH]c2c1CCC2)N1C[C@H]2C[C@@H](C1)Cn1c(=O)c([N+](=O)[O-])ccc12 ZINC000409413256
C[C@@H]1CCC[N@@H+](C(C)(C)Cn2c(-c3cnn(C)c3)nnc2N2CCC(NS(C)(=O)=O)CC2)C1 ZINC001493683663
CCOC(=O)[C@@]12C[N@@H+]([C@@H]3CCN(C(C)=O)C3)C[C@@H]1CN(C(=O)OC(C)(C)C)CCC2 ZINC001169534024
N#Cc1ccc(S(=O)(=O)NCCS(=O)(=O)c2ccc(Cl)cc2)s1 ZINC000435434409
CO[C@]1(C)CC2=C(C(=O)O[C@@H]2O)[C@H](O)[C@@H]2CC(C)(C)C[C@@H]21 ZINC001772591557
CC(=O)O[C@H]1C[C@H](OC(C)=O)[C@]2(C)[C@@H]1[C@H](C)C[C@@H]1OC(=O)[C@@H](C[NH+]3CCCC3)[C@H]1[C@@H]2O ZINC000012656911
C[C@H]1CN(C(=O)C2(C(F)F)CC2)C[C@H]1NC(=O)c1ccc(-c2nn[nH]n2)[nH]1 ZINC001576218375
CN(c1nnc(-c2ccc(Cl)nc2)n1CC1([NH+](C)C)CCOCC1)[C@@H]1CCS(=O)(=O)C1 ZINC001503416606
CC(C)[NH+](CCCn1c([C@@H]2CCS(=O)(=O)C2)nnc1N1C[C@@H](C)[C@@H](N2CCOCC2)C1)C(C)C ZINC001494347384
COC(=O)C1(C#N)CCN(S(=O)(=O)c2ccc([N+](=O)[O-])cc2Cl)CC1 ZINC000832245147
N#Cc1ccc(N2C(=O)[C@@H]3[C@@H](C2=O)C2c4ccccc4C3(C=O)c3ccccc32)cc1 ZINC000408733239
CC(C)N1CCC[C@@H](Sc2ccc(C#N)cc2)C1=O ZINC000098018372
Cc1cc(S(=O)(=O)N2CCO[C@H]3CCC[C@@H]32)ccc1[N+](=O)[O-] ZINC000265177075
NS(=O)(=O)c1cc([N+](=O)[O-])ccc1NC[C@H]1CCC[C@H](O)C1 ZINC000301391456
C[C@H](c1cnccn1)N1C[C@@H](O)[C@H](NC(=O)c2cn(C)nc2Cl)C1 ZINC001077988074
CCOc1ccc(N=C2NC(=O)/C(=C\c3cc(C)n(-c4cc(Cl)ccc4C)c3C)S2)cc1 ZINC000408949834
C[C@@H]1CC[C@@H]2C(=O)N(N(CC(=O)c3ccccc3)C(=O)c3ccccc3[N+](=O)[O-])C(=O)[C@@H]2C1 ZINC000408686621
Cc1ccc([N+](=O)[O-])c(S(=O)(=O)N[C@@H](C)C2CCOCC2)c1C ZINC000121649643
CCc1cc2oc(=O)cc(CSc3nnnn3C)c2cc1Cl ZINC000007988213
CC(=O)OC(OC(C)=O)[C@@]12C=C[C@@](C)(O1)[C@@H]1C(=O)N(c3cccc(C(C)=O)c3)C(=O)[C@@H]12 ZINC000226650648
C[C@@H](SC[C@@H]1CCCO1)c1nnc(-c2ccc([N+](=O)[O-])cc2)o1 ZINC000183694801
COc1ccc(S(=O)(=O)N2CCN(C(=O)[C@@H](NC=O)C(C)C)CC2)cc1[N+](=O)[O-] ZINC001540373886
C[C@@H]1CC(=O)Nc2c1cc(Br)cc2[N+](=O)[O-] ZINC000225811465
CSc1nc(Cl)c(C=NO)c(N2CCCn3c(=O)cc(C[N@H+](C)C(C)C)nc3C2)n1 ZINC001164812149
CC(C)(C)SCC(=O)N1CC[C@](O)(C(F)(F)F)C1 ZINC000098013092
C#CCN(c1nnc(Cn2nc(C)cc2C)n1C[C@@H](CC(C)C)[NH+](C)C)[C@@H]1CCS(=O)(=O)C1 ZINC001507638535
C=CCOc1c(I)cc(I)cc1/C=C1\S/C(=N\c2ccccc2)N(c2ccccc2)C1=O ZINC000408980118
CCOC(=O)CCC(C)N=Nc1ccc([N+](=O)[O-])cc1 ZINC000005574552
CN(C(=O)[C@H]1CCC(=O)N1)C1CC([NH2+]Cc2ccc(-c3nn[nH]n3)s2)C1 ZINC001571118673
CN(C)c1ccc(C[NH2+][C@H]2C[C@H]3C(=O)NC[C@@H](CCC(=O)N4CCCCC4)N3C2)cc1 ZINC000022936940
Cc1ccc(S(=O)(=O)NCc2nnc3n2CCCC3)c([N+](=O)[O-])c1 ZINC000170613252
Cc1ccc(N2C[C@@H](C(=O)Oc3ccc(N4C(=O)CCC4=O)cc3)CC2=O)cc1C ZINC000007928584
C=C[C@@](C)(CC)COC(=O)[C@@H](C)c1c(C)noc1C ZINC000786530041
CC[Si](C)(C)C[C@@H]1C(=O)N=C(SC)NC1=O ZINC000253579009
C=CCN1C(=O)/C(=C/c2cc(C)n(-c3cc(Cl)ccc3C)c2C)C(=O)NC1=S ZINC000000635652
CSCC(=O)N1C[C@@H](c2cncn2C)[C@H](NCc2nnc(C)o2)C1 ZINC001070618171
CS/C(=N\C#N)SCc1ccc([N+](=O)[O-])cc1 ZINC000103742679
Cc1cc(/C=C2\C(=O)[N-]C(=O)N(c3ccc(F)cc3)C2=O)c(C)n1-c1cc[nH+]cc1 ZINC000001151417
C[C@@H](Oc1ccc(N(C)S(C)(=O)=O)cc1)C(=O)N1CCc2cc(S(=O)(=O)N(C)C)ccc21 ZINC000223616652
Cc1ccc(N[C@@H]2CC(=O)N(c3ccc(F)cc3)C2=O)cc1[N+](=O)[O-] ZINC000102988236
C/C(=C/c1nc(CCC(C)(C)[N+](=O)[O-])no1)c1ccc([N+](=O)[O-])cc1 ZINC000812813617
Cc1ccc(C)c(C(=O)COC(=O)Cn2ccc(=O)c([N+](=O)[O-])c2)c1 ZINC000748483605
Cc1cc(/C=C2\C(=N)N3N=CSC3=NC2=O)c(C)n1-c1cccc2ccccc21 ZINC000003859319
O=C1CCc2cc(F)c([N+](=O)[O-])cc2N1 ZINC000020283194
CS(=O)(=O)N1CCCN(Cc2ccc(Cl)s2)CC1 ZINC000043613933
N#CC1(C#N)Cc2ccccc2N2CCCC[C@H]21 ZINC000009060847
CC(C)(C)C[N@H+](CCO)CC(=O)N1CCN(S(=O)(=O)c2ccccc2C#N)CC1 ZINC000609317108
O=C(Nc1ccc(-n2cncn2)c(F)c1)c1c[nH]c(=O)c([N+](=O)[O-])c1 ZINC000187557896
CO[C@@]1(C)C[C@@H](NS(=O)(=O)c2cc([N+](=O)[O-])c(C)s2)C1(C)C ZINC000342500315
C[C@@H](OC1CCCCCC1)C(=O)NC1(C(F)F)CCCCC1 ZINC000557455316
O=C1NC(=S)N(C2CCCCC2)C(=O)C1=CNC1CC1 ZINC000103226458
CN([C@@]1(C)CCS(=O)(=O)C1)S(=O)(=O)c1cccc([N+](=O)[O-])c1 ZINC000004505184
CCOCc1nnc(N2CCC3(COC(=O)N3)CC2)n1CCN1CC[N@H+](C)C(C)(C)C1 ZINC001503065167
Cn1c(Sc2ccc([N+](=O)[O-])cn2)nnc1-c1cc(Br)ccc1O ZINC000408606810
O=[N+]([O-])c1cnn([C@@H]2CCCN(Cc3cnc4cnccn34)C2)c1 ZINC000364336622
COCC[N@H+](C)CCn1c([C@@H]2CCO[C@H]2C(C)(C)C)nnc1N1CC[C@H]2OC(=O)O[C@@H]2C1 ZINC001504860556
Cc1nc([N+](=O)[O-])cn1CCC(=O)N(C)[C@@H]1CCCc2c1cnn2C ZINC000154844807
Cc1cccn2c(=O)c(/C=C3\SC(=S)N(C(C)C)C3=O)c(NCCCOC(C)C)nc12 ZINC000002256188
CC(C)/N=C1\S/C(=C/c2cc(Cl)c(OCc3ccc([N+](=O)[O-])cc3)c(Br)c2)C(=O)N1C(C)C ZINC000409202175
COC(=O)c1c(C)oc2cc(Br)c(O[C@H](C)C(=O)OC)cc21 ZINC000000623870
CC(C)=C/C(C)=N/NS(=O)(=O)c1ccc(C)cc1 ZINC000016928451
Cc1nc2nc(Sc3ncc([N+](=O)[O-])c(N)n3)nn2c(C)c1C ZINC000263935467
CC(C)(C#N)CNC(=O)Nc1ccc2c3c(cccc31)CC2 ZINC000611619980
CCOCCn1c(CSc2ccc(C)cc2)nnc1N1CCC(n2ccc([N+](=O)[O-])n2)CC1 ZINC001314490466
Cc1nn(CCCF)c(C)c1[N+](=O)[O-] ZINC000005921320
Cc1cc(C)cc(O[C@@H](C)C(=O)N2CCCc3c(cnn3C)C2)c1 ZINC000019569732
O=C(c1cnc2ccccn2c1=O)n1cc2c(nc1=NCC1CC1)[C@H]1C[NH2+]C[C@H]1S(=O)(=O)C2 ZINC001198534581
COCCN1C(=O)[C@@H]2[C@@H](C1=O)[C@@]1(N[C@@H]2[C@H](O)c2ccc(Cl)cc2)C(=O)Nc2ccc([N+](=O)[O-])cc21 ZINC000103511747
CC(C)Cc1nnc(N2CCN([C@@H](C)C(=O)N3CCCC3)CC2)n1CC1(O)CC[NH+](C(C)C)CC1 ZINC001509208834
O=C([C@@H]1Cn2nnnc2C12CC[NH2+]CC2)N(Cc1cn2c(n1)CNCC2)c1ccccn1 ZINC001160059376
CCN(C[C@H](O)Cn1cc([N+](=O)[O-])cn1)[C@@H]1CCS(=O)(=O)C1 ZINC000175525588
O=C(OCc1cccc([N+](=O)[O-])c1Br)[C@@H]1C[C@H]1[N+](=O)[O-] ZINC000840674072
C=C(C)C(=O)N[C@@H](F)C(F)(F)C(F)(F)C(F)F ZINC000064220152
CCOC(=O)[C@@H]1CCCCN1C(=O)CN(CC)CC(=O)N[C@@H]1CCS(=O)(=O)C1 ZINC000015299193
CN(C)C(=O)COCc1nnc2n1CCN(C(=O)[C@@H](c1ccc(C#N)cc1)N1CC[NH2+]CC1)C2 ZINC001160381734
O=[N+]([O-])c1ccc(Nc2c[nH]c3ccccc23)cc1 ZINC000003880244
C=CCC1(/C(C)=C/C)C(=O)NC(=O)NC1=O ZINC000001714768
CCO[C@]1(c2nnc(N3CCN(C(=O)C[NH+]4CCCC4)CC3)n2CC(C)(C)COC)CCOC1 ZINC001502712187
CC1(C)C[C@](C)(NS(=O)(=O)c2cccc(F)c2[N+](=O)[O-])C(=O)O1 ZINC000820733852
NS(=O)(=O)c1ccc(C[NH2+]C[C@@H](O)COc2cccc([N+](=O)[O-])c2)cc1 ZINC000553836288
CC[N@H+](CCn1c([C@H]2CN(S(C)(=O)=O)CCO2)nnc1N1CCS[C@@H](C(C)C)C1)C1CC1 ZINC001502199070
COC(=O)c1ccc(CN2C(=O)N/C(=C\c3cc(C)n(-c4ccc(OC(C)=O)cc4)c3C)C2=O)o1 ZINC000108210321
[NH3+]CCCN(C[C@@H](S)OP(=O)([O-])[O-])C(=O)[C@@H]1CCS(=O)(=O)C12C[NH2+]C2 ZINC001221381520
Cc1nn([C@@H]2CCS(=O)(=O)C2)c(Cl)c1C[NH2+]C[C@@]1(CO)COCC2(CCC2)N1C ZINC001560536597
Cc1nc(S(=O)(=O)N2CCN(C(=O)[C@@H]([NH3+])CCCC#N)CC2)cn1C ZINC001328160183
CC(C)N(CCS(C)(=O)=O)C(=O)c1cc([N+](=O)[O-])ccc1N ZINC000787137234
C[N@@H+]1CCN(CCn2c([C@@H]3CCO[C@H]3C(C)(C)C)nnc2N2CC[C@@H](S(C)(=O)=O)C2)CC1(C)C ZINC001503686016
CC[NH+]1CCN([C@@H]2CCN(c3nnc([C@@H](C)NS(C)(=O)=O)n3CC3(C)CCC3)C2)CC1 ZINC001502333150
CCC[N@H+](CC)CCn1c([C@@H]2CCS(=O)(=O)C2)nnc1N1CCOC2(CCOCC2)C1 ZINC001500789984
C=C[C@@H]1CCCCN1C(=O)[C@@H]1[C@H](C=C(C)C)C1(C)C ZINC000683788268
Cn1cc(C(=O)/C=C/c2ccccc2Br)cn1 ZINC000049151421
CN1C(=O)C(C(N)=NOCCCN2C(=O)CNC2=O)=C(N)C12CCCC2 ZINC000270212799
O=c1ccnc(SCc2nnnn2-c2ccc(Cl)c(Cl)c2)[nH]1 ZINC000008991306
C[C@@H](CNc1ccc([N+](=O)[O-])cc1[N+](=O)[O-])Nc1ccc([N+](=O)[O-])cc1[N+](=O)[O-] ZINC000101455709
C[C@]12C[C@@H](O)[C@H]3[C@@H](CCC4=CC(=O)CC[C@@]43C)[C@@H]1CC[C@]2(O)C(=O)COC(=O)CCC(=O)NCC1CCCCC1 ZINC000118920815
N#CCCNS(N)(=O)=O ZINC000156617019
O=C(NCCN1C(=O)CNC1=O)Nc1ccc([N+](=O)[O-])cc1Cl ZINC000264943748
O=C1CN(c2ccccc2)C(=O)N1Cc1c(Cl)cccc1[N+](=O)[O-] ZINC000097102231
C=CCn1c(C)c(/C=C2\S/C(=N\c3ccccc3)N([C@H]3CCCC[C@H]3C)C2=O)c2ccccc21 ZINC000408870845
C[C@@H]1[C@@H](C(F)(F)F)CCN1C(=O)c1cccc([N+](=O)[O-])c1Cl ZINC000861435181
Cn1cc(-c2noc(Cc3cc[nH]c(=O)c3Br)n2)c(=O)[nH]c1=O ZINC000350197323
CC(=O)SC[C@H](C)C(=O)NCC(=O)OC(C)(C)C ZINC000022047683
CCN(CC)S(=O)(=O)c1ccc(N2CC[NH+](CC)CC2)c(NC(=O)CCS(=O)(=O)c2ccc(C)cc2)c1 ZINC000514298615
CC(=O)N1CCC[C@@]2(C1)CN(C(=O)CNC(=O)CNC(=O)CNC(=O)C[NH3+])CCO2 ZINC001160178000
CC(C)(C)OC(=O)N1CCC(CC(=O)N[C@@H]2[C@@H](O)[C@H](O)[C@@H](COS(=O)(=O)[O-])O[C@@H]2O)CC1 ZINC001178650290
O=S1O[C@@H](c2ccccc2)[C@H](c2ccccc2)O1 ZINC000000319940
CC(C)N(C)C(=O)C1CC[NH+](CC(=O)N2CCN(CC(=O)NC(C)(C)C)CC2)CC1 ZINC000030272283
COC(=O)c1c(C)oc(C)c1S(=O)(=O)N1CCN([C@@H](C)C(=O)NC(N)=O)CC1 ZINC000052717032
O=C([O-])C1(CC[NH2+][C@@H]2CCO[C@H]2c2ccc(Cl)cc2)CCC1 ZINC001605951757
C[C@@H]1OC(C)(C)[NH2+][C@@H]1CNC(=O)N[C@H](C[C@@H]1CCCO1)C(F)(F)F ZINC000655933643
COC(=O)[C@@H](Oc1ccc(C)c([N+](=O)[O-])c1[N+](=O)[O-])C(F)(F)F ZINC001230484536
CNS(=O)(=O)c1ccc(N2C[C@@H](C(F)(F)F)[C@H](S(C)(=O)=O)C2)c([N+](=O)[O-])c1 ZINC001559236093
CC(C)Cc1nnc(N2CCO[C@@H](c3nc(C(C)(C)C)cs3)C2)n1CC[C@H]1CCCCO1 ZINC001359869286
CCOC(=O)C1CCC(NC(=O)C(=O)N(C)[C@@H](C)CS(C)(=O)=O)CC1 ZINC000585771022
N#CCc1c(F)cc(Br)c(F)c1F ZINC000002243331
CC(C)OC1CCN(c2nnc([C@@H]3CCO[C@H]3C(C)(C)C)n2C[C@H]2CCO[C@H]2C(C)C)CC1 ZINC001360368039
COCCOc1cc([N+](=O)[O-])c(C(=O)N2C[C@H](O)[C@@H]([NH+](C)C)C2)cc1OC ZINC000581735523
O=c1[nH]c2c(s1)C=C1[C@H]3C[C@@H]([C@@H]1S2)[C@H]1C(=O)N(c2ccc(F)cc2)C(=O)[C@@H]31 ZINC000006606238
CC(C)(c1nc(-c2ccc(O)cc2)no1)c1ccc([N+](=O)[O-])cc1 ZINC000436952330
O=S1(=O)NC[C@@H]2CN(c3ccc4nnc(-c5ccsc5)n4n3)CCN21 ZINC000896598159
Cc1ccc([C@@H]2[C@@H](C(=O)N3CCN(S(=O)(=O)C(C)C)CC3)CC(=O)N2C)cc1 ZINC000096181271
Cc1ccc(S(=O)(=O)N[C@@H](C(=O)N2CC(n3cc(C(N)=O)nn3)C2)[C@@H](C)O)cc1 ZINC000500577072
CC(=O)OC[C@H]1O[C@H](OC(=N)C(Cl)(Cl)Cl)[C@H](OC(C)=O)[C@@H](OC(C)=O)[C@@H]1OC(C)=O ZINC000022066800
Cc1cc(F)c(N)c(I)c1 ZINC000088613822
C=CCC1(C(=O)N(C)C[C@H](C)Nc2nccnc2-c2nn[nH]n2)CCOCC1 ZINC001573326978
CCS(=O)(=O)c1cc(C)c([N+](=O)[O-])cn1 ZINC000075283258
CC[C@@H]1C(=O)NCCN1c1nnc(Cc2csc(C)n2)n1C[C@H]1C[N@H+](CC(C)C)CCO1 ZINC001499323104
CNS(=O)(=O)c1ccc(NC[C@]2(C)CC2(C)C)c([N+](=O)[O-])c1 ZINC001307198232
O=[N+]([O-])c1ccc(Cl)c(C=NN=c2[nH]c3ccccc3[nH]2)c1 ZINC000007008429
CC[C@@H](C)[C@H](Nc1ccc2c(cc1=O)[C@@H](NC(C)=O)CCc1cc(OC)c(OC)c(OC)c1-2)C(=O)NCCS(=O)(=O)N1CCSCC1 ZINC000263585953
C=CC[NH+]1CCC(NC(=O)C(=O)N2CCN(c3nncn3C)CC2)CC1 ZINC000656312261
Cc1cn2c(nc(CN3C(=O)N[C@@](C)(C4CC[NH2+]CC4)C3=O)cc2=O)s1 ZINC000067603777
C[C@@H](N[C@@H](C)c1ccccn1)c1ccccc1Br ZINC000020123382
CN(CC(=O)N1N=C(c2cccn2C)C[C@@H]1c1ccc(Cl)cc1)C(=O)NC(C)(C)C ZINC000035963241
Cc1cc(Cl)c([N+](=O)[O-])cc1OC(=O)Cn1nnnc1C(C)C ZINC000746527416
O=C1C[C@@H](c2ccc([N+](=O)[O-])cc2)CN1 ZINC000091692854
CSC(C)(C)Cn1c([C@H]2CN(S(C)(=O)=O)CCO2)nnc1N1CC[NH+](CC(C)C)CC1 ZINC001505156180
C#CCN(c1nnc(COc2cc(C)cc(C)c2)n1C[C@@]1(C)COCCO1)[C@H]1CCS(=O)(=O)C1 ZINC001507639119
CC(C)n1nccc1Nc1cccnc1C#C[Si](C)(C)C ZINC001210516908
C[C@H](CN(C)C(=O)c1ncn(C(C)(C)C)n1)Nc1cc[nH+]cc1-c1nn[nH]n1 ZINC001574766312
CC(C)OC(=O)c1ccc(-n2cc(-n3cc([N+](=O)[O-])cn3)cn2)cc1 ZINC000020549836
NC(=O)c1ccc(Cn2cncc(Br)c2=O)c([N+](=O)[O-])c1 ZINC000079107671
CN(Cc1cc([N+](=O)[O-])ccc1Cl)Cc1cc(Cl)cc2c1OCOC2 ZINC000012902415
C[C@@H]1C(=O)O[C@@H]2[C@@H](O)[C@@]34[C@@H]5C[C@@H](C(C)(C)C)[C@@]36[C@@H](O)C(=O)O[C@@H]6O[C@@]4(C(=O)O5)[C@]21O ZINC000014952499
CS(=O)(=O)N1CCO[C@@H](c2nnc(N3CCC(C#N)CC3)n2CCSCC(F)(F)F)C1 ZINC001505141603
Cn1cc(N2C(=O)C[C@H]3[C@@H]2CCN3C(F)(F)c2cnc(Cl)cc2C#N)cn1 ZINC001164713367
Cc1ccc(C)c(S(=O)(=O)Nc2ccc(N3CC[NH2+]CC3)c(C(=O)NCC(C)C)c2)c1 ZINC000033275415
COC(=O)[C@@H](NS(=O)(=O)c1ccc(C(F)(F)F)c(C#N)c1)C(C)(C)C ZINC000619710163
O=[N+]([O-])c1cnn(CCN2CCn3cnc(C(F)(F)F)c3C2)c1 ZINC000880270420
CC[NH+]1CCN([C@@H](C)Cn2c([C@@H]3CCS(=O)(=O)C3)nnc2N2CCC(C(F)(F)F)CC2)CC1 ZINC001502314539
O=S1(=O)Cc2ccc(-c3c(Cl)ccc(O)c3F)cc2C1 ZINC001244543165
CC1(C)Oc2cc(Br)c([N+](=O)[O-])cc2O1 ZINC000005425795
N/N=C1\c2cc([N+](=O)[O-])ccc2-c2c1cc([N+](=O)[O-])cc2[N+](=O)[O-] ZINC000100429752
C[C@]1(C#N)CCN(C(=O)Cc2ccc(S(=O)(=O)N3CCCCC3)s2)C1 ZINC000598404965
C[C@@H]1CN(c2nnc([C@@H]3CCS(=O)(=O)C3)n2C[C@H]2CCCO[C@@H]2C(C)(C)C)CCCO1 ZINC001291254658
CCN(c1nnc([C@@H]2CCCOC2)n1CCN1CC[N@H+](C)C(C)(C)C1)[C@@H]1CCS(=O)(=O)C1 ZINC001501610511
CC[C@@H](C)[C@](C)(O)CNc1cc([N+](=O)[O-])cc(S(N)(=O)=O)c1 ZINC000301224777
C=C[C@@]1(C)CC(=O)[C@@]2(O)[C@](C)(O1)[C@@H](OC(C)=O)[C@@H](OC(=O)CC[NH+](C)C)[C@H]1C(C)(C)CC[C@H](O)[C@@]12C ZINC000003803653
CCS(=O)(=O)C[C@H](C)N(C)C(=O)Cc1cccc([N+](=O)[O-])c1C ZINC000122920056
N#Cc1cc([N+](=O)[O-])ccc1NCc1ccc(Cl)s1 ZINC000026727080
COC(=O)[C@@]12C[NH2+]C[C@@H]1[C@H]1CN(c3ncc(Cl)cc3OC)C[C@H]1C2 ZINC001167228735
C[NH+](C)CCOCc1ncn2c1CN(c1ncnc3c1ccn3S(=O)(=O)c1ccccc1)CCC2 ZINC001165001022
CN(C)C(=O)NC[C@H]1OC[C@@H]2CCN(C(=O)CN3C(=O)CSC3=S)C[C@@H]21 ZINC001144841300
CC(C)(C)OC(=O)C(C)(C)O/N=C(/C(=O)Nc1nccnc1C(N)=O)c1nsc(N)n1 ZINC001146631997
O=[N+]([O-])c1ccc(S(=O)(=O)N2CCS[C@@H]2c2cccc(Cl)c2)cc1 ZINC000000728708
CC(C)(NS(C)(=O)=O)C(=O)Nc1ccc(N2CCCS2(=O)=O)cc1 ZINC000266046749
Cc1cc(C)c(S(=O)(=O)N(C)[C@H]2CCN(C)C2=O)cc1[N+](=O)[O-] ZINC000277085081
C=C(CO)C(=O)N[C@@H]1CC(=O)N(C)C1 ZINC001136675540
C=C(C)CN(CC)C(=O)NC[C@H]1CCO[C@@H]1C(C)(C)C ZINC000190349248
Cc1nc(CN2CCN(C)C3(CCN(c4ccc(OC5CC[NH2+]CC5)nn4)CC3)C2=O)cs1 ZINC001164821147
CCN(C)C(=O)[C@H](C)NC(=O)C(C)(C)c1ccc([N+](=O)[O-])cc1F ZINC000276515639
CC(C)[C@H]([NH3+])C(=O)OCCOCn1cnc2c1n(-c1cc3c(cn1)C(=O)NCC3)c(N)nc2=O ZINC001169980337
CC(C)CO[C@H](C)c1noc(CN(C)C(=O)C(=O)N2C[C@H](C)[NH2+][C@@H](C)C2)n1 ZINC000423515584
C=CCSc1nc2c(c(=O)[nH]1)[C@@H](c1ccc(O)c(O)c1)CC(=O)N2 ZINC000021784031
CC[C@H]1CCN(c2nnc(-c3cc(Br)cn3C)n2CC2(S(C)(=O)=O)CC2)C1 ZINC001293456012
C=CCN1C(=O)/C(=C/c2ccc(OCc3cccc([N+](=O)[O-])c3)c(Br)c2)C(=O)NC1=S ZINC000408902516
C[NH+](C)[C@]1(CNC(=O)C(=O)N2CCN(c3ccc([N+](=O)[O-])nc3)CC2)CCSC1 ZINC000556207511
O=c1ncc(-c2ccc([N+](=O)[O-])cc2)c[nH]1 ZINC000075249931
O=[N+]([O-])c1ccccc1S(=O)(=O)N1CCC([NH2+]C[C@H]2COCCO2)CC1 ZINC001173691065
COCCN(C(=O)C[NH2+][C@@H](C)c1ccc(Cl)cc1)c1c(N)n(CC(C)C)c(=O)[nH]c1=O ZINC000013039944
COCCN(Cc1onc(C)c1[N+](=O)[O-])Cc1c(C)nn(C)c1C ZINC000595530206
N#CCC(=O)c1cc([N+](=O)[O-])c(Cl)cc1Cl ZINC000255187656
CC(C)CSc1ccc(S(=O)(=O)NCC(=O)NCc2nnc3ccc(C(F)(F)F)cn32)cc1[N+](=O)[O-] ZINC000514390753
C=CCS(=O)(=O)CCn1c([C@H]2CCS(=O)(=O)C2)nnc1N1CCC[C@](C)(OC)CC1 ZINC001508145910
CC(C)[C@H](C#N)N1CCN(C(=O)CN2CC[C@@H]([NH+]3CCN(C)CC3)[C@@H](C)C2)CC1 ZINC000540348882
C[C@@H]1CN(C(=O)C(C)(C)c2ccccc2[N+](=O)[O-])C[C@@]2(CCOC2)O1 ZINC000352498518
CCOc1ccc(NC(=O)CN(CC)C[C@@H](C)O)c([N+](=O)[O-])c1 ZINC000352229120
Cc1c(F)cc(S(=O)(=O)N2CCN(C)[C@@H](C)[C@H]2C)cc1[N+](=O)[O-] ZINC000408320531
CCc1oc(C(=O)N2C[C@@H]3NC(=O)c4ncccc4OCCn4cc(nn4)CO[C@H]3C2)cc1C[NH+](CC)CC ZINC000952856653
CC(=O)N1CCC[N@@H+]([C@@H]2CN(c3nnc(C(C)C)n3Cc3cnnn3C)C[C@@H]2C)CC1 ZINC001540972297
CN(CC1(O)CCOCC1)c1ccc(S(=O)(=O)NCC[NH+](C)C)cc1[N+](=O)[O-] ZINC000443987130
CSCCN=c1scc(-c2cnn(C)n2)n1N=Cc1cnn(C)c1Cl ZINC000835189419
C=CC[N@H+]1C[C@@H]2CN(C(=O)c3cccc(Cl)c3C)C[C@]2(C(=O)[O-])C1 ZINC000091434219
Cc1cc(N2CCC(N(C)C(=O)c3cnnn3C)CC2)c(-c2nn[nH]n2)c[nH+]1 ZINC001571214266
CCNS(=O)(=O)c1cc(Cl)sc1Cl ZINC000001024280
C[C@H](NS(C)(=O)=O)c1nnc(N2CCOC[C@H](C3CCC3)C2)n1CC(C)(C)[N@@H+]1CCC[C@@H](C)C1 ZINC001291102103
C[C@@H]1CCN(c2ccc(S(=O)(=O)NCC[NH+](C)C)cc2[N+](=O)[O-])[C@@H]1CO ZINC000276086521
COCCOC(=O)c1c(C)n(S(C)(=O)=O)c2cc(C)c(NS(C)(=O)=O)cc21 ZINC000006142932
CC1(C)CN(Cc2nnc(-c3ccc(-c4nn[nH]n4)cc3)o2)CCS1(=O)=O ZINC000820601952
CCN1C(=O)NC(=O)[C@@]2(Cc3cc([N+](=O)[O-])ccc3N3CCOC[C@H]32)C1=O ZINC000229830384
C=C1C(C(=O)C=C(O)C(=O)NC23CC4CC(CC(C4)C2)C3)[N+](=O)c2ccccc2N1O ZINC000139263619
Cc1cc(C)c([N+](=O)[O-])c(C)c1C(=O)Nc1ccc2c(c1)CCOC2 ZINC000598228060
O=C(Nc1cccc(S(=O)(=O)N=C2CCCN2)c1)c1cc2c(s1)-c1ccccc1CC2 ZINC000012611512
CCOC(=O)CNC(=O)CC/C(C)=C/Cc1c(O)c2c(c(C)c1OC)COC2=O ZINC000767184134
COC(=O)C[C@@H]1[C@@H]2CC=C3C[C@H](O)CC[C@]3(C)[C@H]2CC[C@]1(C)C(=O)OC ZINC000257357605
CCCc1cc(=O)oc2c1cc(Cl)c([O-])c2C[N@@H+]1C[C@H]2C[C@@H](C1)c1cccc(=O)n1C2 ZINC000524731036
C[C@@H]1CN(C(=O)N[C@@H]2CC[N@@H+](C3CCN(C)CC3)C2)CC[C@@H]1NC(=O)OC(C)(C)C ZINC000740916880
C#C[C@@H](NS(=O)(=O)c1cnn(-c2ccc(Cl)cc2)c1C)[C@@H]1CCCO1 ZINC000773054287
Cc1nc(N(C)C)nc(-n2cc3c(nc2=NCC2CC2)[C@H]2C[NH2+]C[C@H]2S(=O)(=O)C3)n1 ZINC001165792357
O=C1C=Cc2c3c4c(c5c2CC1=CC=C5)C=CC=C(C4)C(=O)C=C3 ZINC000068568450
C[NH+](C)CCN(Cc1ccc(-c2nn[nH]n2)cc1)c1ncc([N+](=O)[O-])c(N)n1 ZINC000821586008
CC[NH+](CC)CCN1C(=O)C(O)=C(C(=O)c2c(C)[nH]c(C(=O)OC)c2C)[C@@H]1c1cc(OC)ccc1OC ZINC000008898839
Cc1cc(C(=O)N2CC[C@@]3(C2)C(=O)N(C(C)C)CCN3CC#N)[nH]n1 ZINC000096229648
COCCN(Cc1scnc1C)C(=O)COC1(C)CN(C(=O)OC(C)(C)C)C1 ZINC000785840880
CC[NH+]1CCN([C@H](C)Cn2c([C@H]3CN(S(C)(=O)=O)CCO3)nnc2N2CCC[C@H]2C(C)C)CC1 ZINC001502314228
O=C(CCCS(=O)(=O)c1ccccc1)N1C[C@@H]2c3[nH]nc(C(F)F)c3C[C@@H]2C1 ZINC000019373593
C=CCOc1cccc(/C=C2\S/C(=N/c3ccc(Cl)cc3)N(C)C2=O)c1 ZINC000101312681
C=C1[C@@H](O)[C@]2(O)OC[C@]34[C@@H]2[C@@]2(C)C(=O)C(=O)CC(C)[C@@H]2C[C@H]3OC(=O)[C@H](O)[C@@]14O ZINC000096730876
O=[N+]([O-])c1ccc2c(c1)Oc1cc([N+](=O)[O-])ccc1OCCOCCOCCO2 ZINC000008721934
C[C@H](NS(C)(=O)=O)c1nnc(N2CCN(C)C(=O)[C@@H]2C)n1C[C@@]1(O)CC[N@H+](C)C1 ZINC001611705299
Cn1ccnc1SCc1ccc(C(=O)OCCN2C(=O)c3ccncc3C2=O)o1 ZINC000744217046
Cc1ccc([N+](=O)[O-])cc1S(=O)(=O)[N-]C(=O)c1ccc(C)c(S(=O)(=O)N2CCCCC2)c1 ZINC000040162368
N/C(Cc1cc(C(F)(F)F)cc(C(F)(F)F)c1)=N\O ZINC000004334578
C/N=C1/S/C(=C/c2ccccc2Cl)C(=O)N1C ZINC000408929632
CC[C@@H]1CCC[C@H]1Cn1c(N2CCCN(S(C)(=O)=O)CC2)nnc1[C@@]1(OC(C)C)CCOC1 ZINC001293360724
COC(=O)c1cc(NC(=O)C(=O)N2CC[C@@](C)(C[NH3+])C2)c(C)c([N+](=O)[O-])c1 ZINC000415697938
C=CCS(=O)(=O)CCn1c([C@@H]2COc3ccccc3O2)nnc1N1C[C@H](COC)O[C@@H](C)C1 ZINC001508144498
CCN1C[C@H](C)N(c2nnc(COc3ccc(C)cc3)n2C[C@@H]2CCCS(=O)(=O)C2)C[C@@H]1C ZINC001296013984
CCn1cc(S(=O)(=O)N2CC[C@@H](N3CC[NH2+]CC3)C2)c([N+](=O)[O-])n1 ZINC000262333747
Cc1ccc(N(C)S(=O)(=O)c2cc([N+](=O)[O-])ccc2C)c(C)c1 ZINC000055667946
c1cc(CN2CC3(C2)C[C@@H](OCC2CCOCC2)CS3)co1 ZINC000585105226
Cc1c([N+](=O)[O-])cccc1S(=O)(=O)N1CC(=O)Nc2cnccc21 ZINC000348022382
COCC1(C(=O)n2cc3c(nc2=NCC2CC2)[C@H]2C[NH2+]C[C@H]2S(=O)(=O)C3)CCOCC1 ZINC001182427068
C=CC[C@H](Cn1c([C@H](C)NS(C)(=O)=O)nnc1N1CC[C@]2(CNC(=O)C2)C1)c1ccccc1 ZINC001507924837
O=C1NCCCC[C@@H]1Nc1ccc(Cl)cc1 ZINC000020051238
CCN(C[C@@H]1CCCO1)c1nnc(-c2ccc(-n3cnnn3)cc2)n1CC(F)(F)Br ZINC001295755126
Cc1c(F)cc(C#N)cc1I ZINC000169798102
C=C(C)Cn1c([C@@H](C)NS(C)(=O)=O)nnc1N(C)Cc1nnc(C)s1 ZINC000669314443
COc1cc2c(c(OC)c1OC)-c1ccc(NCCCCCC(=O)N[C@@H]3CCS(=O)(=O)C3)c(=O)cc1[C@@H](NC(C)=O)CC2 ZINC000263585135
CC(C)Cc1nnc(N(CCO)Cc2ccc(Br)s2)n1CC1(C(C)C)CC1 ZINC001359787701
CCCc1nnc2n1N[C@@H](c1ccc(N(C)C)cc1)S2 ZINC000008691812
C[C@H]1C[C@H]1c1ccc(/C=C/C(=O)N2CCNC(=O)C2)o1 ZINC000044890497
CC[NH+](CC)[C@H](C)Cn1c(C2CCN(c3ncccn3)CC2)nnc1N1CC[C@@H](S(C)(=O)=O)C1 ZINC001501982587
COC(=O)c1ccc(C=c2sc(=C(C#N)C#N)n(CC(C)(C)C[NH+](C)C)c2=O)cc1 ZINC000727162569
CC(C)(C)OC(=O)N1C[C@H]2OC[C@H](C(=O)N(Cc3noc4c3C[NH2+]CC4)S(C)(=O)=O)[C@H]2C1 ZINC001179367735
C=CCOc1c(I)cc(/C=C2/SC(=O)N(CC(=O)N3CCCC3)C2=O)cc1OCC ZINC000408550740
CO[C@@H](NC(=O)OCCn1c(C)ncc1[N+](=O)[O-])C(Cl)(Cl)Cl ZINC000013230672
Cc1ccc(-n2c(SCC(=O)N(C)CCC#N)nnc2-c2ccccc2F)cc1 ZINC000002618980
COc1cc([C@@H]2c3cc(O)c(OC)cc3C[C@H]3C(=O)OC[C@H]32)ccc1O ZINC000001628618
COCCCN1C(=O)[C@@H]2[C@H](C1=O)[C@H](CC(C)C)[NH2+][C@]21C(=O)Nc2ccc(Br)cc21 ZINC000009348146
O=C(CCC(=O)N1CCN(S(=O)(=O)c2ccc(Cl)cc2)CC1)NCCNc1ccccc1[N+](=O)[O-] ZINC000514386894
CC(C)NS(=O)(=O)NCCNC(=O)N1CCN(C(=O)Cn2cnnn2)CC1 ZINC000429159174
CC1(C)OCC(CO)(NCc2cc(Cl)ccc2[N+](=O)[O-])CO1 ZINC000812837800
CCn1nnc2c1[C@H](COC)CN(C(F)(F)c1cc(Cl)ncc1C(=O)OC)C2 ZINC001164665521
Cc1ccc(C)c(OCc2nnc(N3CCC(C(C)C)CC3)n2CC2(S(C)(=O)=O)CCCC2)c1 ZINC001361153458
CCC12CN3CC(CC)(CN(C1)C3c1ccc(O)c(O)c1)C2=O ZINC000019324320
COC(=O)CNC(=O)[C@@H](C)OC(=O)CCc1c(C)nc2c(C(N)=O)cnn2c1C ZINC000051575731
COCCCn1c2nnc(SCC(=O)NC[C@@H]3C[N@H+](CC(C)C)CCO3)n2c2ccccc2c1=O ZINC000514386302
C[C@@H](C(=O)N1C[C@@H]2C[C@H]1C[S@@]2=O)c1ccc([N+](=O)[O-])cc1F ZINC000593876077
CC1(C)[C@@H](c2ccccc2F)CC[N@@H+]1CC(=O)N1CCN([C@@H](C#N)c2ccc(F)cc2)CC1 ZINC001308008832
Cc1cc([C@@H]2[C@@H](c3ccccn3)NC(=S)N2CCC[NH+](C)C)c(C)n1-n1cnnc1 ZINC000223216458
O=c1c2ccccc2sn1-c1ncc(S(=O)(=O)c2ccc([N+](=O)[O-])cc2)s1 ZINC000003207313
O=C1/C(=C\c2cccc(F)c2)SC(=S)N1c1ccc(O)cc1 ZINC000001249443
C=CCN(c1ccc(Cl)cc1)S(=O)(=O)c1cccc(C(=O)O[C@@H](C)C(C)=O)c1 ZINC000022143863
O=[N+]([O-])c1c(F)cccc1N1CC(S(=O)(=O)NC2CCCC2)C1 ZINC000373434106
CCO[C@]1(c2nnc(N3CCO[C@@H](C#N)C3)n2CC(C)(C)N2C[C@@H](C)O[C@@H](C)C2)CCOC1 ZINC001502729932
CCC[C@@]1(C(=O)OCC)N[C@@H](c2ccc(N(C)C)cc2)[C@H]2C(=O)N(c3ccc(F)cc3)C(=O)[C@@H]21 ZINC000100421031
FC(F)(F)C(=S)c1ccc(Br)cc1 ZINC000228961420
C[NH+](C)CCN(Cc1ccc(C#N)cc1)c1ncnc2ccc(I)cc21 ZINC001306994555
N#Cc1ccc(C(F)(F)F)c(NC[C@@H]2CCOC2)c1 ZINC000097096761
O=Cc1cn(-c2ccccc2)nc1C1=C[C@H]2C=CC=C[C@@H]2OC1=O ZINC000000804857
COC(=O)[C@]12CN(c3nccc(C(N)=O)c3[N+](=O)[O-])C[C@@H]1CCCC2 ZINC000357522414
Cc1nn(C)c(C)c1S(=O)(=O)N[C@@H](C)C(=O)n1ncc(C#N)c1N ZINC000266467171
O=[N+]([O-])c1ccc2c(c1)N(S(=O)(=O)c1ccc(Cl)cc1)CC2 ZINC000012907429
N#Cc1ccccc1S(=O)(=O)N1CCN(C(=O)Cn2c(=O)[nH]c3ccccc3c2=O)CC1 ZINC000032684352
CC(C)=NOC(=O)c1ccc(Br)cc1 ZINC000000096356
O=C(Cn1ccc(=O)c([N+](=O)[O-])c1)NCc1cccc2cc[nH]c21 ZINC000346083117
Cc1ncc(/C=C/C(=O)N2CCn3ncc(I)c32)s1 ZINC000839427732
Cc1ccc(/N=C2\S/C(=C/c3ccc(-c4cccc([N+](=O)[O-])c4)o3)C(=O)N2CC(C)C)cc1 ZINC000408915167
Cc1ccc(Cn2cccc2/C=C2\C(=N)N3N=C(N4CCCCC4)SC3=NC2=O)cc1 ZINC000020356579
NS(=O)(=O)c1ccc(OCc2cc3c(cc2Br)OCCO3)c([N+](=O)[O-])c1 ZINC000040042804
Cc1cc([N+](=O)[O-])c(S(=O)(=O)N[C@@H]2CCOC[C@H]2C)cc1C ZINC000277947956
C[C@@H]1C[C@H](CCn2c([C@H]3CN(S(C)(=O)=O)CCO3)nnc2N2CC[C@@](F)(C#N)C2)CCO1 ZINC001493298998
COCC(COC)N1CCN(C(=O)NCC[C@@](O)(c2nccn2C)C(F)(F)F)CC1 ZINC001467837360
S=C1N=NC(C2CCCCC2)N1N=Cc1ccc(Cl)cc1Cl ZINC000243892597
CO[C@H](c1cnn(C)c1)c1nc(-c2c([N+](=O)[O-])nc(C)n2C)no1 ZINC000347155756
O=[N+]([O-])c1cnc(Sc2ncc[nH]2)c(Cl)c1 ZINC000096429791
Cc1cc(S(=O)(=O)N2CCOC[C@@H](C)C2)c(C)cc1[N+](=O)[O-] ZINC000416439035
COc1c2c(cc3c1[C@@H](C[C@@H](O)[C@@H]1CCOC(C)(C)C1)[N@H+](C)CC3)OCO2 ZINC000004061871
CCOC[C@@]1(C#N)C[C@@H]1S(C)(=O)=O ZINC000217956692
CCOC[C@H](Nc1ncc([N+](=O)[O-])c(C)c1Br)C(C)C ZINC000233801875
C[C@@]1(c2ccc(Cl)cc2)NC(=S)N(c2ccc([N+](=O)[O-])cc2)N1 ZINC000225341893
C[C@@]1(c2ccc([N+](=O)[O-])cc2)c2ccccc2NC1=O ZINC000169803916
COC(=O)c1cc(S(=O)(=O)N[C@]2(C)CCOC2=O)c(C(=O)OC)s1 ZINC000289426806
O=S(=O)(N/N=C/c1ccc(OC(F)F)cc1)c1ccc(Br)cc1 ZINC000003226669
C[C@@H](C(=O)N[C@H](CC(C)(C)C)C(F)(F)F)n1cncn1 ZINC000096496372
O=C(/N=C1/S[C@@H]2CS(=O)(=O)C[C@@H]2N1c1cc(Cl)ccc1Cl)C1CC1 ZINC000101315851
Cc1ccc(C2=NN(C(=O)CC#N)[C@@](O)(C(F)(F)C(F)(F)C(F)(F)F)C2)cc1 ZINC000408562863
C[C@@H](NS(C)(=O)=O)c1nnc(N2C[C@@H](C)O[C@@]3(CCOC3)C2)n1Cc1cccc(C[NH+](C)C)c1 ZINC001494194661
O=C(c1ccnc2c1CC(=O)N2)N1CC[C@@H](Nc2ncccc2-c2nn[nH]n2)C1 ZINC001571301943
Cc1nc(C)c(Cn2c(COc3cc(C)ccc3C(C)C)nnc2N2CCOC[C@@H]2C)s1 ZINC001361131715
CC[NH+](CC)[C@H](C)Cn1c([C@H]2CCCOC2)nnc1N1CCC[C@@H](N2CCCS2(=O)=O)C1 ZINC001501982834
COc1cc([N+](=O)[O-])ccc1S(=O)(=O)NC[C@@H]1CCO[C@@H](C)C1 ZINC000271303821
C[C@@H](NS(=O)(=O)c1cnn(C)c1)C(=O)OCc1cn(CC(=O)[O-])nn1 ZINC000820148292
C[C@@H]1C[C@@H](O)CCN1Cc1ccc(Br)c(F)c1F ZINC000705335822
CC(=O)N1C[C@@H]2C[C@]2(NC(=O)/C(=N/OC(C)(C)C(=O)OC(C)(C)C)c2nsc(N)n2)C1 ZINC001146634055
O=C(C[C@@H]1COC[C@H]2C[N@@H+]([C@H]3CC[C@H](C[N+](=O)[O-])C3)C[C@H]21)N1CCOCC1 ZINC001169023578
CC(C)c1ccc(C(=O)N2CC[C@H]3CN(C(=O)c4cn[nH]n4)C[C@H]32)nc1 ZINC001022719316
CC1(C)CC(=O)C2=C(C1)OC(=O)C[C@@H]2c1ccsc1 ZINC000001422981
O=C1OC2(CCCCC2)OC(=O)C1=Cc1ccc(-c2cc([N+](=O)[O-])ccc2Cl)o1 ZINC000016385911
CN(C(=O)c1cc(Cl)c(F)c([N+](=O)[O-])c1)[C@@H]1CCN(C)C1=O ZINC000900784223
CCN1CC[NH+](C[C@@H](C)Cn2c(C)nnc2N2CCN(C(=O)C(=O)NC(C)C)CC2)CC1 ZINC001547726163
O=[N+]([O-])C(CO)(CO)CC(F)(F)C(F)(F)C(F)(F)F ZINC000001723285
COCCN=C1Nc2ccccc2CN[C@@]12CCN(S(=O)(=O)Cc1ccccc1)C2 ZINC000096309869
Cc1nnc(CCCn2c([C@@H]3CCS(=O)(=O)C3)nnc2N2CCC[C@@H](OC(C)(C)C)C2)s1 ZINC001290681658
NS(=O)(=O)c1cnn(CCC(=O)O[C@@H]2CN(C(=O)[O-])CCC2=O)c1 ZINC000831260187
CCS[C@@H]1CC[C@H](N(C)Cn2nc([C@@H]3CCS(=O)(=O)C3)n(C)c2=S)C1 ZINC000743399249
CCOc1cc(C[NH2+]CCCSc2nnnn2C)cc(Br)c1OCC(N)=O ZINC000022109263
CCS(=O)(=O)[C@](Cl)(Br)[C@H](O)c1cccc(C)c1 ZINC000096519907
O[C@@H](c1ccccc1NCCCCC(F)(F)F)C(F)(F)F ZINC000273515718
CCn1cccc1/C=C1\C(=O)N(CC)C(=S)N(c2ccc(Cl)cc2)C1=O ZINC000409020672
CSc1ccc([N+](=O)[O-])c(C(=O)OCC2(C)COC2)c1 ZINC000049017268
COC[C@@]1(C[NH+](C)C)COCCN1C(=O)CN1c2ccc([N+](=O)[O-])cc2C(F)(F)C1=O ZINC001583251460
COC(=O)C[C@@]1(NC(=O)c2cc(C(=O)OC)cc([N+](=O)[O-])c2)CCCOC1 ZINC000170598009
CN(C(=O)COC(=O)CC1(O)CCCC1)c1ccc([N+](=O)[O-])cc1 ZINC000740984390
CN(c1ccc(C23CC4CC(CC(C4)C2)C3)cc1)S(=O)(=O)c1ccc([N+](=O)[O-])cc1 ZINC000225032837
COc1ccc(N2C(=O)/C(=C/c3ccc([N+](=O)[O-])o3)SC2=S)cc1Cl ZINC000001136120
CC(C)n1cc(Br)c(C(=O)O[C@H](C)C(=O)NC2(C#N)CCC2)n1 ZINC000923432743
O=C(CN1C(=O)SC(=Cc2ccc(O)c(O)c2)C1=O)c1ccc(Cl)cc1 ZINC000409316516
Cl/C=C\CON=Cc1ccc(Br)s1 ZINC000308200266
C=CCN1C(=O)/C(=C/c2cc(Cl)c([O-])c(Br)c2)C(=O)NC1=S ZINC000408903819
CC1CCN(c2ncc(-c3cncn3CC[NH2+][C@@H]3CCS(=O)(=O)C3)cn2)CC1 ZINC000019719994
CC[C@H](O)[C@@H]1CCCCN1Cc1nnnn1-c1ccc(OC(F)F)cc1 ZINC000114459559
CC[N@@H+]1CCN(c2nnc([C@@H](C)NS(C)(=O)=O)n2Cc2cccc(-n3cncn3)c2)C[C@@H]1C ZINC001502320017
CNC(=O)O[C@@H](C)[C@@H]1CCCC[C@@H]1OC(=O)NC ZINC000004769405
C[N@H+](CCN(C1CC1)S(=O)(=O)c1cc2c(cc1Br)NC(=O)CO2)C1CC1 ZINC000170618794
NC(=O)NC(=O)COC(=O)Cn1ncc2ccc([N+](=O)[O-])cc21 ZINC000915524387
C[C@H](CNC(=O)c1cc(-c2nn[nH]n2)c[nH]1)N(C)C(=O)c1cnoc1C1CC1 ZINC001574988885
CC(=O)c1cc(N(C)CCN2CCCS2(=O)=O)ccc1[N+](=O)[O-] ZINC000587989755
C#CCN(c1nnc(C(=O)NC(C)C)n1Cc1ccc(Cl)cc1F)[C@H]1CCS(=O)(=O)C1 ZINC001507623614
Cc1cc(/C=C/[N+](=O)[O-])c(C)n1-c1cccc(C)c1 ZINC000408757591
CC(C)Cc1nnc(N2CCO[C@](C)(C(C)(C)C)C2)n1Cc1ccc(N2CCCCCC2)nc1 ZINC001359865004
CC1=CSC2=NC(=O)/C(=C\c3ccc(-c4cc([N+](=O)[O-])ccc4C)o3)C(=N)N12 ZINC000049672613
C[NH+](C)CCOCCNS(=O)(=O)c1cc2c(cc1[N+](=O)[O-])OCCO2 ZINC000544389534
CN(Cc1cc(C(C)(C)C)n[nH]1)C[C@@H](O)Cn1cc([N+](=O)[O-])cn1 ZINC000577180332
Cc1cc(/C=C2\SC(=Nc3ccccc3)NC2=O)c(C)n1-c1ccc(Oc2ccc(C(F)(F)F)cc2[N+](=O)[O-])cc1 ZINC000408754083
CC(C)(C)/C=C/C(=O)NCCS(=O)(=O)c1ccc([N+](=O)[O-])cc1 ZINC000273276147
COC[C@@H]1CCO[C@@H]1c1nnc(N2CC(=O)N(C)[C@@H](C)C2)n1CCC[N@H+]1C[C@@H](C)O[C@@H](C)C1 ZINC001505067588
Cc1ccc(S(=O)(=O)O[C@@H]2[C@@H](C)[C@H]3CS(=O)(=O)[C@H]23)cc1 ZINC000005179807
O=C(CCn1cc(Br)cn1)Nn1cc([N+](=O)[O-])cn1 ZINC000006413863
CCCS(=O)(=O)N1CCCC[C@@H]1C(=O)O[C@@H]1C[N@H+](C)[C@@](C)(C(=O)[O-])C1 ZINC001595979986
O=C1O[C@@H](CS(=O)(=O)c2ccc([N+](=O)[O-])cc2)CC12CCC2 ZINC000279937905
Cc1ccc(S(=O)(=O)N2CCN(c3ccc(C(F)(F)F)cc3[N+](=O)[O-])C[C@H]2C)cc1 ZINC000013880620
O=C(NCC[C@@H]1CC[NH2+]C1)C(=O)N1CCN(c2ccccc2[N+](=O)[O-])CC1 ZINC000419921414
CCO[C@H]1Cn2cccc2CN(C(=O)[C@H]2C[C@H]2C)C1 ZINC000575406855
Cc1ccc(CN(C)C(=O)c2cc([N+](=O)[O-])cc3c2OCCO3)nc1 ZINC000616111973
Cc1occc1[S@@](=O)Cc1ncnn1CC(C)C ZINC000189656814
CN(C(=O)CN1C(=O)S/C(=C\c2cccc(F)c2)C1=O)[C@@H]1CCS(=O)(=O)C1 ZINC000009348504
CSCC[C@@H]1[NH2+][C@@]2(c3ccccc3N(C)C2=O)[C@@H]2C(=O)N(C(C)C)C(=O)[C@@H]21 ZINC000248026188
CC(C)(C)[C@@H](CNCc1nncs1)NC(=O)c1ccc(-c2nn[nH]n2)[nH]1 ZINC001573811999
O=C([O-])[C@]12COC[C@H]1CN(C(=O)C(=O)NCCn1cc([N+](=O)[O-])cn1)C2 ZINC000595276369
CC[C@H](C(=O)N1CCC[C@](CO)(C(C)C)C1)C1CCC(C)CC1 ZINC000584133956
O=C([C@@H]1CC=CCC1)N1CC(S(=O)(=O)c2ccc(Cl)cc2)C1 ZINC000096104425
CC[C@H](Cn1c(-c2cc3c(s2)CCCCC3)nnc1N(C)Cc1ncc(Cl)n1C)OC ZINC001545960408
O=C([C@@H]1C[C@H]1c1ccc([N+](=O)[O-])cc1)N1CCO[C@H]1C(F)(F)F ZINC000912080591
CC(=O)O[C@@H](C[C@H](OC(C)=O)C(Cl)(Cl)Cl)c1ccc([N+](=O)[O-])cc1 ZINC000003147238
CCN1CN(c2nccc(-c3nn[nH]n3)c2[N+](=O)[O-])CC1=O ZINC001609228909
O=C(CCCn1c(=O)oc2cc([N+](=O)[O-])ccc21)NC[C@@H]1C[NH2+]C[C@@H]1O ZINC000493979733
CSc1nc(N=NNc2nc(SC)nn2C)n(C)n1 ZINC000017024985
C=CCc1cc(C=O)cc(Br)c1OCC#N ZINC000408843626
COc1cc(OC)c([C@@H]2CC(=O)N(c3cccc(Cl)c3C)C3=C2C(=O)CCC3)cc1OC ZINC000013567929
CS(=O)(=O)N1CCCN(C(=O)c2c[nH]nc2[N+](=O)[O-])CC1 ZINC000548082578
CC1CC[NH+](CCCn2c([C@@H]3CN(S(C)(=O)=O)CCO3)nnc2N2CCSCC2)CC1 ZINC001494061904
N#Cc1cncc(S(=O)(=O)N2CCC(Oc3cncc(Cl)c3)CC2)c1 ZINC000594794465
CC(C)N(C)C(=O)[C@@H]1CSCN1C(=O)c1ccc([N+](=O)[O-])n1C ZINC000344888902
O=[N+]([O-])c1cccc(Cl)c1S(=O)(=O)N1CC(O)(C2CC2)C1 ZINC000372791413
CC(C)Oc1ccc(C=NN2C(=O)CSC2=S)cc1 ZINC000409341965
COCCNC(=S)Nc1ccc2c(c1)CC1(CN2C)C(=O)N(C)C(=O)N(C)C1=O ZINC000006661256
O=C(c1cn(-c2ccc(C(F)(F)F)cn2)nn1)N1CCN([C@@H]2CC[NH2+]C2)CC1 ZINC000377531465
NS(=O)(=O)c1c([N+](=O)[O-])cccc1N1CCC2(CC2(F)F)CC1 ZINC000593498778
O=[N+]([O-])c1ccc2c(c1)[C@@H]1C=CC[C@@H]1[C@H](c1ccncc1)N2 ZINC000058850961
O=C1NC(=Cc2ccc([N+](=O)[O-])cc2)C(=O)N1c1ccc(Cl)cc1 ZINC000195783769
O=C(c1cn2cnccc2n1)n1cc2c(nc1=NCC1CC1)[C@H]1C[NH2+]C[C@H]1S(=O)(=O)C2 ZINC001152482739
CCc1ccccc1-n1c(C)cc(/C=C2\SC(=Nc3cc(C)c(Br)c(C)c3)NC2=O)c1C ZINC000408764061
Cc1ccc(C[C@H](C)N(C)C(=O)Cc2ccc([N+](=O)[O-])cc2)cc1 ZINC000128761536
CNC(=O)[C@@H](C)[NH2+][C@@H]1CN(C(=O)CSCC#N)C[C@H]1c1cn(C)cn1 ZINC001130502355
Cc1nsc(N2CCCN(c3nnc(C(C)C)n3CCn3cc(Br)cn3)CC2)n1 ZINC001290972941
Cc1nc(Cc2nnc(N3CCC(C)=C(Br)C3)n2C[C@@H]2CCCO[C@H]2C(C)C)cs1 ZINC001360853369
Cc1ccc([N+](=O)[O-])c(C(=O)N2CCn3c(nnc3C(C)(C)C)C2)c1 ZINC000598509098
CC(C)OCCCn1c(-c2cc(Br)cn2C)nnc1N(C)Cc1cc2ccccc2[nH]1 ZINC001360382984
COc1ccc(S(=O)(=O)N2CCN(C(=O)CSc3nnc(C)n3-c3cc(C)ccc3C)CC2)cc1[N+](=O)[O-] ZINC000514293370
CC(C)=CCC[C@H](C)Oc1cccc(C#N)c1[N+](=O)[O-] ZINC001229599224
CS(=O)(=O)N(Cc1noc2c1C[NH2+]CC2)C(=O)C1CCN(c2cc(Cl)ncn2)CC1 ZINC001177677362
Nc1ccc(Oc2c(F)c(F)c(F)c(F)c2F)cc1 ZINC000003207103
CC[C@@H](Cn1c(-c2sc3ccccc3c2Cl)nnc1N(C)CCN1CCOC(C)(C)C1)OC ZINC001545957434
Cn1cc(C(=O)N2Cc3cncn3[C@H](CC[NH+](C)C)C2)c2ccccc21 ZINC000248074216
O=[N+]([O-])c1ccc(C=NN=c2ccc3ccccc3[nH]2)o1 ZINC000254368066
CC(C)[C@@H](CCO)NC(=O)c1cc(S(=O)(=O)N2CCSCC2)c[nH]1 ZINC000268207233
O[C@@]1(Nc2ccc(Cl)cc2)CSC2=NCCN21 ZINC000041124516
Cc1ccc2c(c1)OC(C)(C)C[C@H]2NC(=O)[C@@H](C)Oc1ccc(Br)cc1 ZINC000219689108
CSC1=NN2C(=NC(=O)/C(=C\c3cc(C)n(-c4cc(C)cc(C)c4)c3C)C2=N)S1 ZINC000002402151
CC(=O)N1CCC[N@@H+]([C@@H]2CN(c3nnc(C(=O)NC(C)C)n3C[C@]3(O)CCC[C@@H]3C)C[C@@H]2C)CC1 ZINC001508233356
CN(C)C(=O)Cn1nc2n(c1=O)CCN(C(=O)C(=O)NC[C@@H]1[N@H+](C)CCCC1(C)C)C2 ZINC000567430444
CC(C)Cc1ncnc(N2CCN[C@@H](C(N)=O)C2)c1I ZINC000561109006
O=C(c1ccccc1F)N1C(=O)/C(=C\c2cccc([N+](=O)[O-])c2)SC1=S ZINC000408719022
CCCC(=O)NC1CCN(c2nnc([C@H](C)NS(C)(=O)=O)n2C[C@H]2[N@H+](C)CCCC2(C)C)CC1 ZINC001499899166
CC/C(C)=C/C(=O)N1CCC(C)(NC(=O)C(C)(F)F)CC1 ZINC001073001448
COC(=O)c1c(C)oc(C)c1S(=O)(=O)NN(C)c1ccc([N+](=O)[O-])cn1 ZINC000012369548
O=C1c2cccc3c([N+](=O)[O-])ccc(c32)C(=O)N1Nc1ccc([N+](=O)[O-])cc1[N+](=O)[O-] ZINC000100516625
O=[N+]([O-])c1cccc(Cl)c1S(=O)(=O)N[C@@H]1C[C@H]2CC[C@@H]1O2 ZINC000151072109
NC(=O)[C@@H]1[C@H]2CCC[C@@H]2CN1S(=O)(=O)c1cc(F)cc(-c2nn[nH]n2)c1 ZINC001571155223
COc1ccc(/C=C2/C(=N)N3C(=NC2=O)SN=C3S(=O)(=O)CC(C)C)cc1 ZINC000020207033
CCn1cc(S(=O)(=O)N2CC[C@@]3(CNC(=O)C3)C2)c([N+](=O)[O-])n1 ZINC001320959507
C[C@H](NS(C)(=O)=O)c1nnc(N2CCO[C@@H](C)C2)n1CC1([NH+](C)C)Cc2ccccc2C1 ZINC001494192244
CS(=O)(=O)CCCCCn1c([C@@H]2COc3ccccc3O2)nnc1N1CCO[C@@H](C#N)C1 ZINC001505129847
C[C@@]1(NS(=O)(=O)CCc2ccc([N+](=O)[O-])cc2)CCCOC1 ZINC000355715249
Cn1cc(C=c2sc(=C(C#N)C(=O)N3CCOCC3)n(CC(C)(C)C[NH+](C)C)c2=O)cn1 ZINC000727162452
CN(C)S(=O)(=O)c1ccccc1S(=O)(=O)CCN1CC[C@@]2(CC[N@H+](C)C2)C1 ZINC000429025856
Cc1cc([N+](=O)[O-])c(C)c(S(=O)(=O)N2CCN(C(=O)C[NH+]3CCCC3)CC2)c1 ZINC000543681369
CCCCOC(=O)/C=C/C(=O)NC(=O)NC(C)(C)C ZINC000001608793
COC1(CN2C(=O)N[C@](C)(c3cccc([N+](=O)[O-])c3)C2=O)CCC1 ZINC000450805562
O=C([O-])c1ccc([N+](=O)[O-])c(C[NH2+][C@@H]2[C@H]3CCO[C@@H]3C23CCC3)c1 ZINC001608914172
N#C[C@H](SCc1ccc(Br)cc1)C1CC1 ZINC000601072728
COC(=O)c1c(C)c(C)sc1-n1c(C)cc(C=C2C(=O)NC(=S)NC2=O)c1C ZINC000409204784
NS(=O)(=O)c1ccc(NCc2ccc(Cl)cn2)c([N+](=O)[O-])c1 ZINC000302031147
O=[N+]([O-])c1cc(Cl)c(OC(F)F)cc1Cl ZINC000263623255
CS/C(=N\C#N)Sc1ccc([N+](=O)[O-])cc1 ZINC000004716405
CC1(C)C(=O)NCc2ccc(Nc3ccc(/C=C/[N+](=O)[O-])cc3)cc21 ZINC001175904988
Cc1ccc(N2C(=O)[C@@H]3[C@H](C2=O)[C@H]2C=C[C@]3(CO)O2)c([N+](=O)[O-])c1 ZINC000004121643
CS(=O)(=O)N1CC[C@@H](C[NH2+]CCS(=O)(=O)c2ccc(C#N)cn2)C1 ZINC000567688635
COc1cc2c(c(OC)c1OC)-c1ccc(NCCCCCC(=O)N3CCN(S(C)(=O)=O)CC3)c(=O)cc1[C@@H](NC(C)=O)CC2 ZINC000150653421
O=C(/N=C1\S[C@@H]2CS(=O)(=O)C[C@@H]2N1Cc1ccc(Cl)cc1)C1CC1 ZINC000005307792
CCOC(=O)[C@@H]1C[NH2+]C[C@H]1C(=O)N1CCCn2nnc(COCC(=O)N3CCCC3)c2C1 ZINC001158630666
CC(C)=C1N=C2NC(=O)C[C@@H](C(=O)Nc3ccc(Cl)c(C(F)(F)F)c3)N2N1 ZINC000010152972
CCC(CC)NC(=O)c1nnc(N2CC[C@@]3(C2)CCCOC3)n1CCn1cc(Br)cn1 ZINC001292069292
COC(=O)[C@@H](NS(=O)(=O)CC12CCC(CC1)C2(C)C)C(C)(C)C ZINC000001857705
O=C(c1cc([N+](=O)[O-])ccc1OC(F)F)N1CCC(O)(CO)CC1 ZINC000598177755
C[C@@H]1CN(C[C@@H](O)COc2ccc([N+](=O)[O-])cc2)C[C@@H](C)O1 ZINC000026781529
Cc1ccc([C@@H](C)NC(=O)[C@@H](C)N(c2cc([N+](=O)[O-])ccc2C)S(C)(=O)=O)cc1 ZINC000220395609
CCn1cc(CNc2cnn(CCF)c2)c(C)n1 ZINC000256054158
N=C1NC(=O)/C(=C\c2ccc(Oc3ccc([N+](=O)[O-])cn3)cc2)S1 ZINC000005027416
O=C(c1ccccc1F)N1CCSC1=S ZINC000000368670
Cc1ccc(S(=O)(=O)NN=Cc2cc(-c3nn[nH]n3)cs2)cc1[N+](=O)[O-] ZINC000822266798
Cc1ccc(N[C@H]2C[C@H](CNC(=O)c3cnns3)C2)c([N+](=O)[O-])c1 ZINC001046728026
CCOc1ccc([N+](=O)[O-])cc1[N+](=O)[O-] ZINC000001693341
C=C1CCC[C@]2(C)CC/C(=C(/CO)C(=O)OC)C[C@@H]12 ZINC000031165796
O=[N+]([O-])c1ccccc1N1CCCN(c2ccccc2[N+](=O)[O-])CC1 ZINC000026701141
CCC(CC)Nc1cc[nH+]cc1[N-]C(=O)c1nn(C)cc1[N+](=O)[O-] ZINC000566451822
CCC[NH+]1CCC2(CC1)OC[C@@H](C(=O)[O-])N2C(=O)c1ccc(C)c([N+](=O)[O-])c1 ZINC000071980343
NC(=O)[C@@H]1C[C@@H]1C(=O)N1CC[C@@H]([NH2+]Cc2ccc(Br)cc2)C1 ZINC000969978311
CC(C)n1[nH]cnc1=NC(=O)C(F)(F)c1ccc([N+](=O)[O-])cc1 ZINC000839925010
C=CCN1C(=O)N=NC1S[C@@H]1CCN(c2sccc2-c2nn[nH]n2)C1=O ZINC000819764796
COc1c(I)cc(I)cc1/C=C1\S/C(=N/c2ccc(Cl)cc2)N(CC(C)C)C1=O ZINC000409080220
Nc1cc(Cl)c(Br)cc1[N+](=O)[O-] ZINC000031829579
CCOC[C@@H](O)COc1c(Cl)c(Cl)ccc1C(C)=O ZINC000193827871
Cc1[nH]nc(C2CC2)c1C(=O)N1C[C@@H](C)[C@](O)(C(C)C)C1 ZINC000219587479
CCCSc1cc(Cl)c(C)cc1S(=O)(=O)n1cc[nH]c1=O ZINC000005785354
Cc1ccc(N(C)S(=O)(=O)c2ccc(C)c([N+](=O)[O-])c2)c(C)c1 ZINC000055667940
CC(=O)OC[C@H]1O[C@@H](n2cc(C3=CCC[NH2+]C3)c(=O)[nH]c2=O)[C@H](OC(C)=O)[C@@H]1OC(C)=O ZINC001240680343
CCc1ccc(S(=O)(=O)N2CCO[C@H](CC)C2)cc1[N+](=O)[O-] ZINC000566161827
O=C(N[C@@H]1CN(CC(F)(F)C(F)F)C[C@@H]1n1ccnn1)c1cocn1 ZINC001069903436
O=[N+]([O-])[C@]1(Br)CCSC1 ZINC000958527577
CC(C)(C)OC(=O)N1CCCC[C@]1(C)C#N ZINC000038302356
C[C@@](O)(C1CCN(C(=O)N[C@H](C[NH3+])C(F)(F)F)CC1)C(F)(F)F ZINC000655924271
Cc1ccc(OCc2nnc(N3CCO[C@@H](C(F)(F)F)C3)n2CC2(S(C)(=O)=O)CC2)cc1 ZINC001289826801
C[C@]12C[C@@H](O)[C@H]3[C@@H](CC[C@@H]4C[C@H](O)CC[C@@]43C)[C@@H]1CCC2=O ZINC000098177447
O=C(COC(=O)c1cc[n+]([O-])cc1)Nc1cc([N+](=O)[O-])ccc1Cl ZINC000013006027
CC(C)C(=O)[C@@H](C#N)c1ccc(Br)cc1 ZINC000036930733
CC(=O)N1C[C@H](O)C[C@H]1C(=O)N(CC[NH3+])c1ccc(S(=O)(=O)N(C)C)c2nonc21 ZINC001143040170
COCCCN(C(=O)CCS(=O)(=O)c1ccc(Cl)cc1)c1c(N)n(CC(C)C)c(=O)[nH]c1=O ZINC000514378517
CNC(=O)N1CCN(c2nnc([C@@H]3CCC(=O)N3)n2C[C@@]2([NH+](C)C)CCSC2)CC1 ZINC001503825283
CC(C)OC(=O)c1cccc(NC2=C(Cl)C(=O)N(c3ccccc3[N+](=O)[O-])C2=O)c1 ZINC000102892556
O=C1N=C(Nc2cccc(Cl)c2Cl)SC1=Cc1ccc(O)c(O)c1 ZINC000001218300
CC[N@H+](CCn1c([C@@H]2COCCN2C(=O)OC(C)(C)C)nnc1N1CCN(C)C(=O)[C@H]1C)C1CC1 ZINC001502199135
CC(C)Cc1nnc(N2CCO[C@H](c3ccc(Cl)c(Cl)c3)C2)n1CCCOC1CCOCC1 ZINC001359866380
Cc1ccc(N2C(=O)[C@@H]3[C@@H](C(C)C)[NH2+][C@@]4(C(=O)Nc5ccccc54)[C@H]3C2=O)cc1[N+](=O)[O-] ZINC000026947617
Cc1ccc(/C=C2/SC(=S)N(CCNS(C)(=O)=O)C2=O)cc1Cl ZINC000766289948
CC1(C)CC(=O)C2(CNc3c(C#N)c(CC#N)nn3C2)C(=O)C1 ZINC000006668781
Cc1cc(C=C2SC(=O)NC2=O)c(C)n1-c1cc(C)c(Br)c(C)c1 ZINC000106692756
C[C@@H]1OCC[C@H]1OC(=O)c1cc([N+](=O)[O-])cc(S(C)(=O)=O)c1 ZINC000771043894
C=CCNC(=O)C[NH2+][C@@H]1CN(C(=O)c2cnns2)C[C@@H]1n1ccnn1 ZINC001129608456
O=C(c1c(F)cccc1F)N1[C@@H]2CC[C@H]1c1snnc1C2 ZINC000012234417
O=C(c1cccc(OC2CCOCC2)n1)n1cc2c(nc1=NCC1CC1)[C@H]1C[NH2+]C[C@H]1S(=O)(=O)C2 ZINC001192329610
O=Cc1cc([N+](=O)[O-])ccc1OCc1ccc(Cl)s1 ZINC000035099507
C[C@]12CC[C@H]3[C@@H](CC[C@@H]4C[C@@H](O)[C@@H](CO)C[C@@]43C)[C@@H]1CC[C@@H]2O ZINC000017314781
Cc1cc(-c2ccc(/C=C/[N+](=O)[O-])o2)c([N+](=O)[O-])cc1C ZINC000003206434
CCO[C@@H]1C[C@@H](N(C)c2ccc3nnnn3n2)C12CCCC2 ZINC000071920901
Cc1ccc(C)c(OC[C@@H](O)CN2C(=O)NC3(CC[NH+](C)CC3)C2=O)c1C ZINC000012917295
C=CCOC[C@@H]1CCC[C@@]12CN(Cc1ccoc1)CCO2 ZINC000096051882
C=C(C)C[NH2+][C@@H]1CN(C(=O)CC2CS(=O)(=O)C2)C[C@@H]1n1ccnn1 ZINC001070220936
CC(C)C[C@@H]1NC(=O)N([C@H]2C[C@@H](OC(C)C)C2)C1=O ZINC000333466505
C[C@@H](NC(=O)[C@@H](C)N(c1cccc([N+](=O)[O-])c1)S(C)(=O)=O)c1ccc2c(c1)OCCO2 ZINC000222725273
Cc1nnc([C@@H](C)N2C[C@@H](O)[C@H](NC(=O)c3c(C)n(C)nc3Cl)C2)[nH]1 ZINC001078089282
CCC1(CC)CC(=O)N(C[C@H]2C[C@@H](O)C2)C(=O)C1 ZINC000332010122
Cc1cc(=O)oc2cc(OC(=O)c3ccc(N4CCCC4)c([N+](=O)[O-])c3)ccc12 ZINC000004882576
CN([C@@H]1CCS(=O)(=O)C1)S(=O)(=O)c1ccc([N+](=O)[O-])cc1 ZINC000003893196
CN1CCc2c(sc3c2C(=O)N[C@@H](c2ccc(Cl)c([N+](=O)[O-])c2)N3)C1 ZINC000006857672
Cc1cccc([C@@H](C)C(=O)O[C@@H](C)C(C)(C)C#N)c1 ZINC000131284789
CN([C@@H]1CCCC[C@@H]1S(C)(=O)=O)S(=O)(=O)c1cc(C(N)=O)n(C)c1 ZINC000266168189
CC(C)(C)OC(=O)N1CCOC[C@@H]1c1nnc(N2CCSC(C)(C)C2)n1C[C@]1(O)CCSC1 ZINC001287057731
COC(=O)c1cc(NCC(=O)NC(=O)N[C@@H]2CCS(=O)(=O)C2)cc(C(=O)OC)c1 ZINC000610662237
O=[N+]([O-])c1ccccc1S(=O)(=O)N1CCC([NH2+][C@@H](CO)[C@@H]2CCOC2)CC1 ZINC001173698179
CCn1nc(C)c([N+](=O)[O-])c1-n1ccnc1 ZINC000091555856
C[C@@]1(c2ccc(NC(=O)c3ccc([N+](=O)[O-])o3)cc2)NC(=O)NC1=O ZINC000518248425
CC(=O)N1CCCN(c2nnc([C@H](C)NS(C)(=O)=O)n2CC[C@H](C)[NH+]2CCCCC2)CC1 ZINC001508218315
O=C1S/C(=C/c2ccc(F)c(Br)c2)C(=O)N1Cc1ccc([N+](=O)[O-])cc1 ZINC000215252222
O=C(/N=C1/S[C@@H]2CS(=O)(=O)C[C@@H]2N1c1cccc(Cl)c1Cl)C1CC1 ZINC000101311911
CCN(CC(=O)N[C@@H]1CCS(=O)(=O)C1)C(=O)N[C@@H]1CC[N@@H+](C2CCCC2)C1 ZINC000463304006
C#CC1(O)CN(C(N)=O)C1 ZINC000899462962
C[C@@H](NS(=O)(=O)c1ccc(Cl)cc1[N+](=O)[O-])c1ccc([S@@](C)=O)cc1 ZINC000089904917
Cc1ccc(N[C@@H]2CCO[C@@H](C)C2)c([N+](=O)[O-])c1Br ZINC000804589000
C[C@@H]1CN(C)C[C@H](C(=O)N2CC[C@H]3CN(Cc4cnns4)C[C@H]32)O1 ZINC001075938964
CC(C)(C)C1CCC(C#N)(NC(=O)C=C2CCC2)CC1 ZINC000187294525
C[C@@]1(N(CC[NH2+]Cc2ccc(N)cc2)Cc2ccc(N)cc2)CCS(=O)(=O)C1 ZINC000575420412
CC(C)CCOCCCn1c([C@@H]2CCS(=O)(=O)C2)nnc1N1CCC[C@@H]1c1cnn(C)c1 ZINC001287655929
CC(C)[N@H+](C)Cc1cnc2n1CCN(c1ncccc1S(=O)(=O)N1CCOCC1)[C@@H]2C ZINC001164864204
C[C@H](Nc1ccc([N+](=O)[O-])c2cnccc12)c1ccc2[nH]c(=O)[nH]c2c1 ZINC000603864813
C[C@H]1[C@H](NC(=O)[C@@H]2CCS(=O)(=O)C23CN(C(=O)OC(C)(C)C)C3)C(=O)N1S(=O)(=O)[O-] ZINC001179363148
COC(=O)c1nc(Cl)nc(-n2nc(CN(C)C(C)C)c3c2C[NH2+]CC3)c1[N+](=O)[O-] ZINC001164685628
C[C@@]1(O)CC[C@H]2[C@@H]3CCC4=CC(=O)C(=O)C[C@]4(C)[C@H]3CC[C@@]21C ZINC000118927152
CC(C)(C)OC(=O)N1CCO[C@]2(CCCC2=O)C1 ZINC000091304120
COC(=O)COc1cc(N(C)C)ccc1/C=C1\NC(=O)N(Cc2ccc(C(=O)OC)o2)C1=O ZINC000033397258
CC(C)CCNC(=O)[C@@]1(C)Cn2nc(C(=O)N3CC[NH+](C4CCCCC4)CC3)cc2C(=O)N1C ZINC000021875914
Cc1ccsc1[C@@H]1c2c(C)nn(C(C)(C)C)c2NC2=C1C(=O)CCC2 ZINC000005411798
CC(C)CCN(c1nnc(COc2ccc(Br)cc2)n1C[C@@]1(O)CCSC1)C1CC1 ZINC001359926501
C[C@H]1CN(S(=O)(=O)c2ccc([N+](=O)[O-])cc2Cl)CC[C@H]1O ZINC000249130430
O=C(c1cc2cc(O)c(O)cc2s1)N1CCC[C@@]2(CCS(=O)(=O)C2)C1 ZINC000897912832
COC(=O)C[C@@H]1CN(c2nnc(C(=O)N3CCCC3)n2CC[NH+]2CCCCC2)C[C@H]1O ZINC001517690179
CCS(=O)(=O)[C@@H]1C[C@]1(C#N)COC ZINC000217965713
CN(C)C(=O)COCc1noc2c1CN(C(F)(F)c1cnc(Cl)cc1C#N)CC2 ZINC001164659413
CC(C)C(=O)N1CCN(c2nnc([C@H]3CCS(=O)(=O)C3)n2C[C@H](C2CCCCC2)[NH+](C)C)CC1 ZINC001508770805
C=C[C@@H](O)C(=O)N[C@@H]1COC[C@@H]1O ZINC000633856584
C=CC1CCN(c2nnc([C@@H]3CCS(=O)(=O)C3)n2CC2(O)CC[NH+](C(C)C)CC2)CC1 ZINC001507903241
C[C@@H](Nc1nc(Cl)nc2c1SCCC2)c1cnccn1 ZINC001169525200
C=C(C)C(=O)N(C)[C@H]1CCS(=O)(=O)C1 ZINC000005613169
CC[C@@H](C)[N@H+](C)CCn1c(N2CCN(c3cnn(C)c3)C(=O)C2)nnc1[C@]1(OC(C)C)CCOC1 ZINC001496196890
CN1c2ccccc2C(C)(C)/C1=C/C(=O)COC(=O)[C@H]1CC(=O)Nc2cc(F)ccc21 ZINC000048287240
CC(C)CN(CC(C)C)S(=O)(=O)c1cc(/N=C/c2ccc(Cl)cc2)ccc1N1CCCCC1 ZINC000100084637
Cc1ccc(N2CCN(C(=O)C3CCN(S(=O)(=O)c4c[nH]cn4)CC3)C[C@@H]2C)cc1 ZINC000009679813
Cc1ccc2c(c1)[C@@H]1C=CC[C@H]1[C@@H](c1ccc(/N=C/c3c(OCc4ccc([N+](=O)[O-])cc4)ccc4ccccc43)cc1)N2 ZINC000408938468
Cn1cnnc1Sc1ccc(C(=O)NC[C@@](C)(O)C[NH+](C)C)cc1[N+](=O)[O-] ZINC000504854115
COc1cc(Cl)c(C)cc1Nc1ccc(S(=O)(=O)N(C)C)cc1[N+](=O)[O-] ZINC000007155808
CN(OC1CCCC1)c1nnc([C@@H]2CN(S(C)(=O)=O)CCO2)n1CC1([NH+](C)C)CCOCC1 ZINC001503644130
CC(C)Cn1ccc(C(=O)N2C[C@@H](C)Cn3ncnc32)n1 ZINC001548453219
N#CCCSc1nnc(SCCC#N)s1 ZINC000001665067
C[C@H](C(=O)N1CC[C@](C)(NC(=O)c2c[nH]c(-c3nn[nH]n3)c2)C1)n1cccc1 ZINC001573614810
CCNc1nc(Cl)nc(NCC(Cl)(Cl)Cl)n1 ZINC000004903031
O=C1NC(=S)NC(=O)C12[C@@H](c1cccc([N+](=O)[O-])c1)NC(=S)N[C@@H]2c1cccc([N+](=O)[O-])c1 ZINC000020133376
COC(=O)CN(c1cc([N+](=O)[O-])ccc1Cl)S(=O)(=O)c1ccc(C)c([N+](=O)[O-])c1 ZINC000224791511
CC(C)CN1CCO[C@@H](CNS(=O)(=O)c2c[nH]c(C(=O)NC[C@@H]3C[N@H+](CC(C)C)CCO3)c2)C1 ZINC000514315774
O=C1CS[C@H](c2ccccc2)N1C1CC1 ZINC000004218183
Cc1ccc(N2C(=O)/C(=C3/C(=O)Nc4ccccc43)SC2=S)cc1Cl ZINC000004602918
O=C([C@@H]1C[C@H]1[N+](=O)[O-])N1CCC([NH2+]Cc2nnc3n2CCOC3)CC1 ZINC000996428465
COC(=O)c1cc(COC(=O)CN2C(=O)N[C@@]3(CCCC(C)(C)C3)C2=O)c(C)o1 ZINC000768708470
NC(=O)[C@@H]1[C@@H]2CCC[C@H]2CN1C(=O)Cn1cnc([N+](=O)[O-])n1 ZINC000597552427
C[NH+](C)C[C@](C)(O)CNS(=O)(=O)c1cc(Br)ccc1C(=O)[O-] ZINC001598200457
CC(C)C[C@H](Cn1c([C@@H]2CCS(=O)(=O)C2)nnc1N1CC[C@@H]2OC(=O)O[C@@H]2C1)[NH+](C)C ZINC001509121076
CCOC1CC2(C1)CCN(c1ccc([N+](=O)[O-])c3ncccc13)C2 ZINC000413300867
C[C@H](Sc1nnc2n1CCCCC2)c1nnc(-c2ccc([N+](=O)[O-])cc2)o1 ZINC000007081541
COC(=O)CCCN1C(=O)C(=Cc2cc(-c3nn[nH]n3)cs2)SC1=S ZINC000821660523
O=CCCc1c(Br)cncc1Br ZINC000228937686
C[C@H]1CN(S(=O)(=O)Cc2ccc([N+](=O)[O-])cc2)C[C@H](C)C1O ZINC000594845389
C[C@@]1(c2ccccc2C(F)(F)F)NC(=O)N(Cc2ccc([N+](=O)[O-])cc2)C1=O ZINC000040116703
Cc1nn(C(C)C)c(C)c1NS(=O)(=O)C(C)C ZINC000084008446
O=[N+]([O-])c1cc(F)c(Cl)cc1S(=O)(=O)NCCc1ccc(Br)cc1F ZINC001309172882
Cc1ccc(OCc2nnc(N(C)C[C@H]3CC=CCC3)n2CCC[C@@H]2NC(=O)NC2=O)cc1 ZINC001289781179
C[NH+](C)C1(Cn2c([C@@H]3CCCCO3)nnc2N2CCCN(S(C)(=O)=O)CC2)CCCC1 ZINC001503384462
Cc1ccc([N+](=O)[O-])c(Cc2cc(C)ccc2[N+](=O)[O-])c1 ZINC000002049202
CCC[C@@H]1C[C@H]1n1c([C@H](C)NS(C)(=O)=O)nnc1N1CC[N@@H+](C2CCOCC2)C[C@H]1C ZINC001501348163
C[C@@H](O)c1nc2cc([N+](=O)[O-])ccc2[nH]1 ZINC000000237561
CC(C)N1c2ccc(/C=N/n3cnnc3)cc2[C@@H](C)CC1(C)C ZINC000223545794
Cc1ccc(S(=O)(=O)O[C@@H]2C[C@@H]3C=C[C@H]2C3)cc1 ZINC000045071406
CN(C(=O)CC1CCC(C)(C)CC1)[C@@H]1CCC2(C1)OCCO2 ZINC001185975781
Cc1c(C=C2C(=O)N(C)C(=O)N(C)C2=O)c(=O)oc2c1cc1c3c2CCCN3CCC1 ZINC000002110362
CCC[N@H+](CC)CCn1c([C@@H]2CCS(=O)(=O)C2)nnc1N1CC(=O)N(C)C[C@@H]1C ZINC001500789787
CC(C)Cc1nnc(N2CCC(Cn3cccn3)CC2)n1C[C@@H](c1ccccc1Cl)N(C)C ZINC001359807647
C=CCNC(=O)N[C@H]1C[C@@H](C(=O)N2CCC[C@@H]2C(=O)OC)N(C(=O)CSC)C1 ZINC000003838877
CC[NH+](CC)[C@H](C)Cn1c(Cc2ccncc2)nnc1N1CCC([C@]2(C)NC(=O)NC2=O)CC1 ZINC001501984109
C#CC1(F)CN(C(=O)CNC(N)=O)C1 ZINC000881946656
COC[C@@]1(C(=O)OC(C)(C)C)CN(C(=O)NCC2CC[NH+](C3CCOCC3)CC2)CCO1 ZINC001478954504
CCOC(=O)C1C[NH2+]CCC1=Nc1ncnc(N2CCOCC2)c1[N+](=O)[O-] ZINC001170514121
CC(C)CSCCCNc1ncc(Br)cc1[N+](=O)[O-] ZINC001185819470
CN(C)c1ccc(C(=S)c2ccc(N(C)C)cc2)cc1 ZINC000000162123
CC(=O)c1cc([N+](=O)[O-])c(Br)s1 ZINC000000161063
CCOc1ccc(N2C(=O)/C(=C/c3ccccc3[N+](=O)[O-])SC2=S)cc1 ZINC000001208107
CC(=O)O[C@H]1[C@@H](O)C2=C3[C@]4(C)[C@@H](CC(=O)C(C)(C)[C@@H]14)[C@@]3(O)[C@@H](OC(C)=O)[C@@]1(C[C@@H]1C)C2=O ZINC000035125926
O=C(c1n[nH]c2c1COCC2)n1cc2c(nc1=NCC1CC1)[C@H]1C[NH2+]C[C@H]1S(=O)(=O)C2 ZINC001152003028
N#CCc1ccc(OCc2cnc(Cl)s2)cc1 ZINC000002578143
COCCCN1C(=O)/C(=C2/C(=O)Nc3ccc(Br)cc32)SC1=S ZINC000002276184
C[C@@]1(C[NH3+])CCN(C(=O)CCNc2ccc(S(N)(=O)=O)cc2[N+](=O)[O-])C1 ZINC000261796689
CCN(Cc1ncc(Cl)s1)[C@H](C)CS(C)(=O)=O ZINC000331007350
CCOC(=O)/C(=N/OC(C)=O)C(C)=O ZINC000001670354
O=[N+]([O-])c1cc(F)c(NC[C@@H](O)c2ccc(Cl)cc2)c(F)c1 ZINC000301784252
CC1(C)C[C@@]2(CCO1)OC(=O)C[C@@H]2c1csc(N)n1 ZINC000000491314
CON(C)S(=O)(=O)c1cc([N+](=O)[O-])ccc1NC[C@@](C)(O)C[NH+](C)C ZINC000751963711
COC(=O)[C@@H]1O[C@@]12CCCC[C@@H]2C(C)(C)C ZINC000084324283
Cc1nnc(N2CCC(CCn3ccnc3C)CC2)o1 ZINC000091551348
C[C@H](Cn1cc(Br)c([N+](=O)[O-])n1)CS(C)(=O)=O ZINC000155529770
CN(C)S(=O)(=O)c1ccc(N2CCN(C(=O)[C@@H]3C[C@H]4C[NH2+]C[C@H]4N3)CC2)c2nonc21 ZINC001161154075
CC[C@]1(C)CN(c2nnc([C@@H]3CCOC3)n2CCCn2cc(Br)cn2)CCO1 ZINC001292363316
C=CCn1cc(N2C(=O)C=CC2=O)cn1 ZINC000072209832
CC(C)[C@@H]1NC(=O)[C@@H]2C[C@@H](CN2C(=O)CCc2nc3ccccc3s2)n2cc(nn2)CNC(=O)[C@@H](Cc2ccccc2)NC1=O ZINC000952864905
NC(=O)[C@@H](Nc1ccc([N+](=O)[O-])c2cnccc12)c1ccc(F)cc1 ZINC000129640726
CC(C)[NH2+]CCCNC(=O)C(=O)N1CCN(c2nccnc2C#N)C[C@@H]1C ZINC000570501985
C[NH+](C)CCN1CCN(c2ccc(S(N)(=O)=O)cc2[N+](=O)[O-])CC1=O ZINC000593486499
O=C1/C(=C/c2ccc(O)cc2)SC(=S)N1[C@@H]1CCS(=O)(=O)C1 ZINC000013562193
CCO[C@@]1(c2nnc(N3CCOC(C)(C)[C@@H]3C)n2CCC[NH+]2CCC(O)CC2)CCOC1 ZINC001502733426
CC(C)(C)n1cc(C(=O)NC2CN(C(=O)[C@@H]3C[C@H]3[N+](=O)[O-])C2)nn1 ZINC000994177172
Cc1cc(O)c(CN(CCC#N)CCC#N)cc1C ZINC000031648732
CN1[C@H]2C=CC(=O)[C@]1(Cl)[C@H]1C(=O)N(c3ccccc3)C(=O)[C@@H]12 ZINC000103990436
CO[C@@]1(C)C[C@H](NC(=O)CCNC(=O)C(C)(C)C)C1(C)C ZINC000073264822
CC(=O)OC[C@@H]1O[C@@H](SC(N)=[NH2+])[C@@H](OC(C)=O)[C@@H](OC(C)=O)[C@H]1OC(C)=O ZINC000008652400
CC(C)(C)N1C[C@@]2(C)c3ccccc3N[C@@]2(N)C1=O ZINC000055066027
Cc1ccc(C(=O)COC(=O)[C@@H]2CC(=O)N(c3ccc(C)c([N+](=O)[O-])c3)C2)cc1C ZINC000408659983
Cc1cccc2c1NC(=O)[C@@]21[NH2+][C@@H](Cc2ccc(O)cc2)[C@H]2C(=O)N(C(C)(C)C)C(=O)[C@H]21 ZINC000016022005
Cn1cc([N+](=O)[O-])c(C(=O)Nc2ccc(-c3nncn3C)cc2)n1 ZINC000355443386
CC[C@H](C)c1nnc([C@@H](C)NC(=O)c2c[nH]c(=O)c([N+](=O)[O-])c2)[nH]1 ZINC000277076136
C#CCN1CCN(c2nnc([C@@H]3CN(S(C)(=O)=O)CCO3)n2CCC[NH+]2CCC(O)CC2)CC1 ZINC001539452413
Cc1ccc(S(=O)(=O)NCCNS(=O)(=O)c2cn(C)nc2C)s1 ZINC000287628931
C=C(C)C(=O)OCCO[C@@H]1C[C@H]2C[C@@H]1[C@H]1CC=C[C@H]21 ZINC000004975628
Cc1ccc(N2CCCC2)c(C(=O)NC[C@@H](c2ccc(Cl)cc2)N2CCOC(C)(C)C2)c1 ZINC001360161386
CC1(C(=O)N2CCN(c3ccc(S(C)(=O)=O)cc3[N+](=O)[O-])CC2)C[NH2+]C1 ZINC000422939838
Cc1ccc(C(C)C)c(OCCNS(=O)(=O)c2cc([N+](=O)[O-])ccc2C)c1 ZINC000004986326
COc1cccc2c1Oc1cc([N+](=O)[O-])cc3[nH]cc(c31)C2 ZINC000001428668
O=C1N[C@@H](c2cc(O)cc(Br)c2O)N2Cc3ccccc3C[C@@H]12 ZINC000877866912
C=C(Cl)COc1cc(Cl)cnc1Br ZINC000307754250
CCn1nccc1CNCc1c(C)nn(C)c1F ZINC000256052690
CC(C)Oc1cc(N)c([N+](=O)[O-])cc1Br ZINC000065336867
CC(C)N1C(=O)C(=O)N(CCSC(C)(C)C)C1=O ZINC000225776870
Cc1[nH]nc(C(=O)N2CC[C@H]3CN(C(=O)[C@H](C4CC4)[NH+](C)C)C[C@H]32)c1C ZINC001021260731
C[N@H+](CCCc1[nH]nc(N)c1-c1nn[nH]n1)CC(=O)Nc1cc(F)cc(F)c1 ZINC000825934232
CS(=O)(=O)N1CCO[C@@H](c2nnc(N3CC[C@@](F)(C#N)C3)n2CCC[NH+]2CCC(O)CC2)C1 ZINC001555813072
Cc1c(F)ccc([N+](=O)[O-])c1I ZINC000097447203
CC(=O)OC(C)(C)/C=C/C(=O)[C@](C)(O)[C@@H]1[C@H](O)C[C@]2(C)[C@@H]3CC=C4[C@H](C[C@H](O)C(=O)C4(C)C)[C@]3(CO)C(=O)C[C@@]12C ZINC000257444400
CCS(=O)(=O)C1=NN2C(=NC(=O)/C(=C/c3ccc([N+](=O)[O-])o3)C2=N)S1 ZINC000020208426
Cc1cc(C=O)c(C)n1-c1ccc(OC(C)C)c([N+](=O)[O-])c1 ZINC000008702396
CC[C@@H]1CCCN1c1nnc([C@@H]2CN(S(C)(=O)=O)CCO2)n1CC[N@@H+]1CCC[C@H](C)C1 ZINC001499533281
C[NH+](C)C1(Cn2c([C@@H]3CCOC3)nnc2N2CCC[C@@H](S(C)(=O)=O)C2)CCOCC1 ZINC001503387969
CCN(c1nnc([C@@H]2CN(S(C)(=O)=O)CCO2)n1Cc1cscc1C(F)(F)F)C(C)C ZINC001295216561
O=C(c1cnc2n(c1=O)CCS2)n1cc2c(nc1=NCC1CC1)[C@H]1C[NH2+]C[C@H]1S(=O)(=O)C2 ZINC001152495040
CN1C(=O)/C(=C/c2ccc(C(F)(F)F)cc2)SC1=S ZINC000083312744
CC(=O)N1CCCN(c2nnc([C@@H]3CCS(=O)(=O)C3)n2C[C@@H](C(C)C)[NH+]2CCCC2)CC1 ZINC001508222740
COC(=O)/C=C(/C(=O)OC)C(Cl)(Cl)Cl ZINC000016968392
CC(=O)N1c2ccc(S(=O)(=O)Nc3ccc(C)cc3C)cc2C[C@@H]1C ZINC000006928477
CCCCN(C(=O)CSc1nnc(CCC(N)=O)n1CC(C)C)c1c(N)n(CC(C)C)c(=O)[nH]c1=O ZINC000514300787
CC(N=Nc1ccccc1[N+](=O)[O-])c1ccccc1 ZINC000004412960
O=[N+]([O-])c1cccc(/N=C\c2cccn2-c2ccc(O)cc2)c1 ZINC000409022508
CC(C)(C)c1ccc([C@@H](C#N)NC(=O)CN2C(=O)N[C@@](C)(C3CC3)C2=O)cc1 ZINC000066396438
CCO[C@@]1(c2nnc(N3CCO[C@@H](C(F)(F)F)C3)n2CCOCC[NH+](C)C)CCOC1 ZINC001502730149
Cc1c2cc(C#N)ccc2sc1S(=O)(=O)N[C@H](CO)c1cnn(C)c1 ZINC000594765983
CC(C)(C)c1nnc(Nc2cnn(CC3CCC3)c2)n1CCS(=O)(=O)N1CCSCC1 ZINC001287012038
COC(=O)[C@@H]1O[C@@H]1c1ccc([N+](=O)[O-])cc1 ZINC000012336838
CC(C)C[N@@H+]1CC[C@H](C(=O)N2C[C@@H]3CCN(C(=O)C4CC=CC4)[C@@H]3C2)C1 ZINC001021277816
CN(C)C(=O)NC[C@H]1CCC[C@]2(CCN(C(=O)C(=O)[C@H](O)[C@@H](O)[C@@H](O)CO)C2)O1 ZINC001144894845
Cc1ccc([C@@H](C)NC(=O)NC[C@]2(C)CCC(=O)N2)cc1[N+](=O)[O-] ZINC000454620176
Cc1ccc(C(=O)C[n+]2cccc3cccc([O-])c32)cc1 ZINC000001667439
CC1=CC(C)(C)N2C(=O)C(=O)c3c4c(cc1c32)OCO4 ZINC000004084775
Cc1cc(Cn2c([C@H]3CCOC3)nnc2N2CCC(C(F)(F)F)(C(F)(F)F)C2)cs1 ZINC001361077172
CC(C)(C)OC(=O)NOCCCNS(=O)(=O)c1cncc(-c2nn[nH]n2)c1 ZINC001573860385
O=C1OC2(CCCCC2)OC(=O)C1=Cc1cccc(I)c1 ZINC000408765099
CC(C)C(=O)N[C@@H](N1C[C@H](C)O[C@@H](C)C1)C(Cl)(Cl)Cl ZINC000019315834
CCCCN1C(=O)/C(=C\c2ccc(Br)c([N+](=O)[O-])c2)S/C1=N\c1ccc(C)cc1 ZINC000408914063
C#CCNC(=S)NNC(N)=S ZINC000307521439
CCS(=O)(=O)C1=NN2C(=NC(=O)/C(=C/c3ccc(-c4ccc(Cl)cc4)o3)C2=N)S1 ZINC000020208219
CC(=O)OC(C)(C)C=CC(=O)[C@](C)(O)[C@H]1[C@H](O)C[C@@]2(C)[C@@H]3CC=C4[C@@H](CC(=O)C(=O)C4(C)C)[C@]3(C)C(=O)C[C@]12C ZINC000261161599
CCN(C(=O)[C@@H](C)Sc1nnc(N)n1C(C)C)[C@H]1CCS(=O)(=O)C1 ZINC000443365110
CC(C)(C)c1ncc(/C=C/c2cnc(C#N)cn2)s1 ZINC000585136156
Cc1nn(C)c2c1nc(C(C)C)nc2C=S(C)(C)=O ZINC000218797143
Cn1ccc([C@@H](Nc2ccc([N+](=O)[O-])nc2)c2ccc(Cl)cc2)n1 ZINC000582214255
CSc1ccc(CN=Nc2nccnc2C(C)C)s1 ZINC000814916832
CCc1nocc1C(=O)N1C[C@@H]2CCN(C(=O)c3snnc3C)[C@@H]2C1 ZINC001021052750
O=C1CSC(=O)N1c1ccc([N+](=O)[O-])cc1 ZINC000004565354
Cn1cc(/C=C/C(=O)N2CC[NH+](CCCOCC(F)(F)F)CC2)c(=O)n(C)c1=O ZINC000920248607
Cc1ccc(S(=O)(=O)N(C)C)cc1NC(=O)[C@@H](C)OC(=O)c1ccc([N+](=O)[O-])cc1 ZINC000009955199
C[C@]12CN(C(=O)Nc3cc(-c4nn[nH]n4)ccc3F)C[C@H]1CS(=O)(=O)C2 ZINC001571155326
CS(=O)(=O)NC[C@H]1C[C@@H]2CCN1C[C@@H]2C[N@H+]1C[C@H]2C[C@H](Cn3c(=O)cccc32)C1 ZINC000067870824
C[C@@H](Cn1c([C@H](C)NS(C)(=O)=O)nnc1N1CCO[C@]2(CCO[C@@H]2C)C1)[NH+](C)C ZINC001541949414
Cc1cccc(C)c1/N=C1\NC(=O)/C(=C\c2cccc(O)c2)S1 ZINC000007165059
Cc1c(F)ccc([N+](=O)[O-])c1C(=O)NCCS(=O)(=O)C(C)(C)C ZINC000843798508
CO[C@@H]1CCCC[C@H]1NC(=O)N(C)[C@@H](C)C1CC1 ZINC000229843536
COC(=O)C1(O)CCN(S(=O)(=O)c2cc3c(cc2OC)NC(=O)CO3)CC1 ZINC000429843654
CC(C)c1nc(Sc2ccc([N+](=O)[O-])cc2Cl)n[nH]1 ZINC000022420397
CN(C)C(=O)CCCn1c([C@@H]2CCO[C@H]2C(C)(C)C)nnc1N(C)Cc1ccccc1[N+](=O)[O-] ZINC001314632852
CCC(CC)(CNc1nc(C(C)(C)C)ccc1C#N)OC ZINC000589879778
C[C@H]1C[C@H](Sc2nncn2-c2ccccc2F)C(=O)O1 ZINC000012537396
CS(=O)(=O)c1cc([N+](=O)[O-])ccc1NCC[C@@H](O)C(F)(F)F ZINC000358490104
Cc1nn(CC(F)F)c(C)c1[N+](=O)[O-] ZINC000012395596
CCCCCCSC1=NC(=O)C2=c3ccccc3=N[C@@H](c3ccc([N+](=O)[O-])cc3)N2N1 ZINC000588225023
O=S(=O)(O[C@@H]1C=CS(=O)(=O)C1)c1ccc(Cl)cc1 ZINC000002193977
CN1CC[NH2+]C[C@@H]1CNS(=O)(=O)c1cc2c(cc1[N+](=O)[O-])OCCO2 ZINC000520229314
C#CCN(c1nnc(-c2ccc(Cl)nc2)n1CCN1CCOC[C@@H]1C)[C@@H]1CCS(=O)(=O)C1 ZINC001507627872
C[C@@H]1CCC[N@H+](CCCCn2c([C@H]3CCOC3)nnc2N2CCN(S(C)(=O)=O)[C@@H](C)C2)C1 ZINC001493793364
Cc1cc([N+](=O)[O-])c(S(=O)(=O)N2CCC23CCOCC3)cc1F ZINC000867194968
COc1cc([C@@H]2c3cc4c(cc3[C@@H](O)[C@H]3COC[C@@H]32)OCO4)cc(OC)c1OC ZINC000004769201
O=C1CS/C(=N\c2ccccc2)N1Nc1ccccc1 ZINC000004579491
C[C@H](CO)[C@@H]1CC[C@H]2[C@@H](O)CCC[C@@]21C ZINC000026522185
O=C(NC[C@H]1COCC[NH2+]1)N1C[C@H]2CCC[C@@]2(c2nc(-c3cnccn3)no2)C1 ZINC000529381146
C[C@@H]1CCCCC1N=Nc1ccc([N+](=O)[O-])cc1[N+](=O)[O-] ZINC000013140236
Cc1nn(C)cc1[C@@H](C)Nc1nc(C)cc(C)n1 ZINC000032576454
CCN(C1CCN(c2nnc([C@@H]3CCO[C@H]3C(C)(C)C)n2Cc2cc(C)no2)CC1)S(C)(=O)=O ZINC001295273729
CS(=O)(=O)CCCCCN1C(=O)CN(Cc2cc(Cl)ccc2O)C1=O ZINC000277675388
C=CCOc1cccc([C@H]2C(C(=O)c3ccc4c(c3)C[C@@H](C)O4)=C(O)C(=O)N2CCCn2ccnc2)c1 ZINC000097955205
CC1([C@H]2CC(=O)c3c(O)ccc(O)c3C2)OCCO1 ZINC000001764268
C[C@H]1Cc2ccccc2N1Cc1nnc(-c2ccc([N+](=O)[O-])cc2)o1 ZINC000301492820
CSCC[C@@H]1[NH2+][C@]2(C(=O)Nc3c2cccc3Cl)[C@@H]2C(=O)N(C3CCCC3)C(=O)[C@@H]21 ZINC000020519191
Cc1nn(CN2CCN(Cc3ccc(Cl)s3)CC2)c2ncc([N+](=O)[O-])cc12 ZINC000072312374
C[C@H](CS(C)(=O)=O)N(C)c1nnc(-c2sc3ccccc3c2Cl)n1CC[C@H]1C[C@H](F)C1 ZINC001360612872
C#CCN(C)c1nnc([C@@H]2CN(S(C)(=O)=O)CCO2)n1C[C@@H](c1cccs1)[NH+]1CCCC1 ZINC001507616109
COc1cc(Br)cc(CN=Nc2ccc([N+](=O)[O-])cc2[N+](=O)[O-])c1O ZINC000006905962
c1ccc2c(c1)C[C@H](c1nnc(C3CCOCC3)[nH]1)CO2 ZINC000097272409
CCOC(=O)[C@@H](C#N)NC(=O)C(C)(C)C ZINC000022130367
O=C1c2ccc(O)cc2O[C@@H](c2ccc(O)c(O)c2)[C@H]1O ZINC000000897128
CCCCCCCCOc1c(Cl)cc(C2C3=C(CC(C)(C)CC3=O)OC3=C2C(=O)CC(C)(C)C3)cc1OCC ZINC000408538574
O=C1CSC(=S)N1c1c(F)cccc1Cl ZINC000001045878
CC1(C)C(=O)NCCN1C(=O)c1cc2cc([N+](=O)[O-])ccc2s1 ZINC000021009522
O=[N+]([O-])c1ccc(NC23CC4CC(CC(C4)C2)C3)cc1 ZINC000039239903
Cc1c2cc(C#N)ccc2sc1S(=O)(=O)NCCS(=O)(=O)CC1CC1 ZINC000849382009
O=C(CCn1cc([N+](=O)[O-])cn1)N[C@@H]1CCC(=O)N[C@H]1C1CC[NH2+]CC1 ZINC000567672716
C[C@@H]1OC(C)(C)[NH2+][C@@H]1CNC(=O)C(=O)N1CCc2ccc([N+](=O)[O-])cc2C1 ZINC000420025395
NS(=O)(=O)c1ccc(N[C@H]2CCOC2=O)c([N+](=O)[O-])c1 ZINC000807223064
CN(C)S(=O)(=O)c1ccc2c(c1)CCN2S(=O)(=O)c1ccc2c(c1)sc(=O)n2C ZINC000225679971
O=S(=O)(c1cccc2cccnc21)N(c1ccccc1)[C@@H]1CCS(=O)(=O)C1 ZINC000575426143
CC(C)=C1C[C@@H]2O[C@]2(C)CC[C@@H]2O[C@@]2(C)CC1=O ZINC000014971527
CC(C)c1nnc(N2CCN3C(=O)C(=O)NC[C@@H]3C2)n1CCC[N@H+]1C[C@@H](C)O[C@@H](C)C1 ZINC001494519691
C=CCOc1ccc(/C=C2/SC(=O)N(c3ccc(OC)cc3)C2=O)cc1 ZINC000027229255
CC(C)(C)n1cc(CNC(=O)N[C@@H]2CCO[C@@]3(CCS(=O)(=O)C3)C2)c(=O)[nH]c1=O ZINC001469547325
C[C@@H](C(=O)N1CCCC1)n1cc(C(C)(C)C)nn1 ZINC000656446894
CCC[N@@H+]1CC[C@H](Cn2c([C@@H](C)NS(C)(=O)=O)nnc2N2CCO[C@@H](C(F)(F)F)C2)C1 ZINC001500920580
CS(=O)(=O)c1cc([N+](=O)[O-])ccc1NC[C@H]1Cc2ccccc2O1 ZINC000302666023
C[C@@H](Nc1cc(N[C@@H](C)C2(S(C)(=O)=O)CC2)ncn1)C1(S(C)(=O)=O)CC1 ZINC000328592896
O=c1[nH]c2ccccc2c(=O)n1N=Cc1cc(Cl)cc([N+](=O)[O-])c1OCc1ccc(Cl)c(Cl)c1 ZINC000409357922
C[C@H]1CN(c2nnc([C@H]3CCCO3)n2CCCOC[C@H]2CCOC2)CCN1CC(F)(F)F ZINC001291287055
C[C@@H](c1cccc([N+](=O)[O-])c1)N(C)C(=O)c1ccc2c(c1)CCCN2S(C)(=O)=O ZINC000012774823
CSC[C@H](C)C(=O)N1CC[C@@H](N(C)C(=O)CC2(C)CC2)C1 ZINC001407170304
C=CCOC[C@@H]1CCC[C@@]12CN(S(=O)(=O)CC)CCO2 ZINC000096051895
CC(=O)N(C)[C@H]1CC2(CCN(C(=O)c3nnn(-c4ccc(F)cc4)c3C)CC2)OC[C@]1(C)O ZINC000257289783
CC[NH2+]CCCNC(=O)C(=O)N1CCN(c2nccnc2C#N)C[C@@H]1C ZINC000577594313
Cc1c([N+](=O)[O-])cccc1S(=O)(=O)N1C[C@@H](C)O[C@@H](CO)C1 ZINC000319717857
COC(=O)c1ccc(NN=C2C=C(C)C=CC2=O)cc1 ZINC000004829242
C=CCCCSc1nnc(C)n1-c1ccccc1C ZINC000605076051
Cc1nnc(Sc2c(N)cc(C(N)=O)cc2Cl)[nH]1 ZINC000070462521
C#CCN(Cc1ccc(C)cc1)C(=O)[C@@H]1C[C@H]1C1CC1 ZINC000089632276
NS(=O)(=O)c1ccc(NN=C2C=CC(=O)NC2=O)cc1 ZINC000018056732
CCCCN(C(=O)c1csc([N+](=O)[O-])c1)[C@H]1CCS(=O)(=O)C1 ZINC000298645098
CCN(CC(=O)N[C@@H]1CCS(=O)(=O)C1)C(=O)NCC[N@H+]1[C@H](C)CCC[C@@H]1C ZINC000463305917
CO[C@](C)(C(=O)O[C@@H]1CC[C@H](C)C[C@H]1C)C(=O)OC(C)(C)C ZINC001126378893
Cc1nc2c(-c3nn[nH]n3)cnn2c(C)c1CCC(=O)O[C@@H]1CCCNC1=O ZINC000822458080
O=S(=O)(CCO)c1ccc(Cl)c(C(F)(F)F)c1 ZINC000176944502
CC[C@@H](C)NC(=O)[C@H](Cc1c[nH]c2ccccc12)Nc1ccc(S(=O)(=O)N2CCOCC2)cc1[N+](=O)[O-] ZINC000514401324
COC[C@@H](C)NS(=O)(=O)c1ccc(NC(=O)C(=O)N2CCN(c3cc[nH+]cc3)CC2)cc1 ZINC000616888869
C[C@@H]1C(=O)N(C)CCN1c1nnc(C(=O)N2CCCC2)n1C[C@@]1([NH+](C)C)CCSC1 ZINC001493165497
O=C1CCCC2=C1[C@@H](c1cccc(Br)c1)c1c(=O)[nH]c(=O)[nH]c1N2 ZINC000018199459
O=C1OC(/C=C/c2ccc([N+](=O)[O-])cc2)=N/C1=C/c1ccc(Br)cc1 ZINC000001506767
CC(C)CCC[C@@H](C)[C@H]1CC[C@H]2[C@@H]3C(=O)C=C4C[C@@H](OC(=O)CCC(C)C)CC[C@]4(C)[C@H]3CC[C@]12C ZINC000118933642
O=[N+]([O-])c1cc(Cl)cc(OC(F)F)c1Cl ZINC000263623775
Cn1nncc1COC(=O)c1cc(S(N)(=O)=O)c(Br)s1 ZINC000811109294
CC1=CC(C)(C)N(C(C)C)c2ccc(C=C3C(=O)NC(=S)N(C)C3=O)cc21 ZINC000223474301
O=[N+]([O-])c1ccccc1S(=O)(=O)N[C@@H]1CCCS(=O)(=O)C1 ZINC000069841237
CCOC(=O)C[C@@H]1C(=O)NCCN1c1nc2ccc(C)cn2c(=O)c1/C=C1\SC(=S)N([C@@H](C)CC)C1=O ZINC000017596046
O=C(C1=CCCC1)N1CC2(C1)C[C@@H](Oc1ncccc1F)CS2 ZINC000306123895
Cc1ccc(S(=O)(=O)N[C@@H](C)c2ccc(NC(=O)c3ccncc3)cc2)c(C)c1[N+](=O)[O-] ZINC001309196061
Cn1cc([C@@H]2C[N@H+](C[C@@H](O)COc3cccc([N+](=O)[O-])c3)C[C@H]2CO)cn1 ZINC000277686845
CCOc1cc(C=C2C(=O)NC(=S)N(C)C2=O)c(Br)cc1OCc1ccccc1C#N ZINC000408911460
CC1=NN(c2ccc(Cl)cc2)C(=O)/C1=C\NN1C(=O)c2cccc3c(NC(CO)(CO)CO)ccc(c32)C1=O ZINC000100929814
CC1(C)CC[N@H+](CC(=O)N2C[C@@H]3CCN(C(=O)C4CC(F)(F)C4)[C@@H]3C2)C1 ZINC001021355822
Cc1cc([N+](=O)[O-])cc(C)c1S(=O)(=O)N1C[C@@H]2C[C@]2(CO)C1 ZINC000782495060
Cc1cnc(N2CCn3ncc(Br)c3C2)c([N+](=O)[O-])c1 ZINC000853891154
CCN(CC)c1ccc(/N=N/C2C(=O)ON=C2C)cc1 ZINC000059662146
CC(=O)c1cc(Cl)ccc1OC[C@H](O)c1ccc([N+](=O)[O-])cc1 ZINC000776279297
COc1ccc(S(=O)(=O)N(C)[C@@H]2COC[C@H]2O)c([N+](=O)[O-])c1 ZINC000285242382
CC1=C(Oc2ncc(Br)c3occc32)C(=O)O[C@@H]1C ZINC001226578371
CC[C@@H]1CC[C@@H](C)N(c2nnc(C[N+](=O)[O-])n2C[C@@H]2CCOC2)C1 ZINC001344206890
O=C1NC(c2ccccc2)(c2ccccc2)C(=O)N1Cc1ccccc1[N+](=O)[O-] ZINC000008132032
CC[C@@H](C)c1nc2ccc(Br)cc2c(=O)n1/N=C/c1cc(Br)c(Oc2ccc([N+](=O)[O-])cn2)c([N+](=O)[O-])c1 ZINC001531317449
COc1cc(C(=O)N2C[C@@H](c3cnn(C)c3)[C@H]([NH3+])C2)c([N+](=O)[O-])cc1OC ZINC000424240733
Cc1ccc(C2CC(=O)C(=C3NCCS3)C(=O)C2)cc1 ZINC000020800916
CN(CC(C)(C)O)S(=O)(=O)c1cccc2ccccc21 ZINC000095448557
CC1(C)CN([C@@H](C#N)c2ccc(Cl)cc2)CCO1 ZINC000057218629
CON(C)c1nnc([C@@H](C)NS(C)(=O)=O)n1C[C@@]1([NH+](C)C)CCSC1 ZINC001750161569
CC(C)[C@](C)(O)Cn1c([C@H]2COCCN2C(=O)OC(C)(C)C)nnc1N(C)[C@@H]1CCSC1 ZINC001287151550
CC(C)(C)C(=O)CC(=O)C(F)(F)C(F)(F)C(F)(F)F ZINC000100010785
Cc1nn(C)c(C)c1/N=C/c1c(O)ccc2cc([N+](=O)[O-])ccc21 ZINC000408975854
C[C@@H](c1ccc([N+](=O)[O-])cc1)N1C(=O)N[C@@H](c2ccnn2C)C1=O ZINC000843308101
CCc1ccoc1C(=O)N1CC[C@H]2CN(C(=O)[C@H]3C[NH+]4CCC3CC4)C[C@H]21 ZINC001022610713
C#CC(CC)(CC)NC(=O)CSc1nnnn1-c1ccc(C)cc1 ZINC000018278613
Cc1c(CN(C)c2nnc([C@H](C)Oc3c(C)cc(Cl)cc3C)n2CC2CCOCC2)cnn1C ZINC001360986807
N#Cc1ncn(CCNc2ccc(I)cc2[N+](=O)[O-])n1 ZINC000549194145
CN(C[C@@H](O)c1ccc(O)cc1)C(=O)CCN1C(=O)/C(=C/c2ccccc2F)SC1=S ZINC000054360658
O=C(c1nccc(OC2CCC2)n1)n1cc2c(nc1=NCC1CC1)[C@H]1C[NH2+]C[C@H]1S(=O)(=O)C2 ZINC001199631267
Cn1ncc2c1cccc2C(=O)n1cc2c(nc1=NCC1CC1)[C@H]1C[NH2+]C[C@H]1S(=O)(=O)C2 ZINC001201299891
Cc1nc2cncc(N3CCN(c4nnc(C(C)C)n4C[C@@](C)(O)CCC(C)C)CC3)n2n1 ZINC001290671748
O=S(=O)(c1cnns1)c1ccc(Cl)cc1 ZINC000003125330
O=[N+]([O-])C(/C=C(\Cl)[N+](=O)[O-])=C(N1CCC2(CC1)OCCO2)N1CCC2(CC1)OCCO2 ZINC000027571516
CN1c2ccccc2NC1=CC(=O)c1ccccc1 ZINC000105499798
Cc1c(Nc2cc(C(F)(F)F)ncc2[N+](=O)[O-])cnn1CC(C)C ZINC000436404251
C=C(C)[C@@H]1Cc2c(cc(O)c3c2O[C@@H]2[C@@H](O)Oc4cc(OC)c(OC)cc4[C@@]2(O)C3=O)O1 ZINC000229758556
Cc1nc(O[C@@H]2CNCC2(F)F)c([N+](=O)[O-])cc1Br ZINC001218236658
O=C(Nc1ccc([N+](=O)[O-])cc1)C(F)(F)[C@@]1(F)OC(F)(F)C(F)(F)C1(F)F ZINC000097950473
Cn1ncc(I)c1C(=O)N(Cc1noc2c1C[NH2+]CC2)S(C)(=O)=O ZINC001188464514
Cc1ccc(Cn2c(N3CCO[C@H](C(C)(C)C)C3)nnc2[C@@]2(OC(C)C)CCOC2)c(=O)n1C ZINC001289698783
Cc1ccc(N=Cc2ccc(O)c(O)c2O)cc1F ZINC000254667486
CNS(=O)(=O)c1ccc(N[C@@H]2C[C@H]3OCCC[C@H]23)c([N+](=O)[O-])c1 ZINC000302592714
N#Cc1nccnc1N1CCC(CNS(=O)(=O)c2ccc(OC(F)(F)F)cc2)CC1 ZINC000206606237
CN(Cc1ccccc1O)c1nnc(-c2cnccn2)n1C[C@@]1(O)CCS(=O)(=O)C1 ZINC001554175311
O=C1CCCc2cc(S(=O)(=O)NCCNc3ccc(C(F)(F)F)cc3[N+](=O)[O-])ccc21 ZINC001309016205
CNS(=O)(=O)c1ccc(N2CCOC(C)(C)[C@H]2C)c([N+](=O)[O-])c1 ZINC000610786601
N#C[C@@H](c1ccccc1)[C@@H]1CCCN1S(=O)(=O)c1ccccc1-c1nn[nH]n1 ZINC000822801423
CC(C)CN(c1nnc(-c2cc3c(s2)CC[C@H](C)C3)n1CCN1CCOC[C@@H]1C)C(C)C ZINC001359986070
C[C@]12CC[C@@H]3[C@@H](CC[C@@H]4C[C@@H](O)CC[C@@]43C)[C@]13O[C@@H]3[C@H](O)[C@@H]2c1ccc(=O)oc1 ZINC000027634944
CCN(CC)S(=O)(=O)c1ccc(CNC(=O)NC[C@@]2(O)CCS(=O)(=O)C2)s1 ZINC001467827680
NC(=O)C1([NH+]2CCCCC2)CCN([C@H]2CC(=O)N(c3ccc(OC(F)(F)Cl)cc3)C2=O)CC1 ZINC000016247965
CC[C@@]1(C(=O)c2ccccc2)[C@@H](c2ccc([N+](=O)[O-])cc2)C1(C(=O)OC)C(=O)OC ZINC000000878826
C#C[C@@H](C)OC(=O)C[C@H](C)c1ccccc1C(F)(F)F ZINC000174447516
O=C(Oc1ccc(Br)cc1/C=C1\SC(=Nc2ccc(Cl)cc2)NC1=O)c1ccccc1 ZINC000408888859
CC(C)(O)c1cn(-c2ccc([N+](=O)[O-])cc2)nn1 ZINC000066089596
C=CC(C)(C)c1[nH]cnc1C=C1NC(=O)[C@@H](C(C)C)NC1=O ZINC000005501094
C[NH+](C)CCN(C(=O)CC/N=C1/NS(=O)(=O)c2ccccc21)C1CCCCC1 ZINC000732156595
C#CC(=O)N[C@@H](C)CC(N)=O ZINC000307678999
O=C1CO[C@H]2C[N@H+](C3CCC3)C[C@H]2N1Cc1ccc(OC(F)(F)F)cc1 ZINC000067897315
Cn1cnnc1C1(C)CCN(c2cnccn2)CC1 ZINC000072385094
C[C@@H]1CCC[C@H](C)[C@@]12NC(=O)N(CN1CCN(CC(F)(F)C(F)F)CC1)C2=O ZINC000738234145
O=C(COC1CCCCC1)N1C[C@@H]2CCN(C(=O)Cn3cccn3)[C@@H]2C1 ZINC001021078808
Cn1[nH]cnc1=NS(=O)(=O)CCCS(=O)(=O)N1CC[C@@H](C(C)(C)C)C1 ZINC000349457700
NC(=O)C(=O)N1CC2(C1)CCCN(Cc1csc([N+](=O)[O-])c1)C2 ZINC000981971689
CCOc1ccc(/C=C/c2cnn([C@@H](C)C#N)c2)cc1 ZINC000906200758
CN1C(=O)/C(=C/c2cc3c(cc2Br)OCO3)C(=O)NC1=S ZINC000004525937
CC1=NN(c2ccc(C)c(Cl)c2)C(=O)C1=CNc1ccc2[nH]c(=O)[nH]c2c1 ZINC000408527804
CC(C)C[NH+](CCCNC(=O)CN1C(=O)CSc2ccc(S(=O)(=O)N3CCOCC3)cc21)CC(C)C ZINC000008583392
Cn1c(=O)[nH]cc1C(=O)N1C[C@@H]2CCC[C@]2(C[NH2+]CCC(F)(F)F)C1 ZINC001112507571
O=C(c1c[nH]c2cccc([N+](=O)[O-])c21)N1CC(F)(F)C[C@@H]1CO ZINC000614881215
COCC[N@H+](C)CCN1C[C@@H](NC(=O)[C@@H]2[C@@H]3CN(C(=O)OC(C)(C)C)CC[C@@H]32)CC1=O ZINC001468667979
COc1ccccc1N1CCN(/N=C/c2ccc(O)cc2O)CC1 ZINC000000259025
CC(C)(Cn1c(Cc2ccncc2)nnc1N1CCN(S(C)(=O)=O)CC1)[NH+]1CCCCC1 ZINC001508714305
N#Cc1cc(C(F)(F)N2CC[C@@]3(C[C@@H](OCC(=O)N4CCCC4)CO3)C2)cnc1Cl ZINC001164938765
Cc1cc(=O)oc2c(C)c(Oc3ccc(S(=O)(=O)NC(C)C)cc3[N+](=O)[O-])ccc12 ZINC000033010741
N#Cc1ccc(CN2CCN(CCO)[C@@H]3CS(=O)(=O)C[C@@H]32)cc1 ZINC000095383346
COC(=O)c1cnc2[nH]cc([N+](=O)[O-])cc1-2 ZINC000096372364
C=CCOc1ccccc1I ZINC000042255832
O=C(NC[C@@H]1CC2(CO1)CC[NH2+]CC2)N[C@@H]1CC[C@@H]2SCCS[C@H]12 ZINC000891726711
Nc1c([N+](=O)[O-])cc(Br)cc1C(F)(F)F ZINC000016678009
O=[N+]([O-])c1ccc(C(F)(F)F)cc1OC1CCCC1 ZINC000261494418
CNS(=O)(=O)CCn1c([C@@H]2CCCCO2)nnc1N1CCC[N@H+](Cc2cnn(C)c2)CC1 ZINC001299312545
CCCOc1ccc(Cn2c(C(C)C)nnc2N2CCC(n3cc([N+](=O)[O-])cn3)CC2)cn1 ZINC001313507876
N#C[C@]12CN(c3nc4cccc(OC(F)F)c4s3)C[C@@H]1CS(=O)(=O)C2 ZINC000896610886
C[C@H]1CCc2sc(-c3nnc(N4CCS(=O)(=O)CC4)n3CCOCC[NH+](C)C)cc2C1 ZINC001493507156
C#CCN(CC#CC)c1nnc([C@@H](C)NS(C)(=O)=O)n1CC1=CCN(C(=O)OC(C)(C)C)CC1 ZINC001507660360
Cc1c(C)n(C)c2ccc(OS(=O)(=O)C[C@@H]3CCCS(=O)(=O)C3)cc12 ZINC000817152058
CCCCN(CC(=O)Nc1sc(C(=O)OC)c(CC(=O)OC)c1C(=O)OC)[C@@H]1CCS(=O)(=O)C1 ZINC000514404811
Cc1nc(C(=O)n2cc3c(nc2=NCC2CC2)[C@H]2C[NH2+]C[C@H]2S(=O)(=O)C3)n[nH]1 ZINC001189864280
CN(CC(=O)NC[C@@]1(CO)COC[C@@H]2CCC[N@@H+]21)c1ccccc1[N+](=O)[O-] ZINC001648908304
Cc1nnc(SC(=N)Nc2nc(C)cc(C)n2)s1 ZINC000004815335
CC[N@@H+]1CC[C@@H](Cn2c([C@@H]3CCS(=O)(=O)C3)nnc2N2CCN(CC(F)(F)C(F)F)CC2)C1 ZINC001502276276
CC(C)(C(=O)[O-])[NH+]1CCN(C(=O)C(=O)NC[C@]2(C)CCO[C@@H]2C2CC2)CC1 ZINC001594013434
CCOC(=O)C1(c2ccc([N+](=O)[O-])cc2)CCC(=O)CC1 ZINC000090463463
Cn1cnc([N+](=O)[O-])c1N1CC2(C1)CCN(C(=O)OC(C)(C)C)C2 ZINC000897136094
C=C(C)Cn1c(-c2cnn(C)c2)nnc1N1C[C@@H]2[C@@H](NC(=O)OC(C)(C)C)CS(=O)(=O)[C@@H]2C1 ZINC001507828700
C=CC(C)(C)[C@@]12CC(=O)C(=O)N3C(=Cc4c[nH]cn4)C(=O)N[C@@]31N(OC)c1ccccc12 ZINC000031164016
CC(C)(C)[C@H]1OC(=O)[C@]2(C=O)CCC(=O)N12 ZINC000215637064
CN(C)c1ccc(CN(CC(F)(F)F)C(=S)NCCS(C)(=O)=O)cc1 ZINC000729158544
C[C@@H](CNC(=O)c1cnc(Cl)n1C)N(C)c1nccnc1-c1nn[nH]n1 ZINC001575043725
Cc1nn(CC(=O)O[C@@H]2C[C@@H](C)CC[C@@H]2C(C)C)c(C)c1[N+](=O)[O-] ZINC000007391442
Cn1cc(C[NH2+]Cc2cc(Br)cc(Br)c2[O-])nn1 ZINC000783602831
CC(=O)O[C@@H]1C[C@@]2(O)[C@@H](C)C(=O)[C@@]3([C@@H]2O)[C@H](O)C[C@@H]2C(C)(C)CC[C@@H](OC(C)=O)[C@@]2(C)[C@@H]13 ZINC000095100272
CC1(C)CCC[C@@]2(C)C3=C(C(=O)O[C@H]3O)[C@@H](O)C[C@@H]12 ZINC000013485666
O=C1C=C(Nc2ccccc2F)CCC1 ZINC000005278092
CC1CCN(C2=NN3C(=NC(=O)/C(=C\c4ccc(N(C)C)cc4)C3=N)S2)CC1 ZINC000041084662
N#C[C@H]1CSCCN1C(=O)CCSCCC(=O)N1CCSC[C@@H]1C#N ZINC000271744367
CC(C)Oc1c(Br)cc(Br)cc1CN=Nc1nnn[n-]1 ZINC000006762708
Cc1nccn1CCCCN1C(=O)SC(C)(C)C1=O ZINC000096500105
C[C@@H](c1nc(C2CSC2)no1)c1ccnn1C ZINC000896734977
CC(C)=CCCn1c([C@@H]2CN(S(C)(=O)=O)CCO2)nnc1N1CC[NH+](CC(C)C)CC1 ZINC001508756637
O=[N+]([O-])c1ccc(OC2CCN(S(=O)(=O)C3CC3)CC2)cc1 ZINC000173930965
COC1=CC(=O)c2c(O)c3c(c(O)c2C1=O)C=C(C)O[C@H]3O ZINC000005767720
COCc1cnc(CN=Nc2ncnc3c2c(Br)nn3C)s1 ZINC000814829170
Cc1cc([N+](=O)[O-])ccc1S(=O)(=O)N1CCOC[C@@H]1C1CC1 ZINC000089781543
CC(C)NC(=O)c1cnn2c1C[C@@H](CNC(=O)CCOC(=O)CNC(=O)C(C)(C)C)CC2 ZINC001467901599
NC(N)=NS(=O)(=O)c1ccc(NC=CC(=O)c2cnc(-c3ccc(Cl)cc3)s2)cc1 ZINC000043783163
C[C@H](NC(=O)[C@@]1(C#N)CC12CCCC2)[C@@H]1CCC[C@@H](C)C1 ZINC000573181439
N#Cc1cc(Br)ccc1N1CCC(F)(F)C1 ZINC000169725883
CCN(c1ccc(C)cc1C)S(=O)(=O)c1ccc([N+](=O)[O-])cc1 ZINC000055679535
COc1c(F)cc(S(=O)(=O)NC[C@@H](OCC2CC2)c2ccc(Cl)cc2)cc1[N+](=O)[O-] ZINC001309488385
CCN1C(=O)C(=Cc2ccc(-c3ccc(Br)c(C)c3)o2)C(=O)NC1=S ZINC000059087101
CCn1cc(S(=O)(=O)NCC2(O)CC[NH+](C(C)C)CC2)c([N+](=O)[O-])n1 ZINC000611107403
CC(C)[C@@H](F)C(=O)Nc1cc(-c2nn[nH]n2)cc([N+](=O)[O-])c1Cl ZINC001589466685
C=Cc1ccc(C(=O)N[C@](C)(C#N)C(C)(C)C)cc1 ZINC000253416578
CS(=O)(=O)N(Cc1noc2c1C[NH2+]CC2)C(=O)c1cn(-c2cnccn2)cn1 ZINC001194716832
CCN(C[C@@H](O)c1ccc(C)cc1)c1nnc(C(=O)NC(C)C)n1Cc1ccc(N(C)C)nc1 ZINC001295291366
N#Cc1ccsc1N1CC[C@H](OC(=O)c2ccc(S(N)(=O)=O)s2)C1=O ZINC000751659345
O=C(N[C@H]1CCN(c2ncncc2Cl)C[C@H]1O)c1c[nH]c(-c2nn[nH]n2)c1 ZINC001571294646
C[C@H]1C[C@@]2(CC(C)(C)C1)NC(=O)N(CC(=O)OCC(=O)c1ccc3c(c1)OCCO3)C2=O ZINC000023701503
Nn1c(SCC(=O)N(C2CCCC2)[C@@H]2CCS(=O)(=O)C2)nnc1C(F)(F)F ZINC000008878888
CCN1C[C@H](C)N(c2nnc([C@@H]3CCS(=O)(=O)C3)n2C[C@@]2([NH+](C)C)CCSC2)C[C@H]1C ZINC001502257246
C[NH+](C)CCOCCn1c([C@@H]2CCO[C@H]2C(C)(C)C)nnc1N1CCN2C(=O)NC[C@@H]2C1 ZINC001503411303
O=C(C(=O)N1CCC2(CC1)CN(c1cncnc1)C(=O)CO2)[C@H](O)[C@@H](O)[C@@H](O)CO ZINC001144893176
CN1CCc2c3ccccc3n(C[C@@H](O)C[N@H+]3C[C@H]4C[C@H](Cn5c(=O)cccc54)C3)c2C1=O ZINC000001323339
CC[C@@H](CNS(C)(=O)=O)NC(=O)c1cc(F)cc(C)c1[N+](=O)[O-] ZINC000836795416
C[C@@H](NS(=O)(=O)c1ccc(Cl)c([N+](=O)[O-])c1)c1ccc(-n2ccnc2)cc1 ZINC000007050178
CC[C@H](NS(=O)(=O)c1cccc2cccc(Cl)c21)C1CC(O)C1 ZINC000223801141
CCCCOc1c(/C=C2\SCCN2C)c(=O)c1=O ZINC000584906298
CC(C)(C)C1(C)OC(=O)C(=Cc2ccc(Cl)cc2)C(=O)O1 ZINC000006634226
Cc1c(Cl)cccc1N=C1SCCN1C(=O)c1cn(C)c(=O)[nH]c1=O ZINC000298823224
C[C@H](CCNS(=O)(=O)c1csc([N+](=O)[O-])c1)[S@](C)=O ZINC000120027117
CC(C)(C)OC(=O)CN[C@@]1(C)CCN(C(=O)NC[C@@H]2CS(=O)(=O)CCO2)C1 ZINC000441087172
C[C@H](CN(C)c1ccc([N+](=O)[O-])cc1S(=O)(=O)N1CCCC1)c1nn[nH]n1 ZINC000095941777
N#CCN[C@@H](CC(F)(F)F)c1ccc(Cl)cc1 ZINC000096491615
Cc1nc(CN2CCN(C)C3(CCN(c4cc(N(C)C)[nH+]c(C)n4)CC3)C2=O)cs1 ZINC001164824813
O=C(N=NC=C1C=CC(S(=O)(=O)c2ccc(Cl)cc2)=CC1)c1ccncc1 ZINC000334159374
COC(=O)CCC1=CC(=O)C(OC)=CC1=O ZINC000001573307
O=C(Cn1cnc(-c2nnn[n-]2)n1)N(CCO)CCOCC(F)(F)F ZINC000826424820
Cc1cc(N2CCN(C(=O)[C@@H]3CCN(C)C(=O)C3)CC2)c(-c2nn[nH]n2)c[nH+]1 ZINC001571248051
CCC(CC)c1cc(Cn2c([C@@H]3CCS(=O)(=O)C3)nnc2N2CCO[C@H](CC)C2)on1 ZINC001293595853
CCN(CC)C(=O)[C@]12CC[C@](C)(C(=O)O1)C2(C)C ZINC000000350716
C[C@H](NS(C)(=O)=O)c1nnc(N2CCSC[C@@H]2C)n1CC(C)(C)[N@H+]1C[C@@H](C)O[C@@H](C)C1 ZINC001494094024
Cc1cnn([C@@H](C)[C@@H](C)NCc2nc(C(C)C)no2)c1 ZINC000069512474
COC(=O)c1cnn(C)c1NC(=O)C(=O)N1C[C@@H]2COC[C@]2(C(=O)[O-])C1 ZINC000595240866
CNS(=O)(=O)c1cc(C(=O)Nc2cc(C(=O)OC)cc(C(=O)OC)c2)n(C)c1 ZINC000012980155
Cc1ccc(C(F)(F)N2C[C@@H](C)N(C)C[C@@H]2C)nc1Cl ZINC001164634814
CS(=O)(=O)Nc1ccc(O)c(C(=O)N[C@@H]2CC=CC[C@H]2C(F)(F)F)c1 ZINC000828541635
CCCN1C(=O)/C(=C/c2cc3c(cc2C)N(CC)C(C)(C)C[C@@H]3C)S/C1=N\c1ccccc1 ZINC000223580471
CS(=O)(=O)C1(C(=O)N2CCN(c3ccccc3[N+](=O)[O-])CC2)CC[NH2+]CC1 ZINC000261963661
CC(C)OCCCNC(=S)Nc1ccc(CC#N)cc1 ZINC000225374774
CC[S@@](=O)CCn1c([C@@H]2CCO[C@H]2C(C)(C)C)nnc1N(C)Cc1ccccc1[N+](=O)[O-] ZINC001314580883
C[NH+](C)C[C@@H]1Cn2ccnc2CN(C(F)(F)c2cc(-c3ccc(C#N)cc3)nnc2Cl)C1 ZINC001164733087
CC(C(=O)N1C[C@@H](NC(=O)c2ccn3c[nH+]cc3c2)[C@@H](O)C1)=C1CCCC1 ZINC000969218557
CC(=O)N1CC(=O)N(c2cccnc2)C[C@@]12CCN(C(=O)[C@H](C)NC(=O)[C@@H]([NH3+])CO)C2 ZINC001159652478
C[C@@H]1C[C@@H]([NH2+]Cc2cc(Br)cc(F)c2[O-])C(=O)N1c1cnn(C)c1 ZINC000883024790
CCCCn1c(N)c(N(CC)C(=O)C[NH+]2CCC3(CNC(=O)C3)CC2)c(=O)[nH]c1=O ZINC000467206857
CCN(CC)c1ccc(C=[NH+][N-]c2ccc(F)cc2)c(O)c1 ZINC000004869450
CC(=O)Nc1ccc(N2C(=O)[C@@H]3[C@@H](C2=O)[C@@]2([NH2+][C@H]3C)c3ccccc3NC2=O)cc1 ZINC000004127527
NNC(C(=O)Nc1ccc([N+](=O)[O-])cc1)=C(C1=Nc2cc([N+](=O)[O-])ccc2NC1)[N+](=O)[O-] ZINC000102954069
O=C([C@@H](O)[C@@H](O)c1nc2ccccc2s1)N1CCN(S(=O)(=O)c2nc[nH]n2)CC1 ZINC000789851241
CN(C1CCN(c2nnc(CC(C)(C)C)n2CC2([NH+](C)C)CCOCC2)CC1)S(C)(=O)=O ZINC001503387829
CS(=O)(=O)c1cc(C(F)(F)N2Cc3cncn3C[C@@H](COCC3CC3)C2)cnc1Cl ZINC001164757230
C[N@@H+]1CC[C@](O)(Cn2c([C@@H]3CCC(=O)N3)nnc2N2CCC[C@@H](NC(=O)C(C)(C)C)C2)C1 ZINC001503678521
O=C(CSc1nnc2n1CCCCC2)N1CCN(S(=O)(=O)c2ccc3c(c2)CCC3)CC1 ZINC000009595380
CN=c1scc(-c2ccccc2Br)n1N=Cc1ccc(O)cc1O ZINC000254818008
CC(=O)NC[C@@H]1c2ncn(C(C)C)c2CCN1C(=O)[C@@H]1Cn2nnnc2C12CC[NH2+]CC2 ZINC001159127516
C[C@@H](NS(C)(=O)=O)c1nnc(N2CCCO[C@@H](C)C2)n1CC1([NH+](C)C)CCOCC1 ZINC001494194278
O=[N+]([O-])c1ccc(Oc2ccc(Cl)c([N+](=O)[O-])c2)cc1 ZINC000003029997
C[C@H]1OC(=O)N[C@@H]1C(=O)N1CCC(Oc2ccc([N+](=O)[O-])cc2)CC1 ZINC000495885961
C[C@@H]1CCN2c3cc(Cl)ccc3CC3(C(=O)OC(C)(C)OC3=O)[C@@H]2C1 ZINC000008773641
CCOC(=O)[C@H](C)CNC(=O)CCn1nc(C)c([N+](=O)[O-])c1C ZINC000175162194
Cc1ccc(Cn2c([C@@H](C)NS(C)(=O)=O)nnc2N2CCN([C@H](C)c3nccs3)CC2)s1 ZINC001289661567
Cc1nc2n(c1C)CCN(Cc1nnsc1Cl)C2 ZINC000065475480
NS(=O)(=O)c1c([N+](=O)[O-])cccc1N1CCCNC(=O)C1 ZINC000726787866
CCC(CC)(CNC(=O)C(C)(C)n1cc([N+](=O)[O-])cn1)C(=O)OC ZINC000128826909
Cc1cc(NC(C)(C)CO)ncc1[N+](=O)[O-] ZINC000019815720
FC(F)(F)[C@@H](C[C@H]1CCCO1)NCc1sccc1Br ZINC000655853209
CO[C@@H]1CCC[C@H]([C@H]([NH2+]CC[C@@H]2CCCC2(F)F)C(=O)[O-])C1 ZINC001599107800
C=CCn1c([C@@H]2CCS(=O)(=O)C2)nnc1N1CCN(C(=O)C[NH+]2CCCC2)CC1 ZINC000508945080
O=C1NC(=S)NC1=Cc1cccc([N+](=O)[O-])c1 ZINC000018044460
Cc1cc(NC(=O)C(F)(F)F)c([N+](=O)[O-])cc1C ZINC000004657363
Cc1cc(CN=Nc2ccc([N+](=O)[O-])cc2[N+](=O)[O-])c(C)n1-c1ccc(C)c(Br)c1 ZINC000014408838
COC(=O)[C@@H]1CNC(=O)CN1C(=O)[C@@H]1CC[C@@H](C(=O)N2CC(=O)NC[C@H]2C(=O)OC)O1 ZINC000468631542
COCCOC1CCN(Cc2cnc(S(=O)(=O)CC3CC3)n2C[C@@H]2CCCO2)CC1 ZINC000012437794
CC(C)CC[C@](C)(O)Cn1c([C@@H]2CCC(=O)N2)nnc1N1CCC[N@H+](Cc2cnn(C)c2)CC1 ZINC001509265182
CC(=O)c1ccc(-n2c(=O)c3cc4c(cc3c2=O)c(=O)n(-c2ccc(C(C)=O)cc2)c4=O)cc1 ZINC000000820916
C[C@@H]1CN(C[C@@H](O)Cn2cc([N+](=O)[O-])cn2)CCS1(=O)=O ZINC000247521956
CCc1nn(C)c(CC)c1Cn1c(Cc2ccncc2)nnc1N(C)Cc1ccccc1[N+](=O)[O-] ZINC001306044569
CC(=NOC1CCCCC1)c1ccc(O)c(F)c1 ZINC000777460441
Cc1nn(CCC2OCCO2)c(C)c1Br ZINC000097094729
O=[N+]([O-])c1ccc([C@H]2CCCCC2N=Nc2ccccc2)c([N+](=O)[O-])c1 ZINC000029763730
CC[N@H+](CCn1c(C(=O)NC(C)C)nnc1N1CCC2(CC1)NC(=O)N(C)C2=O)C(C)C ZINC001502185191
C=CCN1C(=O)/C(=C/c2ccc(-c3ccc(Cl)cc3[N+](=O)[O-])o2)C(=O)NC1=S ZINC000408902196
Cc1ccc(S(=O)(=O)O[C@H]2C[C@@H](n3cnc([N+](=O)[O-])c3)C2)cc1 ZINC000101003751
O=S(=O)(c1ccc(Cl)cc1)N(C[C@@H](O)CON=C1c2ccccc2-c2ccccc21)c1ccc(Br)cc1 ZINC000102415155
O=C(CC1CC1)N[C@H]1CC[C@H](CNC(=O)C2(CF)CC2)CC1 ZINC001060640451
CC(C)Cc1ccc(Br)c([N+](=O)[O-])c1 ZINC000065336864
COCC[N@@H+]1CCN(c2nnc(C(=O)N3CCCC3)n2Cc2cnn(C)c2C)C[C@@H]1C ZINC001519196566
O=C(CN1[C@@H]2CCC[C@H]1CC(=O)NC2)N1CCCCCC1 ZINC000004984452
COC(=O)C1=C(O)C[C@@H]2CC3(C[C@H]12)OCC(C)(C)CO3 ZINC000504550419
CCc1cc2c(ncnc2SCc2cc(=O)oc3cc(O)c(O)cc23)s1 ZINC000002663735
CC(C)Cn1c(CN(C)Cc2cnn(C)c2)cnc1S(=O)(=O)C[C@@H]1CCCO1 ZINC000011819889
CCOc1cc(/C=C2/SC(=S)N(Nc3ccc([N+](=O)[O-])cc3[N+](=O)[O-])C2=O)ccc1O ZINC000008870246
O=C(CSc1ccc(F)c(F)c1)N1CC(S(=O)(=O)N2CCNCC2)C1 ZINC000648178216
CS(=O)(=O)N1CC[C@H](Cc2cccnc2Cl)C1 ZINC000205695716
Cn1c(Sc2cccc(S(N)(=O)=O)c2[N+](=O)[O-])nnc1C1CC[NH2+]CC1 ZINC000273468901
CC(C)(C)OC(=O)N1CCC[C@H](c2nnc(N3CCNC(=O)C3)n2CC[NH+]2CCSCC2)C1 ZINC001508637840
C#CCCC1(CCC(=O)N2CCOc3cc(C)ccc32)N=N1 ZINC000952880221
Cc1ocnc1C(=O)N(C)[C@H](C)CNc1cc(C(C)C)ncn1 ZINC001104498008
N#Cc1ccc(NC[C@@H]2CSCCS2)cc1Cl ZINC000075109955
Cc1cc(F)c([N+](=O)[O-])cc1S(=O)(=O)NCC1(C)OCCO1 ZINC000272101527
CO[C@H]1COCC[C@@H]1N(C)c1c(Br)cncc1[N+](=O)[O-] ZINC000882938474
CC(C)OCc1ccc(NC2CC(n3cc([N+](=O)[O-])cn3)C2)cc1 ZINC000876823890
C#CCN(C)c1nnc([C@@H]2COCCN2C(=O)OC(C)(C)C)n1CC1([NH+](C)C)CCOCC1 ZINC001507616269
O=C(c1c[nH]c2cccc([N+](=O)[O-])c12)C(F)(F)F ZINC000089065443
O=S(=O)(CCC1CCCC1)N1CC[C@@H](n2cccn2)C1 ZINC000333720582
O=C1[C@@H]2[C@@H]3C=C[C@@H](C3)[C@@H]2C(=O)N1c1ccc(OC(F)(F)F)cc1 ZINC000003913100
CC(C)c1ocnc1C(=O)NCC1CN(C(=O)c2c[nH]c(-c3nn[nH]n3)c2)C1 ZINC001574447477
C=CCN1C(=O)CS/C1=N/S(=O)(=O)c1ccc(Br)cc1 ZINC000100972744
Cc1cc(Cl)c2ncc(C#N)c(N3CC=CCC3)c2c1 ZINC000619792731
Cc1nc(SCC(=O)NC[C@@H](C)S(N)(=O)=O)c(-c2nn[nH]n2)c(C)c1C ZINC000826327513
CCN(c1nnc([C@H]2CCCOC2)n1CCC1CCC(OC)CC1)[C@@H]1CCS(=O)(=O)C1 ZINC001295208817
CCOC1(C)CCN(C(=O)c2cc3c(cc2[N+](=O)[O-])OCO3)CC1 ZINC000552979551
CCC(C#N)(CC)C(=O)N[C@H](CC(C)(C)C)C(F)(F)F ZINC000599738476
CCN(C(=O)CN1CCC(C[N@H+]2C[C@@H](C)O[C@@H](C)C2)CC1)[C@@H]1CCS(=O)(=O)C1 ZINC000110436151
CN(C)C(=O)Oc1c(Cl)cc(Cl)cc1[N+](=O)[O-] ZINC000001653101
CC/C=C(\C)C(=O)N1CSC[C@H]1C(=O)NCCOCCS(C)(=O)=O ZINC000266048036
CCOC(=O)[C@@]1(C#N)[C@@H]2C=CC(C(N)=O)=CN2[C@H](C(N)=O)[C@H]1c1ccc(Cl)cc1 ZINC000002316930
CC(C)CN1C(=O)C(=CNNC(=O)Cn2ccc(C(F)(F)F)n2)C(=O)NC1=S ZINC000032736077
CC[C@@H](C)N(C)S(=O)(=O)c1ccc(C(=O)OC)c([N+](=O)[O-])c1 ZINC000416380264
CC1(C)CCC[C@]1(O)Cn1c([C@H]2CCCCO2)nnc1N1CCC(C(F)(F)F)(C(F)(F)F)C1 ZINC001360802760
CSCC[C@H](C)N(C)c1nnc([C@@H]2CN(S(C)(=O)=O)CCO2)n1CC[NH+]1CCC(C)CC1 ZINC001505232885
COc1cc(Cl)ccc1-c1nnc(N(C)[C@@H](C)CS(C)(=O)=O)n1C[C@@]1(O)CC[N@H+](C)C1 ZINC001504099897
Cc1c([N+](=O)[O-])cc(S(=O)(=O)N(C)CCOCC[NH3+])c(C)c1[N+](=O)[O-] ZINC000858633405
C[C@@H]1CN(C)C(=O)CN1c1nnc([C@@H]2COCCN2C(=O)OC(C)(C)C)n1CC1=CCCCC1 ZINC001291191873
O=C1NC(=S)NC(=O)C1=Cc1ccc(Sc2nc3ccc([N+](=O)[O-])cc3s2)c([N+](=O)[O-])c1 ZINC000408991719
CC(C)(C)c1ccc(OC[C@@H](O)Cn2cc([N+](=O)[O-])ccc2=O)cc1 ZINC000268471219
COc1ccc(S(=O)(=O)N2C[C@H](C)C[C@H](C)C2)c([N+](=O)[O-])c1 ZINC000023390280
C[C@@H]1CC(=O)Nc2cc([N+](=O)[O-])ccc2N1 ZINC000003879796
C[C@@H](N(C)C(=O)[C@H](C)NC(=O)c1cccc([N+](=O)[O-])c1)C(C)(C)O ZINC000297180433
COCC[N@@H+]1CCN(c2nnc([C@H]3CCCO3)n2C[C@H](C(C)C)N2CCOCC2)C[C@H]1C ZINC001504925600
COCCCS(=O)(=O)N1CCN(C(=O)NCCC[N@@H+]2CCC[C@@H](C(N)=O)C2)CC1 ZINC000432485551
CN(C)c1ccc(CN(C)CCN2CCCS2(=O)=O)c(C(F)(F)F)c1 ZINC000792841555
[NH3+]C[C@@H]1CN(S(=O)(=O)c2ccc([N+](=O)[O-])cc2Br)CCO1 ZINC000478612035
Cc1ccc([N+](=O)[O-])cc1[C@@H](C)OC(=O)[C@H](O)c1ccc(Cl)cc1 ZINC000811282566
CC1(C(=O)N[C@@H]2CN(c3snc(Cl)c3-c3nn[nH]n3)C[C@@H]2O)CCC1 ZINC001575604948
CNC(=O)C[C@@H](C)NC(=O)c1c(Br)cccc1[N+](=O)[O-] ZINC000599993242
CC(C)SCCCOc1ccc([N+](=O)[O-])cc1 ZINC000002885635
CCOC(=O)C1=C(COC(=O)CN2CCCS2(=O)=O)NC(=O)N[C@H]1C ZINC000061507322
CCC[C@H](C)Oc1c(Br)cccc1C#N ZINC001233695609
COC(=O)c1cc(C)n(-c2ccc(C)cc2Br)c1C ZINC000223704926
O=C([C@@H]1C[C@@H](O)C[NH2+]1)N1CCC2(CC(=O)N(Cc3ccc(Cl)cc3)C2)CC1 ZINC000077341685
Cc1cc([N+](=O)[O-])c(C)c(S(=O)(=O)N2C[C@H]3CCC[C@@H](C2)N3)c1 ZINC000420423615
CN1CCN(C2CC[NH+](C[C@@H](O)Cn3cc([N+](=O)[O-])cn3)CC2)C(=O)C1 ZINC000374767659
COC[C@@H]1CCO[C@@H]1c1nnc(N2CC(=O)N(C)[C@@H](C)C2)n1CC(C)(C)[N@H+]1C[C@@H](C)O[C@@H](C)C1 ZINC001505068927
CCOC(=O)Cn1nnnc1CN(Cc1cc2cc(OCC)ccc2[nH]c1=O)C[C@@H]1CCCO1 ZINC000057608013
CCn1cc(S(=O)(=O)N2CCNC[C@@H]2C)c([N+](=O)[O-])n1 ZINC000353250483
CC1(C)[C@H](NS(=O)(=O)c2cc(S(C)(=O)=O)sc2Cl)[C@@H]2CCCO[C@@H]21 ZINC000770689988
CC1(C(=O)N2CCC(C)(NC(=O)C[C@@H]3CCCO3)CC2)CCC1 ZINC001073184358
Cc1cc(OC(=O)[C@@H]2CC(=O)N(c3ccc([N+](=O)[O-])cc3)C2)ccc1N1C(=O)c2cccc([N+](=O)[O-])c2C1=O ZINC000408653143
COc1ccc(CN2CCN(Cc3c(O)c(=O)cc(C[N@@H+]4C[C@H]5C[C@@H](C4)c4cccc(=O)n4C5)n3C)CC2)c(OC)c1OC ZINC000085875116
Cc1ccc(NCCCNC(=O)C(=O)N2CC[C@@H]3C[NH2+]C[C@@H]32)c([N+](=O)[O-])c1 ZINC000419455245
CCOC(=O)CN(CCC(=O)OC)C(=O)OC(C)(C)C ZINC000095951490
CC(C)CS(=O)(=O)C1=NSC2=NC(=O)/C(=C\c3ccc(N(C)C)cc3)C(=N)N21 ZINC000004905475
COC(=O)[C@@H](OC(=O)C[C@@H]1C=CS(=O)(=O)C1)c1ccc(-c2nn[nH]n2)cc1 ZINC000736901292
O=[N+]([O-])c1ccccc1CN(c1ccc(OC(F)F)cn1)C1CC1 ZINC000538785338
C[C@@H](CN(C)C(=O)[C@@]1(C#N)CC12CCCC2)C(C)(C)C ZINC000602218128
C#CCN(C(=O)NCC[C@@H]1CN(C(=O)OC(C)(C)C)CCS1(=O)=O)C1CC[NH+](C)CC1 ZINC001471320263
CC(C)[N@H+](C)CCCn1c(Cc2ccncc2)nnc1N1CCN(c2cnn(C)c2)C(=O)C1 ZINC001509517424
CCn1c(-c2ccc([N+](=O)[O-])o2)nnc1N1CC[C@@H]([C@@H]2CCOC2)C1 ZINC001340122122
C[C@@H](c1ccc(-n2cncn2)cc1)N(C)C(=O)c1ccc([N+](=O)[O-])cc1Cl ZINC000007706186
Nc1c(F)c(N2CC[C@@]3(C2)C(=O)Nc2ccccc23)ccc1[N+](=O)[O-] ZINC000614524681
C=C[C@@H](CO)NC(=O)C(=O)N(C)C ZINC001143282067
C=C1C=C[C@H]2C[C@]1(C)CN2S(=O)(=O)c1ccc(C)cc1 ZINC000045069677
CN(C)c1ccc(-n2cccc2[C@H]2[C@H](c3ccccn3)NC(=S)N2CCO)cc1 ZINC000223586149
O=C(OCC(F)(F)F)OCC(F)(F)C(F)F ZINC000169795636
Cc1ncc(S(=O)(=O)NCCOc2ncc(Cl)cc2Cl)cc1C#N ZINC000489671467
CCN(C(=O)[C@H](C)[S@@](=O)C(CC)(CC)CC)[C@@H]1CCS(=O)(=O)C1 ZINC000550071262
Cc1cc(/C=C/[N+](=O)[O-])c(C)n1-c1ccccc1C ZINC000409064249
CC1(C)[C@H](NC(=O)N2CCCCCC2)[C@@H]2CCO[C@H]21 ZINC000246929404
Cc1ncncc1C(=O)N1CCC[C@@]2(C1)C/C=C/Cc1ccccc1OCC(=O)NC2 ZINC000257280180
COCCCN1C(=O)[C@@H]2[C@H](C1=O)[C@@H](Cc1ccc(O)c(O)c1)[NH2+][C@@]21C(=O)Nc2c1cccc2Cl ZINC000020548491
C=C1CCN(c2nnc([C@@H]3CN(S(C)(=O)=O)CCO3)n2C[C@@H](C(C)C)[NH+]2CCCC2)CC1 ZINC001507884924
COc1cc(C(=O)N2CCN3C(=O)[C@@H]([NH3+])C[C@@H]3C2)c([N+](=O)[O-])cc1OC ZINC000582556037
C=C[C@@](C)(O)C[NH2+][C@@H]1C(=O)N2C(C(=O)[O-])=C(CSc3nc(=O)c(=O)[n-]n3C)CS[C@H]12 ZINC001252584819
CC(C)N1CCCc2cc(-c3cncn3CC[NH2+][C@@H]3CCS(=O)(=O)C3)ccc21 ZINC000019719575
Oc1ccccc1N1C(=S)N[C@@H](c2ccccn2)[C@H]1c1ccn(C2CCCC2)c1 ZINC000224621035
O=C(c1cc2n(n1)CCNC2)n1cc2c(nc1=NCC1CC1)[C@H]1C[NH2+]C[C@H]1S(=O)(=O)C2 ZINC001159394599
Cc1cc(C)cc(OCc2nnc(N3C[C@H](C)C[C@@H](C)C3)n2CCCN2CCCCCC2=O)c1 ZINC001361024947
NS(=O)(=O)c1ccc(/N=C/c2ccc(/C=N/c3ccc(S(N)(=O)=O)cc3)cc2)cc1 ZINC000003110053
CC(C)(C)Oc1cc(N2CCC[C@]3(CCOC3)C2)ccc1[N+](=O)[O-] ZINC000450875914
Cn1cnc([C@@H]2CN(C(=O)C(N)=O)C[C@H]2[NH2+]Cc2ccc(C#N)s2)c1 ZINC001070528156
CCS(=O)(=O)N[C@@H](CCSC)C(=O)N1CCC[C@@](C)(C(=O)OC)C1 ZINC000414019859
O=C(Nc1cc2c(cc1[N+](=O)[O-])OCCCO2)C(=O)N1CC[C@]2(CC[NH2+]C2)C1 ZINC000415597095
CC(C)C12CN3CC(C)(CN(C1)C3c1ccccc1O)C2=O ZINC000032123817
O=[N+]([O-])c1cc2c(cc1S(=O)(=O)N1CCO[C@H]3C[NH2+]C[C@H]31)OCCO2 ZINC000367166875
Cc1c(C2=NS(=O)(=O)N(C)C(C(=O)Nc3cc(Br)ccc3O)=C2)cnn1C ZINC000057742056
CCNc1nnc(S(=O)(=O)[C@H](C)C(=O)N[C@@H]2CCS(=O)(=O)C2)s1 ZINC000146262647
COCC[C@@](C)(O)CNS(=O)(=O)c1c(C)cc([N+](=O)[O-])cc1C ZINC000269759903
O=C1C(Cl)=C(Nc2ccccc2)C(=O)N1c1ccccc1N1C(=O)C(Cl)=C(Nc2ccccc2)C1=O ZINC000000946363
C#CCN(c1nnc([C@@]2(OC(C)C)CCOC2)n1CCc1nccnc1C)[C@H]1CCS(=O)(=O)C1 ZINC001507627621
CC1(c2ccc(C3(C)OCCO3)cc2)OCCO1 ZINC000043214957
O=C(CNC(=O)[C@@H]1CCC[NH2+]1)N1Cc2nccn2C[C@@H](CNC(=O)c2ccnnc2)C1 ZINC001160343515
O=[N+]([O-])c1ccc(NCC2(O)CCC2)cc1OC(F)F ZINC000074749400
C[C@@H](CN(C)C(=O)[C@@H]1CCCS1(=O)=O)[NH2+]Cc1ccc(-c2nn[nH]n2)cc1 ZINC001574708239
O=C1NCCN(c2nc3ccccn3c(=O)c2[N+](=O)[O-])[C@@H]1c1ccccc1 ZINC000058172606
C[NH+](C)[C@H](Cn1c([C@@H]2CN(S(C)(=O)=O)CCO2)nnc1N1CCC(OC(C)(C)C)CC1)C1CC1 ZINC001503385007
N[C@@H]1NCN(C2CCN(S(=O)(=O)c3ccccc3[N+](=O)[O-])CC2)[C@@H]2NCN[C@@H]21 ZINC001173695785
Cc1n[nH]c(C)c1S(=O)(=O)N1CCC(C(=O)N2CCN(c3ncns3)CC2)CC1 ZINC001468264550
CC[C@@](Cl)([C@H](O)c1ccc(Br)cc1)S(C)(=O)=O ZINC000096520528
O=c1[nH]c2ccc(N=Cc3ccc(Cl)cc3)cc2[nH]1 ZINC000252613488
C=CCN1C(=O)C(=O)N(CC(=O)N(C[C@@H](O)CC(C)(C)C)C2CC[NH+](C)CC2)C1=O ZINC000670396915
C[C@@H]1COCC[C@@H]1Cn1c([C@H]2CN(S(C)(=O)=O)CCO2)nnc1N1CCC(CC#N)CC1 ZINC001494563846
COCCCN(C(=O)CSc1ccc(C(N)=O)cc1[N+](=O)[O-])c1c(N)n(CC(C)C)c(=O)[nH]c1=O ZINC000514294700
CC(=O)N1CC(C(=O)NO)C1 ZINC000306968420
C=C(C)CSC(=S)N1CCCC1 ZINC000097603794
N#Cc1ccccc1N1C(=O)[C@@H]2[C@@H](C1=O)C1c3ccccc3C2([N+](=O)[O-])c2ccccc21 ZINC000409369326
COCCN1CCO[C@H]2C[N@@H+](C3CCN(S(=O)(=O)c4ccccc4[N+](=O)[O-])CC3)CC[C@H]2C1=O ZINC001173696253
COc1cc(C(=O)N[C@@H]2CC(C)(C)Cc3oc(C)cc32)c([N+](=O)[O-])cc1OC ZINC000040142555
CN(CC(=O)N1CCOCC1)c1nnc(CSc2ccc(Cl)cc2)n1C[C@@]1(O)CC[N@H+](C)C1 ZINC001503686750
C[C@@H]1C[C@H]1NC(=O)NCCN(C)C(=O)OC(C)(C)C ZINC000078446917
CC(=O)OC[C@@H]1O[C@H](O/C=C2/C[C@@]3(C)[C@H](CC[C@@H]4[C@H]5CC[C@](C)(O)[C@@]5(C)CC[C@H]43)CC2=O)[C@@H](OC(C)=O)[C@H](OC(C)=O)[C@H]1OC(C)=O ZINC000263598188
CC(=O)N1CC[C@@](C)(C(=O)N[C@H](C)CCNc2cnc(-c3nn[nH]n3)cn2)C1 ZINC001573431933
CSCC[C@@H]1[NH2+][C@@]2(c3ccccc3N(CC(=O)N3CCc4ccccc43)C2=O)[C@@H]2C(=O)N(c3ccccc3)C(=O)[C@@H]21 ZINC000100164703
O=[N+]([O-])c1cncc([N+](=O)[O-])c1Cl ZINC000002571269
CC1CC[NH+](C[C@@H](O)CNS(=O)(=O)c2cc3c(cc2[N+](=O)[O-])OCCO3)CC1 ZINC000443296255
COC(=O)c1c(C)[nH]c(C(=O)CN(C)S(=O)(=O)c2ccc3c(c2)OCCO3)c1C ZINC000022121653
Cn1cc(C(=O)/C=C\c2ccc(Cl)s2)cn1 ZINC000096035590
C[C@H](C(=O)OCCNc1ccc(C(F)(F)F)cn1)N1C(=O)NC2(CCCC2)C1=O ZINC000770620003
Cc1cc(C(=O)Oc2ccc3cc(C(=O)NC(C)C)c(=O)oc3c2)ccc1[N+](=O)[O-] ZINC000000941594
O=[N+]([O-])c1ccc([C@@H](O)[C@@H](CO)Nc2ccc(C(F)(F)F)cc2[N+](=O)[O-])cc1 ZINC000053898822
C[C@@H]1C[C@@H](C)[C@H](C)N(C(=O)Cc2c[nH]c3ccc([N+](=O)[O-])cc23)C1 ZINC000474975090
O=[N+]([O-])c1cc(C(F)(F)F)c(Cl)cc1Cl ZINC000002166806
CCN1C(=O)/C(=C/c2cc(C)n(-c3cc(C)cc(C)c3)c2C)C(=O)NC1=S ZINC000006630129
C[C@@H](NC(=O)COC(=O)c1cc(S(=O)(=O)N(C)C)ccc1NCCO)c1cc2ccccc2o1 ZINC000019356175
CO[C@]1(C)CC2=C([C@H](O)OC2=O)[C@H](O)[C@@H]2CC(C)(C)C[C@H]21 ZINC001772591622
CC(C)CN(C(=O)c1cc([N+](=O)[O-])cc([N+](=O)[O-])c1)[C@@H]1CCS(=O)(=O)C1 ZINC000015391591
COc1ccc(OC)c2[nH]c(Sc3ccc([N+](=O)[O-])c4cccnc34)nc21 ZINC000104766363
Cc1ccc(NCCCNC(=O)C(=O)NC[C@@H]2C[NH2+]CCCO2)c([N+](=O)[O-])c1 ZINC000419451918
COCC1(C(=O)N2CCN(c3nc(C)nc4c3cnn4C)CC2)CC[NH2+]CC1 ZINC000262395735
CS(=O)(=O)C1=NSC2=NC(=O)/C(=C\c3cn(Cc4ccc(Cl)cc4)c4ccccc34)C(=N)N21 ZINC000020205890
O=C(C1CCOCC1)N1CCC(O)(C(F)(F)F)CC1 ZINC000311878219
O=C(N[C@@H]1CN([C@H](F)Oc2cncc(Cl)n2)[C@H]2COC[C@@H]21)c1cnccn1 ZINC001164804915
COC(=O)C1=NOC2(C1)CCN(S(=O)(=O)c1cc(C(N)=O)n(C)c1)CC2 ZINC000274754101
CCn1ncc(C(=O)N(C)[C@@H]2CCN(c3snc(C)c3-c3nn[nH]n3)C2)n1 ZINC001571289865
O=[N+]([O-])c1cc(Cl)ccc1S(=O)(=O)N1CC[C@]12CCOC2 ZINC000420764810
C=CCN1C(=O)/C(=C/c2ccc(Br)cc2)S/C1=N/S(=O)(=O)c1ccc(F)cc1 ZINC000100973645
CC(C)(C)CN(CCC#N)Cc1ccc(F)c(F)c1F ZINC000596997108
C[C@H]([NH3+])C(=O)N[C@@H](C)C(=O)Nc1cc(Cl)c(S(N)(=O)=O)cc1S(N)(=O)=O ZINC001218876038
COC(=O)OCC(F)(F)C(F)(F)C(F)(F)F ZINC000138696045
CC(C)c1ccc([C@@H]2c3sc(=O)[nH]c3SC[C@@H]2C=O)cc1 ZINC000032594612
COC(=O)C(CC(=O)c1ccc([N+](=O)[O-])cc1)=Nc1ccc(Br)cc1 ZINC000100567178
CC(C)(C)[C@@H]1C[C@@H](C(F)(F)F)n2ncc(C#N)c2N1 ZINC000002766486
O=c1[nH]c(=O)c2ccc3c(=O)n(-c4ccc(O)cc4)c(=O)c4ccc1c2c43 ZINC000227116814
CC(C)N(C)Cc1nnc2n1CCCN(c1ncnc(N3CC[NH2+]CC3)c1[N+](=O)[O-])C2 ZINC001165010968
CC(C)(C)OC(=O)N1CCO[C@@](C(=O)NCC[N@@H+]2CC[C@@H](O)C2)(C(=O)OC(C)(C)C)C1 ZINC001586878560
COc1ccc(S(=O)(=O)N(C)CC(=O)N2CC[NH2+]CC2)c([N+](=O)[O-])c1 ZINC000261605490
Cc1ccc(O)c(N=Nc2cc([N+](=O)[O-])ccc2[N+](=O)[O-])c1 ZINC000104232016
Cc1cc(/C=N/c2ccc(C34CC5CC(CC(C5)C3)C4)cc2)c(C)n1-c1ccc([N+](=O)[O-])c(Cl)c1 ZINC000408911627
COC(=O)[C@H]1C[C@@H](O)CN1c1ccc([N+](=O)[O-])c(C(F)(F)F)c1 ZINC000866275926
Cc1cc([N+](=O)[O-])cnc1Oc1ccc(-n2cncn2)cc1 ZINC000092655982
C#CCNC(=O)C1(CO)COC1 ZINC000306720369
Cc1ccc([C@H](C)Nc2nccc(C#N)c2[N+](=O)[O-])s1 ZINC000095414845
CCN(/C=C1\SC(=S)N(CCCOC)C1=O)[C@@H]1CCS(=O)(=O)C1 ZINC000030819370
COCC1(O)CCN(c2ccc(S(=O)(=O)NCC[NH+](C)C)cc2[N+](=O)[O-])CC1 ZINC000534632212
CCS(=O)(=O)c1c2ccc(C(N)=O)cn2c(C(=O)OC)c1S(=O)(=O)CC ZINC000003080241
Cc1nn(CC(=O)N2NC=C[C@@]2(O)C(F)(F)F)c(C)c1[N+](=O)[O-] ZINC000006526240
CS(=O)(=O)c1cc([N+](=O)[O-])ccc1N1C[C@@H](O)C[C@H]1CO ZINC001612269200
Cn1cccc1-c1cc(C(=O)n2cc3c(nc2=NCC2CC2)[C@H]2C[NH2+]C[C@H]2S(=O)(=O)C3)no1 ZINC001195997705
CCOC[C@H]1CN(Cc2ccc(C)s2)Cc2nn(C)cc21 ZINC000096060383
O=C(c1cc(F)ccc1[N+](=O)[O-])N1CC(=O)N(CCC(F)(F)F)C1 ZINC000297061697
Cc1ccc(/N=C2\S/C(=C/c3ccc(-c4ccc([N+](=O)[O-])cc4C)o3)C(=O)N2CC(C)C)cc1 ZINC000408909490
Cn1nncc1C(=O)NO ZINC000306478966
CC1CCN(c2nnc([C@@H]3CN(S(C)(=O)=O)CCO3)n2CCc2ccc(Cl)s2)CC1 ZINC001291168142
CN(C)c1ccc([C@H](CNC(=O)[C@@H]2CC(=O)N([C@@H]3CCS(=O)(=O)C3)C2)[NH+](C)C)cc1 ZINC001472280638
CCc1c(Cl)ncnc1N(C)Cc1cn2ccc(C)cc2n1 ZINC001158860215
O=C(Nc1ccc(F)c([N+](=O)[O-])c1)c1c(F)c(F)cc(F)c1F ZINC000175609768
CCOC(=O)[C@@]1(C#N)C[C@@H]1S(=O)(=O)CC ZINC000217964364
COC(=O)[C@@H](C)Oc1c(Cl)cc(C=Nn2c(=O)[nH]c3ccccc3c2=O)cc1[N+](=O)[O-] ZINC000409356687
O=C1C[C@@H](C[NH2+]C2CCN(S(=O)(=O)c3ccccc3[N+](=O)[O-])CC2)CCN1 ZINC001173690457
O=[N+]([O-])c1cc(-c2nn[nH]n2)cnc1N[C@H]1CCSC2(CCC2)C1 ZINC001593470056
Cc1cc(C)c(/C=C2/SC(=S)N(CCNS(C)(=O)=O)C2=O)cc1C ZINC000727176919
O=S(=O)(c1c[nH]c2ncccc12)N1CCC(OC2CCCC2)CC1 ZINC000079354747
CS(=O)(=O)CC[C@@H](C(=O)OCC(=O)c1ccc([N+](=O)[O-])cc1)N1C(=O)c2cc(Cl)c(Cl)cc2C1=O ZINC000409182811
CC(=O)O[C@@H]1C[C@@H]2O[C@@H]3C=C(C)CC[C@@]3(C)[C@@]1(C)[C@]21CO1 ZINC000033897406
C=CCNc1nc([C@@]2(C)C[C@@]3(C[C@H](COCCC(C)C)OC3=O)C(=O)O2)cs1 ZINC000101054499
COC(=O)[C@@H](NC(=O)N[C@H]1CCCC[C@@H]1C)C(C)C ZINC000000541208
CCO[C@@H]1C[C@@H](O)C12CCN(C(=O)c1cc([N+](=O)[O-])cnc1C)CC2 ZINC000151688058
CCN(C#N)CCN1CCSC[C@@H]1c1ccc(Cl)cc1 ZINC001167372144
Cc1ccc(N(C(=O)c2cc(=O)n(C)c(=O)n2C)[C@@H]2CO[C@@]3(C2)CCC[NH2+]C3)nn1 ZINC001189429361
C[C@@H](CN(C)C(=O)c1cc2n(n1)CCCC2)Nc1cc[nH+]cc1-c1nn[nH]n1 ZINC001574750660
O=[N+]([O-])c1ccccc1N1CCCC12CCOCC2 ZINC000253420556
N=C1S[C@@H]2CS(=O)(=O)C[C@H]2N1c1ccc(Oc2ccccc2)cc1 ZINC000009460896
O=[N+]([O-])c1ccc(S(=O)(=O)N2CCN3CCOC[C@@]3(CO)C2)c(C(F)(F)F)c1 ZINC001561973223
C=C1C(=O)[C@]23[C@H]4OC(C)(C)O[C@]14C[C@H](OC(C)=O)[C@@H]2[C@]1(C)[C@H](OC(C)=O)CCC(C)(C)[C@H]1C[C@H]3OC(C)=O ZINC000095100273
CC(=O)N(c1nc(/C=C\C(=O)c2cnn(C)c2)cs1)c1ccc(C)cc1 ZINC000255473391
O=C(C[C@H]1C[N@@H+](Cc2ccc(C(F)(F)F)cc2)C[C@@H]1O)N1CCCC1 ZINC000585279662
Cn1ccnc1N1CCC(NS(=O)(=O)c2ccc(Cl)cc2[N+](=O)[O-])CC1 ZINC000170613260
CC(C)(C)[C@@H]1OCC[C@H]1c1nnc(N2CCC[C@@H](S(C)(=O)=O)C2)n1CCCCCCO ZINC001287087637
O=c1ccn([C@@H]2O[C@@](CO)(n3cc(-c4ccc(Cl)s4)nn3)[C@@H](O)[C@@H]2O)c(=O)[nH]1 ZINC001254104046
C#CCN(c1nnc(C(=O)NC(C)C)n1CC1CC[NH+](CCC)CC1)[C@@H]1CCS(=O)(=O)C1 ZINC001507622615
O=C1[C@@H]2[C@@H](C(=O)N1/N=C/c1ccc([N+](=O)[O-])cc1)[C@@H]1C=C[C@H]2CC1 ZINC000017066583
CN(Cc1cc([N+](=O)[O-])ccc1Cl)C(=O)Cn1ccccc1=O ZINC000054277740
Cc1cc([N+](=O)[O-])ccc1-c1ccc(/C=C2\SC(=Nc3ccc(Br)cc3)NC2=O)o1 ZINC000408760733
c1cn(-c2ccc(-c3csnn3)cc2)cn1 ZINC000004002488
Cc1cc([N+](=O)[O-])ccc1C(=O)N1CCCc2ccc(F)c(F)c21 ZINC000539894768
Cc1ccc2c(c1)N(C(=O)CSc1nnnn1C)C(C)(C)C=C2C ZINC000010157748
CC1(c2cccc([N+](=O)[O-])c2)OCCO1 ZINC000001610338
CCOC(=O)[C@H](C)N1C(=O)S/C(=C/c2ccc(Sc3ccc(C)cc3)o2)C1=O ZINC000409009457
CC(C)C[C@H](CNC(=O)[C@H]1[C@@H]2COC[C@@H]21)NC(=O)c1cc(-c2nn[nH]n2)c[nH]1 ZINC001574150186
CCc1ccc(N=C2NC(=O)/C(=C/c3cc(C)n(-c4ccc(C56CC7CC(CC(C7)C5)C6)cc4)c3C)S2)cc1 ZINC000408751623
C[C@@H]1CN(c2nccnc2C#N)CCN1Cc1ncc(Br)s1 ZINC000332414092
CCN(C1CCN(c2nnc(C(=O)N3CCCC3)n2C[C@@H](CC(C)C)[NH+](C)C)CC1)S(C)(=O)=O ZINC001501680503
Cc1ccc(O)c(Nc2cc(C)nc3ncnn32)c1 ZINC000001250808
O=C(N=C(C(F)(F)F)C(F)(F)F)C(F)(F)F ZINC000095696976
O=[N+]([O-])c1ccc(Sc2n[nH]c(C(F)(F)F)n2)c([N+](=O)[O-])c1 ZINC000216905131
CC(C)NC(=O)c1nnc(N2CC[C@@H]3OC(=O)O[C@@H]3C2)n1CC1([NH+](C)C)CCOCC1 ZINC001541663620
CO[C@@H]1COC[C@H]1n1cc(CNc2nc(C)ccc2[N+](=O)[O-])nn1 ZINC000291104161
CC1(C)CC(NC(=O)C(=O)N[C@H](C2CC2)[C@H]2CCCCO2)CC(C)(C)[NH2+]1 ZINC000656282543
COC(=O)CN1C(=O)S/C(=C\c2cc3c(cc2[N+](=O)[O-])OCO3)C1=O ZINC000002817472
NC(CCC(F)(F)F)=NOCc1ccc([N+](=O)[O-])cc1Cl ZINC000863490644
Cc1ccc(S(=O)(=O)N[C@@H](C)C[C@@H]2CCOC2)cc1[N+](=O)[O-] ZINC000610739627
CC[C@@H]1C(=O)NCCN1c1nnc(COc2ccc(Br)cc2)n1Cc1nnc(C)s1 ZINC001293241207
O=P1(N/N=C/c2c(O)ccc3ccccc32)C=C(c2ccccc2)OC(c2ccccc2)=C1 ZINC000003201802
C=CC(C)(C)NC(=O)N[C@@H](C)c1c(F)cccc1Cl ZINC001229840665
CN(C)S(=O)(=O)CCn1c([C@@H]2CCO[C@H]2C(C)(C)C)nnc1N1CCN(C2CC2)[C@@H](C#N)C1 ZINC001503407631
NS(=O)(=O)c1cc([N+](=O)[O-])ccc1NC[C@H]1CCCC(F)(F)C1 ZINC000281732758
Cc1cc(C)c2nc([C@@H](C#N)C(=O)c3nc(S(C)(=O)=O)ncc3Cl)[nH]c(=O)c2c1 ZINC000003186614
Cc1cc(C=C2SC(=O)NC2=O)c(C)n1-c1ccccc1C ZINC000408808283
CC(=O)OCC(=O)[C@@]1(OC(C)=O)CC[C@@H]2[C@@H]3CCC4=CC(=O)C=C[C@]4(C)[C@@H]3[C@@H](OC(C)=O)C[C@@]21C ZINC000253534199
C#CCN(c1nnc(Cc2ccccc2OC)n1CC[N@@H+]1CCC[C@@H]1C)[C@@H]1CCS(=O)(=O)C1 ZINC001507633144
CC(C)(C)n1nnnc1[C@H](c1ccncc1)N1CCCCCC1 ZINC000057710735
CSc1cc(C)ccc1Nc1cnccc1C#N ZINC001215870103
CC(C)NS(=O)(=O)CCn1c([C@@H]2CCOC2)nnc1N1CC[NH+](C2CCC2)CC1 ZINC001541712043
C=CCC1(C(=O)N(C)C[C@H](O)CNc2snc(C)c2-c2nn[nH]n2)CCC1 ZINC001573326620
CN1C(=O)C=C(Nc2ccc(Br)cc2)C1=O ZINC000021945138
COC[C@@H](C)NC(=O)C(C#N)=c1sc(=Cc2ccnn2C)c(=O)n1-c1ccc(C)cc1C ZINC000502061513
O=[N+]([O-])c1cccc([C@H](O)COc2cccc(-n3cncn3)c2)c1 ZINC000755342772
Cc1c(N[C@H]2COC3(CCC3)C2)cnn1[C@H]1CCOC1 ZINC000888101137
CC(C)OCCCN1C(=O)C(O)=C(C(=O)c2ccc(Cl)cc2)[C@H]1c1ccc(C(C)C)cc1 ZINC000408702980
Cc1nnnn1CCC(=O)N1CCC2(CC1)c1[nH]cnc1CC[N@H+]2CC(C)C ZINC000095520059
CC(C)C[C@H]1CCN(c2nnc(CSc3ccc(Cl)cc3)n2C[C@@]2(C)CN(C)C2=O)C1 ZINC001359885622
O=C1[C@H]2[C@@H](C(=O)N1Nc1ccc([N+](=O)[O-])cc1)[C@@H](c1ccccc1)C=C[C@H]2c1ccccc1 ZINC000229904216
CO[C@@H](C)c1nsc(N[C@H]2C[C@@H](NC(=O)C(C)(C)C)C2)n1 ZINC001059632778
CC(C)CNc1nnc(SCc2c([N+](=O)[O-])ncn2C)s1 ZINC000356591252
C[C@@H](Oc1ccc(Cl)cc1[N+](=O)[O-])C(=O)N(C)CC1(O)CCC1 ZINC000354269325
C[C@@H](CCc1cccn1C)Nc1ccc([N+](=O)[O-])cn1 ZINC000078423015
Cc1cc(C=C2C(=O)N(C)C(=S)N(C)C2=O)c(C)n1-c1ccc(C(=O)[O-])cc1C ZINC000001101008
Cc1ccc(S[C@@H](C)C(=O)N2CCN(C=O)CC2)cc1 ZINC000010282849
CCNS(=O)(=O)[C@H]1CCN(c2nnc(C(=O)NC(C)C)n2C[C@H]2[N@H+](C)CCCC2(C)C)C1 ZINC001502463047
CN(C[C@H](O)C(F)(F)F)C(=O)C(=O)N1CCSC[C@@H]1c1cnn(C)c1 ZINC000410951456
O=[N+]([O-])c1ccccc1S(=O)(=O)N1CCC([NH2+]C(CO)CO)CC1 ZINC001173692122
O=C1/C(=C\c2ccc(OCc3ccccc3Cl)c(Br)c2)S/C(=N\c2ccccc2)N1c1ccccc1 ZINC000409083993
CCc1nnc(CN[C@H](C)[C@@H]2COc3ccccc32)o1 ZINC000097374664
CS(=O)(=O)N1CCCC12CCN(Cc1ccoc1)CC2 ZINC000096049343
CC(C)CN1C(=O)C(=CNc2cc([N+](=O)[O-])ccc2Cl)C(=O)NC1=S ZINC000920976110
C=CCn1c2ccc(S(N)(=O)=O)cc2s/c1=N\C(=O)c1ccc(C#N)cc1 ZINC000100874652
C[C@@H]1CCCC(N=Nc2ccc([N+](=O)[O-])cc2[N+](=O)[O-])C1 ZINC000004800631
CC(=O)C(=NNc1ccc(I)cc1)C(C)=O ZINC000000588074
[NH3+]CCCN(C[C@@H](S)OP(=O)([O-])[O-])C(=O)[C@@H]1Cn2cnnc2C12CC[NH2+]CC2 ZINC001221383334
Cc1cc(C=C2C(=O)N(C)C(=O)N(C)C2=O)c(C)n1-c1ccc(N2CCCCC2)c([N+](=O)[O-])c1 ZINC000059109611
CCOc1cc(C(=O)/N=c2\sc3cc(S(N)(=O)=O)ccc3n2CC(=O)OC)cc(OCC)c1OCC ZINC000100876820
CCCN(CC)c1nnc([C@@H]2COCCN2C(=O)OC(C)(C)C)n1C[C@@]1(O)CC[N@H+](C)C1 ZINC001500761022
Cc1[nH]c2ccc(C(=O)O[C@@H](C)C(=O)Nc3ccc([N+](=O)[O-])cc3)cc2c1C ZINC000009552020
CCCCN(C(=O)[C@@H]1CS[C@@]2(C)CCC(=O)N12)c1c(N)n(CC(C)C)c(=O)[nH]c1=O ZINC000024004943
C[C@@H]([NH3+])c1cc(F)c(N(C(=O)c2ncn3c2nnn(C)c3=O)S(C)(=O)=O)c(F)c1 ZINC001152761934
CC(C)CN1CCN(c2nnc(Cc3ccncc3)n2CC[C@H](C)[NH+]2CCCCC2)CC1=O ZINC001287777158
C[C@@H]1CN(C(=O)C(=O)N2CCN(c3nccnc3C#N)C[C@@H]2C)CC[NH2+]1 ZINC000423552487
CC(C)(C)OC(=O)N1CC2(C1)CNC(=O)CN2CC(=O)N1CCc2ccc([N+](=O)[O-])cc21 ZINC001473769922
CC(N)=NS(=O)(=O)c1cc(Cl)c(Oc2ccc([N+](=O)[O-])cc2)c(Cl)c1 ZINC000020413187
CC(C)CN=Nc1ccc([N+](=O)[O-])cc1[N+](=O)[O-] ZINC000016892514
Cc1c2cc(C#N)ccc2sc1S(=O)(=O)N1CCOC[C@@H]1C[C@@H](C)O ZINC000594768359
CC(C)[C@@](C)(NCc1nnn(C)n1)c1ccc(Br)cc1 ZINC000193493071
C[C@@]1(c2ccc([N+](=O)[O-])cc2)NC(=O)N(CN2CCO[C@H](C(N)=O)C2)C1=O ZINC000050927715
O=[N+]([O-])c1ccc2oc([C@@H](O)c3ccc(F)cc3)cc2c1 ZINC000000083756
C[C@H](CS(C)(=O)=O)N(C)c1nnc(-c2cc3c(s2)CC[C@H](C)C3)n1CCc1ccn(C)n1 ZINC001291062937
Cc1cnc(CCN(C)S(=O)(=O)c2ccc([N+](=O)[O-])cn2)s1 ZINC000593565700
Cc1ccc(N[C@H]2CC(=O)N(C3CC3)C2=O)cc1C ZINC000102615896
CNS(=O)(=O)c1csc(C(=O)N[C@@H]2CCN(c3cnn(C)c3)C2=O)c1 ZINC000267168990
Cc1cc(/C=C2/C(=N)N3N=C(S(C)(=O)=O)SC3=NC2=O)c(C)n1-c1cccc(C)c1C ZINC000041077696
CCC[N@@H+]1CCCC[C@@H]1Cn1c([C@H]2CN(S(C)(=O)=O)CCO2)nnc1N1CCC[C@@H](OCC)C1 ZINC001500998903
COC(=O)C1CC[NH+](CCCNS(=O)(=O)CC(C)(C)C(=O)OC)CC1 ZINC000517774472
Cc1cc(Br)ccc1S(=O)(=O)N1CC(CO)C1 ZINC000185753362
O=[N+]([O-])c1ccc([C@H](O)Cn2cnc3ccccc32)cc1 ZINC000015922101
COC(=O)CN1c2ccccc2[C@](O)(CC(=O)c2ccc(C(C)C)cc2)C1=O ZINC000002326248
CC[C@@H](Oc1ccc(N(C)S(C)(=O)=O)cc1)C(=O)Nc1cccc([N+](=O)[O-])c1C ZINC000225390448
O=C1Nc2ccc([N+](=O)[O-])cc2C1=NNc1ccc([N+](=O)[O-])cc1 ZINC000006471932
C=CCn1c([C@@H]2CN(S(C)(=O)=O)CCO2)nnc1N1CCC[C@@H](n2ccc(C(F)(F)F)n2)C1 ZINC001508058538
CNc1ccc(Nc2cccc(C(C)(C)C#N)c2)cn1 ZINC001203458349
CC[NH+]1CCN(CC(C)(C)NC(=O)N[C@@H](CS(=O)(=O)N(C)C)C(F)(F)F)CC1 ZINC001466503174
CCN(CCNC(=O)[C@@]1(C)C=CCC1)Cc1ncc(C(C)C)o1 ZINC001266410484
Cc1cccc2c1CNCCN2S(=O)(=O)c1ccc(Cl)c2nonc21 ZINC000842481922
NC(=O)c1c(NC(=O)c2ccc([N+](=O)[O-])cc2Cl)scc1-c1ccc(Cl)cc1 ZINC000002763035
CCN1C(=O)[C@@H]2C[N@H+](C[C@@H](O)Cn3cc([N+](=O)[O-])cn3)CCN2C1=O ZINC000375873740
C[C@]12C=C[C@H](O1)[C@@H]1C(=O)N(c3ccccc3[N+](=O)[O-])C(=O)[C@@H]12 ZINC000142543310
CCc1nc(=NN)c2c3c(sc2[nH]1)COC(C)(C)C3 ZINC000004898087
COC(=O)[C@H](C)Sc1cc(C)ccc1[N+](=O)[O-] ZINC000096461848
NS(=O)(=O)c1ccc(N=CC2C(=O)OC3(CCCCC3)OC2=O)cc1 ZINC000100802809
CC(C)c1nc([C@H](C)Nc2nccnc2C#N)cs1 ZINC000096418734
Cc1cc(C(=O)[C@@H](C)Oc2ccc(S(N)(=O)=O)cc2[N+](=O)[O-])c(C)n1-c1ccc(Cl)cc1 ZINC000012589091
CC(C)CC[C@@](C)(O)Cn1c(CC(C)(C)C)nnc1N1CCO[C@@]2(CCc3ccccc32)C1 ZINC001359895669
Cc1nn(CC[NH+](C)C)c(C)c1S(=O)(=O)N1C[C@@H](C)S(=O)(=O)[C@@H](C)C1 ZINC000578284688
C[C@@H](Cn1c([C@H]2CN(S(C)(=O)=O)CCO2)nnc1N1CCOC(C)(C)C1)[NH+]1CCC(C)CC1 ZINC001493864259
CCCOc1c(Br)cc(C2C3=C(CCCC3=O)NC3=C2C(=O)CCC3)cc1Br ZINC000409050508
COCC[N@@H+]1CCN(c2nnc(C)n2CCS(=O)(=O)N2CCSCC2)C[C@@H]1C ZINC001555581830
CSc1ccc([C@@H]2C(C(=O)OC(C)C)=C(C)N=c3s/c(=C\c4ccc([N+](=O)[O-])cc4)c(=O)n32)cc1 ZINC000002681651
C[NH+](C)C1(Cn2c([C@@H]3CCC(=O)N3)nnc2N2CCC=C(Br)C2)CCOCC1 ZINC001503384757
[NH3+]CC1(CC(=O)N2CCN(S(=O)(=O)c3cccc([N+](=O)[O-])c3)CC2)CC1 ZINC000422921691
COCCN1C(=O)C(=CNc2cc(S(N)(=O)=O)ccc2O)C(=O)NC1=S ZINC000920977456
CCN1CCN(c2c(Br)cc(Cl)cc2[N+](=O)[O-])CC1 ZINC000045886150
CN(C)S(=O)(=O)C[C@@H](Nc1ccccc1[N+](=O)[O-])C(F)(F)F ZINC000286712390
CN(CC(=O)N1c2ccccc2C[C@H]1CO)c1ccccc1[N+](=O)[O-] ZINC000912318997
COC(=O)C1=C(C(=O)OC)[C@@H](C(=O)OC)N2c3cscc3-c3ccsc3C2=C1C(=O)OC ZINC000008431263
O=C(OCC(F)F)OCC(F)(F)C(F)(F)C(F)(F)C(F)(F)C(F)(F)C(F)(F)C(F)(F)C(F)F ZINC000169795702
Cc1nnnn1CCCN1C[C@@H]2NC(=O)c3ncccc3OCCn3cc(nn3)CO[C@H]2C1 ZINC000952864427
CC(C)[N@H+](C)Cc1cc(=O)n2c(n1)CN(C(=O)CN1CCN(C(=O)OC(C)(C)C)CC1=O)CCC2 ZINC001178498920
CC(C)C[N@@H+]1CCC[C@@H](Cn2c([C@@H]3CCOC3)nnc2N2CCN(S(C)(=O)=O)[C@@H](C)C2)C1 ZINC001509404264
CCN1CCC([NH+]2CCC(C(=O)N3CC(n4cc(C(=O)[O-])nn4)C3)CC2)CC1 ZINC001596408155
COc1nccc(C(=O)n2cc3c(nc2=NCC2CC2)[C@H]2C[NH2+]C[C@H]2S(=O)(=O)C3)c1Cl ZINC001195188584
C[NH+](C)CCN1C[C@@H]2CN(C(=O)c3ccc(O)c(O)c3O)C[C@H](C1)O2 ZINC001272049569
CN(C(=O)CCC(=O)N1CC(=O)Nc2ccccc21)[C@H]1CC[C@@](O)(Cn2ccc(=O)[nH]c2=O)[C@H](O)C1 ZINC000257223046
COC(=O)CN(c1cc(Cl)cc(Cl)c1)S(=O)(=O)c1ccccc1[N+](=O)[O-] ZINC000008729506
O=C1N=NC(Cn2cc(Br)c(=O)c([N+](=O)[O-])c2)S1 ZINC000558456354
COC(=O)[C@](C)(O)CNC(=O)[C@@H]1CCC[C@@H](C(=O)NC[C@@](C)(O)C(=O)OC)C1 ZINC000485500964
O=C(c1ccn[nH]c1=O)n1cc2c(nc1=NCC1CC1)[C@H]1C[NH2+]C[C@H]1S(=O)(=O)C2 ZINC001192390269
C[NH+](C)CC(C)(C)Cn1c(=O)c(=Cc2ccc([N+](=O)[O-])cc2)sc1=C(C#N)C(=O)N1CCOCC1 ZINC000608912207
O=[N+]([O-])c1c(F)cccc1S(=O)(=O)N1CCO[C@@H](C2CC2)C1 ZINC000375330141
C[C@@H]1CC[C@@H](Oc2cnc(Cl)c(C#N)c2)C[C@@H]1C ZINC001227743845
CC1(C)NC(=O)N(CNc2ccc(F)c(Cl)c2)C1=O ZINC000004554424
C#CCn1ccc(CN(CCOC)C[C@@H](O)c2cc(Br)no2)n1 ZINC000878525946
N#C[C@@H]1COCCN1S(N)(=O)=O ZINC000307455640
C[C@@H](CNC(=O)c1cc(-c2nn[nH]n2)c[nH]1)N(C)C(=O)C[C@@H]1CC(C)(C)CO1 ZINC001574988754
O=C1C[C@@]2(CCOC2)CN1CN1CCC(n2ccc([N+](=O)[O-])n2)CC1 ZINC000782859955
CCOc1cc(C2C3=C(CCCC3=O)N(CCCOC)C3=C2C(=O)CCC3)cc(I)c1OCc1cc(C)cc(C)c1 ZINC000408897305
Cc1nn(CCC(=O)N2CC(F)(F)C(F)(F)C2)c(C)c1[N+](=O)[O-] ZINC000457933140
CO/N=C1/c2ccccc2/C(=N/OC)C1c1ccc(Cl)cc1 ZINC000005719841
C[NH+](C)CCN1C[C@@H](C(=O)N2CCN(c3ccccc3[N+](=O)[O-])CC2)CC1=O ZINC000114160132
O=C([C@@H]1OC[C@@H]2COCC[C@H]12)N1C[C@@H]([NH2+]CCn2cncn2)[C@@H](n2ccnn2)C1 ZINC001070241545
CN(CC(C)(C)CN1CCOCC1)c1nnc(-c2cnn(C)c2)n1C[C@@]1(O)CC[N@H+](C)C1 ZINC001554358391
C=CC[NH+](CC=C)[C@@H](Cn1c([C@@H]2CCC(=O)N2)nnc1N1CC[C@@H]2NC(=O)OC[C@H]2C1)C(C)C ZINC001508013294
C[NH2+]CCCN(C)C(=O)C(=O)N1CCN(C(=O)c2ccc([N+](=O)[O-])s2)CC1 ZINC000423157325
C[C@@H]1CN2c3ccccc3C(C)(C)[C@@]2(/C=C/c2ccc(N(C)C)cc2)NC1=O ZINC000004817373
Cc1nnnn1/N=C/c1ccc(O)c(C(c2ccc(O)cc2)c2cc(/C=N/n3nnnc3C)ccc2O)c1 ZINC000003979524
CC(=O)N[C@@H](C(=O)NC[C@H](C)N(C)c1ncc(-c2nn[nH]n2)cc1F)C(C)C ZINC001573535711
CCN(CC)c1cc(N(CC)CC)c([N+](=O)[O-])cc1Cl ZINC000005194492
C[C@@H](C#N)C(=O)N[C@@H]1CN(C)NC1=O ZINC000306598377
O=C([C@H](O)c1cccc([N+](=O)[O-])c1)N1CC[C@H]2CC[C@@H](C1)[S@]2=O ZINC000863059019
CN(CC1CC(F)C1)c1nnc([C@@H]2CN(S(C)(=O)=O)CCO2)n1CCC[NH+]1CCCC1 ZINC001503541421
NC(N)=NS(=O)(=O)c1ccc(N=Cc2ccccc2Cl)cc1 ZINC000020265450
COCCCN1C(=O)/C(=C/c2ccc(N(C)C)cc2)S/C1=N/S(=O)(=O)c1ccccc1 ZINC000100880971
O=[N+]([O-])c1ccc(N2CC(F)(F)C2)c(Br)c1 ZINC000169725381
COC[C@@H]1CCO[C@@H]1c1nnc(N2CC[C@H](C)[C@@H](OC)C2)n1CCN1CC[N@H+](C)C(C)(C)C1 ZINC001505075971
C#CCN(c1nnc(C2CCN(c3ncccn3)CC2)n1C[C@@H](C)OC)[C@@H]1CCS(=O)(=O)C1 ZINC001507632063
CC(C)(C#N)CCCN1Cc2cc(F)c(F)cc2C1 ZINC000594032336
CCN1C(=O)/C(=C/c2cc(C)n(-c3cccc([N+](=O)[O-])c3)c2C)SC1=S ZINC000006026457
NC(=NS(=O)(=O)c1cc(Cl)c(Oc2ccc([N+](=O)[O-])cc2)c(Cl)c1)c1cccnc1 ZINC000020413179
C[NH+](C)C1CCC([N-]S(=O)(=O)c2ncccc2[N+](=O)[O-])CC1 ZINC000594785147
CC(C)c1nnc(N(C)Cc2cc(Cl)ccn2)n1C[C@@H](C)CN(C)C(=O)OC(C)(C)C ZINC001360513605
C=C[C@@H](O)C(=O)O[C@H]1CNOC1 ZINC000854414477
C[NH+](C)CCOCc1ncn2c1CN(C(=O)/C=C/C(=O)NCCNC(=O)OC(C)(C)C)CCC2 ZINC001146359339
O=c1cn[nH]c(=S)n1N=Cc1cn(-c2ccccc2Br)nn1 ZINC000811649197
Cc1cc(N2CCCOC(C)(C)C2)c([N+](=O)[O-])cc1C(F)(F)F ZINC000590135844
COc1ccc([N+](=O)[O-])cc1N(C)S(=O)(=O)c1ccc2c(c1)OCCO2 ZINC000224838487
C=CCO[C@@H]1CCN(c2nnc([C@@H]3CN(S(C)(=O)=O)CCO3)n2CCc2sc(C)nc2C)C1 ZINC001508126425
O=[N+]([O-])c1ccc(/C=N/c2ccc(Br)cn2)o1 ZINC000004981816
C#C[C@@H](CO)NC(=O)[C@H]1C[C@@H](O)C1 ZINC000823316304
C#Cc1ccc2c(cnn2[C@H]2CCCCO2)c1 ZINC000114545191
Cc1ccc(S(=O)(=O)/N=C2\C=C(C)C(=O)C(O/N=C3\C=C(C(C)C)C(=O)C=C3C)=C2)cc1 ZINC000100753220
O=C(Oc1ccc(Br)cc1/C=C/[N+](=O)[O-])c1ccc(Br)cc1 ZINC000108246913
CCCCOCCO[C@H]1COCCOCCOCCO1 ZINC000005420375
C[C@@H]1[C@@H](C)S(=O)(=O)CCN1C(=O)c1c(F)cccc1[N+](=O)[O-] ZINC000601200415
C[C@@H](NC(=O)CCc1cnn(C)c1)[C@@H](C)NC(=O)c1cc(-c2nn[nH]n2)c[nH]1 ZINC001575276199
CC(=O)NC12C[C@@H]3C[C@H](C1)CC(C(=O)OCC(=O)NC(=O)c1cccn1C)(C3)C2 ZINC000018067246
Cn1cc(-c2nnn[n-]2)c(=O)n(C[C@@H](O)Cn2cc([N+](=O)[O-])cn2)c1=O ZINC000822604844
CCCCN(C(=O)c1ccc(Sc2nncn2C)c([N+](=O)[O-])c1)c1c(N)n(CC(C)C)c(=O)[nH]c1=O ZINC000514294982
CC[C@@H]1OCC[C@H]1C(=O)N1C[C@H]2CC[C@@H](C1)N2C(=O)[C@@H](C1CC1)[NH+](C)C ZINC000969208251
CC1(C)C[C@@H](Nc2ccc(S(N)(=O)=O)c([N+](=O)[O-])c2)CCO1 ZINC000596172479
CC[C@@H](C)C(=O)/N=C1/S[C@H]2CS(=O)(=O)C[C@@H]2N1CC ZINC000032501541
Cc1ccc(OCc2ncc(C(C)C)o2)c([N+](=O)[O-])c1 ZINC000069617808
CCN(C(=O)OC(C)(C)C)[C@H](C)Cn1c([C@@H]2CCS(=O)(=O)C2)nnc1N(C)C[C@H]1CCCOC1 ZINC001295045898
CC(C)CO[C@H]1CCN(c2nnc(-c3ccccc3Cl)n2C[C@@H]2CSCCS2)C1 ZINC001360059374
CC1(C)CC2=C(C(=O)C1)[C@@H](c1ccccc1)[C@@H]([N+](=O)[O-])O2 ZINC000100372891
O=C1NC(=S)NC(=O)C1=Cc1cc([N+](=O)[O-])ccc1Sc1ncccn1 ZINC000409098158
O=C1/C(=C/c2ccc3nccnc3c2)SC(=S)N1c1ccc(F)c(Cl)c1 ZINC000054361148
Cc1c([N+](=O)[O-])cc2c(c1[N+](=O)[O-])O[C@@]1(C=C2)N(C)c2ccccc2C1(C)C ZINC000004794694
Cc1cccc(-c2nn[nH]n2)c1S(=O)(=O)N1CC(n2cc([C@@H](C)O)nn2)C1 ZINC001571296198
O=[S@@](CCN1CC[C@H]1c1ccc(Cl)cc1)C(F)(F)F ZINC001170205736
C[C@@H]1C[C@@H]2CCCC[C@H]2N1C(=O)Cc1c[nH]c2ccc([N+](=O)[O-])cc12 ZINC000245630446
COC(=O)[C@H]1[C@@H]2C=C[C@@H]3C2C2[C@@H]1C=C[C@@H]2[C@H]3C(=O)OC ZINC000104286997
COc1cc(C(=O)N2CCc3cc(S(=O)(=O)N(C)C)ccc32)c([N+](=O)[O-])c(OC)c1OC ZINC000021707661
Cc1cc(CN=Nc2ccc([N+](=O)[O-])cn2)c(C)n1-c1ccc(Sc2ccc([N+](=O)[O-])cc2)cc1 ZINC000033924473
CCCCn1c(N)c(N(CC)C(=O)CSc2nnc(-c3ccncc3)n2CCOC)c(=O)[nH]c1=O ZINC000514385830
O=C(c1cc(=O)[nH]c(=O)[nH]1)n1cc2c(nc1=NCC1CC1)[C@H]1C[NH2+]C[C@H]1S(=O)(=O)C2 ZINC001147693732
COC(=O)c1ccc([C@@H]2C(C(=O)c3ccc([N+](=O)[O-])cc3)C(C(=O)OC)=Nc3nnnn32)cc1 ZINC000010232191
CC[C@H]1C(=O)NCCN1Cc1nnc(-c2ccc([N+](=O)[O-])cc2)o1 ZINC000151085003
CCOc1ccc(N=C2NC(=O)/C(=C\c3cc(Cl)c(OCc4ccc(Cl)c(Cl)c4)c(Cl)c3)S2)cc1 ZINC000408952774
O=C1NC[C@H]2CN(c3ccc([N+](=O)[O-])c4nonc43)CCN2C1=O ZINC000268479326
CCN(C(=O)C[NH2+][C@H](C)c1ccc(-c2nn[nH]n2)cc1)[C@@H]1CCS(=O)(=O)C1 ZINC000825371473
O=C(NC1CCOCC1)c1ccc(-n2cc3c(nc2=NCC2CC2)[C@H]2C[NH2+]C[C@H]2S(=O)(=O)C3)nn1 ZINC001165792589
N=C1/C(=C/c2ccc([N+](=O)[O-])o2)C(=O)N=C2SC(N3CCCC3)=NN21 ZINC000041084908
N#C[C@@H](NC(=O)[C@@H]1C[C@@H]1C#N)C(N)=O ZINC001186986379
CN(CC(=O)NC(C)(C)C)CC(=O)N1CCN(c2ncnc3c2cnn3C)CC1 ZINC000027281020
O=C(C1=CCCC1)N1C[C@@H]2COC[C@]2(COCC2CC2)C1 ZINC000096108744
C[C@@]1(c2ccc(Cl)cc2)NC(=S)N2[C@H]1NC(=S)N2c1ccccc1 ZINC000013470777
CN1C(=O)C(=Cc2ccc(Sc3ncccn3)c([N+](=O)[O-])c2)C(=O)N(C)C1=O ZINC000409091032
O=C1C[C@H]([NH2+]C2Cc3ccccc3C2)C(=O)N1c1ccc(F)c(Cl)c1 ZINC000009482351
COCCNC(=O)c1nn(-c2ccc(Cl)cc2)c(Oc2ccc([N+](=O)[O-])cc2S(=O)(=O)NCCOC)c1C ZINC000103433884
CCN(c1nnc([C@H]2CN(S(C)(=O)=O)CCO2)n1CC(C)(C)[NH2+][C@@H](C)c1ccccc1)C1CC1 ZINC001295217952
Cc1cc(/C=C/[N+](=O)[O-])c(C)n1-c1ccc(C)cc1 ZINC000408776322
O=[N+]([O-])c1ccc(SCc2ccc(Cl)cc2)nc1 ZINC000060846331
CN(C)c1ccc([C@@H]2NC(=S)N[C@@](O)(C(F)(F)F)C2=C(O)c2ccccc2)cc1 ZINC000057531379
O=C(Cn1cnc([N+](=O)[O-])n1)N1CC[C@@H]2NC(=O)OC[C@H]2C1 ZINC001321149175
C[C@H](c1ccccc1)N1C(=O)/C(=C\c2ccc(-c3ccc(Cl)c(Cl)c3)o2)S/C1=N\c1ccccc1 ZINC000408911010
CN1CCO[C@H]2CCN(S(=O)(=O)c3ccc([N+](=O)[O-])s3)C[C@H]21 ZINC000331997543
C#CCCCCn1c([C@@H]2CCS(=O)(=O)C2)nnc1N1CCN(C[C@@H]2C[N@H+](C(C)C)CCO2)CC1 ZINC001507564325
O=C1Nc2ccccc2CC[C@@H]1S(=O)(=O)c1ccc([N+](=O)[O-])cc1 ZINC000357058047
COC(=O)C1(Nc2c(F)c(F)c(F)c(F)c2F)CCCC1 ZINC001167714671
N#Cc1ccc(CNc2cccc([C@@H]3CNC(=O)C3)c2)c(C(F)(F)F)c1 ZINC000580381014
C[C@@H](CN(C)C(=O)[C@H](C)NC(=O)C(C)(C)C)Nc1cnc(-c2nn[nH]n2)cn1 ZINC001574698877
Cc1ccccc1OCCCn1cc(C=C2C(=O)N(C)C(=O)N(C)C2=O)c2ccccc21 ZINC000002994241
Cc1ccc([C@]2(O)CCN(c3nnc(C(C)C)n3Cc3cc(Br)cs3)C2)cc1 ZINC001361165009
COC(=O)C1=C(C)N(CC(C)C)C(=O)/C1=C\c1cc([N+](=O)[O-])ccc1Cl ZINC000006348196
C[C@H]1CCC[C@](Cn2c(Cc3ccncc3)nnc2N(C)CCCS(C)(=O)=O)([NH+](C)C)C1 ZINC001291068871
CC(C)(C)C[C@H](O)CN[C@H](c1ccc([N+](=O)[O-])cc1)C(F)(F)F ZINC000568043555
CC[C@H]1CN(CC2(C#N)CC2)c2cccc(Cl)c2O1 ZINC000542253446
CC1(C)OC(=O)C(=Cc2occc2Br)C(=O)O1 ZINC000002144048
CC(C)[C@@H]1CCCN(c2nnc([C@@H](C)Oc3ccc(F)cc3)n2CCn2cc(Cl)cn2)C1 ZINC001360745904
COC[C@H](C)NC(=O)NC(=O)COC(=O)CN1C(=O)N[C@@]2(CCCC[C@@H]2C)C1=O ZINC000023946061
CCCOc1ccc(-c2nnc(N(C)OC3CCCC3)n2C[C@@]2(O)CCS(=O)(=O)C2)cc1OC ZINC001294923936
CN(CC1CC1)c1snc(Cl)c1C#N ZINC000083859094
C=CCC1(C(=O)N2CC[C@@H](C(F)(F)F)C2)CCCCC1 ZINC000888022618
O=S(=O)(Cc1nnnn1CCOCC(F)(F)F)c1ccc(CO)cc1 ZINC000447385335
Cc1n[nH]c(C)c1S(=O)(=O)N(C)C1CCC(F)(F)CC1 ZINC000699485398
Cc1nn(C)c(C)c1Cn1c([C@@H]2CCO[C@H]2C(C)(C)C)nnc1N(C)[C@@H](C)[C@@H](C)S(C)(=O)=O ZINC001290565667
Cn1ccnc1SC[C@]1(O)CC[C@@H]2[C@@H]3CC[C@@H]4C[C@@H](O)CC[C@]4(C)[C@@H]3CC[C@@]21C ZINC000026570595
C[C@]12CC[C@H]3[C@@H](C=CC4=C(N)C(=O)C=C[C@@]43C)[C@@H]1CCC2=O ZINC000031291771
CC[C@@H]1CCCN(c2nnc([C@@H]3CN(S(C)(=O)=O)CCO3)n2C[C@H]2CCSC2(C)C)C1 ZINC001293404585
COCCOC(=O)C1=C(C)NC2=C(C(=O)CC(C)(C)C2)[C@@H]1c1ccc(N(C)C)cc1 ZINC000100492861
CCS(=O)(=O)C1=NN2C(=NC(=O)/C(=C\c3cc(C)n(-c4ccc(C)cc4)c3C)C2=N)S1 ZINC000041083826
CS(=O)(=O)NCCN1C(=O)/C(=C/c2ccc(F)c(Cl)c2)SC1=S ZINC000755379471
CCc1nnc(Cn2cc(Br)cc([N+](=O)[O-])c2=O)o1 ZINC000153462482
C=CCN1COc2ccc3c(C)c(CC(=O)OC)c(=O)oc3c2C1 ZINC000057405812
CCc1ccc([N+](=O)[O-])cc1S(=O)(=O)NCC1CCOCC1 ZINC000195011620
CCN(CC)S(=O)(=O)c1ccc(CNC(=O)CCC(=O)N2CCN(S(=O)(=O)c3cc(C)ccc3C)CC2)s1 ZINC000514393084
C[C@@H](NS(C)(=O)=O)c1nnc(N2CCOC(C)(C)C2)n1CCC[NH+]1CCC(O)CC1 ZINC001541947957
O=C1CC[C@@H]([N+](=O)[O-])[C@@H](c2ccc(Cl)c(Cl)c2)N1 ZINC000000103415
CNC(=O)N1CCN(c2nnc(-c3cnn(C)c3)n2C[C@@H]2C[N@H+](CC(C)C)CCO2)CC1 ZINC001554494467
CCc1ccc([C@H](NC(=O)[C@@H]2CSC(=O)N2)C(C)(C)C)o1 ZINC000081402166
CC(=O)N[C@@H](C(=O)N1CCC(Nc2cc[nH+]cc2-c2nn[nH]n2)CC1)C(C)C ZINC001573538038
C[C@H]1CSC(N(C(=O)C2=NN([C@H]3CCS(=O)(=O)C3)C(=O)CC2)c2ccc(Cl)cc2)=N1 ZINC000012879316
CNC(=O)[C@]1(C)CCN(c2nnc([C@@H](C)NS(C)(=O)=O)n2C[C@@]2(O)CC[N@H+](C)C2)C1 ZINC001554398491
CC1(C)CC(=O)C(=CN=c2[nH]c3ccc(S(N)(=O)=O)cc3s2)C(=O)C1 ZINC000044835316
C#CCN(CC(=O)c1c(N)n(CC(C)C)c(=O)[nH]c1=O)[C@@H]1CCS(=O)(=O)C1 ZINC000066538278
O=C(Cc1cc(F)c(Cl)cc1[N+](=O)[O-])N(CC1CC1)CC1CC1 ZINC000790721831
CC(=O)N1CCCN(c2nnc([C@@H]3CCS(=O)(=O)C3)n2C[C@@H](CC(C)C)[NH+](C)C)CC1 ZINC001508218232
COc1cc(C(=O)n2cc3c(nc2=NCC2CC2)[C@H]2C[NH2+]C[C@H]2S(=O)(=O)C3)c(OC)nc1OC ZINC001191296183
CC(C)C(=O)/N=C1/S[C@@H]2CS(=O)(=O)C[C@@H]2N1c1ccc(N(C)C)cc1 ZINC000101300201
Cc1n[nH]c(C)c1C=C1SC(NC2CCCC2)=NC1=O ZINC000065610688
Cc1nnc(CN(Cc2cnn(C)c2)Cc2ccc(Cl)cc2)o1 ZINC000390834241
O=C(C=C(C1CC1)C1CC1)N1CCC(C2N=NC(=S)N2C2CC2)CC1 ZINC000170621492
C[C@@H](NC(=O)c1csc(S(N)(=O)=O)c1)C12CC3CC(CC(C3)C1)C2 ZINC000031970892
C=CCOc1ccccc1/C=C1\SC(=O)N(C)C1=O ZINC000408535782
Cc1cc(S(=O)(=O)N(C)[C@@]2(CO)CC[C@@H](C)C2)c([N+](=O)[O-])s1 ZINC001309531785
N#Cc1cc([N+](=O)[O-])ccc1N1CCN([C@@H]2CS(=O)(=O)C[C@@H]2O)CC1 ZINC000270976180
CCC[C@H](C)[N@H+]1C[C@H]2[C@@H](C1)C(=O)NC21CCN(C(=O)c2cc(C)c(C)o2)CC1 ZINC000585106290
CC(C)NS(=O)(=O)CCNC(=O)N1CCN(S(=O)(=O)c2ccccc2[N+](=O)[O-])CC1 ZINC000521907586
Oc1ccccc1C(=NNc1ccccc1)c1ccccc1O ZINC000004962613
Cc1ccc(S(=O)(=O)O[C@@H]2CC[C@]3(C)[C@H]4CC[C@]5(C)[C@@H]([C@H](C)CCCC(C)C)CC[C@H]5[C@@H]4CC[C@@]3(O)C2)cc1 ZINC000123247098
Cc1csc(=O)n1CCC(=O)N1C[C@@H](C)[C@H]([NH2+]CC(=O)NCC#N)C1 ZINC001214859435
COc1ccc([C@@H]2CC(=O)C3C(=Nc4nnnn4[C@@H]3c3ccc(OC)c(OC)c3OC)C2)cc1 ZINC000009660458
CCS[C@@H](C)c1noc(CN(C)C(=O)c2c[nH]nc2[N+](=O)[O-])n1 ZINC000549217036
CC(C)Cn1c([C@H](C)NS(C)(=O)=O)nnc1N1CC[C@H](C)[C@@H](C)C1 ZINC000549828129
C[N+](C)(C)C[C@H](O)CC(=O)Oc1ccc(I)cc1[N+](=O)[O-] ZINC001229941739
O=[N+]([O-])c1ccc(S(=O)(=O)NCc2cnc3n2CCCC3)s1 ZINC000375102705
C#CCOC(=O)C(C)(COC(=O)CCNC(=O)OC(C)(C)C)COC(=O)CCNC(=O)OC(C)(C)C ZINC001501018219
CC/N=C1\S/C(=C\c2cc(C)n(-c3ccc(Br)c(Cl)c3)c2C)C(=O)N1CC ZINC000408859510
O=[N+]([O-])c1ccc(NCCC[C@H]2CCCC[C@@H]2O)c2ccncc21 ZINC000154484965
CO[C@@H]1CN(Cc2ncnn2CCF)C[C@H]1NC(=O)c1csnc1C ZINC001081557504
CCOC[C@@H]1CN(Cc2cnn(C)c2)Cc2cnn(C)c21 ZINC000096060056
O=[N+]([O-])c1cnc(Br)cn1 ZINC000034224181
CO[C@]1(C)CCCN(C(=O)C[C@@H]2C[C@@H](C)CC(C)(C)C2)CC1 ZINC000477869678
C=C[C@@](C)(O)CC(=O)N1C[C@@H]([NH2+]CC(=O)N(C)C)[C@@H](n2ccnn2)C1 ZINC001129795366
CN(CC(=O)ONC(=N)c1ccc([N+](=O)[O-])cc1)S(=O)(=O)c1ccc2ccccc2c1 ZINC000006574659
C#CCN(C(=O)C1CCC(C(F)(F)F)CC1)C(C)(C)C ZINC000723031475
Cc1c([N+](=O)[O-])cccc1S(=O)(=O)NCC[C@@H]1CCO[C@H](C)C1 ZINC000273517418
C#CCN(c1nnc(Cn2ccc3ccccc32)n1C[C@@H](F)COC)[C@@H]1CCS(=O)(=O)C1 ZINC001507637560
CC1CCN(c2nnc(SCCN3CCCS3(=O)=O)n2C[C@@H]2CCCO2)CC1 ZINC000095430753
Cc1ccc(NS(=O)(=O)c2ccc(NCC(=O)N[C@@H]3C[C@H]3[C@@H]3C[C@H]3C)c([N+](=O)[O-])c2)c(C)c1 ZINC001306898105
CC(C)CC[C@@](C)(O)Cn1c(-c2ccc(Br)s2)nnc1N(C)CC1CCOCC1 ZINC001359889156
C[C@H]1CN(C(=O)CN2C(=O)COc3ccc([N+](=O)[O-])cc32)CC(=O)N1 ZINC000453042627
O=C(CN1C(=O)c2ccc([N+](=O)[O-])cc2C1=O)OCC(=O)c1ccc(Br)cc1 ZINC000001159736
CN(C1=NC(=O)/C(=C/C(Cl)=C/c2ccc([N+](=O)[O-])cc2)S1)c1ccc(O)cc1 ZINC000001469704
CNC(=O)NCC(=O)NCC1(Nc2cc[nH]c(=O)c2[N+](=O)[O-])CC1 ZINC001110380872
C[C@H](/N=C/c1ccc(O)c(Cc2c(F)cccc2Cl)c1O)c1ccccc1 ZINC000100092756
N#Cc1ccc2ncc(/C=C\C(=O)c3ccc(Br)s3)n2c1 ZINC000255454940
O=C(Nc1ccc([N+](=O)[O-])cc1)C(C(=O)Nc1ccc([N+](=O)[O-])cc1)C(=O)Nc1ccc([N+](=O)[O-])cc1 ZINC000104131986
CC[C@@H]1CSC2=N[C@H](c3ccccn3)[C@@H](c3ccc(O)c(Br)c3)N21 ZINC000222665765
Cc1nc2ncnc(Nc3c(C)nn(C)c3C)c2[nH]1 ZINC000057279833
CCOP(=O)(OCC)C(=Cn1c2cc([N+](=O)[O-])ccc2[nH]c1=S)C(=O)OC ZINC000001636746
CCc1ccc(N=C2NC(=O)/C(=C/c3ccc(OCc4cccc(F)c4)c(I)c3)S2)cc1 ZINC000408758734
Cc1ccc(S(=O)(=O)N2CC[C@]3(C2)CCC[N@H+](CC2CCOCC2)C3)cc1 ZINC000096215456
CCOC(=O)CN(CC(N)=O)S(=O)(=O)c1cc2c(cc1OC)NC(=O)CO2 ZINC000429852689
Cc1cc(/C=C2/C(=N)N3N=C(S(C)(=O)=O)SC3=NC2=O)c(C)n1-c1ccc(C)cc1C ZINC000041077692
CC1(C)CCCN(Cc2cncc(C(F)(F)F)c2)[C@@H]1C#N ZINC000361382444
CC1(C)C[C@@H](Nc2cc(F)c([N+](=O)[O-])cc2[N+](=O)[O-])C(C)(C)N1O ZINC000167107485
O=C1c2ccccc2C(=O)N1c1ccc2nc(Sc3ccc(/C=C4\S/C(=N\c5ccccc5)N(c5ccccc5)C4=O)o3)sc2c1 ZINC000408988404
O=[N+]([O-])c1ccc(-n2cccc2[C@@H]2[C@@H](c3ccccn3)NC(=S)N2C2CCCC2)cc1 ZINC000225024650
O=C(Nc1cc(C(F)F)ccc1Cl)NC1CC(F)(F)C1 ZINC000277115287
CCOCc1nnc(N2CCN3C(=O)C(=O)NC[C@@H]3C2)n1Cc1ccc(N(C)C)cc1C ZINC001503116289
CC(=O)OC[C@H]1O[C@@H](OC(C)=O)[C@H]([NH2+]C2C[C@@H]3COC[C@H](C2)N3C)[C@@H](OC(C)=O)[C@@H]1OC(C)=O ZINC001172129353
CCOC(=O)CC[C@@]1(C(=O)OCC)CCCC1=O ZINC000005812332
COC(=O)[C@@H]1C[C@@H](C(=O)n2cc3c(nc2=NCC2CC2)[C@H]2C[NH2+]C[C@H]2S(=O)(=O)C3)CCN1 ZINC001159393992
CC(C)CN1CCN(c2nnc([C@@H]3CCS(=O)(=O)C3)n2C[C@H](C)C[NH+]2CCCCC2)CC1=O ZINC001509428001
C[C@@H](OC(=O)[C@@H]1CC(=O)N(c2ccc([N+](=O)[O-])cc2)C1)C(=O)c1ccc(Cl)cc1 ZINC000007881398
COC(=O)c1cc([N+](=O)[O-])cn(Cc2ccc(Cl)s2)c1=O ZINC000345243819
CCN1CCN(S(=O)(=O)c2ccc([N+](=O)[O-])cc2Cl)[C@@H](C)C1 ZINC000285184233
N#CCCCN1CCO[C@H](c2ccc(C(F)(F)F)cc2)C1 ZINC000096501286
COCCN1C(=O)[C@@H]2[C@H](C1=O)[C@@H](Cc1ccccc1)[NH2+][C@@]21C(=O)Nc2ccc(Cl)cc21 ZINC000020566221
Cc1cc(N2CCC3(CCC(=O)N(CC[NH+](C)C)C3)CC2)nc(C)c1C#N ZINC000091915427
CN(C(=O)OC(C)(C)C)c1ccc([N+](=O)[O-])cc1 ZINC000113699498
COC(=O)[C@@]1(C)CCCN1S(=O)(=O)c1ccc([N+](=O)[O-])c(C)c1 ZINC000275226010
C[C@@H]1C[N@@H+](CCCn2c([C@@H]3CCC(=O)N3)nnc2N2CCN(C)C(=O)[C@@H]2C)C[C@H](C)O1 ZINC001494532887
Cc1cc(N2CCN(C(=O)[C@@H](C)O)CC2)c(Cl)cc1[N+](=O)[O-] ZINC000301901125
O=S(=O)(NCC1(OCCO)CCOCC1)c1c(Cl)nc2sccn21 ZINC000800199206
CC(C)C[C@H](C)N(C)C(=O)Cn1c(=O)oc2ccc([N+](=O)[O-])cc21 ZINC000053777240
CC1(C)C[S@](=O)CCN1C[C@@H](O)COc1cccc([N+](=O)[O-])c1 ZINC000330990320
Cc1ccc(Cn2c(C3CC3)nnc2N(C)[C@H](C)[C@@H](C)S(C)(=O)=O)c(O[C@H]2CCOC2)c1 ZINC001289675064
CC(=O)Oc1c(C)cc(OC[C@@H](O)C[NH2+]CCNC(=O)c2ccc(Cl)c(S(N)(=O)=O)c2)c(C)c1C ZINC000025584643
CC(=O)N[C@@H](C)C(=O)N1CCC([C@H](C)Nc2cc[nH+]cc2-c2nn[nH]n2)CC1 ZINC001573470989
O=C1N/C(=N/c2ccc(Cl)cc2)S/C1=C\c1ccc(Cl)s1 ZINC000005634863
c1[nH]nc2c1CCC[C@@H]2OCc1noc(C2CC2)n1 ZINC000188928487
C[C@@H](NC(=O)[C@@H]1CCC[NH2+]C1)C(=O)N1CCC(O)(Cn2ccc3ncccc32)CC1 ZINC000019077768
CC(C)[C@H]1CN(C(=O)C(=O)c2cc(S(N)(=O)=O)cn2C)CCN1C(=O)OC(C)(C)C ZINC001466917350
CCn1cc(C=Nn2c(-c3cn(C)nn3)csc2=NCCSC)cn1 ZINC000844562363
Nc1cc([N+](=O)[O-])c(C(F)(F)F)cc1Br ZINC000085224850
O=C(CSC1CCCC1)N[C@@H]1CC[C@H]2OCCO[C@@H]2C1 ZINC000244986251
O=C(N[C@@H]1CCO[C@]2(CCOC2)C1)c1c[nH]c2cc([N+](=O)[O-])ccc21 ZINC000611299835
O=C1/C(=C\c2ccncc2)SC(=S)N1c1ccc(Br)c(Cl)c1 ZINC000409348981
CCCc1n[nH]c(C(=O)N2CC[C@H]3CC[C@@H](C2)[S@@]3=O)c1[N+](=O)[O-] ZINC000600484257
O=C(CN1C(=O)CSC1=S)n1cc2c(nc1=NCC1CC1)[C@H]1C[NH2+]C[C@H]1S(=O)(=O)C2 ZINC001144841460
NC(=O)C1([NH+]2CCCCC2)CCN(C(=O)CCn2ccn3nc4c(c3c2=O)CCCC4)CC1 ZINC000169760011
CO[C@@]1(C[NH2+][C@@H](C)c2cc(Br)cc(F)c2[O-])CCS(=O)(=O)C1 ZINC000903365789
CC(C)(C(=O)OCCN1C(=O)CNC1=O)n1cc([N+](=O)[O-])cn1 ZINC000726660544
CN1O[C@@H](COS(=O)(=O)c2ccc(Cl)cc2)CC12C1CC3CC(C1)CC2C3 ZINC000003096578
C=CCN1CC2(CCC1=O)CC[NH+](C[C@@H]1Cc3c(nc(C)nc3C)O1)CC2 ZINC000091691610
CCOCCn1c([C@@H]2CN(S(C)(=O)=O)CCO2)nnc1N1C[C@@H](C)[N@H+](CC)C[C@@H]1C ZINC001548273893
C[C@]1(O)COC2(CCN(C(=O)[C@@H]([NH3+])Cc3ccc(O)cc3)CC2)C[C@@H]1n1ccc(=O)[nH]c1=O ZINC000257265282
C[C@@H](O)[C@H]1CCN(S(=O)(=O)c2ccc([N+](=O)[O-])cc2Cl)C1 ZINC000168254713
O=[N+]([O-])c1cnn(CC[S@](=O)c2ccc(Br)cc2)c1 ZINC000124462813
C=CCN(Cc1csc(COc2cc(C)cc(C)c2C)n1)C(=O)CC(C)C ZINC000036106146
CC(C)(C(=O)NC12CCC(C(F)(F)F)(CC1)CC2)C1CC1 ZINC000570789895
C=CC(C)(C)[C@]12C=C(OC)C(=O)N3C(=Cc4c[nH]cn4)C(=O)N[C@@]31N(OC)c1ccccc12 ZINC000014588065
CC1(C)OC(=O)C(=CN=c2[nH]c3ccc(S(N)(=O)=O)cc3s2)C(=O)O1 ZINC000044835337
O=[N+]([O-])c1cc([N+](=O)[O-])c(C(F)(F)F)nc1Cl ZINC000034438594
CC(C)(C)n1cc(C(=O)N[C@H]2C[C@H](Nc3ccc(-c4nn[nH]n4)nn3)C2)nn1 ZINC001573894697
[NH3+]C[C@H]1CN(S(=O)(=O)c2ccc([N+](=O)[O-])c(Br)c2)CCO1 ZINC000370420259
Clc1ccc(Br)c2ncnn21 ZINC000115106267
O=C([C@@H]1COC[C@@H]2CN(C(F)(F)Oc3ccc4c(Cl)ncnc4c3)C[C@@H]21)N1CCCCO1 ZINC001164707746
O=C(c1csc([N+](=O)[O-])c1)N1CCS(=O)(=O)[C@@H]2COCC[C@@H]21 ZINC001141968348
CCS(=O)(=O)[C@](Cl)(Br)[C@H](O)C1CC1 ZINC000096519932
O=C1N=C(Nc2ccc(F)cc2)SC1=Cc1ccc(Cl)c([N+](=O)[O-])c1 ZINC000006096700
CC[C@H](C)OCC(=O)N1CC2(C1)CCN(C(=O)CCC(C)C)C2 ZINC001405990661
CC(C)CS(=O)(=O)N1CCC(Nc2ncc(S(N)(=O)=O)s2)CC1 ZINC000539595416
O=C(C1CCN(c2ccc(S(=O)(=O)N3CCOCC3)cc2[N+](=O)[O-])CC1)N1CC[NH2+]CC1 ZINC000514371529
C[C@@]1(C2CC2)NC(=O)N(C[C@@H](O)COc2cccc([N+](=O)[O-])c2)C1=O ZINC000024089602
CC1(C)[C@@H]2CC[C@@]1(C)[C@H](OC[C@H](O)CN1CCOCC1)C2 ZINC000035590746
CS(=O)(=O)CCNc1ccc(I)cc1[N+](=O)[O-] ZINC000097346940
CC(=O)N1CCC[N@@H+]([C@@H]2CN(c3nnc([C@H]4CCCO4)n3CCNC(=O)C(C)(C)C)C[C@@H]2C)CC1 ZINC001508234782
CCOC(=O)C12CC(C(=O)n3cc4c(nc3=NCC3CC3)[C@H]3C[NH2+]C[C@H]3S(=O)(=O)C4)(C1)C2 ZINC001186558243
C[C@H](NS(C)(=O)=O)c1nnc(N2CCN3C(=O)OC[C@@H]3C2)n1CC[N@@H+]1CCC[C@@H]1C ZINC001541945753
O=C1/C(=C\c2ccc([N+](=O)[O-])o2)SC(=S)N1C1CCCCC1 ZINC000113830402
CC(C)Cn1cc(/C=C2\Oc3cc(O)ccc3C2=O)cn1 ZINC000256049526
CC(C)CN(C(=O)COC(=O)c1ccc([N+](=O)[O-])o1)[C@H]1CCS(=O)(=O)C1 ZINC000008694149
Cc1ccc(S(=O)(=O)N[C@]23C[C@H]2COC32CCC2)cc1[N+](=O)[O-] ZINC000922106807
C=CC[NH2+][C@@H]1CN(C(=O)C2(S(C)(=O)=O)CCC2)C[C@@H]1n1ccnn1 ZINC001070304193
Cc1nn([C@@H]2CCS(=O)(=O)C2)c(Cl)c1/C=C1/CCn2nccc2C1=O ZINC000853010190
CN(CCC(F)(F)F)c1nnc([C@H]2CN(S(C)(=O)=O)CCO2)n1CC1([NH+](C)C)CCCC1 ZINC001503565888
COC1(C)CCN(S(=O)(=O)c2cc(C)c(F)c([N+](=O)[O-])c2)CC1 ZINC000271741560
CC(C)Oc1ccc(C(=O)C2=C(O)C(=O)N(CCCn3ccnc3)[C@@H]2c2cccc([N+](=O)[O-])c2)cc1 ZINC000001154138
Cn1nncc1S(=O)(=O)Oc1ccc(C#N)cc1I ZINC000798471215
C[C@@H](NC(=O)CCn1ccccc1=O)[C@H](C)Nc1cc[nH+]cc1-c1nn[nH]n1 ZINC001575285295
CC[NH+]1CCN([C@@H](C)Cn2c(-c3cc(Br)c[nH]3)nnc2N2CCN(C)C(=O)C2)CC1 ZINC001502310621
COC(=O)[C@@H](F)C(Nc1ccc2c(c1)C(=O)NC2=O)=C1C(=O)NC(=S)NC1=O ZINC000054503439
CCN(CCCn1c(-c2cnn(C)c2)nnc1N1CC[NH+](C(C)(C)C)CC1)S(C)(=O)=O ZINC001502181881
[NH3+]C[C@@H]1CN(S(=O)(=O)c2cc3c(cc2[N+](=O)[O-])OCCO3)CCO1 ZINC000372226512
O=C1c2cccc3cc([N+](=O)[O-])cc(c32)C(=O)N1N=Cc1ccc(OC(F)F)cc1 ZINC000254737473
CC(=O)C(=CN1CC(=O)NC1=S)C(=O)Nc1ccc([N+](=O)[O-])cc1 ZINC000005855661
COCC#CC(=O)NCC(=O)OC ZINC001118606210
O=[N+]([O-])c1ccc(OC(F)F)c(NCc2cc(Cl)cc3c2OCOC3)c1 ZINC000084351249
Cn1nnc2c1CCN(CC1CC1)[C@H]2COCC1CC1 ZINC000096045298
O=C(CCn1ccnn1)OCc1cc([N+](=O)[O-])cc2c1OCOC2 ZINC000787629797
C[C@@H]1CN(c2nnc([C@@H]3CN(S(C)(=O)=O)CCO3)n2CCC[N@H+](C)C2CCCCC2)C[C@@H](C)O1 ZINC001494364402
O=[N+]([O-])c1cc([N+](=O)[O-])c(Nc2ccc(Br)cc2)c([N+](=O)[O-])c1 ZINC000101079802
O=C([O-])c1c2c(sc1S(=O)(=O)N1CCO[C@@H](C(F)(F)F)C1)C[NH2+]CC2 ZINC000067817764
CC(C)O[C@]1(c2nnc(N3CCC(C)CC3)n2C[C@@H](N2CCOCC2)C(F)(F)F)CCOC1 ZINC001291149959
COC(=O)c1scc(C)c1NC(=O)C(=O)N1CCN([C@@H]2CC[NH2+]C2)CC1 ZINC000415724796
N#CC1(c2ccccc2)CCN(S(=O)(=O)c2ccc(Cl)c([N+](=O)[O-])c2)CC1 ZINC000005682052
O=C1CCc2cc([N+](=O)[O-])c(N3CCC4=C(CCC(=O)N4)C3)cc2N1 ZINC000853745144
CS(=O)(=O)C1=NN2C(=NC(=O)/C(=C/c3cn(CCOc4ccccc4Cl)c4ccccc34)C2=N)S1 ZINC000101397345
O=C1C(=Cc2cc(-c3nn[nH]n3)cs2)SC(=S)N1Cc1ccon1 ZINC000823505310
C[C@H](O)[C@H](C)Sc1cc(C(F)(F)C(F)(F)F)ncc1[N+](=O)[O-] ZINC000278178008
C=CCS(=O)(=O)CCNC(=O)C(=O)Nc1ccn(-c2cc[nH+]cc2)n1 ZINC001320874122
CC(=O)N(C)C1CCN(c2nnc([C@@H](C)NS(C)(=O)=O)n2C[C@@H](C)[NH+](C)C)CC1 ZINC001540928155
CO[C@@H]1CN(Cc2nnc(C)s2)C[C@H]1NC(=O)c1cnc(C)n1C ZINC001082066482
O=[N+]([O-])c1ccc(CN(C2CC2)S(=O)(=O)c2ccc(Br)c([N+](=O)[O-])c2)cc1 ZINC001309367320
Cc1nn([C@H]2CCS(=O)(=O)C2)c(Cl)c1C=NN[C@H]1CCOC(C)(C)C1 ZINC000780251935
C[C@H](CC(=O)NC[C@H](CO)Nc1ccc(-c2nn[nH]n2)nc1)c1cnn(C)c1 ZINC001574497044
Cc1ccc(/N=C2\S/C(=C/c3ccc(-c4ccc(Cl)c(Br)c4)o3)C(=O)N2CC(C)C)cc1 ZINC000408909421
C[C@@H]1CN(c2nccnc2C#N)CCN1C(=O)NCCN1C(=O)CNC1=O ZINC000268074293
CC(C)[N@H+]1[C@@H]2CCN(c3nc(Cl)nc4c3CSCC4)C[C@H]2C[C@H]1Cn1cccn1 ZINC001164841755
C[C@@]1(OC(=O)c2cc(Cl)cc([N+](=O)[O-])c2)CCS(=O)(=O)C1 ZINC000838887243
C[C@H](Sc1nncn1C)C(=O)N[C@H](C#N)c1ccc(Br)cc1 ZINC000499411419
C[C@@H]1CCc2sc(-c3nnc(N(C)C[C@@H]4CCCCO4)n3CCNS(C)(=O)=O)cc2C1 ZINC001291062783
CS(=O)(=O)O[C@H]1CN[C@H](C(=O)n2c(C(N)=O)c(N)sc2=Nc2ccccc2)C1 ZINC001218773941
Cc1nc(Cl)nnc1N(C(=N)CCSCc1csc(NC(N)=[NH2+])n1)S(N)(=O)=O ZINC001169180438
O=C1CN(N=Cc2ccc(-c3ccc([N+](=O)[O-])cc3)o2)C(=O)N1 ZINC000007997966
CC[C@@H]1CN(CN2CCN(c3ccccc3[N+](=O)[O-])C2=O)C[C@H](C)O1 ZINC000752791511
Cc1ccc(/N=C2\S/C(=C/c3ccc(OCC(C)C)c4ccccc34)C(=O)N2C2CCCCC2)cc1 ZINC000408910679
CCN([C@H](C)CS(C)(=O)=O)S(=O)(=O)c1c[nH]c(C(=O)N2CCCC2)c1 ZINC000264816439
COc1cc(Br)cc(CN2CCC(S(C)(=O)=O)CC2)c1O ZINC000769485622
C=CCCC[NH2+][C@@H]1CN(C(=O)C2CS(=O)(=O)C2)C[C@@H]1n1ccnn1 ZINC001129864126
Cc1cc2c(cc1C=C1C(=O)N(C)C(=O)N(C)C1=O)C(C)=CC(C)(C)N2C(C)C ZINC000223508176
Cn1nc([O-])c(=O)nc1SCC1=C(C(=O)[O-])N2C(=O)[C@@H](NC(=O)[C@@H]3C[NH2+]C[C@@H](O)C3)[C@H]2SC1 ZINC001221383191
CN(c1c(Cl)[n+]([O-])ccc1[N+](=O)[O-])C1CCS(=O)(=O)CC1 ZINC001167103862
C[NH+](C)CCN1CCN(c2cccc(S(N)(=O)=O)c2[N+](=O)[O-])CC1=O ZINC000593486091
CC(C)CCNC(=O)[C@@H](CC(C)C)NC(=O)[C@H]1O[C@@H]1C(=O)NC[C@H]1O[C@@H](C(C)C)O[C@@H]1C[NH3+] ZINC001182982669
O=C(NC1CCN(c2cc3c(cc2[N+](=O)[O-])CCC(=O)N3)CC1)C1CC1 ZINC000048287817
Cc1nn(C)c(C)c1CN(C)c1nccc(-c2nn[nH]n2)c1[N+](=O)[O-] ZINC000822492209
CCN1C(=O)/C(=C\c2cc(C)n(-c3ccc(Br)cc3F)c2C)S/C1=N/c1ccc(F)cc1 ZINC000409242831
Cc1ccc(/C=C2/C(=N)N3C(=NC2=O)SN=C3S(=O)(=O)C(C)C)o1 ZINC000032961260
O=[N+]([O-])c1ncc(Br)cc1F ZINC000221913704
N=C(NOC(=O)COc1cc(Cl)c(Cl)cc1Cl)c1ccc([N+](=O)[O-])cc1 ZINC000016320062
C[C@@H]1COCC[N@@H+]1C1CCN(C(=O)c2cc([N+](=O)[O-])ccc2[O-])CC1 ZINC000597679209
O=C(ON1C(=O)CCC1=O)[C@@H]1C[C@@H]2C=C[C@H]1C2 ZINC000100362791
O=C1/C(=C/c2cccc([N+](=O)[O-])c2)SC(=S)N1[C@@H]1CCS(=O)(=O)C1 ZINC000013562180
CCOc1ccccc1C=NN=c1[nH]c2ccccc2[nH]1 ZINC000004653307
CCOC[C@H]1CCN(c2cc([N+](=O)[O-])cc(S(N)(=O)=O)c2)C1 ZINC000267113252
C/C=C\[C@@H](C)C1(CCC)C(=O)NC(=S)NC1=O ZINC000016927128
C[C@]12COC[C@H]1CN(S(=O)(=O)Cc1ccc([N+](=O)[O-])cc1)C2 ZINC000594855224
O=[N+]([O-])c1ccn([C@@H]2CCCC[C@@H]2[NH2+]C2CCN(S(=O)(=O)C3CC3)CC2)n1 ZINC000170606845
CCOc1cc(C2C3=C(CCCC3=O)N(C)C3=C2C(=O)CCC3)cc(I)c1OCC(N)=O ZINC000409219443
CC(C)(C)OC(=O)[C@@H](c1ccc([N+](=O)[O-])cc1)[C@@H]([NH3+])CC(=O)[O-] ZINC000054965041
CCOC(=O)[C@@H]1CC[C@@H]([NH2+]Cc2ncn3c2CN(C(=O)OC(C)(C)C)CCC3)CO1 ZINC001169334506
O=C(/C=C/c1ccc(F)cc1[N+](=O)[O-])N[C@@H](CO)C1CCOCC1 ZINC000493647472
CC1([C@@]2(O)CC[C@H]3[C@@H]4CC[C@@H]5C[C@H](O)CC[C@]5(C)[C@H]4[C@H](O)C[C@@]32C)OCCO1 ZINC000004897152
CC(C)[NH+]1CCN(c2nnc([C@@H]3CN(S(C)(=O)=O)CCO3)n2C[C@@H]2C[C@H]2C)CC1 ZINC001543708055
O=C(c1cnc([C@H]2CCCO2)s1)N1C[C@@H]2CCN(C(=O)C(F)F)[C@@H]2C1 ZINC001020880525
CCOCc1nnc(N2CCC(N3CC[NH+](C(C)C)CC3)CC2)n1CC1CCS(=O)(=O)CC1 ZINC001503062736
C[C@]1(O)CC2(CCN(C(=O)CCCC[NH3+])CC2)OC[C@@H]1n1cc(F)c(=O)[nH]c1=O ZINC000257310641
CC(C)[C@@H]1C[C@@H](OC(=O)c2cc([N+](=O)[O-])cn2C)c2ccccc21 ZINC001128530253
Nc1nc2ncc(-c3[nH]nc(-c4n[nH]c(-c5cnc6nc(N)nn6c5)c4[N+](=O)[O-])c3[N+](=O)[O-])cn2n1 ZINC000013642412
Cc1cc(N2C(=O)CCS2(=O)=O)ccc1S(=O)(=O)Nc1ccc2c(c1)OCCO2 ZINC000011904224
CSc1ccc([N+](=O)[O-])c(C(=O)N2C[C@H]3CN(C(C)=O)C[C@H]3C2)c1 ZINC000816743288
C[C@H](NS(C)(=O)=O)c1nnc(N(C)[C@@H]2CCOC2)n1C[C@@]1([NH+](C)C)CCSC1 ZINC001541907891
C[C@H]1CN(c2nnc([C@H]3CCOC3)n2CCOCC[NH+](C)C)CC(=O)N1C ZINC001708209148
NC(=O)C1CCN([C@@H]2CC(=O)N(c3ccc([N+](=O)[O-])cc3)C2=O)CC1 ZINC000018244419
CCC[N@@H+]1CC[C@@H](Cn2c([C@H]3CCCOC3)nnc2N2CCN(C(=O)C(=O)NC(C)C)CC2)C1 ZINC001500940568
C#CCN(CC)c1nnc([C@@H]2COCCN2C(=O)OC(C)(C)C)n1CCS(=O)(=O)CC=C ZINC001507691328
Cc1nn(Cc2cc(Cl)c3c(c2)OCCCO3)c(C)c1[N+](=O)[O-] ZINC000007088806
O=C1NC[C@@H](Nc2ccc(Br)cc2)C(=O)N1 ZINC000002043023
CC(C)(C)N1C(=O)C(Br)=CS1(=O)=O ZINC000044563809
CC[C@]1(C)CC[C@@H](Cn2c(COc3ccc(Cl)cc3)nnc2N2CCOC(C)(C)[C@H]2C)O1 ZINC001546057424
C[C@@H](C(=O)N1CCOCC1)N1CCN(C(=O)C(=O)NC[C@@]2([NH+](C)C)CCSC2)CC1 ZINC000583312642
Cn1[n-]c(=O)c(=O)nc1SCC1=C(C(=O)[O-])N2C(=O)[C@@H](NC3C[C@@H]4C=C[C@H](C3)[NH2+]4)[C@H]2SC1 ZINC001246505235
CC(C)C[C@@H](Cn1c([C@@H](C)NS(C)(=O)=O)nnc1N1CCC(c2cnn(C)c2)CC1)[NH+](C)C ZINC001509100491
O=S1(=O)C[C@@H]2NC(=S)N(c3cccc(C(F)(F)F)c3)[C@@H]2C1 ZINC000334157996
CC(=O)N1CCc2sc(S(=O)(=O)N[C@@]3(C[NH3+])CCCC[C@@H]3C)cc2C1 ZINC000658377094
O=C1/C(=C\c2cc([N+](=O)[O-])ccc2Cl)SC(=S)N1c1ccc([N+](=O)[O-])cc1 ZINC000113830532
CS(=O)(=O)N1CC[C@@]2(C(=O)N3CCOCC3)CC[N@H+](C[C@@H]3CNCCO3)CC[C@@H]12 ZINC001235495740
[O-]c1c(Cl)cc(Cl)cc1C[NH+]1CCC(O)CC1 ZINC000023281325
C=CCCCn1c([C@@H](C)NS(C)(=O)=O)nnc1N1CCN2C(=O)C(=O)NC[C@@H]2C1 ZINC001359209031
COC(C)(C)CN(C)S(=O)(=O)CCc1ccc([N+](=O)[O-])cc1 ZINC000541870535
CNC(=O)[C@@H](C)[NH2+][C@@H]1CN(C(=O)CSCC#N)C[C@@H]1n1ccnn1 ZINC001129603753
CCCC(C)(C)[C@@H]1C[C@H](C)CCC1N=Nc1ccc([N+](=O)[O-])cc1[N+](=O)[O-] ZINC000101673103
C[C@H]1C[C@H](O)CN1C(=O)CCOc1ccc(Cl)cc1[N+](=O)[O-] ZINC000351909779
CCC[N@H+](CC)CCn1c(-c2cc(Br)cn2C)nnc1N1CCC[C@@](C)(C#N)C1 ZINC001306801814
O=[N+]([O-])c1cc(/N=C\Nc2ccc(Cl)c([N+](=O)[O-])c2)ccc1Cl ZINC000004825241
CC[C@H](C)c1ccc(N[C@@H](C)C(=O)N(C)[C@H]2CCS(=O)(=O)C2)cc1 ZINC000241587891
C[C@H]1CN(C(=O)OC(C)(C)C)CC(F)(F)[C@H]1O ZINC000306883582
C=CCn1c(SCC(=O)Nc2ccc(Br)cc2C(C)C)nnc1[C@H](NC(=O)c1cccc(C)c1)C(C)C ZINC000409363011
C[C@@H]1CN(CN2C(=O)C[C@@H](Cc3cnn(C)c3)C2=O)CC[C@@H]1[NH+]1CCN(C)CC1 ZINC000763333479
CC(C)C[N@@H+]1CCO[C@@H](CNC(=O)Cn2cc([N+](=O)[O-])c(=O)c([N+](=O)[O-])c2)C1 ZINC000768462325
Cc1cc(C)c(N(C)S(=O)(=O)c2ccccc2[N+](=O)[O-])c(C)c1 ZINC000224754748
CCN(CC)S(=O)(=O)c1ccc(-n2ccc([N+](=O)[O-])n2)c([N+](=O)[O-])c1 ZINC000048311392
CCc1cccc2c(CC(=O)[N-]S(=O)(=O)c3cccc([N+](=O)[O-])c3C)c[nH]c21 ZINC000789488950
CC(C)Oc1ccc2ccccc2c1C=C1C(=O)NC(=S)NC1=O ZINC000075286861
C=CCOc1c(Br)cc([C@@H]2Nc3ccccc3-c3nnc(SCCCCCC)nc3O2)cc1OCC ZINC000101008381
N#CCCN(CCC#N)Cn1c(=O)oc2cc(Br)ccc21 ZINC000029503701
O=C1NC(=O)C2(Cc3cc([N+](=O)[O-])ccc3N3CCN(c4ccccc4F)C[C@@H]32)C(=O)N1 ZINC000016956877
COC(=O)[C@@]1(C(F)(F)F)N=C(N(C)C)OC2=C1C(=O)CC(C)(C)C2 ZINC000040284250
CO[C@H](C)CCOC(=O)c1cc(C(C)(C)C)nn1C ZINC000076091143
C[C@@H]1CN(C[C@@H](O)COc2ccc(OC[C@H](O)CN3C[C@@H](C)O[C@@H](C)C3)cc2)C[C@@H](C)O1 ZINC000101144091
CCc1cccc(CC)c1N1C[C@@H](C(=O)OCC(=O)c2ccc([N+](=O)[O-])cc2)CC1=O ZINC000408663987
CC1(C)NC(=[NH2+])NC(=N)N1c1cc(C(F)(F)F)cc(C(F)(F)F)c1 ZINC000001587053
C[C@H](CCNc1nccnc1-c1nn[nH]n1)NC(=O)[C@H]1CCn2ccnc2C1 ZINC001574691056
O=c1nc2nc[nH]c2c(Nc2cc(Cl)nc3[nH]ccc32)[nH]1 ZINC001170223829
Cn1cnnc1Sc1c([N+](=O)[O-])cc(C(F)(F)F)cc1[N+](=O)[O-] ZINC000005943474
[O-]c1c(Br)cc(Cl)cc1C[NH2+]CCCn1cc(CO)nn1 ZINC000883121355
O=C1NC(=S)NC(=O)C1=Cc1csc2ccccc12 ZINC000075284080
O=C1C[C@@H](N2CCCC(F)(F)C2)C(=O)N1c1cccc([N+](=O)[O-])c1 ZINC000592995874
C[C@@H](Nc1c([N+](=O)[O-])cc(C(F)(F)F)cc1[N+](=O)[O-])C12C[C@H]3C[C@H](CC(O)(C3)C1)C2 ZINC000012285487
O=[N+]([O-])c1ccc(CO[C@@H]2C[C@H]3[C@H]4C=C[C@H]5[C@H]4[C@H]3[C@@H]52)c([N+](=O)[O-])c1 ZINC000104284876
C[C@@H]1C[C@@H](S(C)(=O)=O)C[C@@]1(C#N)CO ZINC000225589821
CC(=O)Oc1ccc2c(=O)c(-c3ccc([N+](=O)[O-])cc3)c(C)oc2c1OC(C)=O ZINC000002322750
C#CCN(c1nnc([C@@H]2CCCCO2)n1C[C@@]1([NH+](C)C)CCSC1)[C@@H]1CCS(=O)(=O)C1 ZINC001507632717
O=C([C@@H]1CCCN(S(=O)(=O)c2ccc([N+](=O)[O-])cc2)C1)N1CCC[NH2+]CC1 ZINC000262465175
COC(=O)C1(N(C)C(=O)c2ccc(F)c(S(=O)(=O)N3CCCC3)c2)CCCC1 ZINC000770704961
Cc1cc(C)c(S(=O)(=O)N[C@@]2(Cc3ccc(C(F)(F)F)cc3)CCOC2)cc1[N+](=O)[O-] ZINC001309479946
O=C1NC(=O)[C@@H](c2cc(Br)cs2)N1 ZINC000061569578
Cc1ccc(NC(=O)c2ccc(-n3cncn3)c([N+](=O)[O-])c2)cc1F ZINC000012883266
C[N@@H+]1C[C@H]2C3(CC[C@@]2(C(=O)N2CCCC2)C1)CCN(C(=O)C1CCOCC1)CC3 ZINC000096036313
COCC(=O)N1CC[C@]2(O)CC[N@H+](Cc3ccc(OC)c(C)c3C)C[C@@H]2C1 ZINC000095369973
O=[N+]([O-])c1cc2c(cc1-n1ccnc1)OCCO2 ZINC000015107588
C[C@@H](NC(=O)OC(C)(C)C)[C@@H](C)NC(=O)c1c[nH]nc1[N+](=O)[O-] ZINC000497096566
N/C(CCSc1ccc(Cl)cc1)=N\O ZINC000019847690
CC(C)(C)c1cc(N)c([N+](=O)[O-])c(C(C)(C)C)c1 ZINC000007023218
CC(C)[N@H+](C)Cc1cc(=O)n2c(n1)CN(c1cc(F)c(C#N)cc1-c1ccnc(Cl)n1)CCC2 ZINC001164813957
CCOC(=O)[C@@H]1CCCN(C(=O)[C@@H](C)[NH+]2CCC(C(=O)N3CCOCC3)CC2)C1 ZINC000105679659
CC(C)[C@@H]1C[C@H]1C(=O)N(C)CCCN(C)c1cnc(F)cn1 ZINC001112115199
CCOCc1nnc(N(C)C[C@@H]2CCC[N@H+](C)[C@H]2c2cnn(C)c2)n1C[C@@]1(O)CCSC1 ZINC001503022295
CCc1ccc(S(=O)(=O)N2CCC[C@H]([C@@H](C)O)C2)cc1[N+](=O)[O-] ZINC000568388809
Cc1ccc(NC(=O)[C@@H](C)c2ccc([N+](=O)[O-])cc2)cc1 ZINC000000579812
CCO[C@@H](C)c1nc(CN(C)Cc2ccc([N+](=O)[O-])cc2)cs1 ZINC000120548373
C[C@@H](CN(C)C(=O)c1cnn(C)c1Cl)Nc1cnc(-c2nn[nH]n2)cn1 ZINC001574763788
NC(=O)COc1c(C=O)cc(Br)cc1[N+](=O)[O-] ZINC000218708425
CC[C@@H]1CCC[C@@H](NS(=O)(=O)C2CCOCC2)C1 ZINC000098013003
CC(=O)C(C(C)=O)[C@@H](C1=C(C)C([N+](=O)[O-])CS1(=O)=O)c1ccccc1 ZINC000100702866
C[C@@H]1C[C@@H](C(=O)N2CC[C@H](CC(N)=O)C2)CC(C)(C)C1 ZINC000377184251
COCCN1CCN(C)C2(CCN(c3cc([N+](=O)[O-])cc4c(Cl)ncnc43)CC2)C1=O ZINC001164644098
C[C@@H](C[NH2+]CCS(=O)(=O)c1ccc(C#N)cn1)N1CCN(C)CC1 ZINC001336750210
[NH3+][C@@H](C(=O)[O-])c1cc(Br)c([O-])c(Br)c1 ZINC000090684437
O=C(Oc1ccc(/C=N/N2C(=O)c3ccccc3C2=O)cc1)c1cccc([N+](=O)[O-])c1 ZINC000003574361
CC(C)=C1[C@@H]2C=C[C@H]1[C@@H]1C(=O)N(c3ccc(C)cc3[N+](=O)[O-])C(=O)[C@@H]21 ZINC000005092070
O=C(c1ccn(-c2ccc([N+](=O)[O-])cc2F)n1)N1CC(CCO)C1 ZINC000599738593
CCN[C@@H](NC(=O)OCC)C(Cl)(Cl)Cl ZINC000025626084
CSc1cccc(C(=O)N=c2ccnc3n(C)[nH]cc2-3)c1[N+](=O)[O-] ZINC000801701403
C[C@H](O)C(=O)OCCCSc1ncc(C(C)(C)C)o1 ZINC000253400497
CN(C)C(=O)c1ccc(C[N@@H+]2CCC[C@]3(CCC(=O)N(CCCO)C3)C2)o1 ZINC000077471634
Cc1ncc(C(=O)N[C@H]2C[C@H]3CC[C@@H]2N3c2ccc(-c3nn[nH]n3)nc2)n1C ZINC001571147088
CN1C(=O)C(=Cc2ccc(-c3ccc([N+](=O)[O-])cc3[N+](=O)[O-])o2)C(=O)N(C)C1=S ZINC000059139721
C[NH+](C)CCNS(=O)(=O)c1ccc(N2CCO[C@@H](CF)C2)c([N+](=O)[O-])c1 ZINC000413468237
Cc1ccc(OCCCOc2ccc(/C=C3\C(=N)N4N=C(S(C)(=O)=O)SC4=NC3=O)cc2)c(C)c1 ZINC000020207873
CC(=O)c1cc(Br)ccc1OC(=O)C1=COCC1 ZINC000078948183
CSc1ccc(/C=C2/C(=O)N(C)C(=S)N2C)cc1 ZINC000004892716
O/N=C1\[C@H]2CC[C@H](C2)[C@@H]1N1CCOCC1 ZINC000100950436
C[C@@H]1CN(c2cccc(S(C)(=O)=O)c2[N+](=O)[O-])CC[S@@]1=O ZINC000345159449
CC[C@@](C)(O)Cn1c(-c2cc(Br)cn2C)nnc1N1CCC2(CCN(C)C2=O)CC1 ZINC001291361860
CC(C)(C)Cc1nnc(N2CCCC[C@H](S(C)(=O)=O)C2)n1C[C@@H]1CCC2(C1)OCCO2 ZINC001287032609
C=C(C)CN(CC)c1nnc([C@@H]2CN(S(C)(=O)=O)CCO2)n1C[C@H]1CCOC[C@H]1OC ZINC001507820784
C#CCNC(=O)[C@@H]1CC(=O)NC(=O)N1 ZINC000214244104
O=[N+]([O-])c1cc(S(=O)(=O)NC[C@@H]2C[NH2+]CCO2)ccc1Br ZINC000842483170
C[C@@H](c1cccc([N+](=O)[O-])c1)N(C)C(=O)/C=C/c1cc(F)cc2c1OCOC2 ZINC000014126074
C[NH+](C)CCOCc1ncn2c1CN(C(F)(F)c1nc(Cl)cc(Cl)n1)CCC2 ZINC001165000223
Cc1cc(Cl)cc(C)c1O[C@H](C)c1nnc(N(C)[C@H]2CCOC2)n1C[C@@H]1CCCS1 ZINC001360987046
C[C@H]1CC(Nc2ccc([N+](=O)[O-])cc2Br)C[C@H](C)O1 ZINC000122933785
CC1CCN(c2nsnc2Cl)CC1 ZINC000003882575
CCOc1cc2c(c(CNc3nnc(-c4cnn(C)c4)o3)c1)O[C@H](C)C2 ZINC000170607127
C[C@@H]1C(=O)N(C)CCN1c1nnc([C@H]2C[C@@H](NC(=O)OC(C)(C)C)C2)n1CC[NH+]1CCSCC1 ZINC001493191218
C[C@H]([C@@H](C)S(C)(=O)=O)N(C)C(=O)c1cc(F)c(F)cc1Cl ZINC000264905358
CC[N@@H+]1CCN(c2nnc([C@@H](C)NS(C)(=O)=O)n2Cc2ccc3c(c2)CCCO3)C[C@H]1C ZINC001502319868
O=C1CC[C@H]2CN(c3ccc([N+](=O)[O-])c4cnccc43)CC[C@@H]2N1 ZINC000596459623
CCC(=CC(=O)N(CCC(F)(F)F)CC(F)(F)F)CC ZINC000279453229
C[C@@H]1C[N@@H+](C2CC2)C[C@@H]1NC(=O)C(=O)N1CCC(n2ccc([N+](=O)[O-])n2)CC1 ZINC000519655872
Cc1nnc(CN(C)Cc2ccc([C@H]3C[C@H]3C)o2)n1C ZINC000230253340
O=[N+]([O-])c1cc(CN2CCn3cccc3[C@@H]2c2ccccc2)c2c(c1)COCO2 ZINC000048332332
CC(C)(C[NH2+]CCS(=O)(=O)c1ccc([N+](=O)[O-])cc1)NS(C)(=O)=O ZINC000591735599
Cc1ccc(S(=O)(=O)C[C@@H](C)[NH2+]C[C@@H](O)Cn2cc([N+](=O)[O-])cn2)cc1 ZINC000518520485
COC(=O)[C@@H]1CS(=O)(=O)CCN1S(=O)(=O)c1c(C)nn(CC[NH+](C)C)c1C ZINC000480334532
COc1ccc2[nH]cc(CCN3C(=O)C(O)=C(C(=O)c4ccc(C)cc4)[C@H]3c3ccc(C(C)C)cc3)c2c1 ZINC000035165019
Cc1ccc([C@@H]2C(C(=O)OC3CCCC3)=C(C)NC3=C2C(=O)CCC3)s1 ZINC000000883263
CN1CCc2nc(Cl)nc(-n3cc4c(nc3=NCC3CC3)[C@@H]3C[NH2+]C[C@@H]3S(=O)(=O)C4)c2C1 ZINC001164792790
CC1(C)OC(=O)C(=Cc2cccn2-c2ccc(S(N)(=O)=O)cc2)C(=O)O1 ZINC000000891943
CC(C)C(=O)N1CCN(c2nnc(-c3cc(Br)cn3C)n2CC(C)(C)C[NH+](C)C)CC1 ZINC001287114125
COC(=O)CC(=O)CC1C(=O)CC(C(F)(F)F)CC1=O ZINC000217652862
Cc1nn(Cn2ccc(C(=O)N3NC(C)=C[C@@]3(O)C(F)(F)F)n2)c(C)c1Br ZINC000013959758
C[C@@H](NS(C)(=O)=O)c1nnc(N(C)CCn2cccn2)n1CC(C)(C)[N@H+]1C[C@@H](C)O[C@@H](C)C1 ZINC001494088948
Cc1ccc(N2CCO[C@H]3CN(C(=O)[C@@H]4Cn5nnnc5C45CC[NH2+]CC5)C[C@H]32)nn1 ZINC001159297449
C[C@H]1C[N@@H+](C2CCOCC2)CCN1c1nnc([C@H]2CCCO2)n1CC(=O)NCC(F)(F)F ZINC001505287867
CCOC(=O)OC[C@@H]1O[C@@H](OC(C)=O)[C@@H](OC(C)=O)[C@@H](OC(=O)OCC)[C@@H]1OC(=O)OCC ZINC000005431613
O=C1[C@@H]2ON(c3ccccc3)[C@@H](c3ccc(O)c(O)c3)[C@@H]2C(=O)N1c1cccc(Cl)c1 ZINC000136371520
C[C@H]1CN(C(=O)Nc2ccc(F)c([N+](=O)[O-])c2)C[C@]2(CCOC2)O1 ZINC001262081717
Cc1nnc([C@@H](C)Nc2cc(C(C)C)nc(C(C)C)n2)s1 ZINC000273530057
O=C([C@@H]1OC[C@@H]2COCC[C@H]12)N1CCCCc2cc([N+](=O)[O-])ccc21 ZINC001337612788
O=C(c1cccnc1)N1C[C@@H]2C[C@@H](O)CN2C2(C[NH+](C3CCC(F)(F)CC3)C2)C1 ZINC000514288968
O=C1[C@H]2[C@@H](C(=O)N1c1ccc(Cl)c([N+](=O)[O-])c1)N1CCCN1[C@@H]2c1ccc(Cl)cc1 ZINC000100829578
COc1cc(C(F)(F)N2CCc3ncnc(OC(C)C)c3CC2)c(C#N)c(Cl)n1 ZINC001164696026
CN1C[C@H](c2ccc([N+](=O)[O-])cc2)[C@@H](C(=O)c2ccccc2)[C@@]12C(=O)Nc1ccccc12 ZINC000017057644
C#CCNS(=O)(=O)C1COC1 ZINC000306274326
O=C(N[C@H]1CC12CCN(C(=O)[C@@H]1CC1(F)F)CC2)c1cc(-c2nn[nH]n2)c[nH]1 ZINC001571301764
O=C([O-])C1CCN(S(=O)(=O)N2CCC[N@H+](C[C@H]3CCCO3)CC2)CC1 ZINC000327369053
CS(=O)(=O)c1nc2c(c(N3CCC4(CC3)CN(c3cncnc3)C(=O)CO4)n1)CC[NH2+]CC2 ZINC001165975117
CSc1c[nH]c2ncnc(N[C@@H](C)c3ccc(F)cn3)c12 ZINC001167475552
CSC[C@@H](C)NC(=O)c1c(C)nc(C(C)(C)C)[nH]c1=O ZINC000081810250
Cc1c(Cl)cccc1/N=C1/NC(=O)/C(=C/c2ccc3c(c2)C(C)=CC(C)(C)N3C(C)C)S1 ZINC000223485171
Cn1nnc2c1C[C@@H](C(=O)N1CCc3ccc([N+](=O)[O-])cc31)CC2 ZINC000291043536
CC(C)[C@@](C)(O)Cn1c([C@@H]2CCS(=O)(=O)C2)nnc1N1CCN(CC[N@H+]2[C@H](C)CC[C@@H]2C)CC1 ZINC001493437952
Cc1cc(=O)[nH]c(NN[C@@H](C#N)c2cccc([N+](=O)[O-])c2)n1 ZINC000016958266
C#CCN(c1nnc([C@@H]2CN(S(C)(=O)=O)CCO2)n1C[C@@H](C)[NH+](C)C)[C@@H]1CCS(=O)(=O)C1 ZINC001588055567
O=C1Nc2ccc([N+](=O)[O-])cc2C1=c1sc2n(c1=O)CN(c1cccc(Br)c1)CN=2 ZINC000008974592
CSC1(Cn2c(CC(C)C)nnc2N2CCN3C(=O)C(=O)NC[C@@H]3C2)CC[NH+](C)CC1 ZINC001519992787
O=C(C1CCC(F)(F)CC1)N1CCC(OC[C@@H]2CCOC2)CC1 ZINC000195560034
C=CCSCCn1c([C@@H]2CN(S(C)(=O)=O)CCO2)nnc1N1CCC([C@H]2CCOC2)CC1 ZINC001508161360
CCc1nnc(CN2[C@@H]3CC[C@H]2[C@@H](NC(=O)[C@@H](C)C(C)C)C3)o1 ZINC001109784441
O=C1CS/C(=N/c2ccccc2)N1c1ccccc1 ZINC000100165236
O=C(Nc1ccc2c(c1)CCC2)N1CCC2(C[C@@H](F)CO2)CC1 ZINC001185753635
C[C@@H](CC(F)(F)F)NC(=O)/C=C/c1ccc(Cl)c([N+](=O)[O-])c1 ZINC000493859982
COC[C@](C)(NC(=O)Cc1c(F)cc([N+](=O)[O-])cc1F)C(=O)OC ZINC000342476474
C=CCn1c([C@@H]2CCS(=O)(=O)C2)nnc1N1CCO[C@H](C(F)(F)F)C1 ZINC000669816821
Cn1ccnc1CN1CCC2(CC1)Nc1cc(Cl)ccc1C1=[NH+]CCCN12 ZINC000072342675
C[C@@H](CNc1ncc([N+](=O)[O-])cc1-c1nn[nH]n1)S(N)(=O)=O ZINC000824435842
Cc1cnn(C)c1C(=O)N[C@H]1C[C@H](NC(=O)[C@@H]2C[C@H]2[N+](=O)[O-])C1 ZINC000973257116
CCOC(=O)[C@@H](NC(=O)OC(C)(C)C)C(=O)N(Cc1noc2c1C[NH2+]CC2)S(C)(=O)=O ZINC001181042675
O=C1[C@H]2[C@H]3CC[C@H](O3)[C@H]2C(=O)N1c1ccc(OC(F)F)cc1 ZINC000670430464
CN(C)c1ccc2c(c1)OCCN2C(=O)C(C)(C)C ZINC000170608837
Cc1ccc(C)c(S(=O)(=O)Nc2cc(C(=O)NCC(C)C)ccc2N2CC[NH2+]CC2)c1 ZINC000033034314
[NH3+][C@@H](Cc1ccc(O)cc1)C(=O)N[C@@H](CO)C(=O)N1CCCn2nnc(Cn3ccnc3)c2C1 ZINC001159515080
O=[N+]([O-])c1c(Cl)nc(Cl)nc1N1CCO[C@@H](C(F)(F)F)C1 ZINC001167083118
CN(CC#N)C(=O)[C@@H]1CNC(=O)N1 ZINC000306988569
CC(C)c1nnc(N2CCn3cc(C(F)(F)F)nc3C2)n1[C@@H]1CCC[C@@H](C(F)(F)F)C1 ZINC001359722466
CC[C@@H](C)c1nnc(N2CCC(c3cnn(CC)c3)CC2)n1C[C@H]1CCN(S(C)(=O)=O)C1 ZINC001291495399
CC(C)(C(=O)N1CC[C@@]2(O)CCCC[C@H]2C1)n1cc([N+](=O)[O-])cn1 ZINC000121243689
Cc1cc(C)c(C)c(Oc2cc(N)cc([N+](=O)[O-])c2)c1 ZINC000002549466
CC(C)C[C@@H](Cn1c([C@@H]2CCC(=O)N2)nnc1N1CCN(c2ccc(C#N)cn2)CC1)[NH+](C)C ZINC001509122976
Cc1nc(Cc2nnc(N(C)[C@H](C)[C@@H](C)S(C)(=O)=O)n2C[C@@H]2COc3ccccc3O2)cs1 ZINC001290380798
COCCN(CC(=O)NC(=O)NC(C)(C)C)c1c(N)n(CC(C)C)c(=O)[nH]c1=O ZINC000011562739
COC(=O)c1ccc(/C=C2/C(=O)[N-]C(=S)N(c3ccc(Cl)cc3)C2=O)cc1 ZINC000016194145
CC(=O)O[C@@H]1CC[C@@]2(C)[C@H]3C(=O)C=C4[C@@H]5C[C@](C)(C(=O)OC[C@@H]6CCCO6)CC[C@]5(C)CC[C@@]4(C)[C@]3(C)CC[C@@H]2C1(C)C ZINC000254854984
COc1cc2c(c(O)c1)C(=O)[C@@]1(O2)C(OC)=CC(=O)C[C@@H]1C ZINC000031168546
CC(C)(C(=O)N[C@H]1CNc2ccccc2C1)n1cc([N+](=O)[O-])cn1 ZINC000593914322
CCOC(=O)[C@]1(C(C)C)CCN(C(=O)c2nn(-c3ccc(Cl)cc3)c3c2CCCCC3)C1 ZINC001459578136
C[C@@H]1CCc2c(-c3nnc(SCn4cc([N+](=O)[O-])cn4)n3C)csc2C1 ZINC000017079661
CC1(C)CC[N@H+](CC(=O)N2C[C@@H]3CCN(C(=O)[C@@H]4C[C@H]4C4CC4)[C@@H]3C2)C1 ZINC001021786256
C[C@@H]1CN(c2nccnc2C#N)CCN1C(=O)C(=O)NCC1([NH3+])CCC1 ZINC000420088542
CC[NH+](CC)CC(=O)N[C@@H]1C(=O)N2C(C(=O)[O-])=C(CSc3nc(=O)c([O-])nn3C)CS[C@H]12 ZINC001180391070
O=C(COC(=O)[C@@H](O)[C@H](O)C(=O)OCC(=O)c1ccc(C(F)(F)F)cc1)c1ccc(C(F)(F)F)cc1 ZINC000017545260
C[C@H](COc1ccc2ccc(=O)oc2c1)[NH2+]C1CCN(S(C)(=O)=O)CC1 ZINC000067822018
C#CCCCCn1c([C@@H]2CN(S(C)(=O)=O)CCO2)nnc1N1CCO[C@H](C(C)(C)C)C1 ZINC001507564009
Cn1ncc2cc(F)c(Br)cc21 ZINC000071790119
Cc1cc(/C=C2/NC(=O)N(C)C2=O)c(C)n1-c1ccc(S(N)(=O)=O)cc1 ZINC000409194162
CCN1CCN([C@@H](C)c2nc(C(C)(C)C)no2)CC1 ZINC000044069560
CC1=C[C@H]2O[C@@H]3C[C@@H](OC(=O)/C=C\C=C\[C@@H](OCCC4=CC(=O)OC4)[C@@H](C)O)[C@@](C)([C@]34CO4)[C@@]2(CO)CC1 ZINC000067910266
O=C1CC[C@H](CN2CC3CC2(C(F)(F)F)C3)CCN1 ZINC000335166555
Cc1c2cccc(F)c2oc1C(=O)N1CCC2(CC1)C[C@H](NS(C)(=O)=O)[C@@](C)(O)CO2 ZINC000257292904
CCCC(=O)O[C@H]1C[C@]2(C)C(C(=O)COC(C)=O)=CC[C@H]2[C@@H]2CCC3=CC(=O)C=C[C@]3(C)[C@@]12F ZINC000070692383
Cc1nnc(N2CCO[C@H](c3ccc(Br)cc3)C2)n1CC1(S(C)(=O)=O)CCC1 ZINC001290885303
CC(C)n1nccc1C(=O)N(C)C[C@@H](O)CNc1ccc(-c2nn[nH]n2)nc1 ZINC001574468500
CCOC(=O)N1CCC([N@@H+]2CC[C@H](O)[C@@](O)(COc3cc(C)cc(C)c3C)C2)CC1 ZINC000585286819
Cc1nn(Cc2ccc(C(C)(C)C)cc2)c(C)c1[N+](=O)[O-] ZINC000005346592
Cc1nsc(N(C)C(=O)CN(C)S(=O)(=O)c2ccc(Cl)cc2)c1C#N ZINC000748234565
CCn1c(C)nnc1SCC(=O)Nc1c(C)cc(C)cc1[N+](=O)[O-] ZINC000020034206
CCOC(=O)CC(=O)N1CCN([C@H](C#N)c2ccc(Br)cc2)CC1 ZINC000179456519
Cc1ccc([N+](=O)[O-])c(S(=O)(=O)N2CC(n3ccnn3)C2)c1C ZINC000375774744
CCOC(=O)[C@@H](C)N1C(=O)S/C(=C/c2cccn2-c2ccc([N+](=O)[O-])cc2)C1=O ZINC000005947939
O=C(CC[C@@H]1CNC(=O)[C@@H]2C[C@H]([NH2+]Cc3ccc(CO)o3)CN21)N1CCc2ccccc21 ZINC000022936729
CCO[C@@]1(c2nnc(N3CCS(=O)(=O)CC3)n2C[C@@H](C)C[NH+]2CCCC2)CCOC1 ZINC001547924719
CC(C)OCc1nc([C@H](C)Nc2ccc3ncc([N+](=O)[O-])n3n2)no1 ZINC000357778507
Cc1nc(CO[C@@H]2CN(C(F)(F)c3cc(S(N)(=O)=O)cnc3Cl)[C@H]3CCCO[C@H]23)cs1 ZINC001164821825
Cc1c(C(=O)NC[C@@]2(O)CC[N@@H+](C)C2)cc(S(N)(=O)=O)cc1[N+](=O)[O-] ZINC000546589081
CC[C@@H](C(=O)NC1CCCCC1)N(Cc1ccccc1C)C(=O)CN(c1cccc([N+](=O)[O-])c1)S(C)(=O)=O ZINC000225050833
CC[NH+](CC)CCOC1CCN(S(=O)(=O)N2CCN(S(C)(=O)=O)CC2)CC1 ZINC000443463874
C=CCN1C(=O)/C(=C/c2ccc(-c3cc([N+](=O)[O-])ccc3Cl)o2)C(=O)NC1=S ZINC000231276426
Cn1c2[nH]c(-c3ccc(Cl)s3)c(-c3c(N)n(C)c(=O)[nH]c3=O)c2c(=O)[nH]c1=O ZINC000008990440
CC[C@@H](C(=O)[O-])[N@@H+]1CCC[C@](O)(C(F)(F)F)C1 ZINC000358369236
O=C(COC(=O)c1ccc(Cl)c([N+](=O)[O-])c1)N1CCNC1=O ZINC000006062183
O=c1[nH]c2ccccc2c(=O)n1N=Cc1c(O)ccc2ccccc21 ZINC000000530710
Cc1ccc([C@@H](c2nnnn2CS(=O)(=O)c2ccc(C)cc2)N2CCCC2)cc1 ZINC000004230564
C[N@+]1([O-])CC[C@@]23c4c5c(O)ccc4C[C@@H]1[C@@H]2C=C[C@H](O)[C@@H]3O5 ZINC000255194380
O=C1C[C@H](n2nnn(-c3ccc(I)cc3)c2=S)[C@H]2CO[C@@H]1O2 ZINC000015277566
C#CCCCNC(=O)NC[C@@H]1CCCC[C@@H]1C(C)(C)C ZINC000743690633
O=c1/c(=C/c2ccncc2)sc2n1CN(c1ccc([N+](=O)[O-])cc1)CN=2 ZINC000004707058
N#Cc1cc(S(N)(=O)=O)ccc1NCc1cc(Cl)c2c(c1)OCCO2 ZINC000742176583
O=[N+]([O-])c1cc(Cl)c(F)cc1OCc1ccc(S(=O)(=O)N2CCCC2)o1 ZINC000242047841
C#CCn1ccc(CN(CCOC)Cn2nc(C)c(Br)c2C)n1 ZINC000788368045
CC(C)(C)OC(=O)N1[C@@H]2CC[C@H]1C[C@@H](CNS(=O)(=O)c1ccc(Cl)cc1[N+](=O)[O-])C2 ZINC001309770147
CC[C@@]1(COC)NC(=O)N([C@H](C)c2ccc(C)c([N+](=O)[O-])c2)C1=O ZINC000419960726
COC(=O)c1cc2c(ncnc2N2CCNC(=O)C23C[NH2+]C3)n1S(=O)(=O)c1ccccc1 ZINC001165301679
CC(C)NC(=O)C(=O)N1CCN(C(=O)CCNS(=O)(=O)c2ccc([N+](=O)[O-])cc2)CC1 ZINC000503080880
O=C1CC[C@]2(CCOC2)CN1Cc1nc(-c2ncccn2)no1 ZINC000091694962
O=C(N1Cc2cccc(Cl)c2C1)C12CC3CC(CC(C3)C1)C2 ZINC000290483318
O=C(c1ccc(C(F)(F)F)cc1[N+](=O)[O-])N1CCc2n[nH]cc2C1 ZINC000079455646
C#CCSCCn1c([C@H]2COCCN2C(=O)OC(C)(C)C)nnc1N(C)C[C@@H](C)C(=O)NC ZINC001507752028
CC(=O)N[C@H](C(=O)n1cc2c(nc1=NCC1CC1)[C@H]1C[NH2+]C[C@H]1S(=O)(=O)C2)[C@@H](C)OC(C)(C)C ZINC001183952769
O=[N+]([O-])c1ccc(I)c(OC[C@H]2CCO2)c1 ZINC001229836074
CC(C)CCNC(=O)[C@@H](c1ccncc1)N(C(=O)c1snc(C(N)=O)c1N)c1ccc2c(c1)OCCO2 ZINC000006076933
C[C@@H](NS(C)(=O)=O)c1nnc(N2CCC(C)CC2)n1CC1([NH+]2CCCC2)CCOCC1 ZINC001493885999
NS(=O)(=O)c1cc2c(cc1Cl)N=CN(S(=O)(=O)c1ccc(Cl)c([N+](=O)[O-])c1)S2(=O)=O ZINC000059608928
O=C(COc1ccc([N+](=O)[O-])cc1Cl)N1c2ccccc2NC(=O)C[C@@H]1C(F)(F)F ZINC000021315259
Cc1nnc([C@@]23COC[C@@H]2CN(c2nc(C)c(C#N)cc2Cl)C3)o1 ZINC000685941422
Cn1ncc([N+](=O)[O-])c1C(=O)NC[C@@H](N1CC[NH2+]CC1)C(F)(F)F ZINC000567047600
CSc1ccc(C)c(C(=O)N(C)[C@@H](C)CC#N)c1 ZINC000069978050
O=C1CCCCC1=CNc1ccc(Br)cn1 ZINC000006815867
Clc1cnc(NCC2(Cn3cccn3)CC2)nc1 ZINC000584901509
CN1CCC(CNC(=O)N2CCN(C(=O)[C@@H]3CCCO3)CC2)([NH+]2CCCCC2)CC1 ZINC000466150797
O=C(C1CC=CC1)N1CC[C@@H]2OCCN(CC3CC3)[C@H]2C1 ZINC000108532142
C=C1CCN(c2nnc([C@@H]3CN(S(C)(=O)=O)CCO3)n2CCc2nnc(C)s2)CC1 ZINC001507885024
C=CCCC1(CC)C(=O)NC(=S)NC1=O ZINC000005599458
CCC[N@@H+]1CC[C@H](Cn2c([C@H](C)NS(C)(=O)=O)nnc2N2C[C@H](C)O[C@@]3(CCO[C@H]3C)C2)C1 ZINC001500921761
O=[N+]([O-])c1nn(CN2CC(F)(F)C(F)(F)C2)cc1Br ZINC000840165521
CC(N=Nc1ccc(S(N)(=O)=O)cc1[N+](=O)[O-])c1ccc(N)cc1Cl ZINC000782894476
NS(=O)(=O)c1cnc(Cl)c(C(F)(F)N2Cc3ncnn3C3(CC[NH2+]CC3)C2)c1 ZINC001164415861
CC[C@@H]1C(=O)NCCN1c1nnc([C@@H]2CCC(=O)N2)n1CC1(SC)CC[NH+](C)CC1 ZINC001499315699
O=[N+]([O-])c1ccc2c(c1)C(=NO)N=C2NO ZINC000409179501
N#CC(C#N)=c1sc(=Cc2ccsc2Cl)c(=O)n1C[C@H]1CCCO1 ZINC000790421545
CN1c2ccccc2N(C)C1c1cc(O)ccc1O ZINC000000392658
NS(=O)(=O)c1ccc2c(c1)CCN2C(=O)COC(=O)Cn1ccc([N+](=O)[O-])n1 ZINC000051718884
CC(C)(C)n1nnc(Cn2ccc3ccc([N+](=O)[O-])cc3c2=O)n1 ZINC000594492307
C[C@@H]1C[C@H](CO)CN(S(=O)(=O)Cc2ccc([N+](=O)[O-])cc2)C1 ZINC000398798432
CC[C@H](C)c1nnc(N2CCC(NS(C)(=O)=O)CC2)n1Cc1cc(Cl)c2c(c1)OCCO2 ZINC001291513871
O=Cc1ccc(-n2ccnc2)c(Br)c1 ZINC000042684256
O=C(N[C@H]1CC[C@H](NC(=O)[C@@H]2C[C@H]2[N+](=O)[O-])CC1)C1CC2(CC2)C1 ZINC000943699319
NS(=O)(=O)c1cc([N+](=O)[O-])ccc1N[C@@H]1C[C@H]2OCCC[C@H]12 ZINC000302552466
CCO[C@@H]1C[C@@H]([NH2+]CCNS(=O)(=O)c2sc(=O)[nH]c2C)[C@H]1SC ZINC000459488197
CC(C)CNC(=O)NC(=O)COC(=O)c1c([N+](=O)[O-])cnn1C ZINC000766966972
CCn1cc(NS(=O)(=O)CCCS(=O)(=O)N2CC[C@@H](C)[C@H]2CO)cn1 ZINC000349503436
CCOC(=O)[C@@H](C)NC(=O)[C@@H](C)NC(=O)C(=O)Nc1c(OC)ncnc1N(C)C ZINC000427692382
O=S1(=O)C[C@]23C=CC=C[C@@]2(C1)CCCCC3 ZINC000045027800
CC(C)CCOC1CCN(c2nnc([C@H](C)NS(C)(=O)=O)n2C[C@H]2CCOC[C@@H]2C)CC1 ZINC001287638627
CC(C)NC(=O)c1nnc(N(Cc2ccnn2C)C2CC2)n1C[C@@]1([NH+](C)C)CCC[C@@H](C)C1 ZINC001291065846
Cc1ccc([N+](=O)[O-])c(C(=O)N(C)Cc2ccc(Cl)c(F)c2)c1 ZINC000342886034
CC[C@]1(C)CN(S(=O)(=O)c2c(C)c(C)ccc2[N+](=O)[O-])CCO1 ZINC000190584036
CC(=O)Oc1ccc(C(=O)COC(=O)c2cc([N+](=O)[O-])cc([N+](=O)[O-])c2Cl)cc1 ZINC000409179509
O=[N+]([O-])c1ccc(NC(=S)N2Cc3ccccc3C3(CC3)C2)cc1 ZINC000774263118
O=C1NC(=S)NC(=O)C1=Cc1ccc(Sc2ccccc2)c([N+](=O)[O-])c1 ZINC000006890224
O=[N+]([O-])c1cnc(N2C[C@@H]3CCC[C@]3(C(F)(F)F)C2)c(Cl)c1 ZINC000884657046
CN(Cc1cccc([N+](=O)[O-])c1Br)[C@@]1(CO)CCOC1 ZINC000839547217
COc1nccn(C(=O)[C@@H]2CCS(=O)(=O)C23C[NH2+]C3)c1=NS(=O)(=O)c1ccc(N)cc1 ZINC001218875119
C[C@@]1(C#N)CCCN(C/C=C/c2ccc(F)c(F)c2)C1 ZINC000589173313
Cc1cc(C)c([N+](=O)[O-])cc1C(=O)O[C@H](C)C(=O)N1CCNC1=O ZINC000817238367
C#CC(=O)NC[C@@H](O)C(=O)NC ZINC001183194373
CCO[C@@H]1COC[C@H]1NS(=O)(=O)c1cn(CC)nc1[N+](=O)[O-] ZINC000452040276
O=c1[nH]cc(Nc2nc(Cl)c(Cl)nc2Cl)cc1F ZINC001210600360
CC(C)c1ccc(S(=O)(=O)Oc2ccc3ccccc3c2C=NN=C2NC(=O)CS2)cc1 ZINC000252626831
C=C1C2=C[C@H](O)[C@H](C)[C@@]1(C)CCC(C)=CCC[C@@]1(C)O[C@@H]1C2=O ZINC000585660730
Cn1cc([C@@H]2CSCCCN2C(=O)NCCS(=O)(=O)N2CCSCC2)cn1 ZINC001468653002
C[C@@](O)(Cn1cnc2cc(Cl)c([N+](=O)[O-])cc2c1=O)C(F)F ZINC000905895572
COc1cc2c(cc1OC)-c1c(OC)c(OC)c(CO)c3c1[C@@H](C2)N(C)CC3 ZINC000001068991
O=C([O-])C(=O)c1cc(Br)ccc1Br ZINC000036893452
COCc1noc([C@@H](C)c2c(C)nn(CC(F)(F)F)c2C)n1 ZINC000195552731
CC[C@@H](C)N1C(=O)/C(=C\c2ccc(-c3ccc(C)c([N+](=O)[O-])c3)o2)S/C1=N\c1ccc(C)cc1 ZINC000408914207
Cc1cc([N+](=O)[O-])cc(C(=O)N(CCS(C)(=O)=O)C(C)C)c1F ZINC000284091628
COC(=O)c1c(Cl)c(N[C@H](C)CC(C)(C)OC)ccc1[N+](=O)[O-] ZINC000596141901
C[C@@H]1CCN(c2nnc([C@@H]3CN(S(C)(=O)=O)CCO3)n2CCC[N@@H+]2CCCC[C@H]2C)C[C@@H]1O ZINC001493665967
COC(=O)[C@@H]1C[C@H](C(F)(F)F)CN(C(=O)c2ccc([N+](=O)[O-])[nH]2)C1 ZINC000597930958
C[C@]12CN(C(=O)NCCn3cc([N+](=O)[O-])cn3)C[C@@H]1[C@@H]1CC[C@H]2C1 ZINC000454721944
CCO[C@@H](CC)c1noc(C(F)(F)c2ccc([N+](=O)[O-])cc2)n1 ZINC000596622396
CC(C)N(Cc1ccc([N+](=O)[O-])cc1)S(=O)(=O)c1ccc([N+](=O)[O-])cc1Br ZINC001309098244
C[C@@]12CCN(c3cccc(S(N)(=O)=O)c3[N+](=O)[O-])C[C@@H]1C2(F)F ZINC000292072985
COC[C@H](O)CNS(=O)(=O)c1cc(OC)c(OC)cc1Br ZINC000071271171
C#CCCCCCc1cn([C@]2(CO)O[C@@H](n3ccc(=O)[nH]c3=O)[C@@H](O)[C@@H]2O)nn1 ZINC001254104614
O=C1OCC[C@@H]1CCn1cc([N+](=O)[O-])cc(Br)c1=O ZINC000131000010
C[C@@H](CC#N)N(C)S(=O)(=O)N[C@@H](c1ccn(C)n1)c1ccc(Cl)cc1 ZINC000368481674
CCN(c1nnc(-c2cc(Br)cn2C)n1CCCn1cc(CO)nn1)C1CCCC1 ZINC001295152968
C=CCOC(=O)[C@@]1(O)c2ccccc2NC(=S)N1CC=C ZINC000017023734
COC(=O)C[C@@H](c1cc2c(c(OC)c1)OCO2)C1C(=O)NC=C(C(=O)OC)C1=O ZINC000253623952
COc1ccc2cc([C@@H]3CC(=O)Oc4ccc5c(c43)OC(=C(C)C)C5=O)c(=O)[nH]c2c1 ZINC000217623094
CC(C)n1nccc1CNCc1ccn(CC(F)(F)F)n1 ZINC000256050615
Cc1cc(=O)oc(C)c1C(=O)N(C)[C@@H](C)C1CC1 ZINC000032907093
CC[C@@H]([NH3+])CNC(=O)N1CCN(S(=O)(=O)c2ccccc2[N+](=O)[O-])CC1 ZINC000418733295
CCN(CC)Cc1nnc2sc(-c3ccc([N+](=O)[O-])cc3)nn12 ZINC000071260546
CSC[C@H](CCO)NS(=O)(=O)c1ccc([N+](=O)[O-])cc1C ZINC000443247375
Cc1cc([N+](=O)[O-])c(S(=O)(=O)NC[C@@H]2CCN(C)[C@@H]2c2ccc(Cl)c(F)c2)cc1C ZINC001309362317
CC[C@H](C)c1nnc(N2Cc3cccc(Br)c3C2)n1CCS(=O)(=O)N(C)C ZINC001291478242
CC(C)C[C@H](Cn1c(C(=O)N2CCCC2)nnc1N(C)[C@@H]1CCCc2c1cnn2C)[NH+](C)C ZINC001287318947
C=CCN1C(=S)N(c2cc(C)cc(C)c2)[C@@H]2CS(=O)(=O)C[C@@H]21 ZINC000008059708
CO[C@@H]1CCC[C@@H]1Cn1c([C@@H](C)NS(C)(=O)=O)nnc1N1CCN(c2ncccc2C#N)CC1 ZINC001504470620
CC(C)c1ccc(NCC(=O)NC2(C#N)CCCC2)cc1 ZINC000060464802
CC(C)CCNS(=O)(=O)c1cc2c(c([N+](=O)[O-])c1)-c1c(cc(S(=O)(=O)NCCC(C)C)cc1[N+](=O)[O-])C2=O ZINC000095725721
C[C@H](CC[S@](C)=O)N=c1cc(N[C@H](C)CC[S@@](C)=O)n2[nH]cnc2n1 ZINC000480062710
C#CCNC(=O)CN1C[C@@H](NC(=O)[C@@H]2OC[C@@H]3COCC[C@H]23)[C@@H](n2ccnn2)C1 ZINC001129122338
COCC[N@H+](C)CCCn1c([C@@H]2COCCN2C(=O)OC(C)(C)C)nnc1N1CC[C@@](F)(C#N)C1 ZINC001504851026
O=C(C(=O)N1CC[C@H]2O[C@@H](C(=O)N3CCCO3)CC[C@H]21)[C@H](O)[C@@H](O)[C@@H](O)CO ZINC001144893048
C[C@@H](c1cccs1)N(C)C(=O)c1ccc(S(=O)(=O)N(C)C)cc1 ZINC000016273379
Cn1cc([C@@H]2CN(C(=O)Cc3cc4c(cc3[N+](=O)[O-])OCCO4)C[C@H]2[NH3+])cn1 ZINC000424228086
COC[C@@H]1CCO[C@@H]1c1nnc(N2C[C@@H](CC(=O)OC)[C@H](O)C2)n1C[C@@H]1CCC[N@H+](CC(C)C)C1 ZINC001505086980
C[C@H](NC(=O)C(C)(C)C)C(=O)N(C)CCCNc1cnc(-c2nn[nH]n2)cn1 ZINC001575245456
O=C(Oc1cc([N+](=O)[O-])cc([N+](=O)[O-])c1)C1(c2ccccc2)CCC1 ZINC001130846651
C=CCn1c([C@@H](C)NS(C)(=O)=O)nnc1N1CCN(C(=O)C(=O)NC(C)C)CC1 ZINC000508937810
Nc1c(F)c(N2CCOC[C@@H]2[C@H]2CCCC[C@@H]2O)ccc1[N+](=O)[O-] ZINC000343934011
CO[C@@H]1CC[C@@H]2OCCN([C@@H]3CCCN(C(C)C)C3=O)[C@@H]2C1 ZINC000248710310
CCO[C@@]1(c2nnc(N3CCN(c4cnn(C)c4)C(=O)C3)n2C[C@@H](C)[NH+](C)C)CCOC1 ZINC001547914978
C[C@@H](CS(C)(=O)=O)N(C)c1nnc([C@@H]2CCC(=O)N2)n1CC1CC[NH+](C2CC2)CC1 ZINC001541891200
CCN(Cc1cc(Br)ccc1O)S(=O)(=O)C[C@@H](C)C(=O)OC ZINC000269781919
COC(C)(C)[C@H](C)NC(=O)CO[C@@H]1C[C@H](C)CC[C@H]1C(C)C ZINC001133937882
Cc1ccc(CN2CCN(/N=C/c3ccc(C(C)(C)C)cc3)CC2)c(C)c1 ZINC000027527935
O=C1/C(=C\c2ccc(O)cc2O)SC(=S)N1C1CCCCC1 ZINC000113830684
CN(CC#N)[C@@H](c1ccc(Cl)cc1)C(F)(F)F ZINC000095412471
C[C@H](C(=O)N(C)C[C@H](O)CN(C)c1ccc(-c2nn[nH]n2)cn1)n1cccc1 ZINC001573594084
CC(C)[C@@H]1OCCC[C@@H]1Cn1c(-c2cc(Br)cn2C)nnc1N(C)CC(C)(C)C ZINC001359760501
C[C@H]1CN(C(=O)c2cc3cccc([N+](=O)[O-])c3[nH]2)c2ccccc2O1 ZINC000518427680
C[C@@]12CC[C@H](O)[C@H]1[C@@H]1CC[C@H]3C[C@H](O)CC[C@]3(C)[C@H]1C[C@H]2O ZINC000123398855
Cc1cc(NCCS(C)(=O)=O)c(Br)cc1[N+](=O)[O-] ZINC000235777218
CC(C)=CCC/C(C)=C/COC(=O)/C=C/C(=O)NC(N)=O ZINC000001608774
C[NH+](C)CCOCc1ncn2c1CN(c1nc(Cl)nc3c1S(=O)(=O)CC3)CCC2 ZINC001165003498
C[C@@H](Nc1ccc(S(=O)(=O)NCC[NH+](C)C)cc1[N+](=O)[O-])[C@@H]1CCCCO1 ZINC000611468220
Cc1nnc(N2CCN(C[C@@H]3C[N@H+](C(C)C)CCO3)CC2)n1CC1(C(N)=O)CCCC1 ZINC001543331924
COC(=O)c1cnc(Sc2c([N+](=O)[O-])cc(C(F)(F)F)cc2[N+](=O)[O-])n1C ZINC000008857243
CC(C)C1=C[C@@](O)(C(F)(F)F)N(C(=O)c2ccc(N(C)C)cc2)N1 ZINC000000248851
CO[C@@H]1COCC[C@@H]1N(C)S(=O)(=O)c1ccc(C(F)(F)F)cc1C#N ZINC000882742915
CC(C)Cn1c(N)c(C(=O)CSc2nccc(C(F)(F)F)n2)c(=O)[nH]c1=O ZINC000022614665
COC(=O)c1cc([N+](=O)[O-])ccc1S(=O)(=O)N1Cc2ccccc2C[C@@H]1c1ccccc1 ZINC001309328208
CC(=O)CCCSc1ncnc2c1cnn2C ZINC000071843001
CN1CC[C@]2(CN(S(C)(=O)=O)CC23CCN(C(F)(F)c2ccc(Cl)nc2Cl)CC3)C1=O ZINC001164755087
N#Cc1cnc(C(=O)n2c(N)c(N)c(OS(=O)(=O)[O-])nc2=N)cn1 ZINC001199661682
CCc1cnc(CN2C[C@H]3OCCN(C(=O)[C@@H]4COCCO4)[C@H]3C2)o1 ZINC001083008940
CC1(C)C[C@@H]2[C@@H](C1)[C@@](C)(O)CC1=C(COC1=O)[C@@H]2O ZINC000072320412
CC1=NN(c2nc(N)nc(COCc3nc(N)nc(N4N=C(C)CC4(C)C)n3)n2)C(C)(C)C1 ZINC000005836207
CC[C@@H](O)CCCNc1cc(C)c([N+](=O)[O-])cc1Br ZINC000398451904
O=[N+]([O-])c1ccc(-c2cnnn2-c2ccc([N+](=O)[O-])cc2Br)cc1 ZINC000003169218
CC(=O)N1CCN([C@@H]2CN(c3nnc(C)n3CCN3CC[N@H+](C)C(C)(C)C3)C[C@@H]2C)CC1 ZINC001541000565
CC(C)Cc1nnc(N2CCO[C@H](c3nc(C(C)(C)C)cs3)C2)n1CCC[C@@H]1NC(=O)NC1=O ZINC001287493830
CC1(C)CN(S(=O)(=O)c2ccc([N+](=O)[O-])cn2)[C@@H]1[C@H]1CCCO1 ZINC000593597526
C[C@H]1CN(S(=O)(=O)c2ccccc2[N+](=O)[O-])c2ccccc2CN1 ZINC000261697963
C[C@@H](CCNC(=O)C(=O)N1CCn2c(nn(CC(=O)N(C)C)c2=O)C1)[NH+]1CCCCC1 ZINC000564001083
C[C@@H]1CC[S@](=O)CCN1Cc1cc([N+](=O)[O-])cc2c1OCOC2 ZINC000373038953
O=[N+]([O-])c1ccc(N2CCCCCC2)c2ncccc12 ZINC000004182196
C[C@@H]1CO[C@H](CO)CN1Cc1ccc(Br)c([N+](=O)[O-])c1 ZINC000123024625
C[C@H]1CCC[C@H](C)N1C(=O)C1CCC(O)(C(F)(F)F)CC1 ZINC001181729365
CC(C)(C)c1c2c(N)[nH]nc2sc1S(C)(=O)=O ZINC000096532216
C#CO[C@]1(O)CC[C@H]2[C@@H]3CCc4cc(O)ccc4[C@@H]3CC[C@@]21C ZINC000004025164
COCCCS(=O)(=O)N1CCN(C(=O)CN(C)c2ncnc3nc[nH]c32)CC1 ZINC000432706988
Cn1ccnc1Sc1ccc(/C=C2/c3ccccc3N(C)C2=O)cc1[N+](=O)[O-] ZINC000006537311
C[C@@H]([NH3+])C(=O)N1CCN(c2ccc(S(C)(=O)=O)cc2[N+](=O)[O-])CC1 ZINC000261680873
C#CCN(CC#CC)c1nnc([C@@H]2CN(S(C)(=O)=O)CCO2)n1C[C@@H](C)[N@@H+]1CCC[C@@H](C)C1 ZINC001507670932
COc1c(C(=O)N(C)CCC(=O)OC(C)(C)C)cccc1[N+](=O)[O-] ZINC000356405442
C=C(C)C(=O)OCCNC(=O)C1=CCS[C@@H]2[C@H](NC(=O)/C(=N\OC)c3csc(N)n3)C(=O)N12 ZINC001185591306
C[N@@H+]1CC[C@@](O)(CNS(=O)(=O)c2cc(Br)ccc2[N+](=O)[O-])C1 ZINC000762554363
O[C@@H]1C[C@@H](c2nc(-c3ccc(OC(F)(F)F)cc3)no2)[N@@H+](C2CCOCC2)C1 ZINC000015674267
CN(C1CCN(C(=O)c2cc(F)c(F)cc2Cl)CC1)S(C)(=O)=O ZINC000065739043
C[C@@H]1CN(C)[C@@H](C)CN1S(=O)(=O)c1c(F)cccc1[N+](=O)[O-] ZINC000350829982
O=C1CSC(=S)N1/N=C/c1c(F)cccc1Cl ZINC000001714169
Cc1cccc([N+](=O)[O-])c1S(=O)(=O)N[C@@H](C)c1nnc2ccccn21 ZINC000075107093
CCc1nnc(NC(=O)[C@H](C)[C@H](C)NC(=O)NCC2(O)CC[NH+](C)CC2)s1 ZINC000512160506
Cn1cnc([C@@H]2CN(C(=O)CSCC#N)C[C@H]2[NH2+][C@@H]2CCNC2=O)c1 ZINC001130502672
CCc1ccc(N=C2NC(=O)/C(=C/c3ccc(Oc4ccc([N+](=O)[O-])cc4[N+](=O)[O-])cc3)S2)cc1 ZINC000408757332
CCC[N@H+](CC)CCn1c([C@@H]2CCS(=O)(=O)C2)nnc1N1CC[C@@]2(CCC(=O)N2)C1 ZINC001547121529
COC(=O)[C@]1(C)CC[C@@H](O)[C@@]2(C)c3c(O)cc(C(C)C)cc3[C@@H](O)[C@@H](OC(C)=O)[C@@H]12 ZINC000072320263
C[C@H]1CN(C)C(=O)CN1Cc1ccc(Br)c([N+](=O)[O-])c1 ZINC000783727231
C=CCC(C)(C)C(=O)N1CCC(O)(CNc2nccnc2-c2nn[nH]n2)CC1 ZINC001573318872
CN1N=NN2C(=O)c3c4c(sc3N[C@H]12)COC(C)(C)C4 ZINC000016605259
CC(C)n1c(=O)[nH]c(=O)c2c3c(cnc21)C(=O)C[C@@H](C)C3 ZINC000019818748
CC1CCC2(CC1)NC(=O)N(NC(=O)CSc1nnc(NC3CC3)s1)C2=O ZINC000009765343
C#C[C@@](C)(CC)NC(=O)CN1c2cccc3cccc(c23)S1(=O)=O ZINC000000033788
COC(=O)Cn1c2ccc(C(=O)OC)cc2s/c1=N\C(=O)c1ccc2c(c1)OCCO2 ZINC000016917160
COC(=O)[C@@H]1C[C@@H]([NH3+])CN1Cc1ccc(N2CCS(=O)(=O)CC2)cc1 ZINC001236198331
C#CC[NH2+][C@@H]1CN(C(=O)C[C@@H]2CCS(=O)(=O)C2)C[C@@H]1n1ccnn1 ZINC001070228343
CC1(C)CC(=O)C(C2(C3C(=O)CC(C)(C)CC3=O)c3ccccc3NC2=O)C(=O)C1 ZINC000100717152
COc1cc(C)c(NCCCCC#N)cc1Cl ZINC001168430610
CC(C)(C)OC(=O)N1CCc2cc([N+](=O)[O-])ccc21 ZINC000082572077
O=C(Nc1cccc(I)c1)c1cc([N+](=O)[O-])cc([N+](=O)[O-])c1 ZINC000003014731
C[NH+](C)[C@H]1CCC[C@@H]1Nc1ccc(S(=O)(=O)C(F)F)cc1[N+](=O)[O-] ZINC000170603351
CC(C)n1nccc1C(=O)NC[C@H](CO)[NH2+]Cc1ccc(-c2nn[nH]n2)s1 ZINC001574470438
CC#CC[NH2+][C@@H]1CN(C(=O)CS(=O)(=O)C(C)(C)C)C[C@@H]1n1ccnn1 ZINC001130088730
C=CCn1c(C)cc(C(=O)CN2C(=O)NC3(CCCC3)C2=O)c1C ZINC000003505673
C[NH+](C)CCNS(=O)(=O)c1ccc(N2CCN3C(=O)C(=O)NC[C@@H]3C2)c([N+](=O)[O-])c1 ZINC000490092010
C[NH+]1CCC(n2ncc3c2NC(=O)C[C@@H]3c2cc(C#CCO)cs2)CC1 ZINC000065492099
O=C(c1cccn(C(F)F)c1=O)n1cc2c(nc1=NCC1CC1)[C@H]1C[NH2+]C[C@H]1S(=O)(=O)C2 ZINC001188524686
C[C@H](Cn1c([C@@H]2CN(S(C)(=O)=O)CCO2)nnc1N1CC[C@@H](C(N)=O)C1)[NH+](C)C ZINC001510061872
CC(C)COc1nccnc1N1Cc2cnc(Cl)cc2C1 ZINC001158756634
O=Cc1c([N+](=O)[O-])cccc1N1CCCC(F)(F)C1 ZINC000169725217
CCS(=O)(=O)c1cc(C(F)(F)N2C[C@@H]3CN(Cc4ccncc4)C(=O)[C@@H]3C2)cnc1Cl ZINC001164854167
Cc1ccc2cc(C(=O)N[C@H](C)CC#N)[nH]c2c1 ZINC000069538317
COC[C@@H]1CN(Cc2ccc(C)s2)Cc2nnn(C)c21 ZINC000096060606
C[NH+](C)CCOCc1ncn2c1CN(c1cc([N+](=O)[O-])cc(Cl)[n+]1[O-])CCC2 ZINC001165002329
Cc1nn(C)c(C(=O)N2NC(C(F)F)=C[C@@]2(O)C(F)F)c1[N+](=O)[O-] ZINC000001015942
COC(=O)N(C)CC(=O)OCC(=O)NN1C(=O)NC2(CCC(C)CC2)C1=O ZINC000051496510
C[C@]12CC[C@H]3[C@@H](CCC4=CC(=O)CC[C@@]43C)[C@@H]1CC[C@@H]2C(=O)Cn1c(=O)cc[nH]c1=O ZINC000118926369
C[C@@H]1C[C@@H]2[C@@H]3CCC4=CC(=O)C=C[C@@]4(C)C3=CC[C@@]2(C)[C@@]1(O)C(=O)CO ZINC000032071083
COC(=O)C[C@H]([NH3+])C(=O)N1CCN(C(=O)c2ccc([N+](=O)[O-])s2)CC1 ZINC000569719204
CC[C@@H](C)CC(=O)N1CCN([C@@H](C)C(=O)NC(C)C)CC1 ZINC000225629852
Cn1ccnc1Sc1ccc(-n2cnnn2)cc1[N+](=O)[O-] ZINC000005728800
CC1(C#N)CCN(C(=O)c2ccc(C(F)F)cc2F)CC1 ZINC000594337758
CC[C@@H](C)N1C(=O)NC(=O)[C@]2(Cc3c4ccccc4ccc3N(C)C2)C1=O ZINC000009111297
C[C@@H](C(=O)N(C)C[C@H](O)CN(C)c1ccc(-c2nn[nH]n2)nc1)C(C)(F)F ZINC001573591504
Cc1ccc([N+](=O)[O-])cc1S(=O)(=O)NCc1ccn(C(C)C)n1 ZINC000564380262
N#Cc1ccc(S(=O)(=O)N[C@H]2CCN(c3ccccc3Cl)C2=O)s1 ZINC000373820192
CC[NH+](CC)CCOCCn1c(-c2cc(Br)c[nH]2)nnc1N1CCN2C(=O)NC[C@@H]2C1 ZINC001501965170
CCC1(CC)[C@H](NC(=O)CC(N)=O)[C@@H](C)[C@@H]1OC ZINC000332075576
CN1CC[NH+](C[C@@H]2CCC[C@@]3(CCN(c4nc(Cl)nc5c4CN(C)CC5)C3)O2)CC1 ZINC001164892020
C#CC[NH+]1CCC(C(=O)N2CCN(S(=O)(=O)c3c[nH]c4ncccc34)CC2)CC1 ZINC000920461425
CCS(=O)(=O)c1cc(C(F)(F)N2CCOC[C@]3(CC[C@H](Cn4cccn4)O3)C2)cnc1Cl ZINC001164806519
COC(=O)C1=C(N)OC2=C(C(=O)CC(C)(C)C2)[C@@H]1c1ccc(Br)cc1 ZINC000001085006
Cc1cc(C=C2C(=O)NC(=S)NC2=O)c(C)n1-c1ccc(Oc2ccc([N+](=O)[O-])cn2)cc1 ZINC000408757792
NC(=O)c1cnc(C(=O)Oc2cc(F)cc([N+](=O)[O-])c2)c(Cl)c1 ZINC001116459054
C1COC2(O1)[C@@H]1CCC[C@H]2[C@@]23CCCC[C@]2(C1)O3 ZINC000002134717
CCOC(=O)CNC(=O)[C@H](CS)NC(=O)CC[C@H](N[C@@H]1C[C@H]2CC[C@@H](C1)[N@H+]2C)C(=O)OCC ZINC001169118740
C[NH+](C)CCN1C[C@@H]2CN(C(=O)c3cc(O)c(O)c(O)c3)C[C@H](C1)O2 ZINC001272049463
COCC(=O)NCC#CCO ZINC000306420619
CC(C)(C)OC(=O)C1=NN(c2ccc(Cl)cc2)c2ncccc2S1(=O)=O ZINC000049403778
Cc1ccccc1-n1cnnc1S[C@@H]1C[C@@H](C)OC1=O ZINC000048354374
C=CCn1c([C@@H]2CCS(=O)(=O)C2)nnc1N(C)[C@@H]1CC[C@@H](SCC)C1 ZINC000567796046
C[C@H]([C@H](C)S(C)(=O)=O)N(C)c1nnc(Cn2ccc3ccccc32)n1CC[C@H]1CCOC1 ZINC001286975658
CCO[C@@]1(c2nnc(N3CCC[C@@H](S(C)(=O)=O)C3)n2CC2([NH+](C)C)CCCC2)CCOC1 ZINC001502696222
CCN1C(=O)/C(=C/c2cc(C)n(-c3ccc(C)cc3C)c2C)C(=O)NC1=S ZINC000409391617
CSCC[C@@H]1[NH2+][C@@]2(c3ccccc3NC2=O)[C@@H]2C(=O)N(c3ccc(C)cc3C)C(=O)[C@@H]21 ZINC000015957250
COCCN(C[C@@H]1CCC[N@@H+]2CCCC[C@@H]12)C(=O)C[C@@H]1NC(=O)N(c2cc(OC)c(OC)c(OC)c2)C1=O ZINC000409413076
CN(C[C@H](O)C(F)(F)F)c1c([N+](=O)[O-])c(C(F)(F)F)nn1C ZINC000601137987
COC(=O)[C@@H](C)NC(=O)[C@H]1CN(C(=O)c2ccc(N(C)C)cc2)CCN1C(=O)NC(C)C ZINC000005396061
C[C@@H]1CN(C[C@H]2CC3(CCC3)CO2)[C@H](c2ccccc2)CO1 ZINC001167505840
CC(C)CCNc1nc2c(cc1C#N)COC(C)(C)C2 ZINC000019925748
N=C(CCSCc1csc(NC(N)=[NH2+])n1)N(c1cccn2c(=O)ccnc12)S(N)(=O)=O ZINC001169181732
C[C@@H](Nc1ccc(S(N)(=O)=O)cc1[N+](=O)[O-])c1ccc(F)cc1 ZINC000012515228
CC12CN3CC(C)(CN(C1)C3c1cccc([N+](=O)[O-])c1)C2 ZINC000019325421
NS(=O)(=O)c1cccc(N[C@H]2CCO[C@H](C3CC3)C2)c1[N+](=O)[O-] ZINC000160358506
CN(CCn1c([C@H]2CCCO2)nnc1N1CCC(Oc2ccc([N+](=O)[O-])cc2)CC1)CC(F)(F)F ZINC001314868035
CC#CC(=O)N[C@@H]1COC[C@@H]1O ZINC000306752711
N#Cc1ccccc1S(=O)(=O)N1CCN(C(=O)COC(=O)C2(CO)COC2)CC1 ZINC001321118002
c1ccc(/N=C2/C=CC3=N[C@@]45CCCC[C@H]4[C@@H](c4ccccc4)C=C(c4ccccc4)N5C3=C2)cc1 ZINC000105314977
Cn1cc(N2C(=O)C[C@@H]3[C@@H]2CCN3C(F)(F)c2ccc(Cl)nc2C#N)cn1 ZINC001164714099
Cc1ccc(N(CCC#N)C(=O)[C@@H](C)OC(=O)c2cc(-c3nn[nH]n3)c[nH]2)cc1 ZINC000822240990
CCc1oncc1C(=O)N(CC)C1CN(C(=O)C=C2CCC2)C1 ZINC000967974317
CN(C[C@H]1CCCOC1)C(=O)CCCc1cc(Cl)sc1Cl ZINC000152995248
NS(=O)(=O)c1ccc([N+](=O)[O-])cc1NCc1ccc(Cl)cn1 ZINC000302196680
C[C@H]1CN(C)C(=O)CN1c1nnc([C@@H]2CCC(=O)N2)n1CC(C)(C)C[NH+](C)C ZINC001708148962
O[C@H](CNc1cncc(Br)c1)C1CC1 ZINC000096444363
Cc1c([N+](=O)[O-])cccc1S(=O)(=O)N(C)C[C@@H]1CCCC[C@H]1O ZINC000245552727
COCC[C@@](C)(O)CNS(=O)(=O)c1cc(S(C)(=O)=O)sc1Cl ZINC000271244985
COC(=O)c1ccc(OCC(=O)C2(C(=O)OC)CC2)cc1[N+](=O)[O-] ZINC000594449440
Cc1c(F)cc(S(=O)(=O)N2C[C@@H](O)C(C)(C)C2)cc1[N+](=O)[O-] ZINC000279772926
CN(C)C(=O)COCc1nnc2n1CCN(C(F)(F)c1cnc(Cl)c([N+](=O)[O-])c1)C2 ZINC001165012017
NC(=O)[C@@H]1CC(=O)N(c2ccc(Br)cc2)C1 ZINC000045952493
Cn1cc(-c2nnc3sc(-c4ccc(F)c(F)c4)nn32)cn1 ZINC000079487748
O=C(c1cccc([N+](=O)[O-])c1)[C@@H]1[C@@H]2C(=O)NC(=O)[C@H]2[C@@H]2C=CC=NN21 ZINC000253487177
NC(=O)c1c(SCCSc2cc([N+](=O)[O-])cc([N+](=O)[O-])c2C(N)=O)cc([N+](=O)[O-])cc1[N+](=O)[O-] ZINC000033354114
CCc1noc([C@@H](C)N2CCN(C(=O)C(=O)NCC[N@H+]3CC=C(C)CC3)CC2)n1 ZINC000498858902
C#CCN1CCN(S(=O)(=O)C2=Cc3ccc(OC(F)F)cc3CC2)CC1 ZINC000089261745
O=C(c1ccc2oc(=O)ccc2c1)n1cc2c(nc1=NCC1CC1)[C@H]1C[NH2+]C[C@H]1S(=O)(=O)C2 ZINC001150993272
Cc1n[nH]cc1CCCn1c(COc2cc(C)cc(C)c2)nnc1N1C[C@@H](C)[C@H](C(F)(F)F)C1 ZINC001361039570
O=[N+]([O-])c1ccc(NCCNc2ccc([N+](=O)[O-])cc2[N+](=O)[O-])c(Cl)c1 ZINC000100202123
O=C(CCCn1cccc1)N1CC[C@]2(O)CCCC[C@H]2C1 ZINC000524732187
Cc1c(C(=O)N(C)C2CC[NH2+]CC2)cc(Br)cc1S(N)(=O)=O ZINC000125397537
CN(C(=O)CN1C(=O)c2cc(Cl)c(Cl)cc2C1=O)[C@@H]1CCS(=O)(=O)C1 ZINC000005085576
COCCN(C(=O)CCC(=O)N[C@@H](c1ccc2c(c1)OCCO2)C(C)C)c1c(N)n(CC(C)C)c(=O)[nH]c1=O ZINC000514299599
CC(F)(F)CCN1C(=O)N[C@](C)(c2ccc([N+](=O)[O-])cc2)C1=O ZINC000450571771
CN(CCc1ccccc1[N+](=O)[O-])c1nnc([C@@H]2CCCOC2)n1Cc1ccncc1Cl ZINC001314832578
CCn1nnc2c1[C@@H](C(=O)NC[C@H]1O[C@@H](C(C)C)O[C@@H]1C[NH3+])CN(C(=O)OC(C)(C)C)C2 ZINC001176537981
O=C(Nc1cccc([N+](=O)[O-])c1Cl)N[C@@H]1[C@H]2Cc3ccccc3[C@@H]12 ZINC000377868993
COc1cc(Cl)c(S(=O)(=O)N2[C@@H]3CC[C@H]2C[C@@H](O)C3)cc1Cl ZINC001506420608
CC(C)c1nnc(N2CCN(CC[N@H+]3[C@H](C)CC[C@@H]3C)CC2)n1CCN1CCCS1(=O)=O ZINC001509015218
Cc1cc(C(=O)N2C[C@@H]3COC[C@]3(COCC3CC3)C2)sc1C ZINC000096108748
COC[C@H](O)CN(C)c1nc(C(C)(C)C)nc2c1cnn2C ZINC000072161808
Cc1nnc(CCn2c(Cc3csc(C)n3)nnc2N2CCO[C@H](C(F)(F)F)C2)s1 ZINC001290442083
O=[N+]([O-])c1ccc(COc2ccc(/C=N/c3ccc([C@@H]4Nc5ccccc5[C@H]5C=CC[C@@H]54)cc3)cc2Cl)cc1 ZINC000408934372
Cc1nnc(CC(=O)n2cc3c(nc2=NCC2CC2)[C@H]2C[NH2+]C[C@H]2S(=O)(=O)C3)[nH]1 ZINC001177435785
[truncated: 249,395 more chars]
