# Supplementary material for: Building shape-focused pharmacophore models for effective docking screening
Source: J Cheminform. 2024 Aug 9;16:97. doi: 10.1186/s13321-024-00857-6 (PMC11312248; doi:10.1186/s13321-024-00857-6)
Supplement: Supplementary file 2 — Additional file2 [file 13321_2024_857_MOESM2_ESM.zip › supplementary_files/aa2ar/input_noldlim.mol2]

@<TRIPOS>MOLECULE
Merged fragments
1581
SMALL
USER_CHARGES

@<TRIPOS>ATOM
1 N1 -8.3910 -4.5886 56.3699 N.pl3 1 LIG -0.748
2 C1 -8.5234 -5.8734 55.8433 C.ar 1 LIG 0.451
3 N2 -9.0212 -6.8431 56.6481 N.2 1 LIG -0.518
4 C2 -9.1608 -8.1077 56.1573 C.ar 1 LIG 0.504
5 N3 -9.6763 -9.1236 56.9792 N.pl3 1 LIG -0.602
6 C3 -10.1808 -10.3908 56.4521 C.3 1 LIG 0.019
7 C4 -10.3446 -11.4923 57.5282 C.3 1 LIG 0.091
8 C5 -9.0178 -12.0018 58.1227 C.3 1 LIG -0.157
9 C6 -9.3728 -12.5559 59.4921 C.3 1 LIG -0.161
10 C7 -10.3829 -11.5392 60.0024 C.3 1 LIG 0.030
11 C8 -11.9218 -9.8363 58.8375 C.3 1 LIG 0.092
12 C9 -11.9910 -9.2576 60.2423 C.ar 1 LIG -0.116
13 C10 -12.6211 -9.9674 61.2701 C.ar 1 LIG -0.162
14 C11 -12.6707 -9.3968 62.5425 C.ar 1 LIG -0.004
15 N4 -12.1388 -8.1808 62.8259 N.ar 1 LIG -0.137
16 C12 -11.5369 -7.4943 61.8202 C.ar 1 LIG 0.159
17 Cl1 -10.8619 -5.9456 62.1694 Cl 1 LIG -0.053
18 C13 -11.4476 -7.9978 60.5196 C.ar 1 LIG -0.154
19 C14 -8.8130 -8.4547 54.8455 C.ar 1 LIG -0.657
20 C15 -8.2954 -7.4434 54.0164 C.ar 1 LIG 0.630
21 N5 -7.8635 -7.4180 52.7332 N.2 1 LIG -0.531
22 C16 -7.5039 -6.1534 52.5712 C.ar 1 LIG 0.343
23 N6 -7.6538 -5.3436 53.6079 N.2 1 LIG -0.442
24 N7 -8.1645 -6.1643 54.5507 N.pl3 1 LIG 0.072
25 C17 -6.9644 -5.6831 51.3004 C.2 1 LIG 0.013
26 C18 -6.4270 -6.3301 50.1926 C.2 1 LIG -0.147
27 C19 -6.0752 -5.3456 49.2687 C.2 1 LIG -0.209
28 C20 -6.4106 -4.1350 49.8479 C.2 1 LIG -0.025
29 O1 -6.9485 -4.3390 51.0774 O.3 1 LIG -0.148
30 H1 -8.6807 -4.4092 57.3201 H 1 LIG 0.392
31 H2 -8.0306 -3.8498 55.7828 H 1 LIG 0.392
32 H3 -9.9223 -8.8795 57.9278 H 1 LIG 0.309
33 N8 -11.2487 -11.2254 58.7640 N.4 1 LIG -0.431
34 N9 -8.2874 -4.3536 56.4528 N.pl3 1 LIG -0.716
35 C21 -8.4475 -5.6468 55.9570 C.ar 1 LIG 0.532
36 N10 -8.9457 -6.6017 56.7840 N.2 1 LIG -0.587
37 C22 -9.0851 -7.8529 56.2555 C.ar 1 LIG 0.241
38 C23 -9.6130 -8.9644 57.1602 C.3 1 LIG 0.057
39 C24 -10.4767 -11.3966 57.3920 C.3 1 LIG -0.195
40 C25 -9.2169 -12.0747 57.9532 C.3 1 LIG -0.181
41 C26 -9.6031 -12.5493 59.3465 C.3 1 LIG -0.163
42 C27 -10.5237 -11.4452 59.8503 C.3 1 LIG 0.040
43 C28 -12.0607 -9.7075 58.7287 C.3 1 LIG 0.105
44 C29 -12.1198 -9.1584 60.1456 C.ar 1 LIG -0.135
45 C30 -12.7981 -9.8591 61.1489 C.ar 1 LIG -0.159
46 C31 -12.8400 -9.3133 62.4329 C.ar 1 LIG -0.005
47 N11 -12.2558 -8.1303 62.7503 N.ar 1 LIG -0.076
48 C32 -11.6066 -7.4525 61.7686 C.ar 1 LIG 0.150
49 Cl2 -10.8644 -5.9452 62.1608 Cl 1 LIG -0.020
50 C33 -11.5213 -7.9323 60.4586 C.ar 1 LIG -0.154
51 N12 -8.7664 -8.2448 54.9882 N.2 1 LIG -0.526
52 C34 -8.2782 -7.2782 54.1970 C.ar 1 LIG 0.637
53 N13 -7.8722 -7.3237 52.9065 N.2 1 LIG -0.394
54 C35 -7.4946 -6.0729 52.6787 C.ar 1 LIG 0.302
55 C36 -6.9735 -5.6743 51.3764 C.2 1 LIG -0.040
56 C37 -6.4642 -6.3831 50.2934 C.2 1 LIG -0.118
57 C38 -6.1159 -5.4507 49.3156 C.2 1 LIG -0.208
58 C39 -6.4254 -4.2083 49.8392 C.2 1 LIG 0.010
59 O2 -6.9453 -4.3437 51.0857 O.3 1 LIG -0.145
60 N14 -7.6095 -5.2093 53.6783 N.2 1 LIG -0.319
61 N15 -8.1143 -5.9763 54.6662 N.pl3 1 LIG -0.025
62 H4 -8.5239 -4.1558 57.4137 H 1 LIG 0.404
63 H5 -7.9055 -3.6383 55.8503 H 1 LIG 0.404
64 N16 -10.2648 -10.1773 56.4677 N.4 1 LIG -0.125
65 N17 -11.3853 -11.0957 58.6198 N.4 1 LIG -0.289
66 C40 -11.1116 -12.9625 61.0993 C.3 1 LIG -0.005
67 C41 -12.5612 -11.0817 62.0821 C.3 1 LIG 0.036
68 C42 -13.4336 -9.8527 61.7422 C.3 1 LIG -0.098
69 C43 -12.6381 -8.5695 61.5266 C.ar 1 LIG -0.123
70 C44 -12.6167 -7.9598 60.2689 C.ar 1 LIG -0.115
71 C45 -11.8781 -6.7956 60.0736 C.ar 1 LIG -0.116
72 C46 -11.1642 -6.2448 61.1358 C.ar 1 LIG -0.099
73 C47 -11.1817 -6.8471 62.3921 C.ar 1 LIG -0.116
74 C48 -11.9202 -8.0110 62.5882 C.ar 1 LIG -0.115
75 C49 -10.7371 -10.5600 60.3334 C.3 1 LIG 0.096
76 C50 -10.3135 -10.7830 58.8887 C.ar 1 LIG -0.174
77 C51 -10.3356 -12.0674 58.3430 C.ar 1 LIG -0.098
78 C52 -9.9522 -12.2681 57.0202 C.ar 1 LIG -0.118
79 C53 -9.5386 -11.1884 56.2411 C.ar 1 LIG -0.058
80 C54 -9.4946 -9.8855 56.7639 C.ar 1 LIG -0.009
81 C55 -9.0504 -8.7281 55.9188 C.ar 1 LIG 0.205
82 C56 -8.6070 -8.8979 54.5935 C.ar 1 LIG -0.562
83 C57 -8.2083 -7.7552 53.8776 C.ar 1 LIG 0.582
84 N18 -7.7451 -7.5561 52.6206 N.2 1 LIG -0.493
85 C58 -7.5633 -6.2448 52.5808 C.ar 1 LIG 0.324
86 C59 -7.0693 -5.5917 51.3736 C.2 1 LIG 0.012
87 C60 -6.6262 -6.0648 50.1428 C.2 1 LIG -0.147
88 C61 -6.2787 -4.9542 49.3729 C.2 1 LIG -0.210
89 C62 -6.5233 -3.8454 50.1630 C.2 1 LIG -0.022
90 O3 -7.0010 -4.2309 51.3735 O.3 1 LIG -0.146
91 N19 -7.8509 -5.5604 53.6771 N.2 1 LIG -0.436
92 N20 -8.2701 -6.5248 54.5248 N.pl3 1 LIG 0.103
93 C63 -8.7006 -6.4037 55.8217 C.ar 1 LIG 0.384
94 N21 -8.7558 -5.1672 56.4654 N.pl3 1 LIG -0.767
95 N22 -9.0873 -7.5004 56.5161 N.2 1 LIG -0.428
96 C64 -9.8888 -9.7079 58.1022 C.ar 1 LIG -0.075
97 H6 -9.0792 -5.1193 57.4207 H 1 LIG 0.392
98 H7 -8.4671 -4.3372 55.9678 H 1 LIG 0.392
99 N23 -11.7680 -11.5886 60.8508 N.4 1 LIG -0.451
100 N24 -8.3054 -4.4820 56.4337 N.pl3 1 LIG -0.747
101 C65 -8.4938 -5.7538 55.8952 C.ar 1 LIG 0.577
102 N25 -9.0398 -6.7154 56.6802 N.2 1 LIG -0.650
103 C66 -9.2141 -7.9461 56.1269 C.ar 1 LIG 0.698
104 N26 -9.7862 -8.8976 56.9849 N.pl3 1 LIG -0.592
105 C67 -10.2480 -10.2038 56.5195 C.3 1 LIG 0.026
106 C68 -10.4145 -11.2369 57.6588 C.3 1 LIG 0.087
107 C69 -9.0833 -11.6787 58.2968 C.3 1 LIG -0.157
108 C70 -9.4331 -12.1159 59.7099 C.3 1 LIG -0.161
109 C71 -10.4698 -11.0835 60.1276 C.3 1 LIG 0.030
110 C72 -12.0687 -9.5454 58.8206 C.3 1 LIG 0.092
111 C73 -11.9480 -8.7400 60.1049 C.ar 1 LIG -0.116
112 C74 -11.2553 -7.5245 60.1137 C.ar 1 LIG -0.163
113 C75 -11.1579 -6.8203 61.3145 C.ar 1 LIG -0.005
114 N27 -11.7004 -7.2661 62.4760 N.ar 1 LIG -0.138
115 C76 -12.3627 -8.4518 62.4607 C.ar 1 LIG 0.159
116 Cl3 -13.0495 -9.0303 63.9340 Cl 1 LIG -0.053
117 C77 -12.5043 -9.2147 61.2984 C.ar 1 LIG -0.153
118 N28 -8.8801 -8.3047 54.8490 N.2 1 LIG -0.730
119 C78 -8.3450 -7.3348 54.0948 C.ar 1 LIG 0.795
120 N29 -7.9202 -7.3577 52.8101 N.2 1 LIG -0.522
121 C79 -7.5044 -6.1111 52.6220 C.ar 1 LIG 0.355
122 C80 -6.9641 -5.6654 51.3424 C.2 1 LIG 0.009
123 C81 -6.4224 -6.3330 50.2486 C.2 1 LIG -0.145
124 C82 -6.0683 -5.3661 49.3072 C.2 1 LIG -0.210
125 C83 -6.4077 -4.1451 49.8617 C.2 1 LIG -0.020
126 O4 -6.9497 -4.3262 51.0930 O.3 1 LIG -0.144
127 N30 -7.6023 -5.2752 53.6456 N.2 1 LIG -0.437
128 N31 -8.1461 -6.0549 54.6031 N.pl3 1 LIG -0.048
129 H8 -8.5838 -4.3024 57.3874 H 1 LIG 0.395
130 H9 -7.8995 -3.7573 55.8594 H 1 LIG 0.395
131 H10 -9.6787 -8.7560 57.9789 H 1 LIG 0.328
132 N32 -11.3369 -10.9055 58.8641 N.4 1 LIG -0.429
133 N33 -8.2864 -4.5979 56.4984 N.pl3 1 LIG -0.748
134 C84 -8.4856 -5.8575 55.9355 C.ar 1 LIG 0.576
135 N34 -9.0258 -6.8331 56.7070 N.2 1 LIG -0.649
136 C85 -9.2092 -8.0521 56.1310 C.ar 1 LIG 0.698
137 N35 -9.7696 -9.0201 56.9782 N.pl3 1 LIG -0.592
138 C86 -10.3467 -10.2680 56.4820 C.3 1 LIG 0.026
139 C87 -10.3664 -11.4007 57.5362 C.3 1 LIG 0.087
140 C88 -8.9674 -11.9253 57.9126 C.3 1 LIG -0.157
141 C89 -9.1077 -12.4925 59.3156 C.3 1 LIG -0.161
142 C90 -10.0305 -11.4857 59.9862 C.3 1 LIG 0.030
143 C91 -11.7522 -9.7902 59.0940 C.3 1 LIG 0.104
144 C92 -12.1840 -9.5130 60.5253 C.ar 1 LIG -0.230
145 C93 -11.8729 -8.2975 61.1457 C.ar 1 LIG -0.058
146 C94 -12.2688 -8.0762 62.4665 C.ar 1 LIG -0.167
147 C95 -12.9648 -9.0875 63.1315 C.ar 1 LIG 0.019
148 N36 -13.2708 -10.2765 62.5518 N.ar 1 LIG -0.192
149 C96 -12.8766 -10.4757 61.2682 C.ar 1 LIG 0.004
150 N37 -8.8921 -8.3857 54.8421 N.2 1 LIG -0.731
151 C97 -8.3602 -7.4030 54.1024 C.ar 1 LIG 0.796
152 N38 -7.9437 -7.4027 52.8147 N.2 1 LIG -0.523
153 C98 -7.5187 -6.1561 52.6496 C.ar 1 LIG 0.356
154 C99 -6.9733 -5.6904 51.3792 C.2 1 LIG 0.009
155 C100 -6.4269 -6.3420 50.2781 C.2 1 LIG -0.145
156 C101 -6.0736 -5.3619 49.3503 C.2 1 LIG -0.210
157 C102 -6.4182 -4.1493 49.9200 C.2 1 LIG -0.020
158 O5 -6.9623 -4.3478 51.1478 O.3 1 LIG -0.144
159 N39 -7.6085 -5.3389 53.6892 N.2 1 LIG -0.438
160 N40 -8.1508 -6.1342 54.6344 N.pl3 1 LIG -0.048
161 H11 -8.5496 -4.4396 57.4600 H 1 LIG 0.395
162 H12 -7.8829 -3.8626 55.9360 H 1 LIG 0.395
163 H13 -9.5777 -8.9438 57.9665 H 1 LIG 0.328
164 N41 -11.0767 -11.1659 58.8984 N.4 1 LIG -0.431
165 C103 -9.7442 -12.4294 59.4432 C.3 1 LIG 0.135
166 O6 -11.0560 -12.6476 59.9392 O.3 1 LIG -0.445
167 C104 -11.0881 -12.9968 61.3168 C.3 1 LIG 0.149
168 C105 -12.5392 -13.2400 61.7499 C.3 1 LIG 0.148
169 O7 -13.2863 -12.0366 61.5849 O.3 1 LIG -0.394
170 C106 -13.0362 -10.9489 62.4038 C.ar 1 LIG 0.207
171 C107 -13.2568 -10.9648 63.7896 C.ar 1 LIG -0.181
172 C108 -12.9636 -9.8497 64.5623 C.ar 1 LIG -0.055
173 C109 -12.4584 -8.7068 63.9574 C.ar 1 LIG -0.141
174 C110 -12.2425 -8.6523 62.5776 C.ar 1 LIG -0.062
175 C111 -12.5245 -9.7913 61.7868 C.ar 1 LIG -0.178
176 C112 -12.2441 -9.8049 60.2753 C.3 1 LIG 0.114
177 C113 -11.5917 -8.4037 58.2307 C.3 1 LIG 0.039
178 C114 -10.2432 -9.1407 58.0944 C.3 1 LIG -0.068
179 N42 -9.7185 -8.9727 56.7449 N.pl3 1 LIG 0.008
180 N43 -9.5965 -10.0526 55.9299 N.2 1 LIG -0.211
181 C115 -9.0744 -9.6431 54.7956 C.ar 1 LIG 0.023
182 C116 -8.8093 -8.2487 54.8708 C.ar 1 LIG -0.222
183 C117 -9.2195 -7.8276 56.1468 C.ar 1 LIG 0.348
184 N44 -9.1233 -6.5740 56.6275 N.2 1 LIG -0.788
185 C118 -8.5828 -5.6449 55.7786 C.ar 1 LIG 0.468
186 N45 -8.4707 -4.3393 56.2546 N.pl3 1 LIG -0.756
187 N46 -8.1629 -5.9721 54.5047 N.pl3 1 LIG 0.228
188 N47 -7.6163 -5.2051 53.5370 N.2 1 LIG -0.245
189 C119 -7.4296 -6.0731 52.5482 C.ar 1 LIG 0.069
190 C120 -6.8504 -5.6430 51.2811 C.2 1 LIG 0.006
191 C121 -6.2417 -6.3217 50.2305 C.2 1 LIG -0.144
192 C122 -5.8785 -5.3696 49.2777 C.2 1 LIG -0.210
193 C123 -6.2780 -4.1457 49.7838 C.2 1 LIG -0.020
194 O8 -6.8672 -4.3110 50.9957 O.3 1 LIG -0.146
195 N48 -7.7896 -7.3349 52.7613 N.2 1 LIG -0.085
196 C124 -8.2636 -7.2630 54.0244 C.ar 1 LIG 0.015
197 C125 -11.0864 -7.5670 60.5690 C.3 1 LIG 0.035
198 C126 -11.7329 -7.3585 61.9473 C.3 1 LIG -0.110
199 H14 -8.7869 -4.1266 57.1894 H 1 LIG 0.394
200 H15 -8.0743 -3.6261 55.6596 H 1 LIG 0.394
201 N49 -12.0713 -8.3764 59.7031 N.4 1 LIG -0.436
202 C127 -11.4522 -9.5428 64.5681 C.3 1 LIG -0.130
203 N50 -11.5095 -9.2464 63.1475 N.pl3 1 LIG 0.172
204 C128 -11.6153 -10.1239 62.1038 C.ar 1 LIG -0.165
205 C129 -11.6358 -9.3598 60.9467 C.ar 1 LIG -0.236
206 C130 -11.7394 -9.8428 59.5144 C.3 1 LIG 0.073
207 C131 -10.0329 -11.7307 60.0543 C.3 1 LIG 0.039
208 C132 -9.0804 -12.5448 59.1940 C.3 1 LIG -0.165
209 C133 -9.7473 -12.5289 57.8263 C.3 1 LIG -0.153
210 C134 -10.4356 -11.1521 57.6864 C.3 1 LIG 0.077
211 C135 -9.7919 -10.2250 56.6389 C.3 1 LIG 0.021
212 N51 -9.8812 -8.8105 56.9881 N.pl3 1 LIG -0.581
213 C136 -9.2914 -7.8105 56.2023 C.ar 1 LIG 0.695
214 N52 -8.9829 -8.1935 54.9305 N.2 1 LIG -0.732
215 C137 -8.4138 -7.2546 54.1624 C.ar 1 LIG 0.797
216 N53 -7.9927 -7.3116 52.8775 N.2 1 LIG -0.524
217 C138 -7.5266 -6.0870 52.6724 C.ar 1 LIG 0.356
218 C139 -6.9666 -5.7078 51.3798 C.2 1 LIG 0.010
219 C140 -6.4526 -6.4358 50.3113 C.2 1 LIG -0.143
220 C141 -6.0657 -5.5188 49.3335 C.2 1 LIG -0.209
221 C142 -6.3581 -4.2661 49.8423 C.2 1 LIG -0.022
222 O9 -6.9023 -4.3802 51.0808 O.3 1 LIG -0.147
223 N54 -7.5928 -5.2316 53.6837 N.2 1 LIG -0.440
224 N55 -8.1643 -5.9762 54.6530 N.pl3 1 LIG -0.048
225 C143 -8.4948 -5.6453 55.9427 C.ar 1 LIG 0.575
226 N56 -8.2554 -4.3746 56.4637 N.pl3 1 LIG -0.745
227 N57 -9.0713 -6.5758 56.7432 N.2 1 LIG -0.648
228 C144 -11.5198 -8.0392 61.4261 C.ar 1 LIG 0.057
229 Cl4 -11.4692 -6.6057 60.4782 Cl 1 LIG -0.034
230 N58 -11.4504 -7.9773 62.7378 N.2 1 LIG -0.124
231 H16 -10.2410 -8.5566 57.8966 H 1 LIG 0.326
232 H17 -8.5129 -4.1749 57.4190 H 1 LIG 0.393
233 H18 -7.8254 -3.6732 55.8781 H 1 LIG 0.393
234 N59 -10.4358 -10.5729 59.1229 N.4 1 LIG -0.437
235 N60 -8.2846 -4.5833 56.4636 N.pl3 1 LIG -0.745
236 C145 -8.4872 -5.8456 55.9081 C.ar 1 LIG 0.576
237 N61 -9.0276 -6.8162 56.6862 N.2 1 LIG -0.649
238 C146 -9.2132 -8.0375 56.1161 C.ar 1 LIG 0.697
239 N62 -9.7796 -9.0003 56.9633 N.pl3 1 LIG -0.588
240 C147 -10.2661 -10.2823 56.4608 C.3 1 LIG 0.026
241 C148 -10.1754 -11.4255 57.4934 C.3 1 LIG 0.087
242 C149 -8.7639 -11.7523 57.9922 C.3 1 LIG -0.156
243 C150 -8.9363 -12.5636 59.2787 C.3 1 LIG -0.161
244 C151 -10.4293 -12.5218 59.6289 C.3 1 LIG 0.034
245 C152 -11.0209 -10.0024 59.5040 C.3 1 LIG 0.068
246 C153 -11.7419 -10.1177 60.8300 C.2 1 LIG -0.070
247 C154 -13.0450 -9.8744 61.2405 C.2 1 LIG -0.104
248 C155 -13.1009 -10.1577 62.6056 C.2 1 LIG -0.187
249 C156 -11.8281 -10.5561 62.9762 C.2 1 LIG 0.141
250 Cl5 -11.1649 -11.0484 64.4826 Cl 1 LIG 0.029
251 O10 -11.0046 -10.5254 61.8972 O.3 1 LIG -0.157
252 N63 -8.9017 -8.3782 54.8278 N.2 1 LIG -0.731
253 C157 -8.3693 -7.4003 54.0819 C.ar 1 LIG 0.796
254 N64 -7.9568 -7.4069 52.7928 N.2 1 LIG -0.523
255 C158 -7.5270 -6.1628 52.6216 C.ar 1 LIG 0.356
256 C159 -6.9755 -5.7075 51.3500 C.2 1 LIG 0.009
257 C160 -6.4406 -6.3691 50.2494 C.2 1 LIG -0.143
258 C161 -6.0776 -5.3963 49.3177 C.2 1 LIG -0.209
259 C162 -6.4035 -4.1776 49.8854 C.2 1 LIG -0.021
260 O11 -6.9464 -4.3658 51.1153 O.3 1 LIG -0.147
261 N65 -7.6138 -5.3400 53.6570 N.2 1 LIG -0.438
262 N66 -8.1563 -6.1292 54.6073 N.pl3 1 LIG -0.048
263 H19 -8.5457 -4.4183 57.4246 H 1 LIG 0.394
264 H20 -7.8874 -3.8501 55.8941 H 1 LIG 0.394
265 H21 -9.6982 -8.8686 57.9608 H 1 LIG 0.327
266 N67 -11.0239 -11.3741 58.7848 N.4 1 LIG -0.448
267 N68 -8.1081 -4.3589 56.6180 N.pl3 1 LIG -0.749
268 C163 -8.4642 -5.6174 56.1359 C.ar 1 LIG 0.576
269 N69 -9.0998 -6.4751 56.9720 N.2 1 LIG -0.648
270 C164 -9.4366 -7.6991 56.4690 C.ar 1 LIG 0.698
271 N70 -10.0842 -8.6315 57.2926 N.pl3 1 LIG -0.591
272 C165 -10.8799 -9.7364 56.7603 C.3 1 LIG 0.025
273 C166 -10.5298 -11.1057 57.3832 C.3 1 LIG 0.087
274 C167 -9.0732 -11.5571 57.2374 C.3 1 LIG -0.157
275 C168 -8.8619 -12.6744 58.2643 C.3 1 LIG -0.161
276 C169 -10.1191 -12.7122 59.1446 C.3 1 LIG 0.028
277 C170 -10.4606 -10.2675 59.8590 C.3 1 LIG 0.106
278 C171 -11.4139 -9.0792 59.9554 C.ar 1 LIG -0.062
279 C172 -12.7673 -9.2386 59.6400 C.ar 1 LIG -0.143
280 C173 -13.6183 -8.1376 59.7602 C.ar 1 LIG -0.076
281 C174 -13.1040 -6.9143 60.1944 C.ar 1 LIG -0.129
282 C175 -11.7438 -6.8344 60.4966 C.ar 1 LIG -0.001
283 N71 -10.9003 -7.8924 60.3838 N.ar 1 LIG -0.237
284 N72 -9.1882 -8.1388 55.2027 N.2 1 LIG -0.731
285 C176 -8.5573 -7.2720 54.3988 C.ar 1 LIG 0.797
286 N73 -8.1676 -7.3979 53.1087 N.2 1 LIG -0.524
287 C177 -7.5983 -6.2254 52.8638 C.ar 1 LIG 0.356
288 C178 -7.0247 -5.9317 51.5549 C.2 1 LIG 0.010
289 C179 -6.5292 -6.7290 50.5281 C.2 1 LIG -0.146
290 C180 -6.1085 -5.8756 49.5076 C.2 1 LIG -0.210
291 C181 -6.3636 -4.5901 49.9500 C.2 1 LIG -0.021
292 O12 -6.9180 -4.6237 51.1886 O.3 1 LIG -0.144
293 N74 -7.5721 -5.3417 53.8523 N.2 1 LIG -0.439
294 N75 -8.1888 -6.0082 54.8503 N.pl3 1 LIG -0.048
295 H22 -8.3363 -4.1104 57.5694 H 1 LIG 0.394
296 H23 -7.6365 -3.7100 56.0044 H 1 LIG 0.394
297 H24 -10.1944 -8.3916 58.2670 H 1 LIG 0.328
298 N76 -10.8589 -11.3887 58.8649 N.4 1 LIG -0.424
299 C182 -8.4671 -12.8454 58.6715 C.3 1 LIG -0.208
300 C183 -9.6025 -12.1143 59.3421 C.2 1 LIG 0.289
301 C184 -9.6911 -11.0540 60.2157 C.2 1 LIG -0.447
302 C185 -11.0530 -10.8579 60.4434 C.2 1 LIG 0.123
303 C186 -11.6925 -9.7678 61.3005 C.3 1 LIG 0.050
304 C187 -12.3101 -7.2440 61.3208 C.3 1 LIG 0.040
305 C188 -11.1627 -6.3152 60.9398 C.3 1 LIG -0.162
306 C189 -10.9478 -6.6134 59.4639 C.3 1 LIG -0.154
307 C190 -11.0839 -8.1364 59.3492 C.3 1 LIG 0.063
308 C191 -11.3975 -8.6265 57.9128 C.3 1 LIG -0.037
309 N77 -10.2222 -9.0520 57.1370 N.pl3 1 LIG -0.418
310 C192 -10.1070 -10.4861 56.8699 C.3 1 LIG -0.074
311 C193 -9.5212 -8.1153 56.3264 C.ar 1 LIG 0.572
312 C194 -9.0661 -8.4643 55.0382 C.ar 1 LIG -0.641
313 C195 -8.4722 -7.4650 54.2489 C.ar 1 LIG 0.627
314 N78 -7.9826 -7.4445 52.9870 N.2 1 LIG -0.515
315 C196 -7.5981 -6.1856 52.8441 C.ar 1 LIG 0.345
316 C197 -7.0265 -5.7149 51.5886 C.2 1 LIG 0.013
317 C198 -6.5098 -6.3629 50.4717 C.2 1 LIG -0.148
318 C199 -6.1207 -5.3770 49.5645 C.2 1 LIG -0.210
319 C200 -6.4151 -4.1648 50.1625 C.2 1 LIG -0.022
320 O13 -6.9640 -4.3691 51.3870 O.3 1 LIG -0.146
321 N79 -7.7699 -5.3791 53.8796 N.2 1 LIG -0.456
322 N80 -8.3373 -6.1937 54.7945 N.pl3 1 LIG 0.076
323 C201 -8.7591 -5.9000 56.0648 C.ar 1 LIG 0.469
324 N81 -8.6204 -4.6239 56.6100 N.pl3 1 LIG -0.769
325 N82 -9.3509 -6.8531 56.8215 N.2 1 LIG -0.581
326 N83 -11.7617 -11.7434 59.7670 N.2 1 LIG -0.092
327 O14 -10.8576 -12.5421 59.0662 O.3 1 LIG -0.176
328 H25 -8.9401 -4.4498 57.5515 H 1 LIG 0.394
329 H26 -8.1775 -3.8985 56.0643 H 1 LIG 0.394
330 N84 -12.0834 -8.5153 60.4740 N.4 1 LIG -0.439
331 N85 -8.0183 -4.3660 56.6514 N.pl3 1 LIG -0.747
332 C202 -8.4591 -5.5934 56.1590 C.ar 1 LIG 0.576
333 N86 -9.1407 -6.4179 56.9921 N.2 1 LIG -0.647
334 C203 -9.5586 -7.6132 56.4804 C.ar 1 LIG 0.698
335 N87 -10.2690 -8.4999 57.3023 N.pl3 1 LIG -0.592
336 C204 -11.0629 -9.5973 56.7552 C.3 1 LIG 0.026
337 C205 -10.6598 -10.9852 57.2963 C.3 1 LIG 0.089
338 C206 -9.2169 -11.4134 57.0052 C.3 1 LIG -0.157
339 C207 -8.8924 -12.5464 57.9829 C.3 1 LIG -0.161
340 C208 -10.0675 -12.6327 58.9650 C.3 1 LIG 0.029
341 C209 -10.3815 -10.2047 59.7682 C.3 1 LIG 0.104
342 C210 -11.3045 -10.0028 60.9644 C.ar 1 LIG -0.268
343 C211 -11.6598 -8.7076 61.3629 C.ar 1 LIG 0.286
344 F1 -11.1969 -7.6325 60.6836 F 1 LIG -0.195
345 C212 -12.4962 -8.5155 62.4624 C.ar 1 LIG -0.215
346 C213 -12.9828 -9.6133 63.1711 C.ar 1 LIG 0.309
347 F2 -13.7926 -9.4251 64.2373 F 1 LIG -0.160
348 C214 -12.6344 -10.9051 62.7793 C.ar 1 LIG -0.215
349 C215 -11.7976 -11.1020 61.6804 C.ar 1 LIG 0.286
350 F3 -11.4727 -12.3632 61.3135 F 1 LIG -0.195
351 N88 -9.3538 -8.0531 55.2062 N.2 1 LIG -0.732
352 C216 -8.6790 -7.2175 54.4038 C.ar 1 LIG 0.797
353 N89 -8.3188 -7.3482 53.1056 N.2 1 LIG -0.524
354 C217 -7.6817 -6.2083 52.8670 C.ar 1 LIG 0.356
355 C218 -7.1094 -5.9057 51.5594 C.2 1 LIG 0.010
356 C219 -6.6665 -6.6968 50.5041 C.2 1 LIG -0.146
357 C220 -6.2133 -5.8364 49.5035 C.2 1 LIG -0.210
358 C221 -6.3966 -4.5530 49.9861 C.2 1 LIG -0.021
359 O15 -6.9394 -4.5947 51.2297 O.3 1 LIG -0.144
360 N90 -7.5828 -5.3443 53.8669 N.2 1 LIG -0.438
361 N91 -8.2251 -5.9851 54.8655 N.pl3 1 LIG -0.048
362 H27 -8.2152 -4.1192 57.6102 H 1 LIG 0.394
363 H28 -7.5121 -3.7407 56.0411 H 1 LIG 0.394
364 H29 -10.1714 -8.4176 58.3038 H 1 LIG 0.328
365 N92 -10.8480 -11.3134 58.7945 N.4 1 LIG -0.429
366 C222 -11.1614 -9.7946 65.1318 C.3 1 LIG 0.138
367 O16 -11.4663 -8.5363 64.5404 O.3 1 LIG -0.367
368 C223 -11.8789 -8.4935 63.2223 C.ar 1 LIG 0.153
369 C224 -12.4702 -9.6524 62.7176 C.ar 1 LIG -0.177
370 C225 -12.9179 -9.7036 61.4007 C.ar 1 LIG -0.091
371 C226 -12.7766 -8.5886 60.5732 C.ar 1 LIG -0.117
372 C227 -13.2628 -8.6452 59.1324 C.3 1 LIG -0.076
373 C228 -12.2138 -9.2374 58.1757 C.3 1 LIG -0.145
374 C229 -10.9038 -8.4273 58.1498 C.3 1 LIG -0.022
375 N93 -9.9497 -8.8620 57.1234 N.pl3 1 LIG -0.412
376 C230 -9.9439 -10.2878 56.7967 C.3 1 LIG -0.066
377 C231 -9.3546 -7.9201 56.2381 C.ar 1 LIG 0.588
378 C232 -9.0037 -8.2823 54.9209 C.ar 1 LIG -0.676
379 C233 -8.4182 -7.3080 54.0947 C.ar 1 LIG 0.658
380 N94 -7.9747 -7.3164 52.8153 N.2 1 LIG -0.579
381 C234 -7.5389 -6.0767 52.6489 C.ar 1 LIG 0.358
382 C235 -6.9638 -5.6469 51.3788 C.2 1 LIG 0.043
383 C236 -6.3877 -6.3282 50.3117 C.2 1 LIG -0.167
384 C237 -6.0135 -5.3744 49.3649 C.2 1 LIG -0.212
385 C238 -6.3772 -4.1471 49.8893 C.2 1 LIG -0.039
386 O17 -6.9518 -4.3118 51.1081 O.3 1 LIG -0.143
387 N95 -7.6482 -5.2541 53.6807 N.2 1 LIG -0.500
388 N96 -8.2150 -6.0383 54.6229 N.pl3 1 LIG 0.078
389 C239 -8.5661 -5.7220 55.9095 C.ar 1 LIG 0.440
390 N97 -8.3606 -4.4465 56.4356 N.pl3 1 LIG -0.771
391 N98 -9.1293 -6.6569 56.7096 N.2 1 LIG -0.511
392 C240 -12.1850 -7.4246 61.0670 C.ar 1 LIG -0.091
393 C241 -11.7383 -7.3750 62.3848 C.ar 1 LIG -0.177
394 H30 -8.6364 -4.2533 57.3871 H 1 LIG 0.387
395 H31 -7.9410 -3.7342 55.8556 H 1 LIG 0.387
396 C242 -14.0461 -11.9398 62.7156 C.3 1 LIG -0.208
397 C243 -12.9702 -11.3276 61.8545 C.2 1 LIG 0.290
398 C244 -11.5992 -11.2345 61.9388 C.2 1 LIG -0.448
399 C245 -11.2001 -10.5479 60.7936 C.2 1 LIG 0.121
400 C246 -9.7912 -10.1911 60.3535 C.3 1 LIG 0.051
401 C247 -9.0347 -12.4843 59.4666 C.3 1 LIG 0.041
402 C248 -9.2212 -13.2113 58.1447 C.3 1 LIG -0.162
403 C249 -10.4735 -12.5606 57.5793 C.3 1 LIG -0.151
404 C250 -10.3913 -11.0646 57.9518 C.3 1 LIG 0.072
405 C251 -10.0339 -10.1306 56.7709 C.3 1 LIG -0.049
406 N99 -10.1269 -8.6944 57.0700 N.pl3 1 LIG -0.394
407 C252 -10.8448 -8.2909 58.2796 C.3 1 LIG -0.083
408 C253 -9.4593 -7.7264 56.2685 C.ar 1 LIG 0.622
409 N100 -9.1521 -8.0733 54.9788 N.2 1 LIG -0.657
410 C254 -8.5191 -7.1777 54.2145 C.ar 1 LIG 0.734
411 N101 -8.1022 -7.2765 52.9308 N.2 1 LIG -0.520
412 C255 -7.5513 -6.0916 52.7151 C.ar 1 LIG 0.339
413 C256 -6.9672 -5.7626 51.4204 C.2 1 LIG 0.015
414 C257 -6.4684 -6.5316 50.3739 C.2 1 LIG -0.146
415 C258 -6.0373 -5.6506 49.3818 C.2 1 LIG -0.210
416 C259 -6.2889 -4.3774 49.8604 C.2 1 LIG -0.024
417 O18 -6.8514 -4.4450 51.0940 O.3 1 LIG -0.147
418 N102 -7.5569 -5.2283 53.7200 N.2 1 LIG -0.444
419 N103 -8.1804 -5.9195 54.6985 N.pl3 1 LIG 0.037
420 C260 -8.4737 -5.5316 55.9797 C.ar 1 LIG 0.416
421 N104 -8.1344 -4.2671 56.4633 N.pl3 1 LIG -0.768
422 C261 -9.1291 -6.4587 56.7885 C.ar 1 LIG -0.551
423 N105 -12.2408 -10.2278 60.0507 N.2 1 LIG -0.089
424 O19 -13.3683 -10.7201 60.7103 O.3 1 LIG -0.175
425 H32 -8.3681 -4.0159 57.4127 H 1 LIG 0.379
426 H33 -7.6604 -3.6173 55.8523 H 1 LIG 0.379
427 N106 -9.3673 -11.0218 59.1179 N.4 1 LIG -0.444
428 N107 -8.2727 -4.3496 56.4631 N.pl3 1 LIG -0.772
429 C262 -8.4866 -5.6456 55.9947 C.ar 1 LIG 0.387
430 N108 -9.0324 -6.5455 56.8685 N.2 1 LIG -0.674
431 C263 -9.2412 -7.7984 56.4298 C.ar 1 LIG 0.355
432 N109 -9.7658 -8.8262 57.1622 N.2 1 LIG -0.215
433 N110 -9.7798 -9.8662 56.2903 N.pl3 1 LIG 0.168
434 C264 -10.2436 -11.1681 56.7622 C.3 1 LIG -0.063
435 C265 -9.4291 -11.6638 57.9776 C.3 1 LIG -0.167
436 C266 -9.3744 -10.6837 59.1678 C.3 1 LIG -0.079
437 C267 -10.7499 -10.3884 59.7472 C.ar 1 LIG -0.087
438 C268 -11.1453 -10.9837 60.9483 C.ar 1 LIG -0.122
439 C269 -12.4043 -10.7113 61.4771 C.ar 1 LIG -0.127
440 C270 -13.2629 -9.8445 60.8039 C.ar 1 LIG -0.127
441 C271 -12.8735 -9.2457 59.6075 C.ar 1 LIG -0.127
442 C272 -11.6149 -9.5181 59.0777 C.ar 1 LIG -0.122
443 C273 -9.2824 -9.5885 55.0331 C.ar 1 LIG -0.123
444 C274 -8.9251 -8.2245 55.1109 C.ar 1 LIG -0.226
445 C275 -8.3630 -7.2763 54.2353 C.ar 1 LIG 0.031
446 N111 -7.9595 -7.3808 52.9504 N.2 1 LIG -0.134
447 C276 -7.5275 -6.1463 52.7149 C.ar 1 LIG 0.051
448 C277 -6.9763 -5.7610 51.4213 C.2 1 LIG 0.037
449 C278 -6.4341 -6.4799 50.3612 C.2 1 LIG -0.161
450 C279 -6.0755 -5.5586 49.3767 C.2 1 LIG -0.211
451 C280 -6.4118 -4.3124 49.8737 C.2 1 LIG -0.038
452 O20 -6.9568 -4.4347 51.1109 O.3 1 LIG -0.146
453 N112 -7.6128 -5.2659 53.7067 N.2 1 LIG -0.253
454 N113 -8.1560 -5.9968 54.7040 N.pl3 1 LIG 0.236
455 H34 -8.5224 -4.1232 57.4149 H 1 LIG 0.386
456 H35 -7.8694 -3.6579 55.8478 H 1 LIG 0.386
457 N114 -8.2285 -4.3529 56.3799 N.pl3 1 LIG -0.772
458 C281 -8.3928 -5.6431 55.8776 C.ar 1 LIG 0.165
459 N115 -8.9092 -6.5804 56.7191 N.2 1 LIG -0.256
460 C282 -9.0880 -7.8499 56.2655 C.ar 1 LIG 0.180
461 C283 -9.6428 -8.7921 57.2222 C.1 1 LIG -0.138
462 C284 -10.1184 -9.5691 58.0359 C.1 1 LIG -0.140
463 C285 -10.7067 -10.4829 59.0368 C.3 1 LIG 0.328
464 O21 -11.1643 -11.6841 58.4444 O.3 1 LIG -0.641
465 C286 -11.8235 -9.8519 59.9333 C.3 1 LIG 0.210
466 O22 -12.6491 -10.7958 60.6076 O.3 1 LIG -0.654
467 C287 -11.2855 -9.0336 61.1614 C.3 1 LIG -0.159
468 C288 -12.2391 -8.0184 61.8242 C.3 1 LIG -0.132
469 C289 -12.9923 -7.1644 60.8015 C.3 1 LIG -0.135
470 C290 -13.7969 -8.0634 59.8597 C.3 1 LIG -0.132
471 C291 -12.9097 -9.0780 59.1091 C.3 1 LIG -0.159
472 C292 -8.7649 -8.2418 54.9666 C.ar 1 LIG -0.330
473 N116 -8.2461 -7.2783 54.1436 N.pl3 1 LIG 0.384
474 N117 -7.8616 -7.4134 52.8611 N.2 1 LIG -0.403
475 C293 -7.4450 -6.1946 52.5545 C.ar 1 LIG 0.255
476 C294 -6.9310 -5.8912 51.2237 C.2 1 LIG 0.038
477 C295 -6.6671 -4.7039 50.5488 C.2 1 LIG -0.162
478 C296 -6.1795 -5.0446 49.2866 C.2 1 LIG -0.212
479 C297 -6.1676 -6.4270 49.2382 C.2 1 LIG -0.035
480 O23 -6.6217 -6.9393 50.4102 O.3 1 LIG -0.144
481 N118 -7.5173 -5.2711 53.5033 N.2 1 LIG -0.472
482 C298 -8.0382 -5.9602 54.5492 C.ar 1 LIG 0.299
483 H36 -7.8549 -3.6300 55.7814 H 1 LIG 0.378
484 H37 -8.4943 -4.1558 57.3341 H 1 LIG 0.378
485 H38 -12.1133 -11.7444 58.5752 H 1 LIG 0.429
486 H39 -12.8077 -11.5341 60.0147 H 1 LIG 0.430
487 N119 -8.1644 -4.3610 56.4487 N.pl3 1 LIG -0.766
488 C299 -8.4524 -5.6398 55.9704 C.ar 1 LIG 0.384
489 N120 -9.0302 -6.5222 56.8205 N.2 1 LIG -0.423
490 C300 -9.3283 -7.7846 56.3916 C.ar 1 LIG 0.205
491 C301 -9.9439 -8.6997 57.4135 C.ar 1 LIG 0.000
492 C302 -9.7486 -10.0890 57.3654 C.ar 1 LIG -0.068
493 C303 -10.3313 -10.9320 58.3060 C.ar 1 LIG -0.115
494 C304 -11.1326 -10.4044 59.3132 C.ar 1 LIG -0.097
495 C305 -11.3744 -9.0243 59.3980 C.ar 1 LIG 0.155
496 N121 -12.1636 -8.4702 60.4128 N.pl3 1 LIG -0.415
497 C306 -12.3207 -9.1622 61.7081 C.3 1 LIG -0.085
498 C307 -11.1820 -8.8398 62.7018 C.3 1 LIG 0.058
499 C308 -10.0424 -6.9115 63.9509 C.3 1 LIG -0.002
500 C309 -10.1667 -5.4276 64.3622 C.3 1 LIG 0.003
501 C310 -9.0858 -3.1340 64.3287 C.3 1 LIG 0.043
502 C311 -7.8062 -2.3637 63.9472 C.3 1 LIG 0.076
503 O24 -6.6652 -2.9538 64.5629 O.3 1 LIG -0.386
504 C312 -6.4261 -4.3046 64.1782 C.3 1 LIG 0.076
505 C313 -7.6168 -5.2022 64.5699 C.3 1 LIG 0.043
506 C314 -11.0471 -6.5741 61.6453 C.3 1 LIG 0.058
507 C315 -12.1899 -7.0226 60.7029 C.3 1 LIG -0.085
508 C316 -10.7522 -8.1968 58.4476 C.ar 1 LIG -0.116
509 C317 -9.0693 -8.1978 55.0703 C.ar 1 LIG -0.570
510 C318 -8.4588 -7.2814 54.1965 C.ar 1 LIG 0.581
511 N122 -8.0606 -7.3499 52.9041 N.2 1 LIG -0.497
512 C319 -7.5498 -6.1459 52.6918 C.ar 1 LIG 0.325
513 C320 -6.9661 -5.7730 51.4079 C.2 1 LIG 0.008
514 C321 -6.4047 -6.5023 50.3648 C.2 1 LIG -0.147
515 C322 -6.0216 -5.5903 49.3808 C.2 1 LIG -0.210
516 C323 -6.3637 -4.3388 49.8607 C.2 1 LIG -0.018
517 O25 -6.9352 -4.4493 51.0871 O.3 1 LIG -0.145
518 N123 -7.5824 -5.2890 53.6996 N.2 1 LIG -0.431
519 N124 -8.1640 -6.0115 54.6821 N.pl3 1 LIG 0.100
520 H40 -8.3989 -4.1254 57.4019 H 1 LIG 0.393
521 H41 -7.7376 -3.6853 55.8312 H 1 LIG 0.393
522 N125 -11.1839 -7.3218 62.9901 N.4 1 LIG -0.429
523 N126 -8.9106 -4.6230 63.9497 N.4 1 LIG -0.435
524 C324 -10.8646 -10.6190 64.7401 C.3 1 LIG -0.208
525 C325 -11.4843 -10.5483 63.3671 C.2 1 LIG 0.289
526 C326 -10.9966 -10.6019 62.0811 C.2 1 LIG -0.448
527 C327 -12.1074 -10.4789 61.2473 C.2 1 LIG 0.125
528 C328 -12.1192 -10.4851 59.7213 C.3 1 LIG 0.037
529 C329 -10.2755 -12.2282 59.6642 C.3 1 LIG 0.041
530 C330 -8.8549 -12.5452 59.1694 C.3 1 LIG -0.162
531 C331 -8.7621 -12.5151 57.6382 C.3 1 LIG -0.146
532 C332 -9.2566 -11.1698 57.0824 C.3 1 LIG -0.154
533 C333 -10.6876 -10.7980 57.5553 C.3 1 LIG 0.102
534 C334 -11.1347 -9.3902 57.0696 C.3 1 LIG -0.064
535 N127 -10.2751 -8.2891 57.5274 N.pl3 1 LIG -0.367
536 C335 -10.4170 -7.8738 58.9252 C.3 1 LIG -0.084
537 C336 -9.5528 -7.4733 56.6119 C.ar 1 LIG 0.752
538 N128 -9.3772 -7.9454 55.3363 N.2 1 LIG -0.727
539 C337 -8.6921 -7.1599 54.4960 C.ar 1 LIG 0.800
540 N129 -8.3573 -7.3457 53.1980 N.2 1 LIG -0.524
541 C338 -7.6852 -6.2374 52.9127 C.ar 1 LIG 0.361
542 C339 -7.1175 -6.0009 51.5896 C.2 1 LIG 0.009
543 C340 -6.6780 -6.8433 50.5737 C.2 1 LIG -0.144
544 C341 -6.2338 -6.0340 49.5276 C.2 1 LIG -0.210
545 C342 -6.4186 -4.7281 49.9448 C.2 1 LIG -0.021
546 O26 -6.9532 -4.7079 51.1923 O.3 1 LIG -0.146
547 N130 -7.5442 -5.3444 53.8819 N.2 1 LIG -0.447
548 N131 -8.1914 -5.9317 54.9100 N.pl3 1 LIG -0.046
549 C343 -8.3892 -5.4941 56.1929 C.ar 1 LIG 0.594
550 N132 -7.9004 -4.2681 56.6412 N.pl3 1 LIG -0.755
551 N133 -9.0793 -6.2711 57.0613 N.2 1 LIG -0.698
552 N134 -13.2098 -10.3551 61.9630 N.2 1 LIG -0.090
553 O27 -12.8294 -10.3990 63.3050 O.3 1 LIG -0.177
554 H42 -8.0817 -3.9819 57.5920 H 1 LIG 0.395
555 H43 -7.3914 -3.6747 56.0020 H 1 LIG 0.395
556 N135 -10.7305 -10.8512 59.1161 N.4 1 LIG -0.445
557 N136 -8.4598 -4.5615 56.3316 N.pl3 1 LIG -0.771
558 C344 -8.5681 -5.8556 55.8210 C.ar 1 LIG 0.356
559 N137 -9.0651 -6.8203 56.6316 N.2 1 LIG -0.377
560 C345 -9.1832 -8.0994 56.1680 C.ar 1 LIG 0.232
561 C346 -9.7450 -9.1003 57.1333 C.ar 1 LIG -0.039
562 C347 -9.6629 -10.4815 56.8877 C.ar 1 LIG -0.102
563 C348 -10.1869 -11.4084 57.7862 C.ar 1 LIG -0.127
564 C349 -10.8088 -10.9726 58.9528 C.ar 1 LIG -0.140
565 C350 -10.9116 -9.6084 59.2295 C.ar 1 LIG 0.243
566 N138 -11.5434 -9.2011 60.3927 N.pl3 1 LIG -0.477
567 C351 -11.5837 -10.1591 61.5088 C.3 1 LIG -0.011
568 C352 -12.5714 -9.7785 62.6360 C.3 1 LIG -0.203
569 C353 -12.3609 -8.3475 63.1311 C.2 1 LIG 0.427
570 O28 -12.3379 -8.0455 64.3225 O.2 1 LIG -0.454
571 C354 -12.1219 -7.3370 62.0091 C.3 1 LIG -0.203
572 C355 -11.1657 -7.8819 60.9232 C.3 1 LIG -0.011
573 C356 -10.3794 -8.6868 58.3164 C.ar 1 LIG -0.084
574 C357 -8.8151 -8.4535 54.8564 C.ar 1 LIG -0.580
575 C358 -8.3000 -7.4473 54.0200 C.ar 1 LIG 0.601
576 N139 -7.8576 -7.4336 52.7400 N.2 1 LIG -0.535
577 C359 -7.5101 -6.1667 52.5648 C.ar 1 LIG 0.333
578 C360 -6.9639 -5.6839 51.3013 C.2 1 LIG 0.035
579 C361 -6.4090 -6.3196 50.1953 C.2 1 LIG -0.159
580 C362 -6.0590 -5.3272 49.2793 C.2 1 LIG -0.211
581 C363 -6.4125 -4.1234 49.8617 C.2 1 LIG -0.036
582 O29 -6.9603 -4.3389 51.0849 O.3 1 LIG -0.146
583 N140 -7.6779 -5.3463 53.5894 N.2 1 LIG -0.474
584 N141 -8.1894 -6.1602 54.5381 N.pl3 1 LIG 0.113
585 H44 -8.7529 -4.3777 57.2801 H 1 LIG 0.387
586 H45 -8.0956 -3.8260 55.7430 H 1 LIG 0.387
587 N142 -8.3000 -4.3679 56.4643 N.pl3 1 LIG -0.769
588 C364 -8.4616 -5.6672 55.9843 C.ar 1 LIG 0.417
589 N143 -8.9476 -6.6006 56.8608 N.2 1 LIG -0.699
590 C365 -9.0881 -7.8489 56.3775 C.ar 1 LIG 0.307
591 C366 -8.7797 -8.2584 55.0692 C.ar 1 LIG -0.236
592 C367 -9.0644 -9.6484 54.9964 C.ar 1 LIG -0.031
593 N144 -9.5005 -10.0682 56.1620 N.2 1 LIG -0.171
594 N145 -9.5337 -9.0016 57.0035 N.pl3 1 LIG 0.068
595 C368 -9.9320 -9.1904 58.3968 C.3 1 LIG -0.025
596 C369 -9.9458 -10.6851 58.7873 C.3 1 LIG -0.172
597 C370 -10.2750 -10.9643 60.2681 C.3 1 LIG -0.124
598 C371 -11.6619 -10.4416 60.6817 C.3 1 LIG -0.081
599 C372 -11.6550 -8.9533 60.9993 C.ar 1 LIG -0.084
600 C373 -12.1423 -8.0346 60.0654 C.ar 1 LIG -0.124
601 C374 -12.1392 -6.6741 60.3626 C.ar 1 LIG -0.128
602 C375 -11.6512 -6.2373 61.5926 C.ar 1 LIG -0.131
603 C376 -11.1650 -7.1482 62.5281 C.ar 1 LIG -0.128
604 C377 -11.1663 -8.5085 62.2310 C.ar 1 LIG -0.124
605 C378 -8.2863 -7.2692 54.1965 C.ar 1 LIG 0.037
606 N146 -7.8996 -7.3347 52.9043 N.2 1 LIG -0.132
607 C379 -7.5332 -6.0769 52.6802 C.ar 1 LIG 0.073
608 C380 -7.0206 -5.6483 51.3844 C.2 1 LIG 0.035
609 C381 -6.5473 -6.3320 50.2693 C.2 1 LIG -0.160
610 C382 -6.1937 -5.3758 49.3170 C.2 1 LIG -0.211
611 C383 -6.4623 -4.1449 49.8879 C.2 1 LIG -0.036
612 O30 -6.9629 -4.3097 51.1387 O.3 1 LIG -0.146
613 N147 -7.6461 -5.2150 53.6854 N.2 1 LIG -0.282
614 N148 -8.1367 -5.9849 54.6808 N.pl3 1 LIG 0.240
615 H46 -8.5373 -4.1645 57.4242 H 1 LIG 0.388
616 H47 -7.9405 -3.6522 55.8493 H 1 LIG 0.388
617 C384 -10.8687 -12.1080 58.1448 C.3 1 LIG -0.206
618 C385 -10.4994 -10.7889 58.8599 C.3 1 LIG 0.307
619 O31 -9.4762 -11.1234 59.7793 O.3 1 LIG -0.646
620 C386 -10.0154 -9.8002 57.8714 C.1 1 LIG -0.071
621 C387 -9.6033 -8.9603 57.0854 C.1 1 LIG -0.127
622 C388 -9.0939 -7.9458 56.1793 C.ar 1 LIG 0.176
623 C389 -8.7458 -8.2589 54.8656 C.ar 1 LIG -0.324
624 N149 -8.2630 -7.2349 54.0957 N.pl3 1 LIG 0.381
625 N150 -7.8603 -7.2909 52.8132 N.2 1 LIG -0.397
626 C390 -7.4906 -6.0419 52.5715 C.ar 1 LIG 0.253
627 C391 -6.9653 -5.6331 51.2731 C.2 1 LIG 0.035
628 C392 -6.4473 -6.3323 50.1877 C.2 1 LIG -0.161
629 C393 -6.1063 -5.3928 49.2142 C.2 1 LIG -0.212
630 C394 -6.4287 -4.1557 49.7426 C.2 1 LIG -0.034
631 O32 -6.9479 -4.3009 50.9883 O.3 1 LIG -0.144
632 N151 -7.6130 -5.1699 53.5617 N.2 1 LIG -0.468
633 C395 -8.1142 -5.9310 54.5672 C.ar 1 LIG 0.299
634 C396 -8.4911 -5.6954 55.9064 C.ar 1 LIG 0.169
635 N152 -8.3823 -4.4264 56.4739 N.pl3 1 LIG -0.770
636 N153 -8.9727 -6.6940 56.6967 N.2 1 LIG -0.266
637 C397 -11.7207 -10.2593 59.6723 C.3 1 LIG -0.120
638 C398 -11.5227 -8.9287 60.4018 C.ar 1 LIG -0.053
639 C399 -11.3424 -7.7419 59.6810 C.ar 1 LIG -0.179
640 C400 -11.1659 -6.5493 60.3854 C.ar 1 LIG -0.014
641 N154 -11.1591 -6.4869 61.7414 N.ar 1 LIG -0.253
642 C401 -11.3318 -7.6451 62.4281 C.ar 1 LIG -0.014
643 C402 -11.5130 -8.8793 61.8014 C.ar 1 LIG -0.179
644 H48 -9.2174 -10.3275 60.2487 H 1 LIG 0.433
645 H49 -8.0309 -3.6599 55.9174 H 1 LIG 0.378
646 H50 -8.6599 -4.2900 57.4353 H 1 LIG 0.378
647 C403 -13.5630 -8.3452 59.3520 C.3 1 LIG -0.193
648 C404 -12.1753 -7.8637 59.8128 C.3 1 LIG 0.012
649 N155 -11.5239 -8.7453 60.7992 N.am 1 LIG -0.339
650 C405 -11.7057 -8.3320 62.2025 C.3 1 LIG 0.012
651 C406 -11.3451 -6.8603 62.4675 C.3 1 LIG -0.193
652 C407 -10.9011 -9.9215 60.4966 C.2 1 LIG 0.550
653 O33 -10.6573 -10.7742 61.3543 O.2 1 LIG -0.517
654 C408 -10.4679 -10.2025 59.0743 C.ar 1 LIG -0.144
655 C409 -10.4871 -11.5152 58.5890 C.ar 1 LIG -0.087
656 C410 -10.0720 -11.7938 57.2894 C.ar 1 LIG -0.135
657 C411 -9.6228 -10.7646 56.4647 C.ar 1 LIG -0.092
658 C412 -9.5685 -9.4401 56.9249 C.ar 1 LIG -0.034
659 C413 -9.0837 -8.3289 56.0503 C.ar 1 LIG 0.064
660 C414 -8.6512 -8.5520 54.7370 C.ar 1 LIG -0.332
661 N156 -8.2199 -7.4689 54.0200 N.pl3 1 LIG 0.385
662 N157 -7.7679 -7.4516 52.7529 N.2 1 LIG -0.402
663 C415 -7.4914 -6.1701 52.5627 C.ar 1 LIG 0.255
664 C416 -6.9640 -5.6761 51.2953 C.2 1 LIG 0.036
665 C417 -6.4281 -6.3019 50.1745 C.2 1 LIG -0.159
666 C418 -6.0894 -5.3010 49.2635 C.2 1 LIG -0.211
667 C419 -6.4317 -4.1022 49.8629 C.2 1 LIG -0.036
668 O34 -6.9610 -4.3290 51.0922 O.3 1 LIG -0.147
669 N158 -7.7138 -5.3448 53.5753 N.2 1 LIG -0.474
670 C420 -8.1899 -6.1763 54.5360 C.ar 1 LIG 0.300
671 C421 -8.6314 -6.0185 55.8644 C.ar 1 LIG 0.167
672 N159 -8.6389 -4.7671 56.4790 N.pl3 1 LIG -0.775
673 N160 -9.0655 -7.0785 56.5982 N.2 1 LIG -0.272
674 C422 -9.9843 -9.1841 58.2401 C.ar 1 LIG -0.073
675 H51 -8.3232 -3.9581 55.9631 H 1 LIG 0.378
676 H52 -8.9607 -4.6855 57.4328 H 1 LIG 0.378
677 C423 -10.7490 -12.3358 57.8533 C.3 1 LIG -0.209
678 C424 -10.1469 -11.1500 58.6482 C.3 1 LIG 0.351
679 O35 -8.9891 -11.7087 59.2470 O.3 1 LIG -0.638
680 C425 -9.7534 -10.0638 57.7237 C.1 1 LIG -0.060
681 C426 -9.4154 -9.1695 56.9626 C.1 1 LIG -0.132
682 C427 -8.9958 -8.1099 56.0619 C.ar 1 LIG 0.179
683 C428 -8.5473 -8.3922 54.7716 C.ar 1 LIG -0.335
684 N161 -8.1656 -7.3240 54.0047 N.pl3 1 LIG 0.386
685 N162 -7.7005 -7.3435 52.7422 N.2 1 LIG -0.405
686 C429 -7.4855 -6.0609 52.4937 C.ar 1 LIG 0.255
687 C430 -6.9634 -5.6254 51.2032 C.2 1 LIG 0.037
688 C431 -6.4293 -6.3010 50.1108 C.2 1 LIG -0.162
689 C432 -6.0957 -5.3422 49.1536 C.2 1 LIG -0.212
690 C433 -6.4378 -4.1178 49.6985 C.2 1 LIG -0.035
691 O36 -6.9633 -4.2889 50.9384 O.3 1 LIG -0.144
692 N163 -7.7639 -5.1994 53.4623 N.2 1 LIG -0.469
693 C434 -8.2094 -6.0059 54.4579 C.ar 1 LIG 0.298
694 C435 -8.6777 -5.8037 55.7733 C.ar 1 LIG 0.164
695 N164 -8.7606 -4.5237 56.3202 N.pl3 1 LIG -0.770
696 N165 -9.0644 -6.8461 56.5591 N.2 1 LIG -0.248
697 C436 -11.1604 -10.6122 59.6876 C.ar 1 LIG -0.116
698 C437 -11.2160 -11.1767 60.9730 C.ar 1 LIG -0.110
699 C438 -12.1183 -10.7029 61.9210 C.ar 1 LIG -0.132
700 C439 -12.9759 -9.6572 61.5944 C.ar 1 LIG -0.120
701 C440 -12.9380 -9.0825 60.3276 C.ar 1 LIG -0.132
702 C441 -12.0350 -9.5565 59.3798 C.ar 1 LIG -0.110
703 H53 -9.0322 -12.6628 59.1534 H 1 LIG 0.430
704 H54 -8.4779 -3.7274 55.7665 H 1 LIG 0.378
705 H55 -9.1013 -4.4091 57.2640 H 1 LIG 0.378
706 N166 -8.3969 -4.5719 56.3856 N.pl3 1 LIG -0.773
707 C442 -8.5371 -5.8574 55.8637 C.ar 1 LIG 0.475
708 N167 -9.0503 -6.8165 56.6688 N.2 1 LIG -0.606
709 C443 -9.2081 -8.0896 56.2030 C.ar 1 LIG 0.582
710 N168 -9.7651 -9.0683 57.0728 N.pl3 1 LIG -0.427
711 C444 -10.3876 -10.2258 56.4166 C.3 1 LIG -0.045
712 C445 -9.5158 -11.5006 56.4640 C.3 1 LIG 0.033
713 C446 -11.1538 -12.4396 58.2014 C.3 1 LIG 0.058
714 C447 -11.2315 -13.1510 59.5719 C.3 1 LIG -0.081
715 N169 -10.5269 -12.4568 60.6600 N.pl3 1 LIG -0.429
716 C448 -11.2018 -11.5422 61.4551 C.ar 1 LIG 0.133
717 C449 -10.7003 -10.2515 61.6778 C.ar 1 LIG -0.095
718 C450 -11.3956 -9.3470 62.4804 C.ar 1 LIG -0.172
719 C451 -12.6012 -9.7216 63.0703 C.ar 1 LIG 0.265
720 F4 -13.2755 -8.8450 63.8481 F 1 LIG -0.185
721 C452 -13.1108 -11.0011 62.8570 C.ar 1 LIG -0.204
722 C453 -12.4171 -11.9080 62.0541 C.ar 1 LIG 0.228
723 F5 -12.9351 -13.1450 61.8626 F 1 LIG -0.165
724 C454 -9.1301 -12.2109 60.2699 C.3 1 LIG -0.081
725 C455 -8.9665 -11.4563 58.9310 C.3 1 LIG 0.058
726 C456 -10.3836 -8.6676 58.3472 C.3 1 LIG 0.002
727 C457 -11.7222 -9.3659 58.6639 C.3 1 LIG -0.182
728 C458 -12.9635 -8.9452 57.9181 C.3 1 LIG -0.180
729 C459 -12.8262 -8.6430 59.3977 C.3 1 LIG -0.180
730 C460 -8.8349 -8.4428 54.8910 C.ar 1 LIG -0.638
731 C461 -8.3070 -7.4427 54.0569 C.ar 1 LIG 0.628
732 N170 -7.8662 -7.4344 52.7770 N.2 1 LIG -0.516
733 C462 -7.5040 -6.1718 52.6007 C.ar 1 LIG 0.348
734 C463 -6.9634 -5.6956 51.3323 C.2 1 LIG 0.013
735 C464 -6.4134 -6.3358 50.2263 C.2 1 LIG -0.147
736 C465 -6.0670 -5.3467 49.3052 C.2 1 LIG -0.210
737 C466 -6.4196 -4.1405 49.8832 C.2 1 LIG -0.023
738 O37 -6.9614 -4.3516 51.1099 O.3 1 LIG -0.146
739 N171 -7.6564 -5.3509 53.6273 N.2 1 LIG -0.462
740 N172 -8.1745 -6.1601 54.5768 N.pl3 1 LIG 0.079
741 H56 -8.6656 -4.3948 57.3425 H 1 LIG 0.393
742 H57 -8.0090 -3.8416 55.8059 H 1 LIG 0.393
743 N173 -9.6715 -12.2486 57.8093 N.4 1 LIG -0.435
744 C467 -12.3964 -8.2374 63.1167 C.3 1 LIG -0.208
745 C468 -12.0578 -9.2373 62.0394 C.2 1 LIG 0.289
746 C469 -11.0930 -10.2076 61.8881 C.2 1 LIG -0.448
747 C470 -11.3349 -10.7913 60.6450 C.2 1 LIG 0.122
748 C471 -10.5630 -11.9283 59.9885 C.3 1 LIG 0.050
749 C472 -8.7524 -12.5459 58.2755 C.3 1 LIG 0.041
750 C473 -8.4953 -12.2353 56.7996 C.3 1 LIG -0.163
751 C474 -9.4735 -11.1313 56.4101 C.3 1 LIG -0.151
752 C475 -10.5317 -11.0538 57.5192 C.3 1 LIG 0.075
753 C476 -11.3188 -9.7223 57.5652 C.3 1 LIG -0.051
754 N174 -10.5073 -8.5512 57.9254 N.pl3 1 LIG -0.358
755 C477 -10.6807 -8.0140 59.2772 C.3 1 LIG -0.085
756 C478 -9.8009 -7.8009 56.9444 C.ar 1 LIG 0.749
757 N175 -9.5821 -8.3859 55.7241 N.2 1 LIG -0.725
758 C479 -8.9096 -7.6590 54.8235 C.ar 1 LIG 0.798
759 N176 -8.5467 -7.9554 53.5539 N.2 1 LIG -0.523
760 C480 -7.9080 -6.8568 53.1741 C.ar 1 LIG 0.360
761 C481 -7.3313 -6.7499 51.8384 C.2 1 LIG 0.009
762 C482 -7.0626 -7.6772 50.8367 C.2 1 LIG -0.143
763 C483 -6.4987 -6.9800 49.7678 C.2 1 LIG -0.210
764 C484 -6.4450 -5.6538 50.1575 C.2 1 LIG -0.020
765 O38 -6.9488 -5.5144 51.4102 O.3 1 LIG -0.146
766 N177 -7.8172 -5.8696 54.0550 N.2 1 LIG -0.446
767 N178 -8.4618 -6.3792 55.1249 N.pl3 1 LIG -0.047
768 C485 -8.6996 -5.8286 56.3565 C.ar 1 LIG 0.593
769 N179 -8.2632 -4.5481 56.6920 N.pl3 1 LIG -0.755
770 N180 -9.3793 -6.5442 57.2844 N.2 1 LIG -0.696
771 N181 -12.3740 -10.2246 60.0609 N.2 1 LIG -0.090
772 O39 -12.8419 -9.2420 60.9344 O.3 1 LIG -0.176
773 H58 -8.4589 -4.1856 57.6135 H 1 LIG 0.395
774 H59 -7.7524 -4.0050 56.0108 H 1 LIG 0.395
775 N182 -9.7235 -11.4552 58.7736 N.4 1 LIG -0.443
776 N183 -8.2885 -4.3177 56.4512 N.pl3 1 LIG -0.756
777 C486 -8.4482 -5.6203 55.9805 C.ar 1 LIG 0.470
778 N184 -8.9381 -6.5466 56.8628 N.2 1 LIG -0.791
779 C487 -9.0850 -7.7960 56.3844 C.ar 1 LIG 0.348
780 C488 -8.7730 -8.2166 55.0809 C.ar 1 LIG -0.222
781 C489 -9.0636 -9.6064 55.0186 C.ar 1 LIG 0.025
782 N185 -9.5044 -10.0155 56.1870 N.2 1 LIG -0.210
783 N186 -9.5492 -8.9387 57.0135 N.pl3 1 LIG 0.006
784 C490 -9.9484 -9.1093 58.4037 C.3 1 LIG -0.067
785 C491 -10.0403 -7.7293 59.0866 C.3 1 LIG 0.039
786 C492 -11.7384 -6.2517 60.4065 C.3 1 LIG 0.035
787 C493 -11.4068 -6.9291 61.7490 C.3 1 LIG -0.103
788 C494 -12.1166 -8.2685 61.9126 C.ar 1 LIG 0.009
789 N187 -12.3368 -8.6997 63.1834 N.ar 1 LIG -0.202
790 C495 -12.9482 -9.8917 63.3789 C.ar 1 LIG 0.017
791 C496 -13.3855 -10.6986 62.3302 C.ar 1 LIG -0.061
792 C497 -14.0613 -12.0351 62.6177 C.3 1 LIG -0.120
793 C498 -13.4796 -13.3552 62.1626 C.3 1 LIG -0.170
794 C499 -14.7635 -12.8427 61.5483 C.3 1 LIG -0.170
795 C500 -13.1918 -10.2276 61.0279 C.ar 1 LIG -0.060
796 C501 -12.5730 -8.9942 60.7891 C.ar 1 LIG -0.197
797 C502 -12.4627 -8.4622 59.3541 C.3 1 LIG 0.108
798 C503 -8.2726 -7.2349 54.2031 C.ar 1 LIG 0.014
799 N188 -7.8828 -7.3101 52.9120 N.2 1 LIG -0.083
800 C504 -7.5170 -6.0546 52.6790 C.ar 1 LIG 0.069
801 C505 -7.0089 -5.6557 51.3714 C.2 1 LIG 0.005
802 C506 -6.5306 -6.3651 50.2744 C.2 1 LIG -0.144
803 C507 -6.1803 -5.4318 49.2982 C.2 1 LIG -0.210
804 C508 -6.4586 -4.1883 49.8365 C.2 1 LIG -0.019
805 O40 -6.9603 -4.3236 51.0907 O.3 1 LIG -0.146
806 N189 -7.6302 -5.1850 53.6790 N.2 1 LIG -0.244
807 N190 -8.1214 -5.9475 54.6795 N.pl3 1 LIG 0.227
808 H60 -8.5396 -4.1035 57.4052 H 1 LIG 0.395
809 H61 -7.9320 -3.6054 55.8304 H 1 LIG 0.395
810 N191 -11.5074 -7.2474 59.2438 N.4 1 LIG -0.435
811 N192 -8.2378 -4.3396 56.4586 N.pl3 1 LIG -0.746
812 C509 -8.4184 -5.6333 55.9724 C.ar 1 LIG 0.576
813 N193 -8.9369 -6.5708 56.8043 N.2 1 LIG -0.648
814 C510 -9.1033 -7.8237 56.3006 C.ar 1 LIG 0.697
815 N194 -9.6515 -8.7505 57.1983 N.pl3 1 LIG -0.588
816 C511 -9.9490 -8.4037 58.5855 C.3 1 LIG 0.026
817 C512 -11.4197 -8.0000 58.8212 C.3 1 LIG 0.086
818 C513 -12.4315 -9.1506 58.7887 C.3 1 LIG -0.156
819 C514 -13.7013 -8.6310 59.4674 C.3 1 LIG -0.161
820 C515 -13.3526 -7.2618 60.0632 C.3 1 LIG 0.033
821 C516 -11.1721 -7.7079 61.3971 C.3 1 LIG 0.061
822 C517 -11.6400 -9.1190 61.6828 C.2 1 LIG 0.049
823 C518 -12.6263 -9.6393 62.5119 C.2 1 LIG -0.432
824 C519 -12.5839 -11.0593 62.3573 C.ar 1 LIG 0.259
825 C520 -13.2839 -12.1610 62.8758 C.ar 1 LIG -0.299
826 C521 -12.9206 -13.4442 62.4551 C.ar 1 LIG -0.182
827 C522 -11.8847 -13.6453 61.5399 C.ar 1 LIG -0.092
828 C523 -11.1701 -12.5716 61.0067 C.ar 1 LIG -0.326
829 C524 -11.5412 -11.2908 61.4326 C.ar 1 LIG 0.341
830 O41 -10.9714 -10.1169 61.0336 O.3 1 LIG -0.302
831 N195 -8.7896 -8.2271 55.0316 N.2 1 LIG -0.732
832 C525 -8.2816 -7.2805 54.2309 C.ar 1 LIG 0.797
833 N196 -7.8825 -7.3470 52.9397 N.2 1 LIG -0.524
834 C526 -7.4844 -6.1044 52.6968 C.ar 1 LIG 0.356
835 C527 -6.9711 -5.7035 51.3913 C.2 1 LIG 0.010
836 C528 -6.4728 -6.4109 50.3020 C.2 1 LIG -0.143
837 C529 -6.1252 -5.4766 49.3257 C.2 1 LIG -0.209
838 C530 -6.4255 -4.2345 49.8560 C.2 1 LIG -0.022
839 O42 -6.9374 -4.3718 51.1056 O.3 1 LIG -0.147
840 N197 -7.5735 -5.2309 53.6894 N.2 1 LIG -0.439
841 N198 -8.0902 -5.9794 54.6862 N.pl3 1 LIG -0.048
842 H62 -8.4993 -4.1280 57.4104 H 1 LIG 0.394
843 H63 -7.8608 -3.6295 55.8475 H 1 LIG 0.394
844 H64 -9.8864 -9.6735 56.8635 H 1 LIG 0.327
845 N199 -11.8104 -7.1953 60.0822 N.4 1 LIG -0.445
846 N200 -8.3774 -4.3797 56.4290 N.pl3 1 LIG -0.755
847 C531 -8.5017 -5.6804 55.9427 C.ar 1 LIG 0.472
848 N201 -8.9996 -6.6227 56.8031 N.2 1 LIG -0.794
849 C532 -9.1097 -7.8705 56.3111 C.ar 1 LIG 0.350
850 C533 -8.7694 -8.2705 55.0082 C.ar 1 LIG -0.221
851 C534 -9.0623 -9.6581 54.9166 C.ar 1 LIG 0.027
852 N202 -9.5520 -10.0799 56.0607 N.2 1 LIG -0.213
853 N203 -9.5635 -9.0282 56.9202 N.pl3 1 LIG 0.005
854 C535 -10.1043 -9.1976 58.2622 C.3 1 LIG -0.066
855 C536 -10.8196 -10.5606 58.3674 C.3 1 LIG 0.040
856 C537 -12.6720 -9.5431 59.7650 C.3 1 LIG 0.036
857 C538 -13.6081 -9.8522 60.9451 C.3 1 LIG -0.111
858 C539 -12.8438 -10.0732 62.2444 C.ar 1 LIG 0.027
859 N204 -13.4798 -9.7814 63.4130 N.ar 1 LIG -0.148
860 C540 -12.7902 -9.9904 64.5606 C.ar 1 LIG -0.017
861 N205 -11.5185 -10.4448 64.6524 N.ar 1 LIG -0.105
862 C541 -10.8941 -10.6894 63.4730 C.ar 1 LIG 0.007
863 C542 -11.4993 -10.5061 62.2224 C.ar 1 LIG -0.260
864 C543 -10.7074 -10.7045 60.9272 C.3 1 LIG 0.116
865 C544 -8.2589 -7.2733 54.1538 C.ar 1 LIG 0.013
866 N206 -7.8444 -7.3271 52.8691 N.2 1 LIG -0.081
867 C545 -7.4896 -6.0644 52.6591 C.ar 1 LIG 0.069
868 C546 -6.9647 -5.6413 51.3658 C.2 1 LIG 0.004
869 C547 -6.4332 -6.3268 50.2782 C.2 1 LIG -0.143
870 C548 -6.0956 -5.3763 49.3143 C.2 1 LIG -0.210
871 C549 -6.4341 -4.1467 49.8500 C.2 1 LIG -0.018
872 O43 -6.9598 -4.3070 51.0911 O.3 1 LIG -0.146
873 N207 -7.6328 -5.2090 53.6675 N.2 1 LIG -0.242
874 N208 -8.1356 -5.9896 54.6479 N.pl3 1 LIG 0.227
875 H65 -8.6504 -4.1806 57.3802 H 1 LIG 0.395
876 H66 -8.0149 -3.6558 55.8250 H 1 LIG 0.395
877 N209 -11.6311 -10.6816 59.6812 N.4 1 LIG -0.439
878 C550 -8.4527 -8.5426 52.3983 C.3 1 LIG -0.132
879 N210 -8.2059 -7.3446 53.2198 N.pl3 1 LIG -0.052
880 C551 -7.6057 -6.1797 52.8400 C.ar 1 LIG 0.183
881 C552 -7.0388 -5.8708 51.5234 C.ar 1 LIG -0.009
882 C553 -6.9642 -4.5556 51.0413 C.ar 1 LIG -0.110
883 C554 -6.4299 -4.2885 49.7804 C.ar 1 LIG -0.109
884 C555 -5.9742 -5.3340 48.9792 C.ar 1 LIG -0.152
885 C556 -6.0603 -6.6478 49.4362 C.ar 1 LIG 0.208
886 F6 -5.6261 -7.6641 48.6569 F 1 LIG -0.214
887 C557 -6.5944 -6.9142 50.6971 C.ar 1 LIG -0.137
888 N211 -7.6013 -5.3206 53.8410 N.2 1 LIG -0.544
889 C558 -8.1629 -5.9453 54.8848 C.ar 1 LIG 0.172
890 C559 -8.4111 -5.5264 56.2127 C.ar 1 LIG 0.498
891 N212 -8.0703 -4.2614 56.6879 N.pl3 1 LIG -0.800
892 N213 -9.0121 -6.4040 57.0624 N.ar 1 LIG -0.543
893 C560 -9.3363 -7.6176 56.5906 C.ar 1 LIG 0.464
894 C561 -9.9771 -8.4999 57.5291 C.1 1 LIG -0.118
895 C562 -10.5185 -9.2410 58.3360 C.1 1 LIG -0.064
896 C563 -11.1853 -10.1169 59.3257 C.3 1 LIG 0.305
897 O44 -11.4414 -11.3874 58.7539 O.3 1 LIG -0.646
898 C564 -10.2231 -10.3662 60.5284 C.3 1 LIG -0.156
899 C565 -10.8614 -10.8412 61.8512 C.3 1 LIG -0.124
900 C566 -11.3953 -9.6948 62.7351 C.3 1 LIG -0.128
901 C567 -12.6585 -8.9731 62.2295 C.3 1 LIG -0.128
902 C568 -12.6094 -8.4373 60.7845 C.3 1 LIG -0.124
903 C569 -12.5847 -9.5444 59.7086 C.3 1 LIG -0.156
904 N214 -9.1494 -8.1200 55.3584 N.ar 1 LIG -0.546
905 C570 -8.5490 -7.2222 54.5371 C.ar 1 LIG 0.292
906 H67 -7.6265 -3.6020 56.0653 H 1 LIG 0.361
907 H68 -8.2759 -4.0207 57.6466 H 1 LIG 0.361
908 H69 -12.3760 -11.5813 58.8538 H 1 LIG 0.428
909 C571 -9.3561 -12.2440 59.7238 C.3 1 LIG -0.171
910 C572 -8.8256 -12.4122 58.2935 C.3 1 LIG -0.127
911 C573 -9.9481 -12.5601 57.2514 C.3 1 LIG -0.153
912 C574 -10.8681 -11.3252 57.1802 C.3 1 LIG 0.112
913 N215 -10.2638 -10.1766 56.5078 N.am 1 LIG -0.572
914 C575 -10.0057 -8.9840 57.0827 C.2 1 LIG 0.513
915 O45 -10.2699 -8.7431 58.2631 O.2 1 LIG -0.490
916 C576 -9.3545 -7.9322 56.2094 C.ar 1 LIG 0.020
917 C577 -9.0004 -8.2346 54.8880 C.ar 1 LIG -0.322
918 N216 -8.4167 -7.2434 54.1466 N.pl3 1 LIG 0.375
919 N217 -8.0029 -7.3115 52.8681 N.2 1 LIG -0.399
920 C578 -7.5261 -6.0954 52.6538 C.ar 1 LIG 0.256
921 C579 -6.9656 -5.7298 51.3580 C.2 1 LIG 0.034
922 C580 -6.4812 -6.4694 50.2840 C.2 1 LIG -0.161
923 C581 -6.0711 -5.5617 49.3074 C.2 1 LIG -0.213
924 C582 -6.3205 -4.3023 49.8227 C.2 1 LIG -0.033
925 O46 -6.8618 -4.4039 51.0635 O.3 1 LIG -0.142
926 N218 -7.5825 -5.2350 53.6610 N.2 1 LIG -0.466
927 C583 -8.1625 -5.9682 54.6442 C.ar 1 LIG 0.305
928 C584 -8.5389 -5.7262 55.9799 C.ar 1 LIG 0.160
929 N219 -8.3272 -4.4834 56.5755 N.pl3 1 LIG -0.764
930 N220 -9.1226 -6.6926 56.7390 N.2 1 LIG -0.238
931 H70 -10.0326 -10.2969 55.5320 H 1 LIG 0.304
932 H71 -7.8989 -3.7421 56.0394 H 1 LIG 0.377
933 H72 -8.6064 -4.3393 57.5353 H 1 LIG 0.377
934 N221 -8.2907 -4.3394 56.4517 N.pl3 1 LIG -0.772
935 C585 -8.4620 -5.6397 55.9777 C.ar 1 LIG 0.387
936 N222 -8.9845 -6.5596 56.8447 N.2 1 LIG -0.674
937 C586 -9.1524 -7.8165 56.3997 C.ar 1 LIG 0.355
938 N223 -9.6590 -8.8605 57.1217 N.2 1 LIG -0.215
939 N224 -9.6309 -9.8981 56.2473 N.pl3 1 LIG 0.164
940 C587 -10.0692 -11.2122 56.7101 C.3 1 LIG -0.059
941 C588 -9.8123 -11.4186 58.2204 C.3 1 LIG -0.120
942 C589 -10.7616 -10.6525 59.1341 C.ar 1 LIG -0.094
943 C590 -11.7665 -9.8509 58.5847 C.ar 1 LIG -0.121
944 C591 -12.6427 -9.1647 59.4211 C.ar 1 LIG -0.127
945 C592 -12.5093 -9.2796 60.8033 C.ar 1 LIG -0.124
946 C593 -11.5084 -10.0753 61.3570 C.ar 1 LIG -0.127
947 C594 -10.6329 -10.7634 60.5210 C.ar 1 LIG -0.121
948 C595 -9.1231 -9.6029 54.9981 C.ar 1 LIG -0.123
949 C596 -8.8116 -8.2281 55.0822 C.ar 1 LIG -0.226
950 C597 -8.2771 -7.2584 54.2124 C.ar 1 LIG 0.031
951 N225 -7.8698 -7.3424 52.9270 N.2 1 LIG -0.133
952 C598 -7.4856 -6.0914 52.6959 C.ar 1 LIG 0.051
953 C599 -6.9645 -5.6757 51.3987 C.2 1 LIG 0.037
954 C600 -6.4309 -6.3687 50.3172 C.2 1 LIG -0.162
955 C601 -6.0953 -5.4253 49.3457 C.2 1 LIG -0.211
956 C602 -6.4377 -4.1923 49.8710 C.2 1 LIG -0.038
957 O47 -6.9639 -4.3437 51.1131 O.3 1 LIG -0.146
958 N226 -7.5971 -5.2203 53.6934 N.2 1 LIG -0.252
959 N227 -8.1150 -5.9745 54.6870 N.pl3 1 LIG 0.236
960 H73 -8.5473 -4.1249 57.4045 H 1 LIG 0.386
961 H74 -7.9019 -3.6351 55.8415 H 1 LIG 0.386
962 N228 -8.2862 -4.3798 56.4780 N.pl3 1 LIG -0.749
963 C603 -8.4848 -5.6581 55.9587 C.ar 1 LIG 0.576
964 N229 -9.0250 -6.6076 56.7623 N.2 1 LIG -0.647
965 C604 -9.2107 -7.8481 56.2228 C.ar 1 LIG 0.699
966 N230 -9.7747 -8.8660 57.0065 N.pl3 1 LIG -0.591
967 C605 -10.5057 -9.9945 56.4328 C.3 1 LIG 0.025
968 C606 -10.3415 -11.3094 57.2256 C.3 1 LIG 0.086
969 C607 -8.9266 -11.8985 57.2471 C.3 1 LIG -0.157
970 C608 -8.8872 -12.8919 58.4117 C.3 1 LIG -0.161
971 C609 -10.2066 -12.7279 59.1768 C.3 1 LIG 0.028
972 C610 -10.3741 -10.1844 59.5772 C.3 1 LIG 0.105
973 C611 -11.2091 -10.0146 60.8369 C.ar 1 LIG -0.049
974 C612 -11.6097 -11.1241 61.5808 C.ar 1 LIG -0.175
975 C613 -12.3815 -10.9265 62.7233 C.ar 1 LIG -0.110
976 C614 -12.7462 -9.6094 63.0985 C.ar 1 LIG 0.071
977 C615 -13.5270 -9.3288 64.2461 C.ar 1 LIG -0.175
978 C616 -13.8552 -8.0122 64.5627 C.ar 1 LIG -0.093
979 C617 -13.4232 -6.9604 63.7596 C.ar 1 LIG -0.096
980 C618 -12.6532 -7.2032 62.6243 C.ar 1 LIG -0.163
981 C619 -12.3012 -8.5298 62.2746 C.ar 1 LIG 0.105
982 N231 -11.5465 -8.7395 61.1598 N.ar 1 LIG -0.212
983 N232 -8.8926 -8.2219 54.9507 N.2 1 LIG -0.733
984 C620 -8.3632 -7.2637 54.1774 C.ar 1 LIG 0.798
985 N233 -7.9548 -7.3046 52.8876 N.2 1 LIG -0.525
986 C621 -7.5362 -6.0633 52.6783 C.ar 1 LIG 0.356
987 C622 -7.0137 -5.6587 51.3774 C.2 1 LIG 0.011
988 C623 -6.5322 -6.3642 50.2793 C.2 1 LIG -0.146
989 C624 -6.1749 -5.4271 49.3093 C.2 1 LIG -0.210
990 C625 -6.4499 -4.1852 49.8528 C.2 1 LIG -0.021
991 O48 -6.9573 -4.3252 51.1041 O.3 1 LIG -0.144
992 N234 -7.6175 -5.2132 53.6930 N.2 1 LIG -0.440
993 N235 -8.1532 -5.9778 54.6667 N.pl3 1 LIG -0.048
994 H75 -8.5538 -4.1850 57.4316 H 1 LIG 0.394
995 H76 -7.8910 -3.6624 55.8871 H 1 LIG 0.394
996 H77 -9.8441 -8.7071 58.0012 H 1 LIG 0.328
997 N236 -10.7990 -11.3861 58.6990 N.4 1 LIG -0.423
998 C626 -8.2390 -8.6363 52.1946 C.3 1 LIG -0.132
999 N237 -8.0964 -7.4476 53.0536 N.pl3 1 LIG -0.049
1000 C627 -7.5850 -6.2288 52.7157 C.ar 1 LIG 0.184
1001 C628 -7.0251 -5.8396 51.4179 C.ar 1 LIG -0.009
1002 C629 -6.9645 -4.4828 51.0662 C.ar 1 LIG -0.112
1003 C630 -6.4235 -4.0866 49.8428 C.ar 1 LIG -0.109
1004 C631 -5.9242 -5.0419 48.9593 C.ar 1 LIG -0.152
1005 C632 -5.9597 -6.3922 49.3032 C.ar 1 LIG 0.209
1006 F7 -5.4627 -7.3192 48.4535 F 1 LIG -0.214
1007 C633 -6.5024 -6.7877 50.5261 C.ar 1 LIG -0.135
1008 N238 -7.6611 -5.4013 53.7401 N.2 1 LIG -0.548
1009 C634 -8.1809 -6.0997 54.7587 C.ar 1 LIG 0.173
1010 C635 -8.4742 -5.7417 56.0953 C.ar 1 LIG 0.502
1011 N239 -8.2409 -4.4688 56.6119 N.pl3 1 LIG -0.802
1012 N240 -9.0099 -6.6899 56.9123 N.ar 1 LIG -0.561
1013 C636 -9.2302 -7.9113 56.4023 C.ar 1 LIG 0.461
1014 C637 -9.8037 -8.8704 57.3086 C.1 1 LIG -0.118
1015 C638 -10.2888 -9.6955 58.0688 C.1 1 LIG -0.059
1016 C639 -10.8711 -10.7225 58.9651 C.3 1 LIG 0.294
1017 O49 -12.0638 -10.1837 59.4994 O.3 1 LIG -0.636
1018 C640 -11.1141 -12.0564 58.2290 C.3 1 LIG -0.166
1019 C641 -9.7806 -12.8226 58.2695 C.3 1 LIG -0.144
1020 C642 -8.9849 -12.2348 59.4466 C.3 1 LIG -0.144
1021 C643 -9.8813 -11.1503 60.0682 C.3 1 LIG -0.166
1022 N241 -8.9939 -8.3598 55.1577 N.ar 1 LIG -0.523
1023 C644 -8.4602 -7.3925 54.3697 C.ar 1 LIG 0.287
1024 H78 -7.8454 -3.7567 56.0154 H 1 LIG 0.361
1025 H79 -8.4690 -4.2780 57.5766 H 1 LIG 0.361
1026 H80 -12.7493 -10.8536 59.4476 H 1 LIG 0.425
1027 N242 -8.4710 -4.7960 56.2804 N.pl3 1 LIG -0.772
1028 C645 -8.5397 -6.0531 55.6787 C.ar 1 LIG 0.354
1029 N243 -8.9927 -7.0910 56.4220 N.2 1 LIG -0.374
1030 C646 -9.0689 -8.3379 55.8698 C.ar 1 LIG 0.234
1031 C647 -9.5774 -9.4270 56.7686 C.ar 1 LIG -0.041
1032 C648 -9.3258 -10.7826 56.4949 C.ar 1 LIG -0.105
1033 C649 -9.8050 -11.7910 57.3288 C.ar 1 LIG -0.128
1034 C650 -10.5486 -11.4652 58.4593 C.ar 1 LIG -0.141
1035 C651 -10.8173 -10.1302 58.7647 C.ar 1 LIG 0.247
1036 N244 -11.5582 -9.8318 59.8958 N.pl3 1 LIG -0.474
1037 C652 -11.4658 -10.7764 61.0233 C.3 1 LIG -0.014
1038 C653 -12.5586 -10.5383 62.0916 C.3 1 LIG -0.172
1039 C654 -12.4589 -9.1071 62.6216 C.3 1 LIG 0.238
1040 C655 -12.5493 -8.1266 61.4572 C.3 1 LIG -0.172
1041 C656 -11.4587 -8.4544 60.4099 C.3 1 LIG -0.014
1042 O50 -11.2527 -8.9411 63.2956 O.3 1 LIG -0.368
1043 C657 -11.4507 -9.0463 64.6882 C.3 1 LIG 0.110
1044 C658 -12.9635 -8.9439 64.8630 C.3 1 LIG 0.110
1045 O51 -13.4670 -8.8697 63.5465 O.3 1 LIG -0.368
1046 C659 -10.3321 -9.1263 57.9150 C.ar 1 LIG -0.085
1047 C660 -8.7033 -8.5826 54.5324 C.ar 1 LIG -0.581
1048 C661 -8.2319 -7.5013 53.7669 C.ar 1 LIG 0.602
1049 N245 -7.7997 -7.3810 52.4890 N.2 1 LIG -0.538
1050 C662 -7.4946 -6.0941 52.4039 C.ar 1 LIG 0.333
1051 C663 -6.9633 -5.5064 51.1787 C.2 1 LIG 0.037
1052 C664 -6.4235 -6.0477 50.0166 C.2 1 LIG -0.160
1053 C665 -6.0871 -4.9826 49.1805 C.2 1 LIG -0.211
1054 C666 -6.4341 -3.8315 49.8646 C.2 1 LIG -0.037
1055 O52 -6.9644 -4.1481 51.0735 O.3 1 LIG -0.146
1056 N246 -7.6868 -5.3544 53.4840 N.2 1 LIG -0.477
1057 N247 -8.1627 -6.2515 54.3747 N.pl3 1 LIG 0.114
1058 H81 -8.7545 -4.6917 57.2439 H 1 LIG 0.386
1059 H82 -8.1345 -4.0085 55.7449 H 1 LIG 0.386
1060 C667 -14.7636 -12.5445 61.8630 C.3 1 LIG 0.138
1061 O53 -13.8718 -11.7657 62.6539 O.3 1 LIG -0.367
1062 C668 -13.2606 -10.6614 62.0910 C.ar 1 LIG 0.155
1063 C669 -13.5777 -10.1404 60.8259 C.ar 1 LIG -0.177
1064 C670 -12.9092 -9.0194 60.3410 C.ar 1 LIG -0.090
1065 C671 -11.9200 -8.4073 61.1127 C.ar 1 LIG -0.120
1066 C672 -11.1933 -7.1790 60.5842 C.3 1 LIG -0.074
1067 C673 -10.8827 -7.2713 59.0799 C.3 1 LIG -0.169
1068 C674 -10.2564 -8.6235 58.6891 C.3 1 LIG -0.026
1069 N248 -9.7444 -8.5843 57.3248 N.pl3 1 LIG 0.068
1070 N249 -9.8447 -9.6891 56.5402 N.2 1 LIG -0.172
1071 C675 -9.3565 -9.3883 55.3585 C.ar 1 LIG -0.030
1072 C676 -8.9429 -8.0291 55.3476 C.ar 1 LIG -0.236
1073 C677 -9.2108 -7.5134 56.6270 C.ar 1 LIG 0.307
1074 N250 -8.9765 -6.2494 57.0266 N.2 1 LIG -0.700
1075 C678 -8.4246 -5.4151 56.0905 C.ar 1 LIG 0.418
1076 N251 -8.1710 -4.1006 56.4809 N.pl3 1 LIG -0.768
1077 N252 -8.1259 -5.8429 54.8123 N.pl3 1 LIG 0.240
1078 N253 -7.5879 -5.1785 53.7666 N.2 1 LIG -0.282
1079 C679 -7.5464 -6.1116 52.8196 C.ar 1 LIG 0.073
1080 C680 -7.0215 -5.8302 51.4886 C.2 1 LIG 0.035
1081 C681 -6.5654 -6.6370 50.4514 C.2 1 LIG -0.160
1082 C682 -6.1824 -5.7937 49.4083 C.2 1 LIG -0.211
1083 C683 -6.4208 -4.5042 49.8477 C.2 1 LIG -0.036
1084 O54 -6.9280 -4.5260 51.1067 O.3 1 LIG -0.146
1085 N254 -8.0014 -7.3207 53.1279 N.2 1 LIG -0.133
1086 C684 -8.3733 -7.1415 54.4139 C.ar 1 LIG 0.037
1087 C685 -11.5981 -8.9229 62.3694 C.ar 1 LIG -0.090
1088 C686 -12.2676 -10.0437 62.8528 C.ar 1 LIG -0.177
1089 H83 -8.3979 -3.8135 57.4218 H 1 LIG 0.388
1090 H84 -7.7622 -3.4562 55.8194 H 1 LIG 0.388
1091 N255 -8.4987 -4.6890 56.5353 N.pl3 1 LIG -0.772
1092 C687 -8.5753 -5.9379 55.9202 C.ar 1 LIG 0.164
1093 N256 -9.0616 -6.9706 56.6604 N.2 1 LIG -0.241
1094 C688 -9.1587 -8.2201 56.1123 C.ar 1 LIG 0.020
1095 C689 -9.7037 -9.3470 56.9655 C.2 1 LIG 0.515
1096 O55 -10.1796 -9.1168 58.0797 O.2 1 LIG -0.495
1097 N257 -9.6358 -10.5899 56.4472 N.am 1 LIG -0.571
1098 C690 -10.0941 -11.8046 57.1168 C.3 1 LIG 0.114
1099 C691 -9.3156 -12.1466 58.4025 C.3 1 LIG -0.100
1100 C692 -10.1665 -12.0156 59.6570 C.ar 1 LIG -0.124
1101 C693 -10.3049 -10.7716 60.2781 C.ar 1 LIG -0.085
1102 C694 -11.0886 -10.6500 61.4228 C.ar 1 LIG -0.188
1103 C695 -11.7321 -11.7722 61.9425 C.ar 1 LIG 0.209
1104 O56 -12.5031 -11.6518 63.0680 O.3 1 LIG -0.595
1105 C696 -11.5978 -13.0154 61.3260 C.ar 1 LIG -0.188
1106 C697 -10.8136 -13.1374 60.1817 C.ar 1 LIG -0.085
1107 C698 -8.7648 -8.4644 54.7900 C.ar 1 LIG -0.322
1108 N258 -8.2803 -7.4074 54.0679 N.pl3 1 LIG 0.374
1109 N259 -7.8497 -7.4135 52.7933 N.2 1 LIG -0.398
1110 C699 -7.4985 -6.1509 52.6009 C.ar 1 LIG 0.256
1111 C700 -6.9645 -5.6872 51.3252 C.2 1 LIG 0.033
1112 C701 -6.4251 -6.3391 50.2211 C.2 1 LIG -0.159
1113 C702 -6.0781 -5.3596 49.2903 C.2 1 LIG -0.212
1114 C703 -6.4189 -4.1467 49.8616 C.2 1 LIG -0.034
1115 O57 -6.9560 -4.3450 51.0924 O.3 1 LIG -0.145
1116 N260 -7.6526 -5.3167 53.6187 N.2 1 LIG -0.466
1117 C704 -8.1637 -6.1203 54.5854 C.ar 1 LIG 0.305
1118 H85 -8.1435 -3.8996 56.0144 H 1 LIG 0.380
1119 H86 -8.7972 -4.5898 57.4948 H 1 LIG 0.380
1120 H87 -9.2488 -10.7031 55.5211 H 1 LIG 0.306
1121 H88 -12.3504 -10.8301 63.5399 H 1 LIG 0.447
1122 C705 -11.7552 -8.5755 64.7690 C.3 1 LIG 0.138
1123 O58 -11.4640 -7.7416 63.6525 O.3 1 LIG -0.366
1124 C706 -11.8039 -8.1708 62.3838 C.ar 1 LIG 0.157
1125 C707 -11.4656 -7.3223 61.3283 C.ar 1 LIG -0.178
1126 C708 -11.7685 -7.6698 60.0149 C.ar 1 LIG -0.087
1127 C709 -12.4155 -8.8767 59.7459 C.ar 1 LIG -0.120
1128 C710 -12.7560 -9.2543 58.3122 C.3 1 LIG -0.061
1129 C711 -11.8823 -8.5175 57.2859 C.3 1 LIG 0.032
1130 S1 -10.1149 -8.8996 57.4037 S.3 1 LIG -0.267
1131 C712 -9.3528 -7.7674 56.2927 C.ar 1 LIG 0.326
1132 C713 -9.0761 -8.1760 54.9828 C.ar 1 LIG -0.580
1133 C714 -8.4559 -7.2404 54.1358 C.ar 1 LIG 0.619
1134 N261 -8.0455 -7.2771 52.8459 N.2 1 LIG -0.539
1135 C715 -7.5404 -6.0651 52.6651 C.ar 1 LIG 0.337
1136 C716 -6.9661 -5.6521 51.3892 C.2 1 LIG 0.037
1137 C717 -6.4092 -6.3496 50.3221 C.2 1 LIG -0.163
1138 C718 -6.0253 -5.4079 49.3668 C.2 1 LIG -0.212
1139 C719 -6.3642 -4.1715 49.8864 C.2 1 LIG -0.035
1140 O59 -6.9333 -4.3189 51.1100 O.3 1 LIG -0.143
1141 N262 -7.5755 -5.2346 53.6950 N.2 1 LIG -0.478
1142 N263 -8.1643 -5.9800 54.6557 N.pl3 1 LIG 0.103
1143 C720 -8.4625 -5.6373 55.9528 C.ar 1 LIG 0.395
1144 N264 -8.1674 -4.3731 56.4641 N.pl3 1 LIG -0.771
1145 N265 -9.0578 -6.5330 56.7782 N.2 1 LIG -0.443
1146 C721 -12.7581 -9.7333 60.7934 C.ar 1 LIG -0.087
1147 C722 -12.4549 -9.3839 62.1066 C.ar 1 LIG -0.178
1148 H89 -8.4063 -4.1588 57.4213 H 1 LIG 0.387
1149 H90 -7.7280 -3.6876 55.8667 H 1 LIG 0.387
1150 N266 -11.6639 -6.2347 62.1050 N.pl3 1 LIG -0.862
1151 C723 -11.4295 -7.2766 61.2130 C.ar 1 LIG 0.380
1152 N267 -11.7686 -8.5283 61.6201 N.ar 1 LIG -0.311
1153 C724 -11.5380 -9.5576 60.7517 C.ar 1 LIG 0.218
1154 C725 -11.9044 -10.9098 61.2582 C.ar 1 LIG -0.041
1155 C726 -12.9731 -11.0688 62.1502 C.ar 1 LIG -0.092
1156 C727 -13.3163 -12.3313 62.6270 C.ar 1 LIG -0.130
1157 C728 -12.5872 -13.4441 62.2170 C.ar 1 LIG -0.117
1158 C729 -11.5180 -13.3036 61.3365 C.ar 1 LIG -0.130
1159 C730 -11.1786 -12.0398 60.8610 C.ar 1 LIG -0.092
1160 C731 -10.9898 -9.3131 59.4783 C.ar 1 LIG -0.234
1161 C732 -10.6667 -10.1773 58.3128 C.2 1 LIG 0.508
1162 O60 -10.8187 -11.3920 58.1942 O.2 1 LIG -0.424
1163 C733 -10.1193 -9.2321 57.3088 C.ar 1 LIG -0.238
1164 C734 -9.6457 -9.4819 56.0204 C.ar 1 LIG -0.029
1165 C735 -9.1715 -8.4226 55.2439 C.ar 1 LIG -0.187
1166 C736 -9.1676 -7.1100 55.7473 C.ar 1 LIG 0.262
1167 N268 -8.6994 -6.0052 55.0148 N.pl3 1 LIG -0.807
1168 C737 -8.4647 -6.0944 53.5783 C.3 1 LIG 0.113
1169 C738 -6.9773 -5.9444 53.2194 C.3 1 LIG -0.084
1170 C739 -6.7542 -5.6758 51.7388 C.ar 1 LIG 0.025
1171 C740 -6.3628 -6.6976 50.8668 C.ar 1 LIG -0.169
1172 C741 -6.1784 -6.3887 49.5174 C.ar 1 LIG -0.085
1173 C742 -6.3875 -5.0805 49.0756 C.ar 1 LIG -0.180
1174 C743 -6.7785 -4.1176 50.0079 C.ar 1 LIG -0.009
1175 N269 -6.9638 -4.3973 51.3237 N.ar 1 LIG -0.261
1176 C744 -9.6453 -6.8760 57.0419 C.ar 1 LIG -0.142
1177 C745 -10.1205 -7.9366 57.8148 C.ar 1 LIG 0.009
1178 C746 -10.6773 -7.9945 59.1672 C.ar 1 LIG 0.174
1179 N270 -10.8826 -6.9532 60.0137 N.ar 1 LIG -0.296
1180 H91 -12.0700 -6.4372 63.0068 H 1 LIG 0.405
1181 H92 -11.4259 -5.2908 61.8367 H 1 LIG 0.405
1182 H93 -8.9438 -5.0946 55.3770 H 1 LIG 0.402
1183 N271 -8.2661 -4.3329 56.4619 N.pl3 1 LIG -0.771
1184 C747 -8.4563 -5.6295 55.9848 C.ar 1 LIG 0.389
1185 N272 -8.9768 -6.5477 56.8549 N.2 1 LIG -0.676
1186 C748 -9.1607 -7.8020 56.4082 C.ar 1 LIG 0.358
1187 N273 -9.6641 -8.8454 57.1339 N.2 1 LIG -0.218
1188 N274 -9.6402 -9.8839 56.2603 N.pl3 1 LIG 0.172
1189 C749 -10.1212 -11.1839 56.7138 C.3 1 LIG -0.028
1190 C750 -10.4876 -11.2224 58.1918 C.ar 1 LIG -0.141
1191 C751 -11.3896 -10.2907 58.7134 C.ar 1 LIG -0.077
1192 C752 -11.7188 -10.3244 60.0659 C.ar 1 LIG -0.171
1193 C753 -11.1467 -11.2890 60.8927 C.ar 1 LIG 0.229
1194 F8 -11.4649 -11.3195 62.2064 F 1 LIG -0.214
1195 C754 -10.2495 -12.2224 60.3773 C.ar 1 LIG -0.171
1196 C755 -9.9197 -12.1902 59.0248 C.ar 1 LIG -0.077
1197 C756 -9.1688 -9.5822 54.9985 C.ar 1 LIG -0.121
1198 C757 -8.8419 -8.2112 55.0845 C.ar 1 LIG -0.225
1199 C758 -8.3099 -7.2430 54.2114 C.ar 1 LIG 0.031
1200 N275 -7.9156 -7.3277 52.9221 N.2 1 LIG -0.133
1201 C759 -7.5146 -6.0815 52.6926 C.ar 1 LIG 0.051
1202 C760 -6.9861 -5.6726 51.3964 C.2 1 LIG 0.037
1203 C761 -6.4698 -6.3724 50.3105 C.2 1 LIG -0.163
1204 C762 -6.1216 -5.4326 49.3399 C.2 1 LIG -0.212
1205 C763 -6.4394 -4.1950 49.8699 C.2 1 LIG -0.036
1206 O61 -6.9622 -4.3401 51.1141 O.3 1 LIG -0.144
1207 N276 -7.6108 -5.2115 53.6926 N.2 1 LIG -0.251
1208 N277 -8.1284 -5.9629 54.6887 N.pl3 1 LIG 0.235
1209 H94 -8.5127 -4.1187 57.4172 H 1 LIG 0.386
1210 H95 -7.8827 -3.6284 55.8483 H 1 LIG 0.386
1211 N278 -8.3226 -4.2690 56.4528 N.pl3 1 LIG -0.771
1212 C764 -8.5057 -5.5781 56.0087 C.ar 1 LIG 0.389
1213 N279 -9.0382 -6.4694 56.9018 N.2 1 LIG -0.672
1214 C765 -9.1923 -7.7291 56.4550 C.ar 1 LIG 0.186
1215 C766 -8.8645 -8.1874 55.1653 C.ar 1 LIG -0.176
1216 N280 -9.1158 -9.5152 54.9767 N.2 1 LIG 0.025
1217 C767 -9.5853 -9.8784 56.1486 C.ar 1 LIG -0.204
1218 N281 -9.6650 -8.8628 57.0886 N.pl3 1 LIG 0.113
1219 C768 -10.0998 -8.9985 58.4751 C.3 1 LIG -0.045
1220 C769 -11.4616 -8.3113 58.7258 C.3 1 LIG -0.120
1221 C770 -11.7984 -8.1029 60.1978 C.ar 1 LIG -0.092
1222 C771 -12.3776 -9.1385 60.9371 C.ar 1 LIG -0.121
1223 C772 -12.6522 -8.9568 62.2899 C.ar 1 LIG -0.126
1224 C773 -12.3514 -7.7397 62.8976 C.ar 1 LIG -0.124
1225 C774 -11.7793 -6.7018 62.1652 C.ar 1 LIG -0.126
1226 C775 -11.5030 -6.8830 60.8126 C.ar 1 LIG -0.121
1227 C776 -8.3258 -7.2395 54.2717 C.ar 1 LIG 0.005
1228 N282 -7.9124 -7.3496 52.9899 N.2 1 LIG -0.074
1229 C777 -7.5145 -6.1067 52.7387 C.ar 1 LIG 0.051
1230 C778 -6.9729 -5.7227 51.4403 C.2 1 LIG 0.038
1231 C779 -6.4282 -6.4420 50.3817 C.2 1 LIG -0.163
1232 C780 -6.0771 -5.5218 49.3934 C.2 1 LIG -0.212
1233 C781 -6.4198 -4.2758 49.8872 C.2 1 LIG -0.036
1234 O62 -6.9625 -4.3974 51.1255 O.3 1 LIG -0.143
1235 N283 -7.6265 -5.2151 53.7179 N.2 1 LIG -0.286
1236 N284 -8.1565 -5.9446 54.7235 N.pl3 1 LIG 0.257
1237 H96 -8.5777 -4.0302 57.3997 H 1 LIG 0.386
1238 H97 -7.9245 -3.5837 55.8272 H 1 LIG 0.386
1239 N285 -8.4175 -4.7811 56.4465 N.pl3 1 LIG -0.739
1240 C782 -8.5524 -6.0284 55.8387 C.ar 1 LIG 0.539
1241 N286 -9.0627 -7.0521 56.5661 N.2 1 LIG -0.610
1242 C783 -9.1941 -8.2643 55.9482 C.ar 1 LIG 0.643
1243 N287 -9.6495 -9.3359 56.7246 N.pl3 1 LIG -0.406
1244 C784 -9.3581 -9.4481 58.1693 C.3 1 LIG -0.074
1245 C785 -10.4197 -8.7408 59.0432 C.3 1 LIG 0.059
1246 C786 -12.8917 -8.7145 59.6348 C.3 1 LIG 0.098
1247 C787 -12.5632 -8.6143 61.1206 C.ar 1 LIG -0.266
1248 C788 -12.9700 -9.6194 62.0084 C.ar 1 LIG 0.285
1249 F9 -13.6570 -10.6952 61.5594 F 1 LIG -0.194
1250 C789 -12.6622 -9.5239 63.3655 C.ar 1 LIG -0.215
1251 C790 -11.9487 -8.4268 63.8458 C.ar 1 LIG 0.308
1252 F10 -11.6503 -8.3376 65.1614 F 1 LIG -0.162
1253 C791 -11.5421 -7.4225 62.9684 C.ar 1 LIG -0.215
1254 C792 -11.8469 -7.5143 61.6102 C.ar 1 LIG 0.285
1255 F11 -11.4400 -6.5344 60.7706 F 1 LIG -0.194
1256 C793 -12.1019 -9.3056 57.2740 C.3 1 LIG 0.059
1257 C794 -10.9556 -9.9871 56.4937 C.3 1 LIG -0.074
1258 N288 -8.8177 -8.5343 54.6588 N.2 1 LIG -0.562
1259 C795 -8.3215 -7.5048 53.9605 C.ar 1 LIG 0.708
1260 N289 -7.8839 -7.4434 52.6812 N.2 1 LIG -0.488
1261 C796 -7.5122 -6.1755 52.5648 C.ar 1 LIG 0.334
1262 C797 -6.9658 -5.6676 51.3111 C.2 1 LIG 0.002
1263 C798 -6.4100 -6.2805 50.1928 C.2 1 LIG -0.141
1264 C799 -6.0596 -5.2693 49.2977 C.2 1 LIG -0.210
1265 C800 -6.4141 -4.0776 49.9038 C.2 1 LIG -0.015
1266 O63 -6.9631 -4.3184 51.1217 O.3 1 LIG -0.144
1267 N290 -7.6588 -5.3976 53.6288 N.2 1 LIG -0.410
1268 N291 -8.1823 -6.2468 54.5368 N.pl3 1 LIG -0.025
1269 H98 -8.6896 -4.6688 57.4123 H 1 LIG 0.395
1270 H99 -8.0291 -4.0125 55.9189 H 1 LIG 0.395
1271 N292 -11.7941 -9.3954 58.7850 N.4 1 LIG -0.437
1272 N293 -8.2891 -4.2185 56.4629 N.pl3 1 LIG -0.768
1273 C801 -8.5040 -5.5326 56.0485 C.ar 1 LIG 0.417
1274 N294 -9.0610 -6.3902 56.9591 N.2 1 LIG -0.697
1275 C802 -9.2539 -7.6551 56.5408 C.ar 1 LIG 0.309
1276 C803 -8.9339 -8.1508 55.2657 C.ar 1 LIG -0.236
1277 C804 -9.2891 -9.5265 55.2598 C.ar 1 LIG -0.028
1278 N295 -9.7752 -9.8595 56.4336 N.2 1 LIG -0.175
1279 N296 -9.7796 -8.7466 57.2132 N.pl3 1 LIG 0.062
1280 C805 -10.2169 -8.8467 58.6039 C.3 1 LIG -0.043
1281 C806 -11.6712 -8.3447 58.7835 C.3 1 LIG 0.082
1282 N297 -12.0242 -8.0281 60.1723 N.3 1 LIG -0.703
1283 C807 -11.2159 -6.9160 60.6854 C.3 1 LIG 0.080
1284 C808 -11.5810 -6.5880 62.1497 C.3 1 LIG 0.131
1285 O64 -11.4673 -7.7556 62.9563 O.3 1 LIG -0.448
1286 C809 -12.3183 -8.8076 62.5129 C.3 1 LIG 0.131
1287 C810 -11.9640 -9.1968 61.0623 C.3 1 LIG 0.080
1288 C811 -8.3679 -7.2374 54.3549 C.ar 1 LIG 0.036
1289 N298 -7.9557 -7.3926 53.0780 N.2 1 LIG -0.131
1290 C812 -7.5240 -6.1678 52.7952 C.ar 1 LIG 0.072
1291 C813 -6.9696 -5.8332 51.4886 C.2 1 LIG 0.034
1292 C814 -6.4237 -6.5930 50.4590 C.2 1 LIG -0.159
1293 C815 -6.0573 -5.7105 49.4424 C.2 1 LIG -0.211
1294 C816 -6.3941 -4.4456 49.8899 C.2 1 LIG -0.036
1295 O65 -6.9461 -4.5196 51.1278 O.3 1 LIG -0.146
1296 N299 -7.6139 -5.2481 53.7505 N.2 1 LIG -0.281
1297 N300 -8.1640 -5.9375 54.7735 N.pl3 1 LIG 0.239
1298 H100 -8.5464 -3.9494 57.4013 H 1 LIG 0.388
1299 H101 -7.8802 -3.5556 55.8201 H 1 LIG 0.388
1300 N301 -8.3445 -4.4479 56.3922 N.pl3 1 LIG -0.770
1301 C817 -8.5191 -5.7387 55.8924 C.ar 1 LIG 0.431
1302 N302 -9.0591 -6.6704 56.7143 N.2 1 LIG -0.487
1303 C818 -9.2378 -7.9418 56.2534 C.ar 1 LIG 0.524
1304 N303 -9.8033 -8.9163 57.0930 N.pl3 1 LIG -0.609
1305 C819 -10.0658 -10.2809 56.6431 C.3 1 LIG 0.045
1306 C820 -9.3629 -11.3378 57.5112 C.3 1 LIG -0.089
1307 C821 -10.0745 -11.5564 58.8372 C.ar 1 LIG -0.125
1308 C822 -10.5545 -10.4576 59.5547 C.ar 1 LIG -0.084
1309 C823 -11.2208 -10.6526 60.7615 C.ar 1 LIG -0.188
1310 C824 -11.4052 -11.9459 61.2479 C.ar 1 LIG 0.210
1311 O66 -12.0650 -12.1365 62.4325 O.3 1 LIG -0.594
1312 C825 -10.9258 -13.0457 60.5374 C.ar 1 LIG -0.188
1313 C826 -10.2598 -12.8508 59.3299 C.ar 1 LIG -0.084
1314 C827 -8.8851 -8.3338 54.9555 C.ar 1 LIG -0.678
1315 C828 -8.3325 -7.3593 54.1052 C.ar 1 LIG 0.656
1316 N304 -7.8986 -7.3768 52.8223 N.2 1 LIG -0.573
1317 C829 -7.5049 -6.1259 52.6292 C.ar 1 LIG 0.355
1318 C830 -6.9651 -5.6741 51.3504 C.2 1 LIG 0.041
1319 C831 -6.4145 -6.3378 50.2586 C.2 1 LIG -0.163
1320 C832 -6.0633 -5.3688 49.3183 C.2 1 LIG -0.211
1321 C833 -6.4138 -4.1502 49.8715 C.2 1 LIG -0.040
1322 O67 -6.9595 -4.3347 51.1008 O.3 1 LIG -0.146
1323 N305 -7.6251 -5.2902 53.6482 N.2 1 LIG -0.494
1324 N306 -8.1628 -6.0722 54.6094 N.pl3 1 LIG 0.076
1325 H102 -8.6218 -4.2432 57.3411 H 1 LIG 0.387
1326 H103 -7.9442 -3.7368 55.7969 H 1 LIG 0.387
1327 H104 -10.2405 -8.6088 57.9494 H 1 LIG 0.307
1328 H105 -12.8578 -11.6010 62.5081 H 1 LIG 0.447
1329 N307 -8.3762 -4.3497 56.4373 N.pl3 1 LIG -0.755
1330 C834 -8.5214 -5.6505 55.9568 C.ar 1 LIG 0.472
1331 N308 -9.0280 -6.5830 56.8233 N.2 1 LIG -0.795
1332 C835 -9.1540 -7.8322 56.3384 C.ar 1 LIG 0.349
1333 C836 -8.8213 -8.2417 55.0363 C.ar 1 LIG -0.221
1334 C837 -9.1256 -9.6272 54.9515 C.ar 1 LIG 0.027
1335 N309 -9.6120 -10.0403 56.0999 N.2 1 LIG -0.212
1336 N310 -9.6119 -8.9847 56.9550 N.pl3 1 LIG 0.004
1337 C838 -10.1325 -9.1548 58.3052 C.3 1 LIG -0.066
1338 C839 -11.1627 -10.3025 58.3339 C.3 1 LIG 0.042
1339 C840 -10.5835 -10.8943 60.7303 C.3 1 LIG 0.044
1340 C841 -11.1650 -11.0678 62.1475 C.3 1 LIG 0.074
1341 O68 -11.8548 -9.8894 62.5535 O.3 1 LIG -0.404
1342 C842 -12.9621 -9.5469 61.7252 C.3 1 LIG 0.074
1343 C843 -12.5025 -9.2818 60.2773 C.3 1 LIG 0.044
1344 C844 -8.3020 -7.2551 54.1761 C.ar 1 LIG 0.013
1345 N311 -7.8870 -7.3226 52.8927 N.2 1 LIG -0.081
1346 C845 -7.5125 -6.0658 52.6759 C.ar 1 LIG 0.069
1347 C846 -6.9644 -5.6412 51.3927 C.2 1 LIG 0.004
1348 C847 -6.4119 -6.3258 50.3152 C.2 1 LIG -0.143
1349 C848 -6.0658 -5.3755 49.3540 C.2 1 LIG -0.210
1350 C849 -6.4195 -4.1467 49.8819 C.2 1 LIG -0.018
1351 O69 -6.9626 -4.3074 51.1154 O.3 1 LIG -0.146
1352 N312 -7.6493 -5.2020 53.6769 N.2 1 LIG -0.242
1353 N313 -8.1627 -5.9703 54.6623 N.pl3 1 LIG 0.227
1354 H106 -8.6351 -4.1443 57.3913 H 1 LIG 0.395
1355 H107 -8.0025 -3.6346 55.8299 H 1 LIG 0.395
1356 N314 -11.7262 -10.5163 59.7600 N.4 1 LIG -0.440
1357 N315 -8.3125 -4.2526 56.4618 N.pl3 1 LIG -0.772
1358 C850 -8.5068 -5.5644 56.0296 C.ar 1 LIG 0.389
1359 N316 -9.0468 -6.4436 56.9311 N.2 1 LIG -0.668
1360 C851 -9.2276 -7.7024 56.4909 C.ar 1 LIG 0.186
1361 C852 -8.9040 -8.1731 55.2038 C.ar 1 LIG -0.177
1362 N317 -9.1776 -9.4968 55.0202 N.2 1 LIG 0.027
1363 C853 -9.6638 -9.8441 56.1895 C.ar 1 LIG -0.205
1364 N318 -9.7418 -8.8204 57.1223 N.pl3 1 LIG 0.109
1365 C854 -10.2295 -8.9387 58.4938 C.3 1 LIG -0.066
1366 C855 -11.7357 -8.6125 58.6544 C.3 1 LIG 0.082
1367 N319 -12.1345 -8.1534 59.9922 N.3 1 LIG -0.699
1368 C856 -11.4508 -6.9239 60.4236 C.3 1 LIG 0.078
1369 C857 -11.8035 -6.5454 61.8783 C.3 1 LIG 0.132
1370 O70 -11.5466 -7.6404 62.7488 O.3 1 LIG -0.447
1371 C858 -12.3062 -8.7915 62.4017 C.3 1 LIG 0.132
1372 C859 -11.9555 -9.2395 60.9674 C.3 1 LIG 0.078
1373 C860 -8.3495 -7.2399 54.3046 C.ar 1 LIG 0.005
1374 N320 -7.9360 -7.3655 53.0241 N.2 1 LIG -0.074
1375 C861 -7.5209 -6.1303 52.7639 C.ar 1 LIG 0.051
1376 C862 -6.9685 -5.7653 51.4645 C.2 1 LIG 0.037
1377 C863 -6.4209 -6.5005 50.4182 C.2 1 LIG -0.160
1378 C864 -6.0587 -5.5948 49.4206 C.2 1 LIG -0.212
1379 C865 -6.3997 -4.3412 49.8957 C.2 1 LIG -0.037
1380 O71 -6.9500 -4.4443 51.1323 O.3 1 LIG -0.146
1381 N321 -7.6240 -5.2294 53.7355 N.2 1 LIG -0.285
1382 N322 -8.1637 -5.9443 54.7467 N.pl3 1 LIG 0.256
1383 H108 -8.5696 -4.0016 57.4051 H 1 LIG 0.387
1384 H109 -7.9186 -3.5739 55.8267 H 1 LIG 0.387
1385 C866 -7.9655 -8.6485 52.2908 C.3 1 LIG -0.132
1386 N323 -7.9417 -7.4196 53.1038 N.pl3 1 LIG -0.050
1387 C867 -7.4938 -6.1833 52.7393 C.ar 1 LIG 0.180
1388 C868 -6.9639 -5.7887 51.4302 C.ar 1 LIG -0.036
1389 C869 -6.9650 -4.4355 51.0617 C.ar 1 LIG -0.074
1390 C870 -6.4811 -4.0350 49.8170 C.ar 1 LIG -0.137
1391 C871 -5.9980 -4.9830 48.9172 C.ar 1 LIG -0.076
1392 C872 -6.0061 -6.3374 49.2590 C.ar 1 LIG -0.114
1393 C873 -5.5153 -7.3306 48.3145 C.1 1 LIG 0.391
1394 N324 -5.1249 -8.1198 47.5637 N.1 1 LIG -0.419
1395 C874 -6.4932 -6.7357 50.5082 C.ar 1 LIG -0.059
1396 N325 -7.5932 -5.3445 53.7527 N.2 1 LIG -0.545
1397 C875 -8.1493 -6.0276 54.7626 C.ar 1 LIG 0.172
1398 C876 -8.5071 -5.6445 56.0764 C.ar 1 LIG 0.502
1399 N326 -8.3136 -4.3570 56.5736 N.pl3 1 LIG -0.801
1400 N327 -9.0671 -6.5820 56.8896 N.ar 1 LIG -0.559
1401 C877 -9.2477 -7.8173 56.3978 C.ar 1 LIG 0.463
1402 C878 -9.8412 -8.7680 57.3000 C.1 1 LIG -0.122
1403 C879 -10.3491 -9.5867 58.0520 C.1 1 LIG -0.063
1404 C880 -10.9696 -10.6053 58.9322 C.3 1 LIG 0.299
1405 O72 -12.2104 -10.0846 59.3668 O.3 1 LIG -0.640
1406 C881 -11.2144 -11.9266 58.1474 C.3 1 LIG -0.157
1407 C882 -9.9169 -12.6963 57.8045 C.3 1 LIG -0.134
1408 C883 -9.0487 -12.9442 59.0535 C.3 1 LIG -0.135
1409 C884 -8.7651 -11.6455 59.8335 C.3 1 LIG -0.134
1410 C885 -10.0657 -10.8775 60.1693 C.3 1 LIG -0.157
1411 N328 -8.9468 -8.2902 55.1763 N.ar 1 LIG -0.525
1412 C886 -8.3918 -7.3328 54.3913 C.ar 1 LIG 0.288
1413 H110 -7.8986 -3.6535 55.9800 H 1 LIG 0.361
1414 H111 -8.5908 -4.1462 57.5212 H 1 LIG 0.361
1415 H112 -12.8341 -10.8102 59.4425 H 1 LIG 0.425
1416 N329 -8.3079 -4.3722 56.4390 N.pl3 1 LIG -0.767
1417 C887 -8.4984 -5.6610 55.9395 C.ar 1 LIG 0.374
1418 N330 -9.0278 -6.5926 56.7679 N.2 1 LIG -0.406
1419 C888 -9.2291 -7.8657 56.3158 C.ar 1 LIG 0.214
1420 C889 -9.8124 -8.8329 57.3041 C.ar 1 LIG -0.012
1421 C890 -9.3502 -10.1547 57.3793 C.ar 1 LIG -0.079
1422 C891 -9.8861 -11.0536 58.2969 C.ar 1 LIG -0.120
1423 C892 -10.9026 -10.6494 59.1566 C.ar 1 LIG -0.097
1424 C893 -11.4067 -9.3434 59.1117 C.ar 1 LIG 0.184
1425 N331 -12.4285 -8.9602 59.9823 N.pl3 1 LIG -0.437
1426 C894 -12.5472 -9.4739 61.3598 C.3 1 LIG -0.082
1427 C895 -11.7557 -8.6380 62.3932 C.3 1 LIG 0.060
1428 C896 -11.5210 -6.3245 63.4087 C.3 1 LIG 0.062
1429 C897 -10.0184 -6.2478 63.0532 C.3 1 LIG 0.054
1430 N332 -9.2466 -5.4733 64.0308 N.3 1 LIG -0.688
1431 C898 -9.4041 -4.0176 63.8806 C.3 1 LIG 0.070
1432 C899 -8.4964 -3.2401 64.8582 C.3 1 LIG 0.134
1433 O73 -7.1443 -3.6574 64.7106 O.3 1 LIG -0.431
1434 C900 -6.9770 -5.0451 64.9759 C.3 1 LIG 0.134
1435 C901 -7.8329 -5.8746 63.9955 C.3 1 LIG 0.070
1436 C902 -12.1548 -6.6455 60.9373 C.3 1 LIG 0.060
1437 C903 -12.9315 -7.5738 59.9755 C.3 1 LIG -0.082
1438 C904 -10.8416 -8.4527 58.1836 C.ar 1 LIG -0.117
1439 C905 -8.8918 -8.2513 55.0046 C.ar 1 LIG -0.574
1440 C906 -8.3434 -7.2792 54.1495 C.ar 1 LIG 0.589
1441 N333 -7.9171 -7.3014 52.8642 N.2 1 LIG -0.512
1442 C907 -7.5141 -6.0551 52.6685 C.ar 1 LIG 0.328
1443 C908 -6.9675 -5.6368 51.3825 C.2 1 LIG 0.018
1444 C909 -6.4143 -6.3273 50.3091 C.2 1 LIG -0.152
1445 C910 -6.0659 -5.3821 49.3439 C.2 1 LIG -0.211
1446 C911 -6.4192 -4.1505 49.8650 C.2 1 LIG -0.025
1447 O74 -6.9643 -4.3044 51.0986 O.3 1 LIG -0.145
1448 N334 -7.6284 -5.2154 53.6860 N.2 1 LIG -0.446
1449 N335 -8.1630 -5.9941 54.6517 N.pl3 1 LIG 0.105
1450 H113 -8.5625 -4.1674 57.3940 H 1 LIG 0.391
1451 H114 -7.9113 -3.6633 55.8389 H 1 LIG 0.391
1452 N336 -12.2883 -7.1888 62.3785 N.4 1 LIG -0.446
1453 N337 -8.4044 -4.3806 56.3911 N.pl3 1 LIG -0.737
1454 C912 -8.5963 -5.6587 55.8687 C.ar 1 LIG 0.550
1455 N338 -9.1748 -6.5992 56.6548 N.2 1 LIG -0.637
1456 C913 -9.3456 -7.8502 56.1297 C.ar 1 LIG 0.628
1457 N339 -10.0052 -8.8006 56.9210 N.pl3 1 LIG -0.398
1458 C914 -9.3978 -10.1097 57.2442 C.3 1 LIG -0.070
1459 C915 -10.4058 -11.2377 57.5524 C.3 1 LIG 0.062
1460 C916 -10.6771 -10.7527 60.0886 C.3 1 LIG 0.035
1461 C917 -11.7345 -10.3975 61.1609 C.3 1 LIG -0.135
1462 C918 -11.1004 -10.4026 62.5715 C.3 1 LIG -0.045
1463 C919 -12.6079 -8.6887 63.7716 C.3 1 LIG 0.027
1464 C920 -11.4634 -7.7530 64.1270 C.ar 1 LIG -0.257
1465 C921 -10.8682 -7.8277 65.3914 C.ar 1 LIG -0.048
1466 C922 -9.8215 -6.9688 65.7277 C.ar 1 LIG -0.169
1467 C923 -9.3647 -6.0291 64.8038 C.ar 1 LIG 0.305
1468 F12 -8.3499 -5.1974 65.1302 F 1 LIG -0.152
1469 C924 -9.9545 -5.9485 63.5426 C.ar 1 LIG -0.198
1470 C925 -11.0012 -6.8064 63.2031 C.ar 1 LIG 0.272
1471 F13 -11.5595 -6.7202 61.9736 F 1 LIG -0.203
1472 C926 -12.4178 -9.0551 60.8002 C.3 1 LIG -0.152
1473 C927 -13.0678 -9.1184 59.4058 C.3 1 LIG -0.151
1474 C928 -12.0624 -9.5064 58.2955 C.3 1 LIG 0.096
1475 C929 -11.0238 -8.4138 57.9248 C.3 1 LIG -0.063
1476 N340 -9.0014 -8.2169 54.8548 N.2 1 LIG -0.550
1477 C930 -8.4331 -7.2693 54.0978 C.ar 1 LIG 0.690
1478 N341 -7.9852 -7.3184 52.8215 N.2 1 LIG -0.461
1479 C931 -7.5416 -6.0830 52.6250 C.ar 1 LIG 0.329
1480 C932 -6.9639 -5.6669 51.3520 C.2 1 LIG -0.014
1481 C933 -6.3988 -6.3606 50.2867 C.2 1 LIG -0.131
1482 C934 -6.0142 -5.4158 49.3351 C.2 1 LIG -0.208
1483 C935 -6.3605 -4.1814 49.8548 C.2 1 LIG -0.007
1484 O75 -6.9347 -4.3331 51.0753 O.3 1 LIG -0.147
1485 N342 -7.6465 -5.2304 53.6340 N.2 1 LIG -0.387
1486 N343 -8.2236 -5.9864 54.5911 N.pl3 1 LIG -0.027
1487 H115 -8.6997 -4.1830 57.3361 H 1 LIG 0.397
1488 H116 -7.9769 -3.6693 55.8159 H 1 LIG 0.397
1489 N344 -11.3504 -10.8217 58.6929 N.4 1 LIG -0.427
1490 N345 -12.1656 -10.1550 63.6548 N.4 1 LIG -0.255
1491 N346 -8.4639 -4.4771 56.3521 N.pl3 1 LIG -0.740
1492 C936 -8.6499 -5.7432 55.7992 C.ar 1 LIG 0.540
1493 N347 -9.2448 -6.6990 56.5539 N.2 1 LIG -0.612
1494 C937 -9.4117 -7.9369 55.9978 C.ar 1 LIG 0.647
1495 N348 -10.0885 -8.9016 56.7568 N.pl3 1 LIG -0.416
1496 C938 -9.6638 -10.3177 56.7872 C.3 1 LIG -0.064
1497 C939 -10.7869 -11.3270 57.1096 C.3 1 LIG 0.060
1498 C940 -10.5810 -11.2373 59.6951 C.3 1 LIG 0.035
1499 C941 -11.3861 -10.9112 60.9747 C.3 1 LIG -0.153
1500 C942 -10.5694 -11.2232 62.2446 C.3 1 LIG 0.212
1501 O76 -11.4554 -11.3650 63.3523 O.3 1 LIG -0.377
1502 C943 -12.1344 -10.2568 63.8184 C.ar 1 LIG 0.093
1503 C944 -13.5278 -10.0757 63.7532 C.ar 1 LIG -0.160
1504 C945 -14.1013 -8.9075 64.2592 C.ar 1 LIG -0.140
1505 C946 -13.2640 -7.9437 64.8212 C.ar 1 LIG -0.055
1506 N349 -11.9178 -8.0917 64.8973 N.ar 1 LIG -0.159
1507 C947 -11.3789 -9.2340 64.3995 C.ar 1 LIG -0.049
1508 C948 -11.8699 -9.4436 60.9328 C.3 1 LIG -0.139
1509 C949 -12.7337 -9.1823 59.6858 C.3 1 LIG -0.157
1510 C950 -11.9960 -9.5237 58.3690 C.3 1 LIG 0.101
1511 C951 -10.8606 -8.5439 57.9696 C.3 1 LIG -0.061
1512 N350 -9.0486 -8.2756 54.7204 N.2 1 LIG -0.564
1513 C952 -8.4625 -7.3140 53.9952 C.ar 1 LIG 0.708
1514 N351 -7.9921 -7.3362 52.7264 N.2 1 LIG -0.487
1515 C953 -7.5382 -6.0993 52.5664 C.ar 1 LIG 0.334
1516 C954 -6.9340 -5.6573 51.3143 C.2 1 LIG 0.001
1517 C955 -6.3479 -6.3299 50.2467 C.2 1 LIG -0.141
1518 C956 -5.9409 -5.3662 49.3235 C.2 1 LIG -0.210
1519 C957 -6.2955 -4.1424 49.8618 C.2 1 LIG -0.015
1520 O77 -6.8962 -4.3184 51.0663 O.3 1 LIG -0.144
1521 N352 -7.6574 -5.2694 53.5925 N.2 1 LIG -0.410
1522 N353 -8.2558 -6.0438 54.5212 N.pl3 1 LIG -0.025
1523 H117 -8.7753 -4.2985 57.2956 H 1 LIG 0.395
1524 H118 -8.0268 -3.7548 55.7980 H 1 LIG 0.395
1525 N354 -11.4622 -10.9750 58.4459 N.4 1 LIG -0.430
1526 C958 -8.0335 -8.4555 52.1214 C.3 1 LIG -0.134
1527 N355 -7.9665 -7.2770 53.0013 N.pl3 1 LIG -0.037
1528 C959 -7.5089 -6.0392 52.6759 C.ar 1 LIG 0.186
1529 C960 -6.9662 -5.6433 51.3744 C.2 1 LIG 0.034
1530 C961 -6.4113 -6.3242 50.2943 C.2 1 LIG -0.157
1531 C962 -6.0631 -5.3723 49.3360 C.2 1 LIG -0.214
1532 C963 -6.4167 -4.1454 49.8658 C.2 1 LIG -0.029
1533 O78 -6.9614 -4.3096 51.0979 O.3 1 LIG -0.144
1534 N356 -7.5937 -5.2234 53.7062 N.2 1 LIG -0.519
1535 C964 -8.1410 -5.9342 54.7029 C.ar 1 LIG 0.165
1536 C965 -8.4817 -5.5873 56.0310 C.ar 1 LIG 0.505
1537 N357 -8.2785 -4.3146 56.5608 N.pl3 1 LIG -0.801
1538 N358 -9.0342 -6.5458 56.8249 N.ar 1 LIG -0.563
1539 C966 -9.2256 -7.7664 56.3010 C.ar 1 LIG 0.464
1540 C967 -9.8066 -8.7418 57.1848 C.1 1 LIG -0.121
1541 C968 -10.3102 -9.5786 57.9196 C.1 1 LIG -0.064
1542 C969 -10.9397 -10.6083 58.7802 C.3 1 LIG 0.299
1543 O79 -12.1922 -10.0995 59.1945 O.3 1 LIG -0.639
1544 C970 -11.1608 -11.9247 57.9800 C.3 1 LIG -0.157
1545 C971 -9.8525 -12.6854 57.6586 C.3 1 LIG -0.134
1546 C972 -9.0104 -12.9397 58.9242 C.3 1 LIG -0.135
1547 C973 -8.7489 -11.6448 59.7187 C.3 1 LIG -0.134
1548 C974 -10.0591 -10.8845 60.0332 C.3 1 LIG -0.157
1549 N359 -8.9444 -8.2053 55.0625 N.ar 1 LIG -0.525
1550 C975 -8.3942 -7.2288 54.2983 C.ar 1 LIG 0.289
1551 H119 -7.8729 -3.5952 55.9796 H 1 LIG 0.361
1552 H120 -8.5423 -4.1295 57.5175 H 1 LIG 0.361
1553 H121 -12.7822 -10.8391 59.3560 H 1 LIG 0.425
1554 N360 -8.3442 -4.5027 56.5491 N.pl3 1 LIG -0.773
1555 C976 -8.5339 -5.7492 55.9539 C.ar 1 LIG 0.164
1556 N361 -9.0961 -6.7266 56.7149 N.2 1 LIG -0.240
1557 C977 -9.3095 -7.9697 56.1850 C.ar 1 LIG 0.022
1558 C978 -9.9436 -9.0318 57.0593 C.2 1 LIG 0.513
1559 O80 -10.0840 -10.1845 56.6440 O.2 1 LIG -0.498
1560 N362 -10.3412 -8.6484 58.2902 N.am 1 LIG -0.564
1561 C979 -10.9426 -9.5175 59.3022 C.3 1 LIG 0.154
1562 C980 -11.4667 -8.7820 60.5310 C.ar 1 LIG -0.122
1563 C981 -11.9159 -9.5085 61.6376 C.ar 1 LIG -0.110
1564 C982 -12.3760 -8.8392 62.7685 C.ar 1 LIG -0.131
1565 C983 -12.3767 -7.4461 62.7931 C.ar 1 LIG -0.117
1566 C984 -11.9175 -6.7158 61.6986 C.ar 1 LIG -0.131
1567 C985 -11.4566 -7.3847 60.5676 C.ar 1 LIG -0.110
1568 C986 -8.9558 -8.2643 54.8615 C.ar 1 LIG -0.320
1569 N363 -8.3911 -7.2625 54.1190 N.pl3 1 LIG 0.375
1570 N364 -7.9795 -7.3213 52.8390 N.2 1 LIG -0.398
1571 C987 -7.5245 -6.0957 52.6250 C.ar 1 LIG 0.256
1572 C988 -6.9659 -5.6948 51.3385 C.2 1 LIG 0.034
1573 C989 -6.4481 -6.4036 50.2593 C.2 1 LIG -0.159
1574 C990 -6.0638 -5.4700 49.2966 C.2 1 LIG -0.212
1575 C991 -6.3609 -4.2267 49.8248 C.2 1 LIG -0.034
1576 O81 -6.9063 -4.3625 51.0606 O.3 1 LIG -0.145
1577 N365 -7.5951 -5.2382 53.6326 N.2 1 LIG -0.467
1578 C992 -8.1581 -5.9833 54.6168 C.ar 1 LIG 0.305
1579 H122 -7.9334 -3.7526 56.0112 H 1 LIG 0.380
1580 H123 -8.6276 -4.3629 57.5082 H 1 LIG 0.380
1581 H124 -10.1752 -7.6909 58.5651 H 1 LIG 0.309
