# Supplementary material for: Building shape-focused pharmacophore models for effective docking screening
Source: J Cheminform. 2024 Aug 9;16:97. doi: 10.1186/s13321-024-00857-6 (PMC11312248; doi:10.1186/s13321-024-00857-6)
Supplement: Supplementary file 2 — Additional file2 [file 13321_2024_857_MOESM2_ESM.zip › supplementary_files/aa2ar/input_ldlim.mol2]

@<TRIPOS>MOLECULE
 ldlim_2Å_input
 1278
 SMALL
 USER_CHARGES

@<TRIPOS>ATOM
      1 N1        -8.3910   -4.5886   56.3699 N.pl3     1 LIG        -0.748
      2 C1        -8.5234   -5.8734   55.8433 C.ar      1 LIG         0.451
      3 N2        -9.0212   -6.8431   56.6481 N.2       1 LIG        -0.518
      4 C2        -9.1608   -8.1077   56.1573 C.ar      1 LIG         0.504
      5 N3        -9.6763   -9.1236   56.9792 N.pl3     1 LIG        -0.602
      6 C3       -10.1808  -10.3908   56.4521 C.3       1 LIG         0.019
      7 C4       -11.9218   -9.8363   58.8375 C.3       1 LIG         0.092
      8 C5       -11.9910   -9.2576   60.2423 C.ar      1 LIG        -0.116
      9 C6       -12.6707   -9.3968   62.5425 C.ar      1 LIG        -0.004
     10 N4       -12.1388   -8.1808   62.8259 N.ar      1 LIG        -0.137
     11 C7       -11.5369   -7.4943   61.8202 C.ar      1 LIG         0.159
     12 Cl1      -10.8619   -5.9456   62.1694 Cl        1 LIG        -0.053
     13 C8       -11.4476   -7.9978   60.5196 C.ar      1 LIG        -0.154
     14 C9        -8.8130   -8.4547   54.8455 C.ar      1 LIG        -0.657
     15 C10       -8.2954   -7.4434   54.0164 C.ar      1 LIG         0.630
     16 N5        -7.8635   -7.4180   52.7332 N.2       1 LIG        -0.531
     17 C11       -7.5039   -6.1534   52.5712 C.ar      1 LIG         0.343
     18 N6        -7.6538   -5.3436   53.6079 N.2       1 LIG        -0.442
     19 N7        -8.1645   -6.1643   54.5507 N.pl3     1 LIG         0.072
     20 C12       -6.9644   -5.6831   51.3004 C.2       1 LIG         0.013
     21 C13       -6.4270   -6.3301   50.1926 C.2       1 LIG        -0.147
     22 C14       -6.0752   -5.3456   49.2687 C.2       1 LIG        -0.209
     23 C15       -6.4106   -4.1350   49.8479 C.2       1 LIG        -0.025
     24 O1        -6.9485   -4.3390   51.0774 O.3       1 LIG        -0.148
     25 H1        -8.6807   -4.4092   57.3201 H         1 LIG         0.392
     26 H2        -8.0306   -3.8498   55.7828 H         1 LIG         0.392
     27 H3        -9.9223   -8.8795   57.9278 H         1 LIG         0.309
     28 N8        -8.2874   -4.3536   56.4528 N.pl3     1 LIG        -0.716
     29 C16       -8.4475   -5.6468   55.9570 C.ar      1 LIG         0.532
     30 N9        -8.9457   -6.6017   56.7840 N.2       1 LIG        -0.587
     31 C17       -9.0851   -7.8529   56.2555 C.ar      1 LIG         0.241
     32 C18       -9.6130   -8.9644   57.1602 C.3       1 LIG         0.057
     33 C19      -12.0607   -9.7075   58.7287 C.3       1 LIG         0.105
     34 C20      -12.1198   -9.1584   60.1456 C.ar      1 LIG        -0.135
     35 C21      -12.8400   -9.3133   62.4329 C.ar      1 LIG        -0.005
     36 N10      -12.2558   -8.1303   62.7503 N.ar      1 LIG        -0.076
     37 C22      -11.6066   -7.4525   61.7686 C.ar      1 LIG         0.150
     38 Cl2      -10.8644   -5.9452   62.1608 Cl        1 LIG        -0.020
     39 C23      -11.5213   -7.9323   60.4586 C.ar      1 LIG        -0.154
     40 N11       -8.7664   -8.2448   54.9882 N.2       1 LIG        -0.526
     41 C24       -8.2782   -7.2782   54.1970 C.ar      1 LIG         0.637
     42 N12       -7.8722   -7.3237   52.9065 N.2       1 LIG        -0.394
     43 C25       -7.4946   -6.0729   52.6787 C.ar      1 LIG         0.302
     44 C26       -6.9735   -5.6743   51.3764 C.2       1 LIG        -0.040
     45 C27       -6.4642   -6.3831   50.2934 C.2       1 LIG        -0.118
     46 C28       -6.1159   -5.4507   49.3156 C.2       1 LIG        -0.208
     47 C29       -6.4254   -4.2083   49.8392 C.2       1 LIG         0.010
     48 O2        -6.9453   -4.3437   51.0857 O.3       1 LIG        -0.145
     49 N13       -7.6095   -5.2093   53.6783 N.2       1 LIG        -0.319
     50 N14       -8.1143   -5.9763   54.6662 N.pl3     1 LIG        -0.025
     51 H4        -8.5239   -4.1558   57.4137 H         1 LIG         0.404
     52 H5        -7.9055   -3.6383   55.8503 H         1 LIG         0.404
     53 N15      -10.2648  -10.1773   56.4677 N.4       1 LIG        -0.125
     54 C30      -12.6381   -8.5695   61.5266 C.ar      1 LIG        -0.123
     55 C31      -12.6167   -7.9598   60.2689 C.ar      1 LIG        -0.115
     56 C32      -11.8781   -6.7956   60.0736 C.ar      1 LIG        -0.116
     57 C33      -11.1642   -6.2448   61.1358 C.ar      1 LIG        -0.099
     58 C34      -11.1817   -6.8471   62.3921 C.ar      1 LIG        -0.116
     59 C35      -11.9202   -8.0110   62.5882 C.ar      1 LIG        -0.115
     60 C36      -10.7371  -10.5600   60.3334 C.3       1 LIG         0.096
     61 C37      -10.3135  -10.7830   58.8887 C.ar      1 LIG        -0.174
     62 C38       -9.5386  -11.1884   56.2411 C.ar      1 LIG        -0.058
     63 C39       -9.4946   -9.8855   56.7639 C.ar      1 LIG        -0.009
     64 C40       -9.0504   -8.7281   55.9188 C.ar      1 LIG         0.205
     65 C41       -8.6070   -8.8979   54.5935 C.ar      1 LIG        -0.562
     66 C42       -8.2083   -7.7552   53.8776 C.ar      1 LIG         0.582
     67 N16       -7.7451   -7.5561   52.6206 N.2       1 LIG        -0.493
     68 C43       -7.5633   -6.2448   52.5808 C.ar      1 LIG         0.324
     69 C44       -7.0693   -5.5917   51.3736 C.2       1 LIG         0.012
     70 C45       -6.6262   -6.0648   50.1428 C.2       1 LIG        -0.147
     71 C46       -6.2787   -4.9542   49.3729 C.2       1 LIG        -0.210
     72 C47       -6.5233   -3.8454   50.1630 C.2       1 LIG        -0.022
     73 O3        -7.0010   -4.2309   51.3735 O.3       1 LIG        -0.146
     74 N17       -7.8509   -5.5604   53.6771 N.2       1 LIG        -0.436
     75 N18       -8.2701   -6.5248   54.5248 N.pl3     1 LIG         0.103
     76 C48       -8.7006   -6.4037   55.8217 C.ar      1 LIG         0.384
     77 N19       -8.7558   -5.1672   56.4654 N.pl3     1 LIG        -0.767
     78 N20       -9.0873   -7.5004   56.5161 N.2       1 LIG        -0.428
     79 C49       -9.8888   -9.7079   58.1022 C.ar      1 LIG        -0.075
     80 H6        -9.0792   -5.1193   57.4207 H         1 LIG         0.392
     81 H7        -8.4671   -4.3372   55.9678 H         1 LIG         0.392
     82 N21       -8.3054   -4.4820   56.4337 N.pl3     1 LIG        -0.747
     83 C50       -8.4938   -5.7538   55.8952 C.ar      1 LIG         0.577
     84 N22       -9.0398   -6.7154   56.6802 N.2       1 LIG        -0.650
     85 C51       -9.2141   -7.9461   56.1269 C.ar      1 LIG         0.698
     86 N23       -9.7862   -8.8976   56.9849 N.pl3     1 LIG        -0.592
     87 C52      -10.2480  -10.2038   56.5195 C.3       1 LIG         0.026
     88 C53      -12.0687   -9.5454   58.8206 C.3       1 LIG         0.092
     89 C54      -11.9480   -8.7400   60.1049 C.ar      1 LIG        -0.116
     90 C55      -11.2553   -7.5245   60.1137 C.ar      1 LIG        -0.163
     91 C56      -11.1579   -6.8203   61.3145 C.ar      1 LIG        -0.005
     92 N24      -11.7004   -7.2661   62.4760 N.ar      1 LIG        -0.138
     93 C57      -12.3627   -8.4518   62.4607 C.ar      1 LIG         0.159
     94 C58      -12.5043   -9.2147   61.2984 C.ar      1 LIG        -0.153
     95 N25       -8.8801   -8.3047   54.8490 N.2       1 LIG        -0.730
     96 C59       -8.3450   -7.3348   54.0948 C.ar      1 LIG         0.795
     97 N26       -7.9202   -7.3577   52.8101 N.2       1 LIG        -0.522
     98 C60       -7.5044   -6.1111   52.6220 C.ar      1 LIG         0.355
     99 C61       -6.9641   -5.6654   51.3424 C.2       1 LIG         0.009
    100 C62       -6.4224   -6.3330   50.2486 C.2       1 LIG        -0.145
    101 C63       -6.0683   -5.3661   49.3072 C.2       1 LIG        -0.210
    102 C64       -6.4077   -4.1451   49.8617 C.2       1 LIG        -0.020
    103 O4        -6.9497   -4.3262   51.0930 O.3       1 LIG        -0.144
    104 N27       -7.6023   -5.2752   53.6456 N.2       1 LIG        -0.437
    105 N28       -8.1461   -6.0549   54.6031 N.pl3     1 LIG        -0.048
    106 H8        -8.5838   -4.3024   57.3874 H         1 LIG         0.395
    107 H9        -7.8995   -3.7573   55.8594 H         1 LIG         0.395
    108 H10       -9.6787   -8.7560   57.9789 H         1 LIG         0.328
    109 N29       -8.2864   -4.5979   56.4984 N.pl3     1 LIG        -0.748
    110 C65       -8.4856   -5.8575   55.9355 C.ar      1 LIG         0.576
    111 N30       -9.0258   -6.8331   56.7070 N.2       1 LIG        -0.649
    112 C66       -9.2092   -8.0521   56.1310 C.ar      1 LIG         0.698
    113 N31       -9.7696   -9.0201   56.9782 N.pl3     1 LIG        -0.592
    114 C67      -10.3467  -10.2680   56.4820 C.3       1 LIG         0.026
    115 C68      -11.7522   -9.7902   59.0940 C.3       1 LIG         0.104
    116 C69      -12.1840   -9.5130   60.5253 C.ar      1 LIG        -0.230
    117 C70      -11.8729   -8.2975   61.1457 C.ar      1 LIG        -0.058
    118 C71      -12.2688   -8.0762   62.4665 C.ar      1 LIG        -0.167
    119 N32       -8.8921   -8.3857   54.8421 N.2       1 LIG        -0.731
    120 C72       -8.3602   -7.4030   54.1024 C.ar      1 LIG         0.796
    121 N33       -7.9437   -7.4027   52.8147 N.2       1 LIG        -0.523
    122 C73       -7.5187   -6.1561   52.6496 C.ar      1 LIG         0.356
    123 C74       -6.9733   -5.6904   51.3792 C.2       1 LIG         0.009
    124 C75       -6.4269   -6.3420   50.2781 C.2       1 LIG        -0.145
    125 C76       -6.0736   -5.3619   49.3503 C.2       1 LIG        -0.210
    126 C77       -6.4182   -4.1493   49.9200 C.2       1 LIG        -0.020
    127 O5        -6.9623   -4.3478   51.1478 O.3       1 LIG        -0.144
    128 N34       -7.6085   -5.3389   53.6892 N.2       1 LIG        -0.438
    129 N35       -8.1508   -6.1342   54.6344 N.pl3     1 LIG        -0.048
    130 H11       -8.5496   -4.4396   57.4600 H         1 LIG         0.395
    131 H12       -7.8829   -3.8626   55.9360 H         1 LIG         0.395
    132 H13       -9.5777   -8.9438   57.9665 H         1 LIG         0.328
    133 C78      -12.2425   -8.6523   62.5776 C.ar      1 LIG        -0.062
    134 C79      -12.5245   -9.7913   61.7868 C.ar      1 LIG        -0.178
    135 C80      -12.2441   -9.8049   60.2753 C.3       1 LIG         0.114
    136 C81      -11.5917   -8.4037   58.2307 C.3       1 LIG         0.039
    137 C82      -10.2432   -9.1407   58.0944 C.3       1 LIG        -0.068
    138 N36       -9.7185   -8.9727   56.7449 N.pl3     1 LIG         0.008
    139 N37       -9.5965  -10.0526   55.9299 N.2       1 LIG        -0.211
    140 C83       -9.0744   -9.6431   54.7956 C.ar      1 LIG         0.023
    141 C84       -8.8093   -8.2487   54.8708 C.ar      1 LIG        -0.222
    142 C85       -9.2195   -7.8276   56.1468 C.ar      1 LIG         0.348
    143 N38       -9.1233   -6.5740   56.6275 N.2       1 LIG        -0.788
    144 C86       -8.5828   -5.6449   55.7786 C.ar      1 LIG         0.468
    145 N39       -8.4707   -4.3393   56.2546 N.pl3     1 LIG        -0.756
    146 N40       -8.1629   -5.9721   54.5047 N.pl3     1 LIG         0.228
    147 N41       -7.6163   -5.2051   53.5370 N.2       1 LIG        -0.245
    148 C87       -7.4296   -6.0731   52.5482 C.ar      1 LIG         0.069
    149 C88       -6.8504   -5.6430   51.2811 C.2       1 LIG         0.006
    150 C89       -6.2417   -6.3217   50.2305 C.2       1 LIG        -0.144
    151 C90       -5.8785   -5.3696   49.2777 C.2       1 LIG        -0.210
    152 C91       -6.2780   -4.1457   49.7838 C.2       1 LIG        -0.020
    153 O6        -6.8672   -4.3110   50.9957 O.3       1 LIG        -0.146
    154 N42       -7.7896   -7.3349   52.7613 N.2       1 LIG        -0.085
    155 C92       -8.2636   -7.2630   54.0244 C.ar      1 LIG         0.015
    156 C93      -11.0864   -7.5670   60.5690 C.3       1 LIG         0.035
    157 C94      -11.7329   -7.3585   61.9473 C.3       1 LIG        -0.110
    158 H14       -8.7869   -4.1266   57.1894 H         1 LIG         0.394
    159 H15       -8.0743   -3.6261   55.6596 H         1 LIG         0.394
    160 N43      -12.0713   -8.3764   59.7031 N.4       1 LIG        -0.436
    161 N44      -11.5095   -9.2464   63.1475 N.pl3     1 LIG         0.172
    162 C95      -11.6153  -10.1239   62.1038 C.ar      1 LIG        -0.165
    163 C96      -11.6358   -9.3598   60.9467 C.ar      1 LIG        -0.236
    164 C97      -11.7394   -9.8428   59.5144 C.3       1 LIG         0.073
    165 C98       -9.7919  -10.2250   56.6389 C.3       1 LIG         0.021
    166 N45       -9.8812   -8.8105   56.9881 N.pl3     1 LIG        -0.581
    167 C99       -9.2914   -7.8105   56.2023 C.ar      1 LIG         0.695
    168 N46       -8.9829   -8.1935   54.9305 N.2       1 LIG        -0.732
    169 C100      -8.4138   -7.2546   54.1624 C.ar      1 LIG         0.797
    170 N47       -7.9927   -7.3116   52.8775 N.2       1 LIG        -0.524
    171 C101      -7.5266   -6.0870   52.6724 C.ar      1 LIG         0.356
    172 C102      -6.9666   -5.7078   51.3798 C.2       1 LIG         0.010
    173 C103      -6.4526   -6.4358   50.3113 C.2       1 LIG        -0.143
    174 C104      -6.0657   -5.5188   49.3335 C.2       1 LIG        -0.209
    175 C105      -6.3581   -4.2661   49.8423 C.2       1 LIG        -0.022
    176 O7        -6.9023   -4.3802   51.0808 O.3       1 LIG        -0.147
    177 N48       -7.5928   -5.2316   53.6837 N.2       1 LIG        -0.440
    178 N49       -8.1643   -5.9762   54.6530 N.pl3     1 LIG        -0.048
    179 C106      -8.4948   -5.6453   55.9427 C.ar      1 LIG         0.575
    180 N50       -8.2554   -4.3746   56.4637 N.pl3     1 LIG        -0.745
    181 N51       -9.0713   -6.5758   56.7432 N.2       1 LIG        -0.648
    182 C107     -11.5198   -8.0392   61.4261 C.ar      1 LIG         0.057
    183 Cl3      -11.4692   -6.6057   60.4782 Cl        1 LIG        -0.034
    184 N52      -11.4504   -7.9773   62.7378 N.2       1 LIG        -0.124
    185 H16      -10.2410   -8.5566   57.8966 H         1 LIG         0.326
    186 H17       -8.5129   -4.1749   57.4190 H         1 LIG         0.393
    187 H18       -7.8254   -3.6732   55.8781 H         1 LIG         0.393
    188 N53      -10.4358  -10.5729   59.1229 N.4       1 LIG        -0.437
    189 N54       -8.2846   -4.5833   56.4636 N.pl3     1 LIG        -0.745
    190 C108      -8.4872   -5.8456   55.9081 C.ar      1 LIG         0.576
    191 N55       -9.0276   -6.8162   56.6862 N.2       1 LIG        -0.649
    192 C109      -9.2132   -8.0375   56.1161 C.ar      1 LIG         0.697
    193 N56       -9.7796   -9.0003   56.9633 N.pl3     1 LIG        -0.588
    194 C110     -10.2661  -10.2823   56.4608 C.3       1 LIG         0.026
    195 C111     -11.0209  -10.0024   59.5040 C.3       1 LIG         0.068
    196 C112     -11.7419  -10.1177   60.8300 C.2       1 LIG        -0.070
    197 N57       -8.9017   -8.3782   54.8278 N.2       1 LIG        -0.731
    198 C113      -8.3693   -7.4003   54.0819 C.ar      1 LIG         0.796
    199 N58       -7.9568   -7.4069   52.7928 N.2       1 LIG        -0.523
    200 C114      -7.5270   -6.1628   52.6216 C.ar      1 LIG         0.356
    201 C115      -6.9755   -5.7075   51.3500 C.2       1 LIG         0.009
    202 C116      -6.4406   -6.3691   50.2494 C.2       1 LIG        -0.143
    203 C117      -6.0776   -5.3963   49.3177 C.2       1 LIG        -0.209
    204 C118      -6.4035   -4.1776   49.8854 C.2       1 LIG        -0.021
    205 O8        -6.9464   -4.3658   51.1153 O.3       1 LIG        -0.147
    206 N59       -7.6138   -5.3400   53.6570 N.2       1 LIG        -0.438
    207 N60       -8.1563   -6.1292   54.6073 N.pl3     1 LIG        -0.048
    208 H19       -8.5457   -4.4183   57.4246 H         1 LIG         0.394
    209 H20       -7.8874   -3.8501   55.8941 H         1 LIG         0.394
    210 H21       -9.6982   -8.8686   57.9608 H         1 LIG         0.327
    211 N61       -8.1081   -4.3589   56.6180 N.pl3     1 LIG        -0.749
    212 C119      -8.4642   -5.6174   56.1359 C.ar      1 LIG         0.576
    213 N62       -9.0998   -6.4751   56.9720 N.2       1 LIG        -0.648
    214 C120      -9.4366   -7.6991   56.4690 C.ar      1 LIG         0.698
    215 N63      -10.0842   -8.6315   57.2926 N.pl3     1 LIG        -0.591
    216 C121     -10.8799   -9.7364   56.7603 C.3       1 LIG         0.025
    217 C122     -10.4606  -10.2675   59.8590 C.3       1 LIG         0.106
    218 C123     -11.4139   -9.0792   59.9554 C.ar      1 LIG        -0.062
    219 C124     -12.7673   -9.2386   59.6400 C.ar      1 LIG        -0.143
    220 C125     -13.6183   -8.1376   59.7602 C.ar      1 LIG        -0.076
    221 C126     -13.1040   -6.9143   60.1944 C.ar      1 LIG        -0.129
    222 C127     -11.7438   -6.8344   60.4966 C.ar      1 LIG        -0.001
    223 N64      -10.9003   -7.8924   60.3838 N.ar      1 LIG        -0.237
    224 N65       -9.1882   -8.1388   55.2027 N.2       1 LIG        -0.731
    225 C128      -8.5573   -7.2720   54.3988 C.ar      1 LIG         0.797
    226 N66       -8.1676   -7.3979   53.1087 N.2       1 LIG        -0.524
    227 C129      -7.5983   -6.2254   52.8638 C.ar      1 LIG         0.356
    228 C130      -7.0247   -5.9317   51.5549 C.2       1 LIG         0.010
    229 C131      -6.5292   -6.7290   50.5281 C.2       1 LIG        -0.146
    230 C132      -6.1085   -5.8756   49.5076 C.2       1 LIG        -0.210
    231 C133      -6.3636   -4.5901   49.9500 C.2       1 LIG        -0.021
    232 O9        -6.9180   -4.6237   51.1886 O.3       1 LIG        -0.144
    233 N67       -7.5721   -5.3417   53.8523 N.2       1 LIG        -0.439
    234 N68       -8.1888   -6.0082   54.8503 N.pl3     1 LIG        -0.048
    235 H22       -8.3363   -4.1104   57.5694 H         1 LIG         0.394
    236 H23       -7.6365   -3.7100   56.0044 H         1 LIG         0.394
    237 H24      -10.1944   -8.3916   58.2670 H         1 LIG         0.328
    238 C134     -11.6925   -9.7678   61.3005 C.3       1 LIG         0.050
    239 C135     -12.3101   -7.2440   61.3208 C.3       1 LIG         0.040
    240 C136     -11.1627   -6.3152   60.9398 C.3       1 LIG        -0.162
    241 C137     -10.9478   -6.6134   59.4639 C.3       1 LIG        -0.154
    242 C138     -11.0839   -8.1364   59.3492 C.3       1 LIG         0.063
    243 C139     -11.3975   -8.6265   57.9128 C.3       1 LIG        -0.037
    244 N69      -10.2222   -9.0520   57.1370 N.pl3     1 LIG        -0.418
    245 C140     -10.1070  -10.4861   56.8699 C.3       1 LIG        -0.074
    246 C141      -9.5212   -8.1153   56.3264 C.ar      1 LIG         0.572
    247 C142      -9.0661   -8.4643   55.0382 C.ar      1 LIG        -0.641
    248 C143      -8.4722   -7.4650   54.2489 C.ar      1 LIG         0.627
    249 N70       -7.9826   -7.4445   52.9870 N.2       1 LIG        -0.515
    250 C144      -7.5981   -6.1856   52.8441 C.ar      1 LIG         0.345
    251 C145      -7.0265   -5.7149   51.5886 C.2       1 LIG         0.013
    252 C146      -6.5098   -6.3629   50.4717 C.2       1 LIG        -0.148
    253 C147      -6.1207   -5.3770   49.5645 C.2       1 LIG        -0.210
    254 C148      -6.4151   -4.1648   50.1625 C.2       1 LIG        -0.022
    255 O10       -6.9640   -4.3691   51.3870 O.3       1 LIG        -0.146
    256 N71       -7.7699   -5.3791   53.8796 N.2       1 LIG        -0.456
    257 N72       -8.3373   -6.1937   54.7945 N.pl3     1 LIG         0.076
    258 C149      -8.7591   -5.9000   56.0648 C.ar      1 LIG         0.469
    259 N73       -8.6204   -4.6239   56.6100 N.pl3     1 LIG        -0.769
    260 N74       -9.3509   -6.8531   56.8215 N.2       1 LIG        -0.581
    261 H25       -8.9401   -4.4498   57.5515 H         1 LIG         0.394
    262 H26       -8.1775   -3.8985   56.0643 H         1 LIG         0.394
    263 N75      -12.0834   -8.5153   60.4740 N.4       1 LIG        -0.439
    264 N76       -8.0183   -4.3660   56.6514 N.pl3     1 LIG        -0.747
    265 C150      -8.4591   -5.5934   56.1590 C.ar      1 LIG         0.576
    266 N77       -9.1407   -6.4179   56.9921 N.2       1 LIG        -0.647
    267 C151      -9.5586   -7.6132   56.4804 C.ar      1 LIG         0.698
    268 N78      -10.2690   -8.4999   57.3023 N.pl3     1 LIG        -0.592
    269 C152     -11.0629   -9.5973   56.7552 C.3       1 LIG         0.026
    270 C153      -9.2169  -11.4134   57.0052 C.3       1 LIG        -0.157
    271 C154     -10.3815  -10.2047   59.7682 C.3       1 LIG         0.104
    272 C155     -11.3045  -10.0028   60.9644 C.ar      1 LIG        -0.268
    273 C156     -11.6598   -8.7076   61.3629 C.ar      1 LIG         0.286
    274 F1       -11.1969   -7.6325   60.6836 F         1 LIG        -0.195
    275 C157     -12.4962   -8.5155   62.4624 C.ar      1 LIG        -0.215
    276 N79       -9.3538   -8.0531   55.2062 N.2       1 LIG        -0.732
    277 C158      -8.6790   -7.2175   54.4038 C.ar      1 LIG         0.797
    278 N80       -8.3188   -7.3482   53.1056 N.2       1 LIG        -0.524
    279 C159      -7.6817   -6.2083   52.8670 C.ar      1 LIG         0.356
    280 C160      -7.1094   -5.9057   51.5594 C.2       1 LIG         0.010
    281 C161      -6.6665   -6.6968   50.5041 C.2       1 LIG        -0.146
    282 C162      -6.2133   -5.8364   49.5035 C.2       1 LIG        -0.210
    283 C163      -6.3966   -4.5530   49.9861 C.2       1 LIG        -0.021
    284 O11       -6.9394   -4.5947   51.2297 O.3       1 LIG        -0.144
    285 N81       -7.5828   -5.3443   53.8669 N.2       1 LIG        -0.438
    286 N82       -8.2251   -5.9851   54.8655 N.pl3     1 LIG        -0.048
    287 H27       -8.2152   -4.1192   57.6102 H         1 LIG         0.394
    288 H28       -7.5121   -3.7407   56.0411 H         1 LIG         0.394
    289 H29      -10.1714   -8.4176   58.3038 H         1 LIG         0.328
    290 C164     -11.8789   -8.4935   63.2223 C.ar      1 LIG         0.153
    291 C165     -12.7766   -8.5886   60.5732 C.ar      1 LIG        -0.117
    292 C166     -13.2628   -8.6452   59.1324 C.3       1 LIG        -0.076
    293 C167     -12.2138   -9.2374   58.1757 C.3       1 LIG        -0.145
    294 C168     -10.9038   -8.4273   58.1498 C.3       1 LIG        -0.022
    295 N83       -9.9497   -8.8620   57.1234 N.pl3     1 LIG        -0.412
    296 C169      -9.9439  -10.2878   56.7967 C.3       1 LIG        -0.066
    297 C170      -9.3546   -7.9201   56.2381 C.ar      1 LIG         0.588
    298 C171      -9.0037   -8.2823   54.9209 C.ar      1 LIG        -0.676
    299 C172      -8.4182   -7.3080   54.0947 C.ar      1 LIG         0.658
    300 N84       -7.9747   -7.3164   52.8153 N.2       1 LIG        -0.579
    301 C173      -7.5389   -6.0767   52.6489 C.ar      1 LIG         0.358
    302 C174      -6.9638   -5.6469   51.3788 C.2       1 LIG         0.043
    303 C175      -6.3877   -6.3282   50.3117 C.2       1 LIG        -0.167
    304 C176      -6.0135   -5.3744   49.3649 C.2       1 LIG        -0.212
    305 C177      -6.3772   -4.1471   49.8893 C.2       1 LIG        -0.039
    306 O12       -6.9518   -4.3118   51.1081 O.3       1 LIG        -0.143
    307 N85       -7.6482   -5.2541   53.6807 N.2       1 LIG        -0.500
    308 N86       -8.2150   -6.0383   54.6229 N.pl3     1 LIG         0.078
    309 C178      -8.5661   -5.7220   55.9095 C.ar      1 LIG         0.440
    310 N87       -8.3606   -4.4465   56.4356 N.pl3     1 LIG        -0.771
    311 N88       -9.1293   -6.6569   56.7096 N.2       1 LIG        -0.511
    312 C179     -12.1850   -7.4246   61.0670 C.ar      1 LIG        -0.091
    313 C180     -11.7383   -7.3750   62.3848 C.ar      1 LIG        -0.177
    314 H30       -8.6364   -4.2533   57.3871 H         1 LIG         0.387
    315 H31       -7.9410   -3.7342   55.8556 H         1 LIG         0.387
    316 C181     -11.2001  -10.5479   60.7936 C.2       1 LIG         0.121
    317 C182      -9.7912  -10.1911   60.3535 C.3       1 LIG         0.051
    318 C183     -10.0339  -10.1306   56.7709 C.3       1 LIG        -0.049
    319 N89      -10.1269   -8.6944   57.0700 N.pl3     1 LIG        -0.394
    320 C184     -10.8448   -8.2909   58.2796 C.3       1 LIG        -0.083
    321 C185      -9.4593   -7.7264   56.2685 C.ar      1 LIG         0.622
    322 N90       -9.1521   -8.0733   54.9788 N.2       1 LIG        -0.657
    323 C186      -8.5191   -7.1777   54.2145 C.ar      1 LIG         0.734
    324 N91       -8.1022   -7.2765   52.9308 N.2       1 LIG        -0.520
    325 C187      -7.5513   -6.0916   52.7151 C.ar      1 LIG         0.339
    326 C188      -6.9672   -5.7626   51.4204 C.2       1 LIG         0.015
    327 C189      -6.4684   -6.5316   50.3739 C.2       1 LIG        -0.146
    328 C190      -6.0373   -5.6506   49.3818 C.2       1 LIG        -0.210
    329 C191      -6.2889   -4.3774   49.8604 C.2       1 LIG        -0.024
    330 O13       -6.8514   -4.4450   51.0940 O.3       1 LIG        -0.147
    331 N92       -7.5569   -5.2283   53.7200 N.2       1 LIG        -0.444
    332 N93       -8.1804   -5.9195   54.6985 N.pl3     1 LIG         0.037
    333 C192      -8.4737   -5.5316   55.9797 C.ar      1 LIG         0.416
    334 N94       -8.1344   -4.2671   56.4633 N.pl3     1 LIG        -0.768
    335 C193      -9.1291   -6.4587   56.7885 C.ar      1 LIG        -0.551
    336 N95      -12.2408  -10.2278   60.0507 N.2       1 LIG        -0.089
    337 H32       -8.3681   -4.0159   57.4127 H         1 LIG         0.379
    338 H33       -7.6604   -3.6173   55.8523 H         1 LIG         0.379
    339 N96       -8.2727   -4.3496   56.4631 N.pl3     1 LIG        -0.772
    340 C194      -8.4866   -5.6456   55.9947 C.ar      1 LIG         0.387
    341 N97       -9.0324   -6.5455   56.8685 N.2       1 LIG        -0.674
    342 C195      -9.2412   -7.7984   56.4298 C.ar      1 LIG         0.355
    343 N98       -9.7658   -8.8262   57.1622 N.2       1 LIG        -0.215
    344 N99       -9.7798   -9.8662   56.2903 N.pl3     1 LIG         0.168
    345 C196     -10.2436  -11.1681   56.7622 C.3       1 LIG        -0.063
    346 C197      -9.3744  -10.6837   59.1678 C.3       1 LIG        -0.079
    347 C198     -10.7499  -10.3884   59.7472 C.ar      1 LIG        -0.087
    348 C199     -12.8735   -9.2457   59.6075 C.ar      1 LIG        -0.127
    349 C200     -11.6149   -9.5181   59.0777 C.ar      1 LIG        -0.122
    350 C201      -9.2824   -9.5885   55.0331 C.ar      1 LIG        -0.123
    351 C202      -8.9251   -8.2245   55.1109 C.ar      1 LIG        -0.226
    352 C203      -8.3630   -7.2763   54.2353 C.ar      1 LIG         0.031
    353 N100      -7.9595   -7.3808   52.9504 N.2       1 LIG        -0.134
    354 C204      -7.5275   -6.1463   52.7149 C.ar      1 LIG         0.051
    355 C205      -6.9763   -5.7610   51.4213 C.2       1 LIG         0.037
    356 C206      -6.4341   -6.4799   50.3612 C.2       1 LIG        -0.161
    357 C207      -6.0755   -5.5586   49.3767 C.2       1 LIG        -0.211
    358 C208      -6.4118   -4.3124   49.8737 C.2       1 LIG        -0.038
    359 O14       -6.9568   -4.4347   51.1109 O.3       1 LIG        -0.146
    360 N101      -7.6128   -5.2659   53.7067 N.2       1 LIG        -0.253
    361 N102      -8.1560   -5.9968   54.7040 N.pl3     1 LIG         0.236
    362 H34       -8.5224   -4.1232   57.4149 H         1 LIG         0.386
    363 H35       -7.8694   -3.6579   55.8478 H         1 LIG         0.386
    364 N103      -8.2285   -4.3529   56.3799 N.pl3     1 LIG        -0.772
    365 C209      -8.3928   -5.6431   55.8776 C.ar      1 LIG         0.165
    366 N104      -8.9092   -6.5804   56.7191 N.2       1 LIG        -0.256
    367 C210      -9.0880   -7.8499   56.2655 C.ar      1 LIG         0.180
    368 C211      -9.6428   -8.7921   57.2222 C.1       1 LIG        -0.138
    369 C212     -10.1184   -9.5691   58.0359 C.1       1 LIG        -0.140
    370 C213     -10.7067  -10.4829   59.0368 C.3       1 LIG         0.328
    371 C214     -11.8235   -9.8519   59.9333 C.3       1 LIG         0.210
    372 C215     -11.2855   -9.0336   61.1614 C.3       1 LIG        -0.159
    373 C216     -12.2391   -8.0184   61.8242 C.3       1 LIG        -0.132
    374 C217     -12.9923   -7.1644   60.8015 C.3       1 LIG        -0.135
    375 C218     -13.7969   -8.0634   59.8597 C.3       1 LIG        -0.132
    376 C219     -12.9097   -9.0780   59.1091 C.3       1 LIG        -0.159
    377 C220      -8.7649   -8.2418   54.9666 C.ar      1 LIG        -0.330
    378 N105      -8.2461   -7.2783   54.1436 N.pl3     1 LIG         0.384
    379 N106      -7.8616   -7.4134   52.8611 N.2       1 LIG        -0.403
    380 C221      -7.4450   -6.1946   52.5545 C.ar      1 LIG         0.255
    381 C222      -6.9310   -5.8912   51.2237 C.2       1 LIG         0.038
    382 C223      -6.6671   -4.7039   50.5488 C.2       1 LIG        -0.162
    383 C224      -6.1795   -5.0446   49.2866 C.2       1 LIG        -0.212
    384 C225      -6.1676   -6.4270   49.2382 C.2       1 LIG        -0.035
    385 O15       -6.6217   -6.9393   50.4102 O.3       1 LIG        -0.144
    386 N107      -7.5173   -5.2711   53.5033 N.2       1 LIG        -0.472
    387 C226      -8.0382   -5.9602   54.5492 C.ar      1 LIG         0.299
    388 H36       -7.8549   -3.6300   55.7814 H         1 LIG         0.378
    389 H37       -8.4943   -4.1558   57.3341 H         1 LIG         0.378
    390 N108      -8.1644   -4.3610   56.4487 N.pl3     1 LIG        -0.766
    391 C227      -8.4524   -5.6398   55.9704 C.ar      1 LIG         0.384
    392 N109      -9.0302   -6.5222   56.8205 N.2       1 LIG        -0.423
    393 C228      -9.3283   -7.7846   56.3916 C.ar      1 LIG         0.205
    394 C229      -9.9439   -8.6997   57.4135 C.ar      1 LIG         0.000
    395 C230      -9.7486  -10.0890   57.3654 C.ar      1 LIG        -0.068
    396 C231     -10.3313  -10.9320   58.3060 C.ar      1 LIG        -0.115
    397 C232     -11.3744   -9.0243   59.3980 C.ar      1 LIG         0.155
    398 N110     -12.1636   -8.4702   60.4128 N.pl3     1 LIG        -0.415
    399 C233     -12.3207   -9.1622   61.7081 C.3       1 LIG        -0.085
    400 C234     -11.1820   -8.8398   62.7018 C.3       1 LIG         0.058
    401 C235     -11.0471   -6.5741   61.6453 C.3       1 LIG         0.058
    402 C236     -12.1899   -7.0226   60.7029 C.3       1 LIG        -0.085
    403 C237     -10.7522   -8.1968   58.4476 C.ar      1 LIG        -0.116
    404 C238      -9.0693   -8.1978   55.0703 C.ar      1 LIG        -0.570
    405 C239      -8.4588   -7.2814   54.1965 C.ar      1 LIG         0.581
    406 N111      -8.0606   -7.3499   52.9041 N.2       1 LIG        -0.497
    407 C240      -7.5498   -6.1459   52.6918 C.ar      1 LIG         0.325
    408 C241      -6.9661   -5.7730   51.4079 C.2       1 LIG         0.008
    409 C242      -6.4047   -6.5023   50.3648 C.2       1 LIG        -0.147
    410 C243      -6.0216   -5.5903   49.3808 C.2       1 LIG        -0.210
    411 C244      -6.3637   -4.3388   49.8607 C.2       1 LIG        -0.018
    412 O16       -6.9352   -4.4493   51.0871 O.3       1 LIG        -0.145
    413 N112      -7.5824   -5.2890   53.6996 N.2       1 LIG        -0.431
    414 N113      -8.1640   -6.0115   54.6821 N.pl3     1 LIG         0.100
    415 H38       -8.3989   -4.1254   57.4019 H         1 LIG         0.393
    416 H39       -7.7376   -3.6853   55.8312 H         1 LIG         0.393
    417 N114     -11.1839   -7.3218   62.9901 N.4       1 LIG        -0.429
    418 C245      -9.2566  -11.1698   57.0824 C.3       1 LIG        -0.154
    419 C246     -10.6876  -10.7980   57.5553 C.3       1 LIG         0.102
    420 C247     -11.1347   -9.3902   57.0696 C.3       1 LIG        -0.064
    421 N115     -10.2751   -8.2891   57.5274 N.pl3     1 LIG        -0.367
    422 C248     -10.4170   -7.8738   58.9252 C.3       1 LIG        -0.084
    423 C249      -9.5528   -7.4733   56.6119 C.ar      1 LIG         0.752
    424 N116      -9.3772   -7.9454   55.3363 N.2       1 LIG        -0.727
    425 C250      -8.6921   -7.1599   54.4960 C.ar      1 LIG         0.800
    426 N117      -8.3573   -7.3457   53.1980 N.2       1 LIG        -0.524
    427 C251      -7.6852   -6.2374   52.9127 C.ar      1 LIG         0.361
    428 C252      -7.1175   -6.0009   51.5896 C.2       1 LIG         0.009
    429 C253      -6.6780   -6.8433   50.5737 C.2       1 LIG        -0.144
    430 C254      -6.2338   -6.0340   49.5276 C.2       1 LIG        -0.210
    431 C255      -6.4186   -4.7281   49.9448 C.2       1 LIG        -0.021
    432 O17       -6.9532   -4.7079   51.1923 O.3       1 LIG        -0.146
    433 N118      -7.5442   -5.3444   53.8819 N.2       1 LIG        -0.447
    434 N119      -8.1914   -5.9317   54.9100 N.pl3     1 LIG        -0.046
    435 C256      -8.3892   -5.4941   56.1929 C.ar      1 LIG         0.594
    436 N120      -7.9004   -4.2681   56.6412 N.pl3     1 LIG        -0.755
    437 N121      -9.0793   -6.2711   57.0613 N.2       1 LIG        -0.698
    438 H40       -8.0817   -3.9819   57.5920 H         1 LIG         0.395
    439 H41       -7.3914   -3.6747   56.0020 H         1 LIG         0.395
    440 N122      -8.4598   -4.5615   56.3316 N.pl3     1 LIG        -0.771
    441 C257      -8.5681   -5.8556   55.8210 C.ar      1 LIG         0.356
    442 N123      -9.0651   -6.8203   56.6316 N.2       1 LIG        -0.377
    443 C258      -9.1832   -8.0994   56.1680 C.ar      1 LIG         0.232
    444 C259      -9.7450   -9.1003   57.1333 C.ar      1 LIG        -0.039
    445 C260      -9.6629  -10.4815   56.8877 C.ar      1 LIG        -0.102
    446 C261     -10.9116   -9.6084   59.2295 C.ar      1 LIG         0.243
    447 N124     -11.5434   -9.2011   60.3927 N.pl3     1 LIG        -0.477
    448 C262     -11.5837  -10.1591   61.5088 C.3       1 LIG        -0.011
    449 C263     -12.3609   -8.3475   63.1311 C.2       1 LIG         0.427
    450 O18      -12.3379   -8.0455   64.3225 O.2       1 LIG        -0.454
    451 C264     -12.1219   -7.3370   62.0091 C.3       1 LIG        -0.203
    452 C265     -11.1657   -7.8819   60.9232 C.3       1 LIG        -0.011
    453 C266     -10.3794   -8.6868   58.3164 C.ar      1 LIG        -0.084
    454 C267      -8.8151   -8.4535   54.8564 C.ar      1 LIG        -0.580
    455 C268      -8.3000   -7.4473   54.0200 C.ar      1 LIG         0.601
    456 N125      -7.8576   -7.4336   52.7400 N.2       1 LIG        -0.535
    457 C269      -7.5101   -6.1667   52.5648 C.ar      1 LIG         0.333
    458 C270      -6.9639   -5.6839   51.3013 C.2       1 LIG         0.035
    459 C271      -6.4090   -6.3196   50.1953 C.2       1 LIG        -0.159
    460 C272      -6.0590   -5.3272   49.2793 C.2       1 LIG        -0.211
    461 C273      -6.4125   -4.1234   49.8617 C.2       1 LIG        -0.036
    462 O19       -6.9603   -4.3389   51.0849 O.3       1 LIG        -0.146
    463 N126      -7.6779   -5.3463   53.5894 N.2       1 LIG        -0.474
    464 N127      -8.1894   -6.1602   54.5381 N.pl3     1 LIG         0.113
    465 H42       -8.7529   -4.3777   57.2801 H         1 LIG         0.387
    466 H43       -8.0956   -3.8260   55.7430 H         1 LIG         0.387
    467 N128      -8.3000   -4.3679   56.4643 N.pl3     1 LIG        -0.769
    468 C274      -8.4616   -5.6672   55.9843 C.ar      1 LIG         0.417
    469 N129      -8.9476   -6.6006   56.8608 N.2       1 LIG        -0.699
    470 C275      -9.0881   -7.8489   56.3775 C.ar      1 LIG         0.307
    471 C276      -8.7797   -8.2584   55.0692 C.ar      1 LIG        -0.236
    472 C277      -9.0644   -9.6484   54.9964 C.ar      1 LIG        -0.031
    473 N130      -9.5005  -10.0682   56.1620 N.2       1 LIG        -0.171
    474 N131      -9.5337   -9.0016   57.0035 N.pl3     1 LIG         0.068
    475 C278      -9.9320   -9.1904   58.3968 C.3       1 LIG        -0.025
    476 C279      -9.9458  -10.6851   58.7873 C.3       1 LIG        -0.172
    477 C280     -11.6619  -10.4416   60.6817 C.3       1 LIG        -0.081
    478 C281     -11.6550   -8.9533   60.9993 C.ar      1 LIG        -0.084
    479 C282     -12.1423   -8.0346   60.0654 C.ar      1 LIG        -0.124
    480 C283     -12.1392   -6.6741   60.3626 C.ar      1 LIG        -0.128
    481 C284     -11.6512   -6.2373   61.5926 C.ar      1 LIG        -0.131
    482 C285     -11.1650   -7.1482   62.5281 C.ar      1 LIG        -0.128
    483 C286     -11.1663   -8.5085   62.2310 C.ar      1 LIG        -0.124
    484 C287      -8.2863   -7.2692   54.1965 C.ar      1 LIG         0.037
    485 N132      -7.8996   -7.3347   52.9043 N.2       1 LIG        -0.132
    486 C288      -7.5332   -6.0769   52.6802 C.ar      1 LIG         0.073
    487 C289      -7.0206   -5.6483   51.3844 C.2       1 LIG         0.035
    488 C290      -6.5473   -6.3320   50.2693 C.2       1 LIG        -0.160
    489 C291      -6.1937   -5.3758   49.3170 C.2       1 LIG        -0.211
    490 C292      -6.4623   -4.1449   49.8879 C.2       1 LIG        -0.036
    491 O20       -6.9629   -4.3097   51.1387 O.3       1 LIG        -0.146
    492 N133      -7.6461   -5.2150   53.6854 N.2       1 LIG        -0.282
    493 N134      -8.1367   -5.9849   54.6808 N.pl3     1 LIG         0.240
    494 H44       -8.5373   -4.1645   57.4242 H         1 LIG         0.388
    495 H45       -7.9405   -3.6522   55.8493 H         1 LIG         0.388
    496 C293     -10.0154   -9.8002   57.8714 C.1       1 LIG        -0.071
    497 C294      -9.6033   -8.9603   57.0854 C.1       1 LIG        -0.127
    498 C295      -9.0939   -7.9458   56.1793 C.ar      1 LIG         0.176
    499 C296      -8.7458   -8.2589   54.8656 C.ar      1 LIG        -0.324
    500 N135      -8.2630   -7.2349   54.0957 N.pl3     1 LIG         0.381
    501 N136      -7.8603   -7.2909   52.8132 N.2       1 LIG        -0.397
    502 C297      -7.4906   -6.0419   52.5715 C.ar      1 LIG         0.253
    503 C298      -6.9653   -5.6331   51.2731 C.2       1 LIG         0.035
    504 C299      -6.4473   -6.3323   50.1877 C.2       1 LIG        -0.161
    505 C300      -6.1063   -5.3928   49.2142 C.2       1 LIG        -0.212
    506 C301      -6.4287   -4.1557   49.7426 C.2       1 LIG        -0.034
    507 O21       -6.9479   -4.3009   50.9883 O.3       1 LIG        -0.144
    508 N137      -7.6130   -5.1699   53.5617 N.2       1 LIG        -0.468
    509 C302      -8.1142   -5.9310   54.5672 C.ar      1 LIG         0.299
    510 C303      -8.4911   -5.6954   55.9064 C.ar      1 LIG         0.169
    511 N138      -8.3823   -4.4264   56.4739 N.pl3     1 LIG        -0.770
    512 N139      -8.9727   -6.6940   56.6967 N.2       1 LIG        -0.266
    513 C304     -11.7207  -10.2593   59.6723 C.3       1 LIG        -0.120
    514 C305     -11.5227   -8.9287   60.4018 C.ar      1 LIG        -0.053
    515 C306     -11.3424   -7.7419   59.6810 C.ar      1 LIG        -0.179
    516 C307     -11.1659   -6.5493   60.3854 C.ar      1 LIG        -0.014
    517 N140     -11.1591   -6.4869   61.7414 N.ar      1 LIG        -0.253
    518 C308     -11.3318   -7.6451   62.4281 C.ar      1 LIG        -0.014
    519 C309     -11.5130   -8.8793   61.8014 C.ar      1 LIG        -0.179
    520 H46       -8.0309   -3.6599   55.9174 H         1 LIG         0.378
    521 H47       -8.6599   -4.2900   57.4353 H         1 LIG         0.378
    522 C310     -13.5630   -8.3452   59.3520 C.3       1 LIG        -0.193
    523 C311     -12.1753   -7.8637   59.8128 C.3       1 LIG         0.012
    524 N141     -11.5239   -8.7453   60.7992 N.am      1 LIG        -0.339
    525 C312     -11.7057   -8.3320   62.2025 C.3       1 LIG         0.012
    526 C313     -11.3451   -6.8603   62.4675 C.3       1 LIG        -0.193
    527 C314     -10.9011   -9.9215   60.4966 C.2       1 LIG         0.550
    528 C315     -10.4679  -10.2025   59.0743 C.ar      1 LIG        -0.144
    529 C316      -9.6228  -10.7646   56.4647 C.ar      1 LIG        -0.092
    530 C317      -9.5685   -9.4401   56.9249 C.ar      1 LIG        -0.034
    531 C318      -9.0837   -8.3289   56.0503 C.ar      1 LIG         0.064
    532 C319      -8.6512   -8.5520   54.7370 C.ar      1 LIG        -0.332
    533 N142      -8.2199   -7.4689   54.0200 N.pl3     1 LIG         0.385
    534 N143      -7.7679   -7.4516   52.7529 N.2       1 LIG        -0.402
    535 C320      -7.4914   -6.1701   52.5627 C.ar      1 LIG         0.255
    536 C321      -6.9640   -5.6761   51.2953 C.2       1 LIG         0.036
    537 C322      -6.4281   -6.3019   50.1745 C.2       1 LIG        -0.159
    538 C323      -6.0894   -5.3010   49.2635 C.2       1 LIG        -0.211
    539 C324      -6.4317   -4.1022   49.8629 C.2       1 LIG        -0.036
    540 O22       -6.9610   -4.3290   51.0922 O.3       1 LIG        -0.147
    541 N144      -7.7138   -5.3448   53.5753 N.2       1 LIG        -0.474
    542 C325      -8.1899   -6.1763   54.5360 C.ar      1 LIG         0.300
    543 C326      -8.6314   -6.0185   55.8644 C.ar      1 LIG         0.167
    544 N145      -8.6389   -4.7671   56.4790 N.pl3     1 LIG        -0.775
    545 N146      -9.0655   -7.0785   56.5982 N.2       1 LIG        -0.272
    546 C327      -9.9843   -9.1841   58.2401 C.ar      1 LIG        -0.073
    547 H48       -8.3232   -3.9581   55.9631 H         1 LIG         0.378
    548 H49       -8.9607   -4.6855   57.4328 H         1 LIG         0.378
    549 C328      -9.7534  -10.0638   57.7237 C.1       1 LIG        -0.060
    550 C329      -9.4154   -9.1695   56.9626 C.1       1 LIG        -0.132
    551 C330      -8.9958   -8.1099   56.0619 C.ar      1 LIG         0.179
    552 C331      -8.5473   -8.3922   54.7716 C.ar      1 LIG        -0.335
    553 N147      -8.1656   -7.3240   54.0047 N.pl3     1 LIG         0.386
    554 N148      -7.7005   -7.3435   52.7422 N.2       1 LIG        -0.405
    555 C332      -7.4855   -6.0609   52.4937 C.ar      1 LIG         0.255
    556 C333      -6.9634   -5.6254   51.2032 C.2       1 LIG         0.037
    557 C334      -6.4293   -6.3010   50.1108 C.2       1 LIG        -0.162
    558 C335      -6.0957   -5.3422   49.1536 C.2       1 LIG        -0.212
    559 C336      -6.4378   -4.1178   49.6985 C.2       1 LIG        -0.035
    560 O23       -6.9633   -4.2889   50.9384 O.3       1 LIG        -0.144
    561 N149      -7.7639   -5.1994   53.4623 N.2       1 LIG        -0.469
    562 C337      -8.2094   -6.0059   54.4579 C.ar      1 LIG         0.298
    563 C338      -8.6777   -5.8037   55.7733 C.ar      1 LIG         0.164
    564 N150      -8.7606   -4.5237   56.3202 N.pl3     1 LIG        -0.770
    565 N151      -9.0644   -6.8461   56.5591 N.2       1 LIG        -0.248
    566 C339     -12.9380   -9.0825   60.3276 C.ar      1 LIG        -0.132
    567 C340     -12.0350   -9.5565   59.3798 C.ar      1 LIG        -0.110
    568 H50       -8.4779   -3.7274   55.7665 H         1 LIG         0.378
    569 H51       -9.1013   -4.4091   57.2640 H         1 LIG         0.378
    570 N152      -8.3969   -4.5719   56.3856 N.pl3     1 LIG        -0.773
    571 C341      -8.5371   -5.8574   55.8637 C.ar      1 LIG         0.475
    572 N153      -9.0503   -6.8165   56.6688 N.2       1 LIG        -0.606
    573 C342      -9.2081   -8.0896   56.2030 C.ar      1 LIG         0.582
    574 N154      -9.7651   -9.0683   57.0728 N.pl3     1 LIG        -0.427
    575 C343     -10.3876  -10.2258   56.4166 C.3       1 LIG        -0.045
    576 C344      -9.5158  -11.5006   56.4640 C.3       1 LIG         0.033
    577 C345     -10.7003  -10.2515   61.6778 C.ar      1 LIG        -0.095
    578 C346     -11.3956   -9.3470   62.4804 C.ar      1 LIG        -0.172
    579 C347     -10.3836   -8.6676   58.3472 C.3       1 LIG         0.002
    580 C348     -11.7222   -9.3659   58.6639 C.3       1 LIG        -0.182
    581 C349     -12.9635   -8.9452   57.9181 C.3       1 LIG        -0.180
    582 C350     -12.8262   -8.6430   59.3977 C.3       1 LIG        -0.180
    583 C351      -8.8349   -8.4428   54.8910 C.ar      1 LIG        -0.638
    584 C352      -8.3070   -7.4427   54.0569 C.ar      1 LIG         0.628
    585 N155      -7.8662   -7.4344   52.7770 N.2       1 LIG        -0.516
    586 C353      -7.5040   -6.1718   52.6007 C.ar      1 LIG         0.348
    587 C354      -6.9634   -5.6956   51.3323 C.2       1 LIG         0.013
    588 C355      -6.4134   -6.3358   50.2263 C.2       1 LIG        -0.147
    589 C356      -6.0670   -5.3467   49.3052 C.2       1 LIG        -0.210
    590 C357      -6.4196   -4.1405   49.8832 C.2       1 LIG        -0.023
    591 O24       -6.9614   -4.3516   51.1099 O.3       1 LIG        -0.146
    592 N156      -7.6564   -5.3509   53.6273 N.2       1 LIG        -0.462
    593 N157      -8.1745   -6.1601   54.5768 N.pl3     1 LIG         0.079
    594 H52       -8.6656   -4.3948   57.3425 H         1 LIG         0.393
    595 H53       -8.0090   -3.8416   55.8059 H         1 LIG         0.393
    596 C358     -12.3964   -8.2374   63.1167 C.3       1 LIG        -0.208
    597 C359     -12.0578   -9.2373   62.0394 C.2       1 LIG         0.289
    598 C360     -11.0930  -10.2076   61.8881 C.2       1 LIG        -0.448
    599 C361      -9.4735  -11.1313   56.4101 C.3       1 LIG        -0.151
    600 C362     -11.3188   -9.7223   57.5652 C.3       1 LIG        -0.051
    601 N158     -10.5073   -8.5512   57.9254 N.pl3     1 LIG        -0.358
    602 C363     -10.6807   -8.0140   59.2772 C.3       1 LIG        -0.085
    603 C364      -9.8009   -7.8009   56.9444 C.ar      1 LIG         0.749
    604 N159      -9.5821   -8.3859   55.7241 N.2       1 LIG        -0.725
    605 C365      -8.9096   -7.6590   54.8235 C.ar      1 LIG         0.798
    606 N160      -8.5467   -7.9554   53.5539 N.2       1 LIG        -0.523
    607 C366      -7.9080   -6.8568   53.1741 C.ar      1 LIG         0.360
    608 C367      -7.3313   -6.7499   51.8384 C.2       1 LIG         0.009
    609 C368      -7.0626   -7.6772   50.8367 C.2       1 LIG        -0.143
    610 C369      -6.4987   -6.9800   49.7678 C.2       1 LIG        -0.210
    611 C370      -6.4450   -5.6538   50.1575 C.2       1 LIG        -0.020
    612 O25       -6.9488   -5.5144   51.4102 O.3       1 LIG        -0.146
    613 N161      -7.8172   -5.8696   54.0550 N.2       1 LIG        -0.446
    614 N162      -8.4618   -6.3792   55.1249 N.pl3     1 LIG        -0.047
    615 C371      -8.6996   -5.8286   56.3565 C.ar      1 LIG         0.593
    616 N163      -8.2632   -4.5481   56.6920 N.pl3     1 LIG        -0.755
    617 N164      -9.3793   -6.5442   57.2844 N.2       1 LIG        -0.696
    618 O26      -12.8419   -9.2420   60.9344 O.3       1 LIG        -0.176
    619 H54       -8.4589   -4.1856   57.6135 H         1 LIG         0.395
    620 H55       -7.7524   -4.0050   56.0108 H         1 LIG         0.395
    621 N165      -8.2885   -4.3177   56.4512 N.pl3     1 LIG        -0.756
    622 C372      -8.4482   -5.6203   55.9805 C.ar      1 LIG         0.470
    623 N166      -8.9381   -6.5466   56.8628 N.2       1 LIG        -0.791
    624 C373      -9.0850   -7.7960   56.3844 C.ar      1 LIG         0.348
    625 C374      -8.7730   -8.2166   55.0809 C.ar      1 LIG        -0.222
    626 C375      -9.0636   -9.6064   55.0186 C.ar      1 LIG         0.025
    627 N167      -9.5044  -10.0155   56.1870 N.2       1 LIG        -0.210
    628 N168      -9.5492   -8.9387   57.0135 N.pl3     1 LIG         0.006
    629 C376      -9.9484   -9.1093   58.4037 C.3       1 LIG        -0.067
    630 C377     -10.0403   -7.7293   59.0866 C.3       1 LIG         0.039
    631 C378     -11.7384   -6.2517   60.4065 C.3       1 LIG         0.035
    632 C379     -11.4068   -6.9291   61.7490 C.3       1 LIG        -0.103
    633 C380     -12.1166   -8.2685   61.9126 C.ar      1 LIG         0.009
    634 N169     -12.3368   -8.6997   63.1834 N.ar      1 LIG        -0.202
    635 C381     -12.5730   -8.9942   60.7891 C.ar      1 LIG        -0.197
    636 C382     -12.4627   -8.4622   59.3541 C.3       1 LIG         0.108
    637 C383      -8.2726   -7.2349   54.2031 C.ar      1 LIG         0.014
    638 N170      -7.8828   -7.3101   52.9120 N.2       1 LIG        -0.083
    639 C384      -7.5170   -6.0546   52.6790 C.ar      1 LIG         0.069
    640 C385      -7.0089   -5.6557   51.3714 C.2       1 LIG         0.005
    641 C386      -6.5306   -6.3651   50.2744 C.2       1 LIG        -0.144
    642 C387      -6.1803   -5.4318   49.2982 C.2       1 LIG        -0.210
    643 C388      -6.4586   -4.1883   49.8365 C.2       1 LIG        -0.019
    644 O27       -6.9603   -4.3236   51.0907 O.3       1 LIG        -0.146
    645 N171      -7.6302   -5.1850   53.6790 N.2       1 LIG        -0.244
    646 N172      -8.1214   -5.9475   54.6795 N.pl3     1 LIG         0.227
    647 H56       -8.5396   -4.1035   57.4052 H         1 LIG         0.395
    648 H57       -7.9320   -3.6054   55.8304 H         1 LIG         0.395
    649 N173     -11.5074   -7.2474   59.2438 N.4       1 LIG        -0.435
    650 N174      -8.2378   -4.3396   56.4586 N.pl3     1 LIG        -0.746
    651 C389      -8.4184   -5.6333   55.9724 C.ar      1 LIG         0.576
    652 N175      -8.9369   -6.5708   56.8043 N.2       1 LIG        -0.648
    653 C390      -9.1033   -7.8237   56.3006 C.ar      1 LIG         0.697
    654 N176      -9.6515   -8.7505   57.1983 N.pl3     1 LIG        -0.588
    655 C391      -9.9490   -8.4037   58.5855 C.3       1 LIG         0.026
    656 C392     -11.4197   -8.0000   58.8212 C.3       1 LIG         0.086
    657 C393     -12.4315   -9.1506   58.7887 C.3       1 LIG        -0.156
    658 C394     -13.3526   -7.2618   60.0632 C.3       1 LIG         0.033
    659 C395     -11.1721   -7.7079   61.3971 C.3       1 LIG         0.061
    660 C396     -11.6400   -9.1190   61.6828 C.2       1 LIG         0.049
    661 O28      -10.9714  -10.1169   61.0336 O.3       1 LIG        -0.302
    662 N177      -8.7896   -8.2271   55.0316 N.2       1 LIG        -0.732
    663 C397      -8.2816   -7.2805   54.2309 C.ar      1 LIG         0.797
    664 N178      -7.8825   -7.3470   52.9397 N.2       1 LIG        -0.524
    665 C398      -7.4844   -6.1044   52.6968 C.ar      1 LIG         0.356
    666 C399      -6.9711   -5.7035   51.3913 C.2       1 LIG         0.010
    667 C400      -6.4728   -6.4109   50.3020 C.2       1 LIG        -0.143
    668 C401      -6.1252   -5.4766   49.3257 C.2       1 LIG        -0.209
    669 C402      -6.4255   -4.2345   49.8560 C.2       1 LIG        -0.022
    670 O29       -6.9374   -4.3718   51.1056 O.3       1 LIG        -0.147
    671 N179      -7.5735   -5.2309   53.6894 N.2       1 LIG        -0.439
    672 N180      -8.0902   -5.9794   54.6862 N.pl3     1 LIG        -0.048
    673 H58       -8.4993   -4.1280   57.4104 H         1 LIG         0.394
    674 H59       -7.8608   -3.6295   55.8475 H         1 LIG         0.394
    675 H60       -9.8864   -9.6735   56.8635 H         1 LIG         0.327
    676 N181     -11.8104   -7.1953   60.0822 N.4       1 LIG        -0.445
    677 N182      -8.3774   -4.3797   56.4290 N.pl3     1 LIG        -0.755
    678 C403      -8.5017   -5.6804   55.9427 C.ar      1 LIG         0.472
    679 N183      -8.9996   -6.6227   56.8031 N.2       1 LIG        -0.794
    680 C404      -9.1097   -7.8705   56.3111 C.ar      1 LIG         0.350
    681 C405      -8.7694   -8.2705   55.0082 C.ar      1 LIG        -0.221
    682 C406      -9.0623   -9.6581   54.9166 C.ar      1 LIG         0.027
    683 N184      -9.5520  -10.0799   56.0607 N.2       1 LIG        -0.213
    684 N185      -9.5635   -9.0282   56.9202 N.pl3     1 LIG         0.005
    685 C407     -10.1043   -9.1976   58.2622 C.3       1 LIG        -0.066
    686 C408     -10.8196  -10.5606   58.3674 C.3       1 LIG         0.040
    687 C409     -12.6720   -9.5431   59.7650 C.3       1 LIG         0.036
    688 C410     -10.7074  -10.7045   60.9272 C.3       1 LIG         0.116
    689 C411      -8.2589   -7.2733   54.1538 C.ar      1 LIG         0.013
    690 N186      -7.8444   -7.3271   52.8691 N.2       1 LIG        -0.081
    691 C412      -7.4896   -6.0644   52.6591 C.ar      1 LIG         0.069
    692 C413      -6.9647   -5.6413   51.3658 C.2       1 LIG         0.004
    693 C414      -6.4332   -6.3268   50.2782 C.2       1 LIG        -0.143
    694 C415      -6.0956   -5.3763   49.3143 C.2       1 LIG        -0.210
    695 C416      -6.4341   -4.1467   49.8500 C.2       1 LIG        -0.018
    696 O30       -6.9598   -4.3070   51.0911 O.3       1 LIG        -0.146
    697 N187      -7.6328   -5.2090   53.6675 N.2       1 LIG        -0.242
    698 N188      -8.1356   -5.9896   54.6479 N.pl3     1 LIG         0.227
    699 H61       -8.6504   -4.1806   57.3802 H         1 LIG         0.395
    700 H62       -8.0149   -3.6558   55.8250 H         1 LIG         0.395
    701 C417      -8.4527   -8.5426   52.3983 C.3       1 LIG        -0.132
    702 N189      -8.2059   -7.3446   53.2198 N.pl3     1 LIG        -0.052
    703 C418      -7.6057   -6.1797   52.8400 C.ar      1 LIG         0.183
    704 C419      -7.0388   -5.8708   51.5234 C.ar      1 LIG        -0.009
    705 C420      -6.9642   -4.5556   51.0413 C.ar      1 LIG        -0.110
    706 C421      -6.4299   -4.2885   49.7804 C.ar      1 LIG        -0.109
    707 C422      -5.9742   -5.3340   48.9792 C.ar      1 LIG        -0.152
    708 C423      -6.0603   -6.6478   49.4362 C.ar      1 LIG         0.208
    709 F2        -5.6261   -7.6641   48.6569 F         1 LIG        -0.214
    710 C424      -6.5944   -6.9142   50.6971 C.ar      1 LIG        -0.137
    711 N190      -7.6013   -5.3206   53.8410 N.2       1 LIG        -0.544
    712 C425      -8.1629   -5.9453   54.8848 C.ar      1 LIG         0.172
    713 C426      -8.4111   -5.5264   56.2127 C.ar      1 LIG         0.498
    714 N191      -8.0703   -4.2614   56.6879 N.pl3     1 LIG        -0.800
    715 N192      -9.0121   -6.4040   57.0624 N.ar      1 LIG        -0.543
    716 C427      -9.3363   -7.6176   56.5906 C.ar      1 LIG         0.464
    717 C428      -9.9771   -8.4999   57.5291 C.1       1 LIG        -0.118
    718 C429     -10.5185   -9.2410   58.3360 C.1       1 LIG        -0.064
    719 C430     -11.1853  -10.1169   59.3257 C.3       1 LIG         0.305
    720 C431     -10.2231  -10.3662   60.5284 C.3       1 LIG        -0.156
    721 C432     -11.3953   -9.6948   62.7351 C.3       1 LIG        -0.128
    722 C433     -12.6585   -8.9731   62.2295 C.3       1 LIG        -0.128
    723 C434     -12.6094   -8.4373   60.7845 C.3       1 LIG        -0.124
    724 C435     -12.5847   -9.5444   59.7086 C.3       1 LIG        -0.156
    725 N193      -9.1494   -8.1200   55.3584 N.ar      1 LIG        -0.546
    726 C436      -8.5490   -7.2222   54.5371 C.ar      1 LIG         0.292
    727 H63       -7.6265   -3.6020   56.0653 H         1 LIG         0.361
    728 H64       -8.2759   -4.0207   57.6466 H         1 LIG         0.361
    729 N194     -10.2638  -10.1766   56.5078 N.am      1 LIG        -0.572
    730 C437     -10.0057   -8.9840   57.0827 C.2       1 LIG         0.513
    731 O31      -10.2699   -8.7431   58.2631 O.2       1 LIG        -0.490
    732 C438      -9.3545   -7.9322   56.2094 C.ar      1 LIG         0.020
    733 C439      -9.0004   -8.2346   54.8880 C.ar      1 LIG        -0.322
    734 N195      -8.4167   -7.2434   54.1466 N.pl3     1 LIG         0.375
    735 N196      -8.0029   -7.3115   52.8681 N.2       1 LIG        -0.399
    736 C440      -7.5261   -6.0954   52.6538 C.ar      1 LIG         0.256
    737 C441      -6.9656   -5.7298   51.3580 C.2       1 LIG         0.034
    738 C442      -6.4812   -6.4694   50.2840 C.2       1 LIG        -0.161
    739 C443      -6.0711   -5.5617   49.3074 C.2       1 LIG        -0.213
    740 C444      -6.3205   -4.3023   49.8227 C.2       1 LIG        -0.033
    741 O32       -6.8618   -4.4039   51.0635 O.3       1 LIG        -0.142
    742 N197      -7.5825   -5.2350   53.6610 N.2       1 LIG        -0.466
    743 C445      -8.1625   -5.9682   54.6442 C.ar      1 LIG         0.305
    744 C446      -8.5389   -5.7262   55.9799 C.ar      1 LIG         0.160
    745 N198      -8.3272   -4.4834   56.5755 N.pl3     1 LIG        -0.764
    746 N199      -9.1226   -6.6926   56.7390 N.2       1 LIG        -0.238
    747 H65      -10.0326  -10.2969   55.5320 H         1 LIG         0.304
    748 H66       -7.8989   -3.7421   56.0394 H         1 LIG         0.377
    749 H67       -8.6064   -4.3393   57.5353 H         1 LIG         0.377
    750 N200      -8.2907   -4.3394   56.4517 N.pl3     1 LIG        -0.772
    751 C447      -8.4620   -5.6397   55.9777 C.ar      1 LIG         0.387
    752 N201      -8.9845   -6.5596   56.8447 N.2       1 LIG        -0.674
    753 C448      -9.1524   -7.8165   56.3997 C.ar      1 LIG         0.355
    754 N202      -9.6590   -8.8605   57.1217 N.2       1 LIG        -0.215
    755 N203      -9.6309   -9.8981   56.2473 N.pl3     1 LIG         0.164
    756 C449     -10.0692  -11.2122   56.7101 C.3       1 LIG        -0.059
    757 C450     -11.7665   -9.8509   58.5847 C.ar      1 LIG        -0.121
    758 C451     -12.6427   -9.1647   59.4211 C.ar      1 LIG        -0.127
    759 C452     -12.5093   -9.2796   60.8033 C.ar      1 LIG        -0.124
    760 C453     -11.5084  -10.0753   61.3570 C.ar      1 LIG        -0.127
    761 C454      -9.1231   -9.6029   54.9981 C.ar      1 LIG        -0.123
    762 C455      -8.8116   -8.2281   55.0822 C.ar      1 LIG        -0.226
    763 C456      -8.2771   -7.2584   54.2124 C.ar      1 LIG         0.031
    764 N204      -7.8698   -7.3424   52.9270 N.2       1 LIG        -0.133
    765 C457      -7.4856   -6.0914   52.6959 C.ar      1 LIG         0.051
    766 C458      -6.9645   -5.6757   51.3987 C.2       1 LIG         0.037
    767 C459      -6.4309   -6.3687   50.3172 C.2       1 LIG        -0.162
    768 C460      -6.0953   -5.4253   49.3457 C.2       1 LIG        -0.211
    769 C461      -6.4377   -4.1923   49.8710 C.2       1 LIG        -0.038
    770 O33       -6.9639   -4.3437   51.1131 O.3       1 LIG        -0.146
    771 N205      -7.5971   -5.2203   53.6934 N.2       1 LIG        -0.252
    772 N206      -8.1150   -5.9745   54.6870 N.pl3     1 LIG         0.236
    773 H68       -8.5473   -4.1249   57.4045 H         1 LIG         0.386
    774 H69       -7.9019   -3.6351   55.8415 H         1 LIG         0.386
    775 N207      -8.2862   -4.3798   56.4780 N.pl3     1 LIG        -0.749
    776 C462      -8.4848   -5.6581   55.9587 C.ar      1 LIG         0.576
    777 N208      -9.0250   -6.6076   56.7623 N.2       1 LIG        -0.647
    778 C463      -9.2107   -7.8481   56.2228 C.ar      1 LIG         0.699
    779 N209      -9.7747   -8.8660   57.0065 N.pl3     1 LIG        -0.591
    780 C464     -10.5057   -9.9945   56.4328 C.3       1 LIG         0.025
    781 C465     -10.3741  -10.1844   59.5772 C.3       1 LIG         0.105
    782 C466     -11.2091  -10.0146   60.8369 C.ar      1 LIG        -0.049
    783 C467     -13.4232   -6.9604   63.7596 C.ar      1 LIG        -0.096
    784 C468     -12.6532   -7.2032   62.6243 C.ar      1 LIG        -0.163
    785 C469     -12.3012   -8.5298   62.2746 C.ar      1 LIG         0.105
    786 N210     -11.5465   -8.7395   61.1598 N.ar      1 LIG        -0.212
    787 N211      -8.8926   -8.2219   54.9507 N.2       1 LIG        -0.733
    788 C470      -8.3632   -7.2637   54.1774 C.ar      1 LIG         0.798
    789 N212      -7.9548   -7.3046   52.8876 N.2       1 LIG        -0.525
    790 C471      -7.5362   -6.0633   52.6783 C.ar      1 LIG         0.356
    791 C472      -7.0137   -5.6587   51.3774 C.2       1 LIG         0.011
    792 C473      -6.5322   -6.3642   50.2793 C.2       1 LIG        -0.146
    793 C474      -6.1749   -5.4271   49.3093 C.2       1 LIG        -0.210
    794 C475      -6.4499   -4.1852   49.8528 C.2       1 LIG        -0.021
    795 O34       -6.9573   -4.3252   51.1041 O.3       1 LIG        -0.144
    796 N213      -7.6175   -5.2132   53.6930 N.2       1 LIG        -0.440
    797 N214      -8.1532   -5.9778   54.6667 N.pl3     1 LIG        -0.048
    798 H70       -8.5538   -4.1850   57.4316 H         1 LIG         0.394
    799 H71       -7.8910   -3.6624   55.8871 H         1 LIG         0.394
    800 H72       -9.8441   -8.7071   58.0012 H         1 LIG         0.328
    801 C476      -8.2390   -8.6363   52.1946 C.3       1 LIG        -0.132
    802 N215      -8.0964   -7.4476   53.0536 N.pl3     1 LIG        -0.049
    803 C477      -7.5850   -6.2288   52.7157 C.ar      1 LIG         0.184
    804 C478      -7.0251   -5.8396   51.4179 C.ar      1 LIG        -0.009
    805 C479      -6.9645   -4.4828   51.0662 C.ar      1 LIG        -0.112
    806 C480      -6.4235   -4.0866   49.8428 C.ar      1 LIG        -0.109
    807 C481      -5.9242   -5.0419   48.9593 C.ar      1 LIG        -0.152
    808 C482      -5.9597   -6.3922   49.3032 C.ar      1 LIG         0.209
    809 F3        -5.4627   -7.3192   48.4535 F         1 LIG        -0.214
    810 C483      -6.5024   -6.7877   50.5261 C.ar      1 LIG        -0.135
    811 N216      -7.6611   -5.4013   53.7401 N.2       1 LIG        -0.548
    812 C484      -8.1809   -6.0997   54.7587 C.ar      1 LIG         0.173
    813 C485      -8.4742   -5.7417   56.0953 C.ar      1 LIG         0.502
    814 N217      -8.2409   -4.4688   56.6119 N.pl3     1 LIG        -0.802
    815 N218      -9.0099   -6.6899   56.9123 N.ar      1 LIG        -0.561
    816 C486      -9.2302   -7.9113   56.4023 C.ar      1 LIG         0.461
    817 C487      -9.8037   -8.8704   57.3086 C.1       1 LIG        -0.118
    818 C488     -10.2888   -9.6955   58.0688 C.1       1 LIG        -0.059
    819 N219      -8.9939   -8.3598   55.1577 N.ar      1 LIG        -0.523
    820 C489      -8.4602   -7.3925   54.3697 C.ar      1 LIG         0.287
    821 H73       -7.8454   -3.7567   56.0154 H         1 LIG         0.361
    822 H74       -8.4690   -4.2780   57.5766 H         1 LIG         0.361
    823 N220      -8.4710   -4.7960   56.2804 N.pl3     1 LIG        -0.772
    824 C490      -8.5397   -6.0531   55.6787 C.ar      1 LIG         0.354
    825 N221      -8.9927   -7.0910   56.4220 N.2       1 LIG        -0.374
    826 C491      -9.0689   -8.3379   55.8698 C.ar      1 LIG         0.234
    827 C492      -9.5774   -9.4270   56.7686 C.ar      1 LIG        -0.041
    828 C493      -9.3258  -10.7826   56.4949 C.ar      1 LIG        -0.105
    829 C494     -10.8173  -10.1302   58.7647 C.ar      1 LIG         0.247
    830 N222     -11.5582   -9.8318   59.8958 N.pl3     1 LIG        -0.474
    831 C495     -12.4589   -9.1071   62.6216 C.3       1 LIG         0.238
    832 C496     -12.5493   -8.1266   61.4572 C.3       1 LIG        -0.172
    833 C497     -11.4587   -8.4544   60.4099 C.3       1 LIG        -0.014
    834 O35      -11.2527   -8.9411   63.2956 O.3       1 LIG        -0.368
    835 C498     -10.3321   -9.1263   57.9150 C.ar      1 LIG        -0.085
    836 C499      -8.7033   -8.5826   54.5324 C.ar      1 LIG        -0.581
    837 C500      -8.2319   -7.5013   53.7669 C.ar      1 LIG         0.602
    838 N223      -7.7997   -7.3810   52.4890 N.2       1 LIG        -0.538
    839 C501      -7.4946   -6.0941   52.4039 C.ar      1 LIG         0.333
    840 C502      -6.9633   -5.5064   51.1787 C.2       1 LIG         0.037
    841 C503      -6.4235   -6.0477   50.0166 C.2       1 LIG        -0.160
    842 C504      -6.0871   -4.9826   49.1805 C.2       1 LIG        -0.211
    843 C505      -6.4341   -3.8315   49.8646 C.2       1 LIG        -0.037
    844 O36       -6.9644   -4.1481   51.0735 O.3       1 LIG        -0.146
    845 N224      -7.6868   -5.3544   53.4840 N.2       1 LIG        -0.477
    846 N225      -8.1627   -6.2515   54.3747 N.pl3     1 LIG         0.114
    847 H75       -8.7545   -4.6917   57.2439 H         1 LIG         0.386
    848 H76       -8.1345   -4.0085   55.7449 H         1 LIG         0.386
    849 C506     -12.9092   -9.0194   60.3410 C.ar      1 LIG        -0.090
    850 C507     -11.9200   -8.4073   61.1127 C.ar      1 LIG        -0.120
    851 C508     -11.1933   -7.1790   60.5842 C.3       1 LIG        -0.074
    852 C509     -10.8827   -7.2713   59.0799 C.3       1 LIG        -0.169
    853 C510     -10.2564   -8.6235   58.6891 C.3       1 LIG        -0.026
    854 N226      -9.7444   -8.5843   57.3248 N.pl3     1 LIG         0.068
    855 N227      -9.8447   -9.6891   56.5402 N.2       1 LIG        -0.172
    856 C511      -9.3565   -9.3883   55.3585 C.ar      1 LIG        -0.030
    857 C512      -8.9429   -8.0291   55.3476 C.ar      1 LIG        -0.236
    858 C513      -9.2108   -7.5134   56.6270 C.ar      1 LIG         0.307
    859 N228      -8.9765   -6.2494   57.0266 N.2       1 LIG        -0.700
    860 C514      -8.4246   -5.4151   56.0905 C.ar      1 LIG         0.418
    861 N229      -8.1710   -4.1006   56.4809 N.pl3     1 LIG        -0.768
    862 N230      -8.1259   -5.8429   54.8123 N.pl3     1 LIG         0.240
    863 N231      -7.5879   -5.1785   53.7666 N.2       1 LIG        -0.282
    864 C515      -7.5464   -6.1116   52.8196 C.ar      1 LIG         0.073
    865 C516      -7.0215   -5.8302   51.4886 C.2       1 LIG         0.035
    866 C517      -6.5654   -6.6370   50.4514 C.2       1 LIG        -0.160
    867 C518      -6.1824   -5.7937   49.4083 C.2       1 LIG        -0.211
    868 C519      -6.4208   -4.5042   49.8477 C.2       1 LIG        -0.036
    869 O37       -6.9280   -4.5260   51.1067 O.3       1 LIG        -0.146
    870 N232      -8.0014   -7.3207   53.1279 N.2       1 LIG        -0.133
    871 C520      -8.3733   -7.1415   54.4139 C.ar      1 LIG         0.037
    872 C521     -11.5981   -8.9229   62.3694 C.ar      1 LIG        -0.090
    873 H77       -8.3979   -3.8135   57.4218 H         1 LIG         0.388
    874 H78       -7.7622   -3.4562   55.8194 H         1 LIG         0.388
    875 N233      -8.4987   -4.6890   56.5353 N.pl3     1 LIG        -0.772
    876 C522      -8.5753   -5.9379   55.9202 C.ar      1 LIG         0.164
    877 N234      -9.0616   -6.9706   56.6604 N.2       1 LIG        -0.241
    878 C523      -9.1587   -8.2201   56.1123 C.ar      1 LIG         0.020
    879 C524      -9.7037   -9.3470   56.9655 C.2       1 LIG         0.515
    880 O38      -10.1796   -9.1168   58.0797 O.2       1 LIG        -0.495
    881 N235      -9.6358  -10.5899   56.4472 N.am      1 LIG        -0.571
    882 C525      -8.7648   -8.4644   54.7900 C.ar      1 LIG        -0.322
    883 N236      -8.2803   -7.4074   54.0679 N.pl3     1 LIG         0.374
    884 N237      -7.8497   -7.4135   52.7933 N.2       1 LIG        -0.398
    885 C526      -7.4985   -6.1509   52.6009 C.ar      1 LIG         0.256
    886 C527      -6.9645   -5.6872   51.3252 C.2       1 LIG         0.033
    887 C528      -6.4251   -6.3391   50.2211 C.2       1 LIG        -0.159
    888 C529      -6.0781   -5.3596   49.2903 C.2       1 LIG        -0.212
    889 C530      -6.4189   -4.1467   49.8616 C.2       1 LIG        -0.034
    890 O39       -6.9560   -4.3450   51.0924 O.3       1 LIG        -0.145
    891 N238      -7.6526   -5.3167   53.6187 N.2       1 LIG        -0.466
    892 C531      -8.1637   -6.1203   54.5854 C.ar      1 LIG         0.305
    893 H79       -8.1435   -3.8996   56.0144 H         1 LIG         0.380
    894 H80       -8.7972   -4.5898   57.4948 H         1 LIG         0.380
    895 H81       -9.2488  -10.7031   55.5211 H         1 LIG         0.306
    896 O40      -11.4640   -7.7416   63.6525 O.3       1 LIG        -0.366
    897 C532     -11.8039   -8.1708   62.3838 C.ar      1 LIG         0.157
    898 C533     -11.4656   -7.3223   61.3283 C.ar      1 LIG        -0.178
    899 C534     -11.7685   -7.6698   60.0149 C.ar      1 LIG        -0.087
    900 C535     -12.4155   -8.8767   59.7459 C.ar      1 LIG        -0.120
    901 C536     -12.7560   -9.2543   58.3122 C.3       1 LIG        -0.061
    902 C537     -11.8823   -8.5175   57.2859 C.3       1 LIG         0.032
    903 S1       -10.1149   -8.8996   57.4037 S.3       1 LIG        -0.267
    904 C538      -9.3528   -7.7674   56.2927 C.ar      1 LIG         0.326
    905 C539      -9.0761   -8.1760   54.9828 C.ar      1 LIG        -0.580
    906 C540      -8.4559   -7.2404   54.1358 C.ar      1 LIG         0.619
    907 N239      -8.0455   -7.2771   52.8459 N.2       1 LIG        -0.539
    908 C541      -7.5404   -6.0651   52.6651 C.ar      1 LIG         0.337
    909 C542      -6.9661   -5.6521   51.3892 C.2       1 LIG         0.037
    910 C543      -6.4092   -6.3496   50.3221 C.2       1 LIG        -0.163
    911 C544      -6.0253   -5.4079   49.3668 C.2       1 LIG        -0.212
    912 C545      -6.3642   -4.1715   49.8864 C.2       1 LIG        -0.035
    913 O41       -6.9333   -4.3189   51.1100 O.3       1 LIG        -0.143
    914 N240      -7.5755   -5.2346   53.6950 N.2       1 LIG        -0.478
    915 N241      -8.1643   -5.9800   54.6557 N.pl3     1 LIG         0.103
    916 C546      -8.4625   -5.6373   55.9528 C.ar      1 LIG         0.395
    917 N242      -8.1674   -4.3731   56.4641 N.pl3     1 LIG        -0.771
    918 N243      -9.0578   -6.5330   56.7782 N.2       1 LIG        -0.443
    919 C547     -12.4549   -9.3839   62.1066 C.ar      1 LIG        -0.178
    920 H82       -8.4063   -4.1588   57.4213 H         1 LIG         0.387
    921 H83       -7.7280   -3.6876   55.8667 H         1 LIG         0.387
    922 N244     -11.6639   -6.2347   62.1050 N.pl3     1 LIG        -0.862
    923 C548     -11.4295   -7.2766   61.2130 C.ar      1 LIG         0.380
    924 N245     -11.7686   -8.5283   61.6201 N.ar      1 LIG        -0.311
    925 C549     -11.5380   -9.5576   60.7517 C.ar      1 LIG         0.218
    926 C550     -10.9898   -9.3131   59.4783 C.ar      1 LIG        -0.234
    927 C551     -10.6667  -10.1773   58.3128 C.2       1 LIG         0.508
    928 C552     -10.1193   -9.2321   57.3088 C.ar      1 LIG        -0.238
    929 C553      -9.6457   -9.4819   56.0204 C.ar      1 LIG        -0.029
    930 C554      -9.1715   -8.4226   55.2439 C.ar      1 LIG        -0.187
    931 C555      -9.1676   -7.1100   55.7473 C.ar      1 LIG         0.262
    932 N246      -8.6994   -6.0052   55.0148 N.pl3     1 LIG        -0.807
    933 C556      -8.4647   -6.0944   53.5783 C.3       1 LIG         0.113
    934 C557      -6.9773   -5.9444   53.2194 C.3       1 LIG        -0.084
    935 C558      -6.7542   -5.6758   51.7388 C.ar      1 LIG         0.025
    936 C559      -6.3628   -6.6976   50.8668 C.ar      1 LIG        -0.169
    937 C560      -6.1784   -6.3887   49.5174 C.ar      1 LIG        -0.085
    938 C561      -6.3875   -5.0805   49.0756 C.ar      1 LIG        -0.180
    939 C562      -6.7785   -4.1176   50.0079 C.ar      1 LIG        -0.009
    940 N247      -6.9638   -4.3973   51.3237 N.ar      1 LIG        -0.261
    941 C563      -9.6453   -6.8760   57.0419 C.ar      1 LIG        -0.142
    942 C564     -10.1205   -7.9366   57.8148 C.ar      1 LIG         0.009
    943 C565     -10.6773   -7.9945   59.1672 C.ar      1 LIG         0.174
    944 N248     -10.8826   -6.9532   60.0137 N.ar      1 LIG        -0.296
    945 H84      -12.0700   -6.4372   63.0068 H         1 LIG         0.405
    946 H85      -11.4259   -5.2908   61.8367 H         1 LIG         0.405
    947 H86       -8.9438   -5.0946   55.3770 H         1 LIG         0.402
    948 N249      -8.2661   -4.3329   56.4619 N.pl3     1 LIG        -0.771
    949 C566      -8.4563   -5.6295   55.9848 C.ar      1 LIG         0.389
    950 N250      -8.9768   -6.5477   56.8549 N.2       1 LIG        -0.676
    951 C567      -9.1607   -7.8020   56.4082 C.ar      1 LIG         0.358
    952 N251      -9.6641   -8.8454   57.1339 N.2       1 LIG        -0.218
    953 N252      -9.6402   -9.8839   56.2603 N.pl3     1 LIG         0.172
    954 C568     -10.1212  -11.1839   56.7138 C.3       1 LIG        -0.028
    955 C569     -11.3896  -10.2907   58.7134 C.ar      1 LIG        -0.077
    956 C570     -11.7188  -10.3244   60.0659 C.ar      1 LIG        -0.171
    957 C571      -9.1688   -9.5822   54.9985 C.ar      1 LIG        -0.121
    958 C572      -8.8419   -8.2112   55.0845 C.ar      1 LIG        -0.225
    959 C573      -8.3099   -7.2430   54.2114 C.ar      1 LIG         0.031
    960 N253      -7.9156   -7.3277   52.9221 N.2       1 LIG        -0.133
    961 C574      -7.5146   -6.0815   52.6926 C.ar      1 LIG         0.051
    962 C575      -6.9861   -5.6726   51.3964 C.2       1 LIG         0.037
    963 C576      -6.4698   -6.3724   50.3105 C.2       1 LIG        -0.163
    964 C577      -6.1216   -5.4326   49.3399 C.2       1 LIG        -0.212
    965 C578      -6.4394   -4.1950   49.8699 C.2       1 LIG        -0.036
    966 O42       -6.9622   -4.3401   51.1141 O.3       1 LIG        -0.144
    967 N254      -7.6108   -5.2115   53.6926 N.2       1 LIG        -0.251
    968 N255      -8.1284   -5.9629   54.6887 N.pl3     1 LIG         0.235
    969 H87       -8.5127   -4.1187   57.4172 H         1 LIG         0.386
    970 H88       -7.8827   -3.6284   55.8483 H         1 LIG         0.386
    971 N256      -8.3226   -4.2690   56.4528 N.pl3     1 LIG        -0.771
    972 C579      -8.5057   -5.5781   56.0087 C.ar      1 LIG         0.389
    973 N257      -9.0382   -6.4694   56.9018 N.2       1 LIG        -0.672
    974 C580      -9.1923   -7.7291   56.4550 C.ar      1 LIG         0.186
    975 C581      -8.8645   -8.1874   55.1653 C.ar      1 LIG        -0.176
    976 N258      -9.1158   -9.5152   54.9767 N.2       1 LIG         0.025
    977 C582      -9.5853   -9.8784   56.1486 C.ar      1 LIG        -0.204
    978 N259      -9.6650   -8.8628   57.0886 N.pl3     1 LIG         0.113
    979 C583     -10.0998   -8.9985   58.4751 C.3       1 LIG        -0.045
    980 C584     -11.4616   -8.3113   58.7258 C.3       1 LIG        -0.120
    981 C585     -11.7984   -8.1029   60.1978 C.ar      1 LIG        -0.092
    982 C586     -12.3776   -9.1385   60.9371 C.ar      1 LIG        -0.121
    983 C587     -12.6522   -8.9568   62.2899 C.ar      1 LIG        -0.126
    984 C588     -12.3514   -7.7397   62.8976 C.ar      1 LIG        -0.124
    985 C589     -11.7793   -6.7018   62.1652 C.ar      1 LIG        -0.126
    986 C590     -11.5030   -6.8830   60.8126 C.ar      1 LIG        -0.121
    987 C591      -8.3258   -7.2395   54.2717 C.ar      1 LIG         0.005
    988 N260      -7.9124   -7.3496   52.9899 N.2       1 LIG        -0.074
    989 C592      -7.5145   -6.1067   52.7387 C.ar      1 LIG         0.051
    990 C593      -6.9729   -5.7227   51.4403 C.2       1 LIG         0.038
    991 C594      -6.4282   -6.4420   50.3817 C.2       1 LIG        -0.163
    992 C595      -6.0771   -5.5218   49.3934 C.2       1 LIG        -0.212
    993 C596      -6.4198   -4.2758   49.8872 C.2       1 LIG        -0.036
    994 O43       -6.9625   -4.3974   51.1255 O.3       1 LIG        -0.143
    995 N261      -7.6265   -5.2151   53.7179 N.2       1 LIG        -0.286
    996 N262      -8.1565   -5.9446   54.7235 N.pl3     1 LIG         0.257
    997 H89       -8.5777   -4.0302   57.3997 H         1 LIG         0.386
    998 H90       -7.9245   -3.5837   55.8272 H         1 LIG         0.386
    999 N263      -8.4175   -4.7811   56.4465 N.pl3     1 LIG        -0.739
   1000 C597      -8.5524   -6.0284   55.8387 C.ar      1 LIG         0.539
   1001 N264      -9.0627   -7.0521   56.5661 N.2       1 LIG        -0.610
   1002 C598      -9.1941   -8.2643   55.9482 C.ar      1 LIG         0.643
   1003 N265      -9.6495   -9.3359   56.7246 N.pl3     1 LIG        -0.406
   1004 C599      -9.3581   -9.4481   58.1693 C.3       1 LIG        -0.074
   1005 C600     -10.4197   -8.7408   59.0432 C.3       1 LIG         0.059
   1006 C601     -12.8917   -8.7145   59.6348 C.3       1 LIG         0.098
   1007 C602     -12.5632   -8.6143   61.1206 C.ar      1 LIG        -0.266
   1008 C603     -11.9487   -8.4268   63.8458 C.ar      1 LIG         0.308
   1009 C604     -11.5421   -7.4225   62.9684 C.ar      1 LIG        -0.215
   1010 C605     -11.8469   -7.5143   61.6102 C.ar      1 LIG         0.285
   1011 F4       -11.4400   -6.5344   60.7706 F         1 LIG        -0.194
   1012 C606     -12.1019   -9.3056   57.2740 C.3       1 LIG         0.059
   1013 C607     -10.9556   -9.9871   56.4937 C.3       1 LIG        -0.074
   1014 N266      -8.8177   -8.5343   54.6588 N.2       1 LIG        -0.562
   1015 C608      -8.3215   -7.5048   53.9605 C.ar      1 LIG         0.708
   1016 N267      -7.8839   -7.4434   52.6812 N.2       1 LIG        -0.488
   1017 C609      -7.5122   -6.1755   52.5648 C.ar      1 LIG         0.334
   1018 C610      -6.9658   -5.6676   51.3111 C.2       1 LIG         0.002
   1019 C611      -6.4100   -6.2805   50.1928 C.2       1 LIG        -0.141
   1020 C612      -6.0596   -5.2693   49.2977 C.2       1 LIG        -0.210
   1021 C613      -6.4141   -4.0776   49.9038 C.2       1 LIG        -0.015
   1022 O44       -6.9631   -4.3184   51.1217 O.3       1 LIG        -0.144
   1023 N268      -7.6588   -5.3976   53.6288 N.2       1 LIG        -0.410
   1024 N269      -8.1823   -6.2468   54.5368 N.pl3     1 LIG        -0.025
   1025 H91       -8.6896   -4.6688   57.4123 H         1 LIG         0.395
   1026 H92       -8.0291   -4.0125   55.9189 H         1 LIG         0.395
   1027 N270     -11.7941   -9.3954   58.7850 N.4       1 LIG        -0.437
   1028 N271      -8.2891   -4.2185   56.4629 N.pl3     1 LIG        -0.768
   1029 C614      -8.5040   -5.5326   56.0485 C.ar      1 LIG         0.417
   1030 N272      -9.0610   -6.3902   56.9591 N.2       1 LIG        -0.697
   1031 C615      -9.2539   -7.6551   56.5408 C.ar      1 LIG         0.309
   1032 C616      -8.9339   -8.1508   55.2657 C.ar      1 LIG        -0.236
   1033 C617      -9.2891   -9.5265   55.2598 C.ar      1 LIG        -0.028
   1034 N273      -9.7752   -9.8595   56.4336 N.2       1 LIG        -0.175
   1035 N274      -9.7796   -8.7466   57.2132 N.pl3     1 LIG         0.062
   1036 C618     -10.2169   -8.8467   58.6039 C.3       1 LIG        -0.043
   1037 C619     -11.6712   -8.3447   58.7835 C.3       1 LIG         0.082
   1038 N275     -12.0242   -8.0281   60.1723 N.3       1 LIG        -0.703
   1039 C620     -11.2159   -6.9160   60.6854 C.3       1 LIG         0.080
   1040 C621     -11.5810   -6.5880   62.1497 C.3       1 LIG         0.131
   1041 O45      -11.4673   -7.7556   62.9563 O.3       1 LIG        -0.448
   1042 C622     -12.3183   -8.8076   62.5129 C.3       1 LIG         0.131
   1043 C623     -11.9640   -9.1968   61.0623 C.3       1 LIG         0.080
   1044 C624      -8.3679   -7.2374   54.3549 C.ar      1 LIG         0.036
   1045 N276      -7.9557   -7.3926   53.0780 N.2       1 LIG        -0.131
   1046 C625      -7.5240   -6.1678   52.7952 C.ar      1 LIG         0.072
   1047 C626      -6.9696   -5.8332   51.4886 C.2       1 LIG         0.034
   1048 C627      -6.4237   -6.5930   50.4590 C.2       1 LIG        -0.159
   1049 C628      -6.0573   -5.7105   49.4424 C.2       1 LIG        -0.211
   1050 C629      -6.3941   -4.4456   49.8899 C.2       1 LIG        -0.036
   1051 O46       -6.9461   -4.5196   51.1278 O.3       1 LIG        -0.146
   1052 N277      -7.6139   -5.2481   53.7505 N.2       1 LIG        -0.281
   1053 N278      -8.1640   -5.9375   54.7735 N.pl3     1 LIG         0.239
   1054 H93       -8.5464   -3.9494   57.4013 H         1 LIG         0.388
   1055 H94       -7.8802   -3.5556   55.8201 H         1 LIG         0.388
   1056 N279      -8.3445   -4.4479   56.3922 N.pl3     1 LIG        -0.770
   1057 C630      -8.5191   -5.7387   55.8924 C.ar      1 LIG         0.431
   1058 N280      -9.0591   -6.6704   56.7143 N.2       1 LIG        -0.487
   1059 C631      -9.2378   -7.9418   56.2534 C.ar      1 LIG         0.524
   1060 N281      -9.8033   -8.9163   57.0930 N.pl3     1 LIG        -0.609
   1061 C632     -10.0658  -10.2809   56.6431 C.3       1 LIG         0.045
   1062 C633      -9.3629  -11.3378   57.5112 C.3       1 LIG        -0.089
   1063 C634     -11.2208  -10.6526   60.7615 C.ar      1 LIG        -0.188
   1064 C635      -8.8851   -8.3338   54.9555 C.ar      1 LIG        -0.678
   1065 C636      -8.3325   -7.3593   54.1052 C.ar      1 LIG         0.656
   1066 N282      -7.8986   -7.3768   52.8223 N.2       1 LIG        -0.573
   1067 C637      -7.5049   -6.1259   52.6292 C.ar      1 LIG         0.355
   1068 C638      -6.9651   -5.6741   51.3504 C.2       1 LIG         0.041
   1069 C639      -6.4145   -6.3378   50.2586 C.2       1 LIG        -0.163
   1070 C640      -6.0633   -5.3688   49.3183 C.2       1 LIG        -0.211
   1071 C641      -6.4138   -4.1502   49.8715 C.2       1 LIG        -0.040
   1072 O47       -6.9595   -4.3347   51.1008 O.3       1 LIG        -0.146
   1073 N283      -7.6251   -5.2902   53.6482 N.2       1 LIG        -0.494
   1074 N284      -8.1628   -6.0722   54.6094 N.pl3     1 LIG         0.076
   1075 H95       -8.6218   -4.2432   57.3411 H         1 LIG         0.387
   1076 H96       -7.9442   -3.7368   55.7969 H         1 LIG         0.387
   1077 H97      -10.2405   -8.6088   57.9494 H         1 LIG         0.307
   1078 N285      -8.3762   -4.3497   56.4373 N.pl3     1 LIG        -0.755
   1079 C642      -8.5214   -5.6505   55.9568 C.ar      1 LIG         0.472
   1080 N286      -9.0280   -6.5830   56.8233 N.2       1 LIG        -0.795
   1081 C643      -9.1540   -7.8322   56.3384 C.ar      1 LIG         0.349
   1082 C644      -8.8213   -8.2417   55.0363 C.ar      1 LIG        -0.221
   1083 C645      -9.1256   -9.6272   54.9515 C.ar      1 LIG         0.027
   1084 N287      -9.6120  -10.0403   56.0999 N.2       1 LIG        -0.212
   1085 N288      -9.6119   -8.9847   56.9550 N.pl3     1 LIG         0.004
   1086 C646     -10.1325   -9.1548   58.3052 C.3       1 LIG        -0.066
   1087 C647     -11.1627  -10.3025   58.3339 C.3       1 LIG         0.042
   1088 O48      -11.8548   -9.8894   62.5535 O.3       1 LIG        -0.404
   1089 C648     -12.5025   -9.2818   60.2773 C.3       1 LIG         0.044
   1090 C649      -8.3020   -7.2551   54.1761 C.ar      1 LIG         0.013
   1091 N289      -7.8870   -7.3226   52.8927 N.2       1 LIG        -0.081
   1092 C650      -7.5125   -6.0658   52.6759 C.ar      1 LIG         0.069
   1093 C651      -6.9644   -5.6412   51.3927 C.2       1 LIG         0.004
   1094 C652      -6.4119   -6.3258   50.3152 C.2       1 LIG        -0.143
   1095 C653      -6.0658   -5.3755   49.3540 C.2       1 LIG        -0.210
   1096 C654      -6.4195   -4.1467   49.8819 C.2       1 LIG        -0.018
   1097 O49       -6.9626   -4.3074   51.1154 O.3       1 LIG        -0.146
   1098 N290      -7.6493   -5.2020   53.6769 N.2       1 LIG        -0.242
   1099 N291      -8.1627   -5.9703   54.6623 N.pl3     1 LIG         0.227
   1100 H98       -8.6351   -4.1443   57.3913 H         1 LIG         0.395
   1101 H99       -8.0025   -3.6346   55.8299 H         1 LIG         0.395
   1102 N292      -8.3125   -4.2526   56.4618 N.pl3     1 LIG        -0.772
   1103 C655      -8.5068   -5.5644   56.0296 C.ar      1 LIG         0.389
   1104 N293      -9.0468   -6.4436   56.9311 N.2       1 LIG        -0.668
   1105 C656      -9.2276   -7.7024   56.4909 C.ar      1 LIG         0.186
   1106 C657      -8.9040   -8.1731   55.2038 C.ar      1 LIG        -0.177
   1107 N294      -9.1776   -9.4968   55.0202 N.2       1 LIG         0.027
   1108 C658      -9.6638   -9.8441   56.1895 C.ar      1 LIG        -0.205
   1109 N295      -9.7418   -8.8204   57.1223 N.pl3     1 LIG         0.109
   1110 C659     -10.2295   -8.9387   58.4938 C.3       1 LIG        -0.066
   1111 C660     -11.7357   -8.6125   58.6544 C.3       1 LIG         0.082
   1112 N296     -12.1345   -8.1534   59.9922 N.3       1 LIG        -0.699
   1113 C661     -11.4508   -6.9239   60.4236 C.3       1 LIG         0.078
   1114 C662     -11.8035   -6.5454   61.8783 C.3       1 LIG         0.132
   1115 O50      -11.5466   -7.6404   62.7488 O.3       1 LIG        -0.447
   1116 C663     -12.3062   -8.7915   62.4017 C.3       1 LIG         0.132
   1117 C664     -11.9555   -9.2395   60.9674 C.3       1 LIG         0.078
   1118 C665      -8.3495   -7.2399   54.3046 C.ar      1 LIG         0.005
   1119 N297      -7.9360   -7.3655   53.0241 N.2       1 LIG        -0.074
   1120 C666      -7.5209   -6.1303   52.7639 C.ar      1 LIG         0.051
   1121 C667      -6.9685   -5.7653   51.4645 C.2       1 LIG         0.037
   1122 C668      -6.4209   -6.5005   50.4182 C.2       1 LIG        -0.160
   1123 C669      -6.0587   -5.5948   49.4206 C.2       1 LIG        -0.212
   1124 C670      -6.3997   -4.3412   49.8957 C.2       1 LIG        -0.037
   1125 O51       -6.9500   -4.4443   51.1323 O.3       1 LIG        -0.146
   1126 N298      -7.6240   -5.2294   53.7355 N.2       1 LIG        -0.285
   1127 N299      -8.1637   -5.9443   54.7467 N.pl3     1 LIG         0.256
   1128 H100      -8.5696   -4.0016   57.4051 H         1 LIG         0.387
   1129 H101      -7.9186   -3.5739   55.8267 H         1 LIG         0.387
   1130 C671      -7.9655   -8.6485   52.2908 C.3       1 LIG        -0.132
   1131 N300      -7.9417   -7.4196   53.1038 N.pl3     1 LIG        -0.050
   1132 C672      -7.4938   -6.1833   52.7393 C.ar      1 LIG         0.180
   1133 C673      -6.9639   -5.7887   51.4302 C.ar      1 LIG        -0.036
   1134 C674      -6.9650   -4.4355   51.0617 C.ar      1 LIG        -0.074
   1135 C675      -6.4811   -4.0350   49.8170 C.ar      1 LIG        -0.137
   1136 C676      -5.9980   -4.9830   48.9172 C.ar      1 LIG        -0.076
   1137 C677      -6.0061   -6.3374   49.2590 C.ar      1 LIG        -0.114
   1138 C678      -5.5153   -7.3306   48.3145 C.1       1 LIG         0.391
   1139 C679      -6.4932   -6.7357   50.5082 C.ar      1 LIG        -0.059
   1140 N301      -7.5932   -5.3445   53.7527 N.2       1 LIG        -0.545
   1141 C680      -8.1493   -6.0276   54.7626 C.ar      1 LIG         0.172
   1142 C681      -8.5071   -5.6445   56.0764 C.ar      1 LIG         0.502
   1143 N302      -8.3136   -4.3570   56.5736 N.pl3     1 LIG        -0.801
   1144 N303      -9.0671   -6.5820   56.8896 N.ar      1 LIG        -0.559
   1145 C682      -9.2477   -7.8173   56.3978 C.ar      1 LIG         0.463
   1146 C683      -9.8412   -8.7680   57.3000 C.1       1 LIG        -0.122
   1147 C684     -10.3491   -9.5867   58.0520 C.1       1 LIG        -0.063
   1148 N304      -8.9468   -8.2902   55.1763 N.ar      1 LIG        -0.525
   1149 C685      -8.3918   -7.3328   54.3913 C.ar      1 LIG         0.288
   1150 H102      -7.8986   -3.6535   55.9800 H         1 LIG         0.361
   1151 H103      -8.5908   -4.1462   57.5212 H         1 LIG         0.361
   1152 N305      -8.3079   -4.3722   56.4390 N.pl3     1 LIG        -0.767
   1153 C686      -8.4984   -5.6610   55.9395 C.ar      1 LIG         0.374
   1154 N306      -9.0278   -6.5926   56.7679 N.2       1 LIG        -0.406
   1155 C687      -9.2291   -7.8657   56.3158 C.ar      1 LIG         0.214
   1156 C688      -9.8124   -8.8329   57.3041 C.ar      1 LIG        -0.012
   1157 C689      -9.3502  -10.1547   57.3793 C.ar      1 LIG        -0.079
   1158 C690      -9.8861  -11.0536   58.2969 C.ar      1 LIG        -0.120
   1159 C691     -11.4067   -9.3434   59.1117 C.ar      1 LIG         0.184
   1160 N307     -12.4285   -8.9602   59.9823 N.pl3     1 LIG        -0.437
   1161 C692     -12.5472   -9.4739   61.3598 C.3       1 LIG        -0.082
   1162 C693     -11.7557   -8.6380   62.3932 C.3       1 LIG         0.060
   1163 C694     -11.5210   -6.3245   63.4087 C.3       1 LIG         0.062
   1164 C695     -12.1548   -6.6455   60.9373 C.3       1 LIG         0.060
   1165 C696     -12.9315   -7.5738   59.9755 C.3       1 LIG        -0.082
   1166 C697     -10.8416   -8.4527   58.1836 C.ar      1 LIG        -0.117
   1167 C698      -8.8918   -8.2513   55.0046 C.ar      1 LIG        -0.574
   1168 C699      -8.3434   -7.2792   54.1495 C.ar      1 LIG         0.589
   1169 N308      -7.9171   -7.3014   52.8642 N.2       1 LIG        -0.512
   1170 C700      -7.5141   -6.0551   52.6685 C.ar      1 LIG         0.328
   1171 C701      -6.9675   -5.6368   51.3825 C.2       1 LIG         0.018
   1172 C702      -6.4143   -6.3273   50.3091 C.2       1 LIG        -0.152
   1173 C703      -6.0659   -5.3821   49.3439 C.2       1 LIG        -0.211
   1174 C704      -6.4192   -4.1505   49.8650 C.2       1 LIG        -0.025
   1175 O52       -6.9643   -4.3044   51.0986 O.3       1 LIG        -0.145
   1176 N309      -7.6284   -5.2154   53.6860 N.2       1 LIG        -0.446
   1177 N310      -8.1630   -5.9941   54.6517 N.pl3     1 LIG         0.105
   1178 H104      -8.5625   -4.1674   57.3940 H         1 LIG         0.391
   1179 H105      -7.9113   -3.6633   55.8389 H         1 LIG         0.391
   1180 N311     -12.2883   -7.1888   62.3785 N.4       1 LIG        -0.446
   1181 N312      -8.4044   -4.3806   56.3911 N.pl3     1 LIG        -0.737
   1182 C705      -8.5963   -5.6587   55.8687 C.ar      1 LIG         0.550
   1183 N313      -9.1748   -6.5992   56.6548 N.2       1 LIG        -0.637
   1184 C706      -9.3456   -7.8502   56.1297 C.ar      1 LIG         0.628
   1185 N314     -10.0052   -8.8006   56.9210 N.pl3     1 LIG        -0.398
   1186 C707      -9.3978  -10.1097   57.2442 C.3       1 LIG        -0.070
   1187 C708     -11.7345  -10.3975   61.1609 C.3       1 LIG        -0.135
   1188 C709     -11.4634   -7.7530   64.1270 C.ar      1 LIG        -0.257
   1189 C710     -11.0012   -6.8064   63.2031 C.ar      1 LIG         0.272
   1190 F5       -11.5595   -6.7202   61.9736 F         1 LIG        -0.203
   1191 C711     -12.4178   -9.0551   60.8002 C.3       1 LIG        -0.152
   1192 C712     -13.0678   -9.1184   59.4058 C.3       1 LIG        -0.151
   1193 C713     -12.0624   -9.5064   58.2955 C.3       1 LIG         0.096
   1194 C714     -11.0238   -8.4138   57.9248 C.3       1 LIG        -0.063
   1195 N315      -9.0014   -8.2169   54.8548 N.2       1 LIG        -0.550
   1196 C715      -8.4331   -7.2693   54.0978 C.ar      1 LIG         0.690
   1197 N316      -7.9852   -7.3184   52.8215 N.2       1 LIG        -0.461
   1198 C716      -7.5416   -6.0830   52.6250 C.ar      1 LIG         0.329
   1199 C717      -6.9639   -5.6669   51.3520 C.2       1 LIG        -0.014
   1200 C718      -6.3988   -6.3606   50.2867 C.2       1 LIG        -0.131
   1201 C719      -6.0142   -5.4158   49.3351 C.2       1 LIG        -0.208
   1202 C720      -6.3605   -4.1814   49.8548 C.2       1 LIG        -0.007
   1203 O53       -6.9347   -4.3331   51.0753 O.3       1 LIG        -0.147
   1204 N317      -7.6465   -5.2304   53.6340 N.2       1 LIG        -0.387
   1205 N318      -8.2236   -5.9864   54.5911 N.pl3     1 LIG        -0.027
   1206 H106      -8.6997   -4.1830   57.3361 H         1 LIG         0.397
   1207 H107      -7.9769   -3.6693   55.8159 H         1 LIG         0.397
   1208 N319      -8.4639   -4.4771   56.3521 N.pl3     1 LIG        -0.740
   1209 C721      -8.6499   -5.7432   55.7992 C.ar      1 LIG         0.540
   1210 N320      -9.2448   -6.6990   56.5539 N.2       1 LIG        -0.612
   1211 C722      -9.4117   -7.9369   55.9978 C.ar      1 LIG         0.647
   1212 N321     -10.0885   -8.9016   56.7568 N.pl3     1 LIG        -0.416
   1213 C723      -9.6638  -10.3177   56.7872 C.3       1 LIG        -0.064
   1214 C724     -11.8699   -9.4436   60.9328 C.3       1 LIG        -0.139
   1215 C725     -12.7337   -9.1823   59.6858 C.3       1 LIG        -0.157
   1216 C726     -11.9960   -9.5237   58.3690 C.3       1 LIG         0.101
   1217 C727     -10.8606   -8.5439   57.9696 C.3       1 LIG        -0.061
   1218 N322      -9.0486   -8.2756   54.7204 N.2       1 LIG        -0.564
   1219 C728      -8.4625   -7.3140   53.9952 C.ar      1 LIG         0.708
   1220 N323      -7.9921   -7.3362   52.7264 N.2       1 LIG        -0.487
   1221 C729      -7.5382   -6.0993   52.5664 C.ar      1 LIG         0.334
   1222 C730      -6.9340   -5.6573   51.3143 C.2       1 LIG         0.001
   1223 C731      -6.3479   -6.3299   50.2467 C.2       1 LIG        -0.141
   1224 C732      -5.9409   -5.3662   49.3235 C.2       1 LIG        -0.210
   1225 C733      -6.2955   -4.1424   49.8618 C.2       1 LIG        -0.015
   1226 O54       -6.8962   -4.3184   51.0663 O.3       1 LIG        -0.144
   1227 N324      -7.6574   -5.2694   53.5925 N.2       1 LIG        -0.410
   1228 N325      -8.2558   -6.0438   54.5212 N.pl3     1 LIG        -0.025
   1229 H108      -8.7753   -4.2985   57.2956 H         1 LIG         0.395
   1230 H109      -8.0268   -3.7548   55.7980 H         1 LIG         0.395
   1231 C734      -8.0335   -8.4555   52.1214 C.3       1 LIG        -0.134
   1232 N326      -7.9665   -7.2770   53.0013 N.pl3     1 LIG        -0.037
   1233 C735      -7.5089   -6.0392   52.6759 C.ar      1 LIG         0.186
   1234 C736      -6.9662   -5.6433   51.3744 C.2       1 LIG         0.034
   1235 C737      -6.4113   -6.3242   50.2943 C.2       1 LIG        -0.157
   1236 C738      -6.0631   -5.3723   49.3360 C.2       1 LIG        -0.214
   1237 C739      -6.4167   -4.1454   49.8658 C.2       1 LIG        -0.029
   1238 O55       -6.9614   -4.3096   51.0979 O.3       1 LIG        -0.144
   1239 N327      -7.5937   -5.2234   53.7062 N.2       1 LIG        -0.519
   1240 C740      -8.1410   -5.9342   54.7029 C.ar      1 LIG         0.165
   1241 C741      -8.4817   -5.5873   56.0310 C.ar      1 LIG         0.505
   1242 N328      -8.2785   -4.3146   56.5608 N.pl3     1 LIG        -0.801
   1243 N329      -9.0342   -6.5458   56.8249 N.ar      1 LIG        -0.563
   1244 C742      -9.2256   -7.7664   56.3010 C.ar      1 LIG         0.464
   1245 C743      -9.8066   -8.7418   57.1848 C.1       1 LIG        -0.121
   1246 C744     -10.3102   -9.5786   57.9196 C.1       1 LIG        -0.064
   1247 N330      -8.9444   -8.2053   55.0625 N.ar      1 LIG        -0.525
   1248 C745      -8.3942   -7.2288   54.2983 C.ar      1 LIG         0.289
   1249 H110      -7.8729   -3.5952   55.9796 H         1 LIG         0.361
   1250 H111      -8.5423   -4.1295   57.5175 H         1 LIG         0.361
   1251 N331      -8.3442   -4.5027   56.5491 N.pl3     1 LIG        -0.773
   1252 C746      -8.5339   -5.7492   55.9539 C.ar      1 LIG         0.164
   1253 N332      -9.0961   -6.7266   56.7149 N.2       1 LIG        -0.240
   1254 C747      -9.3095   -7.9697   56.1850 C.ar      1 LIG         0.022
   1255 C748      -9.9436   -9.0318   57.0593 C.2       1 LIG         0.513
   1256 O56      -10.0840  -10.1845   56.6440 O.2       1 LIG        -0.498
   1257 N333     -10.3412   -8.6484   58.2902 N.am      1 LIG        -0.564
   1258 C749     -10.9426   -9.5175   59.3022 C.3       1 LIG         0.154
   1259 C750     -11.4667   -8.7820   60.5310 C.ar      1 LIG        -0.122
   1260 C751     -11.9159   -9.5085   61.6376 C.ar      1 LIG        -0.110
   1261 C752     -12.3760   -8.8392   62.7685 C.ar      1 LIG        -0.131
   1262 C753     -12.3767   -7.4461   62.7931 C.ar      1 LIG        -0.117
   1263 C754     -11.9175   -6.7158   61.6986 C.ar      1 LIG        -0.131
   1264 C755     -11.4566   -7.3847   60.5676 C.ar      1 LIG        -0.110
   1265 C756      -8.9558   -8.2643   54.8615 C.ar      1 LIG        -0.320
   1266 N334      -8.3911   -7.2625   54.1190 N.pl3     1 LIG         0.375
   1267 N335      -7.9795   -7.3213   52.8390 N.2       1 LIG        -0.398
   1268 C757      -7.5245   -6.0957   52.6250 C.ar      1 LIG         0.256
   1269 C758      -6.9659   -5.6948   51.3385 C.2       1 LIG         0.034
   1270 C759      -6.4481   -6.4036   50.2593 C.2       1 LIG        -0.159
   1271 C760      -6.0638   -5.4700   49.2966 C.2       1 LIG        -0.212
   1272 C761      -6.3609   -4.2267   49.8248 C.2       1 LIG        -0.034
   1273 O57       -6.9063   -4.3625   51.0606 O.3       1 LIG        -0.145
   1274 N336      -7.5951   -5.2382   53.6326 N.2       1 LIG        -0.467
   1275 C762      -8.1581   -5.9833   54.6168 C.ar      1 LIG         0.305
   1276 H112      -7.9334   -3.7526   56.0112 H         1 LIG         0.380
   1277 H113      -8.6276   -4.3629   57.5082 H         1 LIG         0.380
   1278 H114     -10.1752   -7.6909   58.5651 H         1 LIG         0.309
