# Supplementary material for: Building shape-focused pharmacophore models for effective docking screening
Source: J Cheminform. 2024 Aug 9;16:97. doi: 10.1186/s13321-024-00857-6 (PMC11312248; doi:10.1186/s13321-024-00857-6)
Supplement: Supplementary file 2 — Additional file2 [file 13321_2024_857_MOESM2_ESM.zip › supplementary_files/aa2ar/o-lap_model_noldlim_shape-esp.mol2]

# O-LAP model - for ldlim
# Command: o-lap --mcl --nib --nibthreshold 0.55 --prefix mcl-nib-nibthreshold-0.55 input_noldlim.mol2 > o-lap_model_noldlim_shape-esp.mol2

@<TRIPOS>MOLECULE
 mcl-nib-nibthreshold-0.550
 99
 SMALL
 USER_CHARGES

@<TRIPOS>ATOM
      1 C1       -10.0561   -8.8400   57.7858 C.3       1 LIG         0.000
      2 C2        -8.0016   -7.3673   53.0578 C.3       1 LIG         0.000
      3 C3        -7.6184   -5.3015   53.6765 C.3       1 LIG         0.000
      4 C4        -8.5886   -4.2458   57.4248 C.3       1 LIG         0.000
      5 C5        -7.9250   -3.7300   55.8827 C.3       1 LIG         0.000
      6 O1        -8.3248   -4.4415   56.4724 O.3       1 LIG        -0.802
      7 C6        -7.5347   -6.1394   52.6791 C.ar      1 LIG         0.000
      8 C7        -6.4705   -6.4271   50.2969 C.3       1 LIG         0.000
      9 C8        -6.9858   -5.7233   51.3876 C.3       1 LIG         0.000
     10 C9        -6.9385   -4.3762   51.1039 C.3       1 LIG         0.000
     11 C10       -6.0909   -5.4596   49.3382 C.3       1 LIG         0.000
     12 C11       -6.4039   -4.2148   49.8779 C.3       1 LIG         0.000
     13 C12       -8.2047   -6.0234   54.6616 C.3       1 LIG         0.000
     14 C13       -8.5237   -5.7255   55.9402 C.ar      1 LIG         0.000
     15 C14       -9.1979   -7.8568   56.2964 C.ar      1 LIG         0.000
     16 C15      -10.0121  -10.1071   56.4619 C.3       1 LIG         0.000
     17 C16      -11.6395   -7.2572   61.1593 C.ar      1 LIG         0.000
     18 O2        -9.0640   -6.5893   56.8288 O.3       1 LIG        -0.795
     19 C17       -9.5000  -12.3792   59.3208 C.3       1 LIG         0.000
     20 C18      -10.9622  -10.9944   58.7196 C.3       1 LIG         0.000
     21 C19      -10.3335  -11.3644   57.4088 C.3       1 LIG         0.000
     22 C20      -10.3220  -10.8495   60.1395 C.3       1 LIG         0.000
     23 N1        -8.4157   -7.3582   54.1579 N.3       1 LIG         0.800
     24 C21      -12.2511   -8.9497   60.4930 C.ar      1 LIG         0.000
     25 C22       -9.2588  -12.2648   57.8227 C.3       1 LIG         0.000
     26 O3        -8.9843   -8.3189   54.9563 O.3       1 LIG        -0.733
     27 C23      -11.8903   -9.2028   58.4563 C.3       1 LIG         0.000
     28 C24      -12.0013   -8.9878   60.9848 C.3       1 LIG         0.000
     29 C25      -11.3066  -10.6867   61.5143 C.3       1 LIG         0.000
     30 C26       -8.8389   -8.2635   55.0225 C.ar      1 LIG         0.000
     31 C27      -11.3329  -10.9108   61.3070 C.ar      1 LIG         0.000
     32 C28      -11.0591  -10.1427   59.2795 C.ar      1 LIG         0.000
     33 C29      -11.9639   -8.5264   62.7223 C.3       1 LIG         0.000
     34 C30      -11.5542   -6.7370   62.2136 C.3       1 LIG         0.000
     35 C31      -11.3456   -7.0714   60.4089 C.3       1 LIG         0.000
     36 C32       -9.0456   -6.7778   56.6917 C.3       1 LIG         0.000
     37 N2        -9.3580   -7.8828   56.2775 N.3       1 LIG         0.752
     38 C33       -9.6643   -9.8230   56.8771 C.ar      1 LIG         0.000
     39 C34      -12.8531   -8.7783   59.6030 C.3       1 LIG         0.000
     40 C35      -12.0589   -8.3476   62.4433 C.ar      1 LIG         0.000
     41 C36       -8.3466   -7.2567   54.2722 C.ar      1 LIG         0.000
     42 C37      -12.1789  -10.6743   59.6898 C.3       1 LIG         0.000
     43 C38      -13.0674  -10.2640   61.8728 C.3       1 LIG         0.000
     44 C39      -12.8381   -9.8264   61.2973 C.ar      1 LIG         0.000
     45 C40      -12.6884   -9.5162   62.8465 C.ar      1 LIG         0.000
     46 O4        -9.8924   -8.8332   57.1888 O.3       1 LIG        -0.609
     47 C41       -8.1518   -6.0138   54.6423 C.ar      1 LIG         0.000
     48 C42      -12.7939  -10.7961   62.3031 C.ar      1 LIG         0.000
     49 C43      -10.2440  -11.6616   58.6201 C.ar      1 LIG         0.000
     50 N3        -8.4877   -5.6927   56.0457 N.3       1 LIG         0.594
     51 C44       -9.1610   -9.5872   55.0327 C.ar      1 LIG         0.000
     52 C45       -9.0120   -8.5561   55.0744 C.3       1 LIG         0.000
     53 C46      -11.9204  -10.4297   63.1855 C.3       1 LIG         0.000
     54 C47      -13.2337   -9.0834   63.9448 C.3       1 LIG         0.000
     55 C48      -11.7186   -8.5965   64.7067 C.3       1 LIG         0.000
     56 C49      -10.4411   -8.5111   58.2978 C.ar      1 LIG         0.000
     57 C50      -12.7277  -10.1651   64.0290 C.ar      1 LIG         0.000
     58 C51      -11.1656  -12.9916   60.9008 C.ar      1 LIG         0.000
     59 C52      -13.6247  -11.8756   62.4160 C.3       1 LIG         0.000
     60 C53      -11.8257   -8.5228   63.9104 C.ar      1 LIG         0.000
     61 C54      -11.0498  -12.6948   61.0974 C.3       1 LIG         0.000
     62 C55       -8.1727   -8.5707   52.2513 C.3       1 LIG         0.000
     63 C56      -11.1774  -10.4767   64.7517 C.3       1 LIG         0.000
     64 C57       -5.4322   -7.6084   48.2472 C.3       1 LIG         0.000
     65 C58       -7.0105   -3.3199   64.3497 C.3       1 LIG         0.000
     66 C59       -7.6942   -5.3298   64.6679 C.3       1 LIG         0.000
     67 C60       -6.9455   -5.7937   51.5276 C.ar      1 LIG         0.000
     68 C61       -6.4882   -6.7838   50.6495 C.ar      1 LIG         0.000
     69 C62       -6.5282   -4.1319   49.8620 C.ar      1 LIG         0.000
     70 C63       -6.0710   -5.1098   48.9828 C.ar      1 LIG         0.000
     71 C64       -6.0511   -6.4415   49.3790 C.ar      1 LIG         0.000
     72 C65      -12.9846  -13.2467   61.9250 C.3       1 LIG         0.000
     73 C66      -13.0921   -7.3333   60.2801 C.3       1 LIG         0.000
     74 O5       -12.1555  -10.1226   59.3536 O.3       1 LIG        -0.640
     75 C67       -9.9431  -11.9510   57.2128 C.ar      1 LIG         0.000
     76 C68      -13.0058  -12.1334   62.5190 C.ar      1 LIG         0.000
     77 C69       -6.9646   -4.4913   51.0564 C.ar      1 LIG         0.000
     78 C70      -13.7402   -8.2878   64.5477 C.ar      1 LIG         0.000
     79 C71      -10.0304   -6.5796   63.5020 C.3       1 LIG         0.000
     80 C72      -14.7636  -12.6936   61.7056 C.3       1 LIG         0.000
     81 C73       -8.7911   -3.1871   64.5934 C.3       1 LIG         0.000
     82 C74       -9.1574   -4.3203   63.9151 C.3       1 LIG         0.000
     83 O6        -9.9498  -10.3833   56.4775 O.3       1 LIG        -0.572
     84 O7        -7.9367   -7.3466   52.8188 O.3       1 LIG        -0.579
     85 O8       -11.3028  -11.5358   58.5992 O.3       1 LIG        -0.646
     86 O9        -9.2326  -11.4161   59.5131 O.3       1 LIG        -0.646
     87 O10      -12.2841  -11.8941   62.7502 O.3       1 LIG        -0.595
     88 O11      -12.0793   -8.0907   60.0823 O.3       1 LIG        -0.703
     89 C75      -12.7539  -13.4442   62.3361 C.ar      1 LIG         0.000
     90 C76      -10.1667   -5.4276   64.3622 C.3       1 LIG         0.000
     91 O12      -12.6491  -10.7958   60.6076 O.3       1 LIG        -0.654
     92 O13      -11.6639   -6.2347   62.1050 O.3       1 LIG        -0.862
     93 O14       -8.6994   -6.0052   55.0148 O.3       1 LIG        -0.807
     94 O15       -9.2466   -5.4733   64.0308 O.3       1 LIG        -0.688
     95 C77      -13.4232   -6.9604   63.7596 C.ar      1 LIG         0.000
     96 C78      -10.8682   -7.8277   65.3914 C.ar      1 LIG         0.000
     97 C79       -9.8215   -6.9688   65.7277 C.ar      1 LIG         0.000
     98 C80       -9.3647   -6.0291   64.8038 C.ar      1 LIG         0.000
     99 C81       -9.9545   -5.9485   63.5426 C.ar      1 LIG         0.000
