# Supplementary material for: Building shape-focused pharmacophore models for effective docking screening
Source: J Cheminform. 2024 Aug 9;16:97. doi: 10.1186/s13321-024-00857-6 (PMC11312248; doi:10.1186/s13321-024-00857-6)
Supplement: Supplementary file 2 — Additional file2 [file 13321_2024_857_MOESM2_ESM.zip › supplementary_files/aa2ar/o-lap_optimized_model_shape-esp.mol2]

@<TRIPOS>MOLECULE
 ldlim_2Å_mcl-nib-nibthreshold-0.55
 28
 SMALL
 USER_CHARGES

@<TRIPOS>ATOM
      4 C4        -8.5886   -4.2458   57.4248 C.3       1 LIG         0.000
      5 C5        -7.9250   -3.7300   55.8827 C.3       1 LIG         0.000
      6 O1        -8.3248   -4.4415   56.4724 O.3       1 LIG        -0.802
      8 C7        -6.4705   -6.4271   50.2969 C.3       1 LIG         0.000
      9 C8        -6.9858   -5.7233   51.3876 C.3       1 LIG         0.000
     11 C10       -6.0909   -5.4596   49.3382 C.3       1 LIG         0.000
     12 C11       -6.4039   -4.2148   49.8779 C.3       1 LIG         0.000
     13 C12       -8.2047   -6.0234   54.6616 C.3       1 LIG         0.000
     14 C13       -8.5237   -5.7255   55.9402 C.ar      1 LIG         0.000
     16 C15      -10.0121  -10.1071   56.4619 C.3       1 LIG         0.000
     18 O2        -9.0640   -6.5893   56.8288 O.3       1 LIG        -0.795
     21 O3        -8.9843   -8.3189   54.9563 O.3       1 LIG        -0.733
     23 C19      -12.0013   -8.9878   60.9848 C.3       1 LIG         0.000
     25 C21      -11.0591  -10.1427   59.2795 C.ar      1 LIG         0.000
     26 C22      -11.9639   -8.5264   62.7223 C.3       1 LIG         0.000
     27 C23      -11.5542   -6.7370   62.2136 C.3       1 LIG         0.000
     31 C26       -9.6643   -9.8230   56.8771 C.ar      1 LIG         0.000
     32 C27      -12.8531   -8.7783   59.6030 C.3       1 LIG         0.000
     35 O4        -9.8924   -8.8332   57.1888 O.3       1 LIG        -0.609
     36 C30       -8.1518   -6.0138   54.6423 C.ar      1 LIG         0.000
     37 N3        -8.4877   -5.6927   56.0457 N.3       1 LIG         0.594
     38 C31       -9.1610   -9.5872   55.0327 C.ar      1 LIG         0.000
     42 C35       -6.9455   -5.7937   51.5276 C.ar      1 LIG         0.000
     44 C37       -6.5282   -4.1319   49.8620 C.ar      1 LIG         0.000
     49 O5        -9.9498  -10.3833   56.4775 O.3       1 LIG        -0.572
     52 O8       -11.6639   -6.2347   62.1050 O.3       1 LIG        -0.862
     53 O9        -8.6994   -6.0052   55.0148 O.3       1 LIG        -0.807
     54 C42      -13.4232   -6.9604   63.7596 C.ar      1 LIG         0.000
