# Supplementary material for: Building shape-focused pharmacophore models for effective docking screening
Source: J Cheminform. 2024 Aug 9;16:97. doi: 10.1186/s13321-024-00857-6 (PMC11312248; doi:10.1186/s13321-024-00857-6)
Supplement: Supplementary file 2 — Additional file2 [file 13321_2024_857_MOESM2_ESM.zip › supplementary_files/hsp90/training_set.smi]

CC1=C(C2=CC=C3OCCOC3=C2)C(C2=CC(Cl)=C(O)C=C2O)=NN1 CHEMBL191074
CO[C@H]1C[C@H](C)CC2=CC(=CC=C2O)NC(=O)/C(C)=C/CC[C@H](OC)[C@@H](OC(N)=O)/C(C)=C/[C@H](C)[C@H]1O CHEMBL512489
CC(C)(C)[NH2+]CCN1C(SC2=NC3=CC=CC(Cl)=C3S2)=NC2=C(N)N=CN=C21 CHEMBL384763
CCCCN1C(SC2=CC(OC)=C(OC)C(OC)=C2Cl)=NC2=C(N)N=CN=C21 CHEMBL191268
CS(=O)(=O)C1=CC=C(CN2CCN(C3=CNN=C3C3=CC(Cl)=C([O-])C=C3O)CC2)C=C1 CHEMBL208239
COC1=CC=C(C2=C(C)NN=C2C2=CC(Br)=C(O)C=C2O)C=C1 CHEMBL364968
CC1=CC=C(C2=C(C3=CC(Cl)=C([O-])C=C3O)N=NS2)C=C1 CHEMBL457042
CC(=O)OCCCN1C(SC2=NC3=CC=CC(Cl)=C3S2)=NC2=C(N)N=CN=C21 CHEMBL212076
NC1=C2N=C(SC3=C(Br)C=C4OCOC4=C3)N(CCCC3=CN(CCCO)N=N3)C2=NC=N1 CHEMBL1213898
C[C@@H]1C[C@@H]2O[C@@H]2C=CC=CC(=O)CC2=C(C(O)=CC(O)=C2Cl)C(=O)O1 CHEMBL453386
C#CCCCN1C(SC2=CC(OC)=CC=C2Br)=NC2=C(N)N=CN=C21 CHEMBL192145
CO[C@H]1C=CC=C(C)C(=O)NC2=CC(=O)C(NCCF)=C(C[C@@H](C)C[C@H](OC)[C@H](O)[C@@H](C)/C=C(\C)[C@@H]1OC(N)=O)C2=O CHEMBL421647
COC1=CC=C(C2=C(C)NN=C2C2=CC(Cl)=C([O-])C=C2O)C=C1 CHEMBL371380
C[NH+]1CCN(C2=CC=C3ON=C(C4=CC(Cl)=C(O)C=C4O)C3=C2)CC1 CHEMBL402712
C#CCCCN1C(SC2=CC(OC)=CC=C2OC)=NC2=C(N)N=CN=C21 CHEMBL273986
CC(C)(C)[NH2+]CCCN1C(SC2=NC3=CC=CC(Cl)=C3S2)=NC2=C(N)N=CN=C21 CHEMBL211528
CCC1=CC(C2=NNC(C)=C2C2=CC=CC3=C2OCCO3)=C(O)C=C1O CHEMBL204734
CCCCN1C(SC2=NC3=CN=CC(Br)=C3S2)=NC2=C(N)N=CN=C21 CHEMBL377045
COC1=CC=C(C2=C(C)NN=C2C2=CC(Br)=C([O-])C=C2O)C=C1 CHEMBL364968
CCCCN1C(SC2=NC3=CC=CC(Br)=C3S2)=NC2=C(N)N=CN=C21 CHEMBL386882
CCNC(=O)C1=NOC(C2=CC(C(C)C)=C(O)C=C2O)=C1C1=CC=C(C[NH+]2CCOCC2)C=C1 CHEMBL252164
C=CCNC1=C2C[C@@H](C)C[C@H](OC)[C@H](O)[C@@H](C)/C=C(\C)[C@H](OC(N)=O)[C@@H](OC)C=CC=C(C)C(=O)NC(=CC1=O)C2=O CHEMBL109480
NS(=O)(=O)C1=CC=C(CNC(=O)C2=CNN=C2C2=CC(Cl)=C([O-])C=C2O)C=C1 CHEMBL200255
NC1=C2N=C(SC3=NC4=CC=CC(Cl)=C4S3)N(CCN3CCOCC3)C2=NC=N1 CHEMBL378338
CC(C)[NH2+]CCCN1C(SC2=NC3=CC=CC(Cl)=C3S2)=NC2=C(N)N=CN=C21 CHEMBL386780
CCNC(=O)C1=C(C2=CC=C(OC)C=C2)C(C2=CC(Br)=C([O-])C=C2O)=NN1 CHEMBL190182
CCCCN1C(SC2=NC3=CC=CC(C)=C3S2)=NC2=C(N)N=CN=C21 CHEMBL386499
C=CCNC1=C(O)C=C2N=C3OC2=C1C[C@@H](C)C[C@H](OC)[C@H](O)[C@@H](C)/C=C(\C)[C@H](OC(N)=O)[C@@H](OC)/C=C\C=C\3C CHEMBL377782
CC1=C(C2=CC=C3OCCOC3=C2)C(C2=CC(Cl)=C([O-])C=C2O)=NN1 CHEMBL191074
CCN1C(SC2=NC3=CC=CC(Cl)=C3S2)=NC2=C(N)N=CN=C21 CHEMBL438613
C#CCCCN1C(SC2=CC3=C(C=C2Br)OCO3)=NC2=C(N)N=CN=C21 CHEMBL365159
N#CCCCCN1C(SC2=NC3=CC=CC(Cl)=C3S2)=NC2=C(N)N=CN=C21 CHEMBL385927
NC1=C2N=C(SC3=NC4=CC=CC(Cl)=C4S3)N(CCO)C2=NC=N1 CHEMBL209522
CCNC(=O)C1=NOC(C2=CC(C(C)C)=C(O)C=C2O)=C1C1=CC=C(CN2CCOCC2)C=C1 CHEMBL252164
O=S(=O)([N-]C1=CC=C(O)C(C2=C(O)C=CC3=CC=CC=C32)=C1)C1=CC(Cl)=CC=C1Cl CHEMBL371915
CCCCN1C(SC2=NC3=CC=CC(Cl)=C3S2)=NC2=C(N)N=CN=C21 CHEMBL213262
C=CCNC1=C2C[C@@H](C)C[C@H](OC)[C@H](O)[C@@H](C)/C=C(\C)[C@H](OC(N)=O)[C@@H](OC)/C=C\C=C(/C)C(=O)NC(=C2O)C=C1O CHEMBL377559
COC1=CC=C(C2=C(C(N)=O)NN=C2C2=CC(Cl)=C(O)C=C2O)C=C1 CHEMBL366215
C#CCCCN1C(SC2=C(Cl)C(OC)=C(OC)C(OC)=C2)=NC2=C(N)N=C(F)N=C21 CHEMBL193282
CS(=O)(=O)C1=CC=C(CN2CCN(C3=CNN=C3C3=CC(Br)=C([O-])C=C3O)CC2)C=C1 CHEMBL207307
CC(=O)C1=CC=C(NC(=O)C2=CNN=C2C2=CC(Cl)=C([O-])C=C2O)C=C1 CHEMBL200469
C#CCCCN1C(SC2=CC(OC)=CC=C2I)=NC2=C(N)N=CN=C21 CHEMBL191635
NC1=C2N=C(SC3=NC4=CC=CC(Cl)=C4S3)N(CCCO)C2=NC=N1 CHEMBL379544
NC1=C2N=C(SC3=C(Br)C=C4OCOC4=C3)N(CCCCC3=CN(CCCO)N=N3)C2=NC=N1 CHEMBL1213899
COC1=CC=C(C2=C(C)NN=C2C2=CC(Cl)=C(O)C=C2O)C=C1 CHEMBL371380
C#CCCCN1C(SC2=CC(OC)=CC=C2)=NC2=C(N)N=CN=C21 CHEMBL191241
CCNC(=O)C1=C(C2=CC=C(OC)C=C2)C(C2=CC(Cl)=C(O)C=C2O)=NN1 CHEMBL365617
C#CCCCN1C(CC2=C(Cl)C(OC)=C(OC)C(OC)=C2)=NC2=C(N)N=C(F)N=C21 CHEMBL112953
CO[C@H]1C=CC=C(C)C(=O)NC2=CC(=O)C(N)=C(C[C@@H](C)C[C@H](OC)[C@H](O)[C@@H](C)/C=C(\C)[C@@H]1OC(N)=O)C2=O CHEMBL339231
CNC(=O)C1=C(C2=CC=C(OC)C=C2)C(C2=CC(Cl)=C(O)C=C2O)=NN1 CHEMBL424811
CC(=O)OCCCN1C(SC2=NC3=CN=CC(Cl)=C3S2)=NC2=C(N)N=CN=C21 CHEMBL377024
COC1=CC=C(C2=C(C3=CC(Cl)=C(O)C=C3O)N=NS2)C=C1 CHEMBL454733
CCCN1C(SC2=NC3=CC=CC(Cl)=C3S2)=NC2=C(N)N=CN=C21 CHEMBL379345
CCC1=CC(C2=NNC=C2C2=CNC=N2)=C(O)C=C1O CHEMBL360563
OC1=CC(O)=C(Cl)C=C1C1=NNC=C1N1CC[NH+](CC2=CC=CC=C2)CC1 CHEMBL251974
CNC(=O)C1=C(C2=CC=C(OC)C=C2)C(C2=CC(Cl)=C([O-])C=C2O)=NN1 CHEMBL424811
CCOP(=O)(CCN1C(SC2=NC3=CN=CC(Br)=C3S2)=NC2=C(N)N=CN=C21)OCC CHEMBL212133
[O-]C1=C(Cl)C=C(C2=NNC=C2N2CC[NH+](CC3=CC=CC=C3)CC2)C(O)=C1 CHEMBL251974
COC1=CC=C(C2=C(C3=CC(Cl)=C(O)C=C3O)N=NS2)C=C1OC CHEMBL515048
CC(C)[NH2+]CCCN1C(SC2=CC3=C(C=C2I)OCO3)=NC2=C(N)N=CN=C21 CHEMBL200102
C#CCCCN1C(SC2=CC(OC)=CC=C2Cl)=NC2=C(N)N=CN=C21 CHEMBL192062
[O-]C1=C(Br)C=C(C2=NOC3=CC=C(NCCN4CCOCC4)C=C32)C(O)=C1 CHEMBL254875
NS(=O)(=O)C1=CC=C(CNC(=O)C2=CNN=C2C2=CC(Cl)=C(O)C=C2O)C=C1 CHEMBL200255
CO[C@H]1C[C@H](C)CC2=CC=CC(=C2)NC(=O)/C(C)=C/CC[C@H](OC)[C@@H](OC(N)=O)/C(C)=C/[C@H](C)[C@H]1O CHEMBL469932
COC1=C(OC)C(OC)=C(Cl)C(SC2=NC3=C(N)N=C(F)N=C3N2CCOC(C)C)=C1 CHEMBL191786
OC1=CC(O)=C(Br)C=C1C1=NOC2=CC=C(NCCN3CCOCC3)C=C21 CHEMBL254875
CCNC(=O)C1=C(C2=CC=C(OC)C=C2)C(C2=CC(Br)=C(O)C=C2O)=NN1 CHEMBL190182
NC1=C2N=C(SC3=NC4=CC=CC(Cl)=C4S3)N(CCCCO)C2=NC=N1 CHEMBL379641
CCCCCN1C(SC2=NC3=CC=CC(Cl)=C3S2)=NC2=C(N)N=CN=C21 CHEMBL438068
C[C@@H]1C[C@@H]2O[C@@H]2C=CC=CC(=O)CC2=C(C(O)=CC([O-])=C2Cl)C(=O)O1 CHEMBL453386
C=CCNC1=C2C[C@@H](C)C[C@H](OC)[C@@H](O)[C@@H](C)/C=C(\C)[C@H](OC(N)=O)[C@@H](OC)C=CC=C(C)C(=O)NC(=CC1=O)C2=O CHEMBL338987
NC1=C2N=C(SC3=NC4=CC=CC(Cl)=C4S3)N(CC[NH2+]C3CC3)C2=NC=N1 CHEMBL215947
OC1=CC(O)=C(Cl)C=C1C1=NOC2=CC=C(NCCN3CCOCC3)C=C21 CHEMBL404630
COC1=C(C)C(CN2C=NC3=C(Cl)N=C(N)N=C32)=[NH+]C=C1C CHEMBL467399
CCOC1=CC=C(C2=C(C3=CC(Cl)=C([O-])C=C3O)N=NS2)C=C1 CHEMBL517583
[O-]C1=C(Cl)C=C(C2=NOC3=CC=C(NCCN4CCOCC4)C=C32)C(O)=C1 CHEMBL404630
CCCCN1C(SC2=NC3=CC=CC(F)=C3S2)=NC2=C(N)N=CN=C21 CHEMBL213801
C#CCCCN1C(SC2=C(Cl)C(OC)=C(OC)C(OC)=C2)=NC2=C(N)N=CN=C21 CHEMBL192647
CCNC(=O)C1=C(C2=CC=C(OC)C=C2)C(C2=CC(Cl)=C([O-])C=C2O)=NN1 CHEMBL365617
Cc1ccc(/C=C2\C(=O)[N-]N(c3ccccc3)C2=O)c(Br)c1 ZINC000753717565
O=C(COC(=O)c1cccc(S(=O)(=O)N2CCCC2)c1)Nc1nc(-c2cccc([N+](=O)[O-])c2)cs1 ZINC000012604550
N#Cc1c(NC(=O)C(Cl)(Cl)Cl)sc2c1CCCCC2 ZINC000004155263
CCCSCc1nc(-c2ccc(C)o2)nn1[C@@H]1CCS(=O)(=O)C1 ZINC000096167197
CN1CCC[C@@H](Nc2ncnc3sccc32)c2ccccc21 ZINC000450859213
N#Cc1cccc(COc2ccc(NC(=O)C(=O)N3CC[C@@H]4CCC[C@H]43)cc2F)c1 ZINC000427403282
CN(C)CC[N@@H+]1CC[C@@H]2[C@H]1CCN2c1nc(-c2cnccn2)nc2sc3c(c21)CCCC3 ZINC001164931515
N=c1nn[n-]n1/N=C\c1cn(Cc2ccc(Cl)cc2)c2ccccc12 ZINC000408720086
CC(C)N1C(=O)/C(=C/c2c(NCCc3ccccc3)nc3ccccn3c2=O)SC1=S ZINC000027024088
CCc1ccc(/C=C2\C(=O)[N-]C(=O)N(Cc3ccco3)C2=O)cc1 ZINC000409374537
FC(F)(c1cnc(Cl)cn1)N1C[C@@H]2O[C@H](c3nc(C4CC4)cs3)C[C@H]2C1 ZINC001164648025
c1ccc([C@H]2CCCN(c3nnc([C@H]4CCCO4)n3C[C@@H]3CCOC3)CC2)cc1 ZINC000583914044
O=C([O-])C1(CC(=O)NCC2CCN(S(=O)(=O)C(F)(F)F)CC2)CCCC1 ZINC000732669977
O=C1[N-]C(=O)N(c2ccccc2)C(=O)C1=Cc1cccn1-c1ccccc1 ZINC000009013482
O=C1[N-]C(=O)N(c2ccccc2F)C(=O)/C1=C/C=C/c1ccccc1 ZINC000000503897
CN(C)c1ccc(C2C3=C(CCCC3=O)NC3=C2C(=O)CCC3)cc1 ZINC000039359631
C[C@H]1CCC[C@H]1NC(=O)N1CCN(c2nccs2)CC1 ZINC000078519641
O=C1CC[C@@H](c2cccc(N[C@H](Cc3ccccc3[N+](=O)[O-])C3CC3)c2)N1 ZINC000414313138
CN(C)c1ccc(C=CC=C2C(=O)[N-]C(=O)N(c3ccccc3)C2=O)cc1 ZINC000001202780
O=C([O-])c1ccc(C=NN2C(=S)N=NC2c2ccccc2Br)[nH]1 ZINC000833313135
CC(C)=C[C@@H]1[C@H](C(=O)N2C[C@@H](C)O[C@](C)(C(F)F)C2)C1(C)C ZINC001167338439
CSc1nnc(-c2ccccc2)n1/N=C/c1c[nH]c2ccccc12 ZINC000000289535
N#Cc1ccccc1COC(=O)C(c1ccccc1)c1ccccc1 ZINC000006942158
CC[C@H](C)c1ccc(N2C(=O)[N-]C(=O)C(=Cc3cn(Cc4ccccc4C)c4ccccc34)C2=O)cc1 ZINC000002226047
C[N@H+](Cc1cccnc1)[C@@H]1CN(c2nc(-c3ccncc3)nc3c2CCC3)[C@@H]2CCCO[C@@H]12 ZINC001164807568
COCCN1C(=O)/C(=C/c2cn(CC#N)c3ccccc23)SC1=Nc1ccccc1 ZINC000409384098
CC(C)(C(=O)[O-])C1=C[C@H](NC(=O)c2ccccc2)CC[C@@H]1NC(=O)c1ccccc1 ZINC000575624139
FC(F)(c1nc2ccc(Cl)nc2[nH]1)N1CC[C@@H]2O[C@@H](COc3cccnc3)CC[C@@H]21 ZINC001164879713
C(=NNc1nnc2c3ccccc3nc-2[n-]1)c1ccco1 ZINC000004361014
O=C1CSC(=S)N1/N=C\c1ccccc1OCc1ccc(Cl)cc1 ZINC000409350487
Cc1ccc(-c2cn(CC(=O)N[C@@H](c3cccs3)C(C)(C)C)c(=O)cn2)o1 ZINC000419093757
c1coc(Cn2c3ncn4nc(-c5ccncc5)nc4c3c(-c3ccccc3)c2-c2ccccc2)c1 ZINC000001142900
Cc1ccc(N2C(=O)[N-]C(=O)C(=Cc3cc(Cl)ccc3Cc3cccc(F)c3)C2=O)cc1C ZINC000408865391
Cc1nn(-c2ccccc2)c(Cl)c1/C=C1/SC(=S)N(c2ccccc2)C1=O ZINC000001750006
C=C(Cl)C(C)(C)C(=O)N1C[C@H]2C[N@@H+]([C@H]3CCCNC3=O)C[C@@]2(C)C1 ZINC001091702463
Cc1ccc(N2[N-]C(=O)/C(=C/c3ccc(Br)cc3)C2=O)cc1C ZINC000004460734
CC/N=C1\SC(=Cc2c(C)[n-]n(-c3ccccc3)c2=O)C(=O)N1CC ZINC000059104438
C[C@@]12C=C[C@@]3(O1)[C@H](C(=O)N(C[C@@H]1CCCO1)[C@@H]3C(=O)NC1CCCCC1)[C@@H]2C(=O)NCc1cccs1 ZINC000012642772
Cc1[nH]c(C(=O)[O-])c(C)c1C(=O)O[C@H](C)C(=O)N(C)C1(C#N)CCC(C)CC1 ZINC000832846952
O=C(Cn1cncn1)N1CCC[C@@H](c2nc(-c3cccs3)cc(C(F)(F)F)n2)C1 ZINC000019344335
O=C(c1cccnc1)N1CC[C@]2(C1)CCCN(Cc1ccccc1F)C2=O ZINC000015068268
Cc1ccnc(N2C[C@@H]3C[C@H](C2)c2cc4nccnc4cc23)c1 ZINC001167171181
Cc1cc(/C=C2\C(=O)[N-]C(=O)N(C)C2=O)c(C)n1-c1ccc(N(C)C)cc1 ZINC000013371816
Cc1[n-]n(-c2ccccc2)c(=O)c1Sc1ccccc1[N+](=O)[O-] ZINC000018149181
O=c1c(N=Nc2cccc(F)c2)c(C(F)(F)F)[n-]n1-c1ccccc1 ZINC000008336971
CC(C)(C)C1CCC(N=Nc2nc(N3CCCC3)nc(N3CCCC3)n2)CC1 ZINC000006298129
Cc1cc(C)c(N2C(=O)[N-]C(=O)C(=CNc3cc4c(cc3N(C)C)n(C)c(=O)n4C)C2=O)c(C)c1 ZINC000408535729
Cc1ccsc1-c1nsc(NC(=O)C(=O)N2CCC[C@H](C3CCC3)C2)n1 ZINC000658854063
O=C([O-])[C@@H]1CC[C@H]1C(=O)N1CCCCC[C@H]1/C=C/c1ccccc1 ZINC000262232063
CC(C)N(C)Cc1nn(C(F)(F)c2cc(Cl)nc(Cl)c2C#N)c2c1CC[NH2+]C2 ZINC001164682575
CCN1C(=O)S/C(=C/c2c(C)n(Cc3ccc([N+](=O)[O-])cc3)c3ccccc23)C1=O ZINC000409108819
Cc1c(C#N)c(=O)n(C)c([O-])c1/C=C1\Sc2ccccc2C1=O ZINC000016249313
O=[N+]([O-])c1ccc(/N=c2/ssnc2Cl)c(Br)c1 ZINC000079057994
Cc1nn(-c2ccccc2)c2c1[C@@H](c1ccco1)C1=C(CCCC1=O)N2 ZINC000018200961
O=C(CN1C(=O)/C(=C/c2ccccc2)SC1=S)N[C@@H]1CCS(=O)(=O)C1 ZINC000005347715
O=C([O-])C[C@H](NC(=O)c1ccc(C2CCC2)cc1)c1cccs1 ZINC000685019794
Cc1cc([N+](=O)[O-])cnc1N1CCC[C@@H](c2nncn2C2CC2)C1 ZINC000091628105
O=C1NC(=S)S/C1=C\c1cc(Br)ccc1OS(=O)(=O)c1cccc([N+](=O)[O-])c1 ZINC000408758124
CN(C)c1ccc(/C=C2/SC(=O)N(CNc3ccc(Br)cc3)C2=O)cc1 ZINC000003067961
C=CCN1C(=O)/C(=C/c2ccc(OCc3ccccc3C#N)c(I)c2)C(=O)NC1=S ZINC000408902399
CC(C)(C)OC(=O)NCC(=O)OCC(=O)[C@@]1(O)CC[C@H]2[C@@H]3CCC4=CC(=O)C=C[C@]4(C)[C@H]3[C@@H](O)C[C@@]21C ZINC000070692185
C/C(=N\NC(N)=S)c1c([O-])c2ccccc2n(-c2ccccc2)c1=O ZINC000100643605
O=[N+]([O-])c1ccc([O-])c(C=NNC(=Nc2ccccn2)c2ccccn2)c1 ZINC000004738482
Cc1cc(C)n(C[C@H](C)Nc2nc(-c3ccncc3)nc3c2cnn3C)n1 ZINC000072165189
C[C@H](Cc1cn(C)nn1)Nc1ccc2ncccc2c1[N+](=O)[O-] ZINC000952993007
C=CCN1C(=O)/C(=C/c2cccc([N+](=O)[O-])c2[O-])SC1=S ZINC000012343640
Cn1ccnc1SCCNc1nnc(C(C)(C)C)o1 ZINC000091440238
Cc1cc2c(cc1/C=C1\C(=O)[N-]C(=S)N(c3ccccc3F)C1=O)[C@@H](C)CC(C)(C)N2C(C)C ZINC000223610292
Cc1cc(C)c(C#N)c(S[C@@H](C)c2nnc(-c3ccccc3)o2)n1 ZINC000009157343
CC1CCN(c2nc(N3CCCC3)nc3c2CN(C(=O)OCc2ccccc2)CC3)CC1 ZINC000034679190
CCOc1cc(C=C2C(=O)[N-]C(=O)NC2=O)c(Br)cc1I ZINC000013915653
CN(Cc1cc(Br)ccc1F)Cn1nnn(C(C)(C)C)c1=S ZINC000063729574
CC(C)(C)OC(=O)N1CC(N[C@H](C#N)c2ccc(Br)s2)C1 ZINC000409440092
Cc1ccc(S(=O)(=O)N2CCC[C@H](C(=O)Nc3nccs3)C2)s1 ZINC000012868363
O=C(c1ccsc1)N1CCO[C@@H]2CN(C(F)(F)c3nccc(Cl)n3)CC[C@@H]2C1 ZINC001164875899
CCCO[C@H]1CCCN(c2nnc(-c3ccc(C)o3)n2CC2CC2)CC1 ZINC000612603717
CC(C)c1nccc([C@@H]2C[C@H]3CCN(C(F)(F)COc4cncc(Cl)n4)C[C@@H]3O2)n1 ZINC001164641793
CN(c1ccc([N+](=O)[O-])cn1)[C@@H]1CCN(c2ccccc2)C1=O ZINC000071911572
CC(C)(C)N1C(=O)[N-]C(=O)C(=CNc2ccc3c(c2)CCC3)C1=O ZINC000102551630
FC(F)(c1nc2[nH]cnc2c(Cl)n1)N1C[C@@H]2C[C@H](c3nc(C4CC4)cs3)O[C@@H]2C1 ZINC001164645434
N#Cc1c(=O)[n-]c(-c2ccco2)cc1-c1ccco1 ZINC000000157415
CN(/N=C/c1cc([N+](=O)[O-])ccc1[O-])c1ccccc1 ZINC000033837415
Cc1cc(C(F)(F)F)nc(Sc2ccc([N+](=O)[O-])cc2[N+](=O)[O-])n1 ZINC000409385434
N=C1/C(=C\c2ccc(SC3CCCCC3)o2)C(=O)N=C2SC(c3ccco3)=NN21 ZINC000020238782
CS(=O)(=O)C1=NSC2=NC(=O)/C(=C\c3cn(CCCOc4ccccc4)c4ccccc34)C(=N)N21 ZINC000020206039
C[C@@H]1C[C@@H]1[C@@H]1C[C@@H]1C(=O)O[C@@H](c1cccnc1)c1ccccc1[N+](=O)[O-] ZINC001266649739
FC(F)(N1CCOC[C@@]2(CC[C@@H](Cn3cccn3)O2)C1)C1(c2ccc(Cl)nc2)CC1 ZINC001164800451
C[C@@H](Cn1ccc2ccccc21)C(=O)N(C)Cc1ccccc1[N+](=O)[O-] ZINC000505586762
CSc1cccc(N2C(=O)/C(=C\c3ccccc3OCC(C)C)SC2=S)c1 ZINC000408603465
CCOC(=O)C1=C(Nc2ccccc2)SC(=Cc2ccccc2OCC#N)C1=O ZINC000408998377
Cc1cc(/C=C2/NC(=S)NC2=O)c(C)n1-c1ccc(C(=O)[O-])cc1C ZINC000408914446
O=C([O-])COc1c(F)c(F)c(C(F)(F)F)c(F)c1F ZINC000002973043
C[C@H]1CC[C@@H](C(=O)N2CCN(C(=O)OC(C)(C)C)C(C)(C)C2)C1 ZINC001626606822
O=c1[n-]c(-c2ccccc2)nn1-c1ccc(-c2ccccc2)cc1 ZINC000015444192
Cc1noc(/C=C\c2ccccc2Oc2ccc([N+](=O)[O-])cc2[N+](=O)[O-])c1[N+](=O)[O-] ZINC000106506885
Cc1ccc(S(=O)(=O)[N-]C(=S)NC2CCCCC2)cc1 ZINC000013683124
Cc1ccccc1N=C1NC(=O)/C(=C/c2cccc([N+](=O)[O-])c2[O-])S1 ZINC000408721675
O=c1[n-]c(NN=C[C@@H]2CC=CCC2)nnc1-c1ccccc1 ZINC000012341103
CC(C)(C)/C(COc1ccccc1[N+](=O)[O-])=N/[O-] ZINC000013571608
CCN1c2ccccc2S/C1=C\C=C1\C(=O)SC(=S)N1CC ZINC000032217932
CN(C)S(=O)(=O)N1C[C@@H]2NC(=O)CN(C3CC3)Cc3cccc(c3)Oc3cccc(c3)CO[C@H]2C1 ZINC000952856945
CC(C)(C)OC(=O)[C@@H]1CCCN(c2ccc(C[NH2+]CC3(C(=O)[O-])CCC3)o2)C1 ZINC001588666509
CC(C)N(C)Cc1nnc2n1CCCN(c1nc(-c3ccncc3)nc3sccc31)C2 ZINC001165010517
C=CCN1C(=O)N/C(=C/c2cccc(OCc3ccccc3F)c2)C1=O ZINC000409123591
Nc1cc(Cl)ncc1C(F)(F)N1CC[C@@H]2[C@H](CO[C@H]2CC(=O)N2CCCCC2)C1 ZINC001164830600
O=[N+]([O-])c1ccc(/C=N/c2ccccc2-c2nc3ccccc3[nH]2)o1 ZINC000106442411
O=C(CCN1C(=O)/C(=C\c2ccco2)SC1=S)N1CCN(C(=O)CCN2C(=O)/C(=C\c3ccco3)SC2=S)CC1 ZINC000101007480
CC1(C)Cc2c(C#N)c(N3CCCCC3)nc(-c3ccco3)c2CO1 ZINC000020791624
O=C(CCCNC(=O)c1ccsc1)[N-]S(=O)(=O)N1CCc2sccc2C1 ZINC000729901383
C[C@@H](c1nc(C2CC2)no1)N1CCC[C@@H](c2nc(C(F)(F)F)cs2)C1 ZINC000246273603
C#C[C@]1(O)CC[C@]2(C)[C@@H]3CC[C@@]4(C)[C@H](CC[C@]4(C)O)[C@H]3CC[C@H]2C1 ZINC000245239000
CN(C(=O)c1cncn1-c1ccccc1)C1CCCCC1 ZINC000036397896
C=CCOc1ccc(/C=N/c2c(C)n(C)n(-c3ccccc3)c2=O)cc1OCC ZINC000100228895
[O-]c1c(F)cc(F)cc1CNCC(F)(F)c1cccc(F)c1 ZINC001179099897
O=C(OCC1=Nc2ccccc2S(=O)(=O)[N-]1)[C@H]1CC[C@@H](C(F)(F)F)NC1=O ZINC000727185937
C=CC(=O)NC[C@H]1CCCC[C@H]1OCC(F)(F)F ZINC000585091391
N#Cc1c2c(sc1NC(=O)CCN1CCSC[C@@H]1c1nccs1)CCC2 ZINC000473442273
O=C(Cn1ccc(=O)c2ccccc21)N1CCCC[C@H]1CCn1ccnc1 ZINC000223727387
Cc1cccc(NC(=O)[C@H]2CCCN(c3nnc(C4CCC4)n3CC3CC3)C2)n1 ZINC000612608827
C[C@@H]1CC[C@@H](NS(=O)(=O)c2ccc(C(=O)[O-])s2)[C@@H](C)C1 ZINC000226175600
C/C(CCc1oc2ccccc2c1-c1ccc(C)o1)=N\NC(N)=S ZINC000000089029
FC(F)(F)Cn1cc(-c2nc(-c3cccnc3OC3CCCC3)no2)cn1 ZINC000685249405
O=C([O-])[C@H]1CC[C@H](CNC(=O)[C@H]2CC[C@H](Cn3c(=O)[nH]c4ccccc4c3=O)CC2)CC1 ZINC000101899613
O=C(N[C@@H]1CC[C@H]2CCC[C@@H]2C1)N1CCn2c(Cc3ccccc3F)nnc2C1 ZINC000650930840
O=C(COc1ccccc1[N+](=O)[O-])Nc1ccc2c3c(cccc31)CC2 ZINC000000570043
C[C@@H]1CN(c2c([N+](=O)[O-])ncn2C)C[C@H](c2ccc(F)cc2)O1 ZINC000076063602
N#Cc1cnn2c1N[C@@H](c1ccc(Cl)s1)C[C@H]2C(F)(F)F ZINC000002752147
S=c1[n-]nc(-c2cccnc2)n1N=Cc1ccccc1 ZINC000013115290
O=S(=O)(c1nnn2c3ccsc3c(Nc3ccc(F)cc3)nc12)c1ccccc1 ZINC000020516293
O=C1CSC(=S)N1N1CC(=O)N2Cc3[nH]c4ccccc4c3C[C@H]2C1=O ZINC000002111050
Cc1cc(C=C2SC(=O)N(CC(=O)c3ccccc3)C2=O)c(C)n1-c1ccccc1 ZINC000409218511
CCCc1nn(CC(=O)N(Cc2ccncc2)C2CC2)c(=O)c2cc3ccsc3n21 ZINC000012117618
O=[N+]([O-])c1cccc(/C=N\c2ccc(I)cc2)c1[O-] ZINC000004530097
C=C(C)Cn1c(-c2cc(Br)cn2C)n[n-]c1=Nc1cnn(C)c1 ZINC000460385801
O=C(CN1C(=O)[C@@H]2[C@@H](C1=O)C1(Cl)c3ccccc3C2(Cl)c2ccccc21)OCc1ccccc1[N+](=O)[O-] ZINC000408648910
COC(=O)[C@@]1(C)C(C(=O)C(=O)Nc2ccccc2)=C(N=c2[nH]c3ccccc3[nH]2)C(=O)N1c1ccccc1 ZINC000078549601
Cc1ccc(N2[N-]C(=O)/C(=C/c3ccc(Cl)cc3)C2=O)cc1C ZINC000005618124
CSc1nc(C2CC2)cc(C(=O)N2CCN([C@@H](C)c3nccs3)CC2)c1C#N ZINC000464193171
CN1C(=O)[C@@H](CC(=O)NCC2CCCCC2)S/C1=N\c1ccccc1 ZINC000013151551
O=C(CCN1C(=O)/C(=C/c2cccs2)SC1=S)Nc1cccc(C(F)(F)F)c1 ZINC000001218093
C[C@H](CC#N)N(C)C(=O)CC12CC3CC(C1)CC(CC(=O)N(C)[C@H](C)CC#N)(C3)C2 ZINC000078419939
O=[N+]([O-])c1cccnc1N=NCc1ccc(Sc2nc3ccccc3[nH]2)o1 ZINC000409104145
CCCc1ccc(CN2CCCC[C@@H]2c2cnc(Nc3ccc(C#N)nc3)cn2)o1 ZINC000585294966
C#CCC[N@H+]1CCC[C@@H]1[C@@H]1CCCCN1C(=O)Cn1cccn1 ZINC001025202255
O=C1[N-]C(=O)N(c2ccc(F)cc2)C(=O)C1=Cc1cn(Cc2cccc([N+](=O)[O-])c2)c2ccccc12 ZINC000059135441
CC(C)(C)OC(=O)N1CC[C@](C)(O)[C@H]([NH+]2CCC(OC[C@@H]3CCCCO3)CC2)C1 ZINC000787728858
CC#CC[N@@H+]1C[C@@H]2CCN(C(=O)c3ccnc4[nH]cnc43)[C@@H]2C1 ZINC001075841759
Cc1ccc2[nH]c3c(c2c1)CN(C(=O)Cn1cnc2ccccc2c1=O)CC3 ZINC000029210152
N#Cc1ccc([C@H]2NC(=O)N(Cc3cccs3)C(C(=O)[O-])=C2C(=O)C2CC2)o1 ZINC000833072892
CN(C)C(=O)C(C)(C)[NH2+]Cc1cc(I)cc([N+](=O)[O-])c1 ZINC000582270287
CN(CC(=O)/C=C1/N(C)c2ccccc2C1(C)C)Cc1cccs1 ZINC000102240427
CCOc1cc(/C=C2\C(=O)[N-]C(=O)N(c3cc(C)cc(C)c3)C2=O)ccc1OCc1cccc(C)c1 ZINC000408782901
O=C1NC(=S)NC(=O)C1=Cc1ccc(OCc2cccc([N+](=O)[O-])c2)c(Br)c1 ZINC000001198654
N#Cc1cc(Br)cc(S(=O)(=O)[N-]C(=O)[C@@H]2C[C@H]2C2CCC2)c1 ZINC000845484781
N=C1/C(=C\c2ccc(OCc3ccccc3[N+](=O)[O-])cc2)C(=O)N=C2SC(N3CCCC3)=NN21 ZINC000020356344
CCN(CC)c1cc2c(cc1NC=C1C(=O)[N-]C(=O)N(CCc3ccccc3)C1=O)n(C)c(=O)n2C ZINC000408526616
Cc1c(C(O)(c2ccc(N(C)C)cc2)c2ccc(N(C)C)cc2)c(=O)n(-c2ccccc2)n1C ZINC000009487130
Cc1ccc(C)c(-c2nn(CN(C)Cc3ccc(N(C)C)cc3)c(=O)c3ccccc32)c1 ZINC000036802775
Cc1ccc(/C=C2\SC(=S)N(CC(=O)N3CCN(C)CC3)C2=O)cc1 ZINC000019618523
N=c1c2cnn(-c3ccccc3)c2ncn1NC(=S)Nc1ccccc1 ZINC000005660559
Cc1cc([C@]2(C)NC(=O)N(Cc3ccccc3[N+](=O)[O-])C2=O)c(C)o1 ZINC000078546444
Cc1cncc(CN2CCC[C@@H]2c2csc(Nc3cc(C#N)ccn3)n2)c1 ZINC000585294439
COCCN1C(=O)/C(=C/c2cn(Cc3ccc(Br)cc3)c3ccccc23)C(=O)NC1=S ZINC000006288647
Cc1ccsc1CN[C@H](C(N)=O)c1ccccc1 ZINC000028383901
C[C@H](Cc1ccccc1)N(C)Cc1nc([C@@H]2CC[C@H]([N+](=O)[O-])O2)no1 ZINC000056697014
CN(C)c1ccc(/C=c2/sc3n(c2=O)[C@@H]2C[C@](C)(N=3)Oc3ccccc32)cc1 ZINC000006571991
CC(C)c1ccc(S(=O)(=O)c2nnn3c4ccsc4c(NCCCc4ccccc4)nc23)cc1 ZINC000009116977
FC(F)(F)Cn1ccc(CN=Nc2nc(-c3ccccc3)cc(C(F)(F)F)n2)n1 ZINC000252495767
CCOc1cc(/C=C2/C(=N)N3N=C(S(=O)(=O)CC)SC3=NC2=O)ccc1OC(=O)c1ccc(C)cc1 ZINC000097964737
N#CCOc1ccccc1/C=C1/C(=O)[N-]N(c2ccc(Cl)cc2)C1=O ZINC000005678653
CC(=O)OC[C@@H]1O[C@@H](Oc2ccc3c(c2)oc(C)c(-c2cscn2)c3=O)[C@@H](OC(C)=O)[C@@H](OC(C)=O)[C@@H]1OC(C)=O ZINC000170623041
O=c1[nH]c2c(s1)[C@@H](c1cc([N+](=O)[O-])ccc1OCc1ccccc1Cl)[C@H]1C(=O)N(c3ccc(Br)cc3)C(=O)[C@H]1S2 ZINC000150413723
O=C1N[C@@H](c2cccnc2)C(=C([O-])c2cccs2)[C@](O)(C(F)(F)F)N1 ZINC000004371875
CCc1ccc(-n2c(C)cc(/C=C3/C(=N)N4N=C(c5ccco5)SC4=NC3=O)c2C)cc1 ZINC000033714656
Cc1cc(CN=Nc2ccc([N+](=O)[O-])cc2[N+](=O)[O-])c(C)n1-c1ccccc1 ZINC000408738032
O=C1[C@@H]([NH2+]Cc2ccc(I)s2)CCCN1O ZINC000895158463
N#C[C@H](NC(=O)COc1ccccc1[N+](=O)[O-])c1ccc(OCc2ccccc2)cc1 ZINC000505336191
CCOC(=O)C1=C(C)NC(=Cc2cc(C)n(-c3cc(C)ccc3C)c2C)C1=O ZINC000016682319
O=C1CCCC2=C1[C@H](c1ccc([N+](=O)[O-])cc1)Nc1ccccc1N2 ZINC000000106562
NS(=O)(=O)c1cccc(NC2CC(c3ccccc3)C2)c1[N+](=O)[O-] ZINC000097376175
CSc1ccc(/C=C2\N=C(c3ccco3)OC2=O)cc1 ZINC000000430278
CCC[C@@H](C(=O)[O-])N1C(=O)/C(=C/c2c[nH]c3ccccc23)SC1=S ZINC000002507235
O=C(OC[C@H]1O[C@@H](n2cc(I)c(=O)[nH]c2=O)[C@@H](F)[C@@H]1OC(=O)c1ccccc1)c1ccccc1 ZINC000059574948
CC(C)(C)c1ccc(NCc2nnnn2Cc2ccccc2)cc1[N+](=O)[O-] ZINC000551358765
O=[N+]([O-])c1cc(F)ccc1-n1nc(C(F)(F)F)c2c1CCCC2 ZINC000012396596
CCC[C@@H]1CCC(=O)N(Cc2nnc(-c3ccc(Br)o3)o2)C1=O ZINC000119003689
CN(C)CC[N@@H+]1CC[C@H]2[C@@H]1CCN2c1nc(-c2cccnc2)nc2sc3c(c21)CCC3 ZINC001164929414
CC(C)(C)OC(=O)C[C@](C)(C#N)C(=O)N1CCC[C@H](c2nc3c(s2)CCCC3)C1 ZINC000503681114
N#Cc1ccc(N2CC[C@@H](OC(=O)C[C@@H](NC(=O)[O-])c3ccccc3)C2=O)cc1 ZINC000831132032
Cc1nc(NC2(C3CCOCC3)CC2)c([N+](=O)[O-])c(C)c1Br ZINC001167746830
CN(C)c1nc(N2C[C@@H]3CCC[C@H]([N@H+](C)Cc4ccccn4)[C@H]3C2)nc2nc[nH]c21 ZINC001165026807
O=C(C1=C2C(O)N(c3cccc([N+](=O)[O-])c3)C(=O)[C@@H]2[C@@H]2c3ccccc3C=NN12)c1ccc(Cl)cc1 ZINC000103534016
N#Cc1ccc(/C=C/c2cc([O-])ccc2[N+](=O)[O-])nc1 ZINC000178724175
C[C@@]12CC[C@@H]3[C@H](CC[C@@]4(O)C[C@H](O)CC[C@]34C=O)[C@@]1(O)CC[C@H]2C1=CC(=O)OC1 ZINC000254509137
C[C@@H]1c2ccccc2CN1C(=O)c1ccc(-c2cnn(C)c2)o1 ZINC001131630718
C[C@@H]1c2ccsc2CCN1C(=O)CCNc1ccccc1[N+](=O)[O-] ZINC000012825205
CC(C)[N@H+](C)Cc1cc(=O)n2c(n1)CN(c1nc(-c3cccs3)ccc1C#N)CCC2 ZINC001164812218
Fc1ccc([C@H]2C[C@@H](Nc3nc4ccccc4[nH]3)CCO2)cc1 ZINC000273176831
C[C@H](N[C@@H]1CCCc2occc21)c1nc(C(F)(F)F)cs1 ZINC000274634454
CC1CCN(c2ncnc3c4ccccc4[nH]c32)CC1 ZINC000000509269
C=C(C)Cn1c([C@@H]2C[N@@H+]3CCC[C@@H]3CO2)nnc1N1C[C@@H]2COC[C@@]2(C)C1 ZINC000669334458
Cc1cc(C)nc(N2NC3=C(C(=O)C[C@@H](c4ccco4)C3)[C@@H]2c2ccccc2)n1 ZINC000008558945
O=[N+]([O-])c1cccc(/C=N/c2c(-c3ccco3)nc3ccccn32)c1 ZINC000103754347
O=c1[nH]c(N[C@@H]2CC[C@H](c3ccc(F)cc3)C2)nc2ccc([N+](=O)[O-])cc12 ZINC000573155043
Cc1ccccc1CN1CCCC[C@H]1c1nnc(C2CCC2)o1 ZINC000287604135
O=[N+]([O-])c1ccc(Oc2cccc(CN=Nc3nc(N4CCCCC4)nc(N4CCCCC4)n3)c2)c([N+](=O)[O-])c1 ZINC000008427599
C=CCn1c(=O)c2oc3ccccc3c2[n-]c1=S ZINC000100492848
O=[N+]([O-])c1cc(C(F)(F)F)ccc1N=NCc1ccc(F)cc1 ZINC000004952725
N#CC(C(=O)NC1CCCC1)=C([O-])c1cc(Br)cc([N+](=O)[O-])c1 ZINC000132689510
C=CCn1c(SCc2cc(-c3cnn(C)c3)no2)nc2sc(C)c(C)c2c1=O ZINC000468944814
Cc1[n-]n(-c2ccccc2)c(=O)c1C=Nc1cc([N+](=O)[O-])ccc1Cl ZINC000100039588
CN(C(=O)c1cnc(-c2ccccn2)s1)[C@@H]1CCCC[C@@H]1S(C)(=O)=O ZINC000125072551
O=C1[N-]C(=O)N(c2ccc(F)cc2)C(=O)/C1=C/c1ccc(I)o1 ZINC000408853933
CCOC(=O)C1=C(C)N=c2s/c(=C\c3ccc(C(C)C)cc3)c(=O)n2[C@@H]1c1ccc(N(C)C)cc1 ZINC000002309013
C=C(C(=O)[O-])[C@@H]1CC[C@@]2(C)CCC[C@@](C)(O)[C@@H]2C1 ZINC000004082188
O=C([O-])CCCN1C(=O)/C(=C/c2cc(F)c(F)cc2F)SC1=S ZINC000767718626
C[C@@H](Nc1ccnc2c1cccc2[N+](=O)[O-])c1cn(-c2ccccc2)nn1 ZINC000432334985
c1cn(C2CCN(c3nc(C4CCC4)nc4[nH]ccc43)CC2)cn1 ZINC001167130274
Cc1ccsc1C=NN=c1nc2[nH]onc-2nc1Nc1cccc(C)c1C ZINC000008415246
Cc1ccsc1/C=N/n1cnnc1SCc1ccc(Cl)cc1 ZINC000001917950
O=[N+]([O-])c1ccc([O-])c(C=Nc2nc3ccccc3[nH]2)c1 ZINC000252680329
O=c1[nH]c(SCc2ccc([N+](=O)[O-])cc2)nc2c1CCC2 ZINC000011902996
Cc1cccc(N2C(=O)/C(=C\c3ccc(SCCO)c([N+](=O)[O-])c3)SC2=S)c1 ZINC000032124987
Cc1cc(N2C[C@H]([N@H+](C)Cc3cccnc3)[C@@H]3OCCC[C@@H]32)nc2ccc([N+](=O)[O-])cc12 ZINC001164799087
C[C@]12C[C@H](C3=CC(=O)OC3)C[C@]1(O)C[C@@H]1CC[C@@]3(O)C[C@H](O)CC[C@@]3(C=O)[C@H]1C2 ZINC000101246066
O=C(c1ccc(F)cn1)N1C[C@H](c2ccccc2)[C@@H]2CCCC[C@@H]21 ZINC000274996332
CSCC[C@H](N[C@H](C)c1cccc(-c2nn[nH]n2)c1)c1nnc2ccccn21 ZINC000826228452
O=[N+]([O-])c1cnn(CC[N@@H+]2CC[C@@H](Oc3cncc(Br)c3)C2)c1 ZINC000602885585
Cc1cc(N=NC(C)c2ccccc2)nc(NCc2ccccc2)n1 ZINC000004859751
O=C(c1ccccc1[N+](=O)[O-])N1CCC[C@H](c2nc3ccccc3o2)C1 ZINC000024695263
C=C(C)Cn1c(C2CCN(c3ncccn3)CC2)nnc1N1CCc2ccccc2C1 ZINC000460547749
COCCOc1cc2cc(c1)C(=O)NCCNC(=O)N[C@H]1CCN(C(=O)Cc3ccsc3)C[C@@H]1OCc1cccc(c1)O2 ZINC000952858829
Cc1cc(N2C(=S)N[C@H](c3ccccn3)[C@H]2c2ccc(-c3cccc([N+](=O)[O-])c3)o2)ccc1NS(C)(=O)=O ZINC000225469766
Cc1cc(/C=C2\C(=O)[N-]C(=O)N(c3ccc(C45CC6CC(CC(C6)C4)C5)cc3)C2=O)c(C)n1C(C)(C)C ZINC000408953839
O=C1/C(=C\c2ccc(SCCO)c([N+](=O)[O-])c2)SC(=S)N1c1ccccc1F ZINC000029493018
NC(=O)[C@H](CC1CCCCC1)NC(=O)[C@H]1CN(C(=O)c2cccc(F)c2)CCN1C(=O)C1CCCCC1 ZINC000004277890
CC(C)c1ccc(/C=C2\C(=O)[N-]C(=O)N(Cc3ccco3)C2=O)cc1 ZINC000083260026
O=c1ccc(C(F)(F)F)cn1Cc1cc([N+](=O)[O-])ccc1C(F)(F)F ZINC000517761603
Cc1cc(C=C2C(=O)[N-]C(=S)N(c3ccccc3F)C2=O)c(C)n1-c1ccc(-c2ccccc2)cc1 ZINC000059135824
CCOC(=O)C1=C(C)NC(C)=C(C(=O)OCC)C1C1C(C(=O)OCC)=C(C)NC(C)=C1C(=O)OCC ZINC000035183164
FC(F)(c1ccnc(Cl)c1)N1C[C@@H]2C[C@H](c3nc(C4CC4)cs3)O[C@@H]2C1 ZINC001164645348
O=C1NC(=S)NC(=O)C1=Cc1cc(Br)c(OCc2ccc([N+](=O)[O-])cc2)c(Br)c1 ZINC000409060424
CSc1nc2sccc2c(N2CCCC23CC[NH+](CC(=O)N(C)C)CC3)n1 ZINC001165007606
CC1=C(C(=O)O[C@H]2CCCC(C)(C)C2)[C@@H](C)n2ncnc2N1C ZINC001129634519
Cc1ccc(-c2nnc(N3CC[C@@](F)(c4ccccc4)C3)n2C[C@H]2CCOC2)o1 ZINC000583845953
Cc1c(NC(=O)N(C)[C@@H]2CC(C)(C)OC2=O)cccc1[N+](=O)[O-] ZINC000585085697
O=C(N[C@@H]1CN(C(F)(F)c2cc(Cl)ncc2F)[C@@H]2CCCO[C@H]12)c1cscn1 ZINC001164953140
C[C@@H]1[C@H]([NH+]2CCCC2)CCN1C(=O)C(=O)Nc1nn(C(C)(C)C)cc1C#N ZINC000288205332
Cc1cc(C(=O)COC(=O)c2nc3nc(C)cc(C)n3n2)c(C)n1-c1ccc(Br)cc1 ZINC000003345802
C/C(=C\c1ccccc1)CN(C)c1nnc([C@@H]2CCS(=O)(=O)C2)n1Cc1nnc(C)s1 ZINC001286838542
CC(C)(C)c1cc(C=C2C(=O)[N-]C(=O)NC2=O)cc(C(C)(C)C)c1 ZINC000011027287
Cc1c(C(=O)OCC(=O)N2CCc3ccccc32)cccc1[N+](=O)[O-] ZINC000003444594
O=C1c2ccccc2C/C1=C\c1cc(Br)cc([N+](=O)[O-])c1[O-] ZINC000409373492
O=C1NC2(CCCC2)C(=O)N1CCC[N-]S(=O)(=O)c1c(F)c(F)cc(F)c1F ZINC000429225344
FC(F)(c1ccc(Cl)nc1)N1C[C@@H]2C[C@@H](c3nc(C4CC4)cs3)O[C@@H]2C1 ZINC001164645074
CSc1ncc(/C=C2/C(=O)[N-]C(=O)N(c3ccccc3F)C2=O)cn1 ZINC000015856135
N#Cc1cccc(S(=O)(=O)NCC(=O)OCC(=O)Nc2cc(F)ccc2F)c1 ZINC000007652660
Cc1cc(S(=O)(=O)N[C@H]2CCCc3cc(C#N)ccc32)sc1C(=O)[O-] ZINC000416401107
Cc1nn(C)cc1Cn1c(=O)[nH]c(=O)c2c1NC(c1ccc(F)cc1)=NC2(C(F)(F)F)C(F)(F)F ZINC000020602313
C=CCN1C(=O)/C(=C/c2ccccc2OCc2ccc(I)cc2)C(=O)NC1=S ZINC000408902979
Cc1ccc(Cn2cc(C=NN3C(=O)CSC3=S)c3ccccc32)cc1 ZINC000409333564
CCOC(=O)c1c(C)c(C)sc1NC(=O)CSC1=N/C(=C/c2cn(C)nc2C)C(=O)N1c1ccccc1 ZINC000002785719
O=C1[N-]C(=O)N(c2ccc(F)cc2)C(=O)C1=Cc1ccc(F)cc1 ZINC000059106208
Cc1cc(/C=C2\C(=N)N3N=C(c4ccccc4F)SC3=NC2=O)c(C)n1-c1ccccc1 ZINC000009309185
Cc1cc([C@@H]2[C@@H](c3ccccn3)N=C3S[C@@H](C)CN32)c(C)n1-c1ccc(F)cc1 ZINC000222614043
O=C1[N-]C(=O)N(c2ccc(Cl)cc2)C(=O)/C1=C/c1cccs1 ZINC000002119680
Fc1ccc(/C=N/c2ccc(I)cc2)cc1 ZINC000000061255
Cc1ccc(C)c(N=C2SCCCN2C(=O)c2ccc(C#N)cc2)c1 ZINC000253389174
Cc1cc(/C=C2\C(=O)[N-]C(=S)N(c3ccc(C(C)C)cc3)C2=O)c(C)n1-c1cccc(C)c1C ZINC000409239410
Clc1ccc2c(c1)CC[C@H]2NCc1nc(C2CC2)cs1 ZINC000090458643
CN(C)S(=O)(=O)c1ccc(C(=O)N2CCN(C(=O)OC(C)(C)C)CC23CCCCC3)o1 ZINC001265153167
C[S@@](=O)C1(CNc2ncc(Cl)cc2[N+](=O)[O-])CCC1 ZINC000280821211
N#Cc1c(-c2ccccc2)nn2c1N=N[C@@H]2c1cc(-c2ccco2)nc(=S)[nH]1 ZINC000016491828
CC#CC[NH2+][C@@H]1C[C@@]2(CN(C(=O)c3cn(CC)cn3)[C@H]2C(C)C)C[C@H]1O ZINC001105665756
Cc1[nH]c(=O)c(C#N)c(C)c1CCC(=O)Nc1ccc(N2CCCS2(=O)=O)cc1 ZINC000012262096
Cc1cc(N=Nc2ccccc2[N+](=O)[O-])c(N)c(N=Nc2ccccc2[N+](=O)[O-])c1N ZINC000253496354
C#CCOc1ccccc1/C=C1\C(=O)[N-]C(=O)N(c2ccc(CC)cc2)C1=O ZINC000408800626
O=[N+]([O-])c1cccc(/C=N/NC(=S)NC23CC4CC(CC(C4)C2)C3)c1 ZINC000016922623
Cc1cc(C2=CCN(C(=O)c3cscn3)CC2)cc([N+](=O)[O-])c1N ZINC000097212723
Cc1ccccc1[C@H]1C2=C(NC3=C1C(=O)CCC3)c1ccccc1C2=O ZINC000018121824
CCS(=O)(=O)C1=NN2C(=NC(=O)/C(=C/c3ccc(SCc4ccccc4)o3)C2=N)S1 ZINC000020324749
Cc1c(NC=C2C(=O)[N-]C(=S)N(c3ccc(F)cc3)C2=O)c(=O)n(-c2ccccc2)n1C ZINC000100762339
O=C1C(c2cccnc2)=C(c2cccnc2)C(c2cccnc2)=C1c1cccnc1 ZINC000072232707
CC1=NN(c2ccccc2)C(=O)/C1=C1\[N-]c2ccccc2C1=O ZINC000100593595
CCOC(=O)c1cnn2c1[N-]N=C([N+](=O)[O-])[C@@H]2c1c[nH]c2ccccc21 ZINC000075286966
Cc1c(C)n(-c2cccc(F)c2)c(NC(=O)CSc2nnc(NC[C@@H]3CCCO3)s2)c1C#N ZINC000009209069
Cc1c(NC(=O)CSc2nc3sc4c(c3c(=O)n2-c2ccccc2)CCCC4)c(=O)n(-c2ccccc2)n1C ZINC000001093849
O=C(CN1C(=O)/C(=C\c2cccs2)SC1=S)N1CCCC[C@@H]1c1cccnc1 ZINC000033539655
Cc1ccc(N2C(=O)[N-]C(=O)C(=CNc3ccc(N(C)C)cc3)C2=O)cc1 ZINC000408537832
O=C1N[C@H](Cc2c[nH]c3ccccc23)C(=O)N1C[C@@H]1CC1(Cl)Cl ZINC000009869859
CCc1ccc(N2C(=O)[N-]C(=O)C(=Cc3cc(C)n(-c4ccc(Br)cc4)c3C)C2=O)cc1 ZINC000001161032
C=CCn1c(=O)c2cc(CC)sc2[n-]c1=S ZINC000003276945
CNC(=O)[C@@H]1CCC[C@H]1[NH2+]Cc1cc(=O)n2c3ccccc3[nH]c2c1C#N ZINC000794577445
O=C1[N-]C(=O)N(c2cccnc2)C(=O)/C1=C/c1ccc(N2CCCCC2)o1 ZINC000006971033
CCOC(=O)c1c2c(sc1[N-]S(=O)(=O)c1nnc(NC(=O)CC)s1)CCCC2 ZINC000224454526
O=[N+]([O-])c1ccc([O-])c(/C=N\c2ccccc2I)c1 ZINC000002820914
C[C@@H]1CCc2c(C(=O)N=c3[nH][n-]c(C4CC4)c3C#N)csc2C1 ZINC000516504507
Cc1nc(-c2ncc(C(=O)N3CCC[C@@H]3c3ccccn3)c(=O)[nH]2)cs1 ZINC000091755808
CC(C)OC(=O)C[C@@H]1CCCN(c2ccc([N+](=O)[O-])c3ncccc23)C1 ZINC000413245142
O=C(c1cc([N+](=O)[O-])c[nH]1)N1CCC[C@@H]1c1ccccc1Br ZINC000610669716
C[C@@H]1CCC[C@H](NC(=O)[C@@H]2CCCN(C(=O)C3CC3)C2)C1 ZINC000042740294
Cc1cc(N2CC[C@@H]3[C@@H](C[C@@H](Cn4cncn4)[N@@H+]3CC3CC3)C2)nc2ccc([N+](=O)[O-])cc12 ZINC001164745578
C[NH+](C)Cc1c2ccccc2oc1C(=O)N1C[C@@H](c2ccccc2)[C@H](C(=O)[O-])C1 ZINC000909624953
C[C@@H]1CC(C)(C)CN1c1nnc([C@H]2CCO[C@H]2C)n1CCc1ccccc1 ZINC000647396910
O=[N+]([O-])c1c(NCc2ccc(OC3CCCC3)nc2)nc2sccn21 ZINC000052408852
CC(C)CC(N=Nc1ccc([N+](=O)[O-])cc1[N+](=O)[O-])c1ccccc1 ZINC000012382034
C/C(=N/N=C1NC(=O)/C(=C/C(=O)[O-])S1)c1ccc(Br)cc1 ZINC000408717978
Cc1cc(C=C2NC(=O)[N-]C2=O)c(C)n1-c1ccc(C#N)cc1 ZINC000000072189
CCOc1ccccc1/C=C1/SC(=S)N(CC(=O)OC2CCCCC2)C1=O ZINC000001239051
C[C@@H]1C[C@]2(CC(C)(C)C1)NC(=O)N(CC(=O)N(C)C1CCCCC1)C2=O ZINC000022835647
O=C(/C=C/c1csc(-c2cccs2)n1)C(=O)c1ccccc1 ZINC000075105854
CC[C@@H]1C[C@@H](N2CC[C@H](N3CCCCC3)C(F)(F)C2)CCO1 ZINC001170245513
C(c1nc2sc3c(c2c(N2CC[C@@H]4[NH2+]CCO[C@@H]4C2)n1)CCC3)N1CCCCC1 ZINC001164389890
Cc1ccc(Sc2ccc(C=Nn3c(=O)[nH]c4ccccc4c3=O)o2)cc1 ZINC000409365113
CN1CC(=O)N(CC(=O)N2CC[C@@H]3OCc4cccc(c4)Oc4ccc(cc4)CCC(=O)N(CCCO)CC(=O)N[C@H]3C2)C1=O ZINC000952857148
Cc1cc(/C=N/c2ccc3[nH]c(=O)[nH]c3c2)c([O-])c([N+](=O)[O-])c1 ZINC000006796528
O=C(CN1C(=O)CC2(CCCCC2)C1=O)N[C@@H]1CCCc2ccccc21 ZINC000008327351
O=[N+]([O-])c1cc(I)cc(C[NH2+]CC[C@@H](O)C2CC2)c1 ZINC000898197979
Cc1cc(S(=O)(=O)[N-]C(=O)c2sc(C)nc2C)c(C)o1 ZINC000097035250
C[N@@H+]1CCC[C@H]2CN(C(=O)c3csc(CCNC(=O)OC(C)(C)C)n3)CC[C@@H]21 ZINC000793676960
Cc1cc(/C=C2\C(=N)N3N=C(CC(=O)N4CCCC4)SC3=NC2=O)c(C)n1-c1ccccc1F ZINC000009282777
O=[N+]([O-])c1ccc(Sc2n[nH]c(C34CC5CC(CC(C5)C3)C4)n2)nc1 ZINC000408582709
O=c1[nH]c2cc3c(cc2cc1[C@@H](c1nnnn1C[C@@H]1CCCO1)N1CCc2ccccc2C1)OCCO3 ZINC000020081141
CSCCCN1C(=O)/C(=C/c2ccc([O-])c([N+](=O)[O-])c2)SC1=S ZINC000292443608
Cc1ccccc1-n1nc([N+](=O)[O-])c(NC2CCCCC2)[n+]1[O-] ZINC000004971360
C[C@H]1CO[C@@H](c2ccccc2)CN1C(=O)C(C)(C)c1ccccc1[N+](=O)[O-] ZINC000410463361
CN1CCN(C(=O)C[C@@]2(COc3ccccc3)CCCN(S(=O)(=O)c3c(F)cccc3F)C2)CC1 ZINC000257342638
Cc1cc(/C=C2\C(=O)[N-]C(=S)N(c3cccc(Cl)c3Cl)C2=O)c(C)n1-c1ccc(C)c(C)c1 ZINC000408855944
C[C@@H](C(=O)N1CCCCCC1)N1CCCN(C(=O)c2ccccc2)CC1 ZINC000097132298
CCCC(=O)C1=C(N2CCCC2)C[C@H](C[C@H](C)SCC)CC1=O ZINC000000287490
Cc1ccc2cc([C@@H](c3nnnn3Cc3ccccc3)N3CCc4ccccc4C3)c(=O)[nH]c2c1C ZINC000019234234
Cc1[nH]c(=O)c(C#N)c(C)c1CCC(=O)NN1C(=O)N[C@@](C)(c2ccccc2)C1=O ZINC000010803088
CCc1ccc(N[C@@H]2NC(=O)/C(=C\c3cc(-c4ccccc4)n(-c4ccc([N+](=O)[O-])cc4)c3-c3ccccc3)S2)cc1 ZINC000408786981
O=C(Cc1c[nH]c2ccccc12)N[C@@H]1COCc2ccccc21 ZINC001130043396
Cc1nc2cc([C@@H]3CCCCN3C(=O)c3cnn(C)c3)[n-]n2c(=O)c1C ZINC000012337821
N#Cc1cccnc1OC1CCC(NC(=O)[C@H]2C[N@@H+]3CCN2CCC3)CC1 ZINC000527367960
N=C1/C(=C/c2ccc(-c3cccc([N+](=O)[O-])c3)o2)C(=O)N=C2SC(c3ccccc3)=NN21 ZINC000007018028
C#CC[N@H+]1CCC[C@@H]1[C@@H]1CCCCN1C(=O)CCn1cccn1 ZINC001025203695
N#CC(=C([O-])c1coc(C2CCC2)n1)c1nc(-c2ccncc2)cs1 ZINC000683689386
C=CCSC1=N/C(=C\c2cccc(Br)c2)C(=O)S1 ZINC000004845423
O=C(c1ccccc1[N+](=O)[O-])N1CCCC[C@H]1c1nc2ccccc2[nH]1 ZINC000411058063
N#Cc1ccc(-c2ccc(CN=Nc3ccc([N+](=O)[O-])cc3[N+](=O)[O-])o2)cc1 ZINC000409018265
CC(C)Cn1c([C@@H]2CCO[C@H]2C)nnc1N1C[C@@H](C)OC2(CCCCC2)C1 ZINC000655644440
CC(C)Cc1nnc(NC(=O)CN2C(=O)/C(=C/C=C/c3ccccc3)SC2=S)s1 ZINC000008820374
O=[N+]([O-])c1cccc(-c2ccc(/C=N/NC(=S)N[C@@H]3CCS(=O)(=O)C3)o2)c1 ZINC000026967869
Cc1nc(-c2nnn[n-]2)c(N=NC(C)[C@H]2CCCCN2C(=O)OC(C)(C)C)o1 ZINC000819782996
NC(=S)N/N=C/c1cc(Br)ccc1OCc1ccccc1 ZINC000001092387
Cc1cc(C=C2C(=O)[N-]C(=O)N(c3ccc(C)cc3)C2=O)c(C)n1-c1ccc(Br)c(C)c1 ZINC000408773135
CCN(c1ccc(C(F)(F)F)cc1)S(=O)(=O)c1ccccc1[N+](=O)[O-] ZINC000224756645
Cc1nn(CCC(=O)N[C@@H](c2ccccc2)C(C)(C)C)c(C)c1[N+](=O)[O-] ZINC000523224029
C=CCN1C(=O)S/C(=C/c2ccccc2OCc2ccc([N+](=O)[O-])cc2)C1=O ZINC000409068562
CC(C)Oc1ccccc1C(F)(F)c1nc([C@H]2CCOC[C@H]2C)no1 ZINC000656020464
CCCN(Cc1ccc(C)cc1)S(=O)(=O)c1ccc([N+](=O)[O-])cc1C ZINC000515207905
CN(CC[NH+](C)C)c1ccc2c(c1)CNCC(=O)N1CC[C@@H](CC(=O)NCc3cccnc3)[C@@H](C=CCO2)C1 ZINC000958317627
CC1=NN(c2ccccc2)C(=O)/C1=C/c1ccc(N(CCC#N)CCC#N)cc1 ZINC000104104241
Cc1ncc(CN(C)Cc2nc(C)c(C)[nH]2)s1 ZINC000628149130
Cc1nn(C(F)F)cc1S(=O)(=O)N[C@H]1C(C)(C)[C@@H]2C[C@@H]3[C@@H](c4ccccc4)OCC[C@@]31C2 ZINC000257287976
CC(C)Nc1nc2ccccn2c(=O)c1/C=C1\SC(=S)N(CCc2ccccc2)C1=O ZINC000001246573
C=C(C)CC[NH2+][C@@H]1CCN(C(=O)[C@H]2CCCCS2(=O)=O)C1 ZINC001183249564
CC(=O)N[C@@H]1[C@@H](Oc2cc(C(F)(F)F)cc(C(F)(F)F)c2)O[C@@H](COC(C)=O)[C@@H](OC(C)=O)[C@@H]1OC(C)=O ZINC000098044711
N#Cc1ccsc1N1CC[C@@H](N2CCC([C@H]3CCCN3C(=O)[O-])CC2)C1=O ZINC000831156519
O=C1[N-]C(=O)N(CCc2ccc(F)cc2)C(=O)C1=CC=Cc1ccccc1 ZINC000001155678
Cc1ccc(S(=O)(=O)N/N=C2/C[C@@H]3CC[C@@H]2CCCCC3)cc1 ZINC000043761775
O=[N+]([O-])c1cc(-c2ccccc2)cc([N+](=O)[O-])c1[O-] ZINC000001621373
Cc1c([C@H](C)Nc2cc(N[C@@H](C)c3cnn(C)c3C)c([N+](=O)[O-])cc2C#N)cnn1C ZINC000553309238
O=C1CN(c2ccc(CNCc3csc(-c4ncccn4)n3)cc2)CCN1 ZINC000058202619
C=CCn1c2nnc(SCc3nc(-c4ccsc4)no3)n2c2ccccc2c1=O ZINC000016065931
CCc1ccc(N2C(=O)[N-]C(=O)C(=Cc3ccccc3OCc3cccc4ccccc43)C2=O)cc1 ZINC000408989526
C[C@H]1CCCC[C@]12NC(=O)N(CC(=O)N(c1ccccc1)C1CCCCC1)C2=O ZINC000136180029
O=C(Cn1cc(Cl)cn1)N1CCCC[C@@H]1c1nnc(CC(F)(F)F)o1 ZINC000289624139
C=CCN1C(=O)/C(=C/c2ccc(-c3ccc(F)cc3)o2)SC1=S ZINC000002067857
CC(C)[C@@H](CO)CNc1nc(-c2cnccn2)nc2sc3c(c21)CCCC3 ZINC000583952384
O=C1CS/C(=N/N=C/c2cccc(OS(=O)(=O)c3cc(Br)ccc3Br)c2)N1 ZINC000003168282
O=C1[N-]C(=O)C(=Cc2ccc(Sc3nc4ccccc4[nH]3)o2)C(=O)N1 ZINC000002872920
Cc1cc(/C=C2\C(=N)N3N=C(S(=O)(=O)CC(C)C)SC3=NC2=O)c(C)n1Cc1ccccc1 ZINC000020208751
O=C1OC(/C=C\c2cccc([N+](=O)[O-])c2)=N/C1=C/c1ccccc1F ZINC000004590055
Cc1nc(N2CCC[C@H](n3ccnn3)CC2)ccc1[N+](=O)[O-] ZINC000874435058
O=C1NC(=S)NC(=O)C1=Cc1ccc(OCc2ccc([N+](=O)[O-])cc2)c(Br)c1 ZINC000001199121
CSC(=N)NN=Cc1cc(Br)cc(Br)c1[O-] ZINC000008664876
CC1(C)CC(=O)C(=CNC(c2ccccc2)c2ccccc2)C(=O)C1 ZINC000100441233
O=C(Sc1nnc(-c2ccncc2)o1)c1cccc([N+](=O)[O-])c1 ZINC000408598574
CCN(c1ccccc1)S(=O)(=O)c1ccc(N[C@@H]2CCC[N@H+](CC)C2)c([N+](=O)[O-])c1 ZINC000048325716
C#C[C@]1(O)CC[C@]2(C)[C@@H]3CC[C@]4(C)C(=O)CC[C@H]4[C@@H]3CC[C@@]2(C)C1 ZINC000253617473
CN(C)c1ccc(C=C2C(=O)[N-]C(=O)N(c3cccc(Cl)c3)C2=O)cc1 ZINC000001184860
Cc1ccc(C)c(OC2CCN(C(=O)c3ccc(C#N)cc3C)CC2)c1 ZINC000178616128
O=C([O-])[C@@]1(NC(=O)C2CCN(S(=O)(=O)/C=C/c3ccccc3)CC2)CCOC1 ZINC000776680512
Cc1ccc(CC[C@H](C)[NH+]=C([O-])N2CCC[C@@H](c3nccs3)C2)o1 ZINC000328587323
CC[C@@H](C)/C=C(C)/C=C/C1=CC2=C(Cl)C(=O)[C@@](C)(OC(C)=O)C(=O)C2=CO1 ZINC000005247705
O=C(c1coc(C2CCCCC2)n1)N1CCC(n2cc(Cl)cn2)CC1 ZINC000547946990
Cc1noc(C2CCC(Nc3ncc([N+](=O)[O-])cc3C(F)(F)F)CC2)n1 ZINC000413187328
Fc1ccc(C=Nn2c(=S)[n-]nc2C(F)(F)F)cc1 ZINC000002544713
CC1=C([N+](=O)[O-])[C@@H](c2ccccc2F)NC(=O)N1Cc1ccccc1 ZINC000003102014
O=S(=O)([O-])C(F)(F)C(F)(F)C(F)(F)C(F)(F)C(F)(F)F ZINC000100424553
Cc1ccc(-c2nnc(N3CCc4ccc([N+](=O)[O-])cc4C3)n2C2CC2)s1 ZINC000575131792
N=C1/C(=C/c2ccc(OS(=O)(=O)c3ccccc3)cc2)C(=O)N=C2SC(c3cccnc3)=NN21 ZINC000006157201
CSC1=NN2C(=NC(=O)/C(=C/c3cc(C)n(-c4cc(Cl)ccc4C)c3C)C2=N)S1 ZINC000009293406
C[C@H](COCC(F)(F)F)[N-]S(=O)(=O)c1c(F)c(F)c(F)c(F)c1F ZINC000775694844
Cn1cc(-c2nnc(N3CCC[C@@H]3c3ccsc3)n2Cc2cccs2)nn1 ZINC000612014531
CCOc1ccccc1CC1(C[N@@H+]2C[C@H]3C[C@@H](C2)c2cccc(=O)n2C3)C(=O)N(C)C(=S)N(C)C1=O ZINC000020111730
CC(=C\c1ccccc1)/C=C1\SC(=S)N(CC(=O)Nc2ccccc2[N+](=O)[O-])C1=O ZINC000016712724
O=C(N[C@H]1CO[C@H]2[C@@H]1OC[C@@H]2n1nnnc1Oc1ccc(-n2ccnc2)cc1)c1ccc(C(F)(F)F)cc1 ZINC000004147827
O=C1[N-]N(c2ccccc2)C(=O)/C1=C/c1ccc(-c2ccccc2)o1 ZINC000000444164
CCOC(=O)c1c(C)[nH]c(C(=O)OCC(=O)N(C)c2ccccc2)c1C ZINC000003376630
CCOC(=O)[C@]12CCO[C@H]1CCN(c1nc(CN(CC)CC)nc3sc(C)c(C)c31)C2 ZINC001164432648
O=C([O-])C[C@@H]1OCC=C2C[N+]3([O-])CC[C@]45c6ccccc6N[C@H]4[C@@H]1[C@H]2C[C@@H]53 ZINC000008627728
Cc1c([C@@H]2C[C@H]2Nc2cc(C)c(C(F)(F)F)cc2[N+](=O)[O-])cnn1C ZINC000549568046
O=C1/C(=C\c2ccc(-c3ccccc3)o2)SC(=S)N1c1cccc([N+](=O)[O-])c1 ZINC000113836627
Cc1ccc2nc(NCCCOC(C)C)c(/C=C3\SC(=S)N(C(C)C)C3=O)c(=O)n2c1 ZINC000002250300
Cc1ccc([N+](=O)[O-])cc1-c1ccc(CN=Nc2ccc([N+](=O)[O-])cc2[N+](=O)[O-])o1 ZINC000105509227
Cc1ncc(NC(=O)[C@@H]2CCCOC2)c(C2CC2)n1 ZINC000241466123
CN1C(=O)CN(C(=O)c2cc3cc(Br)ccc3[nH]2)[C@@H]1c1ccccc1 ZINC000471105121
O=C(COC(=O)c1cccc([N+](=O)[O-])c1C(=O)OCC(=O)c1ccc([N+](=O)[O-])cc1)c1ccc([N+](=O)[O-])cc1 ZINC000100348270
O=[N+]([O-])c1cc(S(=O)(=O)N(CC2CC2)CC(F)(F)F)cs1 ZINC000096503338
Cc1c(C=O)c2ccccc2n1C(=O)c1ccc(-c2cc([N+](=O)[O-])ccc2C)o1 ZINC000226768560
CC(C)OC(=O)CN1C(=O)/C(=C/c2ccccc2OCc2ccccc2)SC1=S ZINC000001276883
CN1C(=O)C[C@H](N2CCc3c4ccccc4[nH]c3[C@H]2c2ccccc2)C1=O ZINC000248070113
Cc1cc2c(cn1)CN(c1ncnc3sc4c(c31)CCC4)C2 ZINC001167112486
Cc1ccccc1OCCCn1cccc1/C=C1\C(=N)N2N=C(N3CCCC3)SC2=NC1=O ZINC000020356402
C#CC[NH+]1CCC(C(=O)N2C[C@H]3CN(C(=O)/C(C)=C\C)C[C@@]3(C)C2)CC1 ZINC000993020349
Oc1ccccc1C=Nn1c(=S)[n-]nc1-c1ccco1 ZINC000001245565
O=C1[N-]N(c2ccccc2)C(=O)/C1=C\c1csc(-c2ccsc2)n1 ZINC000728697891
O=C([O-])[C@]1(NC(=O)[C@H]2CCCN(C(=O)CCOc3ccccc3)C2)CCSC1 ZINC000537403177
S=C1N=NC(c2ccc(Cl)cc2)N1N=CC=Cc1ccccc1 ZINC000252429472
Cc1nnc2n1CCN(C(=O)c1cc3ccc(C)cc3[nH]1)C2 ZINC000069491747
O=C1c2ccccc2C(=O)C1=C([O-])C=Cc1ccccc1 ZINC000100866724
C[C@@H]1CN(C(=O)c2c[nH]c(C#N)c2)C[C@H]1[NH2+]CC(=O)N1CCC[C@H](C)C1 ZINC001082483682
O=C1NC(=S)NC(=O)C1=Cc1cc(I)c(OCc2ccccc2F)c(I)c1 ZINC000409078962
C=CCN(Cn1nc(C)n(CC=C)c1=S)[C@@H]1CCc2ccccc21 ZINC000032916162
CN(C)c1ccc([C@@H](c2nnnn2C2CCCC2)N2CCc3ccccc3C2)cc1 ZINC000020120986
Cc1nc(COC(C)(C)C)oc1-c1nc(C2(c3ccncc3)CCC2)no1 ZINC000656035956
CCCN(C[C@H]1CCCCO1)c1nnc(-c2cc[nH]n2)n1Cc1cccs1 ZINC000612022096
CC(C)N1C(=O)/C(=C/c2cccc([N+](=O)[O-])c2[O-])SC1=S ZINC000036613148
O=C(CCNC(=O)NC12CC3CC(CC(C3)C1)C2)N[C@@H](C(=O)[O-])[C@@H]1CCCOC1 ZINC000432124724
C[C@H]1CN(C(=O)c2c[nH]c3cccc([N+](=O)[O-])c23)[C@@H](c2ccccc2)CO1 ZINC000535705668
O=[N+]([O-])c1ccc2ncnc(N[C@H](c3ccccc3)[C@H]3CCOC3)c2c1 ZINC000611713535
COc1ccccc1N=C1NC(=O)/C(=C/c2cccn2-c2ccc([N+](=O)[O-])cc2)S1 ZINC000408721568
O=C1S/C(=C/c2ccccc2[N+](=O)[O-])C(=O)N1CCc1ccccc1 ZINC000409219589
O=c1c(C=C2C(=O)N(c3ccccc3)N=C2c2ccccc2)c(-c2ccccc2)[n-]n1-c1ccccc1 ZINC000005846575
O=C1CCN(S(=O)(=O)c2ccccc2)CCCN(S(=O)(=O)c2cccc3nsnc32)CCN1 ZINC000257193844
O=[N+]([O-])c1cnc(Cl)c(C(F)(F)N2CCCn3cnc(C[NH2+]C4CCC4)c3C2)c1 ZINC001164838005
C[C@@H]1CCc2c(sc3nc(SCC#N)nc(SCC#N)c32)C1 ZINC000006510562
N#CC1(CC(=O)N2C[C@@H]([N-]C(=O)C(F)(F)F)CC[C@H]2C(F)(F)F)CC1 ZINC000819288552
CCN(CC)C(=O)Cn1cc(/C=C2\C(=O)[N-]C(=O)N(Cc3ccco3)C2=O)c2ccccc21 ZINC000409144927
Cn1cnc(S(=O)(=O)N2CCCN(S(=O)(=O)c3cccc4nsnc43)CCNC(=O)C[C@@H]2c2ccccc2)c1 ZINC000257197327
CSc1ccc(C2C3=C(CCCC3=O)NC3=C2C(=O)CCC3)cc1 ZINC000019881730
Cc1cn([C@H](C)c2ccccc2)nc1NCc1cn(-c2ccccc2)nc1C ZINC000471811747
C=C1CC(C)(C(=O)N2C[C@H]3CCN(C(=O)[C@H]4C[NH+]5CCC4CC5)C[C@H]3C2)C1 ZINC000986634109
C=CCN1C(=O)S/C(=C/c2ccccc2OCc2ccccc2C#N)C1=O ZINC000409070427
O=[N+]([O-])c1ccc(Sc2ccc(N3C(=S)N[C@@H](c4ccccn4)[C@H]3c3cccn3C3CCCC3)cc2)cc1 ZINC000224768759
O=C(c1cncn1-c1ccccc1)N1CCC[C@H](c2nnc3ccccn32)C1 ZINC000040011991
N#CC(C(=O)C1(c2ccccc2)CCC1)c1ccc(C(F)(F)F)cn1 ZINC000048828996
C[C@H](c1ccncc1)N(C)C(=O)N[C@@H]1CC[C@@H]2CCCC[C@H]2C1 ZINC000520127556
O=C(CSc1nnc(-c2ccco2)o1)c1c[nH]c(C(=O)N2CCCC2)c1 ZINC000009460426
O=C1/C(=C/c2cccc([N+](=O)[O-])c2[O-])SC(=S)N1Cc1ccccc1 ZINC000016479722
O=C(Cn1[nH][n-]c2c(=O)n(-c3ccc(F)cc3)c(=O)c1=2)Nc1ccccc1[N+](=O)[O-] ZINC000010433647
N#Cc1cc(N2C[C@@H]3CN(Cc4nccs4)C[C@H]3C2)nc2ccc([N+](=O)[O-])cc12 ZINC001164788233
Cc1nn(-c2ccccc2)c(Cl)c1C=Nn1c(=O)c(C)n[n-]c1=S ZINC000100150289
O=C(Cc1ccccc1OC1CCCC1)N1CCC([C@@H]2CCCCO2)CC1 ZINC000619178421
Cc1c(C#N)c(=O)n(C)c(N2CCC(C(N)=O)CC2)c1/C=C1\SC(=S)N(CCc2ccccc2)C1=O ZINC000016750095
C[C@@]1(c2nnc(N3CCC(c4ccccc4)CC3)n2CC2CC2)CCCO1 ZINC000612941094
Cc1[n-]n(-c2ccccc2)c(=O)c1C=Nc1nnc(-c2ccccc2)s1 ZINC000100501317
C=CCN(Cc1cccc(C#N)c1)c1nnc(Cn2nc(C)cc2C)n1CC(=C)C ZINC000460382135
Cc1ccc([C@@H]2[C@H]3C(=O)N(c4ccc(C)cc4)C(=O)[C@H]3N3CCCN23)cc1 ZINC000019169557
O=C(Nc1ncc(C(F)(F)F)s1)N1CCC[C@H]1c1ccco1 ZINC000328588583
Cc1cc(/C=C2/C(=N)N3N=C(c4ccco4)SC3=NC2=O)c(C)n1Cc1ccccc1 ZINC000041076765
CC(C)(C)Nc1nc(=NN=Cc2ccccc2F)nc(NCc2ccccc2)[nH]1 ZINC000033388315
O=C1NC(=S)NC(=O)C1=Cc1cc(Br)cc(Br)c1Oc1ccc([N+](=O)[O-])cc1[N+](=O)[O-] ZINC000409092151
Cc1cn([C@@H](C)c2ccccc2)[nH]c1=NC(=O)c1cc([N+](=O)[O-])c(C)s1 ZINC000472828132
O=C1NC(=S)NC(=O)C1=Cc1ccc(Sc2cccc3cccnc32)o1 ZINC000408993531
O=C(CC1CCOCC1)N[C@@H]1CCCC[C@H]1OC(=O)CC1CCOCC1 ZINC000095469154
CN(Cc1cccnc1)[C@@H]1CN(c2nc(Cl)nc3c2CSCC3)[C@H]2CCCO[C@H]12 ZINC001164809412
CCN(CC)c1ccc(/C=C2/SC(=O)N(CNc3ccc(C)c(C)c3)C2=O)cc1 ZINC000059417939
CCOC[C@@H]1c2c(cnn2CC2CCOCC2)CCN1c1ccc(C[N@H+](C)C2CC2)cn1 ZINC001164903048
O=C1C(=C/C=C/c2ccc([N+](=O)[O-])o2)C(=O)N(c2ccccc2)C(=S)N1c1ccccc1 ZINC000016488470
CC(C)CS(=O)(=O)C1=NN2C(=NC(=O)/C(=C/c3ccc(SCc4ccco4)o3)C2=N)S1 ZINC000020239084
CCOC(=O)[C@@]12C[C@@H]1CCN2c1nc(CN2CCCCC2)nc2sc3c(c21)CCC3 ZINC001164625505
C=CCn1c([C@@H]2OCC[C@@H]2C)nnc1N1CCO[C@@H](c2ccc(OC(F)F)cc2)C1 ZINC000508904834
O=c1c2ccccc2nc(-c2ccccc2)n1N=Cc1ccc(N2CCCC2)o1 ZINC000409401687
O=[N+]([O-])c1cnc(C(F)(F)F)cc1Sc1nnc(C2CC2)n1C1CC1 ZINC000278331527
CCOC(=O)C1=C(c2ccccc2)N=c2s/c(=C\c3c[nH]c4ccccc34)c(=O)n2[C@@H]1c1ccccc1 ZINC000003231235
Cc1ccc(N2C(=O)/C(=C\c3ccc([N+](=O)[O-])o3)C(=O)[N-]C2=S)cc1 ZINC000004815171
O=C1[N-]C(=S)N(c2ccc(Cl)cc2)C(=O)/C1=C/c1cccs1 ZINC000000432540
C=CCn1cc(C(=O)N2C[C@H]3C[N@@H+](Cc4cn(C)nc4C)C[C@@]3(C)C2)nn1 ZINC001092081500
Cc1ccc([N+](=O)[O-])cc1S(=O)(=O)NCCSC(C)(C)C ZINC000113942797
NC(=NS(=O)(=O)c1ccc(N)cc1)NC=C1C(=O)CC(c2ccccc2)CC1=O ZINC000002223206
CC(C)CN(c1nnc(C2CCN(c3ncccn3)CC2)n1CC1CC1)C(C)C ZINC000612818519
O=[N+]([O-])c1ccc([N+]2=C3SCCCN3C[C@@]2(O)c2ccc(Br)cc2)cc1 ZINC000004531455
CN(C)c1ccc(C(=O)N2CCN(C(=O)c3cccs3)[C@H](C(=O)N[C@H](Cc3c[nH]c4ccccc34)C(N)=O)C2)cc1 ZINC000008627213
Cc1nc2cc([C@@H]3CCCCN3C(=O)c3ccnn3C)[n-]n2c(=O)c1C ZINC000012161600
C=C(C)CN(Cc1cnn(C(C)C)c1)S(=O)(=O)c1cc([N+](=O)[O-])cc(C)c1C ZINC000510490622
C=CCSc1nc(-c2ccccc2)c(C#N)c(=O)[n-]1 ZINC000012731493
C=CCn1cnnc1SCc1csc(-c2ccc(F)cc2)n1 ZINC000006607030
O=C(COc1ccc(Br)cc1C=Nn1c(=O)[nH]c2ccccc2c1=O)Nc1cccc(F)c1 ZINC000409361766
N#Cc1cccc(NC(=S)N[C@H]2CO[C@H]3[C@@H]2OC[C@@H]3n2nnnc2Oc2cccc(N3CCOCC3)c2)c1 ZINC000004147801
CC(C)(C)[C@@H]1CCC[C@@H](NC(=O)Cc2csc(-c3cnccn3)n2)CC1 ZINC000547724307
O=c1[n-]c(=O)c([N+](=O)[O-])c(C=Cc2cccn2-c2cccc([N+](=O)[O-])c2)[nH]1 ZINC000409323909
C=CCN(/N=N/c1cccc([N+](=O)[O-])c1)c1cccc([N+](=O)[O-])c1 ZINC000013147113
Nc1nc(N)c(/C=N/c2ccc(I)cc2)c(Nc2ccc(I)cc2)n1 ZINC000004822433
O=C(c1nc2c(s1)CCC2)N1CCC[C@H](c2ccc([N+](=O)[O-])cc2)C1 ZINC000415759344
Cc1c(Br)c(C)n([N-]C(=O)c2coc(C3CCC3)n2)c(=O)c1C#N ZINC000848376508
O=c1[nH]c2ccccc2n1C1CCN(c2nnc(C3CCC3)n2CC2CC2)CC1 ZINC000612611234
CC[C@@H](C)N1C(=O)/C(=C/N2C[C@H]3C[C@@H](C2)Cn2c(=O)cccc23)SC1=S ZINC000217526938
CN(C(=O)c1cc(C(=O)OC(C)(C)C)n(-c2ccccc2)n1)c1ccc(C#N)cc1 ZINC000439926846
C[C@@]1(c2ccc3ccccc3c2)NC(=O)N(Cc2nnc(-c3ccco3)o2)C1=O ZINC000009217946
Cc1[nH]c2ccccc2c1/C=C1/SC(=O)N(Cc2cccc([N+](=O)[O-])c2)C1=O ZINC000111507799
N#Cc1c2c(sc1NC(=O)CC[N@@H+]1CC[C@@H]3NC(=O)OC[C@H]3C1)CCC2 ZINC000281292385
Cc1cc(F)c(N)c(I)c1 ZINC000088613822
Cc1ccc2nc3[n-]c([N-][NH+]=Cc4ccc(N(C)C)cc4)nnc-3c2c1 ZINC000006281471
CCOC(=O)c1ccc(S(=O)(=O)N2CCC(C(=O)Nc3sc4c(c3C#N)CCCC4)CC2)cc1 ZINC000514291193
Cc1ncc([N+](=O)[O-])c(N2CC[C@@H]3[C@@H](C[C@H](Cn4cccn4)[N@H+]3C(C)C)C2)n1 ZINC001164833772
C=CCn1c(-c2cccn2C)nnc1N1CC[C@H](Oc2ccc(C(F)(F)F)cn2)C1 ZINC000508922541
CCOC(=O)c1ccnc(N2C[C@H](N(C)Cc3cccnc3)[C@@H]3OCCC[C@@H]32)c1C(=O)OCC ZINC001164804209
C[S@@](=O)CCC[NH2+]Cc1cc(I)cc([N+](=O)[O-])c1 ZINC000572351680
CC1(C)SC[C@H](C(=O)N2CCC(Cc3ccccc3F)CC2)NC1=O ZINC000095386430
COC(=O)[C@@H](Cc1c[nH]c2ccccc12)/N=C/c1cccc([N+](=O)[O-])c1[O-] ZINC000003122957
CNC(=S)NN=Cc1cc(Br)cc(Br)c1[O-] ZINC000008694089
O=c1[n-][nH]c(=O)c2cccc(N=Cc3ccc(Br)s3)c12 ZINC000252629018
CN(Cc1ccccc1)c1oc(/C=C/c2ccc(F)cc2)nc1C#N ZINC000020446657
O=C1[N-]C(=S)N(c2ccccc2F)C(=O)C1=Cc1ccccc1OCc1cccc2ccccc21 ZINC000059136432
CCN(CC)S(=O)(=O)c1cccc(NC(=O)COC(=O)c2cc(C)n(-c3ccccc3)c2C)c1 ZINC000013145364
Cc1[n-]n(-c2ccc(C)cc2)c(=O)c1C=Nc1ccc([N+](=O)[O-])cc1C ZINC000095471521
Cc1ccc2[nH]c(=O)c([C@@H](c3nnnn3C3CCCC3)N3CCN(c4nc5ccccc5s4)CC3)cc2c1 ZINC000019941316
Cc1cc(C[N@@H+]2CCC[C@H](CN(CC(=O)[O-])C(=O)OC(C)(C)C)C2)c(C)o1 ZINC001605166100
Cc1ccc(N2C(=O)C(=CNc3ccccc3F)C(=O)[N-]C2=S)cc1 ZINC000408763767
O=C1N/C(=C/c2cc([O-])ccc2[N+](=O)[O-])C(=O)N1Cc1ccccc1F ZINC000409105111
N#Cc1ccc(N[C@@H]2CCC[N@@H+]3CCSC[C@@H]23)c(CS(N)(=O)=O)c1 ZINC000895570437
N#Cc1ccc(S(=O)(=O)N(Cc2ncc(-c3ccccc3)o2)C[C@H]2CCCO2)cc1 ZINC000464788325
Cc1cc2nc(COc3ccc(C)cc3NC(=O)COc3c(C)cccc3C)cc(=O)n2o1 ZINC000035378652
O=[N+]([O-])c1cc(C(F)(F)F)c(Cl)c([N+](=O)[O-])c1[N-]c1ncc(C(F)(F)F)cc1Cl ZINC000013827765
O=c1nc(C(F)(F)F)cc(C=Cc2cc([N+](=O)[O-])cc([N+](=O)[O-])c2[O-])[nH]1 ZINC000408720329
CC(=O)N[C@@H](Cc1cccn1C)C(=O)NC1CCN(c2c(Cc3ccccc3)c(C)nc3ncnn32)CC1 ZINC000013564869
C[N@H+](Cc1ccc(N2CCC[C@@]3(C2)COCCN(c2cccc(C#N)n2)C3)nc1)C1CC1 ZINC001164663456
O=C1[C@@H]2CN(C(F)(F)c3cc(Cl)nc(-c4ccccn4)n3)C[C@H]2CN1c1cccnc1 ZINC001165017674
CC(C)(C)C(=O)Nc1nc2c(s1)C[C@@H]1[C@](C)(CO)[C@H](O)CC[C@@]1(C)[C@@H]2CC(=O)NC1CCCCC1 ZINC000004222361
CSc1ccc([C@H]2C3C(=O)CCCC3=Nc3c(C#N)cnn32)cc1 ZINC000102838780
Cc1cc(/C=C2/C(=N)N3N=C(C(F)(F)F)SC3=NC2=O)c(C)n1-c1ccc(C)c(C)c1 ZINC000041076298
Cc1cc(C=C2C(=O)[N-]C(=O)NC2=O)c(C)n1-c1ccc2ncccc2c1 ZINC000408965184
CCc1ccc(N2C(=O)[N-]C(=O)C(=Cc3ccccc3)C2=O)cc1 ZINC000408983255
CC(C)CS(=O)(=O)C1=NN2C(=NC(=O)/C(=C/c3ccc(-c4cccc([N+](=O)[O-])c4)o3)C2=N)S1 ZINC000020208682
C=CCN(Cc1cccc([N+](=O)[O-])c1)C(=O)N[C@@H]1CCC[C@H]1CNC(=O)[O-] ZINC000823500845
CC(C)=CCC[C@@](C)(O)C#CCN1CCCC[C@H]1c1cccnc1 ZINC000061997608
Cc1nn(-c2ccccc2)c(C)c1C(=O)/C=C/c1ccc(C#N)cc1 ZINC000060062647
O=C(Nc1cccc2ccccc21)N[C@H]1CO[C@H]2[C@@H]1OC[C@@H]2n1nnnc1Oc1ccc(-n2cncn2)cc1 ZINC000004259858
O=c1cc(CSc2nc3ccccc3c3nc(CCc4c[nH]c5ccccc45)nn32)nc2ccccn12 ZINC000002968843
O=C1[N-]C(=O)C(=Cc2ccc(-c3cccc(C(F)(F)F)c3)o2)C(=O)N1 ZINC000008972230
C=CCn1c(C)c(C=Nn2c(=O)[nH]c3ccccc3c2=O)c2ccccc21 ZINC000409366899
Cn1nc(I)c2cccc([N+](=O)[O-])c21 ZINC000095708087
O=[N+]([O-])c1ccc(S(=O)(=O)NC2C[C@H]3CC[C@@H](C2)[NH2+]3)c(C(F)(F)F)c1 ZINC000237796261
O=C(c1nc2n(n1)-c1ccccc1S(=O)(=O)[N-]2)N(Cc1ccccc1)c1ccccc1 ZINC000069592994
Cc1nc(-c2ccncc2)nc(N2C[C@H]([N@H+](C)Cc3cccnc3)[C@@H]3OCCC[C@H]32)c1C ZINC001164811990
O=C(c1ccc(N2CC(=O)NC2=O)cc1)N1CCCC[C@@H]1c1ccccn1 ZINC000072421351
Cc1cccc([N+](=O)[O-])c1S(=O)(=O)N(C)Cc1ccco1 ZINC000046033626
O=C([O-])c1ccc(CNC=C2C(=O)[N-]C(=O)N(Cc3ccco3)C2=O)cc1 ZINC000408547103
N#Cc1c([N-]C(=O)c2ccc([N+](=O)[O-])o2)sc2c1CCC2 ZINC000002999125
Cn1nccc1[C@H]1CCCCN1S(=O)(=O)c1cccc2cnccc21 ZINC000281408940
N#Cc1ccccc1N1CCCN(C(=O)N[C@@H]2CCO[C@H](c3ccc(F)cc3)C2)CC1 ZINC000542739533
CC(C)(C)[C@@H](NC(=O)[C@@H](NC(=O)c1cnccn1)C1CCCCC1)C(=O)N1C[C@@H]2CCC[C@@H]2[C@H]1C(=O)[O-] ZINC000113591061
CCOC(=O)C1=C(C)N=c2s/c(=C\c3ccc(N4CCCCC4)o3)c(=O)n2[C@@H]1c1c(OC)ccc2ccccc21 ZINC000008444596
CNc1nc(N2CC(C)(C)OC(C)(C)C2)ncc1F ZINC000725271632
C[C@]1(c2nnc(N3CC[C@@H](C4CCCCC4)C3)n2C[C@H]2CCCO2)CCCO1 ZINC000611879177
CC[C@H](C)N(Cc1ccccc1)S(=O)(=O)c1ccc(C)cc1[N+](=O)[O-] ZINC000507493968
O=[N+]([O-])c1cccc(/C=C/c2nn3c(nnc3-c3cc4ccccc4o3)s2)c1 ZINC000096193947
Cc1nn(CCn2c3ccccc3oc2=O)c(C)c1[N+](=O)[O-] ZINC000026007500
CN1CCN(NC(=O)CCN2C(=O)/C(=C/c3ccccc3)SC2=S)CC1 ZINC000001203253
CC(C)c1ccc(N2C(=O)/C(=C/c3ccoc3)C(=O)[N-]C2=S)cc1 ZINC000409235265
C=CCN1C(=O)/C(=C/c2ccccc2C(F)(F)F)SC1=S ZINC000001156311
CCN(CC)Cc1nc2sc(C)c(C)c2c(N2Cc3nnn(CC)c3[C@@H](COC)C2)n1 ZINC001164662945
N#Cc1ccccc1-c1ccc(C=Nn2c(=O)[nH]c3ccccc3c2=O)o1 ZINC000409352316
CC1=NN(c2ccccc2)C(=O)/C1=C/c1ccc(OS(=O)(=O)c2ccc(C)cc2)cc1 ZINC000013880071
O=C(Nc1nc2c(ccc(F)c2F)s1)c1csc([C@H]2CCCO2)n1 ZINC000535754176
Cc1cc(C=Nn2c(=O)[nH]c3ccccc3c2=O)c(C)n1-c1c(C)cccc1C ZINC000409355513
C[C@H]1C[C@@H](C(=O)N2CC[C@H]3CN(C(=O)c4ccc(C#N)[nH]4)C[C@H]32)CC[N@@H+]1C ZINC001022471388
CCCO[C@@H]1CCCN(C(=O)NC2CCC(C(=O)OC(C)(C)C)CC2)CC1 ZINC000092042970
S=C(Nc1nc(-c2ccccc2)c(/N=N/c2ccccc2)s1)Nc1ccccc1 ZINC000104113164
CN(Cc1cccnc1)[C@@H]1CN(c2nc(C(F)F)nc3ccc(F)cc32)[C@H]2CCCO[C@H]12 ZINC001164806192
Cc1c(/N=C/c2ccc(C(C)C)cc2)c(=O)n(-c2ccccc2)n1C ZINC000000061143
O=C1C[C@@H](Nc2ccc([N+](=O)[O-])cc2)CN1CC(F)(F)F ZINC000075142979
FC(F)(F)c1n[n-]c(=S)n1N=Cc1cccs1 ZINC000002544715
Cc1ccc(Sc2oc(/C=C3\C(=O)[N-]C(=S)N(c4ccccc4)C3=O)cc2Br)cc1 ZINC000408908158
O=C1[N-]C(=O)N(c2ccccc2)C(=O)C1=Cc1c[nH]c2ccccc12 ZINC000002255668
Cc1ccccc1/C=N/N=C1/NC(=O)C(Cc2ccccc2[N+](=O)[O-])S1 ZINC000005214783
C=CCN1C(=O)[N-]C(=O)/C(=C/c2ccc(-c3ccccc3[N+](=O)[O-])o2)C1=O ZINC000004599994
O=[N+]([O-])c1cc(C=Nc2cccc(Br)c2)ccc1Sc1nc[nH]n1 ZINC000006888780
CSCC[C@H](N[C@H](C)c1cccc([N+](=O)[O-])c1C)c1nnc2ccccn21 ZINC000164259865
O=C([O-])C[C@H](NC(=O)[C@@H]1CC[C@H]2CCCC[C@H]2C1)c1cccs1 ZINC000683298650
Cc1ccccc1OCCn1cc(/C=C2/C(=N)N3N=C(S(C)(=O)=O)SC3=NC2=O)c2ccccc21 ZINC000041077863
CC(C)(C)OC(=O)c1ccnc(N2CCCN(C(=O)c3ccsc3)CC2)c1 ZINC000095997100
C[C@H]1Cc2ccccc2N1C(=O)CN(c1ccc(OCc2ccccc2)cc1)S(C)(=O)=O ZINC000010449855
O=C(NC1CCCCC1)c1ccc(COc2ccccc2[N+](=O)[O-])o1 ZINC000000115505
O=C(CCC(=O)N1CCc2sccc2C1)NC[C@@H]1Cc2ccccc2O1 ZINC000048362972
Cc1cccn2c(=O)c(/C=C3\SC(=S)N(CCC(C)C)C3=O)c(N3CCSCC3)nc12 ZINC000002276555
O=C([O-])[C@@H]1[C@@H]([N-]C(=O)C(F)(F)F)CCCN1Cc1c(F)cncc1F ZINC001594896585
O=C([O-])COc1ccccc1/C=C1/SC(=S)N(CC(=O)[O-])C1=O ZINC000033525467
CC[NH+](CC)CCOC(=O)c1ccc(NC=C2C(=O)[N-]C(=S)N(c3ccc(C)cc3)C2=O)cc1 ZINC000009350554
Cc1cccc([N+](=O)[O-])c1N1CCC[C@@H](c2nncn2C)C1 ZINC000120594344
O=c1nc([C@@H]2CSCCS2)[nH]c2scc(-c3ccc(F)cc3)c21 ZINC000177358772
O=[N+]([O-])/C(=C\c1ccccc1)S(=O)(=O)c1ccc([N+](=O)[O-])cc1 ZINC000011690436
Cc1onc(C(=O)[N-]c2sc3c(c2C#N)CCC3)c1[N+](=O)[O-] ZINC000006736784
O=C1[N-]C(=O)N(c2cccc(C(F)(F)F)c2)C(=O)C1=Cc1ccco1 ZINC000008995883
Cn1cccc1C=C1C(=O)[N-]C(=O)N(c2cccc(C(F)(F)F)c2)C1=O ZINC000008771732
CC(C)c1ccc(C(=O)N2CCC[C@@]3(CCC(=O)N(C4CC4)C3)C2)c(=O)[nH]1 ZINC000077440090
C=CCn1c(SCCC(C)C)nc2sc3c(c2c1=O)CCC3 ZINC000002217546
Cn1cc(N2C[C@@H]3CN(C(F)(F)c4cc(Cl)nc5c4CCCCC5)C[C@H]3C2=O)cn1 ZINC001164984960
O=C(c1cc2sccc2s1)N1CCN(c2nccc3occc32)CC1 ZINC000471710628
Cc1ccc(N(C(C)C)S(=O)(=O)CCc2ccc([N+](=O)[O-])cc2)cc1 ZINC000503436289
O=c1[nH]c2c(cccc2[N+](=O)[O-])nc1C=C([O-])c1cccc([N+](=O)[O-])c1 ZINC000013212173
Cc1cccc(N2C(=O)C(=Cc3cccc([N+](=O)[O-])c3)C(=O)N(c3cccc(C)c3)C2=O)c1 ZINC000003129876
O=[N+]([O-])c1ccc(N2CCO[C@@H](c3ccc(F)c(F)c3)C2)c2ccncc21 ZINC000066815544
CN1C(=O)C(=CC2=CC(=NNc3cccc(C(F)(F)F)c3)C=CC2=O)SC1=S ZINC000103957069
N#Cc1ccc(S(=O)(=O)[N-]C(=O)c2csc(-c3ccco3)n2)cc1 ZINC000048503313
C=CCSc1nnc(NC(=O)CSCc2ccc(Br)cc2)s1 ZINC000225694091
O=C(COc1ccccc1)Nc1ccc(N2C(=S)N[C@H](c3ccccn3)[C@@H]2c2cccn2-c2ccc([N+](=O)[O-])cc2)cc1 ZINC000225082356
CC(C)(C)OC(=O)N[C@@H]1CCCN(c2ccc3ncccc3c2[N+](=O)[O-])C1 ZINC000112075433
COCCNc1nc2c(C)cccn2c(=O)c1/C=C1\SC(=S)N(CCCc2ccccc2)C1=O ZINC000009361254
Cc1cc(C)c(S(=O)(=O)NCCN([C@@H]2CCS(=O)(=O)C2)S(=O)(=O)c2cc(C)c(C)cc2C)cc1C ZINC000575424564
CCOC(=O)c1c(C)c(C(C)=O)sc1NC(=O)Cn1nc(COc2ccccc2C)oc1=S ZINC000409164161
CCC[C@H](C)[C@H]1CCCN1c1nnc(Cc2ccccn2)n1CC1CC1 ZINC000612822166
CCN(CC)Cc1nc2sc(C)c(C)c2c(N2CC[C@@H](c3ccncc3)C2)n1 ZINC001165040711
C[S@@](=O)C1(C[NH2+]Cc2cc(I)cc([N+](=O)[O-])c2)CC1 ZINC000289807383
CCn1nc(C)c(CC(=O)N2CCC[C@H]2c2nnc3n2CCCCC3)c1C ZINC000368351606
N#Cc1cccc(-c2csc(NC(=O)C(=O)N3CC=C(c4ccccc4)C3)n2)c1 ZINC000441499290
FC(F)(c1cnc(Cl)nc1)N1CC[C@@H]2[C@@H](C[C@@H](Cn3cncn3)N2c2nccs2)C1 ZINC001164898914
O=C1[N-]C(=S)N(c2cccc(Cl)c2)C(=O)/C1=C/c1cccs1 ZINC000000228864
CN1C(=O)/C(=C/c2cc(Br)c(OCc3cccc([N+](=O)[O-])c3)c(Br)c2)C(=O)NC1=S ZINC000408908182
S=c1[n-]nc(-c2ccncc2)n1N=Cc1ccccc1 ZINC000261148381
O=C(NCCc1nc(C(F)(F)F)cs1)[C@@H]1CCCN1c1nccs1 ZINC000174829424
O=C([O-])C(C(=O)c1ccccc1)=C1Nc2ccccc2N1 ZINC000005517602
O=C1S/C(=C/c2cccn2-c2ccc([N+](=O)[O-])cc2)C(=O)N1c1ccccc1 ZINC000113835279
C[C@@H]1CCC[C@H](NC(=O)CSCCN2C(=O)c3ccccc3C2=O)[C@@H]1C ZINC000007093871
O=C(CSc1nnnn1C1CCCCC1)c1cccc(N2CCCC2=O)c1 ZINC000009448318
Cc1cs/c(=N\c2ccccc2)n1C[C@@H](O)c1ccc([N+](=O)[O-])cc1 ZINC000100840984
Cc1ccc(C)c(N2C(=O)[N-]C(=O)C(=Cc3ccccc3)C2=O)c1 ZINC000408873785
Cn1cc(-c2csc([N-]S(=O)(=O)c3cnn(C4CCC4)c3)n2)cn1 ZINC000903606970
Cc1noc2nc(C3CC3)cc(C(=O)N3CCN(c4nccs4)CC3)c12 ZINC000011188220
O=[N+]([O-])c1cc(/C=N\c2ccccc2I)ccc1[O-] ZINC000408904464
CC12CN3CC(C)(CN(C1)C3c1c[nH]c3ccccc13)C2 ZINC000019322385
Cc1ccc(N2C(=O)[N-]C(=O)C(=Cc3ccccc3C)C2=O)cc1C ZINC000408784788
C=C(C)C[NH2+][C@@H]1CCC[C@H]2CN(C(=O)CCn3ccnn3)C[C@@H]21 ZINC000992673732
C[N@H+](Cc1ccccn1)[C@@H]1CCC[C@@H]2CN(c3ncnc4c3NC(=O)CS4)C[C@@H]21 ZINC001165023135
O=[N+]([O-])c1ccc(CSc2nnc(Cc3ccc(Br)cc3)o2)cc1 ZINC000010475619
C[C@@H](CC#N)Sc1ccccc1NC(=O)Cn1nnnc1/C=C/c1ccccc1 ZINC000479930736
CN(C)c1ccc(/N=C\c2cc(Br)cc([N+](=O)[O-])c2[O-])cc1 ZINC000409094786
N#Cc1ccc(C(F)(F)F)c(N[C@@H]2CCO[C@]3(CCSC3)C2)c1 ZINC000097163622
CCc1nc(NC(=O)C(=O)N(C)Cc2nc3c(s2)CCCC3)sc1C ZINC000193078975
O=C([O-])CN1C(=O)/C(=C/c2ccccc2OCC(=O)Nc2ccccc2)SC1=S ZINC000409347764
O=[N+]([O-])c1cccnc1N[C@@H](CO)Cc1c[nH]c2ccccc12 ZINC000096424077
C#CCN1C(=O)S/C(=C/c2cn([C@@H](C)CC)c3ccccc23)C1=O ZINC000001078115
C/C(=C/c1ccccc1)[C@@H]1Nc2ccccc2C(=O)N1 ZINC000096794950
Cc1c(C=C2C(=O)[N-]C(=O)N(c3ccc(F)cc3)C2=O)c2ccccc2n1Cc1ccc([N+](=O)[O-])cc1 ZINC000059135094
O=C(Nc1cccc(N2CCCC2)c1)N1CCC[C@@H]2CCC[C@H]21 ZINC000086284447
CCn1cc(CN(c2nnc(Cc3ccsc3)n2CC2CC2)C(C)C)cn1 ZINC000612756431
O=C1[N-]N(c2cccc(C(F)(F)F)c2)C(=O)/C1=C\c1cccs1 ZINC000004844521
N#Cc1c2c(sc1NC(=O)[C@@H]1CCCC[C@@H]1C(=O)[O-])CCC2 ZINC000005725586
O=C(CCC(=O)Nc1nnc(C2CCCCC2)s1)NC[C@H]1CCCO1 ZINC000002232193
N#CC1(c2ccccn2)CCN(C(=O)c2cccc([N+](=O)[O-])c2[O-])CC1 ZINC000374376656
N=C1N(/N=C\c2ccccn2)/C(=N\c2ccccc2)C(=S)N1c1ccccc1 ZINC000017255851
CC(C)(C)N1CCC[C@H](C(=O)N2CCC[C@@H](C3CCC3)C2)C1=O ZINC001167314400
CC(C)(C)c1ccc(C(=O)Oc2ccc(/C=C3/C(=N)N4C(=NC3=O)SN=C4S(C)(=O)=O)cc2)cc1 ZINC000020206172
O=C1S/C(=C/c2ccccc2F)C(=O)N1Cc1ccc([N+](=O)[O-])cc1 ZINC000215250980
O=[N+]([O-])c1ccc([O-])c(C=NN=c2[nH]c3ccccc3[nH]2)c1 ZINC000036081502
CC(C)[N@H+]1[C@@H]2CCN([C@@H](F)Oc3cncc(Cl)n3)C[C@H]2C[C@H]1Cn1cccn1 ZINC001164837722
CCCOC(=O)COc1ccc2c3ccccc3c(=O)oc2c1C ZINC000002980394
CC(=C\c1ccco1)/C=C1\C(=O)[N-]C(=O)N(c2ccc(F)cc2)C1=O ZINC000408902571
CCCSc1cncc(N2CCCn3c(=O)cc(C[N@H+](C)C(C)C)nc3C2)n1 ZINC001164812110
O=C1/C(=C\c2cccn2Cc2ccccc2[N+](=O)[O-])SC(=S)N1c1ccccc1 ZINC000409333432
Cc1ccc(C)n1N1C(=O)/C(=C/c2ccc(Sc3ccccc3)o2)SC1=S ZINC000409196268
CC(C)(C)c1n[n-]c(=S)n(N=Cc2cccs2)c1=O ZINC000001249338
Cc1nn(-c2ccccc2)c(C)c1CNc1cnn(C)c(=O)c1Br ZINC000301223071
O=C(CN1C(=O)SC(=Cc2cccs2)C1=O)c1ccc([N+](=O)[O-])cc1 ZINC000409331990
Cc1cc(C(=O)CN2C(=O)N[C@@]3(CCc4ccccc43)C2=O)c(C)n1Cc1cccs1 ZINC000009548441
O=C1[N-]N(c2ccccc2)C(=O)/C1=C/c1cc(C(F)(F)F)ccc1F ZINC000733206871
O=C1N(c2ccccc2)[C@H](c2cccc(Br)c2[O-])NC12CC2 ZINC000877858197
Cc1cn(-c2ccc(C#N)cn2)nc1NC(=O)C(C)(c1ccccc1)c1ccccc1 ZINC000461311198
C[C@@H]1COC2(CCC2)CN1c1nnc([C@H]2CCCS2)n1C[C@H]1CCCCO1 ZINC000612232829
CN(C)c1ccc(C(=O)N2CCN(S(=O)(=O)c3ccccc3)[C@H](C(=O)N[C@@H](CC3CCCCC3)C(N)=O)C2)cc1 ZINC000008627207
CC1(C)CCC[C@@]([NH2+]C[C@H]2CCC3(CCC3)CO2)(C(=O)[O-])C1 ZINC001593895959
N#Cc1cc(Br)cc(S(=O)(=O)[N-]C(=O)C[C@@H]2CC[C@H]3C[C@H]32)c1 ZINC000835215983
O=C([O-])COc1ccccc1/C=C1\C(=O)[N-]C(=O)N(Cc2ccco2)C1=O ZINC000006322769
CCOc1cc(C=C2C(=O)[N-]C(=O)NC2=O)cc(Br)c1OS(=O)(=O)c1cccc([N+](=O)[O-])c1 ZINC000408760700
CCS(=O)(=O)C1=NSC2=NC(=O)/C(=C\c3ccc(OCc4ccc(C)cc4)cc3)C(=N)N21 ZINC000020206702
N#Cc1ccccc1OCc1ccc(C(=O)N2CCC[C@]3(CCCCO3)[C@H]2C#N)o1 ZINC000468130333
Cc1cc(N2C(=S)N[C@@H](c3ccccn3)[C@@H]2c2cccn2-c2ccc(O)cc2)ccc1NS(C)(=O)=O ZINC000225461697
C[C@H]1C[C@@H]1c1ccc(CNCc2nc(C(C)(C)C)cs2)o1 ZINC000105498625
N#Cc1ccc(N2C[C@]3(CCN(C(=O)NC4CCCCC4)C3)CC2=O)cc1 ZINC000096238830
O=c1c(N=Nc2ccc(F)cc2)c(C(F)(F)F)[n-]n1-c1ccccc1 ZINC000005603858
Cc1csc(NC(=O)CCCN2C(=O)/C(=C\c3ccc(C)cc3)SC2=S)n1 ZINC000001180981
CC[C@@H](C)Oc1ccccc1C=C1SC(=O)NC1=O ZINC000001012928
S=C1N=NC(c2ccc(Cl)cc2)N1N=Cc1ccc(Cl)cc1 ZINC000245253713
O=C1c2ccccc2C(=O)N1C[C@@H]1c2ccccc2CCN1S(=O)(=O)c1ccc2[nH]c(=O)c(=O)[nH]c2c1 ZINC000009597726
CN(Cc1cccnc1)[C@@H]1CN(c2ncccc2OCc2ccccc2)[C@H]2CCCO[C@@H]12 ZINC001164803930
CC(C)(C)c1nnc(NN=Cc2ccc(Br)cc2)[n-]c1=O ZINC000004136554
O=[N+]([O-])c1ccc(-n2ccc(-c3nc(Cc4ccc(F)cc4)no3)n2)cc1 ZINC000504639545
CN1C(=O)/C(=C/c2cc(Br)c(OCc3ccccc3C#N)c(Br)c2)C(=O)NC1=S ZINC000408913920
Cc1ccc(-c2nc([N-]S(=O)(=O)c3c(C)cnn3C)sc2C)s1 ZINC000844828975
O=C(c1nc2ccccn2c1-c1ccsc1)N1CCCC1 ZINC000064543100
Cc1cc(C=C2C(=O)[N-]C(=O)N(C3CCCCC3)C2=O)c(C)n1C ZINC000033385770
O=C(COc1ccccc1)c1c[nH]c2ccccc12 ZINC000002866495
C=CCN1Cc2c3c(sc2N(C(=O)c2ccccc2)C1)CCCC3 ZINC000019201943
O=C(C[C@@H]1CCN2C[C@@H]1/C=C/COc1ccc(N3CC[NH2+]CC3)cc1CNCC2=O)NC1CCCCC1 ZINC000100035135
CCOc1cc(/C=C2/C(=N)N3C(=NC2=O)SN=C3S(C)(=O)=O)ccc1OCc1cccc(C)c1 ZINC000020205997
c1coc(CCc2nnc(N3CCC[C@H](C[C@H]4CCOC4)C3)n2CC2CC2)c1 ZINC000612788641
O=[N+]([O-])c1ccc(S(=O)(=O)NC[C@H]2CCCC[C@@H]2c2ccccc2)cc1 ZINC001211864956
Cc1cc([N+](=O)[O-])ccc1N=C1NC(=O)/C(=C\c2c[nH]c3ccccc23)S1 ZINC000408752893
CC(=O)O[C@@H]1[C@@H](O)[C@](C)(O)[C@@H](/C=C/C(=O)[O-])[C@@]2(C)CCCC(C)(C)[C@@H]12 ZINC000072320311
CN(C)c1ccc(CN(C)C(=O)CCn2c3ccccc3c(=O)[nH]c2=O)cc1 ZINC000012590400
O=S1(=O)CC[C@H](N(Cc2cccc(Br)c2[O-])C2CC2)C1 ZINC000157054003
CC(C)C[C@@H](NC(=O)Cn1c2ccccc2c(=O)[nH]c1=O)c1ccccc1 ZINC000008745131
O=C(C(=NNC(=S)c1ccccc1)c1ccccc1)c1ccccc1 ZINC000252639055
CC[C@@H](C)N1C(=O)S/C(=C/c2cc(C)n(-c3ccc([N+](=O)[O-])cc3C)c2C)C1=O ZINC000409010324
O=C1/C(=C/c2ccccc2OCc2ccccc2)SC(=S)N1Cc1ccco1 ZINC000009188441
CCOc1cc(/C=C2/NC(=O)N(Cc3ccc(Br)cc3)C2=O)ccc1OCc1cccc([N+](=O)[O-])c1 ZINC000408928786
Cc1cnccc1CN1CCCC[C@@H]1c1csc(Nc2ccc(C#N)nc2)n1 ZINC000585293031
N#Cc1ccc([C@@H]2CC(=O)Nc3c2ncn3-c2ccccc2F)cc1 ZINC000036358391
N#Cc1ccc(NC(=O)CSc2nnc(-c3ccncc3)n2-c2ccccc2)cc1 ZINC000005888333
N#Cc1ccc(-c2ccc(Br)cc2)[n-]c1=O ZINC000016429391
O=C(Nc1nncs1)c1ccc(N2CCC(Cc3cccnc3)CC2)nc1 ZINC000095983371
CCOC(=O)c1sc(NC(=O)C[N@@H+]2CC[C@@H](C)C[C@@H](C)C2)c(C(=O)[O-])c1C ZINC001591467331
Cc1ccccc1N1C(=O)/C(=C/c2ccc(N3CCOCC3)c([N+](=O)[O-])c2)SC1=S ZINC000409343046
CC(C)n1cc(S(=O)(=O)[N-]c2nc(-c3cnn(C)c3)cs2)cn1 ZINC000743046806
C[NH+](C)CC1(C(=O)N2C[C@H]3CCN(c4ncccc4C#N)C[C@H]3C2)CC1 ZINC001091870169
Cc1nc2n(n1)[C@@H](c1c[nH]c3ccccc31)C1C(=O)C[C@@H](c3ccco3)CC1=N2 ZINC000004945117
C=CC[NH2+][C@@H]1CN(C(=O)[C@@H]2CCCCS2(=O)=O)C[C@H]1c1ccccc1 ZINC001081125813
CCC[C@@H]1N(C)c2ccc([N+](=O)[O-])cc2CC12C(=O)N(C)C(=S)N(C)C2=O ZINC000006673023
O=C(N[C@H]1CO[C@H]2[C@@H]1OC[C@@H]2n1nnnc1Oc1ccccc1)NC1CCCCC1 ZINC000004259702
CCN1C(=O)/C(=C/c2ccccc2OCc2ccccc2C#N)SC1=S ZINC000409005043
c1cn(Cc2nnc(N3CC[C@@H]4CCC[C@H]43)n2CC2CC2)c2ccccc12 ZINC000612815419
CS(=O)(=O)C1=NSC2=NC(=O)/C(=C\c3ccc(Sc4ccc(Cl)cc4)o3)C(=N)N21 ZINC000020205668
C(=N\N=C(\Cc1ccccc1)c1nc2ccccc2[nH]1)\c1cccnc1 ZINC000005018053
O=C([N-]C(=O)C(F)(F)F)OCCCCOC(=O)[N-]C(=O)C(F)(F)F ZINC000004669031
N#Cc1ccccc1Oc1ccccc1C(=O)N1CCN(C(=O)c2ccccc2)CC1 ZINC000537586898
C=CCn1c(-c2cc3c(s2)CCCCCC3)nnc1N1CC[S@@](=O)[C@H](C)C1 ZINC000508796136
Cc1c(F)ccc2nc(Cl)c(C#N)c(-n3nc(CN(C)C(C)C)c4c3C[NH2+]CC4)c12 ZINC001164680955
CCc1ccc2nc3[n-]c(NN=Cc4cccn4C)nnc-3c2c1 ZINC000004660141
CC(C)[C@@](C)(C#N)NC(=O)[C@H](C)OC(=O)COc1ccccc1Cc1ccccc1 ZINC000022115976
Cc1ccccc1[C@@H](C(=O)[O-])[N@@H+]1CCC[C@@H](c2ccc([N+](=O)[O-])cc2)C1 ZINC000580726591
Cc1ccccc1C[C@@H](C)N(C)C(=O)Nc1cccc([C@@H]2CCC(=O)N2)c1 ZINC000579815016
CC[C@H](c1nnc(N2CCO[C@]3(CCSC3)C2)n1CC1CC1)c1ccccc1 ZINC000612844281
Cc1cccc(NC(=O)[C@H](C)N(C)CCc2ccccc2[N+](=O)[O-])c1C ZINC000511134821
O=C1[N-]C(=O)N(c2cccc(F)c2)C(=O)/C1=C/C=C/c1ccccc1 ZINC000408913156
O=C([O-])CC[C@H]1CCC[N@H+](Cc2nnc(-c3ccc(Br)o3)o2)C1 ZINC000320752891
N#Cc1cc(NC(=O)C(=O)N2CCC[C@@]3(CC[NH2+]C3)C2)ccc1C1CC1 ZINC000883608642
Cc1cc(C)c(N2C(=O)[N-]C(=O)C(=Cc3cccn3C)C2=O)c(C)c1 ZINC000009058939
O=C(/C=C/c1ccc(Br)cc1)c1ccc([N+](=O)[O-])cc1 ZINC000005128178
C=CCN1C(=O)/C(=C/c2ccc(OCC)c3ccccc23)C(=O)NC1=S ZINC000408902556
N#Cc1c2c(sc1NC(=O)CCSc1nnc(N3CCCC3)s1)CCC2 ZINC000064658103
O=c1[nH]c2ccc(N=Cc3ccc(C#Cc4ccccc4)cc3)cc2o1 ZINC000000050971
Cc1ccccc1C=Nn1c(=S)[n-]nc1C(F)F ZINC000002791080
C=C(C)Cn1c(-c2cc3c(s2)CCCCC3)nnc1N1CCC[C@H]2C(=O)NC[C@H]21 ZINC000460793611
N#C[C@@H]1CN(C(=O)[O-])CCN1C(=O)c1ccc(C2SCCS2)cc1 ZINC000831086686
O=C(COC(=O)c1ccccc1[N+](=O)[O-])N1CCCc2ccccc21 ZINC000003618774
CCOC(=O)c1ccc(N2C=C(C(=O)N3CCCCC3)S(=O)(=O)c3ccc(F)cc32)cc1 ZINC000263617640
O=[N+]([O-])c1cc([N+](=O)[O-])c(/N=c2\ccccn2-c2c([N+](=O)[O-])cc([N+](=O)[O-])cc2[N+](=O)[O-])c([N+](=O)[O-])c1 ZINC000100297456
CCN(CC)C(=O)CN1c2ccccc2[C@@]2(Nc3ccccc3C(=O)N2c2cccc(C(F)(F)F)c2)C1=O ZINC000002192143
COc1cc([N+](=O)[O-])ccc1-c1ccc([C@@H]2[C@@H](c3ccccn3)NC(=S)N2c2ccc(NS(C)(=O)=O)c(C)c2)o1 ZINC000225466883
CCNc1nc(N=NC2C[C@@H]3C=CC[C@@H]23)nc(NCC)n1 ZINC000254513615
CC(C)[N@@H+]1[C@H](Cn2cccn2)C[C@@H]2CN(c3cc(/C=C/N(C)C)c([N+](=O)[O-])cn3)CC[C@@H]21 ZINC001164839806
O=C1COC2(C1)CCN(c1nc(CN3CCCCC3)nc3sc4c(c31)CCC4)CC2 ZINC001164389070
Cc1ccc(N2C(=O)[N-]C(=O)[C@@]3(Cc4cc([N+](=O)[O-])ccc4N(C)[C@H]3c3ccccc3)C2=O)c(C)c1 ZINC000016971571
O=[N+]([O-])c1ccc(N=NCc2ccc(-c3ccc(F)cc3F)o2)c([N+](=O)[O-])c1 ZINC000408603437
CC(C)n1ncc2c1C[C@@H](Nc1ccc([N+](=O)[O-])c3ncccc13)CC2 ZINC000413258364
Cc1cc(/C=C2\SC(=O)N(c3ccccc3)C2=O)c(C)n1-c1ccc(N(C)C)cc1 ZINC000144228879
COc1cnc(SC)nc1N1CC[C@@H]2[C@@H](C[C@H](Cn3cccn3)[N@@H+]2C(C)C)C1 ZINC001164839463
O=C1NCCCC[C@H]1SC1=Nc2ccccc2CS1 ZINC000036643921
N#CCOc1c(Br)cc(/C=C2/C(=O)[N-]N(c3ccccc3)C2=O)cc1[N+](=O)[O-] ZINC000033605308
N#Cc1ccsc1[N-]C(=O)c1ccc(S(=O)(=O)N2CCCCC2)o1 ZINC000032827212
O[C@@H](CSc1ncn(-c2ccccc2)n1)c1ccc(C(F)(F)F)cc1 ZINC000051282881
O=S(=O)(c1cnn([C@H]2CCOC2)c1)N(c1ccccc1)C1CCCC1 ZINC000153588297
O=C1/C(=C\c2ccccc2)SC(=S)N1CNc1ccc(Oc2ccccc2)cc1 ZINC000003024682
C=CCC[N@@H+]1CCC[C@@H]1[C@H]1CCCN(C(=O)Cn2nccn2)C1 ZINC000963311960
O=C(Nc1cccnc1)[C@@]12CCO[C@H]1CCN(C(F)(F)c1c3c(nnc1Cl)CCC3)C2 ZINC001164729534
O=C(c1ccc(N2CCCC2=O)cc1)N1CCN(c2ccccc2F)CC1 ZINC000002635760
O=C1/C(=C/c2ccc(Cl)cc2)SC(=S)N1CNc1ccc([N+](=O)[O-])cc1 ZINC000003843291
CCN(c1cc([N+](=O)[O-])ccc1C)S(=O)(=O)c1ccc(SC)cc1 ZINC000224989553
O=C(COc1ccc([N+](=O)[O-])cc1)N1CCC[C@H]1[C@H]1CCCO1 ZINC000285837909
CCn1cnc(S(=O)(=O)N(C)[C@@]2(c3ccccc3)CCCCC2=O)c1 ZINC000329774403
Cc1cc(C)c2c(c1)c(C)cc1nnc(SC[C@H](C#N)CCC#N)n12 ZINC000048310234
CN(C(=O)CN(c1ccc(I)cc1)S(=O)(=O)c1ccccc1)c1ccccc1 ZINC000010286293
C=CCn1c(-c2ccc3ccccc3n2)nnc1N1CCC[C@@H](C(=O)N2CCCC2)C1 ZINC000508696920
Nc1ccc([N+](=O)[O-])cc1C(=O)N1CCc2ccsc2C1 ZINC000170605177
CCn1cc2c(=O)n(-c3ccccc3)nc-2c(C(=O)N2CCCCC2)c1 ZINC000009661381
FC(F)C(F)(F)COCc1noc(-c2ccc(-c3ccco3)s2)n1 ZINC000683604037
O=C1[N-]C(=O)C(=Cc2cn(Cc3ccccc3)c3ccccc23)C(=O)N1 ZINC000008974182
CCc1ccc(N2C(=O)/C(=C/c3ccsc3)C(=O)[N-]C2=S)cc1 ZINC000409377724
O=C1[N-]C(=O)N(C2CCCCC2)C(=O)/C1=C/c1ccc(Cl)cc1 ZINC000004783805
O=C([O-])[C@@H](Cc1c[nH]c2ccccc12)NC(=O)CCN1C(=O)[C@@H]2Cc3ccccc3CN2C1=O ZINC000008791789
Cc1cc(/C=C2/C(=N)N3N=C(CC(=O)N4CCCC4)SC3=NC2=O)c(C)n1-c1ccccc1 ZINC000008914543
CCn1c(=O)c(/C=N/c2ccccc2[N+](=O)[O-])c([O-])c2ccccc21 ZINC000103506728
O=c1[n-]n2c([nH]c3c(c2=O)CCCC3)c1N=Nc1cccc(Cl)c1 ZINC000103674869
CS(=O)(=O)C1=NN2C(=NC(=O)/C(=C/c3ccc(Sc4ccc(Cl)cc4)o3)C2=N)S1 ZINC000020207544
O=C1NC(=S)S/C1=C\c1ccc(Sc2ccc(C(F)(F)F)cn2)c([N+](=O)[O-])c1 ZINC000012370127
CCOc1cc(C=C2C(=O)NC(=S)NC2=O)cc(Br)c1OCc1ccc(C)cc1 ZINC000001173361
CC(C)C(=O)N1CC(C)(C)CC[C@@H]1CNC(=O)[C@H](C)C(C)(C)C ZINC001282410198
O=C(COc1ccccc1[N+](=O)[O-])N(C1CCCC1)[C@H]1CCS(=O)(=O)C1 ZINC000017526938
CC1(C)C(=O)O[C@H](c2ccc([N+](=O)[O-])cc2)C2(CCCCC2)C1=O ZINC000002601171
CCOC(=O)C[C@H]1C(=O)NCCN1c1nc(CN2CCC(C)CC2)nc2sc3c(c21)CCC3 ZINC001165034245
Cn1cc(C=C2C(=O)[N-]C(=O)N(CCc3ccccc3)C2=O)c2ccccc21 ZINC000013686183
O=C(N1CCC2(CCCC2=O)CC1)C1(c2ccc(F)cc2)CCCCC1 ZINC000619332282
CCC1CCC(N(C(=O)[C@H]2CCCO2)C2CC2)CC1 ZINC000097167309
Cc1cc(C(=O)N2CCC3(CC2)C[C@@H](Oc2cnccn2)CCO3)c(C)o1 ZINC000675021624
CC(C)[N@@H+]1[C@H](Cn2cccn2)C[C@@H]2CN(C(F)(F)c3cc(Cl)nc(C#N)c3)CC[C@@H]21 ZINC001164833580
COCC#CC[NH2+][C@@H]1CN(C(=O)[C@]2(C)CC=C(C)CC2)C[C@@H]1n1ccnn1 ZINC001130132850
Cn1cccc1-c1nnc(N2CCC[C@H]2c2cccs2)n1CC1CC1 ZINC000612562607
CC(C)(C)NC(=O)NC1CCC(n2cccn2)CC1 ZINC000618257207
O=C(CN1CCC[C@@H]1c1ccncc1)N1N=C(c2ccco2)C[C@H]1c1ccco1 ZINC000153938325
Cc1sc2nc(C3CC3)n3c(nn(CC(=O)N(C(C)C)C(C)C)c3=O)c2c1C ZINC000012182040
O=C(/C=C/c1ccc([N+](=O)[O-])cc1)NCCCN1CCCc2ccccc21 ZINC000217898853
CCN(CC)Cc1nc2sc(C)c(C)c2c(N2C[C@@H]3CCN(S(=O)(=O)N(C)C)C[C@@H]3C2)n1 ZINC001164954794
CC(C)C[C@H](NC(=O)[O-])C(=O)O[C@@H](C)C(=O)N(C)C1(C#N)CCC(C)CC1 ZINC000824216986
CCN(CC)c1ccc(/C=C2/SC(N3CCN(c4cccc(C)c4)CC3)=NC2=O)cc1 ZINC000002318935
Cc1c(NC=C2C(=O)CC3(CCCCC3)CC2=O)cccc1[N+](=O)[O-] ZINC000103840728
C([C@@H]1CCCO1)n1c([C@@H]2CCCS2)nnc1N1CCC[C@H](OC2CCC2)C1 ZINC000655648440
Cc1c(/N=C/C(Cl)=C\c2ccc([N+](=O)[O-])cc2)c(=O)n(-c2ccccc2)n1C ZINC000005378083
O=C([O-])[C@@H]1CCCN(c2ccc(C[N@@H+](CCCO)[C@H]3CCc4ccccc43)o2)C1 ZINC001574652496
CCCCCCOC(=O)[C@]1(O)C[C@@H]2O[C@@]1(C)n1c3ccccc3c3c4c(c5c6ccccc6n2c5c31)C(=O)NC4 ZINC000003873012
Cc1c([N+](=O)[O-])cc(C(C)(C)C)c([O-])c1[N+](=O)[O-] ZINC000001732681
Fc1ccc(NC(=S)N[C@H]2CO[C@H]3[C@@H]2OC[C@@H]3n2nnnc2Oc2ccc(-n3ccnc3)cc2)cc1 ZINC000004147886
Cc1cc(/C=C2/C(=N)N3N=C(c4cccnc4)SC3=NC2=O)c(C)n1-c1ccccc1C ZINC000041084179
O=C(C[C@@H]1Sc2ccccc2NC1=O)OCc1cn2ccccc2n1 ZINC000005253135
O=C(NN1C(=O)/C(=C\c2ccc([N+](=O)[O-])cc2)SC1=S)C12CC3CC(CC(C3)C1)C2 ZINC000110422836
CCOC(=O)c1c(C)oc(NC(=O)COC(=O)c2ccccc2Sc2ccccc2C#N)c1C#N ZINC000009128433
Cc1cc(/C=C2\C(=O)[N-]C(=S)N(c3ccc(C(C)C)cc3)C2=O)c(C)n1-c1cccc(Cl)c1 ZINC000409239460
Cc1cc(/C=C2\C(=N)N3N=C(c4ccco4)SC3=NC2=O)c(C)n1-c1c(C)cccc1C ZINC000009161266
Cc1cccc(N2C(=O)[N-]C(=O)C(=Cc3ccc4c(c3)CC3(C(=O)N(C)C(=O)N(C)C3=O)[C@@H]3CCCN43)C2=O)c1 ZINC000002330991
CC(C)=CCC[C@](C)(O)[C@H]1CC[C@]2(C)[C@@H]1[C@H](O)C[C@@H]1[C@@]3(C)CC[C@H](O)C(C)(C)[C@@H]3[C@@H](O)C[C@]12C ZINC000043606386
O=C1[N-]C(=O)C(=Cc2ccc(N3CCN(c4ccc([N+](=O)[O-])cc4)CC3)c([N+](=O)[O-])c2)C(=O)N1 ZINC000016428130
Cc1ccoc1CN[C@H](CS(C)(=O)=O)c1ccccc1 ZINC000154972650
FC(F)(F)[C@@H](Cc1nc([C@@H]2CCCc3ccccc32)no1)n1cccn1 ZINC000656753702
C([C@H]1CCCCO1)n1c(C2CCC2)nnc1N1CCC[C@@H]([C@H]2CCCCO2)C1 ZINC000612204151
O=C(CCc1ccsc1)NC[C@H]1CCCC[C@H]1C(F)(F)F ZINC000286989000
O=CC1=CC(=NNc2ccc(S(=O)(=O)[O-])cc2)C=CC1=O ZINC000102842629
CCCCOC(=O)CCc1c(C)[nH]c(=S)[nH]c1=O ZINC000005129571
O=C(C[C@@H]1CCCN1C(=O)C[C@@H]1OCc2ccccc21)c1ccc(F)cc1 ZINC000654933584
CC[C@]1(c2ccccc2)NC(=O)N([C@H](C)c2cccc([N+](=O)[O-])c2)C1=O ZINC000511349044
Cc1cc(C)c(CN=Nc2nc(N3CCCCC3)nc(N3CCCCC3)n2)c(C)c1 ZINC000059514432
CCn1c(C)cc(/C=C2/S/C(=N\c3ccccc3)NC2=O)c1C ZINC000000981753
NC(=S)N/N=C1\C[C@@H](n2nc(-n3nc(-c4ccccc4)cc3-c3ccccc3)n(N)c2=S)[C@@H]2CO[C@H]1O2 ZINC000100151849
Cc1ccc(/C=C2/C(=O)[N-]C(=S)N(c3ccccc3F)C2=O)s1 ZINC000022215539
O=C1C(=Cc2ccc(-c3nn[nH]n3)cc2)SC(=S)N1c1cccc(C(F)(F)F)c1 ZINC000040556535
Cc1cc(/C=c2\sc3nc4ccccc4n3c2=O)c(C)n1-c1ccc(C)c([N+](=O)[O-])c1 ZINC000408902242
C=CCN1C(C(=O)c2ccccc2)=C(NC(=O)CN2C(=O)c3ccccc3C2=O)c2ccccc2S1(=O)=O ZINC000001405758
Cc1nc(CN2CCO[C@@H]3CCN(c4nc(Cl)nc5c4CSC5)CC[C@@H]32)cs1 ZINC001164990176
C=CCN1C(=O)/C(=C/c2ccc(-c3ccc([N+](=O)[O-])cc3[N+](=O)[O-])o2)SC1=S ZINC000408814043
CC(=O)OC[C@@H]1O[C@@H](n2c3ccccc3c(=O)n(-c3ccccc3)c2=S)[C@@H](OC(C)=O)[C@@H](OC(C)=O)[C@@H]1OC(C)=O ZINC000005732252
Cc1c(Cl)c([N+](=O)[O-])nn1CC(=O)N1CCCC[C@@H]1C ZINC000000448946
N#CC1(NC(=O)CNc2ccccc2Cc2ccccc2)CCCCC1 ZINC000025896003
Cc1[n-]n(C(=O)CC(=O)Nc2ccccc2F)c(=O)c1N=Nc1ccccc1[N+](=O)[O-] ZINC000102942796
O=C1Nc2ccccc2/C1=C\c1cncc(Br)c1 ZINC000588476822
CC1(C)OC(C)(C)/C(=C/c2ccc(-c3cccc([N+](=O)[O-])c3)o2)C1=O ZINC000001428924
Cc1ccc(-c2nnc(N3CC[C@H](Oc4ccccc4)C3)n2C[C@@H]2CCCO2)o1 ZINC000647430592
c1ccc(-c2nnc(N3CCC(OC[C@@H]4CCCCO4)CC3)n2CC2CC2)cc1 ZINC000612553873
C[C@@H]1CN(c2ccnc(C#N)n2)C[C@H]1CCNC(=O)[C@@H]1C[NH+]2CCC1CC2 ZINC001092551416
Cn1cc(-c2cc(CSCc3c(F)cc([N+](=O)[O-])cc3F)on2)cn1 ZINC000507098705
O=C(c1cccnc1SC(F)(F)F)N1CC2C[C@@H]3CC1C[C@H](C2)C3 ZINC000065815042
N#C[C@@]12CCCC[C@@H]1C[C@H]1CCCC[C@]1(C#N)N2Cc1cccnc1 ZINC000036003818
O=C1/C(=C/c2ccc(SC3CCCCC3)o2)SC(=S)N1c1ccccc1 ZINC000041078006
Cc1c(NC2=CC(=O)C(=O)c3ccccc32)c(=O)n(-c2ccccc2)n1C ZINC000111899336
N#CC(C(=O)c1ccco1)=C([O-])c1cnn(-c2ccccc2F)c1 ZINC000103717361
Cn1cccc1-c1nnc(N2CCC3(CC2)OCc2ccccc23)n1CC1CC1 ZINC000612565724
Cc1nn(-c2ccccc2)c(C)c1C(=O)/C=C/c1ccccc1[N+](=O)[O-] ZINC000060062659
Cn1cc(CC(=O)N[C@@H]2CCS(=O)(=O)c3ccccc32)c2ccccc21 ZINC000068201436
O=C1[N-]C(=O)C(=Cc2c3ccccc3[nH]c2-c2ccccc2)C(=O)N1 ZINC000009014064
O=C1N[C@H](CC(F)(F)F)C(=O)N1Cc1ccccc1 ZINC000277148263
CN1C[C@@H](c2ccco2)[C@@]2(SC(=S)N(Cc3ccco3)C2=O)[C@@]12c1ccccc1N(C)C2=O ZINC000033821646
N#Cc1cc2c(nc1[S@](=O)Cc1nc3ccccc3[nH]1)CCCCC2 ZINC000006402982
O=C(c1cccnc1)N1CC(Oc2ccccc2-c2nc(C3CC3)no2)C1 ZINC000575313580
S=c1sc2c(s1)SCC1(CS2)OCCO1 ZINC000004344466
Cc1cc(C#N)ccc1-c1nc([C@@H]2CC(=O)N(C(C)(C)C)[C@H]2c2cnn(C)c2)no1 ZINC000430407547
CC(C)c1nccc([C@@H]2C[C@@H]3CCN(c4nc(Cl)nc5c4CN(C)CC5)C[C@@H]3O2)n1 ZINC001164642697
CC(C)(CS(=O)(=O)N1C[C@H](C2CCCCC2)C[C@H]1C(=O)[O-])C(=O)[O-] ZINC001590797748
Cc1ccc([N+](=O)[O-])c(NC2CCN(c3nc4ccccc4s3)CC2)n1 ZINC000479779545
N=C1/C(=C/c2ccc(OCc3ccccc3F)cc2)C(=O)N=C2SC(c3ccco3)=NN21 ZINC000016193450
Fc1ccc(N[C@@H]2CCSC2)c(OCCC(F)(F)F)c1 ZINC000282433630
O=[N+]([O-])c1ccc(CN=Nc2nnc(-c3ccccc3)c(-c3ccccc3)n2)o1 ZINC000017175269
Cc1cc(/C=C2\C(=O)[N-]C(=O)N(C3CCCC3)C2=O)c(C)n1-c1ccc(C#N)cc1 ZINC000007495249
S=C(Nc1ccccc1)N(Cc1ccco1)Cc1ccco1 ZINC000005741077
CN(C)c1ccc(N2C(=O)/C(=C/c3ccc(Cl)c([N+](=O)[O-])c3)SC2=S)cc1 ZINC000409349088
O=C(c1nc(Br)sc1C1CC1)N1CCC[C@H](Cn2ccnn2)C1 ZINC000376991711
CC(C)[C@H]1NC(=O)C2=CN(Cc3ccccc3)C=C[C@@H]2NC(=O)[C@@H](C(C)C)NC(=O)C2=CN(Cc3ccccc3)C=C[C@H]2NC1=O ZINC000005759313
C[C@H]1CN(c2nccnc2C#N)CCN1C(=O)NCC1([NH+](C)C)CCCC1 ZINC000268109472
O=C1[N-]C(=O)N(c2cccc(Cl)c2Cl)C(=O)/C1=C/c1cccn1-c1cccc(C(F)(F)F)c1 ZINC000409068672
CC1(C)CCCc2cc(C#N)c(N3CC[C@@H]4[C@@H](C[C@@H](Cn5cncn5)[N@@H+]4CC4CC4)C3)nc21 ZINC001164744668
Cc1ccccc1N1C(=O)C(=Cc2cccn2C)C(=O)[N-]C1=S ZINC000001298893
O=C1/C(=C/c2c(=O)n3ccccc3nc2NCCc2ccccc2)SC(=S)N1C[C@@H]1CCCO1 ZINC000001146560
Cc1cccc(CN2C(=O)N/C(=C/C=C/c3ccccc3[N+](=O)[O-])C2=O)c1 ZINC000409232330
N#Cc1ccc(Nc2cnc([C@@H]3CCCCN3Cc3ccccn3)cn2)cn1 ZINC000585294414
C#CC[N@H+]1CCC[C@@H]1[C@@H]1CCCN(C(=O)c2ccc(=O)[nH]n2)C1 ZINC000963254308
O=C(c1ccsc1)N1CCO[C@@H]2CN(C(F)(F)c3nc4[nH]cnc4c(Cl)n3)CC[C@@H]2C1 ZINC001164873852
Cc1ccc(N2C(=O)C(=Cc3c[nH]c4ccccc34)C(=O)[N-]C2=S)cc1 ZINC000008913833
CSc1nc2c(sc3nc(CC(C)C)c4c(c32)CC(C)(C)OC4)c(NC[C@H]2CCCO2)n1 ZINC000009498538
CC(C)c1ccc([N-]c2c([N+](=O)[O-])nn(-c3ccccc3)[n+]2[O-])cc1 ZINC000004902241
Cc1nn(C)c2nc(N3CCN(c4cc(C)cc(C)c4)C(=O)C3)sc12 ZINC000095526789
O=C(N[C@H]1C[C@@H]1c1ccccc1)N(Cc1ccccc1[N+](=O)[O-])C1CC1 ZINC000431323771
O=[N+]([O-])c1ccc(N=NCc2cc(I)cc(I)c2O)c([N+](=O)[O-])c1 ZINC000105509219
O=C(Cc1nc2ccccc2[nH]c1=O)c1ccc(Br)cc1 ZINC000017731095
O=C([O-])c1cccc(NC=C2C(=O)[N-]C(=O)N(Cc3ccccc3)C2=O)c1 ZINC000016479691
N#CC(C(=O)NC1CCCCC1)=C([O-])c1cc(F)cc(F)c1 ZINC000103503918
CC1(C[NH2+]Cc2cc(I)cc([N+](=O)[O-])c2)OCCCO1 ZINC000289674316
CC1=Nc2nc(N3C(=O)[C@@H]4CC=CC[C@@H]4C3=O)nn2[C@H](c2ccccc2)C1 ZINC000100906903
C[C@@H](NS(=O)(=O)c1ccc([N+](=O)[O-])cc1)c1ccc(C(C)(C)C)cc1 ZINC000010275795
O=C(NN1C(=O)CSC1=S)c1csc(I)c1 ZINC000097141347
Cc1cc(/C=C2/C(=N)N3C(=NC2=O)SN=C3S(=O)(=O)C(C)C)c(C)n1-c1ccccc1C ZINC000020207373
Cc1cccc(C=NNc2nnc3c4ccccc4nc-3[n-]2)n1 ZINC000004596706
Cc1cc([N+](=O)[O-])ccc1N1C(=O)[C@@H]2C(=C(C(=O)c3ccc(Cl)cc3)N3N=Cc4ccccc4[C@@H]23)C1O ZINC000104126565
C#CC[NH2+][C@@H]1CN(C(=O)c2cn(C(C)(C)C)nc2C)C[C@H]1c1cnn(C)c1 ZINC001086978399
O=[N+]([O-])c1ccc2c(c1)C(N=Nc1ccc([N+](=O)[O-])cc1[N+](=O)[O-])c1ccccc1-2 ZINC000104210055
CC1(C)C[C@@H](C(=O)N2CCc3ccc([N+](=O)[O-])cc32)c2ccccc2O1 ZINC000413109942
O=C(N[C@@H](NC(=S)N1C[C@H]2C[C@@H](C1)c1cccc(=O)n1C2)C(Cl)(Cl)Cl)c1ccc(Br)cc1 ZINC000002137311
O=C(CN(CCCO)[C@@H]1CCc2ccccc21)Nc1nc(-c2ccco2)cs1 ZINC000151396758
Cc1cc(C#N)nc(N[C@H]2CCCN(C(=O)CC[NH+](C)C)C2)n1 ZINC001095328705
F[C@H](Oc1ccc(Cl)nn1)N1CC[C@@H]2O[C@@H](COc3cccnc3)CC[C@H]21 ZINC001164878247
C=CCc1cc(C=NN2C(=O)CSC2=S)cc(OC)c1OCc1ccccc1 ZINC000409350516
CC(C)(C)NC(=O)[C@H]1CSCN1C(=O)CCn1c(=O)c2ccccc2[n-]c1=S ZINC000727648034
O=C(C=C([O-])C(F)(F)C(F)(F)C(F)(F)F)C(F)(F)F ZINC000100026680
CC(C)(C)OC(=O)CC[C@@H](NC(=O)OC(C)(C)C)C(=O)OCC(=O)[C@@]1(O)CC[C@H]2[C@@H]3CCC4=CC(=O)C=C[C@]4(C)[C@H]3[C@H](O)C[C@@]21C ZINC000118920400
N#Cc1c(NC(=O)[C@@H]2CCCN2C(=O)Oc2ccccc2)sc2c1CCCC2 ZINC000408738699
CCCC1=NN2C(=NC(=O)/C(=C\c3ccc(OS(=O)(=O)c4ccccc4[N+](=O)[O-])cc3)C2=N)S1 ZINC000009068963
Cc1cccc(-n2nc([N+](=O)[O-])c(N3CCCC[C@H]3C)[n+]2[O-])c1 ZINC000004828667
Cc1ccccc1OCCn1cc(/C=C2/C(=N)N3C(=NC2=O)SN=C3S(C)(=O)=O)c2ccccc21 ZINC000020205693
Cc1nn(C)c2ncc(C[NH2+]Cc3ccc(N4C(=O)N[C@@](C)(C5CC5)C4=O)cc3)cc12 ZINC000790605274
COc1cc(/C=C2\SC(Nc3ccccc3)N([C@H]3CCCC[C@H]3C)C2=O)c([N+](=O)[O-])cc1OCc1ccccc1 ZINC000408805291
CC(C)[N@@H+]1CC[C@@H](CNc2c(I)cncc2[N+](=O)[O-])C1 ZINC000574668094
CC(=O)N1CCC[C@H](C(=O)C(C#N)=C([O-])c2sccc2Br)C1 ZINC000845847721
O=[N+]([O-])c1ccccc1-c1ccc([C@H]2[C@H](c3ccccn3)NC(=S)N2c2ccc(OC3CCCC3)cc2)o1 ZINC000225379427
CC(C)[N@@H+]1[C@H](Cn2cccn2)C[C@@H]2CN(c3ccc(-c4ccccc4[N+](=O)[O-])nn3)CC[C@@H]21 ZINC001164843259
O=C(N[C@H]1CCO[C@@]2(CCSC2)C1)c1ncsc1Nc1ccccc1 ZINC000646915161
O=C1[N-]C(=O)N(c2ccc(F)cc2)C(=O)C1=CC=Cc1ccco1 ZINC000009058786
c1cc2ncc(-c3noc([C@@H]4CCCCS4)n3)cc2s1 ZINC000273828810
Cc1ccc2[nH]c(=O)c(CN(Cc3ccco3)Cc3nnnn3C(C)(C)C)cc2c1 ZINC000057595269
C[C@@H](NS(=O)(=O)Cc1ccccc1[N+](=O)[O-])c1ccc2c(c1)CCCC2 ZINC000472567529
Cc1cc2sc([N-]c3nc4cc(C(C)(C)C)ccc4o3)nc2c([N+](=O)[O-])c1 ZINC000057352621
O=C1[N-]C(=S)N(c2ccccc2F)C(=O)C1=Cc1c[nH]c2ccccc12 ZINC000001302115
FC(F)(c1nc2ccc(Cl)nc2[nH]1)N1CCc2onc(COc3ccccn3)c2C1 ZINC001164970161
COCCNC(=O)C[C@@H]1CCN2C[C@@H]1/C=C\COc1ccccc1CN(C(=O)c1ccccc1)CC2=O ZINC000253403152
CCCCOc1ccc([C@H]2O[C@]34CCCC[C@@H]3C(C#N)(C#N)[C@@]2(C#N)C(=N)O4)cc1 ZINC000004859834
CCOc1cc(/C=C2\C(=N)N3N=C(S(C)(=O)=O)SC3=NC2=O)ccc1O[C@@H](C)c1ccccc1 ZINC000020207526
CCOC(=O)c1ccc2c(c1)[C@H]1C=CC[C@@H]1[C@H](c1cccc(OC3CSC3)c1)N2 ZINC000004959457
O=C1OC2(CCCCC2)OC(=O)C1=Cc1ccc(Sc2ccc(Cl)cc2)o1 ZINC000408768436
O=C(/C=C/c1ccc(-n2cncn2)cc1)c1cccc(C(F)(F)F)c1 ZINC000058583019
Cc1sc2nc(CN3CCCC3)nc(N3CCC4(CC(F)C4)CC3)c2c1C ZINC001164416415
NC(=O)C1([N-]S(=O)(=O)c2scc(Br)c2Br)CCC1 ZINC000676642307
CC(C)CS(=O)(=O)C1=NSC2=NC(=O)/C(=C/c3c(-c4ccccc4)nc4sccn34)C(=N)N21 ZINC000006079852
O=[N+]([O-])c1ccc(NN=Cc2ccc(I)o2)cc1 ZINC000408995616
Cc1nc(CN(C)Cc2cc(C)cc(C)n2)sc1C ZINC001506426477
Cc1nc(CN2CCN(C)C3(CCN(c4nc(C)c5ccccc5n4)CC3)C2=O)cs1 ZINC001164824846
CCOc1ccccc1N1C(=O)[N-]C(=O)C(=Cc2cn(Cc3ccc(C)cc3)c3ccccc23)C1=O ZINC000409232452
Cc1ccc(N2CC(=O)N(c3ccccc3)C2=S)cc1 ZINC000000469260
C[C@@H](CC[S@](C)=O)[NH2+]Cc1cc(I)cc([N+](=O)[O-])c1 ZINC000289472130
O=C1N/C(=N\N=C\c2cccs2)S[C@@H]1Cc1ccc(SC(F)F)cc1 ZINC000005716283
CCOC(=O)c1cc(C(=O)c2ccc(C#N)cc2)n2ccc(C(=O)c3ccccc3)cc12 ZINC000002529485
CN(Cc1cccnc1)[C@@H]1CN(c2ccc(-c3c(F)cccc3F)nn2)[C@@H]2CCCO[C@H]12 ZINC001164810138
Cc1cc(C)c([N+](=O)[O-])c(N2CCCC23CC[NH+](CC(=O)N(C)C)CC3)n1 ZINC001165011166
O=C([O-])C12C[C@H]3C[C@@H](C1)CC(n1nc([N+](=O)[O-])nc1Br)(C3)C2 ZINC000002755793
C=CCn1c(-c2sccc2C)nnc1N1CCC(NC(=O)c2ccsc2)CC1 ZINC000508901352
Cc1nccc(NS(=O)(=O)c2ccc(C(C)(C)C)s2)c1Br ZINC000583603201
C=CCOC(=O)[C@@H]1[C@H](c2ccc(C(C)(C)C)cc2)[C@H](C(=O)OCC=C)[C@@]2(C[C@@]1(C)O)NNC(=S)N2 ZINC000230058461
N#Cc1ccc(N2CCC(C(=O)Nc3ccc(N4CCNC(=O)C4)nc3)CC2)nc1 ZINC000040089072
O=[N+]([O-])c1ncccc1N1CCC[C@@H](c2nc(C(F)(F)F)cs2)C1 ZINC000610929897
C=C(c1ccc(Cl)cc1)C1SC(=S)N(CC(=O)[O-])C1=O ZINC000000966709
Cc1csc(C(C)(C)NCC(=O)Nc2c(C#N)c(C)c(C)n2Cc2ccco2)n1 ZINC000532712031
O=C(/C=C/c1ccc(/C=C/C(=O)c2ccncc2)cc1)c1ccncc1 ZINC000005252464
Cc1nc2c(cnn2C(C)C)cc1C(=O)N1CCN(c2nccs2)CC1 ZINC000010270659
Cc1ccc(/N=C/c2ccc(Br)s2)cc1[N+](=O)[O-] ZINC000000096025
CC(C)(C)c1nnc(SC2CCC3(CC2)OCCO3)o1 ZINC000097098673
N#C[C@H](c1ccccc1)[C@@H]1CCCN1C(=O)C(=O)N1CCC[C@@H](CC[NH3+])C1 ZINC000423519752
O=C(COC(=O)c1cc([N+](=O)[O-])ccc1N1CCCC1)c1ccc[nH]1 ZINC000007984172
O=C1S/C(=C/c2ccccc2F)C(=O)N1CNc1cccc([N+](=O)[O-])c1 ZINC000001436483
CC(C)n1nc(-c2nnc(N3CCC[C@@H]3C)n2CC2CC2)c2ccccc2c1=O ZINC000612677024
S=C(NCCCn1cccn1)Nc1ccccc1 ZINC000013766594
COc1ccccc1N1C(=O)C(=CC=Cc2ccco2)C(=O)[N-]C1=S ZINC000017124641
CC1=CC(=O)C(=C([O-])C=Cc2ccc(Br)cc2[N+](=O)[O-])C(=O)O1 ZINC000767717562
O=C(Oc1ccccc1)c1ccc(CO/N=C/c2cccc([N+](=O)[O-])c2)cc1 ZINC000008040460
CCN1C(=O)/C(=C/c2ccccc2OCCCOc2ccccc2C)SC1=S ZINC000033430175
N=C1/C(=C/c2ccc([N+](=O)[O-])cc2)C(=O)N=C2SC(C34CC5CC(CC(C5)C3)C4)=NN21 ZINC000033458136
O=c1c2ccccc2c(=O)c2n(-c3ccccc3)nc(/N=N/c3ccccc3)sc1=2 ZINC000005600923
O=C(CSc1nnc(NC(=O)[C@@H]2CC(=O)N(c3ccc(F)cc3)C2)s1)Nc1ccc([N+](=O)[O-])cc1 ZINC000008908710
FC(F)(F)[C@@H](C[C@H]1CCCO1)Nc1nn2cc(C3CCCC3)nc2s1 ZINC000656226040
C=CC[N@@H+]1CC[C@H]2CC[C@@H](C1)N2C(=O)c1cc2n(n1)CCC2 ZINC001039382408
CSCC[C@@H]1NC(=O)Cc2ccc(cc2)OCCn2cc(nn2)CNC(=O)[C@@H](CC(C)C)NC1=O ZINC000952857090
Cc1cc(/C=C2/C(=N)N3C(=NC2=O)SN=C3S(=O)(=O)C(C)C)c(C)n1-c1ccc(C)cc1 ZINC000020207382
O=c1[n-]c(=O)c([N+](=O)[O-])c(C=Cc2ccccc2OCc2ccccc2)[nH]1 ZINC000108770186
O=c1[n-]c(=O)c([N+](=O)[O-])c(C=Cc2ccc(Sc3ccccc3)o2)[nH]1 ZINC000006496079
CC1(C[NH2+][C@H]2C[C@@H](C(=O)[O-])c3ccccc32)CCCCCC1 ZINC000417619189
O=[N+]([O-])c1cnn(C2CC([NH2+]CC3(n4cc(Br)cn4)CC3)C2)c1 ZINC000896912246
Nc1nc(N)nc(C(c2ccccc2)c2ccccc2)n1 ZINC000003898573
O=C(c1cc([N+](=O)[O-])ccc1N1CCCC1)N1CCN(c2cnccn2)CC1 ZINC000024617913
CCCC1=NN2C(=NC(=O)/C(=C\c3cccn3-c3ccc4ccccc4c3)C2=N)S1 ZINC000013280942
CCOC(=O)C1=C(C)N=c2s/c(=C/c3cn(CC(=O)N4CCCC4)c4ccccc34)c(=O)n2[C@@H]1c1ccc(N(C)C)cc1 ZINC000409169437
Cc1cccc(OC[C@H](C)Nc2cc3c(cc2[N+](=O)[O-])CCC(=O)N3)c1 ZINC000507023561
CCCc1cc(N[C@@H](C)[C@@H](C)n2cccn2)n2ncnc2n1 ZINC000069386564
O=c1nc(-c2ccc([N+](=O)[O-])s2)[nH]c2sc3c(c21)CCCC3 ZINC000009235770
CN(C(=O)CN1CCC[C@H]1/C=C/c1ccccc1)c1ccc([N+](=O)[O-])cc1 ZINC000505825148
Cc1sc(-n2cnnn2)c(C(=O)N2CCO[C@H](c3ccccc3)C2)c1C ZINC000524733133
Cc1ccc(C([O-])=Cc2nc3ccccc3[nH]c2=O)o1 ZINC000100142949
CN([C@@H]1CCC[C@@H]1c1ccccc1)S(=O)(=O)Cc1cccc([N+](=O)[O-])c1 ZINC000416538778
CC(C)N1C(=O)[C@]2(Cc3cc([N+](=O)[O-])ccc3N3CCC[C@@H]32)C(=O)NC1=S ZINC000008741342
C=C(C)[C@H]1OCC[C@H]1CNC(=O)C(=O)Nc1c(C)c(C(C)(C)C)nn1-c1ccccc1 ZINC000437017065
CCc1ccc(-n2ccc3c(cnc4nc5ccccc5n43)c2=O)cc1 ZINC000019959339
O=[N+]([O-])c1ccc(N=NC(CCc2ccccc2)c2cccnc2)c([N+](=O)[O-])c1 ZINC000004567009
O=C(Nc1snnc1C(=O)N1CCN(c2ccccn2)CC1)N1C[C@H]2C[C@@H](C1)c1cccc(=O)n1C2 ZINC000033435762
O=[N+]([O-])c1ccc2nc(SCc3cn4ccsc4n3)oc2c1 ZINC000012488992
N#Cc1c(C2CC2)[n-][nH]c1=NC(=O)c1cc(F)ccc1I ZINC000577241721
Cc1nc2scc(-c3ccccc3)c2c(NCc2ccc(-n3ccnc3)nc2)n1 ZINC000012777854
Cc1nc(C(=O)N2CCC[C@H]2c2ccco2)cs1 ZINC000096163477
c1cnc(-c2nc3sc4c(c3c(N3CC[NH+](C[C@@H]5CCCO5)CC3)n2)CCCC4)cn1 ZINC000060858339
C(C1CCCC1)[C@@H]1CCCN1c1nnc(C2CC2)n1C[C@@H]1CCCCO1 ZINC000655658761
N#Cc1cc(-c2cccc(C(F)(F)F)c2)c[n-]c1=O ZINC000000169668
Cc1nn(CCC#N)c(C)c1CCC(=O)Nc1ccccc1N1C[C@@H](C)O[C@H](C)C1 ZINC000055685740
CC(=O)C=C([O-])C(F)(F)C(F)(F)C(F)(F)C(F)(F)C(F)(F)F ZINC000100222685
N#Cc1ccc2c(c1)CC[NH2+][C@H]2C(=O)N1CC[C@@H](OCc2ccccn2)C1 ZINC000876900805
C[NH+](C)CCNc1nc(Nc2ccccc2I)cc(-c2ccncc2)n1 ZINC000329022247
Cc1nc(=O)[nH]c(C)c1CCC(=O)N[C@H](C)c1nc2c(s1)CCCC2 ZINC000299779251
C[C@H]1CCCC[C@H]1N1C(=O)/C(=C/c2ccccc2OCc2ccc([N+](=O)[O-])cc2)SC1Nc1ccccc1 ZINC000408804572
CC(=O)[N-]S(=O)(=O)c1ccc(N=Cc2ccco2)cc1 ZINC000001048558
Cc1ccccc1N1C(=O)/C(=C/c2cccn2-c2cccc([N+](=O)[O-])c2)SC1=S ZINC000208693264
N#Cc1c(F)cccc1Nc1cc(C(F)(F)F)nc(NC2CCCC2)n1 ZINC000329065065
Cc1[nH]ccc1C(=O)N1CCC[C@@]2(CCC(=O)N(Cc3cccnc3)C2)C1 ZINC000082157510
Cc1cc(=O)[nH]c(Sc2ccc([N+](=O)[O-])cc2C=C2C(=O)NC(=S)NC2=O)n1 ZINC000409090517
Cc1[n-]n(-c2ccc(C)c(C)c2)c(=O)c1C=Nc1ccccc1[N+](=O)[O-] ZINC000100922831
O=C1[N-]N(c2ccc(Cl)cc2)C(=O)/C1=C\c1cccs1 ZINC000000296621
FC(F)(c1ccc2nc(Cl)cnc2c1)N1CCCn2nnc(Cn3ccnc3)c2C1 ZINC001164828112
C[C@@H](NS(=O)(=O)c1cccc([N+](=O)[O-])c1)c1ccc(C(C)(C)C)cc1 ZINC000013669656
CCc1ccc(/C=C2\C(=O)[N-]C(=O)N(c3ccc(Cl)cc3)C2=O)cc1 ZINC000001208233
CN1C(=O)/C(=C/c2ccc(OCc3ccc(Br)cc3)c(I)c2)C(=O)NC1=S ZINC000408908099
CC1CCC(Nc2c(-c3ccc(F)cc3)nc3c(C#N)c[nH]n32)CC1 ZINC000006768556
C[C@H](Nc1oc(-c2ccccc2[N+](=O)[O-])nc1C#N)c1ccccc1 ZINC000035672453
O=C(NC1CC1)c1nc2ccccn2c1-c1ccncc1 ZINC000064543095
O=C(CCc1nc2ccccc2c(=O)[nH]1)NC1CCCCC1 ZINC000000807000
Cc1sc(S(=O)(=O)N(CC2CC2)C2CCCCC2)cc1[N+](=O)[O-] ZINC000467424589
O=C(Nc1cccc2c1CCCC2)c1ccc(N2NC(=O)CCC2=O)cc1 ZINC000058167522
Cc1c(NS(=O)(=O)c2cccc(C(=O)OCc3csc(-c4ccccc4)n3)c2)c(=O)n(-c2ccccc2)n1C ZINC000003347505
O=[N+]([O-])c1ccc([O-])c(/N=C/c2ccccc2[N+](=O)[O-])c1 ZINC000059457274
O=C([O-])c1ccc(N2C(=O)/C(=C/c3ccc[nH]3)SC2=S)cc1 ZINC000005374648
CCOC(=O)c1cc2c(=O)n3cccc(C)c3nc2n(C[C@@H]2CCCO2)c1=NC(=O)c1ccccc1OCC ZINC000254485041
O=C1S/C(=C/c2cccn2Cc2ccccc2[N+](=O)[O-])C(=O)N1Cc1ccccc1 ZINC000214205499
CN(C)c1ncc(C[NH2+][C@@H]2CCCN(c3ccc(C#N)cc3)C2=O)n1C ZINC000419672169
N=C1/C(=C\c2ccc(SCc3ccccc3)o2)C(=O)N=C2SC(c3cccnc3)=NN21 ZINC000020324727
CSc1ccc(C(=O)N2CCSC3(CCC3)CC2)cc1[N+](=O)[O-] ZINC000412455619
CS(=O)(=O)Nc1ccc(N2C(=S)N[C@@H](c3ccccn3)[C@H]2c2cccn2Cc2ccco2)cc1 ZINC000225390829
N#Cc1ccc(N2CCC[C@H](N(CCc3ccccn3)Cc3cccnc3)C2=O)cc1 ZINC000430336598
O=C(N[C@@H]1CCSC1)c1ccc(Sc2ccc([N+](=O)[O-])cc2)cc1 ZINC000471445368
CCN(C(=O)CCOc1ccccc1[N+](=O)[O-])c1ccc2[nH]ccc2c1 ZINC000472987101
N#Cc1c2c(sc1/N=C/c1ccc(SCCO)c([N+](=O)[O-])c1)CCCC2 ZINC000032124703
Cc1cnc2c(N(CC[NH3+])c3ccc(-n4ccnc4C)nn3)nc3ccc(C)cc3n12 ZINC001170152093
CCS(=O)(=O)N1CCc2cc(C(=O)CN3C(=O)N[C@@]4(CCS(=O)(=O)c5ccc(F)cc54)C3=O)ccc21 ZINC000102226152
O=Cc1ccc([N+](=O)[O-])c(OCCOc2ccccc2C(F)(F)F)c1 ZINC000748151197
Cc1cc(/C=C2\C(=O)[N-]C(=O)N(Cc3ccco3)C2=O)c(C)n1-c1ccc(C#N)cc1 ZINC000006235859
Cc1ccc(/C=C2/C(=O)[N-]C(=S)N(c3ccc(C)c(C)c3)C2=O)s1 ZINC000004746550
CCS(=O)(=O)C1=NN2C(=NC(=O)/C(=C/c3ccc(N(C)C)cc3)C2=N)S1 ZINC000004905506
CC(C)[N@H+](C)Cc1cnc2n1CCN(c1cc([N+](=O)[O-])cc(Cl)[n+]1[O-])[C@H]2C ZINC001164857125
O=[N+]([O-])c1ccc(Nc2cc(-c3ccccc3)nc(NC3CCCCC3)n2)cc1 ZINC000329032877
C[C@H]1CN(Cc2csc(-c3ccco3)n2)[C@@H](C)CO1 ZINC000220367439
Cc1ccc(-c2nnn(CC(=O)N(Cc3cccs3)[C@@H](C(=O)NC[C@@H]3CCCO3)c3ccco3)n2)o1 ZINC000012716749
Cc1[n-]n(-c2ccc3nncn3n2)c(=O)c1C=Nc1ccccc1Cl ZINC000101652053
O=C(CCCn1cncn1)N1CCO[C@@H](Cc2cccc3ccccc32)C1 ZINC000011816102
C[C@@H]1C[C@H](c2ccc(F)cc2)CN1c1nnc(-c2ncccn2)n1CC1CC1 ZINC000612954416
CC[C@@H](C)N1CC(=O)N(c2ccc(SC(C)(C)C)cc2)C1=O ZINC000286362378
C[C@@]1(c2ccc3ccccc3c2)NC(=O)N(CC(=O)OCC(=O)NCCC#N)C1=O ZINC000005776466
CC(C)CS(=O)(=O)C1=NSC2=NC(=O)/C(=C\c3ccc(OCc4ccccc4)cc3)C(=N)N21 ZINC000020207045
O=C(COC(=O)CN1C(=O)[C@@H]2CCCC[C@H]2C1=O)Nc1ccccc1[N+](=O)[O-] ZINC000103067420
Cc1ccc(C)c(N2CCN([C@@H](c3nnnn3C(C)(C)C)c3ccc(N(C)C)cc3)CC2)c1 ZINC000020139412
CN(C)c1ccc(C=C2SC(=S)N(N=c3[nH]c4ccccc4s3)C2=O)cc1 ZINC000005586295
Cc1ccc2cc([C@@H](c3nnnn3C3CCCCC3)N3CCN(c4ccc([N+](=O)[O-])cc4)CC3)c(=O)[nH]c2c1 ZINC000019941474
Cc1nn(-c2cccc([N+](=O)[O-])c2)c(C)c1/C=C1/C(=O)N(c2cccc(C)c2)N=C1C ZINC000408757711
CCCN1C(=O)/C(=C/c2c(=O)n3ccccc3nc2N2CCN(c3ccccc3)CC2)SC1=S ZINC000001449948
Cc1cccn2c(=O)c(/C=C3/SC(=S)N(CC(C)C)C3=O)c(NCCCn3ccnc3)nc12 ZINC000033442509
CN(CCO)c1nc(N)c2c(N)nc3c(c2c1C#N)CC(=O)N3CCC1=CCCCC1 ZINC000083860967
Cc1nn(-c2ccccc2)c(C)c1/C=N/C1=NN(c2ccccc2)CC1 ZINC000013957980
c1cc(C2=CCN(Cc3nc4c(s3)CCCC4)CC2)ccc1-c1nn[nH]n1 ZINC000823868199
CCC[C@H]1CN(C(=O)c2ccc(C#N)cc2C)CCN1C(=O)c1ccc(C#N)cc1C ZINC000438915863
CCCOc1c(Br)cc(C=C2C(=O)[N-]C(=O)NC2=O)cc1Br ZINC000409048122
C[C@H](N[C@H]1CCCc2occc21)c1nc2c(s1)CCCC2 ZINC000093397021
Cc1ccc(Sc2ccc(C=C3C(=O)[N-]C(=S)N(c4cccc(Br)c4)C3=O)o2)cc1 ZINC000059137955
C=C(C)Cn1c(-c2csc(N3CCOCC3)n2)nnc1N1CC[C@H](C)C[C@H](C)C1 ZINC000460803978
O=[N+]([O-])c1ccc([N-][NH+]=Cc2ccc(N3CCCC3)c([N+](=O)[O-])c2)c(S(=O)(=O)N2CCOCC2)c1 ZINC000008809798
O=C1[N-]C(=O)N(CCC2=CCCCC2)C(=O)/C1=C\c1cccs1 ZINC000013549142
O=C(c1cnn2cc(Br)cnc12)N1CCO[C@H](c2ccsc2)C1 ZINC000179801699
CCOC(=O)c1cccc(-n2c(C)cc(/C=C3\SC(=S)N(CC)C3=O)c2C)c1 ZINC000409369873
O=C1C(=Cc2csc([N+](=O)[O-])c2)NC(=S)N1Cc1ccco1 ZINC000103582098
CN(C)N=C/C=C1/CCC/C(=C/c2ccc(Br)cc2)C1=O ZINC000606347736
Cc1c(/C=C2/NC(=O)[N-]C2=O)c2ccccc2n1Cc1ccccc1 ZINC000408917699
COc1ccccc1N1C(=O)C(=Cc2ccc(C)o2)C(=O)[N-]C1=S ZINC000001261211
CC(C)N(C)Cc1nn(-c2cc(/C=C/N(C)C)c([N+](=O)[O-])cn2)c2c1CC[NH2+]C2 ZINC001164679829
COC(=O)C12C=CC(c3ccccc31)c1ccccc12 ZINC000045027700
C[C@@H](Cc1nc([C@H]2CCC[C@@H](C)C2)no1)n1cc(Br)cn1 ZINC000647390698
N#Cc1ccc(/C=C2/SC(=O)N(CC(=O)Nc3ccccc3)C2=O)cc1 ZINC000214691094
CC(C)(C)c1nc2ccc(Br)cc2c(=O)n1/N=C\c1ccc(OCC(N)=O)c(I)c1 ZINC001531216013
C=CCn1c([C@@H]2Cc3ccccc3O2)nnc1N1CCC(n2cc(Cl)cn2)CC1 ZINC000508948390
Cc1cccnc1-c1nnc(N2C[C@@H](C)OC3(CCCCC3)C2)n1CC1CC1 ZINC000612869809
O=C1C(=Cc2ccccc2F)NC(=S)N1c1ccccc1 ZINC000000179827
C=CCn1cc(C(=O)N2CC[C@@H]([NH2+]CC3CCCCC3)C2)nn1 ZINC000970205017
Cc1ccccc1[C@@H]1OC2(C(=O)c3ccccc3C2=O)[C@@H]2C(=O)N(c3ccc([N+](=O)[O-])cc3)C(=O)[C@@H]12 ZINC000101017301
C=CC[N@H+]1CCC[C@@H]1[C@H]1CCCN(C(=O)c2nccnc2N)C1 ZINC000963280879
Cc1ccc2nc3[n-]c(NN=Cc4ccncc4)nnc-3c2c1 ZINC000004611308
N#Cc1ccc(Nc2nccc([C@@H]3CCCN3Cc3cc4ccccc4[nH]3)n2)cn1 ZINC000585295102
CC(C)[C@@H](OC(=O)C1=CC(=O)CS1)C(=O)N1CCC(C(=O)[O-])CC1 ZINC000736390325
Cc1nc(NC(=O)CSc2nc(C)c(C)c(C)c2C#N)sc1SCC#N ZINC000504744687
CC(C)n1nccc1CN(C)[C@@H](c1ccccc1)C(F)(F)F ZINC000279634071
COCCn1c([C@@H]2C[N@@H+]3CCC[C@@H]3CO2)nnc1N1CCC[C@@H](C#N)C1 ZINC000909157846
CC[N@@H+]1CCCC[C@H]1c1ccc(N2CCCn3c(Cn4cccn4)nnc3C2)nc1 ZINC001164973365
Cc1nccn1CCCC(=O)N1CCC2(CC1)Cc1cn(nn1)CCCNC(=O)[C@H](Cc1ccccc1)NC2=O ZINC000952856588
Cc1nc2ccc(Br)cn2c1C(=O)N=c1[n-]n(C(C)C)cc1C#N ZINC000483728863
N=C(NOC(=O)c1ccccc1)[C@@H](C(=O)NOC(=O)c1ccccc1)C1CCCCC1 ZINC000031637990
O=C(Cc1ccccc1[N+](=O)[O-])N1CCCCC[C@H]1c1ccncc1 ZINC000049764655
O=C1[C@@H]2[C@H]3C=C[C@@H]([C@@H]2C(=O)N1c1ccc([N+](=O)[O-])cc1)C31CC1 ZINC000004199648
CCN(/C=C1\SC(=S)N(Cc2ccco2)C1=O)[C@@H]1CCS(=O)(=O)C1 ZINC000009049715
Cc1ccc(C)c(Nc2nc3no[nH]c-3nc2=NN=Cc2c[nH]c3ccccc23)c1 ZINC000097371956
Cc1ccc(-n2c(S[C@H]3CCCCC3=O)nnc2-c2ccccn2)c(C)c1 ZINC000053841325
CC1(C)CC(=O)C(=C([O-])C=CNc2ccccc2)C(=O)C1 ZINC000100098430
Cc1nc2cc(C)c([N+](=O)[O-])cn2c1-c1csc(=NN)[nH]1 ZINC000004244080
C[C@@H]1CCc2c(sc3nc(CN4CCCCC4)nc(N4CCNC(=O)C4(C)C)c23)C1 ZINC001165051817
CCOC(=O)C1CCN([C@@H](c2nnnn2C2CCCCC2)c2cc3ccc(C)cc3[nH]c2=O)CC1 ZINC000008772708
Cc1c(N2C(=O)C(=C3C(=O)Nc4ccc([N+](=O)[O-])cc43)SC2=S)c(=O)n(-c2ccccc2)n1C ZINC000009034191
C[C@H](Sc1nnc(NC[C@@H]2CCCO2)s1)C(=O)N(C)C1(C#N)CCC(C)CC1 ZINC000028119060
CC(C)c1ccc2c(c1)C(=NNc1cccnc1)C(=O)N2C1CSC1 ZINC000223729197
O=C1/C(=C/c2ccc(N3CCCC3)cc2)SC(=S)N1c1cccc([N+](=O)[O-])c1 ZINC000409335734
Cc1ccc[n+](C(C(=O)c2cnn(C)n2)C(=S)N[C@@H]2CCc3ccccc3C2)c1 ZINC000789401067
CC(C)Cn1ccc(=O)c2c1ccnc2C(F)(F)F ZINC000075249252
Cc1sc2nc(SCC(=O)N[C@](C)(C#N)C3CC3)n(C(C)C)c(=O)c2c1C ZINC000004948820
C=CCN1C(=O)N/C(=C/c2cc(Cl)cc(Br)c2[O-])C1=O ZINC000409143323
C=C(C)Cn1c(-c2nn(C)c(=O)c3ccccc32)nnc1N1CCC[C@@H]2CCC[C@H]21 ZINC000460801098
CCOc1cc(/C=C2\C(=O)[N-]C(=O)N(c3ccc(C)c(C)c3)C2=O)ccc1OCc1cc(C)cc(C)c1 ZINC000408889536
Cc1ccc(/C=C2/NC(=O)N(c3ccc(Cl)cc3)C2=O)cc1[N+](=O)[O-] ZINC000409172918
N#Cc1c(NC(=O)/C=C/C(=O)[O-])sc2c1CCCCCC2 ZINC000012363314
C=CCn1c(-c2ccc3ccccc3n2)nnc1N(C)Cc1nc([C@@H](C)OCC)no1 ZINC000508895301
N#Cc1cccc(N2C[C@@]3(CCN(C(=O)NC4CCCCC4)C3)CC2=O)c1 ZINC000096238879
C[C@@](C#N)(CC(=O)[O-])C(=O)N1CCC[C@@H](c2nc(C(F)(F)F)cs2)C1 ZINC000819812106
Cc1ccccc1/N=C1\NC(=O)/C(=C/c2cc([N+](=O)[O-])ccc2[O-])S1 ZINC000005756127
Cc1nc(/C=C/C(=O)N(C)c2ccccc2)cs1 ZINC000012920079
Cc1nn(-c2nc(C)cc(C)n2)c2c1[C@H](c1cnn(C)c1)SCC(=O)N2 ZINC000079487874
O=CC(N=Nc1ccccc1)=C([O-])c1ccccc1 ZINC000100438984
Cc1ccc(-c2nc3ccccc3c(N3CCC[C@@H]([C@H](C)O)C3)n2)s1 ZINC000580060807
O=C(c1ccc(Br)o1)N1CC(N2CCc3sccc3C2)C1 ZINC000390828021
COCC#CC[NH2+][C@@H]1CCO[C@H]1C1CCN(C(=O)c2nccs2)CC1 ZINC001131582896
N#Cc1ccccc1N1CCCN(C(=O)NCc2ccccc2OC(F)F)CC1 ZINC000045412258
CN1C(=O)CC[C@@H]2[C@@H]1CCN2c1nc(CN2CCCCC2)nc2sc3c(c21)CCC3 ZINC001164934355
Clc1ccc(CN2CCCC2)c(N2CCO[C@@H]3[C@@H](OCc4ccncc4)CC[C@@H]32)n1 ZINC001164645008
C[N@H+](Cc1ccccn1)[C@@H]1CCC[C@@H]2CN(c3ccnc(-n4ccccc4=O)n3)C[C@@H]21 ZINC001165021306
O=C1[C@@H]2CN(C(F)(F)c3cc(Cl)nc(-c4ccncc4)n3)C[C@H]2CN1c1cccnc1 ZINC001165016914
Cc1ccc(N2C(=O)/C(=C/c3ccc(C(C)C)cc3)C(=O)[N-]C2=S)cc1 ZINC000001195549
CC(C)=C[C@@H]1[C@@H](C(=O)[N-]S(=O)(=O)N2CCCCC2)C1(C)C ZINC000071822569
O=C(NC1CCCCC1)NN1C(=O)C(=Cc2ccc(I)o2)SC1=S ZINC000009234579
O=C([O-])[C@@H]1CCCC[C@H]1C(=O)c1ccc(Br)cc1 ZINC000004262297
Cc1ccn(-c2ccccc2NCc2ccc(F)c(F)c2[O-])n1 ZINC000864029631
CC(C)[N@@H+]1[C@H](Cn2cccn2)C[C@@H]2CN(C(F)(F)c3cnc(Cl)cc3C#N)CC[C@@H]21 ZINC001164843144
CC1(C)OC(=O)C([C@H](c2c[nH]c3ccccc32)c2cc(Br)ccc2OCc2ccc([N+](=O)[O-])cc2)C(=O)O1 ZINC000409113041
CNc1ccccc(C(=O)/C=C\c2ccc(C(F)(F)F)cc2)c1=O ZINC000097474744
COCCNc1nc2ccccn2c(=O)c1/C=C1\SC(=S)N([C@@H](C)c2ccccc2)C1=O ZINC000001780481
CC(C)(C)c1ccccc1OCC(=O)[N-]S(=O)(=O)c1ccc(C#N)cc1 ZINC000042303463
O=C(c1cc(F)ccc1F)N1CCCCC[C@@H]1c1ccncc1 ZINC000078933607
Cc1cc(CN=Nc2ncccc2[N+](=O)[O-])c(C)n1-c1ccc2ncccc2c1 ZINC000409093712
Cc1cc(C)n(-c2ccc(C[S@@](=O)Cc3nsc(N(C)C)n3)cc2)n1 ZINC000180267400
COCCO[C@@H](C)c1nnc(N2C[C@H](C)OC3(CCCCC3)C2)n1CC(C)C ZINC000655641167
Cc1cc([N+](=O)[O-])cnc1N1CC[C@@H]2[C@H](C[C@@H](Cn3cncn3)[N@@H+]2CC2CC2)C1 ZINC001164744806
C[N@H+](Cc1cccnc1)[C@@H]1CN(c2c(C#N)cnc3cnc(Cl)cc32)[C@@H]2CCCO[C@@H]12 ZINC001164809975
CC1(C)NC(=O)Cc2cc(Nc3ccc4c(c3)NCC4)ccc21 ZINC001213158775
N#CC1(CS(=O)(=O)N2[C@@H](c3ccccc3)SC[C@@H]2C(=O)[O-])CCCC1 ZINC000548531679
O=C(C1CC1)N1CCc2nc3cc([C@@H]4CCCN(C(=O)C5CCCC5)C4)[n-]n3c(=O)c2C1 ZINC000100234553
O=C1C[C@H](CNc2cc(-c3ccc(F)cc3)nc3ccnn32)CN1C1CC1 ZINC000072428600
O=C1N=C(NC2CCCCC2)SC1=Cc1ccc([O-])c([N+](=O)[O-])c1 ZINC000096669698
C[C@@H]1CN(c2nc3nccnc3c(Nc3ccc(F)cc3)n2)C[C@@H](C)O1 ZINC000013010649
CSc1[n-]c(=O)c(C(=O)N2CCN(c3cnccc3C)CC2)cc1C#N ZINC000500676955
c1c[nH]c(-c2nnc(N3CCC[C@H]([C@H]4CCCCO4)C3)n2C[C@@H]2CCCCO2)c1 ZINC000612205751
Cc1cnc(N2CC[C@@H]3[C@@H](C[C@@H](Cn4cncn4)[N@@H+]3CC3CC3)C2)c(C#C[Si](C)(C)C)c1 ZINC001164750255
Cc1ccc(COc2ccc([N+](=O)[O-])cc2C=C2SC(=S)NC2=O)cc1 ZINC000016713216
CC1=NN(c2ccccc2)C(=O)/C1=C/c1ccc(-c2cc(C)c(C)c([N+](=O)[O-])c2)o1 ZINC000408902620
O=C(C[C@@H]1OC[C@@H]2CN(C(F)(F)c3c4c(nnc3Cl)CCC4)CC[C@@H]12)NC1CCC1 ZINC001164934522
N#C[C@@H](c1ccc(N2C[C@H]3CN(Cc4nccs4)C[C@H]3C2)nn1)c1ccccc1F ZINC001164789000
Cc1ccccc1N1C(=O)[N-]C(=O)C(=Cc2ccc([N+](=O)[O-])o2)C1=O ZINC000000084205
Cc1c(N2C(=O)/C(=C/c3ccc([N+](=O)[O-])cc3)SC2=S)c(=O)n(-c2ccccc2)n1C ZINC000002363473
C=CCN([C@H](C)c1cccc(-n2cnnn2)c1)S(=O)(=O)CC1(C)CCCCC1 ZINC000475795106
Cc1cc(C=C2SC(=O)NC2=O)c(C)n1-c1ccc(N2CCCCC2)c([N+](=O)[O-])c1 ZINC000106694385
C=CCN(Cc1ccccc1F)c1nnc(-c2cnn(C)c2)n1C[C@@H]1CCCCO1 ZINC000461811191
CCOC(=O)c1ccc(-n2c(C)cc(C3Nc4cccc5cccc(c54)N3)c2C)cc1 ZINC000070453973
N#CCn1cc(/C=C2/NC(=O)N(Cc3ccccc3)C2=O)c2ccccc21 ZINC000409234313
Cc1cc([N+](=O)[O-])cc(C)c1S(=O)(=O)N(C)[C@@H](C)c1cccnc1 ZINC000096451033
C=C(Cl)CN1C[C@@H](NC(=O)[C@@H]2CC[N@@H+](C3CCCCC3)C2)[C@@H](O)C1 ZINC001083462620
N#C[C@H](C(=O)c1cnn([C@@H]2CCCN(C(=O)[O-])C2)c1)c1nc2ccccc2[nH]1 ZINC000833961217
N#Cc1cccnc1OC1CCC(NC(=O)c2ccc(Br)s2)CC1 ZINC000438601827
CCOC(=O)[C@H]1CC[C@@]2(O)[C@@H]3CC[C@@]4(O)C[C@@H](OC(C)=O)C[C@@H]5OC(C)(C)OC[C@]54[C@H]3[C@H](O)C[C@]12C ZINC000123308442
COc1cc([C@H](c2c[nH]c3ccccc32)C2C(=O)OC(C)(C)OC2=O)cc(I)c1OCc1ccc([N+](=O)[O-])cc1 ZINC000409113877
CC(C)(C)Cc1nnc(N2CCc3ccc([N+](=O)[O-])cc3C2)n1C1CC1 ZINC000579845281
C=CCN1CC[C@@H]([NH2+][C@@H]2Cc3ccccc3N(C(=O)C(F)(F)F)C2)C1=O ZINC000852452307
N=C1/C(=C\c2ccc(-c3ccc([N+](=O)[O-])cc3)o2)C(=O)N=C2SC(N3CCCCC3)=NN21 ZINC000020356436
Cc1ccc([C@@H]2SCCN2C(=O)c2ccc([N+](=O)[O-])cc2)cc1 ZINC000000520824
Cc1ccc(N2C(=O)[N-]C(=O)C(=Cc3cccs3)C2=O)cc1C ZINC000000359331
Cc1c(N=C(NNc2ccccc2)c2ccccc2)c(=O)n(-c2ccccc2)n1C ZINC000006269035
O=C(CCNc1ccccc1[N+](=O)[O-])N1CCC[C@@H](CC(F)(F)F)C1 ZINC000421936183
C[C@H](SCCN1C(=O)c2ccccc2C1=O)c1ccccc1[N+](=O)[O-] ZINC000437258556
S=C([S-])NCCNc1c(Cl)c(Cl)c(Cl)c(Cl)c1Cl ZINC000005410716
O=[N+]([O-])c1ccc(Sc2ccc(N3C(=S)N[C@H](c4ccccn4)[C@@H]3c3cccn3-c3ccc4ccccc4c3)cc2)cc1 ZINC000224784877
C/C(=N/N=C1/NC(=O)C(Cc2ccccc2[N+](=O)[O-])S1)c1ccccc1 ZINC000006014532
CSc1ccc(C=Nc2cccc3c(=O)[nH][n-]c(=O)c23)cc1 ZINC000252460603
Cc1ccc(C[C@@H](C#N)Sc2nc(C3CC3)nc3c2c(=O)[nH]c(=O)n3C2CC2)cc1 ZINC000023562988
c1ncn(CC2CCN(c3nnc(CCC4CCCCC4)n3CC3CC3)CC2)n1 ZINC000612802805
Cc1sc2nc(C)nc(N3CC[C@@H](n4ncc5ccccc54)C3)c2c1C ZINC000511358199
O=C([O-])[C@]12COC[C@H]1CN(C(=O)NCCCSc1nccs1)C2 ZINC000851651997
O=[N+]([O-])c1cc(C=NNc2nc3ccccc3[nH]2)ccc1[O-] ZINC000035391966
O=C1S/C(=C/c2cccs2)C(=O)N1Cc1cccc([N+](=O)[O-])c1 ZINC000004694925
O=[N+]([O-])c1cccnc1N=NCc1cccn1-c1cccc(C(F)(F)F)c1 ZINC000409105298
FC(F)(F)c1nnc2ccc(N3CCC(c4nnc5ccccn54)CC3)nn21 ZINC000022195409
Cc1ccc(CN2CCNC(=O)[C@H](Cc3ccccc3)NC(=O)[C@@H]3C[C@@H](O)CN3C(=O)[C@@H](Cc3c[nH]c4ccccc34)NC(=O)C2)s1 ZINC000952857256
O=C(CN1C(=O)/C(=C/c2ccccc2)SC1=S)N[C@@H]1C=CS(=O)(=O)C1 ZINC000005345215
O=c1cc(CSCc2cc(Cl)cc(Cl)c2)nc2sccn21 ZINC000558596856
Cc1ccc(C)n1N1C(=O)/C(=C/c2ccc(Br)c([N+](=O)[O-])c2)SC1=S ZINC000409203452
C(c1nc2sc3c(c2c(N2CCO[C@H]4C[NH2+]CC[C@@H]4C2)n1)CCCC3)N1CCCCC1 ZINC001164404235
CC1CCN(c2cc(N3CCC(C)CC3)c([N+](=O)[O-])cc2/C=C2\SC(=N)NC2=O)CC1 ZINC000016609309
CC/N=C1\S/C(=C\c2ccc(OCc3ccccc3)c([N+](=O)[O-])c2)C(=O)N1CC ZINC000059104699
CC(C)c1nc2ccc(Br)cc2c(=O)n1N=Cc1cccs1 ZINC000409294412
CCOC(=O)C1([C@H](C)[NH2+]CCn2ccnc2C)CCN(C(=O)OC(C)(C)C)CC1 ZINC000788581447
O=C(c1cccc([N+](=O)[O-])c1)N1C(=O)/C(=C/c2cccc(Br)c2)SC1=S ZINC000013475935
O=C(CCCc1c[nH]c2ccccc12)N1CCC[C@@H]([C@H]2CCCCO2)C1 ZINC000619185602
Cc1cc(=O)n2c(n1)NC(Nc1cccc(C(F)(F)F)c1)=N[C@@H]2c1cccnc1 ZINC000017081824
O=C1[N-]C(=S)N(c2ccccc2)C(=O)/C1=C/c1ccc(Cl)s1 ZINC000408965438
Cc1cc(/C=C\C(=O)N[C@H](C(=O)[O-])C2CC2)c(C)n1C1CCCCC1 ZINC000767041820
O=C([O-])[C@]1(NC(=O)Cc2ccc(S(=O)(=O)N3CCCCC3)s2)CCSC1 ZINC000537401814
O=C(NCCCSc1nccs1)c1c[nH]c2nc(=O)[n-]c(=O)c-2c1 ZINC000733973521
O=C(c1ccc(OC(F)F)c([N+](=O)[O-])c1)N1CCCc2sccc2C1 ZINC000611614965
CSc1[n-]c(=O)c(C(=O)N2CC[C@@]3(CC(F)(F)C3(F)F)C2)cc1C#N ZINC000927290648
O=c1[nH]c2ccsc2c(=O)n1-c1ccc(Cl)cc1 ZINC000000162494
C[C@@H](Cc1ccccc1)NC(=O)CSc1nnc2n1c1sc3c(c1c(=O)n2-c1ccccc1)CC(C)(C)OC3 ZINC000001294390
O=C([O-])[C@@H]1CCCN(c2ccc(C[NH2+][C@@H]3CC[C@@H]4SCCS[C@@H]34)o2)C1 ZINC001605999777
CC(C)=NN[C@@H]1S[C@@H](NN=C(C)C)N(c2ccccc2)N1c1ccccc1 ZINC000005377853
NC(=S)N/N=C/c1ccccc1OCc1ccc(Br)cc1 ZINC000006132879
CC(C)OC(=O)COc1c(I)cc(C=Nn2c(=O)[nH]c3ccccc3c2=O)cc1I ZINC000409356044
O=c1[nH]c(C=Cc2csc(-c3ccc(F)cc3)n2)nc2cnccc12 ZINC000255469873
O=C(COC(=O)c1csc2c1CCCC2)NCCN1C(=O)CSC1=S ZINC000006552242
CCOC(=O)c1sc2ncnc(N3CCCn4c(CN(C)C(C)C)nnc4C3)c2c1C ZINC001165008509
Cc1nc(N2CCC[C@H]2c2ccc(Br)cn2)ccc1[N+](=O)[O-] ZINC000413379335
O=[N+]([O-])c1ccccc1-c1ccc(CNc2ccc(C(F)(F)F)nn2)o1 ZINC000584442711
O=C(CC1CCC(C(F)(F)F)CC1)O[C@@H]([C@H]1CCCO1)C(F)(F)F ZINC000183097188
c1nnc(SC/C(=N/c2ccccc2)Nc2ccccc2)s1 ZINC000003408773
NC(=S)n1[n-]c(-c2ccccc2)c(N=Nc2ccc(Cl)cc2)c1=O ZINC000005528225
CC1CCN(C(=O)c2ccc(N3C[C@H]([N@H+](C)Cc4cccnc4)[C@@H]4OCCC[C@H]43)nc2)CC1 ZINC001164800219
Cc1ccc(S(=O)(=O)c2nnn3c4ccsc4c(NCCC(C)C)nc23)cc1C ZINC000020516317
Cc1cccc(C#N)c1S(=O)(=O)N1[C@@H](c2ccsc2)SC[C@@H]1C(=O)[O-] ZINC000871767639
CC(C)CCCN1C(=O)[N-]C(=O)/C(=C/c2ccc3c(c2)CC2(C(=O)N(C)C(=O)N(C)C2=O)[C@@H]2CCCN32)C1=O ZINC000097968413
CNC(=S)N/N=C\c1ccc(Sc2ccc(C)cc2)c([N+](=O)[O-])c1 ZINC000032124969
O=[N+]([O-])c1cccc2nc(C=Cc3cc(-c4nn[nH]n4)cs3)ccc21 ZINC000823646830
CC1(C)C[C@H](C(=O)N2CCC[C@@H]([C@H]3CCCCO3)C2)c2ccccc2O1 ZINC000619178409
O=C(COc1ccc([N+](=O)[O-])cc1F)N1CCc2sccc2C1 ZINC000047354981
O=S(=O)(c1ccc(Cc2nc(-c3cscn3)no2)s1)N1CCCC1 ZINC000278617027
Cc1ccc2[nH]c3c(nc([O-])n(/N=C/c4ccc(N(C)C)cc4)c3=O)c2c1 ZINC000002296103
CCOC(=O)c1sc(NC(=O)C[N@H+](C)CCC(C)(C)C)c(C(=O)[O-])c1C ZINC001591426647
N#Cc1ccc([C@H]2NC(=O)N(CC3CC3)C(C(=O)[O-])=C2C(=O)c2cccs2)o1 ZINC000833071120
Cc1cc([N+](=O)[O-])cc(C)c1S(=O)(=O)N([C@H](C)CS(C)(=O)=O)C1CC1 ZINC000084086281
Cc1ccc(C2(C(=O)N3CCC[C@H](C4=Nc5ccccc5S(=O)(=O)[N-]4)C3)CC2)cc1 ZINC000019136826
N#CCOc1c(/C=C2/C(=O)[N-]N(c3ccccc3)C2=O)cc(Br)cc1[N+](=O)[O-] ZINC000034909774
C=CCn1c(=O)c2cc(Br)ccc2[n-]c1=S ZINC000000424969
CC(C)CCS(=O)(=O)[N-]C(=O)[C@H]1CCCN1C(=O)/C=C\c1ccc(C(N)=O)cc1 ZINC000732511867
O=C(c1ccc(C2SCCCS2)cc1)N1CC(Cc2ccoc2)C1 ZINC000890568227
Cc1c(Cl)c(C(F)(F)F)nn1CC(=O)Nn1c(C)nc2sc3c(c2c1=O)CC[C@@H](C(C)(C)C)C3 ZINC000002778868
C[C@@]1(c2nnc(N3CC4CC3(c3ccccc3)C4)n2C[C@@H]2CCCO2)CCCO1 ZINC000611877798
O=[N+]([O-])c1cccnc1N=NCc1cc(Cl)cc(Br)c1[O-] ZINC000409071241
N#Cc1c2c(c(C3CCCCC3)nc1OCC(=O)[O-])CCC2 ZINC000032092922
C[C@@H]1CCC[C@@H](CCC#N)C1N=Nc1ccc([N+](=O)[O-])cc1[N+](=O)[O-] ZINC000103895837
O=C(/C=C/c1ccc(Br)cc1)c1cccc([N+](=O)[O-])c1 ZINC000005073281
CSc1cccc(N2C(=O)/C(=C\c3ccc4c(c3)n(C)c(=O)n4C)SC2=S)c1 ZINC000409335159
CCOCCCNc1nc2ccccn2c(=O)c1/C=C1/SC(=S)N(Cc2ccccc2)C1=O ZINC000033566963
COC(=O)c1sc(S(=O)(=O)N2CCC(C(=O)NC3CC(C)(C)[NH2+]C(C)(C)C3)CC2)c(C(=O)OC)c1C ZINC000514379343
CN(C)c1ccc(/C=N/N2C(=O)/C(=C\c3ccc(N(C)C)cc3)SC2=S)cc1 ZINC000001737191
CSC1=NSC2=NC(=O)/C(=C\c3cc(C)n(-c4ccc(Cl)cc4)c3C)C(=N)N12 ZINC000004761566
O=C1/C(=C\c2ccc(SCCO)c([N+](=O)[O-])c2)SC(=S)N1C1CCCCC1 ZINC000032124830
O=C(CN1C(=O)CSC1=S)N1CCC[C@@H](Oc2ncc(Cl)cn2)C1 ZINC000575609807
N#Cc1c(N)c(C#N)c(-c2cccc([N+](=O)[O-])c2)cc1-c1ccccc1 ZINC000000451219
O=C(NC(=S)N1CCN(c2ccc([N+](=O)[O-])c(N3CCCCC3)c2)CC1)c1cccc(I)c1 ZINC000108930298
CCC[C@@H]1CCc2c(sc(NC(=O)[C@@H]3[C@@H]4CC[C@@H](C4)[C@@H]3C(=O)[O-])c2C(N)=O)C1 ZINC000004019447
N#Cc1ccccc1Cn1cc(C(=O)c2ccco2)c2ccccc21 ZINC000000560603
O=C(c1ccc(F)cc1)N1CCN(S(=O)(=O)c2ccccc2[N+](=O)[O-])CC1 ZINC000001176289
CCN1C(=S)SC(=O)C1=C1C=C(C)N(Cc2ccco2)C(C)=C1 ZINC000003252138
CC(C)(C)COc1cccc(C=Nn2c(=O)[nH]c3ccccc3c2=O)c1 ZINC000409356389
O=C([O-])[C@@H]1CCN(C(=O)C[C@H]2CCc3ccccc3C2)c2ccccc21 ZINC000669436003
N#Cc1ccc(/C=C2\C(=O)[N-]C(=O)N(c3ccc(Cl)cc3)C2=O)cc1 ZINC000408773278
Cc1nc(CN2CCN(C)C3(CCN(c4nccc5ccsc54)CC3)C2=O)cs1 ZINC001164823993
C=CCCC(=O)N[C@H]1CC(C)(C)Cc2c1cnn2-c1ccccc1C ZINC000012454489
C[C@H]1CC[C@@H](NC(=O)CC(C)(C)C)CN1Cc1nccs1 ZINC001131816658
Cc1ccc(C)c(N2C(=O)[N-]C(=O)C(=CNc3cc4c(cc3N(C)C)n(C)c(=O)n4C)C2=O)c1 ZINC000408533017
C[N@@H+]1CC[C@@]2(CCN(CN3CC(=O)N(Cc4ccccc4C#N)C3=O)C2)C1 ZINC000793765352
Cc1ccc(N2C(=O)[N-]C(=O)C(=CNc3ccc([N+](=O)[O-])c([N+](=O)[O-])c3)C2=O)cc1C ZINC000408535984
Cc1sc2ncn(CC(=O)NC3CCCCC3)c(=O)c2c1S(=O)(=O)N1CCN(c2ncccn2)CC1 ZINC000101304294
O=C1/C(=C/c2ccc(N3CCCC3)cc2)SC(=S)N1c1ccc([N+](=O)[O-])cc1 ZINC000409330341
[N-]=[N+]=Nc1cc2c(c(N=[N+]=[N-])c1)C(=O)N(Cc1ccccc1)[S@@]2=O ZINC000245255868
CC(=O)[N-]S(=O)(=O)c1ccc(N=Cc2ccc(N(C)C)cc2)cc1 ZINC000000524856
O=C(COc1ccc(Br)cc1C=Nn1c(=O)[nH]c2ccccc2c1=O)Nc1ccccc1F ZINC000409364610
Cc1ccc(C)n1N1C(=O)/C(=C\c2ccc(-c3ccc(F)cc3F)o2)SC1=S ZINC000408604146
CCN1C=C(C(=O)C=Cc2ccc(C)cc2)[C@H](c2ccccc2)NC1=O ZINC000012391343
Cc1cc(S(=O)(=O)[N-]C(=O)c2cscc2C)c(C)o1 ZINC000097035237
O=C(CCC(F)(F)F)[N-]S(=O)(=O)N1CCCCCCC1 ZINC000076913611
C[C@H]1CCCN(c2oc(C34CC5CC(CC(C5)C3)C4)nc2C#N)C1 ZINC000072238618
CC(C)c1noc([C@@H](C)Sc2nnc3ccccn32)n1 ZINC000023053601
NC(=O)C1CCN(c2ccc(N3C(=O)[C@@H]4CC=CC[C@@H]4C3=O)cc2[N+](=O)[O-])CC1 ZINC000100090775
CC(C)Sc1ccc(N2CCC(n3ccnc3)CC2)nn1 ZINC001167125782
Cc1[n-]n(-c2ccccc2)c(=O)c1[C@@H](CC(=O)c1ccccc1)c1ccccc1 ZINC000001504970
Cc1ccccc1N1C(=O)C(=CNCCCn2ccnc2)C(=O)N(c2ccccc2C)C1=S ZINC000020025645
Cc1ccc2cc([C@@H](c3nnnn3C[C@@H]3CCCO3)N3CCN(C(=O)c4ccco4)CC3)c(=O)[nH]c2c1 ZINC000019940611
Cc1cc(S(=O)(=O)N2CCC[C@H]2/C=C\c2ccccc2)ccc1[N+](=O)[O-] ZINC000503855798
COC(=O)[C@@H]1[C@@H]2c3ccccc3O[C@@]1(C)N=c1s/c(=C/c3c(C)nn(-c4ccccc4)c3C)c(=O)n12 ZINC000020602347
N#CCC[C@@H](C#N)CN1CCC(c2ccc(Br)cc2)CC1 ZINC000252484467
CN1CC(=O)N(c2cccc(F)c2)C[C@@]12CCN(c1nc(C3CCC3)nc3[nH]ccc31)C2 ZINC001165005239
CC1(C)CCCN(S(=O)(=O)c2ccc(CC(=O)[O-])s2)[C@H]1C(=O)[O-] ZINC001593910508
CC(C)(C)c1ccc(C=NN2C(=S)N=NC2c2ccccc2)cc1 ZINC000239030650
O=C([O-])[C@@H](Cc1ccccc1)N1C(=O)/C(=C/c2ccccc2)SC1=S ZINC000000966972
N#Cc1ccccc1CSCCNC(=O)C(=O)Nc1ccc2c3c(cccc31)CC2 ZINC000049071892
N#Cc1c(F)cccc1Nc1cc(-c2cccnc2)nc(NC2CCCC2)n1 ZINC000329022690
Cc1ccc(N2C(=O)C(=Cc3cccn3C)C(=O)[N-]C2=S)cc1 ZINC000001251400
Cc1ccc(COc2ccc(/C=C3/C(=N)N4C(=NC3=O)SN=C4S(=O)(=O)C(C)C)cc2)cc1 ZINC000020207310
O=C1[N-]C(=O)N(c2ccccc2F)C(=O)C1=CC=Cc1ccco1 ZINC000017043142
C=C[C@@H]1OCC[C@H]1C(=O)N[C@H]1C[C@@H]([NH2+]C[C@@H]2CCCCO2)C1 ZINC001022736784
O=C([O-])CCCN1C(=O)/C(=C\c2ccc3cnccc3c2)SC1=S ZINC000779751865
NC(=S)N/N=C1\[C@H]2CCC[C@@H]1[C@@]1(O)CCCC[C@@H]1[C@@H]2c1ccccc1 ZINC000100644076
C=C(C)Cn1c(-c2ncccc2C)nnc1N1CCC(c2nnc3n2CCCC3)CC1 ZINC000460574368
C=C(C)C(=O)OC[C@@H](O)CC(F)(F)C(F)(F)C(F)(F)C(F)(F)F ZINC000002578094
O=C(CSc1nc(C(F)(F)F)cc(=O)[nH]1)C12CC3CC(CC(C3)C1)C2 ZINC000261417774
Cc1ccc(N2C(=O)[N-]C(=O)C(=Cc3ccc(F)cc3)C2=O)cc1C ZINC000000450247
CC#CC[NH2+]C[C@]1(C)CN(C(=O)c2cnn3c2CCC3)C[C@H]1C ZINC001181694469
N#CC1(CS(=O)(=O)[N-]C(=O)Cc2csc(C3CCCC3)n2)CCCC1 ZINC000873515176
O=C(N[C@H]1C[C@H](c2ccc(F)cc2)C1)c1c[nH]c2cccc([N+](=O)[O-])c12 ZINC000481790259
CC(C)c1ccc(NC(=O)CN2C(=O)S/C(=C/c3cccn3Cc3ccccc3[N+](=O)[O-])C2=O)cc1 ZINC000409350507
O=C1/C(=C\c2ccc(Cl)c([N+](=O)[O-])c2)SC(=S)N1c1cccc([N+](=O)[O-])c1 ZINC000409342403
Cc1ccc2[nH]c(=O)c(CN(C[C@H]3CCCO3)[C@H](c3nnnn3C(C)(C)C)C(C)C)cc2c1 ZINC000253500350
Brc1ccc(C=NNc2ccc3ccccc3n2)cc1 ZINC000004981921
O=C1CCN2CCc3ccccc3[C@@]2(/C=C/c2ccc([N+](=O)[O-])cc2)N1 ZINC000019205058
CC[C@@]1(C)NC(=O)N(CC(=O)OCC(=O)c2cc(C)n(-c3cc(Cl)cc(Cl)c3)c2C)C1=O ZINC000009946136
O=C(Cc1csc(Cc2ccccc2)n1)Nc1nc(-c2ccccc2)c[nH]1 ZINC000673053159
CC(C)(C(=O)[N-]S(=O)(=O)c1cc(Br)cc(C#N)c1)C1CCC1 ZINC000835218123
CCOc1cc(/C=C2\C(=N)N3N=C(S(=O)(=O)CC)SC3=NC2=O)ccc1OCc1ccccc1 ZINC000020208269
C=CCn1c(-c2ccc(COc3ccccc3)o2)nnc1N1CCO[C@@H](C2CC2)C1 ZINC000508867238
C=CCSc1nc(=O)c2c3c(sc2[nH]1)-c1ccccc1CC3 ZINC000017124368
O=C1[N-]N(c2cccc(F)c2)C(=O)/C1=C\c1c[nH]c2ccccc12 ZINC000000368299
O=C1NC(=O)C(c2ccc(S(=O)(=O)Oc3ccc([N+](=O)[O-])cc3)cc2)(c2ccc(S(=O)(=O)Oc3ccc([N+](=O)[O-])cc3)cc2)N1 ZINC000247318534
O=C1NC(=S)S/C1=C\c1ccccc1OCCOc1cccc(C(F)(F)F)c1 ZINC000016193506
O=C(CSCc1ccc([N+](=O)[O-])cc1)NC12CC3CC(CC(C3)C1)C2 ZINC000408564232
Cc1ccc(-n2nc3c(c2NC(=O)c2ccco2)CS(=O)(=O)C3)cc1C ZINC000004224390
O=C1[N-]C(=S)N(c2cccc(F)c2)C(=O)/C1=C/c1ccc(I)o1 ZINC000409021608
CC(C)c1ccc(S(=O)(=O)N/N=C2/C[C@@H](C)CC(C)(C)C2)cc1 ZINC000017070784
N#Cc1ccc(C(=O)[O-])nc1/C=C\c1ccsc1 ZINC000356232299
O=C(N[C@H]1CCC[C@@H](c2ccccc2)C1)N1CCC(C(=O)N2CCCC2)CC1 ZINC000332984448
CC(C)[C@H]1NC(=O)CN(C(=O)c2csc(-c3cccs3)n2)CCNC(=O)[C@H]([C@@H](C)O)NC(=O)[C@H](Cc2ccccc2)NC1=O ZINC000952856362
CC(=O)N(C)CCc1c(C=C2C(=O)N(C)C(=O)N(C)C2=O)[nH]c2ccccc21 ZINC000005428788
O=Cc1cccn1-c1cccc(Br)c1 ZINC000000269094
Cc1cc(C(=O)N2CCCC[C@H]2C2CCC2)ns1 ZINC000585089708
CCN(CC)c1ccc(/C=C2/SC(=S)N(CNc3ccc(C)cc3)C2=O)cc1 ZINC000003177140
Cc1nn(C)c(N(C)Cc2nccn2Cc2ccccc2)c1[N+](=O)[O-] ZINC000096489021
CN1C(=O)/C(=C/c2ccccc2Oc2ccc([N+](=O)[O-])cc2[N+](=O)[O-])SC1=S ZINC000059514596
CCOc1ccccc1-n1c(C)cc(/C=C2\C(=N)N3N=C(S(=O)(=O)CC)SC3=NC2=O)c1C ZINC000020208579
CC(C)n1cc(C2=CCCN(c3nc(C4CCCC4)ns3)CC2)nn1 ZINC000580418831
O=c1oc2ccccc2c(N2CCCN3CCC[C@@H]32)c1[N+](=O)[O-] ZINC000033887634
O=C1C[C@@H]2[C@@H](CCN2[C@@](F)(COc2cncc(Cl)n2)C(F)F)N1c1ccsc1 ZINC001164882795
Cc1nn([C@@H](C)c2nc(-c3ccncc3)no2)c(C)c1[N+](=O)[O-] ZINC000001422037
CC(C)[N@@H+]1[C@H](Cn2cccn2)C[C@@H]2CN(c3ccc(C4(C#N)CCOCC4)cn3)CC[C@@H]21 ZINC001164835574
Cc1cc(/C=C2/C(=N)N3N=C(N4CCCC4)SC3=NC2=O)c(C)n1-c1ccccc1C ZINC000041085178
CC1(C)C[C@@H](NCc2nncn2-c2ccccc2)c2cc([N+](=O)[O-])ccc21 ZINC000279215820
O=C(c1cc([N+](=O)[O-])ccc1C(F)(F)F)N1CCc2sccc2C1 ZINC000582977024
O=[N+]([O-])c1cc(I)cc(C[NH2+][C@@H](CO)CC2CC2)c1 ZINC000589315936
CN(CCc1ccccc1[N+](=O)[O-])C(=O)N[C@@H]1CCCc2sccc21 ZINC000502175779
Cn1cc(C=C2C(=O)[N-]C(=O)N(C3CCCCC3)C2=O)c2ccccc21 ZINC000013765350
Cc1[nH]c(=O)c(C#N)c(C)c1CCC(=O)O[C@H]1CCCC[C@@H]1CNC(=O)[O-] ZINC000740028580
CC(=O)Nc1nc(C(=O)N2CCC[C@@H](c3cc4nc5c(c(=O)n4[n-]3)CCCC5)C2)cs1 ZINC000100138517
CC(C)(C)n1nnnc1[C@@H](c1ccc(C#N)cc1)N1CCCC2(CCCCC2)C1 ZINC000057710558
COc1nccnc1[N-]S(=O)(=O)c1ccc(/N=C/c2ccco2)cc1 ZINC000100296398
O=C([O-])NC[C@@H]1CCCN(C(=O)NCCCSc2nccs2)C1 ZINC000832534696
c1csc(CN(c2nnc([C@@H]3CCCCO3)n2CC2CC2)C2CC2)c1 ZINC000612935838
CC(C)Oc1ccc([N+](=O)[O-])cc1CN1CCC[C@H](c2ccncn2)C1 ZINC001167100851
CN1C(=O)/C(=C/c2c[nH]c3ccccc23)S/C1=N/c1ccccc1 ZINC000101508774
O=C(O/N=C\c1ccc(Br)cc1)[C@@H]1C[C@H]1c1ccccc1 ZINC000004963524
O=C1[C@@H]2CC(Cl)=CC[C@@H]2C(=O)N1CCC[NH+]1CCN(CCCN2C(=O)[C@H]3CC=C(Cl)C[C@@H]3C2=O)CC1 ZINC000102682033
C=CC(C)(C)c1cc2cc3c(cc2oc1=O)O[C@@]1(C)CC[C@H](C(C)(C)O)O[C@@H]1C3 ZINC000000607776
CCOC(=O)c1c(C)[nH]c(C(=O)CSc2nnc3n2c2ccccc2c(=O)n3CCC(C)C)c1C ZINC000010058294
CC[C@@H]1CSC2=N[C@@H](c3ccccn3)[C@@H](c3ccccc3[N+](=O)[O-])N21 ZINC000222644847
C[C@@H]1[C@@H](NC(=O)[C@H](C2CC2)[NH+]2CCCC2)CCN1C(=O)c1ccc(C#N)[nH]1 ZINC000989019559
N#Cc1cc(Br)cc(S(=O)(=O)[N-]C(=O)C23CCC(CC2)C3)c1 ZINC000784887094
N#CCOc1ccc(/C=C2/C(=O)[N-]N(c3ccccc3)C2=O)cc1I ZINC000108103063
Cc1cccc(N2C(=O)[N-]C(=O)C(=CNc3cc4c(cc3N(C)C)n(C)c(=O)n4C)C2=O)c1C ZINC000408527335
CC[C@@H]1CCCC[C@@H]1OCC(=O)N1CC(F)(F)C(F)(F)C1 ZINC001129756660
CCOC(=O)[C@@H]1CC[C@]2(O)[C@@H]3CC[C@]4(O)C[C@H](OC(C)=O)C[C@H](O)[C@]4(COC(C)=O)[C@@H]3[C@H](OC(C)=O)C[C@@]12C ZINC000257349980
CC(C)c1csc(CN[C@@H](C)c2nc3c(s2)CCCC3)n1 ZINC000091738387
Cc1ccc(C(=O)N2CCN(C(=O)[C@@H](NC(=O)c3ccco3)S(=O)(=O)c3ccc(F)cc3)CC2)cc1 ZINC000036625577
N=C1/C(=C\c2ccc(OC(=O)c3ccccc3)c(Br)c2)C(=O)N=C2SC=NN21 ZINC000009425509
Cc1nn(-c2ccc(C)cc2)cc1CNCc1nc2ccccc2n1C1CC1 ZINC000656254930
Cc1cc(C)cc(Cc2ccc(/C=C3\C(=O)[N-]C(=O)N(c4ccc(Br)cc4)C3=O)cc2)c1 ZINC000408875402
C=CCN1C(=O)/C(=C/c2cc([N+](=O)[O-])ccc2[O-])SC1=S ZINC000021487070
Cc1ccc(Sc2ccc([C@@H]3[C@@H](c4ccccn4)NC(=S)N3c3ccc(Sc4ccc([N+](=O)[O-])cc4)cc3)o2)cc1 ZINC000224769255
Cc1ccc([C@H](C)N(C)c2nnc([C@@]3(C)CCCO3)n2CC2CC2)cc1 ZINC000612945157
Cc1cc(N(CCC#N)CCC#N)ccc1C=C1SC(=S)NC1=O ZINC000001652382
CCc1ccc(/N=C2/NC(=O)/C(=C/c3ccc(C#N)cc3)S2)cc1 ZINC000006390884
N#Cc1cc(F)c(S(=O)(=O)[N-][C@H]2CCOC3(CCSCC3)C2)c(F)c1 ZINC000269366660
O=[N+]([O-])c1ccc(COc2ccc([C@@H]3Nc4ccccc4S(=O)(=O)N3Cc3ccccc3)cc2)cc1 ZINC000409130621
CCC[C@]1(CO)CCCN(C(=O)C2CCC(CO)CC2)C1 ZINC000091849283
C=C(C)C[NH2+][C@@H]1CN(C(=O)c2c(C)nn(C)c2F)C[C@H]1c1cnn(C)c1 ZINC001087007411
Cc1ccc([C@@H]2C[C@@H](c3cccc([N+](=O)[O-])c3)n3ncnc3N2)cc1C ZINC000002919780
Cc1cc([C@@H]2[C@@H](c3ccccn3)N=C3S[C@@H](C)CN32)c(C)n1-c1cc(C)ccc1C ZINC000222618067
Cc1ccc(Sc2ccc(/C=C3/C(=N)N4N=C(N5CCCC5)SC4=NC3=O)o2)cc1 ZINC000041084898
CCN1C(=O)/C(=C/c2cc(C)n(-c3ccc([N+](=O)[O-])cc3OC)c2C)SC1=S ZINC000006246592
O=C1[N-]C(=O)N(c2ccncc2)C(=O)/C1=C/c1ccc(N2CCCCC2)o1 ZINC000409393070
CCc1nccn1[C@@H]1CCCN(c2c([N+](=O)[O-])c(C)nn2CC)C1 ZINC000192573185
N#Cc1c(N)sc2c1CCN(C(=O)c1ccc3[n-]c(=S)oc3c1)C2 ZINC000135387585
O=C1c2ccccc2C(=O)N1CC12CC3CC(CC(C3)C1)C2 ZINC000003897097
CSc1ccccc1NC(=O)CN(C)Cc1cccc([N+](=O)[O-])c1C ZINC000051472996
O=C1[N-]C(=S)N(c2ccc(F)cc2)C(=O)C1=CC=CNc1ccccc1 ZINC000002295320
CCOc1cc(C=C2C(=O)NC(=S)N(C)C2=O)cc(I)c1OCc1ccc(C)cc1 ZINC000408919249
CSCc1nnc(SCc2nnnn2-c2ccc(C(F)(F)F)cc2)o1 ZINC000048365795
Cc1cc(C=Nn2c(C)nc3ccc(Br)cc3c2=O)c(C)[nH]1 ZINC000409290015
CN(Cc1ccco1)Cc1cncc2c1CCN(c1ncc3c(c1C#N)CCC[NH2+]C3)C2 ZINC001164907865
N#Cc1ccccc1NC(=O)C1c2ccccc2Oc2ccccc21 ZINC000000303972
O=C1[N-]C(=O)N(CCc2ccc(F)cc2)C(=O)C1=CC=Cc1ccco1 ZINC000008971028
O=[N+]([O-])c1ccc(Nc2cccc(N3CCCC3)c2)c([N+](=O)[O-])c1 ZINC000070040684
C[C@@H](c1cccs1)N(C)C(=O)N[C@H]1CCCc2occc21 ZINC000120797433
O=[N+]([O-])c1cccnc1N=NCc1ccc(-c2ccc(Br)cc2)o1 ZINC000409072762
Cc1ccnn1CCCNc1nc(-c2cnn(C)c2)cc(C(F)(F)F)n1 ZINC000036613541
N#Cc1ccc(N2C(=O)C[C@H](Nc3ccc4c(c3)CCCN4C(=O)[O-])C2=O)cc1 ZINC000740316036
CCCc1nc(NC[C@@H]2CCCO2)c(C#N)c2c1CSC(C)(C)C2 ZINC000013774200
CCOC(=O)CN1C(=O)/C(=C\c2cn(Cc3ccccc3)c3ccccc23)SC1=S ZINC000027563160
O=C(C[C@@H]1CCN2C[C@@H]1/C=C\COc1ccccc1CN(Cc1ccccn1)CC2=O)N1CC[C@@H](O)C1 ZINC000253407131
O=C([O-])CCCCC(=O)N1CCC[C@@]2(CCCc3ccccc32)C1 ZINC000655550149
Cc1cc2c(nc(Cl)nc2N2C[C@H](N(C)Cc3cccnc3)[C@H]3OCCC[C@@H]32)s1 ZINC001164810071
Cc1nc2nc(C(F)(F)F)nn2c(C)c1CC(=O)N[C@@H]1CCCC[C@H]1C ZINC000032892740
O=C1[N-]C(=S)N(c2ccc(Cl)cc2)C(=O)C1=Cc1ccc[nH]1 ZINC000001301998
COc1cc([C@@H]2c3[nH]c4ccccc4c3C[C@H]3C(=O)N(C4CCCCC4)CC(=O)N23)ccc1OC(C)C ZINC000002111946
CCOc1ccccc1[C@H]1[C@H](C(C)=O)N2c3ccccc3C=C[C@@H]2C1(C#N)C#N ZINC000004450367
O=P([O-])([O-])OCC(Br)(Br)Br ZINC000004705571
CCCOc1cccc(C=c2sc(=C(C#N)C(=O)[C@H](C)CC)n(C3CCC3)c2=O)c1 ZINC000430984859
CCc1nsc(N2CCCN(C(=O)N[C@H](C)c3nc(C)cs3)CC2)n1 ZINC000176333905
CC(C)(C)OC(=O)N1CC(C)(C)[C@H]1C(=O)Nc1cc(C2CC2)nn1[C@@H]1CCS(=O)(=O)C1 ZINC001265387900
S=C(N/N=C\c1ccc(I)o1)Nc1ccccc1 ZINC000408997112
O=[N+]([O-])c1ccc(S(=O)(=O)N2CC3(CCC3)[C@@H]2c2ccccc2)cc1 ZINC000432263630
C[C@H](CCC(=O)[O-])[C@H]1CC[C@H]2[C@@H]3[C@@H](O)[C@@H](O)[C@@H]4C[C@H](O)CC[C@]4(C)[C@H]3CC[C@]12C ZINC000040164244
Cc1ncsc1-c1nnc(N(C)C[C@@H]2CC2(C)C)n1C[C@H]1CCCCO1 ZINC000612234284
CC(C)[C@H]([NH2+]Cc1ccc(N2CCC[C@H](C(=O)OC(C)(C)C)C2)o1)C(=O)[O-] ZINC001573559381
Cn1cc([C@@H]2CCCN2c2nc3ccccc3s2)cn1 ZINC000071797088
N#Cc1c(NC(=O)[C@@H]2[C@@H](C(=O)[O-])[C@H]3CC[C@@H]2O3)sc2c1CCCCC2 ZINC000225747609
FC1(F)CC[C@@H](c2noc(C3CCC(OC[C@H]4CCCO4)CC3)n2)C1 ZINC000580534501
Cc1cccc(N2C(=O)[N-]C(=O)C(=CNc3ccc(C)c(C)c3)C2=O)c1 ZINC000005589444
C[C@@H](OC(=O)c1ccc([N+](=O)[O-])cc1)C(=O)N(C)c1ccccc1 ZINC000005109986
C[NH+](C)CCOCc1ncn2c1CN(c1nccc3cc(Cl)ncc31)CCC2 ZINC001164999905
CCOC(=O)C1=C(C)OC(N)=C(C(=O)OC)[C@@]12c1ccccc1N(CC(=O)OCc1ccccc1)C2=O ZINC000002230688
Cc1c(Br)c(C)n([N-]C(=O)c2occ3c2CCC3)c(=O)c1C#N ZINC000848375937
C[C@]12OC(=O)[C@@]3(O)CC[C@@H]4[C@@H](CC=C5CC=CC(=O)[C@@]54C)[C@]45O[C@]13[C@H](C4=O)[C@@]1(C)C[C@@H]2OC(=O)[C@H]1CO5 ZINC000103941730
O=S(=O)(c1ccc(Sc2ncnc3[nH]ccc32)nc1)N1CCCCC1 ZINC000263762452
Cc1ccc(N=Nc2cc(C)c(NN=C3C(=O)C=Cc4ccccc43)cc2C)c(C)c1 ZINC000390822355
CC(=O)c1c2c(c([O-])c(C)c1O)[C@]1(C)C(=CC(=O)C(=C(C)NCCC(=O)N3C[C@H]4C[C@@H](C3)Cn3c(=O)cccc34)C1=O)O2 ZINC000257198827
Cc1cc(/C=C2/SC(=S)N(c3ccccc3)C2=O)c(C)n1-c1cc(C)ccn1 ZINC000408963910
O=C1/C(=C\c2cc([N+](=O)[O-])ccc2Cl)SC(=S)N1c1ccc(Cl)cc1 ZINC000409335355
CCCC(=O)N1CCCC[C@@H]1c1cc2nc3c(c(=O)n2[n-]1)CN(C(=O)C1CCC1)CC3 ZINC000100243259
Cc1cc(/C=C2\C(=O)[N-]C(=O)N(c3cccc(Cl)c3Cl)C2=O)c(C)n1-c1ccc(N(C)C)cc1 ZINC000409098737
Cc1c(C)n(C2CCCC2)c(NC(=O)CN2CC[C@H](CNC(=O)[O-])C2)c1C#N ZINC000740029906
CO[C@H]1[C@@]2(O)c3ccccc3N3C(C)(C)[C@@H](CO)[C@@]32N2C(=O)C3=Cc4c5ccccc5[nH]c4C(C)(C)C=CN3C(=O)[C@@]12O ZINC000155041556
Cc1cc2c(ncnc2N2CCC[C@H](S(=O)(=O)NC3CCCC3)C2)s1 ZINC000302047626
COCC[N@@H+]1CC2(C[C@@H]1COCC1CC1)CCN(c1ncc([N+](=O)[O-])c(C)c1C)CC2 ZINC001164783657
CC(C)[C@@](C)(C#N)NC(=O)COC(=O)CN1C(=O)N[C@@]2(C[C@H](C)CC(C)(C)C2)C1=O ZINC000245284416
CSc1ccc([C@@H]2C3C(=O)C[C@@H](C)CC3=Nc3nc(C(F)(F)F)nn32)cc1 ZINC000022608170
C[C@@]1(c2nnc(N3CC[C@@H](C4CCCCC4)C3)n2CC2CC2)CCCO1 ZINC000612943264
O=C(COC(=O)CCN1C(=O)/C(=C/C=C/c2ccccc2)SC1=S)Nc1cccc([N+](=O)[O-])c1 ZINC000033490476
CN(C[C@@H]1CCC[N@@H+]1C)S(=O)(=O)c1ccc([N+](=O)[O-])cc1C(F)(F)F ZINC000420771580
CC1=Cc2cccc(Nc3ncc(Br)[nH]c3=O)c2C1 ZINC001169852294
Cc1ncsc1-c1nnc(N2CCc3ccc(C)cc3C2)n1C[C@@H]1CCCO1 ZINC000611884090
C[C@@H]1C[N@@H+]([C@H]2CCN(C(C)(C)C)C2=O)C[C@H]1NC(=O)c1ccc(C#N)[nH]1 ZINC001079590104
CC(=O)NCCc1c(C=C2C(=O)NC(=S)N(C3CC3)C2=O)[nH]c2ccccc21 ZINC000005217045
O=C(NC1C[C@H](C(F)(F)F)C[C@@H](C(F)(F)F)C1)N1CC[C@H]1C1CC1 ZINC000655069654
Cc1ncc(C=NNc2nnc(C)c(=O)[n-]2)n1-c1ccc(Br)cc1 ZINC000734978129
O=[N+]([O-])c1ccc([O-])c(C=NNc2ccccc2)c1 ZINC000252477475
Cc1cc(C(=O)COC(=O)CNS(=O)(=O)c2c(C)cc(C)cc2C)c(C)n1-c1cccc(F)c1 ZINC000013074208
CN(Cc1cccnc1)[C@@H]1CN(c2nc(Cl)nc3c(Cl)nccc32)[C@@H]2CCCO[C@@H]12 ZINC001164808753
CC(=O)N1c2ccccc2/C(=c2/sc3n(c2=O)N[C@@]2(c4ccccc4)N(C)C(=O)N(C)[C@@]2(c2ccccc2)N=3)C1=O ZINC000097968921
N#C[C@H](c1ccccc1)[C@H]1CCCN1C(=O)Nc1ccc(N2CCCS2(=O)=O)cc1 ZINC000437675578
C/C(=N/N)[C@@]1(O)CC[C@@H]2[C@@H]3C=CC4=C/C(=N/N)CC[C@]4(C)[C@@H]3CC[C@@]21C ZINC000253505295
O=C1S/C(=C/c2ccccc2[N+](=O)[O-])C(=O)N1Cc1ccccc1F ZINC000214367503
Cc1cc(NC(=O)C(C)(C)C)sc1C([O-])=C(C#N)C(=O)N1CCCC1 ZINC000124624979
CCc1ccccc1N1C(=O)/C(=C/c2cc3c(cc2C)N(C(C)C)C(C)(C)C[C@H]3C)C(=O)[N-]C1=S ZINC000260567327
O=C(N[C@@H]1CCCc2ccccc21)c1ccc(N2NC(=O)CCC2=O)cc1 ZINC000058167475
O=C1NC2(C[C@@H]1c1ccncc1)CCN(C(F)(F)C1(c3ccc(Cl)nc3)CC1)CC2 ZINC001164897568
CN(C)c1nccc(N2CCOC[C@@]3(CCCN(C(F)(F)c4nccc(Cl)n4)C3)C2)n1 ZINC001164663890
COC(=O)/C(C#N)=N/C(=C/C=C1/N(C)c2ccccc2C1(C)C)c1ccccc1 ZINC000005390032
Cc1ccc(S(=O)(=O)N(C)c2ccc(C(F)(F)F)cc2)cc1[N+](=O)[O-] ZINC000224785281
CC1CCC(OC2CCN(c3nc4ccccn4c3-c3nn[nH]n3)CC2)CC1 ZINC000824919319
Cc1cc(C)c2[nH]c(=O)c(CN(Cc3nnnn3C(C)(C)C)C[C@H]3CCCO3)cc2c1 ZINC000057607406
CCC[N@H+](C)C[C@@H]1CCN(c2nnc([C@@H]3CCC(=O)N3)n2Cc2ccc(N(C)C)cc2C)C1 ZINC001294469352
Cn1nccc1C1=C[C@H]2CC[C@@H](C1)N2c1ccc2cc([N+](=O)[O-])ccc2n1 ZINC000580001247
Cc1nnc(CSCc2nc(C3CCCCC3)cs2)o1 ZINC000277844433
O=C(c1csc2c1CCCC2)N1CCN2C(=O)[C@H](Cc3ccccc3)NC(=O)CCCn3cc(nn3)CNC(=O)[C@H]2C1 ZINC000952857160
CC(C)(C)CN(Cc1ccccc1)C(=O)C(C)(C)n1cc([N+](=O)[O-])cn1 ZINC000504881635
CSCC[C@H](NC(=O)N1C[C@H]2C[C@@H](C1)Cn1c(=O)cccc12)C(=O)NCCc1c[nH]c2ccccc12 ZINC000136573559
Cc1ccc(N2C(=O)[N-]C(=O)C(=CNc3cccc(N)c3)C2=O)cc1C ZINC000005740032
C[C@H](NC(=O)[C@@H]1CC=CC[C@@H]1C(=O)[O-])C12CC3CC(CC(C3)C1)C2 ZINC000004019408
C#CCOc1ccccc1/C=C1\C(=O)[N-]C(=O)N(c2ccccc2C)C1=O ZINC000408810585
N#CCCC[C@H]([NH3+])C(=O)N1CCN(C(=O)C23CC4CC(CC(C4)C2)C3)CC1 ZINC000424063614
O=C(Cc1ccc2c(c1)CCC2)N1CCS[C@H]1c1ccc([N+](=O)[O-])cc1 ZINC000610210447
O=[N+]([O-])c1ccc(NC2CC(C(F)(F)F)C2)nc1-c1ccc(F)cc1 ZINC000579875471
Cc1ccc(Sc2ccc(/C=C3\C(=O)[N-]C(=S)N(c4cccc(C)c4C)C3=O)cc2)cc1 ZINC000409228792
Cc1nn(CCc2n[nH]c(=S)n2C2CC2)c(C)c1[N+](=O)[O-] ZINC000002787841
Cc1c(NS(=O)(=O)c2ccc(Sc3nccn3C)c([N+](=O)[O-])c2)c(=O)n(-c2ccccc2)n1C ZINC000012532522
OC[C@H](O)[C@H](O)[C@H](O)[C@@H](O)C=Nc1ccc(/C=C/c2ccnc3ccccc23)cc1 ZINC000252616722
C=CCN(Cc1ccc(Cl)s1)C(=O)C(=O)N=c1ccc(C2CC2)n[n-]1 ZINC000411382770
Cc1sc2nc(S[C@@H](C)C#N)n(C3CCCC3)c(=O)c2c1C ZINC000012802475
CC(C)(C)Oc1cc(N2C[C@H](C#N)[C@@]3(C2)c2ccccc2NC3=O)ccc1[N+](=O)[O-] ZINC000487115255
CC(C)CCc1nnc(N2CCC(OC3CCCC3)CC2)n1CC1CC1 ZINC000612800303
Cc1nc2c(s1)[C@H](Nc1cc3c(cc1[N+](=O)[O-])CCC(=O)N3)CCC2 ZINC000376638038
C[C@@H]1C[C@@H](c2ccc(F)cc2)CN1c1nnc(-c2cccnc2)n1C1CC1 ZINC000579723492
Cc1cc2c3c(c1)C(C)=CC(C)(C)N3C(=O)C2=NNc1ccccc1 ZINC000101670325
CC(C)(C)Nc1nc(Nc2ccc(F)c([N+](=O)[O-])c2)cc(C(F)(F)F)n1 ZINC000328985273
C[C@@H]1CN(S(=O)(=O)c2cccc3nsnc32)[C@@H](c2ccccc2)CO1 ZINC000248657516
O=C(NCCC1CCCCC1)N[C@H]1CCOC2(CCCCC2)C1 ZINC000426039158
C[C@@]1(c2ccccn2)NC(=O)N(CCC(C#N)(c2ccccc2)c2ccccc2)C1=O ZINC000434647113
O=C(c1ccco1)N1CCN([C@H](c2nnnn2C2CCCCC2)c2ccccc2)CC1 ZINC000019369594
Cc1c(Br)scc1C(=O)N1CCC([C@H]2CCCCO2)CC1 ZINC000619165926
Cc1c(C(=O)[N-]S(=O)(=O)Cc2ccccc2C#N)oc2c1C(=O)CCC2 ZINC000048507431
O=[N+]([O-])c1ccccc1CN(Cn1ncsc1=S)CC(F)(F)F ZINC000123857898
C=CCSc1nc(=O)c2c(n1C)NC(=O)C[C@@H]2c1ccc(CC)cc1 ZINC000004944643
O=[N+]([O-])C1C[C@H]1c1nc(-c2ccnc(N3CCCCC3)c2)no1 ZINC000078774526
Cc1cc(C)c2[nH]c(=O)c([C@@H](c3nnnn3C3CCCCC3)N3CCN(c4ccc([N+](=O)[O-])cc4)CC3)cc2c1 ZINC000006177929
CCN(CC)c1ccc(/C=C2/SC(=O)N(CNc3cccc(C)c3C)C2=O)cc1 ZINC000003074904
O=C([O-])CN1C(=O)N/C(=C/c2cccn2-c2cccc(C(=O)[O-])c2)C1=O ZINC000408594062
C=CCN1C(=O)/C(=C/c2ccc(-c3cc(C)c(C)c([N+](=O)[O-])c3)o2)SC1=S ZINC000035045503
CCOC(=O)c1c(C2CC2)csc1NC(=O)CCc1c(C)[nH]c(=O)c(C#N)c1C ZINC000302592257
O=C(N[C@@H]1CCN(c2nccs2)C1)NC1CCCCC1 ZINC000206815978
O=[N+]([O-])c1cccc([C@@H]2Nc3ccc([N+](=O)[O-])cc3[C@@H]3c4ccccc4C[C@@H]32)c1 ZINC000408988623
CSc1ncc(/C=C2/C(=O)[N-]C(=O)N(c3ccc(F)cc3)C2=O)cn1 ZINC000015856572
Cc1noc(C)c1CSCc1nc([C@H]2CCCC[C@@H]2C)no1 ZINC000274103974
Cc1ccc(N2C(=O)/C(=C/c3ccc(Sc4cccc5cccnc54)o3)C(=O)[N-]C2=S)cc1 ZINC000408993003
O=C(CN1C(=O)S/C(=C/c2ccc(N3CCCC3)cc2)C1=O)N1CCN(c2ccccc2)CC1 ZINC000009233936
O=[N+]([O-])c1ccccc1/C=N/N=C/C1=C(N2CCOCC2)/C(=C/c2ccccc2)CC1 ZINC000053388347
O=[N+]([O-])c1ccc2c(c1)[C@@H](NCc1nnc(-c3ccc(F)cc3)[nH]1)CCC2 ZINC000579794169
CCN1C(=O)/C(=C/c2ccncc2)SC1=Nc1ccc(C)c(C)c1 ZINC000252639271
C#CC[N@H+]1C[C@H]2[C@@H](C1)[C@H]1CC[C@@H]2N(C(=O)c2csc(=O)[nH]2)C1 ZINC001089852283
CC(C)N(Cc1nnc(-c2ccccc2)o1)Cc1ccccc1C#N ZINC000040473952
O=C1[N-]C(=O)N(c2ccncc2)C(=O)/C1=C/c1ccc(Br)o1 ZINC000409389540
C[C@@H](c1ccc(F)cc1)N(C)c1nnc([C@@H]2CC[C@H](C)O2)n1CC1CC1 ZINC000625307432
C[C@@H]1CCc2c(F)cccc2[C@@H]1NC(=O)Cc1cnccc1C(F)(F)F ZINC000654866359
N#Cc1nc(C2CC2)oc1N1CCN(C(=O)C2CC[NH+](C3CC3)CC2)CC1 ZINC000786943377
c1sc2nc(CN3CCCCC3)nc(Sc3nnc(-c4cccnc4)o3)c2c1-c1ccccc1 ZINC000012863578
O=C1[N-]C(=S)N(c2ccccc2)C(=O)/C1=C\C=C\c1ccccc1 ZINC000016309490
O=C(c1ccccc1)N1CCN(S(=O)(=O)c2cccc([N+](=O)[O-])c2)CC1 ZINC000004865586
O=C([O-])[C@@H](CC[N@H+](Cc1ccc([N+](=O)[O-])cc1)C1CC1)c1ccccc1 ZINC000584474892
CSCC[C@@H](N[C@@H]1CCCc2ccc([N+](=O)[O-])cc21)c1nnc2ccccn21 ZINC000192622676
N#Cc1ccsc1NC(=O)COC(=O)c1sccc1S(=O)(=O)NC1CC1 ZINC000010563048
O=C1CCCC[C@@H]1[C@]1(O)CCCC[C@@H]1C1(O)CCCCC1 ZINC000101060101
O=[N+]([O-])c1cccc(C=NNc2ccc(C(F)(F)F)cn2)c1[O-] ZINC000409093897
Clc1ccc(OC(Cl)(Cl)N2CCOC[C@@]3(CC[C@@H](Cn4cccn4)O3)C2)cn1 ZINC001164805518
Cc1c2ccccc2oc(=O)c1C(=O)N1CCCc2c([N+](=O)[O-])cccc21 ZINC000161866877
C=C(C)C[NH2+][C@@H]1CC[C@H]2CN(C(=O)CCc3ccncn3)C[C@H]21 ZINC001026276826
Cc1nc(C)c(-c2ccc(N3CCCn4c(=O)cc(C[N@@H+](C)C(C)C)nc4C3)nn2)s1 ZINC001164815225
Cc1cc(C)c(CN=Nc2ccc(C(F)(F)F)cc2[N+](=O)[O-])[nH]1 ZINC000004390356
O=C1Nc2ccc(Br)cc2[C@H]1Cc1cccc([N+](=O)[O-])c1 ZINC000004843204
Cc1noc([C@H](C)N(C)c2nnc(-c3cnn(-c4ccccc4)c3)n2C(C)C)n1 ZINC000584421538
N#Cc1cc(N2CCC(Oc3ccc([N+](=O)[O-])cc3)CC2)nc2ccc([N+](=O)[O-])cc12 ZINC000301463298
COCCOc1cc2cc(c1)C(=O)NCCNC(=O)N[C@H]1CCN(Cc3cccnc3)C[C@@H]1OCc1cccc(c1)O2 ZINC000952862717
CC#CC[NH2+]C[C@]12CCC[C@H]1CN(C(=O)c1cccc(-n3cncn3)n1)C2 ZINC001112553996
Cc1cc(C)c(S(=O)(=O)N2CCCCCC2)c(C)c1 ZINC000007307795
O=C([O-])CCN1C(=O)[C@@H]2[C@H]3C[C@H]([C@H]4[C@H]3Sc3[nH]c(=O)sc3[C@H]4c3cccs3)[C@@H]2C1=O ZINC000245318967
C=CCC(=O)N1CCC[C@H](CCc2ccccc2C(F)(F)F)C1 ZINC000011997647
C=CCOC[C@H]1NC(=O)N(c2ccc(OC(F)F)c(Cc3ccccc3)c2)C1=O ZINC000553123024
CCS(=O)(=O)C1=NN2C(=NC(=O)/C(=C/c3ccc(O[C@@H](C)c4ccccc4)cc3)C2=N)S1 ZINC000020208187
Fc1ncc(Br)cc1Nc1nccnc1Cl ZINC001211265331
CC1(C)[C@H]2CC[C@]1(C(=O)NC1CCCCCC1)c1nc(C#N)c(C#N)nc12 ZINC000005204488
CC(C)(C)OC(=O)C(C)(C)CC[NH2+]Cc1ccc(N2CCC[C@@H](C(=O)[O-])C2)o1 ZINC001602874101
C=CCn1c(=O)c2c3c(sc2[n-]c1=S)CCC3 ZINC000000349460
CC(C)C[C@@H]1OC(=O)[C@@H]2CCCN2C(=O)CCNC(=O)[C@H](Cc2ccccc2)NC(=O)[C@@H](C(C)C)N(C)C(=O)[C@@H](C(C)C)N(C)C1=O ZINC000253388171
CC[NH+]1CCN([C@H]2CCN(c3ncc([N+](=O)[O-])c(C)c3Br)C2)CC1 ZINC000544395484
C[C@@H](N[C@H](Cn1ccccc1=O)c1ccccc1)c1ccccc1[N+](=O)[O-] ZINC000503926907
CSCc1ccc(-c2nc(=O)c3c4c(sc3[nH]2)CS(=O)(=O)CC4)cc1 ZINC000054753591
N#Cc1ccc(F)c(CS(=O)(=O)[N-]C(=O)[C@@H]2CCCc3sccc32)c1 ZINC000851191572
Cc1ccsc1/C=C1/SC(=S)N([N-]C(=O)c2cccs2)C1=O ZINC000003766098
O=C1[N-]C(=O)N(c2cccnc2)C(=O)/C1=C/c1ccc(Br)o1 ZINC000006971029
CCOC(=O)CSc1nnc(NC(=O)C2C[C@H]3CCC[C@@H](C2)C3=O)s1 ZINC000025085911
O=C(c1ccn(-c2ccc([N+](=O)[O-])cc2)n1)N1CCC=Cc2ccccc21 ZINC000188251600
O=C1N[C@@H](c2ccncc2)C(=C([O-])c2cccs2)[C@@](O)(C(F)(F)F)N1 ZINC000004371878
CC(=Nc1ccccc1Sc1ccccc1)c1c(-c2ccccc2)[n-]n(-c2ccccc2)c1=O ZINC000020288277
CSc1ccc(/C=C2\C(=O)[N-]C(=O)N(c3ccc(C)c(C)c3)C2=O)cc1 ZINC000001184179
O=C(CNC(=O)c1cccc([N+](=O)[O-])c1)OCC(=O)N1CCCc2ccccc21 ZINC000006945750
O=C1C[C@@H](c2ccco2)CC2=Nc3nc4ccccc4n3[C@@H](c3ccccn3)C12 ZINC000007495990
Cc1nc([C@H]2CCCN2c2nnc([C@@H]3CCCCO3)n2CC2CC2)cs1 ZINC000612936271
C=C(C)Cn1c([C@H]2CCS(=O)(=O)C2)nnc1N1CCc2cc(C(C)(C)C)ccc21 ZINC000460540265
C=CCNC(=S)N/N=C\c1ccc(Sc2ccc(C)cc2)c([N+](=O)[O-])c1 ZINC000032124561
NC(=O)[C@@H](Cc1c[nH]c2ccccc12)NC(=O)[C@H]1CN(C(=O)c2cccc(F)c2)CCN1C(=O)C1CCCCC1 ZINC000004277967
O=C(CCCNc1ccncc1[N+](=O)[O-])N1CCc2ccccc2C1 ZINC000078988275
Cc1[n-]n(-c2ccc([N+](=O)[O-])cc2)c(=O)c1N=Nc1ccc([N+](=O)[O-])cc1 ZINC000012403899
Cc1ccc(C)n1N1C(=O)/C(=C\c2cccc(OCc3ccccc3)c2)SC1=S ZINC000409201621
CC1(C)C[C@@]1(NC(=O)c1cn2ccccc2n1)c1ccccc1 ZINC001131464043
O=C(CCN1C(=O)/C(=C/c2ccco2)SC1=S)N[C@@H]1C=CS(=O)(=O)C1 ZINC000005348165
O=[N+]([O-])c1ccc2c(c1)CN(Cc1nn(-c3ccccc3)c3c1CCC3)CC2 ZINC000438516700
C/C(=C\c1ccccc1)CN(C)c1nnc(C(=O)N2CCCC2)n1C[C@H]1NC(=O)CC1(C)C ZINC001286837489
O=C(N[C@H]1CCCc2occc21)N1CCCC12CCCCC2 ZINC000340187942
CC(C)(C(=O)N1CCC[C@@H]([C@H]2CCCCO2)C1)C(F)(F)F ZINC001347120411
FC(F)(Oc1cnc(Cl)cn1)N1CCO[C@@H]2[C@@H](COCc3nccs3)CC[C@@H]21 ZINC001164915978
CC(C)C#CC(=O)N1C[C@@H](C[NH2+]CC(=O)N2CCc3ccccc32)[C@H](C)C1 ZINC001106104556
CSc1nc(Cl)c(C#N)c(N2CC[C@@H]3[C@@H](C[C@@H](Cn4cccn4)[N@@H+]3C(C)C)C2)n1 ZINC001164834945
CCCN1C(=O)/C(=C2\SC(=S)N(C[C@H]3CCCO3)C2=O)c2cc(Br)ccc21 ZINC000002695316
O=[N+]([O-])c1cc(Cl)cnc1NCCc1nc(-c2ccncc2)cs1 ZINC000434942728
O=C1C(=CNCCc2cccnc2)C(c2ccccc2)=NN1c1nc2ccccc2s1 ZINC000028632228
Cc1nn(-c2ccc([N+](=O)[O-])cc2[N+](=O)[O-])c(C)c1/C=C1/C(=O)N(c2ccccc2)N=C1C ZINC000409002365
Cc1cc(N[C@H]2CS(=O)(=O)c3ccccc32)ncc1[N+](=O)[O-] ZINC000097376182
CC(C)N(C)Cc1nnc2n1CCCN(c1nc3c(cc1C#N)CCCC3(C)C)C2 ZINC001165010949
O=C(N[C@@H]1CCOC2(CCC2)C1)N1CCC[C@H](c2ccc([N+](=O)[O-])cc2)C1 ZINC000582949609
C[C@@H]1C[C@H]2O[C@]3(C[C@@]4(C)[C@@H]5[C@@H](O)C[C@@H]6[C@]7(C[C@@]57CC[C@]4(C)[C@@H]13)CC[C@@H](O[C@H]1OC[C@@H](O)[C@@H](O)[C@H]1O)C6(C)C)O[C@@H]2C(C)(C)O ZINC000079216667
CC(C)(C)c1nnc(N2CCC[C@@H](Nc3ccccc3)C2)n1CC1CC1 ZINC000612587417
Cc1ccc2c(C)nc(NC3=NCN([C@H]4CCC[C@H](C)[C@@H]4C)CN3)nc2c1 ZINC000019327107
C[C@H](CCC(=O)NCCS(=O)(=O)[O-])[C@H]1CC[C@@H]2[C@H]3[C@@H](O)[C@@H](O)[C@@H]4C[C@H](O)CC[C@]4(C)[C@@H]3CC[C@]12C ZINC000040164317
O=C1c2ccccc2C(=O)N1c1ccc2nc(Sc3ccc(C=C4C(=O)NC(=S)NC4=O)o3)sc2c1 ZINC000103757695
C[N@H+](Cc1ccccn1)[C@@H]1CCC[C@@H]2CN(c3ccc(C4(C#N)CCOCC4)cn3)C[C@@H]21 ZINC001165024583
Cc1cc(C)nc(NN=C2C=C(C(C)(C)C)C(=O)C(C(C)(C)C)=C2)n1 ZINC000006556607
CCOC(=O)C1=C(C)N=c2sc(=Cc3ccc(Sc4nc(C)cc(=O)[nH]4)o3)c(=O)n2[C@@H]1c1ccc(N(C)C)cc1 ZINC000409097680
N#Cc1nc([C@@H]2C[C@H]2c2ccccc2)oc1N1CCc2ccccc2C1 ZINC000096346560
CC#CC[N@@H+]1CC[C@@]2(CCN(C(=O)c3cnc(C)n3C)C2)C1 ZINC001041601454
COC(=O)C1=C(C(=O)OC)[C@H]2O[C@@H]1C(COC(=O)NC1CCCCC1)=C2COC(=O)NC1CCCCC1 ZINC000017109529
O=C1NC(=Nc2ccc(Cl)cc2[N+](=O)[O-])S/C1=C/c1ccc(F)cc1 ZINC000408751714
Cc1ccc(Sc2ccc(/C=C3\SC(=O)N(CC(=O)Nc4ccc(C)c(C)c4)C3=O)cc2[N+](=O)[O-])cc1 ZINC000100369247
Cc1cnc2c(c1)c(C#C[Si](C)(C)C)cn2C(=O)OC(C)(C)C ZINC000169794186
O=[N+]([O-])c1ccn(C[C@H](O)CO[C@H]2CCCc3ccccc32)n1 ZINC000195545790
CC(C)C[C@@H]1NC(=O)CN(C(=O)c2cn3cc(Cl)ccc3n2)CCNC(=O)[C@H](Cc2ccccc2)NC(=O)[C@H](C)N(C)C1=O ZINC000952856783
CCOc1cc(S(=O)(=O)N2CCC(c3nc4c(nnn4Cc4cc(C)ccc4C)c(=O)[nH]3)CC2)c(OCC)cc1-n1cnnn1 ZINC000150439701
CCN(CC)c1ccc(C=NN2C(=O)CSC2=S)c(OCc2ccccc2)c1 ZINC000409334773
N#C[C@H](c1ccccc1)c1ccc(NC(=O)C(=O)N2CCC[C@H](C(=O)[O-])C2)cc1 ZINC000833064819
FC(F)(c1cc(Cl)nc(=S)[nH]1)N1CCC(F)(F)[C@@]2(CCN(c3cnccn3)C2)C1 ZINC001164915362
CCCC(=O)N1c2ccccc2-c2nnc(SC)nc2O[C@H]1c1ccc(N(C)C)cc1 ZINC000000684704
Cc1cc(C=C2C(=O)NC(=S)N(C)C2=O)c(C)n1-c1ccc(Oc2ccc([N+](=O)[O-])cc2[N+](=O)[O-])cc1 ZINC000408913093
O=c1nc(C=Cc2ccccc2[N+](=O)[O-])[nH]c2sc3c(c21)CCCC3 ZINC000006619492
Cc1ccc(S(=O)(=O)c2nc(/C=N/NC(N)=S)oc2N2CCCCC2)cc1 ZINC000002890503
Cc1c(Br)c(N2CCC([N@@H+]3CC[C@H](O)C3)CC2)ncc1[N+](=O)[O-] ZINC000596538437
Cc1cc(N2CCC[C@@H](Nc3nc4c(c(C#N)c3C#N)CCCCCC4)C2)n(C)n1 ZINC000479301009
C=CCn1c(SC/C=C/c2ccccc2)nnc1-c1ccncc1 ZINC000005500103
N#Cc1ccc(/C=C2\SC(=S)N(C3CCCCC3)C2=O)cc1 ZINC000023410813
C=CCn1c(=O)c2c([n-]c1=S)c(-c1ccccc1)cn2C ZINC000100071645
Cc1c(N2C(=O)/C(=C/c3ccccc3Cl)SC2=S)c(=O)n(-c2ccccc2)n1C ZINC000001202883
C/C(=C/C1CCC(C)CC1)C(=O)N1[C@H](C)C(=O)N(C)[C@H](C)[C@@H]1C ZINC001130210034
C[C@@H]1CCCN(Cc2cnc3cnc(Br)cn23)[C@H]1C ZINC001140240669
Cc1cnn(CCC2N=NC(=S)N2c2cnn(Cc3ccccc3)c2)c1 ZINC000002808764
Cc1ccc(N2C[C@]3(CCN(C(F)(F)c4nc(Cl)nc5[nH]cnc54)C3)CC2=O)s1 ZINC001164961800
O=[N+]([O-])c1cccc(-n2cccc2[C@@H]2[C@H](c3ccccn3)NC(=S)N2c2ccc(OC3CCCC3)cc2)c1 ZINC000225377754
N#Cc1ccccc1/N=C/c1cc([N+](=O)[O-])ccc1[O-] ZINC000000283329
O=C(COc1ccc([N+](=O)[O-])cc1)N1CCCCC[C@@H]1[C@@H]1CCCCC1=O ZINC000126459260
Cc1cc(/C=C2\C(=N)N3N=C(N4CCCC4)SC3=NC2=O)c(C)n1-c1cc([N+](=O)[O-])ccc1C ZINC000020356372
O=C1[N-]N(c2ccccc2)C(=O)/C1=C/c1ccccc1C(F)(F)F ZINC000004501956
COc1cc(C/N=C/[C@]23CC[C@@H](O)C[C@@]2(O)CC[C@@H]2[C@@H]3CC[C@]3(C)[C@@H](C4=CC(=O)OC4)CC[C@@]23O)cc(OC)c1 ZINC000118920391
Cc1cnn([C@@H]2CCCN(c3nnc(-c4sccc4C)n3C(C)C)C2)c1 ZINC000570041316
N#Cc1c(N)n(-c2ccccc2)nc1CCCNC(=O)NCC(=O)NCC(F)(F)F ZINC000058179834
C=C(C)C[N@H+]1CC[C@H](N(C)C(=O)c2cn(C(C)(C)C)nn2)C1 ZINC001033132699
CC1CCN(c2ccccc2NC(=O)c2ccc([N+](=O)[O-])o2)CC1 ZINC000000558377
Cc1cc(/C=C/[N+](=O)[O-])c(C)n1-c1ccc(Oc2ccc([N+](=O)[O-])cc2[N+](=O)[O-])cc1 ZINC000408781247
O=C(c1ccccc1)C1=C(c2ccccc2)C(=O)c2ccccc2C1=O ZINC000000236231
CO[C@H]1CCc2c(C#N)c([N-]S(=O)(=O)c3sc(C)nc3C)sc2C1 ZINC000906075756
Cc1cc(C(=O)N2CCC(c3ccc4cccnc4n3)CC2)ccc1-n1cncn1 ZINC000655266435
Cc1nn(-c2ccc([N+](=O)[O-])cc2[N+](=O)[O-])c(C)c1C=C1C(=O)NC(=S)NC1=O ZINC000408996563
C[C@@H]1CN(C(=O)c2ccccc2Sc2ccccc2[N+](=O)[O-])CCO1 ZINC000510447838
Cc1csc(C(C#N)=C([O-])c2ccc3cc[nH]c3n2)n1 ZINC000096013395
O=C1CS/C(=C2/CC/C(=C\c3ccccc3)C2=O)N1c1ccccc1 ZINC000105868018
Cc1[n-]n(C(N)=S)c(=O)c1N=Nc1c(C)cc(C)cc1C ZINC000008828671
N#CC(=NNc1ccc(Br)cc1)c1nnc2n1CCCCC2 ZINC000005574464
O=C1OC2(CCCC2)OC(=O)C1=Cc1ccc(-c2ccc(Br)cc2[N+](=O)[O-])o1 ZINC000058865879
O=C1[C@@H]2[C@@H](C(=O)N1c1ccc(N=Nc3ccccc3)cc1)[C@@H]1C(=O)C[C@H]2c2ccccc21 ZINC000033743717
CCc1n[n-]c(=S)n1N=Cc1ccc(CC)cc1 ZINC000005686775
Cn1cc(C=C2C(=O)[N-]C(=O)N(c3cccc(F)c3)C2=O)c2ccccc21 ZINC000013774882
CCCNC(=O)CN1CCC(NC(=O)[C@H]2CCCCCC[C@@H]2NC(=O)OC(C)(C)C)CC1 ZINC001264510006
c1sc([C@H]2CCCO2)nc1-c1nc(CC2CCCCC2)no1 ZINC000273989304
C=CCN(c1cccc(C(F)(F)F)c1)S(=O)(=O)c1cccc(C(=O)OCC(=O)N[C@@H]2CCS(=O)(=O)C2)c1 ZINC000103102715
Cc1c2ccccc2sc1C(=O)CN1C(=O)N[C@@](C)(c2ccc(C#N)cc2)C1=O ZINC000024504950
N#Cc1ccccc1Cn1cc(C=C2SC(=S)NC2=O)c2ccccc21 ZINC000001104622
Cc1ccc([N+](=O)[O-])cc1S(=O)(=O)N(C)[C@H](C)c1ccc(F)c(F)c1 ZINC000023440148
FC(F)(F)CN1CCC(CNc2cc(N3CCSCC3)ncn2)CC1 ZINC000277917820
C=CCOc1ccccc1/C=C1\SC(=O)N(Cc2ccc([N+](=O)[O-])cc2)C1=O ZINC000408530376
CC[C@@H](O)Cn1nc(-c2csc(C)n2)nc1Cc1cn2ccsc2n1 ZINC000095530647
C#CCCC1(CCC(=O)N2C[C@H](c3ccccc3)[C@@H]3CCC[C@@H]32)N=N1 ZINC000952881047
C[C@@H](NCC1=Nc2ccccc2S(=O)(=O)[N-]1)c1ccc(N(C)C)cc1 ZINC000775834656
Cc1cccc(NC(=O)C2=C(C)Nc3nnnn3[C@H]2c2cccnc2)c1C ZINC000027757321
CC(C)[N@@H+]1[C@H](Cn2cccn2)C[C@@H]2CN(c3ccc(-c4ccc([N+](=O)[O-])cc4)nn3)CC[C@@H]21 ZINC001164843149
Cc1nnc([N-]c2cc([C@@H]3CCCN(C(=O)/C=C/c4ccco4)C3)nc(C)n2)s1 ZINC000585293082
O=C([O-])c1cccc(NC(=S)N/N=C/c2ccc([N+](=O)[O-])s2)c1 ZINC000005130564
Cc1[nH]c2ccccc2c1C(=O)[C@@H](C)Oc1ccc(C)nc1[N+](=O)[O-] ZINC000004892271
Cc1ccc(Nc2c([N+](=O)[O-])cc([N+](=O)[O-])cc2[N+](=O)[O-])cc1C ZINC000104139906
O=C1/C(=C\c2cc([N+](=O)[O-])c(Cl)cc2Cl)SC(=S)N1c1ccccc1 ZINC000113830712
CCC[N@H+](CC(=O)[O-])Cc1ccc(N2CCC[C@@H](C(=O)OC(C)(C)C)C2)o1 ZINC001589669653
O=[N+]([O-])c1ccc(Sc2ccc(N3C(=S)N[C@H](c4ccccn4)[C@@H]3c3cccn3Cc3cccnc3)cc2)cc1 ZINC000224767502
CCn1cc(S(=O)(=O)N(c2ccc(Oc3cccnc3)cc2)S(=O)(=O)c2cnn(CC)c2)cn1 ZINC000014000320
Cc1nc(-c2ncccn2)[n-]c(=O)c1CC(=O)N[C@@H]1CCN(C2CCCCC2)C1=O ZINC000675914219
C[C@H](c1ccc(F)cc1)N(C)C(=O)CN1C(=O)NC2(CCCCC2)C1=O ZINC000011235859
Cc1ccc2cc([C@@H](c3nnnn3C[C@@H]3CCCO3)N3CCC(Cc4ccccc4)CC3)c(=O)[nH]c2c1 ZINC000006409885
O=c1[n-]c(=O)n([C@H]2C[C@H](O)[C@@H](CO)O2)cc1C(F)(F)C(F)(F)C(F)(F)C(F)(F)C(F)(F)C(F)(F)F ZINC000101126946
CC1CCN(c2nn(CN3CCC[C@H](C)CC3)c(=S)n2C2CC2)CC1 ZINC000748082081
O=C(Cc1ccccc1)N[C@@H]1C(=O)N2[C@@H]1SC[C@@H](O)[C@@H]2C(=O)OC(c1ccccc1)c1ccccc1 ZINC000035565245
CC1(C)CC(=O)C2=C(C1)Nc1ccccc1N(C(=O)CS)[C@H]2c1ccco1 ZINC000013637137
O=S(=O)([N-][C@H]([C@@H]1CCOC1)C(F)(F)F)c1c(F)c(F)c(F)c(F)c1F ZINC000921865160
Nc1nc(N2CCCCCC2)nc(N2CCCCC2)c1[N+](=O)[O-] ZINC000004305982
CC(C)Oc1nc(N2C[C@@H]3CCC[C@@H]([N@H+](C)Cc4ccccn4)[C@@H]3C2)ccc1[N+](=O)[O-] ZINC001165024439
C[N@H+](Cc1cccnc1)[C@@H]1CN(c2nc3ccccc3nc2N2CCCC2)[C@@H]2CCCO[C@H]12 ZINC001164805793
O=C(C=Cc1ccco1)[N-]S(=O)(=O)c1cccc(F)c1 ZINC000096442700
O=[N+]([O-])c1ccc(N2CCC[C@@H](c3ncc4n3CCCC4)C2)c2cccnc21 ZINC000413280302
CCOC(=O)c1c(NC(=S)N[C@@H](NC(=O)C(C)(C)C)C(Cl)(Cl)Cl)sc2c1CCCC2 ZINC000002071634
C[C@@H]1C[N@@H+](C2CC2)C[C@H]1NC(=O)N1CCN(c2nccnc2C#N)C[C@H]1C ZINC000466773623
CN1c2ccccc2C(C)(C)/C1=C/C=C1C(=O)c2ccccc2C1=O ZINC000035058539
CCS[C@H](C)c1noc(CN(C)Cc2cc(=O)n3c(C)csc3n2)n1 ZINC000121731830
N#Cc1ccc(S(=O)(=O)[N-]C(=O)CC2CC(F)(F)C2)c(C(F)(F)F)c1 ZINC000835099062
CC[C@@H](NS(=O)(=O)c1cccc([N+](=O)[O-])c1)c1ccc2c(c1)CCCC2 ZINC000223060404
C[C@@H](CCC(=O)[O-])[C@H]1CC[C@H]2[C@@H]3CC[C@@H]4C[C@@H](O)CC[C@]4(C)[C@H]3CC[C@]12C ZINC000027725711
Cc1cc(N2CCC[C@@H]2c2nc(N(C)C)no2)ncc1[N+](=O)[O-] ZINC000170619623
CSc1nc2c(c(N3CCO[C@@]4(C3)COCCN(Cc3csc(C)n3)C4)n1)CCCC2 ZINC001164925914
CS(=O)(=O)Oc1ccc(/C=C2/C(=N)N3N=C(C45CC6CC(CC(C6)C4)C5)SC3=NC2=O)cc1 ZINC000033458317
Cc1cc(C=Nn2c(=O)[nH]c3ccccc3c2=O)c(C)n1-c1cc(C)cc(C)c1 ZINC000409361761
O=C1[C@H]2CCCCN2C(=O)N1CCN1CCN(c2ccc([N+](=O)[O-])cc2)CC1 ZINC000019911483
CC1=NC(C=Nc2nc3cc(C)c(C)cc3[nH]2)N=C1[O-] ZINC000018211420
NC(=O)C1CCN(C(=O)CCC2CCCCC2)CC1 ZINC000033028056
CCCC1=NN2C(=NC(=O)/C(=C/c3ccc(OS(=O)(=O)c4ccccc4)cc3)C2=N)S1 ZINC000033621721
Cc1ccccc1Cc1nnc(CN(Cc2ccc([N+](=O)[O-])cc2)C(C)C)o1 ZINC000178080472
CC(C)(C)Cc1noc2nc(C3CC3)cc(-c3nc([C@@H]4CCOC4)no3)c12 ZINC000119410048
Cc1ccc(N(CCC#N)C(=O)[C@H](C)OC(=O)[C@H]2CCC[C@@H]2NC(=O)[O-])cc1 ZINC000830341885
Cc1ccc(CSc2nncn2/N=C/c2c[nH]c3ccccc23)cc1 ZINC000011991894
CN(C(=O)C1CCN(c2oc(-c3ccco3)nc2C#N)CC1)c1ccc(C#N)cc1 ZINC000461539513
c1csc(N2CCN(c3nnc(Cc4ccsc4)n3CC3CC3)CC2)c1 ZINC000612754083
CN(Cc1ccco1)Cc1cncc2c1CCN(c1nc(C#N)ccc1[N+](=O)[O-])C2 ZINC001164908978
Cc1nc([N+](=O)[O-])cn1CC(=O)N(Cc1ccccc1)[C@@H]1CCCC1(C)C ZINC000427170522
CCSc1nc2n(n1)[C@@H](c1ccc(SC)cc1)C1C(=O)C[C@@H](C)CC1=N2 ZINC000022608469
C=CCn1c(=O)[nH]c(=O)c2c1NC1=C(C(=O)OC1)[C@@H]2c1ccc(Br)cc1 ZINC000013026635
N#Cc1c(=O)[n-]c(-c2ccccc2)cc1C(F)(F)F ZINC000008577839
C#C[C@@]1(O)CC[C@H]2[C@@H]3CCC4=C/C(=N\OCC(=O)N[C@@H](C(=O)OCC)[C@@H](O)c5ccccc5)CC[C@]4(C)[C@H]3CC[C@@]21C ZINC000118918676
O=C1[N-]C(=O)N(c2cccc(F)c2)C(=O)C1=CC=Cc1ccco1 ZINC000017043054
Nc1cnn([C@@H]2O[C@@H](COC(=O)c3ccccc3)[C@@H](OC(=O)c3ccccc3)[C@@H]2OC(=O)c2ccccc2)c(=O)n1 ZINC000070664749
C=CC(C)(C)C(=O)N1C[C@@H]2C[N@@H+](CC3CCS(=O)(=O)CC3)CC[C@@H]2C1 ZINC001088067287
CCN(CC1CC1)c1nnc([C@H]2OCC[C@H]2c2ccccc2)n1CC1CC1 ZINC000612905275
O=C1O[C@@](Nc2ncc([N+](=O)[O-])s2)(c2ccccc2)c2ccccc21 ZINC000005604420
CSCc1c2ccccc2oc1C(=O)Nc1sccc1C#N ZINC000014626423
CC(C)n1cc(C#N)c(=NC(=O)C(=O)N2CCCC[C@@H]2c2ccccc2)[n-]1 ZINC000372479221
CC(C)(C)OC(=O)N=C([N-]C(=O)OC(C)(C)C)NCCCCCC[NH3+] ZINC000015809947
C[C@@]12CC[C@@H]3[C@H](CCC4=CC(=O)CC[C@@]43CO)[C@H]1CC[C@H]2C(=O)[O-] ZINC000254445740
CC(C)c1nnc(N2CC[C@H](n3ncc4ccccc43)C2)n1C[C@H]1CCCCO1 ZINC000579857025
C[C@@]1(c2cccc(C#N)c2)NC(=O)N(CN2CC[C@H]([NH+]3CC=CC3)C2)C1=O ZINC000742163843
CCn1cc([C@H]2OCCC[C@@H]2Nc2ccc([N+](=O)[O-])c3cnccc23)cn1 ZINC000433629420
Cc1ccoc1C(=O)N1CCN(S(=O)(=O)c2ccccc2[N+](=O)[O-])CC1 ZINC000025319297
O=C1SC(=CC2=CC(=NNc3ccccc3)C=CC2=O)C(=O)N1c1ccccc1 ZINC000408816147
O=C1OC2(CCCC2)OC(=O)C1=Cc1ccccc1Oc1ccc([N+](=O)[O-])cc1[N+](=O)[O-] ZINC000058866019
N#Cc1nc(NC(=O)C[C@@H]2CCCc3ccccc32)[n-]c1C#N ZINC000170994799
Cc1cc(C(=O)CSc2nc(C)cc(C)c2C#N)c(C)n1C1CC1 ZINC000005643345
Cc1nc([C@@H]2CCCN(C(=O)[C@H]3CCCN(c4nc(C)ccc4C#N)C3)C2)sc1C ZINC000472102260
C=CCn1c(S[C@H](C)c2nnnn2C)nc2scc(-c3ccccc3)c2c1=O ZINC000468464271
CN(C)c1ccc(N2C(=O)/C(=C/c3ccc(C(=O)[O-])[nH]3)SC2=S)cc1 ZINC000830639369
C[C@@H]1C[N@@H+](C2CCN(c3ncc([N+](=O)[O-])cc3Br)CC2)CCO1 ZINC000301521038
CSC1(CNS(=O)(=O)c2cc(C)c(F)c([N+](=O)[O-])c2)CC[NH+](C)CC1 ZINC000810084165
CC1=C(c2ccco2)CN(C(=O)c2cc3cccc([N+](=O)[O-])c3[nH]2)CC1 ZINC000513451004
Cc1nn(C)c(C)c1C[C@H](C)Nc1c2c(ccc1[N+](=O)[O-])NCC2 ZINC000225512648
CC(C)(C)OC(=O)N[C@@H]1CN(C(=O)CN2c3cccc4cccc(c34)S2(=O)=O)CC[C@H]1F ZINC001280041469
Cc1nc(C#N)c(N2CCC(C(=O)Nc3ccccc3OC[C@@H]3CCCCO3)CC2)o1 ZINC000472936429
N#CC(C(=O)NC1CCCCC1)=C([O-])c1ccc(N2CCCCC2=O)cc1 ZINC000103503928
C=C1CCC(C(=O)N2C[C@@H](C)[C@H]([NH2+]CC[C@H]3CCS(=O)(=O)C3)C2)CC1 ZINC001082722808
CC(C)(C)OC(=O)Nc1cnc(N2C[C@@H]3CN(Cc4nccs4)C[C@H]3C2)c2[nH]cnc21 ZINC001164784813
CC1=N/C(=C\c2ccc([N+](=O)[O-])cc2)C(=O)N1c1ccc(F)cc1F ZINC000005125902
O=C1/C(=C/c2ccc(Br)c([N+](=O)[O-])c2)SC(=S)N1Cc1ccccc1 ZINC000001187660
O=C([N-]S(=O)(=O)c1cccnc1)C1=CCCCCC1 ZINC000097163999
C=CCN1CCOC2(CCN(C(=O)c3ccc[nH]3)CC2)c2ccccc21 ZINC000096243962
CSc1ccccc1N=Cc1c([O-])[nH]c(=O)n(-c2ccc(F)cc2)c1=O ZINC000101576263
C[C@@H](CC(=O)Nc1nnc([C@H]2CCCc3ccccc32)s1)n1cccc1 ZINC000683344754
O=C(Cc1ccccn1)N[C@@H]1CCCC[C@H]1c1ccccc1 ZINC000244866461
O=C(Oc1cnn(-c2ccccc2)c1)C1=Cc2ccccc2OC1 ZINC001131013022
Cc1nn(-c2ccc(F)cc2)c(C)c1C=CC([O-])=C1C(=O)C=C(C)OC1=O ZINC000102500217
Cc1c(C)n(C2CCCC2)c(NC(=O)CN2CC[C@H](N(C)C(=O)[O-])C2)c1C#N ZINC000829839350
CCOc1ccccc1-n1c(C)cc(/C=C2\C(=N)N3N=C(C(C)C)SC3=NC2=O)c1C ZINC000009281520
CC(C)N(CC(=O)N1[C@@H](C)CCC1(C)C)C(=O)OC(C)(C)C ZINC001129674502
Cc1cc2occ(CC(=O)N3CCC[C@H]([C@H]4CCCCO4)C3)c2cc1C ZINC000619183713
CCN(C[C@H](C)C#N)S(=O)(=O)N[C@H]1CCC[C@@H]1c1ccc(C(F)(F)F)cc1 ZINC000409483409
O=c1c2ccccc2c2ccccc2c(=O)n1CCc1ccccc1 ZINC000000481553
O=C1N[C@H](c2ccc([N+](=O)[O-])o2)C(=C([O-])c2cccnc2)[C@@](O)(C(F)(F)F)N1 ZINC000005447302
C[C@@H]1CCc2c(sc3nc(CN4CCCC4)nc(N4CCO[C@@H]5C[NH2+]CC[C@@H]5C4)c23)C1 ZINC001164408497
C[C@H]1C[C@H]2[C@@H]3CC[C@](O)(C(=O)COC(=O)[C@@H](CCC(=O)OC(C)(C)C)NC(=O)OC(C)(C)C)[C@@]3(C)C[C@@H](O)[C@@H]2[C@@]2(C)C=CC(=O)C=C12 ZINC000150404234
O=[N+]([O-])c1ccc(Sc2ccc(N3C(=S)N[C@H](c4ccccn4)[C@@H]3c3ccc(-c4ccc(F)cc4)o3)cc2)cc1 ZINC000224785882
O=C(CC[C@H]1CCCO1)N1CCC[C@@H]1C1CCCC1 ZINC000056034913
CC(=CC(=O)Nc1nc(C#N)c(-c2nn[nH]n2)[n-]1)c1ccccc1C(F)(F)F ZINC000819764766
O=C(Nc1ccccc1O[C@H]1CCOC1)[C@@H]1C[C@H]1c1ccc([N+](=O)[O-])cc1 ZINC000413631823
Cc1ccc(S(=O)(=O)N(C)c2ccc(Oc3ccccc3)cc2)cc1[N+](=O)[O-] ZINC000224770791
O=[N+]([O-])c1ccccc1/C=C/CN1CCN(CC(F)F)CC1 ZINC000092586482
Clc1cnc(Nc2cnc3ccnn3c2)c(Br)c1 ZINC001204773976
Cc1cc(-c2n[n-]c(=S)n2N=Cc2sccc2C)n[nH]1 ZINC000005626150
O=[N+]([O-])c1cc(C(F)(F)F)ccc1S(=O)(=O)N1CCC[C@@H]2[NH2+]CC[C@H]21 ZINC000866826305
O=C1SC(SCc2ccccc2)=N/C1=C\c1ccc([N+](=O)[O-])o1 ZINC000004954035
N#Cc1c(=O)[n-]c(-c2cccnc2)nc1-c1ccccc1 ZINC000015986948
CC(=O)O[C@@H]1C[C@@]23C[C@@]24CC[C@H](O[C@@H]2OC[C@H](O)[C@H](O)[C@H]2O)C(C)(C)[C@@H]4CC[C@H]3[C@]2(C)[C@@H](O)[C@]34O[C@H](C[C@@H](C)[C@@H]3[C@@]12C)[C@@H](C(C)(C)O)O4 ZINC000096086360
CCN(CC)c1ccc(/C=C2/SC(=O)N(Cc3ccccc3[N+](=O)[O-])C2=O)cc1 ZINC000001416731
Cn1cccc1-c1nnc(N2CCCC3(CCCC3)CC2)n1C[C@@H]1CCOC1 ZINC000612107330
Cc1cc(C)c2[nH]c(=O)c(CN(C[C@@H]3CCCO3)[C@@H](c3nnnn3Cc3ccco3)C(C)C)cc2c1 ZINC000013500408
CCN(Cc1cnn(C)c1)c1nnc(-c2cn(C)c3ccccc23)n1CC1CC1 ZINC000612742748
O=C1CC(C(F)(F)C(F)(F)F)=Nc2ccccc2N1 ZINC000102442863
CC1=CC2=NC(=O)/C(=C\c3cn(CCCOc4ccccc4)c4ccccc34)C(=N)N2O1 ZINC000020236390
CC(C)(C)OC(=O)[C@@H]1CCC[C@@H]1[NH2+]Cc1ccc(N2CCC[C@@H](C(=O)[O-])C2)o1 ZINC001588727242
Cc1c(CNc2nc(-c3cnn(C)c3)cc(C(F)(F)F)n2)cnn1C ZINC000036613325
O=C(c1ccc(F)cc1)N1CCC[C@H]1c1cc2nc3c(c(=O)n2[n-]1)CN(C(=O)C1CC1)CC3 ZINC000100234875
Cc1nc(C#N)c(N2CCC(C(=O)N=c3nc(C4(C)CC4)[n-]s3)CC2)o1 ZINC000529697856
CC(C)N(C)Cc1nn(-c2cc(F)c(C#N)cc2-c2ccnc(Cl)n2)c2c1CC[NH2+]C2 ZINC001164683396
CC(C)[N@@H+]1[C@H](Cn2cccn2)C[C@H]2CN(c3nc(-c4ccccc4)nc(N(C)C)n3)CC[C@@H]21 ZINC001164842105
O=C(Nc1nc2c(s1)CN(C(=O)[C@@H]1CC=CCC1)CC2)[C@H]1CCCO1 ZINC000075157899
O=C([N-]S(=O)(=O)C1CCCC1)c1ccc(Cl)s1 ZINC000079065007
CC(C)C[C@H](C[NH2+][C@H]1CCOC2(CCN(C(=O)OC(C)(C)C)CC2)C1)C(=O)[O-] ZINC001588857826
Cc1ccc(N2[N-]C(=O)/C(=C\c3ccccc3F)C2=O)cc1C ZINC000000341913
O=[N+]([O-])c1ccc(N2CCC[C@H](c3nnc4ccccn43)C2)nc1 ZINC000022058739
Cc1ccc(C)n1-c1ccc(C(=O)N2CCN(S(=O)(=O)c3ccc(F)c(F)c3F)CC2)cc1 ZINC000015385457
CCOc1cc(/C=C2\C(=N)N3N=C(S(C)(=O)=O)SC3=NC2=O)ccc1OCc1ccc(C)cc1 ZINC000020207793
O=C(c1cc2cccc([N+](=O)[O-])c2[nH]1)N1CC[C@@](F)(c2ccccc2)C1 ZINC000578028524
Cc1nc(Cc2nnc(SCC(=O)Nc3nc4c(cc(C)cc4C)s3)o2)cs1 ZINC000014124272
Cc1[n-]n(-c2ccc(I)cc2)c(=O)c1C=Nc1nc(-c2ccccc2)cs1 ZINC000103250307
COCc1cncc(Nc2cnc3c(C(F)(F)F)cnn3c2)c1 ZINC001211081172
Cc1ccc2nc(N3CCOCC3)c(/C=C3/SC(=S)N([C@@H](C)c4ccccc4)C3=O)c(=O)n2c1 ZINC000001258783
Cc1cc([C@@H]2[C@@H](c3ccccn3)N=C3S[C@@H](C)CN32)c(C)n1-c1ncccc1C ZINC000222621002
O=C(Oc1cccc(CN=Nc2nc(N3CCCCC3)nc(N3CCCCC3)n2)c1)c1ccco1 ZINC000008872279
Cc1cc(C(=O)[O-])cc(S(=O)(=O)N([C@@H](C)C#N)C2CC2)c1Br ZINC000871983196
O=C1/C(=C\c2ccc([N+](=O)[O-])c([O-])c2)SC(=S)N1c1cccnc1 ZINC000748149324
O=C([O-])CN1C(=O)/C(=C/C(Cl)=C/c2ccccc2)SC1=S ZINC000018008817
CC(=O)n1nc(C)c2c1N[C@@H](c1ccc(N(C)C)cc1)C1=C2CC(C)(C)CC1=O ZINC000016266208
C=CCN1C(=O)/C(=C\c2ccc(Oc3ccc([N+](=O)[O-])cn3)cc2)SC1=S ZINC000409215652
N#CN(Cc1noc(C2CC2)n1)c1ccc(F)c([N+](=O)[O-])c1 ZINC000095427891
C[C@@]12CC[C@@H]3[C@H](CC=C4C[C@H](O)CC[C@@]43C)[C@H]1CC[C@@]2(O)C#CCl ZINC000253617513
CCOc1cc(C=C2C(=O)[N-]C(=O)NC2=O)cc(I)c1OS(=O)(=O)c1ccccc1 ZINC000100648413
C[C@H]1CCC[C@H](C)C1NC(=O)Nc1nncs1 ZINC000072289019
Cc1nc(CN2CCO[C@@H]3CCN(c4ccc(CN5C(=O)NC(C)(C)C5=O)cn4)CC[C@@H]32)cs1 ZINC001164985099
CCOC(=O)c1ccc(S(=O)(=O)N(Cc2ccco2)Cc2cc3c(C)cc(C)cc3[nH]c2=O)cc1 ZINC000006195201
Cc1cc(/C=C2/C(=O)N(C)C(=O)N(c3ccccc3)C2=O)c(C)n1-c1ccc([N+](=O)[O-])cc1 ZINC000059138712
Cn1cc(CCn2ccc3c(cnc4nc(C(F)(F)F)nn43)c2=O)c2ccccc21 ZINC000020639031
CN(C(=O)CNC(=O)C(C)(C)C)C1CCCCCC1 ZINC000071815112
O=C(c1ccc2[nH]cnc2c1)N1CCN(C(=O)c2n[n-]c3ccccc3c2=O)CC1 ZINC000732276752
O=C(CN(c1ccccc1)C1=NCCCS1)c1ccc([N+](=O)[O-])cc1 ZINC000028527351
C=CCN1C(=O)/C(=C\c2cc([N+](=O)[O-])c(Cl)cc2Cl)SC1=S ZINC000006295709
O=C(c1ccc(N2C(=O)c3cccc([N+](=O)[O-])c3C2=O)cc1)c1ccc(N2C(=O)c3cccc([N+](=O)[O-])c3C2=O)cc1 ZINC000100543066
CC(NN=c1[nH]c2ccccc2s1)=C1C(=O)c2ccccc2C1=O ZINC000100321129
Cc1nc(S(=O)(=O)N2CCN([C@@H](C)c3cccc([N+](=O)[O-])c3)CC2)cn1C ZINC000122580336
Brc1ccc2nc(-c3ccccc3)nn2c1 ZINC000084195979
Cc1nc([C@@H]2CCCN(C(=O)c3ccccc3[N-]S(C)(=O)=O)C2)nc2c1CCCN2C ZINC000019707005
CCc1ccc(N2C(=O)[N-]C(=O)C(=Cc3ccc(SC)cc3)C2=O)cc1 ZINC000004845718
Cc1ccccc1OCCOc1ccc(CN=Nc2nc(N3CCCC3)nc(N3CCCC3)n2)cc1 ZINC000009435026
Cc1ccn(CC(=O)N[C@@H](C)c2cccs2)c(=O)c1[N+](=O)[O-] ZINC000084247987
O=c1c([N+](=O)[O-])cc2c(n1Cc1csc(C3CCCC3)n1)CCCC2 ZINC000581310257
C[C@@H]1CN(C(=O)C#CC2CC2)C[C@H]1C[NH2+]CC(=O)N(C)c1ccccc1 ZINC001106101115
Cc1nn(-c2ccc([N+](=O)[O-])cc2)c(N)c1[C@@]1(O)c2cc(F)ccc2NC1=O ZINC000006938080
Clc1nc(Cl)c(N2C[C@H]3CN(Cc4nccs4)C[C@@H]3C2)c(C2CC2)n1 ZINC001164784872
CCN(C[C@H](C)C#N)S(=O)(=O)N(CC)[C@H](c1ccc(C)cc1)c1cccnc1 ZINC000410151432
CC[NH+]1CCN(c2c(/C=C3\SC(=S)N(CC(C)C)C3=O)c(C)c(C#N)c(=O)n2C)CC1 ZINC000009461797
CCN(CC)Cc1nc2sc(C)c(C)c2c(N2CCC3(C[C@@H]3C(=O)N(C)C)CC2)n1 ZINC001164903958
C=C(C)C[NH2+]C[C@H]1CN(C(=O)C[C@H]2CCCOC2)CCCO1 ZINC001202079798
C#CCN1C(=O)S/C(=C/c2cn(Cc3cccc([N+](=O)[O-])c3)c3ccccc23)C1=O ZINC000408916273
CC[C@H](C)c1nnc(N2C[C@@H](C)OC3(CCCCC3)C2)n1C[C@H]1CCOC1 ZINC000655656357
O=C1[N-]N(c2ccccc2)C(=O)/C1=C/c1cc(F)cc(C(F)(F)F)c1 ZINC000772809665
CC(C)c1ccc(N2C(=O)[N-]C(=O)C(=Cc3cccc(F)c3)C2=O)cc1 ZINC000001202181
Cc1c(NC(=O)CCN2C(=O)/C(=C/c3cccs3)SC2=S)c(=O)n(-c2ccccc2)n1C ZINC000001798896
CC1=NN(c2ccccc2)C(=O)/C1=C\c1ccccc1OS(=O)(=O)c1ccc(C)cc1 ZINC000013016216
CN(Cc1ccc([S@](C)=O)cc1)c1ccncc1[N+](=O)[O-] ZINC000096453928
N#Cc1ccccc1N[C@@H]1c2ccccc2C(=O)N1Cc1ccccc1 ZINC000004960757
O=C1N[C@H]2C[C@@H](C(=O)NC[C@H]3O[C@H](CCOc4cc(C5CCCC5)ccc41)CC[C@@H]3O)N(Cc1ncc[nH]1)C2 ZINC000514287482
CC1(C)CCC[C@](C)(C#CCN2CCCC[C@@H]2c2cccnc2)O1 ZINC000002111372
CCOC(=O)CN1c2ccccc2[C@](O)(CC(=O)c2cccc([N+](=O)[O-])c2)C1=O ZINC000001145003
C[C@@H]1CC[C@H](c2nnc(N(Cc3cccs3)C3CC3)n2CC2CC2)O1 ZINC000625307499
C=C1C[C@]23C[C@H]1CC[C@H]2[C@]1(C)CC[C@@H](O)[C@](C)(COC(C)=O)[C@H]1C[C@@H]3O ZINC000005037517
CCOC(=O)[C@@H]1[C@H]([NH2+]Cc2ccccc2-n2cccn2)CCN1C(=O)OC(C)(C)C ZINC000788671710
C=CCn1c(-c2cn(C)nn2)nnc1N1CC[C@@H]2[C@@H](CCC[N@@H+]2C2CC2)C1 ZINC000669038444
N=C1/C(=C/c2ccc(-c3ccccc3[N+](=O)[O-])o2)C(=O)N=C2SC(c3ccccc3)=NN21 ZINC000002977578
CCOC(=O)c1c2c(sc1NC(=O)[C@@H](OC(=O)c1nn(C)c(=O)c3ccccc31)c1ccccc1)C[C@@H](C)CC2 ZINC000002643235
NC(=O)c1ccsc1NC(=O)CN1CCc2sccc2[C@H]1C1CC1 ZINC000007880115
C[C@@H]1OCC[C@H]1c1nnc(N2CCCC(C)(C)CC2)n1C[C@@H]1CCCCO1 ZINC000647471600
CCOC(=O)c1ccc(N2CCC[C@H](c3nnc4ccccn43)C2)nc1 ZINC000024055192
CN(Cc1cccnc1)[C@@H]1CN(c2nc(Cl)nc3c2COC3(C)C)[C@@H]2CCCO[C@@H]12 ZINC001164805520
CN(CC(=O)N(c1ccccc1)C1CCC1)C(=O)OC(C)(C)C ZINC001132151865
CC[C@@H](c1nnc(N2CCC(Cn3ccnn3)CC2)n1C1CC1)c1ccccc1 ZINC000579848471
CC(C)(C)OC(=O)CN1CCC[C@@H](C(=O)Nc2cc(F)ccc2OC[C@@H]2CCCO2)C1=O ZINC001265021939
Cc1ccc([N+](=O)[O-])cc1S(=O)(=O)N[C@@H](C)c1ccc2c(c1)CCCC2 ZINC000222949639
CC1(C)CC(=O)C(=C([O-])C=Cc2ccccc2)C(=O)C1 ZINC000100551778
O=C1[N-]C(=O)N(c2ccc(F)cc2)C(=O)C1=Cc1cccc(F)c1 ZINC000059135080
O[C@H]([C@H](Cc1ccccc1)NCc1cn2cc(Br)ccc2n1)C(F)(F)F ZINC001175686195
CCn1cc(NC(=S)C(C([O-])=C2C=CC(=NS(C)(=O)=O)C=C2)[n+]2ccc(C(C)(C)C)cc2)cn1 ZINC000728558315
C/C(=N\N1C(=O)CN(Cc2ccccc2)[C@@H]1c1cccs1)c1ccc([N+](=O)[O-])cc1 ZINC000059566483
Clc1ccc(CN2CCCC2)c(N2CCCn3cnc(COc4cccnc4)c3C2)n1 ZINC001164950328
O=[N+]([O-])c1ccc(C=Nc2ccc3[nH]c(-c4ccncc4)nc3c2)cc1 ZINC000252617215
Cc1cccc(N2C(=O)/C(=C\c3cccn3-c3cccc([N+](=O)[O-])c3)SC2=S)c1 ZINC000033626046
Cc1ccc(/C=C2\C(=O)[N-]C(=S)N(c3cccc(F)c3)C2=O)s1 ZINC000000573861
CCN(CC)S(=O)(=O)c1ccc(NC(=O)CSc2nnc(Cn3nnc(-c4ccccc4)n3)n2CC)cc1 ZINC000006878370
Cc1nn(CC(=O)N([C@@H]2CCS(=O)(=O)C2)C2CCCCC2)c(C)c1[N+](=O)[O-] ZINC000008328947
O=C(/C(=C/c1cccnc1)c1nc2ccccc2[nH]1)c1ccccc1 ZINC000004851373
CC(C)(C)Nc1c2c(ccc1[N+](=O)[O-])[N+](=O)C1(CCCCC1)[N-]2 ZINC000004551278
Cn1cc(C=C2C(=O)[N-]C(=O)N(C(C)(C)C)C2=O)c2ccccc21 ZINC000006238683
Cc1c(C=C2C(=O)[N-]C(=O)N(c3ccc(C)c(C)c3)C2=O)c2ccccc2n1Cc1ccccc1 ZINC000408848859
Cc1c(C)n(Cc2ccco2)c(NC(=O)COC(=O)CCCNC2=NS(=O)(=O)c3ccccc32)c1C#N ZINC000032731994
Brc1ccc(-n2cc(CNc3cnoc3C3CC3)cn2)cc1 ZINC000580285607
CC[C@H]1c2ccsc2CCN1C(=O)COc1ccccc1[N+](=O)[O-] ZINC000012769337
Cc1nsc(N2CCCN(C(=O)NCc3nc(C4CC4)cs3)CC2)n1 ZINC000157160546
Cc1cc(/C=C2/C(=N)N3C(=NC2=O)SN=C3S(=O)(=O)CC(C)C)c(C)n1-c1ccccc1F ZINC000020207152
CCN(CC)c1ccc([C@@H]2Nc3c(sc(=S)n3-c3ccccc3)C(=O)N2)cc1 ZINC000006418090
O=c1ccc(-c2cccc([N+](=O)[O-])c2)nn1Cc1ccccn1 ZINC000005380885
O=[N+]([O-])c1cccc(C=NN=c2[nH]c3ccccc3[nH]2)c1[O-] ZINC000038169203
CCOC(=O)CSCC(=O)N1c2cc(C)c(C)cc2-c2c(=S)ssc2C1(C)C ZINC000001804257
C=C(C(=O)[O-])[C@@H]1CC[C@@]2(C)CCCC(=C)[C@@]2(O)C1 ZINC000032296684
Cc1cnc(Nc2cc([C@@H]3CCCN3S(=O)(=O)N3CCCCC3)nc(C)n2)s1 ZINC000072359922
C=CCC[N@@H+]1CC[C@H]2[C@@H](CCCN2C(=O)c2cccnn2)C1 ZINC001021695429
O=C([O-])[C@H](NC(=O)NC1CCN(S(=O)(=O)C(F)(F)F)CC1)C1CCCCC1 ZINC000780653722
O=[N+]([O-])c1cc(C(F)(F)N2CCCn3cnc(C[NH2+]C4CCC4)c3C2)cnc1Cl ZINC001164838629
O=C(CCO)N1CC[C@@H]2OCc3cccc(c3)Oc3ccc(cc3)CCC(=O)N(CCCO)CC(=O)N[C@H]2C1 ZINC000952856702
COC(=O)[C@](C)(NC(=O)C1CCN(S(=O)(=O)c2c(C)c(C)cc(C)c2C)CC1)C1CC1 ZINC001265315857
C[C@@H]1CN(C[C@H]2CC3(CCC3)CO2)[C@H](c2ccccc2)CO1 ZINC001167505840
O=[N+]([O-])c1ccccc1-c1ccc(/C=N/NC(=S)N[C@@H]2CCS(=O)(=O)C2)o1 ZINC000002902067
CCOc1cc(/C=C2\C(=N)N3N=C(N4CCCCC4)SC3=NC2=O)ccc1OC(=O)c1ccco1 ZINC000015937008
CC/N=C1\S/C(=C\c2cc(I)cc(I)c2O)C(=O)N1CC ZINC000408853555
CC(C)[C@@](C)(C#N)NC(=O)[C@H](C)OC(=O)[C@@H]1CCCCCC[C@@H]1NC(=O)[O-] ZINC000825562188
C[C@H]1c2ccsc2CCN1C(=O)NCc1ccc(Br)s1 ZINC000046995150
CCS(=O)(=O)C1=NSC2=NC(=O)/C(=C\c3cc(C)n(-c4ccc(Cl)cc4)c3C)C(=N)N21 ZINC000020206795
O=C1NC(=Nc2cc(F)c(F)c(F)c2)C(=Cc2cccnc2)S1 ZINC000072401145
CSC1(CNC(=O)[C@H]2[C@@H](C)OC(C)(C)N2C(=O)OC(C)(C)C)CC[NH+](C)CC1 ZINC000793359627
CN(C)C(=O)c1cncc(N2CCC[C@H](c3nc4ccccc4o3)C2)n1 ZINC001506396606
O=[N+]([O-])c1cc(C(F)(F)F)ccc1/N=N/c1ccc(C(F)(F)F)cc1[N+](=O)[O-] ZINC000018038512
O=C(Nc1nccs1)c1cn(Cc2ccc(F)cc2)cc2c(=O)n(-c3ccccc3)nc1-2 ZINC000009663772
O=C([O-])CN1C(=O)/C(=C/c2csc(Cl)c2Cl)SC1=S ZINC000761392031
O=C(N[C@H]1CO[C@H]2[C@@H]1OC[C@@H]2n1nnnc1Oc1ccc(-n2cncn2)cc1)c1ccc(C(F)(F)F)cc1 ZINC000004259833
Cc1[n-]n(-c2ccccc2)c(=O)c1N=Nc1ccccc1C#N ZINC000012413053
Cc1ccc(S(=O)(=O)Oc2ccc(C=NNc3nc4ccccc4[nH]3)cc2)cc1 ZINC000059417091
CCOc1ccccc1NC=C1C(=O)[N-]C(=S)N(c2ccccc2)C1=O ZINC000408743063
Cn1cccc1/C=C1\C(=O)[N-]C(=O)N(c2ccc(Br)cc2)C1=O ZINC000002293128
O=C1[N-]C(=O)C(=Cc2ccc(N3CCC(C(F)(F)F)CC3)cc2)C(=O)N1 ZINC000263639674
C=CCOc1cccc(C=C2SC(=O)N(CC(=O)c3ccc([N+](=O)[O-])cc3)C2=O)c1 ZINC000409338454
c1c[nH]c(-c2nnc(N3CCC(c4ccsc4)CC3)n2CC2CC2)c1 ZINC000612596049
CC#CC[N@@H+]1CCC[C@@H]1[C@@H]1CCCN(C(=O)c2ccnn2C)C1 ZINC000963271099
C#Cc1ccc(C(=O)N2CCCO[C@H](C[NH2+]CCC=C)C2)cn1 ZINC001201891968
O=[N+]([O-])c1ccc(N[C@@H](CCO)C2CCCCC2)c2ccncc21 ZINC000078798679
O=C([O-])C1CCN(c2ccc(C[N@@H+](CCO)[C@H]3CCCc4ccccc43)o2)CC1 ZINC000904193180
O=C([O-])c1cccc(-n2cccc2/C=C2\NC(=O)N(CC(=O)Nc3ccccc3)C2=O)c1 ZINC000409102669
N#Cc1cnccc1/C=C/c1cc([O-])ccc1[N+](=O)[O-] ZINC000390834609
O=C1[N-]N(c2ccc(Cl)cc2)C(=O)/C1=C/c1ccc(Cl)cc1 ZINC000000356229
O=C([C@@H]1Cn2nccc2CN(C(F)(F)c2ccc3cnc(Cl)nc3c2)C1)N1CCCC1 ZINC001164818206
O=C(c1ccccc1)N1CN2C[C@]([N+](=O)[O-])(C1)CN(C(=O)c1ccccc1)CC2 ZINC000019312746
Cc1nc(Nc2ccc(Br)cc2)nc(N(C)c2ccccc2)c1[N+](=O)[O-] ZINC000005360766
N#Cc1nc(C2CC2)oc1N1CCN(C(=O)c2ccccc2Oc2cccnc2)CC1 ZINC000052026584
C[C@@H]1C[C@H](C(=O)NC[C@@H]2CC(=O)N[C@H](C)C2)CC(C)(C)C1 ZINC000585131237
O=C(CN1C(=O)/C(=C/C=C/c2ccccc2)SC1=S)N1CCCC[C@H]1c1cccnc1 ZINC000009348789
O=[N+]([O-])c1ccc(/N=C/c2ccccc2OS(=O)(=O)c2ccccc2)cc1 ZINC000409073052
CC(C)N1C(=O)S/C(=C/c2cccn2-c2cccc([N+](=O)[O-])c2)C1=O ZINC000409024833
O=C([O-])[C@H](C(=O)[N-]S(=O)(=O)CC[C@H]1CCc2ccccc21)C1CC1 ZINC000863964588
c1ccc(-c2noc(CNc3ccncn3)n2)cc1 ZINC000095361807
C=CCN1C(=O)/C(=C/c2cc([N+](=O)[O-])cc([N+](=O)[O-])c2[O-])SC1=S ZINC000003109177
O=C(Cc1csc(-c2ccccn2)n1)N1CCC[C@@H]1c1ccsc1 ZINC000047166056
CC[C@@H](c1nnnn1C(C)(C)CC)N(Cc1cc2cc(OC)c(OC)cc2[nH]c1=O)C[C@H]1CCCO1 ZINC000253500509
C[C@H](c1ccccc1-n1cccn1)N1C(=O)N[C@@H](Cc2c[nH]c3ccccc23)C1=O ZINC000376483371
O=S(=O)(c1c[nH]c2ncccc12)N1CCCCCC1 ZINC000075337133
Cc1[n-]n(-c2ccc(C)c(C)c2)c(=O)c1C=Nc1ccc([N+](=O)[O-])cc1 ZINC000016672133
CCN(CC)Cc1nc2sc(C)c(C)c2c(N2C[C@H](OCC3CC3)[C@@H]3COC[C@@H]32)n1 ZINC001165014957
Cc1cc2cc(CN(Cc3cccnc3)S(=O)(=O)c3c4nsnc4ccc3C)c(=O)[nH]c2cc1C ZINC000001221785
N#Cc1c(/N=C/c2ccc(OCC(=O)N3CCCC3)cc2)sc2c1CCCC2 ZINC000409165043
CC[C@H](C1=NN2C(=NC(=O)/C(=C/c3coc4ccccc4c3=O)C2=N)S1)c1ccccc1 ZINC000020332241
CCOC(=O)C(=O)/C=C/[C@@H]1[C@H](C)CC=C[C@@H]1NC(=O)OCc1ccccc1 ZINC000006891626
C[C@@H]1CC[NH2+]C[C@H]1NC(=O)C(=O)Nc1nc(-c2cccc(C#N)c2)cs1 ZINC000415609937
CC(C)(C)c1nnc2ccc(N[C@@H](c3nccs3)c3ccccc3)nn21 ZINC000274705280
CN1C(=O)/C(=C/c2cc(I)c(OCc3ccccc3F)c(I)c2)C(=O)NC1=S ZINC000408912366
Cc1ncc(C[NH2+]C[C@H]2CCCN(C(=O)[C@H](C)C#N)C2)s1 ZINC001023895848
CNC(=O)[C@H]1Cc2ccccc2CN1S(=O)(=O)c1ccc(C)c([N+](=O)[O-])c1 ZINC000022759958
Cc1cn2c(n1)CC[C@H](NS(=O)(=O)c1ccc(-c3csc(C)n3)s1)C2 ZINC000121322444
O=C1N/C(=N/c2ccc(F)cc2)S/C1=C\c1ccc(Cl)s1 ZINC000007044020
O=C([O-])c1ccccc1NC=C1C(=O)[N-]C(=O)N(Cc2ccccc2)C1=O ZINC000016479740
O=C1[N-]C(=S)N(c2ccc(Cl)cc2)C(=O)/C1=C/c1ccsc1 ZINC000000045630
Cc1cc(/C=C2/SC(=S)N(c3ccc([N+](=O)[O-])cc3)C2=O)c(C)n1-c1cccnc1 ZINC000008689987
Cc1ccc(N2[N-]C(=O)/C(=C\c3ccc(-c4ccc5c(c4)C(=O)NC5=O)o3)C2=O)cc1C ZINC000001213103
O=C1S/C(=C/c2ccc([N+](=O)[O-])cc2)C(=O)N1Cc1ccccc1F ZINC000214354470
O=C([O-])c1cccc2c1N[C@@H](c1ccc(Br)cc1)[C@@H]1[C@@H]3CC[C@@H](C3)[C@@H]21 ZINC000217681280
CCn1cc(/C=C2/SC(=S)N(c3ccc([N+](=O)[O-])cc3)C2=O)c2ccccc21 ZINC000409343147
CCOC(=O)C1([C@H](C)[NH2+][C@H](C)Cn2cccn2)CCN(C(=O)OC(C)(C)C)CC1 ZINC000788653829
O=[N+]([O-])c1c2cccnc2ccc1N1CCC[C@@H](c2ncc3n2CCCC3)C1 ZINC000409670192
C[C@@H]1CCN(C/C=C/c2ccccc2[N+](=O)[O-])CCS1(=O)=O ZINC000192049946
O=C1[N-]C(=O)N(c2ccc(C34CC5CC(CC(C5)C3)C4)cc2)C(=O)/C1=C/c1cccc(C(F)(F)F)c1 ZINC000408951641
C[C@@H]1CC[C@@H]2C(=O)N(N(Cc3ccc(Br)cc3)C(=O)c3ccccc3[N+](=O)[O-])C(=O)[C@@H]2C1 ZINC000138749809
CC[C@@H]1OC(=O)C[C@@H](O)[C@@H](C)[C@@H](O[C@H]2O[C@@H](C)[C@@H](O)[C@@H](N(C)C)[C@H]2O)[C@@H](CC=O)C[C@@H](C)C(=O)/C=C/[C@]2(C)O[C@@H]2[C@H]1C ZINC000060183307
Cc1[n-]n(-c2ccccc2)c(=O)c1N=Nc1ccc(C#N)cc1 ZINC000100005564
C[C@@H]1O[C@@H](O[C@@H]2CC[C@]3(/C=N/Cc4ccncc4)[C@H]4CC[C@]5(C)[C@@H](C6=CC(=O)OC6)CC[C@@]5(O)[C@@H]4CC[C@]3(O)C2)C[C@@H](O)[C@@H]1O ZINC000118921698
Brc1cnc(N2CCC(c3nncn3C3CC3)CC2)c2ncccc12 ZINC000892580440
Cc1cc(/C=C2/C(=O)N(c3ccccc3)N=C2C)c(C)n1-c1ccc([N+](=O)[O-])cc1C ZINC000408902223
CC(C)(C)OC(=O)NC1(C(=O)NCCOP(=O)([O-])[O-])CCCC1 ZINC001179679438
Cc1cc(C=C2C(=O)[N-]C(=S)N(c3cccc(C)c3C)C2=O)c(C)n1C ZINC000008769944
O=C(CC1CC1)N[C@@H]1CN(C(F)(F)c2nc3ccc(Cl)nc3[nH]2)C[C@@H]2CCCO[C@@H]12 ZINC001164653388
O=C(CN1CC[C@@H](c2ccccc2)NC1=O)N1CCC[C@@H]1/C=C/c1ccccc1 ZINC000613363098
CC(C)(C(=O)NC1CCC(C)(c2ccccc2)CC1)n1cc([N+](=O)[O-])cn1 ZINC000427420898
C=CCn1c(-c2ccccn2)nnc1N1CC[C@H](Oc2ccc(C(F)(F)F)cn2)C1 ZINC000508939041
O=C(c1csc(-c2ccccn2)n1)N1CCCc2c([N+](=O)[O-])cccc21 ZINC000161976284
Cc1ccc(C)n1-c1ccc(C(=O)N2CCN(S(=O)(=O)c3ccc(F)cc3F)CC2)cc1 ZINC000015039381
O=C1[C@@H]2[C@H]3C=C[C@H](C3=C3CCCCC3)[C@@H]2C(=O)N1c1cccc([N+](=O)[O-])c1 ZINC000002197757
O=S1(=O)CC[C@@H](c2nnc(SCCCOc3ccccc3)o2)C1 ZINC000032777651
O=[N+]([O-])c1ccc(N[C@@H]2CCN(c3nc4ccccc4o3)C2)nc1 ZINC000095433688
CC(C)N(Cc1cnn(C)c1)Cc1nc2cc([N+](=O)[O-])ccc2o1 ZINC000096459463
C#CC[N@@H+](C)[C@@H]1CCCN(C(=O)c2ccccc2-n2ccnn2)C1 ZINC001027705086
O=[N+]([O-])c1ccc(N=NC2CCCCCC2)c(S(=O)(=O)N2CCCCCC2)c1 ZINC000005749639
CC[C@@H]1C[C@H]([NH+]2CCC3(CC2)c2ncc(-c4cnn(C)c4)n2CCN3CC)CCO1 ZINC001170213772
C=CCN1C(=O)C(=CC=CC=CNc2ccccc2)SC1=S ZINC000016134379
O=[N+]([O-])c1cc(F)ccc1C=Cc1nc(-c2nccc3[nH]ccc32)no1 ZINC000584581264
Cn1ncc(-c2noc(C3CC4(C3)C[NH2+]C[C@H]4C#N)n2)c1Br ZINC000904111941
Cc1ccc([N+](=O)[O-])cc1[C@@H](C)S(=O)(=O)Cc1csc(C2CC2)n1 ZINC000180152597
O=C1[C@@H](Cc2cccc([N+](=O)[O-])c2)S/C(=N/N=C/c2ccco2)N1c1ccccc1 ZINC000100524713
Cn1cc(-c2nnc(N3CCC4(CCCCC4)CC3)n2Cc2cccs2)nn1 ZINC000612016101
O[C@@H]1CC[C@@H]2CN(c3ncc(Cn4cc(Br)cn4)s3)C[C@@H]2C1 ZINC000334113092
O=C1NC(=S)NC(=O)C1=Cc1cc(Br)ccc1OCc1ccc(Cl)cc1 ZINC000000665330
CC(=O)O[C@@H]1/C=C\[C@@](C)(O)C(=O)[C@@H](C)C/C=C\[C@@H]2[C@@H](O)C(C)=C(C)[C@H]3[C@@H](Cc4ccccc4)NC(=O)[C@@]321 ZINC000076945162
O=c1c2c(ncn1Cc1ccncc1)sc1c2CC[C@H]([NH2+]Cc2ccc(F)cc2F)C1 ZINC000015003160
Cc1c(C(=O)N2CCC[C@H](CCC(N)=O)C2)sc2nc(C)nc(C)c12 ZINC000069820216
N#Cc1ccccc1N1C(=O)C[C@@H](Sc2ccccc2C(=O)[O-])C1=O ZINC000019878566
CSc1ccc(/C=C2/C(=O)[N-]C(=O)N(c3cc(C)cc(C)c3)C2=O)cc1 ZINC000014011118
O=C(CCc1ccccc1)Nc1cccc(N2C(=O)[C@@H]3[C@@H](C2=O)C2c4ccccc4C3c3ccccc32)c1 ZINC000001140164
CN(C)c1ccc(/N=C2\C(=O)N(c3ccccc3)N=C2c2ccc([N+](=O)[O-])cc2)cc1 ZINC000016186425
O=C1CCCN1[C@@H]1CN(C(F)(F)c2nc(Cl)cc(N3CCCC3)n2)C[C@@H]2CCCO[C@H]12 ZINC001164656098
N#Cc1ccc(/C=C2\C(=O)[N-]C(=S)N(c3ccccc3F)C2=O)cc1 ZINC000001101233
Cc1cc(C)c2[nH]c(=O)c([C@@H](c3nnnn3C[C@@H]3CCCO3)N3CCN(C(=O)c4ccco4)CC3)cc2c1 ZINC000019941597
FC(F)(c1nc(Cl)c2ccccc2n1)N1CCO[C@@]2(CCCN(c3cnccn3)C2)C1 ZINC001164904386
Cc1cc(C(=O)CSc2nnc(Cc3csc(C)n3)o2)c(C)n1CCc1ccccc1 ZINC000009498335
O=[N+]([O-])c1cc(I)ccc1Cc1ccc(I)cc1[N+](=O)[O-] ZINC000004896162
O=C(CN1C(=O)SC(=Cc2ccc(N3CCCC3)cc2)C1=O)c1ccc([N+](=O)[O-])cc1 ZINC000409353424
CSc1nsc(S/C=C2\C(=O)[C@]3(C)CC[C@H]2C3(C)C)n1 ZINC000005304632
Cc1c(C)n(C2CCCCC2)c(NC(=O)CN2CCC(n3ccnc3)CC2)c1C#N ZINC000303389020
O=C1CCCN1[C@H]1CCCN(c2c(Cl)cc(Cl)cc2[N+](=O)[O-])CC1 ZINC000413567257
O=C1c2ccccc2C(=O)C1=C([O-])C=Cc1ccco1 ZINC000100370916
O=[N+]([O-])c1cc(C2Nc3cccc4cccc(c43)N2)ccc1N1CCC2(CC1)OCCO2 ZINC000096191661
Cc1cc([N+](=O)[O-])ccc1-c1ccc(/C=C2/C(=O)N(C)C(=O)N(c3ccccc3)C2=O)o1 ZINC000059138868
Brc1cccc(C=NNc2cccc3cccnc32)c1 ZINC000004016797
O=C(Oc1ccc(/C=C2\SC(=S)N(CCc3ccccc3)C2=O)cc1)c1ccco1 ZINC000026965571
CSc1ccc([C@@H](C)Nc2sc(S(C)(=O)=O)cc2[N+](=O)[O-])cc1 ZINC000544019271
O=C(CSc1n[n-]c(=S)s1)N[C@H]1CC12CCCCC2 ZINC000181302302
CC(C=NN1C(=S)N=NC1c1ccc(C)cc1)=Cc1ccccc1 ZINC000001260439
O=C([C@@H]1C[C@@H]1c1ccc(F)cc1F)N1CCC[C@H]1CO ZINC000125103704
Fc1cc(F)c(Cc2nc([C@H]3CCCCS3)no2)cc1F ZINC000274142460
CN(CC[N@H+](C)C1CC1)c1c(I)cncc1[N+](=O)[O-] ZINC000418924444
Cc1cc(C)n(-c2ccc(-c3noc(-c4nc(C(C)C)oc4C)n3)nc2)n1 ZINC000643970027
S=c1[n-]nc(-c2ccncc2)n1N=Cc1cccs1 ZINC000252627672
CC(C)OC[C@@H](O)Cn1c(N=NC(C)c2ccccc2)nc2c1c(=O)[nH]c(=O)n2C ZINC000004032329
Cc1c(Br)c([N+](=O)[O-])c(C)c(Br)c1[N+](=O)[O-] ZINC000004964155
O=c1c2cccc(C(F)(F)F)c2[n-]cc1[N+](=O)[O-] ZINC000256055002
Cc1csc(C(C#N)C(=O)C[C@@H](c2ccccc2)C(F)(F)F)n1 ZINC000071799764
Cc1[nH]c2ccccc2c1CCn1c(=O)[nH]c(=O)c2c1NC(c1ccccc1)=NC2(C(F)(F)F)C(F)(F)F ZINC000000720342
Cc1cn2nc(NC[C@H](c3ccccc3)N3CCc4sccc4C3)sc2n1 ZINC000613502959
O=C1CC[C@H]2CN(c3cc(F)ccc3[N+](=O)[O-])CC[C@@H]2N1C1CC1 ZINC000252490880
O=[N+]([O-])c1cn([C@@H]2CCCc3ccc(F)cc32)nc1-c1nccs1 ZINC000225653775
CCc1ccc(N2C(=O)[N-]C(=O)C(=Cc3ccccc3OCc3cc(C)cc(C)c3)C2=O)cc1 ZINC000408890498
CN(Cc1ccccc1[N+](=O)[O-])S(=O)(=O)CCc1ccccc1 ZINC000056042109
CC(C)=C(C)CC(=O)N1CCN(C/C(Cl)=C\Cl)CC1 ZINC001113209778
C[N@@H+]1CCC[C@H]1CCC(=O)N[C@H]1C[C@H]2CC[C@@H]1N2c1cncc(C#N)n1 ZINC001092926549
CN(C)c1ccc([C@@H](c2nnnn2C2CCCCC2)N2CCN(C)CC2)cc1 ZINC000019589881
N#Cc1cnn(-c2ccc(C(=O)N3CCCC[C@H]3c3ccc(F)cc3F)cc2)c1N ZINC000433344458
O=C(c1cccc(N2CCCCS2(=O)=O)c1)N1CCC[C@@H]1c1ccnc(-c2ccccc2)n1 ZINC000257325935
O=[N+]([O-])c1cnc(N2CCC[C@H]2c2ccc(Br)cn2)s1 ZINC000413383198
O=[N+]([O-])c1cc(I)ccc1NCc1ccsc1 ZINC000107819090
Cn1nc(CC(=O)N[C@@H]2CC[C@@H]3CCCC[C@@H]3C2)c2ccccc2c1=O ZINC000012770606
FC(F)(F)c1nnc2ccc(N3CC4(CCCC4)[C@H]3c3ccccc3)nn21 ZINC000413373233
Fc1ccc([C@@H]2C[C@@H](c3ccco3)n3ncnc3N2)cc1 ZINC000013131879
CN(C)c1ccc(/C=C2/SC(=O)N(CNc3ccccc3Br)C2=O)cc1 ZINC000003067953
CN(Cc1ccccc1)C(=O)C[C@@H]1c2nc(NC(=O)C3CCC3)sc2C[C@@H]2[C@](C)(CO)[C@H](O)CC[C@@]12C ZINC000004222449
C[C@@H]1[C@H](C(=O)N2CCC[C@@H](N(C)C(=O)c3cc(C#N)c[nH]3)C2)CC[N@@H+]1C ZINC000984261372
N#C[C@@H](c1ccc(F)cc1)N1CCN(C(=O)CN2CCC[C@@H]2c2cccc(F)c2)CC1 ZINC000538262486
CC(C)C(=O)N1CCc2nc3cc([C@@H]4CCCN(C(=O)C(C)(C)C)C4)[n-]n3c(=O)c2C1 ZINC000019085962
Cc1cc([N+](=O)[O-])cc(S(=O)(=O)N(C2CC2)[C@@H]2CCS(=O)(=O)C2)c1C ZINC000045811038
CCC1N=NC(=S)N1N=Cc1c(C)n(Cc2ccc([N+](=O)[O-])cc2)c2ccccc12 ZINC000408849370
CCN(CC)c1ccc(/C=C2/SC(=O)N(CNc3ccc(C)cc3C)C2=O)cc1 ZINC000003044062
CC(C)[C@@H]1NC(=O)COc2ccc(cc2)C[C@@H](C(=O)N[C@@H](C)c2ccccc2)NC(=O)[C@H](C)NC(=O)[C@H]2CCCN2C1=O ZINC000952856365
COc1ccccc1N1CCN([C@@H](c2nnnn2C[C@@H]2CCCO2)c2cc3cccc(C)c3[nH]c2=O)CC1 ZINC000019826406
NC(=S)N/N=C/c1cc(Br)cc(Br)c1[O-] ZINC000001107570
C[C@@H](c1nc(-c2cccs2)no1)N1CCc2ccc([N+](=O)[O-])cc2C1 ZINC000088607122
CCSCC[C@@H](C)NC(=O)NC1CCC(O)CC1 ZINC000076066701
Cc1cc(OCc2ccc([N+](=O)[O-])cc2)c2c(C)cc(=O)oc2c1 ZINC000000616757
O=C(c1ccc(OC(F)F)c([N+](=O)[O-])c1)N1CCCc2cc(F)ccc21 ZINC000513710388
CCCN1C(=O)/C(=C/c2cccc(OCc3ccc([N+](=O)[O-])cc3)c2)SC1=S ZINC000409334851
N#Cc1cc(C(F)(F)F)ccc1S(=O)(=O)[N-]C(=O)[C@@H]1CCCSC1 ZINC000810788763
Cc1nc2sc3c(c2c(N2C[C@H](N(C)Cc4cccnc4)[C@@H]4OCCC[C@@H]42)n1)CCC3 ZINC001164805739
FC(F)(c1c2c(nnc1Cl)CCC2)N1CC[C@@H]2O[C@@H](COc3cccnc3)CC[C@@H]21 ZINC001164879796
Clc1c[nH]c2nc(Cl)nc(N3Cc4ncsc4C3)c12 ZINC001156816443
C=C(C)Cn1c(N2CCC[C@H]2c2nncn2C)nnc1C12CC3CC(CC(C3)C1)C2 ZINC000460546782
c1cn(-c2cc(N3CCCC[C@H]4CCCC[C@H]43)ncn2)cn1 ZINC000108371016
Brc1cscc1CN[C@@H]1CCCc2occc21 ZINC000285362574
O=C1CCCC2=C1[C@@H](c1ccccc1)CC(=O)N2c1ccc(F)cc1 ZINC000003624995
O=C([O-])[C@@H](Cc1ccccc1)NC(=O)CN1C(=O)/C(=C/c2ccccc2)SC1=S ZINC000008870061
Cc1oc(-n2cccc2)c(C#N)c1C(=O)OCC(=O)Nc1ccccc1OC(F)F ZINC000026195999
Cc1cc(/C=C2/C(=N)N3N=C(N4CCCC4)SC3=NC2=O)c(C)n1-c1cc(C)cc(C)c1 ZINC000041085176
C[NH+](C)CCCN1C(=O)c2oc3ccc(F)cc3c(=O)c2[C@@H]1c1ccc([N+](=O)[O-])cc1 ZINC000011615410
CN1C(=O)C2(Cc3cc([N+](=O)[O-])ccc3N3CCCC[C@@H]32)C(=O)N(C)C1=S ZINC000004624008
Cn1cccc1[C@@H]1CCCCN1C(=O)c1cc2cccc([N+](=O)[O-])c2[nH]1 ZINC000610438308
C[C@@H]1Oc2cc(F)ccc2[C@@H]1NS(=O)(=O)c1ccc(C(F)(F)F)cc1C#N ZINC000553907073
CCN(CC)S(=O)(=O)c1ccc(-c2nnc(SCc3nnc(-c4ccccc4)o3)o2)cc1 ZINC000000922267
CC(C)(C)OC(=O)N(CC[NH2+]C[C@@H]1CCC2(CC(C(=O)[O-])C2)O1)C(C)(C)C ZINC001588675644
C[C@@H](C(=O)N1CCCC[C@@H]1c1cccnc1)N1C(=O)/C(=C\c2cccs2)SC1=S ZINC000033542176
O=C1[N-]C(=S)N(c2ccc(Br)cc2)C(=O)/C1=C/c1ccc(Sc2ccccc2)o1 ZINC000408762636
O=c1c2ccccc2nc(N=NC2CCCCCC2)n1[O-] ZINC000005271849
CC(=O)N[C@H](C(=O)N[C@@H]1CCCC[C@@H]1C)C1CCCC1 ZINC000106507828
COCCN1C(=O)S/C(=C/c2cn(Cc3ccccc3C#N)c3ccccc23)C1=O ZINC000409135786
O=C([O-])CN1C(=O)/C(=C/c2ccc(Oc3ccccc3)o2)SC1=S ZINC000779707080
Cc1sc2[nH]c([C@@H](C)N[C@H](C)c3ccc(C)c([N+](=O)[O-])c3)nc(=O)c2c1C ZINC000178688601
CC(C)(C)n1ccc([C@@H]2[C@H](c3ccccn3)NC(=S)N2c2ccc(NS(C)(=O)=O)cc2)c1 ZINC000225391177
CC(C)Oc1cc(C(=O)N2C[C@H]3[C@@H]4C=C[C@@H](C4)[C@]3(C)C2)ccc1[N+](=O)[O-] ZINC000412388264
Cc1c(N2C(=O)/C(=C/c3ccc([N+](=O)[O-])cc3)SC2=NN=Cc2ccc([N+](=O)[O-])cc2)c(=O)n(-c2ccccc2)n1C ZINC000001909772
N#CC[C@@H](C[C@@H](CC#N)C(=O)c1ccccc1)C(=O)c1ccccc1 ZINC000018116505
C[C@H]1O[C@@H](O[C@@H]2CC[C@]3(/C=N/O)[C@H]4CC[C@]5(C)[C@H](C6=CC(=O)OC6)CC[C@]5(O)[C@@H]4CC[C@@]3(O)C2)[C@H](O)[C@H](O)[C@H]1O ZINC000257198921
C[C@]1(c2ccccc2)CC[C@@H]([N@@H+]2CCCC[C@@H]2C(=O)[O-])C1 ZINC000263385105
O=C(N(Cc1ccoc1)C1CCCCC1)[C@]1(c2ccccc2)CCC(=O)NC1 ZINC000654828208
Cn1ccnc1C([O-])=C(C#N)C(=O)[C@@H]1CC[C@@H]2CCCC[C@@H]2C1 ZINC000119057497
Cc1csc(=O)n1CCSc1nnc(N2CCC(C)CC2)n1C1CC1 ZINC000115455382
CC(C)N(Cc1nc(C(C)(C)C)co1)Cc1nc2ccccc2c(=O)[nH]1 ZINC000891645652
Cc1cc([N+](=O)[O-])cc(/C=N/c2ccc3[nH]c(=O)[nH]c3c2)c1[O-] ZINC000035188657
CCN1CCc2c3ccccc3[nH]c2[C@@H]1c1c(=O)[nH]c(=O)n([C@H](C)c2ccccc2)c1[O-] ZINC000102817722
COCc1cc(C)nc(NN=Cc2cc([N+](=O)[O-])c(Cl)cc2Cl)c1C#N ZINC000409216435
C[C@@H]1CN(C(=O)CC#Cc2ccccc2)C[C@H]1C[NH2+][C@H]1CCCN(C)C1=O ZINC001107017097
S=C([N-]c1ccccc1)Sc1nnc(-c2ccccc2)n1-c1ccccc1 ZINC000005338525
Cc1sc2nc(CN3CCCC3)nc(N3C[C@@H]4C(=O)N(c5cccnc5)C[C@@H]4C3)c2c1C ZINC001165022729
Cc1ccc([C@@H](C)N2C(=O)N[C@@H](CC3CCCCC3)C2=O)cc1[N+](=O)[O-] ZINC000431954090
C=CCN1C(=O)[N-]C(=O)C(=Cc2c[nH]c3ccccc23)C1=O ZINC000002278765
Cc1ccc(/C=C2\SC(=S)N(CCCC(=O)N(CCO)Cc3ccccc3)C2=O)cc1 ZINC000008766319
Cc1cc(N2CCCC2)ccc1/C=C1/SC(=S)N(c2ccc(N(C)C)cc2)C1=O ZINC000006626581
C#CC[N@@H+]1C[C@@H]2CCN(C(=O)[C@@H]3OCC[C@@H]3Cn3cccn3)CC[C@@H]2C1 ZINC000946818396
Cc1c(Br)c(N2CCS[C@@H]3CCCC[C@@H]32)ncc1[N+](=O)[O-] ZINC000544395359
Cc1[nH]c2ccccc2c1C1=NN/C(=N\c2ccc(F)cc2)SC1 ZINC000013121806
O=C([O-])c1ccc2c(=O)n3c(nc2c1)/C(=C\c1cn(C2CCC2)nn1)CC3 ZINC000656612600
CC[N@@H+]1CCCC[C@H]1c1ccc(N2CCCn3nnc(Cn4ccnc4)c3C2)nc1 ZINC001164830553
O=C1NC(=O)[C@@]2(Cc3cc([N+](=O)[O-])ccc3N3CCC[C@@H]32)C(=O)N1CCCS ZINC000008737882
CC(=O)C1C(=O)OC(C)=C[C@]12Nc1cc(C(C)C)cc(Br)c1O2 ZINC000100489979
O=C1[C@H](Cc2ccccc2Br)CC2(C[C@H]1Cc1ccccc1Br)OCCO2 ZINC000001409728
CCCCN1c2ccccc2[C@@]2(C1=O)C(C(=O)c1ccc(S(=O)(=O)N(C)C)cc1)=C(O)C(=O)N2CC[NH+](C)C ZINC000098046868
COC(=O)[C@@H](C)N1C(=O)/C(=C/c2ccccc2OCc2ccccc2)SC1=S ZINC000001277055
C=CCN1C(=O)C(=Cc2cc3c4c(c2)CCCN4CCC3)C(=O)NC1=S ZINC000001307122
Cn1nc(C2CC2)nc1Cc1noc([C@@H]2C[C@H]2c2ccc3ccccc3c2)n1 ZINC000647420461
CO[C@@H]1C[C@@H](N(C)c2nnc([C@H]3Cc4ccccc4O3)n2C2CC2)C12CCC2 ZINC000583637168
Cc1nc(CCCC(=O)N[C@@H]2CC[C@H]3CCCC[C@@H]3C2)cs1 ZINC000426040149
Cc1cc(C=C2C(=O)[N-]C(=O)N(c3ccccc3C)C2=O)c(C)n1-c1ccc(C(C)(C)C)cc1 ZINC000014132762
C[C@@H](Sc1nc2ccccc2[nH]1)c1nc(=O)c2c3c(sc2[nH]1)C[C@@H](C)CC3 ZINC000005628450
O=c1[nH]c2ccccc2c(=O)n1N=Cc1cc(Br)c(Oc2ccc([N+](=O)[O-])cn2)c([N+](=O)[O-])c1 ZINC000409352593
CCCN1C(=O)/C(=C\C=C2/Sc3c(ccc4c3CCCC4)N2CC)SC1=S ZINC000004859543
ClC1(Cl)C[C@H]1c1nc([C@@H]2CCCc3ccccc32)no1 ZINC000273670699
N#CC(=C([O-])c1nnn(-c2ccccc2)c1C1CC1)c1ccccn1 ZINC000096402618
Cc1cc(NCc2ccc([N+](=O)[O-])cc2F)ccc1-n1nnnc1C(C)C ZINC000612200212
CC(=O)C=C([O-])[C@@](F)(OC(F)(F)C(F)(F)C(F)(F)F)C(F)(F)F ZINC000100045372
CN(C)C(=S)N/C(=N/CC/N=C(/NC(=S)N(C)C)c1ccc([N+](=O)[O-])cc1)c1ccc([N+](=O)[O-])cc1 ZINC000004425772
C[C@H]1C[C@H](c2ccccc2)N(S(=O)(=O)CCc2ccc([N+](=O)[O-])cc2)C1 ZINC000511026298
O=C([O-])COc1ccccc1C1C2=C(CCCC2=O)NC2=C1C(=O)CCC2 ZINC000000665809
O=C(COC(=O)c1ccccc1[N+](=O)[O-])c1ccccc1[N+](=O)[O-] ZINC000016449206
CN(C(=O)c1ccn(-c2ccccc2[N+](=O)[O-])n1)[C@@H]1CCc2ccccc21 ZINC000179384395
C[C@@H](c1ccc(Br)cc1)N1CCN(c2nccc(C#N)c2[N+](=O)[O-])CC1 ZINC000301670201
CC[N@@H+]1CCCC[C@@H]1c1ccc(-n2c([C@@H]3COCCN3)nccc2=NCc2ccco2)nc1 ZINC001164987851
O=C1CCCN1[C@@H]1CN(C(F)(F)c2ccc3nc(Cl)cnc3c2)C[C@@H]2CCCO[C@H]12 ZINC001164646386
CCOC(=O)Cn1cc(/C=C2\SC(=S)N(Cc3cccnc3)C2=O)c2ccccc21 ZINC000409125215
O=[S@@]1ON(c2ccccc2)[C@@H](c2ccccc2)N1c1ccccc1 ZINC000231426780
Cc1csc(-c2nnc(N3CCC([C@H]4CCCO4)CC3)n2CC2CC2)c1 ZINC000625304877
O=[N+]([O-])c1cc(C(F)(F)F)ccc1S(=O)(=O)N[C@@H]1CC[NH2+]C12CCC2 ZINC000599103249
C=CCN(C(=O)CCC(=O)c1ccc(-c2ccccc2)cc1)[C@H]1CCS(=O)(=O)C1 ZINC000057238067
O=[N+]([O-])c1c(N[C@H](Cn2cncn2)c2ccccc2)nc2ccccn21 ZINC000096429589
CC(C)(C)NC(=O)[C@H]1[C@@H](C(=O)NCCc2cnccn2)[C@@]1(C)C(=O)c1ccccc1N ZINC000019576079
CCN(CC)c1ccc([C@@H]2C3C(=O)C[C@@H](c4ccco4)CC3=Nc3nc(C)nn32)cc1 ZINC000022608730
CSc1sc(C(=O)/C=C/N(C)C)c(-c2ccccc2)c1C#N ZINC000001038545
O=[N+]([O-])c1ccc(/C=N/N=C(c2ccccc2)c2ccccc2)cc1 ZINC000002729499
CC[C@@H](C)C(=O)N1CCCC[C@@H]1c1cc2nc3c(c(=O)n2[n-]1)CN(C(=O)C1CC1)CC3 ZINC000100234819
O=C([C@H]1CC[C@H](Nc2cnccn2)CC1)N1CCCCC[C@H]1c1ccco1 ZINC000933195801
O=C(CN1C(=O)/C(=C/C=C/c2ccccc2)SC1=S)NC1=NCCS1 ZINC000005370812
CCn1ccc(C(=O)N2CCNC(=O)[C@H](Cc3ccccc3)NC(=O)[C@H](C)N(C)C(=O)[C@H](Cc3c[nH]c4ccccc34)NC(=O)C2)cc1=O ZINC000952855979
Cn1cc(C#N)c(=NC(=O)C23C[C@H]4C[C@@H](C2)CC(C(F)(F)F)(C4)C3)[n-]1 ZINC000610577568
CC(C)Oc1nc(N2CCC(F)(c3cccnc3)CC2)ccc1[N+](=O)[O-] ZINC000568901146
O=C([O-])CN1C(=O)/C(=C/c2cnn(Cc3ccccc3)c2)SC1=S ZINC000207470311
Cc1ccc(-n2cccc2/C=C2/C(=N)N3N=C(COc4ccccc4)SC3=NC2=O)cc1 ZINC000041076715
O=[N+]([O-])c1ccc(-c2cnn(Cc3cn4cc(Cl)ccc4n3)c2)cc1 ZINC000103463169
Cc1cccc2cc(C(=O)N3CCN(c4oc(-c5ccco5)nc4C#N)CC3)oc21 ZINC000139996545
CN(C(=O)CC1=CCCCC1)[C@@H]1[C@@H]2CCO[C@H]2C1(C)C ZINC000245289883
C[NH+](C)CC1(C(=O)NC[C@H]2CCC(C)(C)CN2CC#N)CC1 ZINC001099199553
C#CC[N@@H+](C)[C@H]1CCN(C(=O)c2cnc3n2[C@@H](C)CCC3)C1 ZINC000971577996
Cc1cn(CC(=O)N(C)Cc2cccnc2)c2ccccc12 ZINC000051340316
O=[N+]([O-])c1ccc([C@@H]2C3=C(N=Nc4ccccc4)CCCC3O[C@@H]2[N+](=O)[O-])cc1 ZINC000100929262
CN1C(=O)/C(=C/c2cc(Br)ccc2OCc2ccc(I)cc2)C(=O)NC1=S ZINC000000658450
CN(Cc1ccco1)Cc1cncc2c1CCN(C(F)(F)COc1ccc(Cl)nn1)C2 ZINC001164912264
CCOC(=O)c1c(NC(=O)C[C@]2(C(=O)[O-])CCOC2)sc2c1CCC2 ZINC000849181293
COCCN1C[C@H]2CN(c3nc(CN4CCCC4)nc4sc5c(c43)CCCC5)C[C@@H]2C1=O ZINC001164901330
[O-]c1c(F)cc(F)cc1CNCC(F)(F)c1ccc(F)cc1 ZINC001179248373
C=C(C)C1(n2[n-]c(=O)n(C)c2=O)[C@@H]2CC[C@H]1c1c2c(F)c(F)c(F)c1F ZINC000045071212
CSc1ccccc1NC(=O)Cc1cn(C)c2ccccc12 ZINC000038746619
Cc1c([C@H]2CCCN2C(=O)Nc2cc([N+](=O)[O-])c(C)cc2C)cnn1C ZINC000120155386
FC(F)(F)[C@H](C[C@@H]1CCCO1)c1nc(C2(c3ccncc3)CCC2)no1 ZINC000656035683
O=C(/C=C/c1ccccc1[N+](=O)[O-])N1CCCC[C@@H]1c1noc(C2CC2)n1 ZINC000376583634
Cc1cc(C)cc(N2C(=O)[N-]C(=O)C(=Cc3ccsc3)C2=O)c1 ZINC000000448896
CC(C)(NC(=O)c1coc(C2CCCC2)n1)c1nc(C(F)(F)F)cs1 ZINC000510071983
O=C(c1csc(C2CCCCC2)n1)N1CCc2ncc([N+](=O)[O-])cc2C1 ZINC000413669608
O=C(c1cc(Br)cc(N2CCCC2)c1)N1CC[C@H](O)CC12CCC2 ZINC000616384597
FC(F)(F)[C@H](C[C@@H]1CCCO1)NCc1ccc(Sc2ccccn2)o1 ZINC000655853014
C=CCN1C(=O)/C(=C/C2=Cc3ccccc3OC2)S/C1=N\c1nccs1 ZINC000054361089
Cc1[n-]n(-c2ccccc2)c(=O)c1Sc1ccc([N+](=O)[O-])cc1 ZINC000100998476
N#Cc1cccc(NC(=S)N[C@H]2CO[C@@H]3[C@H](OC(=O)Nc4ccc(Oc5ccccc5)cc4)CO[C@H]23)c1 ZINC000004147395
Cc1c(/C=C/C(=O)C(F)(F)F)n2ccccc2c1C(=O)C(F)(F)F ZINC000003193903
CN(C)c1ccc(-n2cccc2/C=C2\SC(=Nc3ccccc3)NC2=O)cc1 ZINC000408953909
N#C[C@@H]1CCC[C@@H]1[N-]S(=O)(=O)N=[S@@](=O)(c1ccccc1)C(F)(F)F ZINC000914221158
Cc1ccc([N+](=O)[O-])cc1S(=O)(=O)N1CCC[C@@H]1C1CCCCC1 ZINC000515711590
CC(C)Cn1cnc(S(=O)(=O)[N-]c2nc(-c3cnn(C)c3)cs2)c1 ZINC000748639736
CC(C)c1nnc(N2C(=O)c3oc4ccccc4c(=O)c3[C@@H]2c2cccc(Oc3ccccc3)c2)s1 ZINC000002842287
Cc1nn(CC[NH+](C)C)c(C)c1S(=O)(=O)Oc1ccccc1OC(F)(F)F ZINC000790051164
Cc1nccn1C[C@@H]1CCCN1c1ccc([N+](=O)[O-])c(C)n1 ZINC000151014562
CCOc1ccccc1NC=C1C(=O)CC(c2ccccc2)CC1=O ZINC000100631196
O=C(c1cc2cc([N+](=O)[O-])ccc2o1)N1CCN(C2CC2)c2ccccc21 ZINC000426340947
CC(C)N(C)Cc1nnc2n1CCCN(c1ccc3ccn(C(=O)c4ccccc4)c3n1)C2 ZINC001165009554
O=C1/C(=N\c2cccc(C(F)(F)F)c2)c2cccc3c2N1CCC3 ZINC000101763709
C=CCN1C(=O)/C(=C/c2ccnc3ccccc23)S/C1=N\c1nnc(C)s1 ZINC000054360870
Cc1cc(/C=C2\C(=O)[N-]C(=S)N(c3ccc(C)cc3C)C2=O)c(C)n1-c1ccc(Cl)cc1 ZINC000408780664
C[C@@H]1NC(=O)[C@H]2CCCN2C(=O)[C@@H](Cc2ccccc2)NC(=O)COc2ccc(cc2)C[C@@H](C(=O)N(C)Cc2cccnc2)NC1=O ZINC000952856692
N#Cc1ccc(CSc2nnc(-c3c[nH]c4ccccc43)o2)cc1 ZINC000003257380
O=C1[N-]C(=O)N(c2cccc(F)c2)C(=O)/C1=C/c1ccsc1 ZINC000408911364
O=C1/C(=C/c2c(=O)n3ccccc3nc2NCCCn2ccnc2)SC(=S)N1C1CCCCC1 ZINC000008859811
C[C@H]1C(=O)N[C@@H](Cc2ccccc2)C(=O)NCCN(Cc2nccn2C)CC(=O)N[C@@H](Cc2c[nH]c3ccccc23)C(=O)N1C ZINC000952856979
O=C1NC(=S)S/C1=C\c1ccc(Sc2nnnn2-c2ccccc2)o1 ZINC000408992972
Cc1nc2sccn2c1CN1CCC[C@@H]1c1cccc(Nc2ccc(C#N)nc2)n1 ZINC000585293848
C[C@@H]([NH2+]Cc1csnn1)[C@@H]1CCCN(C(=O)C#CC2CC2)C1 ZINC001036406401
COc1ccccc1[C@@H]1O[C@]23CCCC[C@@H]2C(C#N)(C#N)[C@@]1(C#N)C(=N)O3 ZINC000005023827
O=C1OC(c2ccc(I)cc2)=N/C1=C/c1ccccc1I ZINC000013305694
CCc1cccc2c(C=C3C(=O)N(C)C(=S)N(C)C3=O)cn(CC(N)=O)c21 ZINC000006568190
CC(=O)Nc1ccc(S(=O)(=O)N[C@@]2(C(F)(F)F)C(=O)Nc3c2c(=O)[nH]c(=O)n3-c2ccc(C)cc2)cc1 ZINC000101175012
C[C@@H](Oc1ccccc1NCc1nncn1-c1ccccc1)C(F)(F)F ZINC000580255199
Cc1nc(SCC(=O)NCCc2nc(C(F)(F)F)cs2)c(C#N)c(C)c1C ZINC000437101555
O=C(CSc1nnc(-c2ccco2)c(-c2ccco2)n1)c1ccc(N2CCCC2=O)cc1 ZINC000013566441
CC(C)(C)OC(=O)C[C@@](C)(C#N)C(=O)Nc1ccc(OCCc2ccccc2)nc1 ZINC000503101445
C[C@@H]1CN(C(=O)C#CC(C)(C)C)C[C@H]1C[NH2+]Cc1nccn1C ZINC001106106142
N#Cc1ccccc1OCc1ccc(C(=O)N2CCC[C@@H](c3nncn3C3CC3)C2)o1 ZINC000303417616
CCOC(=O)C1=C(C)N=c2s/c(=C\c3ccc(C(C)(C)C)cc3)c(=O)n2[C@@H]1c1ccc(OC(=O)c2ccco2)cc1 ZINC000001818023
Cc1ccc(NC(=O)O[C@@H]2CC[C@@]3(C)[C@H](CC(=O)N4CCC[C@H]4CO)[C@H](O)CC[C@@H]3[C@]2(C)CO)cc1 ZINC000004236723
Cc1cc(S(=O)(=O)n2cnc3ccccc32)cc([N+](=O)[O-])c1C ZINC000016780245
CCOc1cc(/C=C2/C(=N)N3N=C(C)SC3=NC2=O)ccc1OS(=O)(=O)c1ccc(C)cc1 ZINC000013402122
Cc1nc2cc([C@@H]3CCCN(C(=O)c4ccccn4)C3)[n-]n2c(=O)c1C ZINC000012134235
C=C(C)Cn1c(C(=O)N2CCCC2)nnc1N1CC[C@H](C(F)(F)F)C2(CCC2)C1 ZINC000460779978
O=[N+]([O-])c1ccc(S(=O)(=O)N2CCC[C@@H]3[NH2+]CC[C@@H]32)c(C(F)(F)F)c1 ZINC000866827282
N#C[C@@H](c1ccccc1)[C@@H]1CCCN1C(=O)c1cnn(-c2ccc([N+](=O)[O-])cc2)c1 ZINC000436351465
C[C@@H]1C[C@H](C)C[N@H+](C(C)(C)CNC(=O)C2=NO[C@H](CNC(=O)OC(C)(C)C)C2)C1 ZINC000788648863
c1cn(-c2ccc(N=NC3CCOC[C@@H]3C[NH+]3CCCCC3)nn2)cn1 ZINC000761860999
C[C@@H]1CCN(C(=O)Nc2ccncc2[N+](=O)[O-])[C@@H](c2ccco2)C1 ZINC000120495575
CN(Cc1cccnc1)[C@@H]1CN(c2nccc(-c3c[nH]c4ccccc34)n2)[C@@H]2CCCO[C@H]12 ZINC001164807843
CCC[N@@H+]1CCCC[C@H]1c1ccc(N2CCCn3c(=O)cc(Cn4ccnc4)nc3C2)nc1 ZINC001164858607
O=[N+]([O-])c1cc(Br)c(Br)cc1Br ZINC000001711800
CC(=O)N(C1CC1)[C@@H]1CCOC2(CCN(C(=O)c3cccs3)CC2)C1 ZINC000581787727
Cc1c(NCC(C)(C)C)cccc1C(=O)N1CCC[C@@H](C2(C)OCCO2)C1 ZINC000182922954
CC(C)[N@@H+]1[C@H](Cn2cccn2)C[C@@H]2CN(C(F)(F)Oc3cnc(Cl)cn3)CC[C@@H]21 ZINC001164842448
C[C@H](OC(=O)c1ccc([N+](=O)[O-])s1)C(=O)N1c2ccccc2CC[C@@H]1C ZINC000023344961
Cc1ccc(/C=C2\SC(=S)N(CCC(=O)N3CCN(c4ccccc4)CC3)C2=O)cc1 ZINC000013799257
C=CC[N@@H+]1C[C@@H](NC(=O)[C@@H]2OC[C@@H]3COCC[C@H]23)CC2(CCOCC2)C1 ZINC001089947851
Cc1c2cc(C#N)ccc2sc1S(=O)(=O)N1CCC[C@@H](C)[C@H]1C(=O)[O-] ZINC000594681456
Cc1ccccc1N1C(=O)c2ccc(C(=O)OCC(=O)c3c(N)n(Cc4ccccc4)c(=O)n(C)c3=O)cc2C1=O ZINC000002642480
C=CCN1C(=O)N/C(=C/c2ccc(-c3ccc(C)c([N+](=O)[O-])c3)o2)C1=O ZINC000409140028
O=C([O-])CCCN1c2ccccc2C#Cc2ccccc2C1=O ZINC000642881979
CCn1cc(/C=C2\SC(N3CCN(S(=O)(=O)CC)CC3)=NC2=O)c(C)n1 ZINC000071784905
C[N@@H+]1CCO[C@@H]2CN(c3nc(CN4CCCCC4)nc4sc5c(c43)CCCC5)C[C@@H]21 ZINC001164675190
Cc1ccc(N2C(=O)[N-]C(=O)C(=Cc3cn(Cc4ccccc4F)c4ccccc34)C2=O)cc1C ZINC000408851014
CCOc1cc(/C=C2/NC(=O)N(Cc3cccc(C)c3)C2=O)cc(I)c1OCc1ccc([N+](=O)[O-])cc1 ZINC000409243376
C[C@H]1CCCC[C@@H]1Nc1c([N+](=O)[O-])nn(-c2ccccc2)[n+]1[O-] ZINC000004971304
c1ccc2c(c1)CC[C@@]21C[C@@H]1c1nc([C@H]2CCCCS2)no1 ZINC000274043413
NC(=O)C(=NNc1ccc(Br)cc1)C1=NC(=O)/C(=N/Nc2ccc(Br)cc2)S1 ZINC000101075694
Cc1sc(NC(=O)[C@H]2[C@@H]3C=C[C@@H](C3)[C@@H]2C(=O)[O-])c(C(=O)NC2CCCC2)c1C ZINC000035897783
CC#CC[N@@H+]1CCC[C@H]1[C@@H]1CCCN(C(=O)c2ncn(C)n2)C1 ZINC000963294476
Cc1cc(/C=C2\C(=O)[N-]C(=O)N(c3cccnc3)C2=O)c(C)n1-c1cccc(C)c1 ZINC000006967813
CC(C)Sc1ccc(N2CC[C@@]3(C2)CCC[C@H](C[NH+]2CCN(C)CC2)O3)nn1 ZINC001164888806
Cn1ccnc1N1CCC(NS(=O)(=O)c2ccc(C(C)(C)C)s2)CC1 ZINC000374686733
Cc1c[nH]cc1C(=O)N(C)C[C@@H](C)C(=O)OC(C)(C)C ZINC000458351735
CC(C)COCC[N@@H+]1[C@@H]2CCCC[C@H]2C[C@H]1C(=O)[O-] ZINC000261575605
Cc1ccsc1/C=C1/C(=O)[N-]C(=O)N(CCC2=CCCCC2)C1=O ZINC000000450297
O=C([C@@H]1C[C@H]1c1ccc(Cl)s1)N1CCC[C@@H]2CCC[C@@H]21 ZINC000278374480
Cc1cc(C)c(C=CC([O-])=C2C(=O)C=C(C)OC2=O)cc1C ZINC000102500281
CC(C)(C)OC(=O)N1CCC(C(=O)N[C@H]2CCCOc3ccccc32)(S(C)(=O)=O)CC1 ZINC001264896150
CCCN1C[C@H](NC(=O)CSC23CC4CC(CC(C4)C2)C3)CC1=O ZINC000822919222
CSCC[C@@H]1NC(=O)c2ccc(cc2)OCCCn2cc(nn2)CNC(=O)[C@@H](CC(C)C)NC(=O)[C@@H](C)NC1=O ZINC000952856737
O=C(/C=C/c1cccc([N+](=O)[O-])c1)Oc1ccccc1/C=C1\N=C(c2ccc([N+](=O)[O-])cc2)OC1=O ZINC000409192909
O=C1[N-]C(=O)C(=Cc2ccc(SCc3ccc(Cl)cc3)o2)C(=O)N1 ZINC000020324474
N#CC(=CNNC(=S)NN=C[C@@H](C#N)c1ccccc1)c1ccccc1 ZINC000004758172
O=C1CCNC(=O)c2cc(OCC3CC3)cc(c2)Oc2cccc(c2)CO[C@@H]2CCN(c3ncnc4nc[nH]c43)C[C@@H]2N1 ZINC000952856007
Cc1ccc2[nH]c3c(c2c1)CCc1[n-]c(=O)c(C#N)cc1-3 ZINC000003683907
O=[N+]([O-])c1cc(Br)cc(/C=N/c2ccccc2[N+](=O)[O-])c1[O-] ZINC000006528561
CC1=NC(=Cc2ccc(N)cc2)C(=O)N1Nc1nnc(NN2C(C)=NC(=Cc3ccc(N)cc3)C2=O)c2ccccc21 ZINC000001634451
C[C@@H]1CC(=O)C2C(=Nc3nc(C(F)(F)F)nn3[C@H]2c2ccc(Cl)cc2)C1 ZINC000019959765
Cc1nnc(CNc2cc([N+](=O)[O-])ccc2Sc2cccs2)n1C ZINC000180617568
N#Cc1ccc(S(=O)(=O)[N-]c2ccnn2C2CCCC2)cc1 ZINC000066248803
FC(F)(F)Cn1ccnc1CN=c1[n-]nc(C(F)(F)C(F)(F)F)s1 ZINC000630956710
Cc1c(-n2nnnc2S[C@@H](C)c2ccccc2)c(=O)n(-c2ccccc2)n1C ZINC000012690916
CC(C)CS(=O)(=O)C1=NSC2=NC(=O)/C(=C\c3ccc(OC(=O)c4ccccc4)cc3)C(=N)N21 ZINC000020207126
N#Cc1cnc([S-])n(-c2cc(C(F)(F)F)cc(C(F)(F)F)c2)c1=N ZINC000103055922
Cn1cccc1/C=C(/C(=O)c1ccccc1)c1nc2ccccc2[nH]1 ZINC000012559572
Cc1nc2ccccc2c(=O)n1N=Cc1ccccc1OC(=O)/C=C/c1ccccc1 ZINC000409124174
O=C([O-])[C@H]1CCCN(c2ccc(CNC3CC[NH+](CC4CCCC4)CC3)o2)C1 ZINC001594917252
O=C1[N-]C(=O)N(Cc2ccco2)C(=O)C1=Cc1cccn1-c1cccc([N+](=O)[O-])c1 ZINC000033858917
O=C(OCC(=O)c1cccc([N+](=O)[O-])c1)c1ccc([N+](=O)[O-])o1 ZINC000002058780
C[C@@H](OC1CCCCC1)C(=O)N1CCN(C(=O)N2CCN(C(=O)OC(C)(C)C)CC2)CC1 ZINC001279985369
CCOc1cc(C=C2C(=O)NC(=S)N(C)C2=O)c(Br)cc1OCc1ccccc1C#N ZINC000408911460
N#Cc1ccnc(Nc2nc([C@@H]3CCCCN3Cc3ccncc3)cs2)c1 ZINC000585294925
O=C(c1ccc([N+](=O)[O-])c2cccnc12)N1CCS[C@H]2CCCC[C@@H]21 ZINC000157674743
CC(=O)O[C@H]1CC[C@@]2(C)[C@@H](CC[C@H]3[C@@H]4CC[C@H]([C@@H](C)C(=O)[O-])[C@@]4(C)CC[C@@H]32)C1 ZINC000118925792
C=C1CCC(C(=O)N2CC[C@H]3CC[N@H+](CCN4CCNC4=O)[C@H]3C2)CC1 ZINC001085023543
CC#CC[NH2+]CC[C@@H]1CN(C(=O)c2cnn3c2CCC3)C[C@H]1C ZINC001104272287
O=C(COC(=O)[C@@H]1CC(=O)N(Cc2ccco2)C1)Nc1ccccc1[N+](=O)[O-] ZINC000005242369
O=C([O-])Cc1c(F)c(F)c(C(F)(F)F)c(F)c1F ZINC000001723283
Cc1c(N2C(=O)/C(=C/c3ccc(Cl)cc3)SC2=S)c(=O)n(-c2ccccc2)n1C ZINC000001297933
Cc1cc([N+](=O)[O-])c(Cl)c(S(=O)(=O)NC[C@@]2([NH+](C)C)CCSC2)c1 ZINC000779904511
Nc1[nH]c(=S)[nH]c(=O)c1C(c1cn(-c2ccccc2)nc1-c1ccccc1)c1c(N)[nH]c(=S)[nH]c1=O ZINC000012340712
Fc1cccc(/N=N/c2c(-c3ccccc3)nn(C(=S)S)c2-c2ccccc2)c1 ZINC000017129837
Cc1cc(C)c(N2C(=O)[N-]C(=O)C(=Cc3ccc([N+](=O)[O-])o3)C2=O)c(C)c1 ZINC000001182010
O=C(c1ccco1)N1CCN(C(=O)c2ccc3c(c2)[n-]c(=S)n(C[C@H]2CCCO2)c3=O)CC1 ZINC000008661788
CN1C[C@]2(CCN(C(=O)c3ccc4[nH]c5c(c4c3)CCCC5)C2)OC1=O ZINC000072171708
CCN1C(=O)/C(=C/c2ccc(Sc3ccc(C)cc3)c([N+](=O)[O-])c2)SC1=S ZINC000032124805
O=[N+]([O-])c1c(N[C@@H](CO)Cc2ccccc2)nc2sccn21 ZINC000078411478
CC[NH+](CC)CCOC(=O)c1ccc(NC=C2C(=O)[N-]C(=O)N(Cc3ccccc3)C2=O)cc1 ZINC000008744428
Cc1ccc(N(c2nc(Cl)ccc2CN2CCCC2)[C@@H]2CO[C@@]3(C2)CCC[NH2+]C3)nn1 ZINC001164960615
O=C([O-])[C@@H]1[C@@H]([N-]C(=O)C(F)(F)F)CCCN1Cc1csc(Cl)n1 ZINC000857083820
O=C([O-])C1CCC(NC(=O)N2CCCC[C@@H]2c2ccccc2)CC1 ZINC000263488115
O=C(c1cccnc1)N1CCC(=Cc2ccccc2)CC1 ZINC000098018698
O=C1[N-]C(=O)N(c2ccccc2)C(=O)C1=Cc1ccccc1[N+](=O)[O-] ZINC000008739326
Cn1cc([C@H](NC/C=C\c2ccccc2[N+](=O)[O-])c2ccc(F)cc2)cn1 ZINC000479411981
Cc1cc(/C=C2\C(=O)[N-]C(=O)N(c3cccnc3)C2=O)c(C)n1-c1ccc(F)cc1 ZINC000006961667
CC#CC[NH2+][C@@H]1CN(C(=O)c2cc3[nH]ccc3s2)C[C@@H]1n1ccnn1 ZINC001130104914
CCN(c1ccccc1)S(=O)(=O)c1ccc(N[C@@H]2CC[N@@H+]3CCCC[C@@H]23)c([N+](=O)[O-])c1 ZINC000032932667
CC(=O)OC[C@@H]1O[C@@H](n2nc(/C=C/c3ccco3)c(=O)n(-c3ccccc3)c2=S)[C@@H](OC(C)=O)[C@@H](OC(C)=O)[C@H]1OC(C)=O ZINC000104191167
O=C1C[C@H](N2CCc3[nH]c4ccc(F)cc4c3C2)C(=O)N1c1ccccc1 ZINC000101495096
O=C(CN1C(=O)COc2ccc(S(=O)(=O)N3CCCCCC3)cc21)N1CC[NH+](C2CCCCC2)CC1 ZINC000020355486
N#CC(c1nc2cc([N+](=O)[O-])ccc2o1)=C1[N-]S(=O)(=O)c2ccccc21 ZINC000005738932
CC(=O)N1CCC2(CC1)C[C@H](N(C(=O)c1ccccc1)C1CC1)CCO2 ZINC000169770455
C=C(Cl)C[C@@H](NC(=O)NCCC1CCN(CC(F)(F)F)CC1)C(=O)[O-] ZINC000909128380
Cc1cc2c(ncnc2N2CC[C@]3(C2)CCC[C@H](C[NH+]2CCN(C)CC2)O3)s1 ZINC001164885003
CCOC(=O)c1sc(NC(=O)C[NH2+]C2[C@H](C)CCC[C@H]2C)c(C(=O)[O-])c1C ZINC001591466698
Fc1ccc([C@@H]2C[C@H](Nc3ccnc4ccncc43)CCO2)cc1 ZINC000273274538
CC(C)(C)c1nc(NC(=O)CSc2n[nH]c(=O)[n-]2)sc1C(=O)[O-] ZINC001590545456
Cc1cc(C(=O)Cn2nc(C)c(S(=O)(=O)N(C)Cc3ccco3)c2C)c(C)n1-c1ccccn1 ZINC000012517356
Cc1ccccc1N1C(=O)[N-]C(=O)C(=CNc2ccc3c(c2)CC2(C(=O)N(C)C(=O)N(C)C2=O)[C@@H]2CCCN32)C1=O ZINC000097968219
O=[N+]([O-])c1ccccc1Cc1noc(/C=C\c2ccccc2-n2cccn2)n1 ZINC000581936184
CCOC(=O)COc1ccccc1/C=C1\SC(=Nc2ccc(CC)cc2)NC1=O ZINC000408761531
CC(C)N1C(=O)S/C(=C/c2ccccc2OCc2cccc([N+](=O)[O-])c2)C1=O ZINC000409018937
CC[C@]1(C)Cc2c(sc3c2c(=O)n(-c2ccccc2)c(=O)n3C)CO1 ZINC000002252381
N=C1/C(=C/c2ccccc2OS(=O)(=O)c2ccccc2)C(=O)N=C2SC(C(F)(F)F)=NN21 ZINC000006059696
C[NH+]1CCC(C#N)(NC(=O)C2CCN(C(=O)OC(C)(C)C)CC2)CC1 ZINC000917126104
C[C@H](C(=O)[O-])[C@H](C)S(=O)(=O)[N-]C(=O)[C@@H]1COCC[C@@H]1c1ccccc1 ZINC001589452697
O=C1NCCN(Cc2csc([N+](=O)[O-])c2)[C@H]1c1cccs1 ZINC000072799977
O=C1/C(=C/c2ccccc2[N+](=O)[O-])SC(=S)N1[C@@H]1CCS(=O)(=O)C1 ZINC000013619173
C[NH+](C)[C@H]1CCC[C@@H](Nc2c(I)cncc2[N+](=O)[O-])C1 ZINC000418889584
O=c1c2c3c(sc2[n-]c(=S)n1CC1CCCCC1)-c1ccccc1CC3 ZINC000004811518
C=CCOc1cccc(/C=C2/SC(=O)N(Cc3ccccc3C#N)C2=O)c1 ZINC000409339739
O=C(NN1C(=O)/C(=C/c2ccc3nccnc3c2)SC1=S)c1cccnc1 ZINC000054361130
O=C(c1ccco1)N1CCN(/C=C2/C(=O)[N-]C(=S)N(c3ccc(Br)cc3)C2=O)CC1 ZINC000002178839
O=C1[N-]C(=O)N(CCC2=CCCCC2)C(=O)/C1=C/c1c[nH]c2ccccc12 ZINC000002288232
COCc1ccc([C@H]2CCCN2c2ccc3nnc(-c4ccsc4)n3n2)o1 ZINC000274805964
O=C(c1ccc(C(=O)N2NC(C3CC3)=C[C@@]2(O)C(F)(F)F)cc1)N1NC(C2CC2)=C[C@@]1(O)C(F)(F)F ZINC000020038199
Cc1nc(N2CC[C@]3(C2)CCC[C@H](C[NH+]2CCN(C)CC2)O3)ccc1[N+](=O)[O-] ZINC001164894036
O=C(NN1C(=O)/C(=C/c2cnc3ccccc3n2)SC1=S)c1cccnc1 ZINC000054361170
Cc1ccc([N+](=O)[O-])cc1/N=C(/c1cc([N+](=O)[O-])cc([N+](=O)[O-])c1)N1CCCCC1 ZINC000100542596
O=C1[N-]N(c2ccccc2)C(=O)/C1=C/c1ccc(OCc2ccccc2)cc1 ZINC000000686926
O=C(C(=CNc1ccccc1F)C(=O)C(F)(F)F)c1ccccc1 ZINC000105758151
O=[N+]([O-])c1cccc(CN(Cc2cncc(Br)c2)C2CC2)c1 ZINC000178002598
O=C(C[C@@H]1CCCS(=O)(=O)C1)Nc1sc2c(c1C(=O)NC[C@H]1CCCO1)CCCC2 ZINC001264253327
Cc1cc(/C=C2/C(=N)N3N=C(N4CCCCC4)SC3=NC2=O)c(C)n1-c1ccccc1 ZINC000041084844
O=[N+]([O-])c1cc(/C=N\c2cccc(I)c2)ccc1[O-] ZINC000408905118
Cc1ccc(C)c(N2C(=O)[N-]C(=O)C(=Cc3ccc(N(C)C)cc3)C2=O)c1 ZINC000008744506
NC(=O)COc1ccc(Br)cc1C=C1C(=O)N(c2ccccc2)C(=O)N(c2ccccc2)C1=O ZINC000409224563
Cc1[n-]n(-c2ccccc2)c(=O)c1[C@@]1(C(F)(F)F)C(=O)Nc2c1c(=O)[nH]c(=O)n2-c1ccccc1 ZINC000002486888
O=[N+]([O-])c1ccc(Sc2nnc(C34CC5CC(CC(C5)C3)C4)o2)c([N+](=O)[O-])c1 ZINC000408583881
CCCc1ccc(CN2CCC[C@@H]2c2ccnc(Nc3ccc(C#N)nc3)n2)o1 ZINC000585294717
Cc1nnc(CSc2ccc(C#N)c(C(F)(F)F)c2)n1C1CC1 ZINC000097082325
CCCN(CC1CC1)C(=O)COC(=O)c1[nH]c(C)c(C(=O)OCC)c1C ZINC000003260466
Cc1cc(C)cc(N2C(=O)[N-]C(=O)C(=Cc3ccccc3)C2=O)c1 ZINC000059426630
CC1(C)[C@H]2CC[C@]1(C)C(=O)C2=CNNc1ccc([N+](=O)[O-])cc1[N+](=O)[O-] ZINC000103980667
Cc1cc(C)cc(N(CCC#N)C(=O)COC(=O)C2(NC(=O)[O-])CCCC2)c1 ZINC000740065724
CC(C)n1nc(CN(C)C)c2c1CN([C@](F)(COc1cncc(Cl)n1)C(F)F)CC2 ZINC001164651272
CCOC(=O)c1ccc(N2C(=O)[C@@H]3C(=C(C(=O)c4ccc([N+](=O)[O-])cc4)N4C=Cc5ccccc5[C@@H]34)C2O)cc1 ZINC000103551055
Cc1cc(/C=C2\C(=O)[N-]C(=O)N(C)C2=O)c(C)n1-c1ccc(I)cc1 ZINC000408994108
CC(C)COc1ccccc1C=Cc1[nH]c(=O)[n-]c(=O)c1[N+](=O)[O-] ZINC000408600033
N#Cc1ccc2c(c1)CC[NH2+][C@@H]2C(=O)N1CC[C@H](CN2CCCC2=O)C1 ZINC000876974769
CSc1nc(C(F)F)cc(N2CCCC[C@H]2c2noc(C3CC3)n2)n1 ZINC000656110818
CNc1ccc(/C=C2\CSc3ccc(F)cc3C2=O)cc1[N+](=O)[O-] ZINC000057435368
Cc1cc(CN(C)Cc2csc(C3CCCCC3)n2)no1 ZINC000046062463
CC1CCN(C2=NN3C(=NC(=O)/C(=C/c4cccn4CCOc4ccccc4)C3=N)S2)CC1 ZINC000032980976
C#CC[NH2+][C@@H]1CCC[C@@H]2CN(C(=O)CCc3cncn3C)C[C@H]21 ZINC000992868006
Cc1cccn2c(=O)c(/C=C3\SC(=S)N(C[C@@H]4CCCO4)C3=O)c(NCc3ccccc3)nc12 ZINC000012601896
C=CC(C)(C)C(=O)N1C[C@@H]2C[N@@H+](CC[C@H]3CCS(=O)(=O)C3)CC[C@@H]2C1 ZINC001088067322
CCOc1cc(C=Nn2c(=O)[nH]c3ccccc3c2=O)c(Br)c(Br)c1OCC#N ZINC000409360041
Fc1ccc(/C=C2\CCCC3=C2N=C2SC=C(c4ccc(F)cc4)N2[C@@H]3c2ccc(F)cc2)cc1 ZINC000001782346
O=c1nc(CSc2ccc(F)c(F)c2)[nH]c2scc(-c3ccco3)c21 ZINC000024108612
CN(C)/C=C/c1cc(N2C[C@@H]3CCC[C@H]([N@H+](C)Cc4ccccn4)[C@@H]3C2)ncc1[N+](=O)[O-] ZINC001165023927
CC(=C\c1ccccc1)/C=C1/SC(=S)N(NC(=O)c2cccc([N+](=O)[O-])c2)C1=O ZINC000032701806
C=CCn1c(-c2ccc(C)s2)nnc1N1CCC(N(C)c2ccc(C)nn2)CC1 ZINC000508476674
Cc1ccc(S(=O)(=O)N2C(=O)CC[C@@H]2C(=O)ONC(=N)c2ccccc2)cc1 ZINC000006169731
CCn1nc(C)c(S(=O)(=O)[N-]c2nc(-c3cnn(C)c3)cs2)c1C ZINC000743047158
O=[N+]([O-])c1ncccc1Oc1nc(-c2cccnc2)nc2ccccc21 ZINC000012645170
O=C(COC(=O)c1cc(=O)[nH]c2ccccc21)N1CCCc2ccccc21 ZINC000003246729
CCOc1ccc([C@H]2C(=O)N(C3CCCCC3)CC(=O)N2[C@@H]2CCCc3ccccc32)cc1OC ZINC000003037758
CC(C)(C)Cc1nnc(N2CCC(OC[C@H]3CCCCO3)CC2)n1C1CC1 ZINC000584179067
N#CCc1ccc(OCc2cccc(NC(=O)N3CCC[C@@H]3C(=O)NC3CC3)c2)cc1 ZINC000431082574
CCOc1cccc([N+](=O)[O-])c1C(=O)N1CCC[C@H](Oc2ccccc2)C1 ZINC000413959669
Cc1csc(Nc2cccc([C@H]3CN(S(=O)(=O)C4CCCC4)CCO3)n2)n1 ZINC000257286729
O=C(c1ccccc1)N(Cc1noc(/C=C/c2ccsc2)n1)C1CC1 ZINC000581342484
Cc1cc(Br)sc1S(=O)(=O)[N-]c1nn(C)c(C)c1C#N ZINC000886412573
O=C1c2ccccc2C(=O)C1=Cc1csc(-c2ccc(F)cc2)n1 ZINC000014197016
CC(C)Cn1c(N)c(C(=O)COC(=O)c2ccc3c(c2)S(=O)(=O)N=C2CCCCCN32)c(=O)n(C)c1=O ZINC000103071286
Cc1cn(-c2ccccc2)nc1-c1nc(CCn2ccc3ccccc32)no1 ZINC000580127143
Cc1ncc(-c2nc(-c3ccsc3)no2)c(NC2CC2)n1 ZINC000245180739
CC(C)(C)N1OCCN(C(=O)c2ccc([N+](=O)[O-])cc2)[C@@H]1c1ccccc1 ZINC000001734699
O=c1[nH]cnc2cc(NCC3CCCCCCC3)c([N+](=O)[O-])cc21 ZINC000084338836
CCOC(=O)c1cn(CN2CC[C@@H]3[C@@H](CCC[N@@H+]3C3CC3)C2)nc1C(F)(F)F ZINC000772831233
CC(=O)N[C@H]1c2ccccc2C(C)(C)C12CCC(=O)CC2 ZINC000000393264
CN(C)c1nc(N)nc(C(=O)N=c2[n-]nc(C34CC5CC(CC(C5)C3)C4)s2)n1 ZINC000552918483
CSc1cccc(N2C(=O)/C(=C/c3ccc(Cl)c([N+](=O)[O-])c3)SC2=S)c1 ZINC000409328565
CC(C)[C@@H]1CC[C@@H](C)C[C@H]1c1noc(CS(=O)(=O)C2CCCC2)n1 ZINC000656054774
CCc1ccc(-n2c(C)cc(C=C3C(=O)[N-]C(=O)NC3=O)c2C)cc1 ZINC000008997408
O=c1[nH]c2ccccc2c(=O)n1N=Cc1ccc(Oc2ccc([N+](=O)[O-])cn2)c(I)c1 ZINC000409365507
N#Cc1c(N)nc(-c2ccc[nH]2)cc1-c1ccc([C@@H]2CCCCO2)o1 ZINC000071752389
FC(F)(c1cc(Cl)nc2c1CCC2)N1CCOC[C@@]2(CC[C@@H](Cn3cccn3)O2)C1 ZINC001164806476
Cc1c(C(=O)N2C[C@H]3CCN(C(=O)[C@H](C)C#N)C[C@H]32)ccc2c[nH+]cn21 ZINC000973038146
CCOC(=O)C1=C(C)N=c2s/c(=C/c3ccc(OCC(=O)N4CCOCC4)cc3)c(=O)n2[C@@H]1c1ccccc1 ZINC000409153588
Cc1cc(C(=O)[N-]S(=O)(=O)CCCF)c(C)n1-c1cc(C)cc(C)c1 ZINC000750739912
CCOC(=O)c1c(NC(=O)N(C)[C@@H]2CCCC[C@H]2CC)c(C#N)cn1CCOC ZINC000481498957
CC(C)n1cc(/C=C2\SC(=S)N(c3ccc([N+](=O)[O-])cc3)C2=O)c2ccccc21 ZINC000409332175
C[C@@H](c1cccnc1)N(C)Cc1nnc(-c2ccccc2Br)o1 ZINC000127791410
CS(=O)(=O)C1=NN2C(=NC(=O)/C(=C\c3cn(CCCOc4ccccc4)c4ccccc34)C2=N)S1 ZINC000041077874
Cc1cc(C)c([N+](=O)[O-])cc1NC(=O)[C@@H]1CCCN(c2ccccc2)C1=O ZINC000432054191
COc1ccc([C@@H]2CCCC[C@@H]2OS(=O)(=O)c2ccc(C)cc2)c(OC)c1OC ZINC000001736981
O=C(NC[C@H]1CCO[C@@H]1c1ccccc1)Nc1nc2ccsc2s1 ZINC000547689810
C[C@H]1C(=O)O[C@@H](C)[C@@H]1C[C@H](O)[C@@](C)(O)[C@@H]1CC[C@]2(O)C3=CC(=O)[C@H]4C[C@H](O)[C@H](O)C[C@@]4(C)[C@@H]3CC[C@@]12C ZINC001529054611
N#Cc1cccc(S(=O)(=O)[N-]C(=O)c2ccc(OC3CCC3)cc2)c1 ZINC000170645565
CCc1ccc(/C=C2\C(=O)[N-]C(=O)N(c3ccc(F)cc3)C2=O)cc1 ZINC000014010764
O=S(=O)(N[C@H]1CO[C@H]2[C@@H]1OC[C@@H]2n1nnnc1Oc1cccc(N2CCOCC2)c1)c1ccc2ccccc2c1 ZINC000004147789
Cc1c(Br)scc1C(=O)[N-]S(=O)(=O)[C@H](C)C(=O)[O-] ZINC001599981650
CC(=O)NC1([C@H]2CCCCC2N=Nc2ccccc2)CCCCC1 ZINC000005296515
C[C@]12CC[C@H]3[C@@]4(CC[C@@]5(O)C[C@@H](O)CC[C@]35CO4)[C@@H]1CC[C@@H]2C(=O)[O-] ZINC000119229609
CCOc1cc(C=C2C(=O)NC(=S)NC2=O)cc(I)c1OCc1ccc(C)c(C)c1 ZINC000408871646
CN(C)c1ccc(/C=N/c2c(-c3ccco3)nc3ccccn32)cc1[N+](=O)[O-] ZINC000408720799
Cc1oc(/N=C/c2cc(Br)cc([N+](=O)[O-])c2[O-])c(C#N)c1C ZINC000408918412
CCc1nc2sccc2c(N2CC[C@@H]3[C@H](CC2)OCCN3Cc2csc(C)n2)n1 ZINC001164993308
O=C1c2ccccc2-c2cc([N+](=O)[O-])ccc2/C1=N\[O-] ZINC000004579171
C[C@@H]1CC(C)(C)N(C)c2ccc(/C=C3\C(=O)[N-]C(=S)N(c4cccc(Br)c4)C3=O)cc21 ZINC000208194487
CC[N@@H+]1CCCC[C@@H]1c1ccc(N2CCOC[C@]3(CC[C@@H](Cn4cccn4)O3)C2)nc1 ZINC001164804536
Cc1cc([C@@H]2[C@@H](c3ccccn3)NC(=S)N2c2ccc(Sc3ccc([N+](=O)[O-])cc3)cc2)c(C)n1C1CC1 ZINC000224765908
Cc1ccc(S(=O)(=O)Oc2ccc(/C=N/c3ccc([N+](=O)[O-])cc3)cc2)cc1 ZINC000409065751
Nc1ccc(OCc2ccco2)c(C(F)(F)F)c1 ZINC000014630178
Cc1nnc([C@H](C)Sc2nnc(-c3ccoc3C)n2-c2ccccc2)o1 ZINC000048187553
CN1CC[NH+](C[C@H]2CCC[C@]3(CCN(c4ccc(-c5ccsc5)nn4)C3)O2)CC1 ZINC001164898506
Cc1sc2nc(CN3CCCCC3)nc(N3CCC4(CCCC(=O)N4)CC3)c2c1C ZINC001164836865
CC1(C)C[C@H](NCc2ncnn2-c2ccccc2)c2cc([N+](=O)[O-])ccc21 ZINC000279146005
O=C(c1ccc(Oc2ccccc2)cn1)N1CCC[C@H]([C@H]2CCCCO2)C1 ZINC000619197474
O=[N+]([O-])c1cc(I)cc(C[NH2+]CC2(CCO)CC2)c1 ZINC000589319659
Cn1nnc2c1CCN(c1nc(-c3cccs3)ccc1C#N)[C@@H]2COCC[NH+]1CCCC1 ZINC001164717167
C[C@]1(C#N)CCCN(C(=O)c2ccccc2[N-]S(=O)(=O)C(F)(F)F)C1 ZINC000753164247
C=C(c1ccc(C)c(C)c1)C1SC(=S)N(CCC(=O)[O-])C1=O ZINC000002700356
c1cc([C@H]2CCCN2c2nnc(-c3ccccn3)s2)cs1 ZINC000273608889
N#CCn1cc(/C=C2/SC(=O)N(Cc3cccc([N+](=O)[O-])c3)C2=O)c2ccccc21 ZINC000001102964
c1cc(C2CCN(c3nnc([C@@H]4Cc5ccccc5O4)n3CC3CC3)CC2)no1 ZINC000612781238
Cc1ccccc1N1C(=O)[N-]C(=O)C(=Cc2cnn(-c3ccccc3)c2)C1=O ZINC000001183428
CN(Cc1cccnc1)[C@@H]1CN(C(F)(F)c2nc3ccc(Cl)nc3[nH]2)[C@@H]2CCCO[C@@H]12 ZINC001164808343
CN(Cc1cccnc1)[C@@H]1CN(c2nccc(OCc3ccccc3)n2)[C@@H]2CCCO[C@@H]12 ZINC001164803127
Cc1cccnc1CN1CCCC[C@@H]1c1cc(Nc2ccc(C#N)nc2)nc(C)n1 ZINC000585293207
O=[N+]([O-])c1ccc([O-])c(/C=N/c2ccc3nccnc3c2)c1 ZINC000004728523
N#Cc1nc(NC(=O)[C@@H]2C[C@H]2c2cc(Cl)cc(Cl)c2)[n-]c1-c1nn[nH]n1 ZINC000822815289
Cc1ccc(N2C(=O)[N-]C(=O)C(=Cc3ccc(Sc4ccc(Cl)cc4)cc3)C2=O)cc1C ZINC000409098887
O=C(N[C@H](c1ccccc1)C1CC1)N1CCC=C(c2ccco2)C1 ZINC000563741337
CC(C)(C)C(=O)C=c1[nH]c(=O)c(=Cc2cccc(C(F)(F)F)c2)s1 ZINC000254382473
CCOc1cc(/C=C2/C(=N)N3C(SCC)=NSC3=NC2=O)ccc1OC(=O)c1ccco1 ZINC000020114739
O=C([O-])c1ccc(NC=C2C(=O)[N-]C(=O)N(Cc3ccccc3)C2=O)cc1 ZINC000016479688
CC(C)(C)c1cnc(CCc2nc(C3(c4ccncc4)CCC3)no2)o1 ZINC000656034861
Cc1[n-]c(=O)c(C#N)c(C(F)(F)F)c1Br ZINC000022995905
Cc1ccccc1OCCN1c2ccccc2/C(=N/[O-])C1=O ZINC000002700835
C[C@@H]1CC[C@@H](O)CN1C(=O)NC[C@H]1CCCC[C@@H]1C(C)(C)C ZINC001667920528
CCOC(=O)C1=C(C)N=c2s/c(=C/c3cc([N+](=O)[O-])ccc3N3CCCC3)c(=O)n2[C@@H]1c1ccccc1OC ZINC000008400084
CCCCN1C(=O)C(=O)C2=C(c3ccccc3)O[C@@]3(O)c4ccccc4C(O)(O)[C@@]213 ZINC000003624647
COc1cc(N2CCCC2)c(OC)cc1/C=C1/S/C(=N\C(C)C)N(C(C)C)C1=O ZINC000409209361
Cc1cc(/C=N\NC(=S)Nc2ccccc2)c(C)n1-c1cccc([N+](=O)[O-])c1 ZINC000408774927
C/C(=N\N)[C@@H]1CC[C@@H]2[C@H]3CCC4=C/C(=N\N)CC[C@]4(C)[C@@H]3CC[C@]12C ZINC000252320842
O=C(CNc1ccccc1[N+](=O)[O-])Nc1ccc2c3c(cccc31)CC2 ZINC000058363237
Cc1ccc(-c2nn(-c3ccccc3)cc2C=C2C(=O)[N-]C(=O)NC2=O)o1 ZINC000001189950
C[C@@H](CO)n1cnc2sc3c(c2c1=O)CCCCC3 ZINC000032558285
CCn1c(=O)c(C(=O)/C=C/c2ccc(N(C)C)cc2)c([O-])c2ccccc21 ZINC000100192694
C=CCN([C@@H](C)c1cccc(-n2cnnn2)c1)S(=O)(=O)c1cccc(C(C)C)c1 ZINC000462288138
Cc1cc(/C=C2\C(=O)[N-]C(=S)N(c3ccc(C)cc3C)C2=O)c(C)n1-c1ccc(C(C)(C)C)cc1 ZINC000408767600
CC(C)(C)c1ccncc1CNc1cc2c(cc1[N+](=O)[O-])CCC(=O)N2 ZINC000413515818
O=C(N1CCC(F)(F)CC1)N1CCCSC[C@@H]1C1CC1 ZINC001309912997
O=C([O-])[C@@H]1[C@@H]([N-]C(=O)C(F)(F)F)CCCN1C(=O)C1=CC(=O)CS1 ZINC001594891947
CCOC(=O)c1sc(NC(=O)C[NH2+][C@H]2CCCC2(C)C)c(C(=O)[O-])c1C ZINC001591466731
Cc1cc(C=C2NC(=O)[N-]C2=O)c(C)n1-c1ccc(Br)c(C)c1 ZINC000013801486
O=[N+]([O-])c1ccc(-n2cc(-c3nc([C@H]4CCc5ccccc54)no3)cn2)cc1 ZINC000612933085
CSc1nc(Cl)c(C=NO)c(N2CCc3c(CN(C)C)nn(C(C)C)c3C2)n1 ZINC001164646245
O=C1[N-]C(=O)N(CCC2=CCCCC2)C(=O)/C1=C/C=C/c1ccco1 ZINC000000502522
CC(C)(C)OCCn1cc(Br)cc([N+](=O)[O-])c1=O ZINC000096488995
Cc1c(C)n(-c2ccccc2)c(NC(=O)COC(=O)c2ccc(C=O)cc2)c1C#N ZINC000014076759
O=[N+]([O-])c1cc(Cl)cc(C=NNc2ccccn2)c1[O-] ZINC000015015497
Cc1nc(CN2CCO[C@@H]3CCN(c4nc(C5CCC5)nc5[nH]ccc54)CC[C@@H]32)cs1 ZINC001164987326
CSc1ccc(/C=C2/C(=O)[N-]C(=O)N(c3ccc(Cl)cc3)C2=O)cc1 ZINC000014010793
C=CCSc1nc(=O)c2c(n1C)NC(=O)C[C@@H]2c1ccc(Cl)cc1 ZINC000004944595
Cc1nn(C)c(C)c1/C=C/C(=O)N1CCC[C@H](c2cc([N-]c3nncs3)nc(C)n2)C1 ZINC000585293249
C=CCN1C(=O)S/C(=C/c2cccc([N+](=O)[O-])c2[O-])C1=O ZINC000016138351
CCOc1ccccc1-n1c(C)cc(/C=C2/C(=N)N3C(=NC2=O)SN=C3S(=O)(=O)C(C)C)c1C ZINC000020207456
CC1CCN(C(=O)C[N@@H+]2C[C@@H]3CN(C(=O)C#CC4CC4)C[C@]3(C)C2)CC1 ZINC001091660586
Cc1ccc(/N=C2\NC(=O)/C(=C/c3ccc(F)cc3)S2)cc1C ZINC000018144485
O=C1/C(=C/c2c(=O)n3ccccc3nc2N2CCSCC2)SC(=S)N1C1CCCCC1 ZINC000002332125
Nc1cc(F)cc(C(F)(F)F)c1Nc1c[nH]c(=O)c(F)c1 ZINC001210606498
O=C(Nc1nc2ccccc2[nH]1)[C@H]1C[C@@H]1c1ccccc1 ZINC000000368934
CSc1[n-]c(=O)c(C(=O)N2CCC[C@@H](c3nccs3)C2)cc1C#N ZINC000114630727
Cc1nn(-c2ccccc2)cc1CN=Nc1oc(CC(C)C)nc1-c1nnn[n-]1 ZINC000826332874
CC(=O)O[C@@H]1[C@@H](O)[C@H](O)CO[C@H]1O[C@@H]1CC[C@]23C[C@]24CC[C@]2(C)[C@H]([C@]5(C)CC[C@@H](C(C)(C)O)O5)[C@@H](O)C[C@@]2(C)[C@@H]4C[C@H](O)[C@@H]3C1(C)C ZINC000253501742
c1nc2c([nH]1)[C@H](c1c[nH]nc1C1CCCCC1)NCC2 ZINC000067458560
CSc1cccc(N2C(=O)/C(=C/c3coc4ccccc4c3=O)SC2=S)c1 ZINC000409385833
C[C@@]1(C[C@H]2CCC[N@@H+]2Cc2cnc3ccc(C#N)cn23)NC(=O)NC1=O ZINC000521851743
C[C@H](c1ccc(F)cc1)N(C)c1nnc([C@H]2CCCCO2)n1CC1CC1 ZINC000612934480
CC1=CC(=C2C(=O)c3ccccc3C2=O)C=C(C)N1Cc1ccco1 ZINC000000567599
[NH3+]C[C@@H](NS(=O)(=O)c1ccc([N+](=O)[O-])cc1C(F)(F)F)C1CCCC1 ZINC000194770034
O=c1cc(CSc2nnc(Cc3cccs3)n2-c2ccccc2)nc2sccn21 ZINC000017758133
C[C@H](NC(=O)CCCn1c(=O)oc2ccccc21)c1ccc(-n2ccnc2)cc1 ZINC000007986007
FC(F)(Sc1ccc(Cl)nc1)N1CCO[C@]2(CCCN(c3cnccn3)C2)C1 ZINC001164905753
Cc1c(NC=C2C(=O)NC(=S)N(C3CC3)C2=O)c(=O)n(-c2ccccc2)n1C ZINC000101085563
CCOC(=O)C1=c2sc(=Cc3ccco3)c(=O)n2C(=N)C(S(=O)(=O)c2ccccc2)[C@@H]1c1ccco1 ZINC000001831748
Cc1ccccc1/C=C1\C(=O)[N-]C(=O)N(c2ccc(F)cc2)C1=O ZINC000408852644
Cc1cc(C)c([N+](=O)[O-])c(N2CCCC[C@H]2c2nnc(C3CCC3)o2)n1 ZINC000569382300
FC(F)(N1CCCn2nnc(CNc3cccnc3)c2C1)C1(c2ccc(Cl)nc2)CC1 ZINC001164793333
[NH2+]=C(N[C@@H]1[C@@H]2CCO[C@H]2C12CCCC2)N1CCN(c2ncccn2)CC1 ZINC000261704987
O=C(C[C@@H]1Sc2ccccc2NC1=O)N(CCO)Cc1ccccc1 ZINC000075554605
CCOC(=O)CSc1nnc2c3c(c(C#N)c(Nc4ccc(C)cc4)n12)CC(C)(C)OC3 ZINC000009187838
O=C(c1ccco1)N1CC[C@@H]2CN([C@@]3(F)CN(C4CCCC4)c4nc(Cl)ncc4NC3=O)C[C@H]21 ZINC001164960854
O=[N+]([O-])c1cc(I)cc(C[NH2+]C[C@@]2(O)CCSC2)c1 ZINC000289528267
N#Cc1ccc(N2CCC[C@@H](NC(=O)c3ccccc3NC(=O)[O-])C2=O)cc1 ZINC000833974835
O=[N+]([O-])c1cccc(NC(=S)Nc2cc3ccncc3c3ncccc23)c1 ZINC000408977501
Cn1c2ccccc2n(C[C@@H](O)c2ccccc2)c1=N ZINC000019771499
O=C1/C(=C\c2ccccc2[N+](=O)[O-])C(c2ccccc2)=NN1c1ccc([N+](=O)[O-])cc1 ZINC000059483099
Cc1ccc(-n2c(S[C@@H](C)C#N)nc3ccccc3c2=O)c(C)c1 ZINC000003463568
Cc1ccc(N=C2NC(=O)/C(=C\c3ccc(N4CCOCC4)o3)S2)cc1 ZINC000408965369
O=c1[n-]c(NN=Cc2cccs2)nnc1-c1ccccc1 ZINC000003945112
C[N@H+](Cc1cccnc1)[C@@H]1CN(c2cnc(OCc3ccccc3)cn2)[C@@H]2CCCO[C@@H]12 ZINC001164805640
N#Cc1ccsc1NC(=O)CN(Cc1ccccc1F)c1ccc2[nH]c(=O)[nH]c2c1 ZINC000440737364
C[NH+](C)CCOCc1ncn2c1CN(c1nccnc1Oc1ccccc1)CCC2 ZINC001165005006
C[N@@H+]1CC[C@@]2(CCN(Cn3nc(N4CCCCC4)n(C[C@H]4CCCO4)c3=S)C2)C1 ZINC000793747413
O=[N+]([O-])c1ccc2[nH]c(CN3CCC[C@H](Oc4ccccc4)C3)nc2c1 ZINC000411988615
NC(=S)N=NCc1cc(Br)c([O-])c(Br)c1 ZINC000016755025
O=c1[nH]c2ncccc2c([O-])c1Sc1c(=O)[nH]c2ncccc2c1[O-] ZINC000006694564
O=[N+]([O-])c1ccc(S(=O)(=O)CC[NH2+][C@@H]2CC[C@H]3SCCS[C@@H]23)cc1 ZINC000757675984
CN1C(=O)N(C)C(=O)C(Cc2ccc(Br)s2)(C[N@H+]2C[C@H]3C[C@H](Cn4c(=O)cccc43)C2)C1=O ZINC000070670119
Cc1c(C#N)c(=S)n([C@@H]2O[C@@H](CO)[C@@H](O)[C@@H](O)[C@H]2O)c(-c2ccccc2)c1/N=N/c1ccc(Cl)cc1 ZINC000005956484
C/N=C1/S/C(=C\c2cc(C)n(C3CCCCC3)c2C)C(=O)N1C ZINC000004680014
Cc1nc2cc([C@@H]3CCCN(C(=O)[C@H](C)n4ncc5ccccc5c4=O)C3)[n-]n2c(=O)c1C ZINC000100723867
Cc1nnc(NC(=O)CSc2nnc3c4c5c(sc4nc(C4CC4)n23)C[C@H](C)CC5)s1 ZINC000013502598
CCn1cc(C(=O)[N-]S(=O)(=O)C=Cc2ccccc2)c(C(C)C)n1 ZINC000077940424
CCOC(=O)c1[nH]c(C)c(C(=O)OCC(=O)Nc2ccc(S(=O)(=O)N=C3CCCCCN3)cc2)c1C ZINC000012644430
CCN1CCCc2cc(C(=O)N3CCCCC3)sc21 ZINC000065226028
C[C@@H](c1ccc([N+](=O)[O-])cc1)N1C(=O)[C@@H](C)N(Cc2ccccc2)C1=O ZINC000419962313
Cc1ccc(N2C(=O)[N-]C(=O)C(=CNc3ccccc3)C2=O)cc1 ZINC000408526610
O=C1[N-]C(=O)N(Cc2ccco2)C(=O)C1=Cc1cccs1 ZINC000001307356
COc1cccc(/C=N/NS(=O)(=O)c2ccc(C)cc2)c1OC(C)C ZINC000409012271
Cc1cc(C)c([C@@H](C)NS(=O)(=O)c2cc([N+](=O)[O-])ccc2C)cc1C ZINC000223443668
CC(C)N1C(=O)/C(=C/c2c(=O)n3ccccc3nc2N2CCN(c3ccccc3)CC2)SC1=S ZINC000001449940
O=[N+]([O-])c1sc(CNC[C@H]2C[N@@H+]3CCC[C@@H]3CO2)cc1Br ZINC000877021749
Cc1[nH]c2ccc(C)cc2c1/C=C1\SC(=S)N(CC(=O)[O-])C1=O ZINC000098086483
Cc1cc(C2N=NC(=S)N2C)nn1-c1ccc([N+](=O)[O-])cc1 ZINC000000115572
N#Cc1ccccc1NC(=O)CN1CCC(C(=O)[O-])(c2ccccc2)CC1 ZINC000408546978
CSc1ccccc1NCC(=O)N1CCc2ccccc21 ZINC000009157606
O=C(C=c1[nH]c(=O)c(=Cc2csc(-c3cccs3)n2)s1)c1ccco1 ZINC000255714956
N#Cc1cc(C(F)(F)N2CC[C@@H]3[C@@H](C[C@@H](Cn4cncn4)[N@@H+]3CC3CC3)C2)cc(Cl)n1 ZINC001164739281
CC(C)(C)[C@@]1(C)NC(=O)N(Cc2ccc(C#N)cc2Br)C1=O ZINC000193752250
CC(C)c1ccc([C@H]2CC(=O)OC3=C2C(=O)c2ccccc2C3=O)cc1 ZINC000100209251
O=C(CCC(=O)N1CCC[C@H](CC(F)(F)F)C1)c1cccc([N+](=O)[O-])c1 ZINC000421953809
O=c1[nH]c2ccccc2c(=O)n1N=Cc1cc(Br)cc([N+](=O)[O-])c1Oc1ccc([N+](=O)[O-])cn1 ZINC000409352582
CCSC1=NN2C(=NC(=O)/C(=C\c3cc(C)n(-c4cccc(C)c4)c3C)C2=N)S1 ZINC000002452965
N#Cc1ccccc1Nc1cc(-c2cccnc2)nc(NC2CCCC2)n1 ZINC000329042617
CCOC(=O)c1sc2nc(CN3CCCCC3)nc(N3CCC[C@@H]4[NH2+]C[C@H]43)c2c1C ZINC001164448955
C=CCn1c(-c2ccccc2)nnc1N1CCN(c2c(C#N)cnc3ccccc32)CC1 ZINC000508956794
O=[N+]([O-])c1ccc(CN(Cc2ccc([N+](=O)[O-])cc2)c2ccccc2[N+](=O)[O-])cc1 ZINC000100496497
CC#CC[N@@H+](C)[C@@H]1CCN(C(=O)c2c(C)nn(CC)c2C)C1 ZINC001192876129
O=[N+]([O-])c1ccc([O-])c(/C=N/Cc2nc3ccccc3[nH]2)c1 ZINC000003122949
Cc1cccc2ccc(N3CCc4c(nnn4C)[C@@H]3COCC[NH+]3CCCC3)nc12 ZINC001164715772
O=C(NC[C@@H]1CCCC[C@H]1C(F)(F)F)N1CCSC2(CCC2)CC1 ZINC000413358054
CN(C)c1ccc(/C=C2/C(=O)[N-]C(=S)N(c3ccccc3F)C2=O)o1 ZINC000012363831
C=C1CC(C)(C(=O)N[C@@H]2C[C@H]3CC[C@@H]2N3C(=O)[C@H]2C[NH+]3CCC2CC3)C1 ZINC001005959320
Cc1nn(C)cc1[C@@H](C)NCc1nc(-c2cc3ccccc3o2)cs1 ZINC000548159229
O=C1NC(=S)NC(=O)C1=Cc1cc(Br)cc(Br)c1OCc1ccccc1F ZINC000409048547
N#Cc1ccc(OC2CCC(NC(=O)C3(NC(=O)[O-])CCCCC3)CC2)nc1 ZINC000833977656
Cc1ccc(-c2noc(-c3ccc(-c4nc(C5CC5)no4)cc3)n2)nc1C ZINC000581658102
O=C([O-])C[C@H]1CCC[N@H+](CCC(=O)Nc2ccccc2C(=O)c2ccccc2)C1 ZINC001594993341
O=C([O-])COc1ccccc1C=NN1C(=S)N=NC1c1cccs1 ZINC000028379804
O=C(c1cc([N+](=O)[O-])ccc1Oc1ccccc1)N1CCOC2(CCC2)C1 ZINC000127789162
CC(C)(CNC(=O)N(Cc1ccccc1[N+](=O)[O-])C1CC1)c1cccnc1 ZINC000413892823
C=CCN1CC[C@@H](N(C)C(=O)c2oc3ccccc3c2COc2ccccc2)C1=O ZINC000410117369
O=C(NC[C@H]1CCCSC1)N1CCCCC[C@H]1c1ccco1 ZINC000288143028
CN1C(=O)/C(=C\c2cn(CCOc3ccccc3F)c3ccc(Br)cc23)C(=O)NC1=S ZINC000409161786
O=S(=O)(NN=c1c(F)c(F)[n-]c(F)c1F)c1cccc(C(F)(F)F)c1 ZINC000916102695
Cc1cncc2cccc(N[C@@H]3c4ccccc4CNC3=O)c12 ZINC001169886481
O=C(c1cnc(COc2ccccc2)[nH]c1=O)N1CCC[C@H]1c1ccco1 ZINC000092080940
C=CCOc1ccc(Br)cc1CN=Nc1ccc([N+](=O)[O-])cc1[N+](=O)[O-] ZINC000014408784
CCOc1c(I)cc(Br)cc1C=C1C(=O)[N-]C(=O)NC1=O ZINC000008443617
CCOc1cc(C)c(C=Nn2c(=O)[nH]c3ccccc3c2=O)cc1OCC ZINC000409353841
Cc1[n-]n(-c2ccccc2)c(=O)c1C=C1C(=O)N(c2ccccc2)N=C1C ZINC000100147697
Cc1ccccc1N1C(=O)[N-]C(=O)C(=Cc2nc3ccccc3[nH]2)C1=O ZINC000006813450
Cc1c(NC(=O)CCCC(=O)Nc2ccccc2C#N)cccc1C(=O)N1CCCC1 ZINC000432501105
Cn1c2cc(NC=C3C(=O)[N-]C(=O)N(c4ccc(Br)cc4)C3=O)c([N+](=O)[O-])cc2n(C)c1=O ZINC000408529302
O=C([O-])[C@H](NC(=O)CS[C@@H]1CCS(=O)(=O)C1)c1ccc(Br)cc1 ZINC000766944793
Cc1ccc(CNc2nn3c(nc(CNc4ccccc4)cc3=O)[nH]2)cc1 ZINC000101796017
CCOC(=O)c1c(C)c(C(=O)N(CC)CC)sc1NC(=O)N(C)CC(C)(C)C#N ZINC000433273136
CCc1cc(=O)n2[n-]c([C@@H]3CCCN(C(=O)c4sc5[nH]cnc(=O)c5c4C)C3)cc2n1 ZINC000012134600
O=C([O-])[C@@](F)(N(C(F)(F)F)C(F)(F)F)C(F)(F)F ZINC000100912135
Cc1cnn(CC(=O)N2CCCC[C@@H]2c2cc(=O)n3[n-]c(C)cc3n2)c1 ZINC000257309534
Cc1nc2nc(C(F)(F)F)nn2c(C)c1CCC(=O)Nc1nccs1 ZINC000014241137
O=C1OC(c2ccccc2)=N/C1=C\c1ccc(F)cc1F ZINC000008179134
C[C@@H](CN(C)C(=O)OC(C)(C)C)C(=O)O[C@@H](C(=O)[O-])c1ccc(C#N)cc1 ZINC000827436932
N#Cc1ccc(-c2ccc(Br)s2)[n-]c1=O ZINC000031814609
O=C1[N-]C(=O)N(Cc2ccco2)C(=O)C1=Cc1c[nH]c2ccccc12 ZINC000008768814
O=C1[N-]C(=O)N(c2ccc(F)cc2)C(=O)/C1=C/c1ccccc1Cl ZINC000004703304
O=c1c2cn[nH]c2[nH]c(Nc2ccccc2)c1N=Cc1ccc([N+](=O)[O-])cc1 ZINC000102986204
N#Cc1ccc(Nc2nccc([C@H]3CCCN3Cc3ccncc3)n2)cn1 ZINC000585295095
CC(C)N1C(=O)S/C(=C\c2cccn2-c2ccc([N+](=O)[O-])cc2)C1=O ZINC000032115679
COC[C@@H]1C[N@H+](CC2CC2)C[C@@]12CCN(c1cc([C@H](CC(=O)OC)C3CC3)ccn1)C2 ZINC001164817890
C[C@@H]1C[C@H](c2ccccc2)N(S(=O)(=O)CCc2ccccc2[N+](=O)[O-])C1 ZINC000511028823
COCCN(C(=O)C1CCC(NC(=O)CC2CCCC2)CC1)c1ccc(C#N)cc1 ZINC000304079483
C[C@@]12CC[C@@H]3[C@H](C=CC4=CC(=O)CC[C@@]43C)[C@H]1CC[C@@]2(O)CCC(=O)[O-] ZINC000256073311
N=C(N/N=C/c1ccc(Cl)cc1)C(=N)N/N=C\c1ccc(Cl)cc1 ZINC000104368974
Cc1ccn2c(c1)nc(-c1cccs1)c2NC=C1C(=O)[N-]C(=O)NC1=O ZINC000006585457
O=C1[N-]C(=O)N(Cc2ccccc2)C(=O)C1=Cc1cn(CCOc2ccccc2F)c2ccccc12 ZINC000004083451
O=C1C[C@@H](c2ccccc2)N(c2ccc([N+](=O)[O-])cn2)CCN1 ZINC000069490300
CC(C)(C)[C@H]1OCCC[C@@H]1CNC(=O)NC(C)(C)C(F)(F)F ZINC001671343025
O=C(C(C(=O)c1ccccc1)=C1SCCS1)c1ccccc1 ZINC000029242506
Cc1nc(S[C@H](C)C(=O)NC2CCCCCC2)c(C#N)c(C)c1C ZINC000007188801
Cc1noc(C)c1CN1CCO[C@@H]2CN(c3ncnc4sc5c(c43)CC[C@@H](C)C5)C[C@@H]21 ZINC001164944239
C[C@@H]1S/C(=N/N=C/c2cccc(OS(=O)(=O)c3cc(Br)ccc3Br)c2)NC1=O ZINC000097983684
O=C(CNc1ccnc2c1cccc2[N+](=O)[O-])N1CCCc2ccccc21 ZINC000432322654
Cc1ccccc1[C@H]1CCCN1c1ncc([N+](=O)[O-])c(NC2CC2)n1 ZINC000052486487
CC(C)c1ccc(/C=C2\C(=O)[N-]C(=O)N(c3ccc(F)cc3)C2=O)cc1 ZINC000004822413
Cc1sc2nc(CN3CCCC3)nc(N3CC[C@@H]4[C@@H]3CC[N@H+]4CCN(C)C)c2c1C ZINC001164929500
C[C@@H]1CN(C(=O)N[C@@H]2CCC[N@@H+]3CCSC[C@@H]23)C[C@H](C)N1CC#N ZINC000925167814
Cc1ccnc(NC(=O)CCN2C(=O)/C(=C/c3ccc(C(C)(C)C)cc3)SC2=S)c1 ZINC000027026830
O=C(Cn1ccc2ccccc21)N1CCS[C@@H]1C(F)(F)F ZINC001131150151
O=C1Nc2ccc([N+](=O)[O-])cc2/C1=N\N=C\C1=C(N2CCOCC2)/C(=C/c2cccc([N+](=O)[O-])c2)CC1 ZINC000097994675
Cc1ccc(/C=C2/C(=O)[N-]C(=S)N(c3ccc(C(C)C)cc3)C2=O)o1 ZINC000009323519
Cn1ccnc1Sc1cc(C(F)(F)C(F)(F)F)ncc1[N+](=O)[O-] ZINC000278595097
Cc1nc(CN2CCO[C@@H]3CCN(c4nccc5c4C(=O)OC5(C)C)CC[C@@H]32)cs1 ZINC001164986971
COC[C@H]1CCCN(C(=O)c2ccc(N(C)Cc3nc(C)cs3)nc2)C1 ZINC000019732604
CC(C)(C)OC(=O)N1C[C@H](C(=O)NC2CC(C)(C)C2)C(C)(C)C1 ZINC001167521638
O=[N+]([O-])c1ccc(NCCc2ccc(-n3cccn3)cc2)c2ccncc21 ZINC000014315664
Cc1[n-]n(-c2ccc(F)cc2)c(=O)c1C=Nc1ccccc1[N+](=O)[O-] ZINC000101346697
C#CC[NH2+]C[C@H]1CN(C(=O)CCC2CCOCC2)CCCO1 ZINC001201560086
C#CCOc1ccccc1/C=C1/C(=O)[N-]C(=O)N(c2ccccc2F)C1=O ZINC000002985682
O=C1c2ccccc2N[C@@H](c2ccc([N+](=O)[O-])cc2)N1/N=C/c1ccc([N+](=O)[O-])cc1 ZINC000015240251
N#CC(C(=O)NC1CCCCC1)=C([O-])c1ccc(F)cc1 ZINC000103503805
Cc1coc(CC(=O)[O-])c1C(=O)N[C@H]1CCC[C@H](C(C)(C)C)CC1 ZINC000263085012
CCc1nc2sc3c(c2c(N2CCCn4c(CN(C)C(C)C)nnc4C2)n1)CCC3 ZINC001165009110
Cc1nc(COC(C)(C)C)oc1-c1nc(Cc2ccccc2[N+](=O)[O-])no1 ZINC000583756864
Brc1ccc(N=NC(N=Nc2nnn[n-]2)c2ccccc2)cc1 ZINC000005445332
O=C1[N-]C(=O)N(c2ccccc2)C(=O)/C1=C/C=C/c1ccccc1 ZINC000000494048
C=C(C)Cn1c([C@H](C)Oc2cccc(C)c2C)nnc1N1CCn2nc(C)nc2C1 ZINC000460568665
O=[N+]([O-])c1cc(Cl)cc(CN2CCS(=O)(=O)C[C@@H]2C2CCC2)c1[O-] ZINC000840956482
Cc1ccc(N2C(=O)/C(=C/c3ccc(N(C)C)o3)C(=O)N(c3ccccc3)C2=S)cc1C ZINC000015018698
CC/N=C1/S/C(=C/c2cc([N+](=O)[O-])cc([N+](=O)[O-])c2[O-])C(=O)N1CC ZINC000408928909
CCN(CC)Cc1nc2sc(C)c(C)c2c(N2CCO[C@@H]3C[NH2+]CC[C@@H]3C2)n1 ZINC001164406472
O=C1/C(=C\C=C\c2ccccc2[N+](=O)[O-])SC(=S)N1c1ccc([N+](=O)[O-])cc1 ZINC000113830506
O=[N+]([O-])c1ccc(C(=N[O-])c2ccc([N+](=O)[O-])cc2)cc1 ZINC000001555686
CCOC(=O)c1cnc(CC)nc1N1CCn2c(C[N@H+](C)C(C)C)cnc2[C@H]1C ZINC001164858841
CCOC(=O)C1=C(C)N=c2s/c(=C\c3c[nH]c4ccccc34)c(=O)n2[C@@H]1c1ccc(Br)cc1 ZINC000003765934
C[C@H](Nc1ccc([N+](=O)[O-])c2cnccc12)c1ccc2c(c1)CC(=O)N2C ZINC000728287046
CC(C)(C)OC(=O)n1cc(C=O)c2cc(C#N)c(C(F)(F)F)cc21 ZINC000071788968
C[C@]12C[C@H](O)[C@@H]3[C@@H](CCC4=CC(=O)CC[C@@]43C)[C@@H]1CC[C@]2(O)C(=O)COC(=O)CCC(=O)NCc1ccccn1 ZINC000253502015
C[C@@H]1C[C@H](c2ccccc2F)N(c2nnc([C@@H]3OCC[C@@H]3C)n2C2CC2)C1 ZINC000582009487
c1ccn(Cc2ncn3c2CN(Cc2ccsc2)CCC3)c1 ZINC001204037498
CC(C)(C)[C@@H]1CCc2c(C#N)c(NC(=O)CSCCO)sc2C1 ZINC000006323086
Cc1cc(NCC(O)CNc2cc(C)nc(C3CC3)n2)nc(C2CC2)n1 ZINC000095985522
CCS(=O)(=O)C1=NN2C(=NC(=O)/C(=C/c3cc(C)n(-c4cccc(Cl)c4)c3C)C2=N)S1 ZINC000020208563
O=[N+]([O-])c1c(Cl)ccc(Br)c1I ZINC000097447156
Cc1c2c(ccc1OCC#N)C(=O)/C(=C/c1cn(C)c3ccccc13)O2 ZINC000028182770
Cc1cc(C(=O)N2CCC[C@H](C(C)(C)C(=O)[O-])C2)[nH]c2nc(=O)[n-]c(=O)c1-2 ZINC000833743097
CC#CC[NH2+]C[C@@H]1CN(C(=O)Cc2cn3ccccc3n2)C[C@H]1C ZINC001106326154
O=C(CNC(=O)c1cccs1)N(Cc1cccs1)[C@@H](C(=O)NC1CCCC1)c1ccccc1 ZINC000013506173
CC(C)(C)c1nc2[nH]ccc2c(N2CC[C@@H]3[C@@H](C[C@H](Cn4cncn4)[N@@H+]3CC3CC3)C2)n1 ZINC001164741721
Cc1cc(C)c(N2C(=O)[N-]C(=O)C(=CNN3CCCCC3)C2=O)c(C)c1 ZINC000017161021
C[C@@H]1CC[C@@H](c2ccccc2)N(C(=O)CCc2ccncc2)C1 ZINC000288209725
CCN(c1ccc2[nH]ccc2c1)S(=O)(=O)c1cc(C)c([N+](=O)[O-])cc1C ZINC001211548869
CC(=O)N1[C@H](C(=O)[O-])Cc2c3ccccc3[nH]c2[C@@H]1c1ccccc1 ZINC000000586551
CN(C)c1ccc(SC(=S)[N-]Cc2ccccc2)cc1 ZINC000005549651
CC(C)N(Cc1nnc(-c2ccc(Cl)cc2)o1)CN1C(=O)N[C@]2(CCCC[C@@H]2C)C1=O ZINC000013128454
CC(C)[C@@H]1CCCN(c2nnc([C@@H]3CCO[C@@H]3C)n2C[C@@H]2CCCO2)CC1 ZINC000647435378
O=C(Oc1ccccc1/C=C1/N=C(c2ccc([N+](=O)[O-])cc2)OC1=O)c1ccc([N+](=O)[O-])cc1 ZINC000408843400
O=C1[C@@H]2[C@H]3C=C[C@H](C3=C3CCCCC3)[C@@H]2C(=O)N1c1ccc([N+](=O)[O-])cc1 ZINC000004996127
C[C@@H](Sc1nn2c(nnc(C(C)(C)C)c2=O)s1)c1nc(C2CC2)no1 ZINC000171648583
C=CCn1c(C)c(C2C(C(=O)OCC)=C(C)NC(C)=C2C(=O)OCC)c2ccccc21 ZINC000408814144
CC(C)S(=O)(=O)c1ccc(C(=O)[N-]S(=O)(=O)C2CCCCC2)cc1 ZINC000058079578
CCC1=NN2C(=NC(=O)/C(=C\c3ccc(OS(=O)(=O)c4ccc(C)cc4)cc3)C2=N)S1 ZINC000027531202
CO[C@H](CC(C)C)CS(=O)(=O)[N-]c1sc2c(c1C#N)CC[C@@H](OC)C2 ZINC000906075944
FC(F)(F)c1cccc(-c2noc(Cc3cnc4ccccc4c3)n2)n1 ZINC000579882615
CN1CCC[C@@H]([NH2+][C@@H]2CN(C(=O)C#CC3CC3)C[C@H]2c2ccccc2)C1=O ZINC001081114859
Cc1cc(/C=N/NC(N)=S)c(C)n1-c1ccc(C)c(Br)c1 ZINC000006627554
Cc1cccc(N2C(=O)/C(=C\c3cc([N+](=O)[O-])ccc3N3CCOCC3)SC2=S)c1 ZINC000409334196
CC(C)[N@@H+]1[C@H](Cn2cccn2)C[C@@H]2CN(C(F)(F)COc3cncc(Cl)n3)CC[C@@H]21 ZINC001164844164
Cc1cc(C#N)nc(N[C@@H]2CCCC[C@H]2NC(=O)C2([NH+](C)C)CCC2)n1 ZINC001091282728
CCS(=O)(=O)C1=NN2C(=NC(=O)/C(=C/c3ccc(Sc4ccc(C)cc4)o3)C2=N)S1 ZINC000020208194
O=C([C@@H]1O[C@@H]1c1ccc([N+](=O)[O-])cc1)C12CC3CC(CC(C3)C1)C2 ZINC000005540264
Cc1nn(-c2ccccc2)c(C)c1CC(=O)N(C)Cc1nncn1C(C)C ZINC000077419066
C=C(C)C[NH2+]C1CC(N(C)C(=O)C[C@@H]2CCCS2(=O)=O)C1 ZINC000999171367
N#Cc1nc(NC(=O)[C@@H]2C[C@@H]2c2cccc(Br)c2)[n-]c1C#N ZINC000058193140
O=[N+]([O-])c1ccccc1CSc1nnc(Cc2cccs2)o1 ZINC000066262061
Cc1cc(N(C)Cc2noc(C3CC3)n2)c([N+](=O)[O-])cc1C(F)(F)F ZINC000413611412
Cc1c(NC(=O)CSCc2ccc([N+](=O)[O-])cc2)cccc1[N+](=O)[O-] ZINC000008331034
C=C(Cl)C[NH2+][C@@H]1CCCN(C(=O)[C@@H]2CCc3n[nH]nc3C2)C1 ZINC001000685156
C=CCN1C(=O)/C(=C\C=C2/Sc3ccccc3N2C)SC1=S ZINC000004579142
CCn1cc(C=C2C(=O)[N-]C(=O)N(c3ccccc3)C2=O)c2ccccc21 ZINC000001869670
N=C1/C(=C/c2ccc([N+](=O)[O-])o2)C(=O)N=C2SC(C34CC5CC(CC(C5)C3)C4)=NN21 ZINC000041076323
CC(C)(C)n1cc(-c2noc(C(C)(C)c3ccccc3[N+](=O)[O-])n2)cn1 ZINC000426600601
O=C(C(=NNc1ccc([N+](=O)[O-])cc1[N+](=O)[O-])c1ccccc1)c1ccccc1 ZINC000017161784
Cc1nn(-c2ccccc2)c(Cl)c1/C=C1/C(=N)N2N=C(C(F)(F)F)SC2=NC1=O ZINC000041076271
C=CCSc1nnc(-c2ccncc2)n1-c1ccc(Cl)cc1 ZINC000004675311
CCOC(=O)c1ccnc(N2CCC3(CC([N@H+](C)Cc4ccncc4)C3)CC2)c1[N+](=O)[O-] ZINC001164795988
Cn1cc(C=C2C(=O)[N-]C(=O)N(c3ccc(F)cc3)C2=O)c2ccccc21 ZINC000013774515
O=C(N[C@@H]1CCC[C@@H](c2nc3ccccc3[nH]2)C1)c1ccc([N+](=O)[O-])s1 ZINC000568394160
CCOC(=O)C1=C(CSCC(=O)OCc2ccc(C#N)cc2)NC(=O)N[C@@H]1C ZINC000006551018
O=C1C[C@@]2(CN1Cc1cccnc1)CCCCN2C(F)(F)COc1ccc(Cl)nn1 ZINC001164895536
C[C@@]1(CCc2ccccc2)NC(=O)N([N-]C(=O)c2ccc(COc3ccccc3)o2)C1=O ZINC000009337312
CN(C)c1ccc(CN(C(=O)[C@@H]2[C@@H](C=C(Cl)Cl)C2(C)C)[C@H]2CCS(=O)(=O)C2)cc1 ZINC000013512298
CCSC1=NSC2=NC(=O)/C(=C\c3ccc(OS(=O)(=O)c4ccccc4)cc3)C(=N)N12 ZINC000020205557
CN(C)c1ccc(/C=C2/CNC/C(=C/c3ccc(N(C)C)cc3)C2=O)cc1 ZINC000031817910
Cc1cc2oc(=O)cc(COC(=O)CNS(=O)(=O)c3ccc(N(C)C)c([N+](=O)[O-])c3)c2cc1C(C)C ZINC000012547012
Cc1nn(C)cc1[C@@H](C)Nc1nc2ccccn2c1[N+](=O)[O-] ZINC000071904217
Cc1cc(C)cc(NC(=S)N2CCC[C@H](O)C2)c1 ZINC000002349634
CC(C)Oc1ccccc1/C=C1/SC(=S)N(c2cccc([N+](=O)[O-])c2)C1=O ZINC000409351272
C[C@H]1CN(C(=O)[C@@H]2C[C@H]2c2ccc([N+](=O)[O-])cc2)[C@@H](c2ccccc2)CO1 ZINC000412178383
N#Cc1ccccc1OCc1ccc(C(=O)N[C@H]2CCC[C@H]2CNC(=O)[O-])o1 ZINC000740323945
C[C@H]1CCN(Cc2ccc(-c3ccccc3[N+](=O)[O-])s2)CC[S@@]1=O ZINC000277439383
N#Cc1ccccc1COc1ccc(CN=Nc2ccc([N+](=O)[O-])cc2[N+](=O)[O-])cc1 ZINC000408741682
Cc1cnc2n1CCN(C)C21CCN(c2ncccc2C(=O)N2CCc3ccccc32)CC1 ZINC001164919027
CSc1ccc([C@@H]2C3C(=O)C[C@@H](c4ccco4)CC3=Nc3nc(C)nn32)cc1 ZINC000019959946
Cc1noc([C@@H]2[C@@H](C)OCCN2S(=O)(=O)c2ccc(C(C)(C)C)s2)n1 ZINC000328987863
COc1cc2ccc1Oc1cccc(c1)CO[C@H]1CN(C(=O)CN3C(=O)CNC3=O)C[C@@H]1NC(=O)CN(C1CC1)C(=O)CC2 ZINC000952856841
N#CC1(C#N)[C@@H](C(=O)c2ccc(Br)cc2)C12CCCCC2 ZINC000000499512
c1cnc(OC2CCCC2)c(-c2noc([C@H]3CC34CCSCC4)n2)c1 ZINC000581173536
Cc1ccccc1COc1ccc(/C=C2/C(=N)N3C(=NC2=O)SN=C3S(=O)(=O)C(C)C)cc1 ZINC000020207306
O=C1S/C(=C/c2ccccc2[N+](=O)[O-])C(=O)N1Cc1ccc(F)cc1 ZINC000214253635
O=[N+]([O-])c1cc(Br)ccc1N1CCC[C@@H]1[C@@H]1CCCC[C@H]1O ZINC000408171140
c1ccc([C@@H]2CN(c3nnc([C@@H]4COCCO4)n3CC3CC3)[C@@H]3CCC[C@H]23)cc1 ZINC000612893180
Cc1ccc(-c2ccc(CN=Nc3ccc([N+](=O)[O-])cc3[N+](=O)[O-])o2)cc1[N+](=O)[O-] ZINC000409077643
Cc1cccn2c(=O)c(/C=C3/SC(=S)N(C4CCCC4)C3=O)c(NC[C@@H]3CCCO3)nc12 ZINC000001121291
Cc1nn(C)c(N(C)Cc2ccc([S@@](C)=O)cc2)c1[N+](=O)[O-] ZINC000096453917
NC(=O)C(N=Nc1ccccc1I)=NNc1ccccc1I ZINC000104226442
N#Cc1ccc(-c2ccc(/C=N/NC(=S)Nc3ccccc3)o2)cc1 ZINC000001097356
Cc1c([N+](=O)[O-])cccc1S(=O)(=O)N1CCC[C@](C)(c2ccccc2)C1 ZINC000500130206
COP(=O)(/N=C(\[O-])C(Cl)(Cl)Cl)OC ZINC000006793115
Cc1nn(-c2ccccc2)c2[nH]c(=O)c(C#N)c(-c3cccs3)c12 ZINC000000154622
CC1=C2C3=C(C(=O)CC(C)(C)C3)[C@@H](c3ccc(N(C)C)cc3)N[C@H]2NN1 ZINC000016607994
Cc1cnc(N2CCCn3cnc(COCC[NH+](C)C)c3C2)c(C#C[Si](C)(C)C)c1 ZINC001165002196
Cc1nc(/C=C/C(=O)N2CCC[C@@H](c3nccnc3Nc3ccccn3)C2)cs1 ZINC000585291218
FC(F)(F)c1n[n-]c(=S)n1N=Cc1c[nH]c2ccccc12 ZINC000001256105
C[C@@H]1CCCN(c2cc(Sc3ncccn3)nc(NC(=S)NC3CC3)n2)C1 ZINC000226003774
Cc1[n-]n(-c2ccccc2)c(=O)c1C=Nn1c(C)nc2ccccc2c1=O ZINC000003039318
O=C([O-])C(F)(F)C(F)(F)N(C(F)(F)F)C(F)(F)F ZINC000100858522
Cc1nc(C)c(-c2ccc(N3C[C@H](N(C)Cc4cccnc4)[C@@H]4OCCC[C@@H]43)nn2)s1 ZINC001164806233
O=C([O-])C(F)(F)C(F)(F)C(F)(F)C(F)(F)F ZINC000043443190
O=C1NC(=S)NC(=O)C1=Cc1cc(Br)cc(Br)c1OCc1ccc([N+](=O)[O-])cc1 ZINC000409044819
Fc1ccccc1C=Nn1c(=S)[n-]nc1C(F)F ZINC000002789746
Cc1sc(NC(=O)[C@@H]2[C@@H]3C=C[C@@H](C3)[C@@H]2C(=O)[O-])c(C#N)c1C ZINC000004143908
C[C@H]1CCCC[C@H]1c1nc(-c2ccc(-n3cncn3)c([N+](=O)[O-])c2)no1 ZINC000424359868
O=C(Nc1nccs1)c1ccc(CSc2nnc(-c3ccncc3)n2-c2ccccc2)cc1 ZINC000001123500
C=CCOC(=O)c1sc(NC=C2C(=O)NC(=S)NC2=O)c(C(=O)OCC)c1C ZINC000017297268
O=[N+]([O-])c1cccc([C@@H]2c3cccn3CCCN2Cc2cccnc2)c1 ZINC000037522409
N#Cc1ccccc1N1CCN(c2ccc(/C=C/C(=O)[O-])cc2[N+](=O)[O-])CC1 ZINC000739146318
O=C([O-])C1(C(=O)N2CCN(C(=O)C34CC5CC(CC(C5)C3)C4)CC2)CCC1 ZINC000569365934
O=C(c1ccoc1)N1CCN(c2ccccc2[N+](=O)[O-])CC1 ZINC000008779713
O=c1c(C=Nc2ccccn2)c(C(F)(F)F)[n-]n1-c1ccccc1 ZINC000100609734
CCN(C(=O)Cn1ccc(=O)c([N+](=O)[O-])c1)[C@@H](C)c1ccc(F)cc1 ZINC000096467989
CCSC1=NC(=O)C2=c3cc(Br)ccc3=N[C@H](c3ccc[nH]3)N2N1 ZINC000588226034
C[C@@H]1C[C@@H]1C(=O)N1CCC[C@@H]1c1cc2nc3c(c(=O)n2[n-]1)CCN(C(=O)C(C)(C)C)C3 ZINC000100235047
N#CCC[C@H](NC(=O)N1CCC[C@H](CNC(=O)CC(F)(F)F)C1)c1ccccc1 ZINC000553673888
CCSC1=NSC2=NC(=O)/C(=C\c3cc(C)n(-c4ccc(F)cc4)c3C)C(=N)N12 ZINC000004761578
C=CCOC(=O)N1CC2(C[C@@H]1C(=O)[O-])CCN(C(=O)OC(C)(C)C)CC2 ZINC000051943402
CCc1ccc(N2C(=O)[N-]C(=O)C(=Cc3ccccc3C)C2=O)cc1 ZINC000408990387
O=[N+]([O-])c1ccc(N2CCC[C@@H](c3nc(C(F)(F)F)cs3)C2)cn1 ZINC000434942735
CN(C)c1ccc(/C=C2\C(=O)[N-]C(=S)N(c3cccc(F)c3)C2=O)o1 ZINC000409021571
Cc1csc([C@@H](NCc2nn(-c3ccccc3)c3c2CCC3)C2CC2)n1 ZINC000181626270
O=C(Cn1ccc([N+](=O)[O-])n1)N1CCC[C@H]1/C=C/c1cccs1 ZINC000253418834
O=[P@@]([O-])(O)CCC(F)(F)C(F)(F)C(F)(F)C(F)(F)F ZINC000103624341
C=CCn1c(-c2ccoc2)nnc1N1CCC(C(=O)N2CCc3ccccc32)CC1 ZINC000508471240
Cc1ccc(C)n1-c1ccc(C(=O)N(C)Cc2c(C)nn([C@@H]3CCS(=O)(=O)C3)c2C)cc1 ZINC000008704889
Cc1ccc(S(=O)(=O)N2CCO[C@@H]3C[C@@H]([NH+](C)C)CC[C@@H]32)c(C#N)c1 ZINC000872462643
COc1ccsc1S(=O)(=O)[N-]c1sc2c(c1C#N)CC[C@@H](OC)C2 ZINC000906076660
Cc1cccn2c(=O)c(/C=C3/SC(=S)N(Cc4ccco4)C3=O)c(NCc3ccco3)nc12 ZINC000033363135
CC[C@@H](C)Oc1ccccc1C=Cc1[nH]c(=O)[n-]c(=O)c1[N+](=O)[O-] ZINC000409311332
Cc1cc(/C=C2/C(=N)N3N=C(c4ccccc4)SC3=NC2=O)c(C)n1-c1ccccc1F ZINC000033916039
CCCOC(=O)CN1C(=O)/C(=C\c2ccccc2OCc2ccccc2)SC1=S ZINC000027563059
CC1(C)O[C@@H](C(O)(c2ccccc2)c2ccccc2)[C@@H](C(O)(c2ccccc2)c2ccccc2)O1 ZINC000002573089
CC1(C)C[C@@]1(NC(=O)c1ccc2cccnn21)c1ccccc1 ZINC001131466755
CC(C)(C)c1csc(CNc2cc3c(cc2[N+](=O)[O-])CCC(=O)N3)n1 ZINC000104659241
CC(C)(C)OC(=O)C1CCN(c2ccc(C[NH2+]CC(C)(C)C(=O)[O-])o2)CC1 ZINC001589861877
O=C([O-])/C(I)=C(/I)C(=O)[O-] ZINC000017022461
Cc1cccc(C)c1NC(=O)CSc1nnc(Cn2nnc(-c3ccccc3)n2)n1-c1ccccc1 ZINC000000892130
CN1C(=O)C[C@@H](Nc2ccc([N+](=O)[O-])s2)[C@@H]1c1ccc(Cl)cc1 ZINC000611256690
CC(C)(C)[C@@H]1C[C@H](NC(=O)N[C@@H]2CC3(CCC3)Oc3ccccc32)CCO1 ZINC000763530081
O=S(=O)(NN=c1c(F)c(F)[n-]c(F)c1F)c1ccc(C(F)(F)F)cc1 ZINC000916102738
Cc1ccc(-c2ccc(/C=C3/SC(=S)N(c4ccccc4)C3=O)o2)cc1[N+](=O)[O-] ZINC000408902169
CC(C)c1ccc(N2C(=O)/C(=C/c3cccs3)C(=O)[N-]C2=S)cc1 ZINC000004724070
O=c1[nH]c2cc([N+](=O)[O-])ccc2nc1C=C([O-])c1ccc([N+](=O)[O-])cc1 ZINC000018046821
Cc1nc(CNc2nnc(C3CCCCC3)o2)cs1 ZINC000097045393
Cc1c(C(C)C)c(=O)c2ccccc2n1Cc1ccc(F)cc1C#N ZINC000225825067
O=C1O[C@@H](OC/C(Br)=C(/Br)CO[C@H]2OC(=O)C(Cl)=C2Cl)C(Cl)=C1Cl ZINC000005759424
CN(C)c1cccc([C@@H]2CCCN2CC(=O)Nc2c(C#N)cnn2-c2ccccc2)c1 ZINC000532969100
O=C(c1cc([N+](=O)[O-])cc([N+](=O)[O-])c1)N1CCC[C@@H](C(F)(F)F)C1 ZINC000002676487
N#Cc1ccccc1Nc1cc(-c2ccncc2)nc(NC2CCCC2)n1 ZINC000329005741
O=C1[C@@H]2[C@H]3C=C[C@@H]([C@@H]2C(=O)N1/N=C/c1cc([N+](=O)[O-])c([O-])cc1[O-])C31CC1 ZINC000019202555
CC(C)Cn1c(N2CC[C@@H](N(C)c3ccccc3)C2)nnc1[C@]1(C)CCCO1 ZINC000611790387
Cc1c(C(=O)N2CCC[C@@H]2c2cc3nc(C)c(C)c(=O)n3[n-]2)cnn1C ZINC000012336976
O=C(CN1C(=O)S/C(=C\c2cn(Cc3ccccc3F)c3ccccc23)C1=O)N1CCCC1 ZINC000106763116
O=C(Oc1ccc(/C=C2/S/C(=N\c3ccccc3)NC2=O)cc1)c1ccco1 ZINC000005369909
Nc1ccc(C(=O)c2ccc3c(c2)C(=O)N(c2cccc(N)c2)C3=O)cc1 ZINC000003212578
C#CC[N@@H+]1CC[C@@H]2[C@@H](CCCN2C(=O)CCc2ccnn2C)C1 ZINC001021598884
CC(C)C1=CC(=C2NNC(=O)N2c2ccc3c(ccn3C)c2)C(=O)CC1=O ZINC000109565954
CSc1ccccc1C(=O)[C@@H]1CCCN(CC#Cc2ccccc2)C1 ZINC000055060813
CSc1cnn(-c2ccccc2)c1NC(=O)C(=O)N[C@H](CCC#N)c1ccccc1 ZINC000476661399
Cn1cccc1/C=C1\C(=O)[N-]C(=S)N(c2ccc(C(=O)[O-])cc2)C1=O ZINC000409195261
Fc1c(Cl)nccc1C(F)(F)N1CCn2cccc2C1 ZINC001165051442
C=CCSc1nc2n(n1)[C@@H](c1ccccc1)C1C(=O)CCCC1=N2 ZINC000101324194
c1cncc(Oc2ccc(-c3noc([C@@H]4CCCCO4)n3)cc2)c1 ZINC000273961880
O=c1[nH]n(C2CCOCC2)c2c1[C@H](c1cc(F)c(F)c(F)c1)CC(=O)N2 ZINC000096116745
O=C(NC1CCN(c2ncc(-c3cnccn3)c(-c3ccco3)n2)CC1)C1CCCC1 ZINC000072338661
NC(=O)N1CCN(c2nc(-c3ccccc3)cs2)CC1 ZINC000004512282
CCCC(N=Nc1ccc([N+](=O)[O-])cc1S(=O)(=O)N(CC)CC)c1ccccc1 ZINC000006112780
CN(C)c1ccc(/N=N/c2nc(C#N)c(C#N)[n-]2)cc1 ZINC000004817944
Cc1[n-]n(-c2ccccc2)c(=O)c1C=Nc1cc(C)ccn1 ZINC000252538007
O=C1[N-]C(=O)N(c2ccc(Br)cc2)C(=O)C1=Cc1ccccc1OCc1ccccc1 ZINC000059198273
CC(C)[N@@H+]1[C@H](Cn2cccn2)C[C@@H]2CN(c3nc(-c4ccncc4)ccc3C#N)CC[C@@H]21 ZINC001164836630
CC[C@@H](C)C(=O)N1CCC[C@H](c2cc3nc4c(c(=O)n3[n-]2)CN(C(=O)C(C)C)CC4)C1 ZINC000100234511
N#Cc1c(F)cccc1S(=O)(=O)[N-]C(=O)c1ccccc1OC1CCC1 ZINC000160102530
CN(Cc1ccccc1[N+](=O)[O-])c1nnc(C2CC2)n1Cc1cccs1 ZINC000581732919
CC(C)c1ccc(N[C@@H]2CCCN(C(=O)C#Cc3ccccc3)C2)cc1 ZINC000012307476
CCN(/C=C1\SC(=S)N(CCCOC)C1=O)[C@@H]1CCS(=O)(=O)C1 ZINC000030819370
C[NH+](C)[C@H]1CCc2ccccc2N(Cc2ccc(N3CCC[C@@H](C(=O)[O-])C3)o2)C1 ZINC001604057630
Cc1nc2c(C#N)cnn2c(C)c1CCc1nc(CCn2ccc3ccccc32)no1 ZINC000460156700
Cc1nn(CCC(=O)N(C)[C@H]2CCC[C@@H]2c2ccccc2)c(C)c1[N+](=O)[O-] ZINC000458093855
Cc1nc2sc3c(c2c(N2CCC[C@]4(CCS(=O)(=O)C4)C2)n1)CCC3 ZINC000333678410
Cc1ccccc1OCCOc1ccc([N+](=O)[O-])cc1C=C1SC(=S)NC1=O ZINC000008958959
O=C1S/C(=C\c2ccc(Cl)c([N+](=O)[O-])c2)C(=O)N1Cc1ccccc1F ZINC000106696125
Cc1ccc(/C=C2/SC(=O)N(Cc3ccccc3C#N)C2=O)cc1[N+](=O)[O-] ZINC000409173115
N#Cc1ccc(/C=C/C(=O)Nc2ccccc2OC(F)(F)F)cc1 ZINC000009155729
C=CCn1c(C)c(CN=Nc2ccc([N+](=O)[O-])cc2[N+](=O)[O-])c2ccccc21 ZINC000408807643
O=C(N[C@H](C1CCCC1)C(F)(F)F)N1CCN(C(=O)C2CCCCC2)CC1 ZINC000127866535
O=C1NC(=S)NC(=O)C1=Cc1cc(Br)c(Oc2ccc([N+](=O)[O-])cc2[N+](=O)[O-])c(Br)c1 ZINC000409091305
C=CCn1c(Cc2ccc3ccccc3c2)nnc1N1C[C@@H](C)O[C@]2(CCOC2)C1 ZINC000508509751
C[C@@H]1CC[C@H](O)[C@@H]([C@@H]2CCCN2c2ccc([N+](=O)[O-])c3ncccc32)C1 ZINC000413266169
CCCC1=NN2C(=NC(=O)/C(=C\c3cc(C)n(-c4ccc(CC)cc4)c3C)C2=N)S1 ZINC000006203163
C[C@H]1CN(c2ccnc3c2cccc3[N+](=O)[O-])CC[S@@](=O)C1 ZINC000432139802
C#CC[NH+]1CCC(C(=O)N2C[C@H]3CN(C(=O)/C=C/C4CC4)C[C@@]3(C)C2)CC1 ZINC000993022144
O=C([O-])CCCN1C(=O)/C(=C/c2c[nH]c3ccccc23)SC1=S ZINC000000975594
CC[C@H](Cc1ccc([N+](=O)[O-])cc1)C(=O)N1CCC[C@H]1[C@@H]1CCCC1=O ZINC000363802008
N=C1/C(=C\c2ccc(-c3cccc([N+](=O)[O-])c3)o2)C(=O)N=C2SC(C(F)(F)F)=NN21 ZINC000006974981
CS(=O)(=O)N(CCC#N)Cc1ccc(/C=C2\C(=O)[N-]C(=O)N(c3ccc(Br)cc3)C2=O)o1 ZINC000105965107
CC1=C(C)CN(C(=O)c2csc(-c3cnn(-c4ccccc4)c3)n2)CC1 ZINC000684620863
Cc1cc(C=C2C(=O)[N-]C(=S)N(c3cccc(C)c3)C2=O)c(C)n1C ZINC000008738566
C1CC1n1c([C@H]2CCCCO2)nnc1N1CCSC2(CCCCC2)C1 ZINC000584476282
COc1cc2cc([C@@H](c3nnnn3C3CCCCC3)N3CCc4ccccc4C3)c(=O)[nH]c2cc1OC ZINC000020080580
O=C([C@H]1Cn2nccc2CN(C(F)(F)C2(c3ccc(Cl)nc3)CC2)C1)N1CCCC1 ZINC001164817260
Cn1cc(/C=C2/SC(=Nc3ccccc3)N(C)C2=O)c2ccccc21 ZINC000252644112
Cc1ccc(/C=C2/SC(=S)N(c3ccc(CC(=O)[O-])cc3)C2=O)o1 ZINC000004291538
O=C(CCCN1C(=O)/C(=C\c2ccco2)SC1=S)Nc1ccc2oc(=O)ccc2c1 ZINC000033581976
CC(C)(C)c1ccc(/C=C2/C(=O)[N-]C(=O)N(c3cccc(F)c3)C2=O)cc1 ZINC000014010854
C[C@@](C#N)(CC(=O)[O-])C(=O)N1CCc2[nH]c3ccc(Br)cc3c2C1 ZINC000819823101
C[C@@H]1CO[C@H](c2ccccc2)CN1C(=O)/C=C\c1ccc([N+](=O)[O-])cc1 ZINC000255630281
C[C@@H](SCCCS(N)(=O)=O)c1nc(=O)c2c(-c3ccco3)csc2[nH]1 ZINC000190886825
CC1=CC(=O)C(=C([O-])C=Cc2ccccc2I)C(=O)O1 ZINC000916137396
O=C1NC(=CC=Cc2ccccc2[N+](=O)[O-])C(=O)N1c1ccc(Cl)cc1 ZINC000409221341
Cc1c(N2C(=O)/C(=C/c3c[nH]c4ccccc34)SC2=S)c(=O)n(-c2ccccc2)n1C ZINC000008828443
O=C([O-])C1=C(C(=O)C2CC2)[C@@H](c2csc(C3CC3)n2)NC(=O)N1CC1CC1 ZINC000738529140
O=C(COC(=O)c1cccc(S(=O)(=O)N2CCc3ccccc32)c1)N1CCN(C(=O)c2ccco2)CC1 ZINC000003525524
Cc1noc(C)c1S(=O)(=O)N1CCC(n2ccc(C(F)(F)F)n2)CC1 ZINC000181005175
O=c1nc2n(-c3ccc(F)cc3)c3ccc([N+](=O)[O-])cc3cc-2c(=O)[n-]1 ZINC000002214772
N#Cc1ccccc1COc1ccc(CO)cc1I ZINC000034772793
O=C(N[C@@H]1C[C@@H]1C1CCCCC1)[C@H]1CCCOC1 ZINC000245289737
O=C1[N-]C(=O)N(c2cccc(F)c2)C(=O)/C1=C/c1cccs1 ZINC000408910209
Cc1cccn2c(=O)c(/C=C3/SC(=S)N(C(C)C)C3=O)c(NC[C@@H](O)c3ccccc3)nc12 ZINC000002259776
C(=NNc1nnc2c3ccccc3nc-2[n-]1)c1ccccc1 ZINC000006514364
CC(C)[C@@H]1O[C@H](C[NH3+])[C@@H](CNc2ccccc2CS(=O)(=O)c2ccccc2)O1 ZINC001170285536
CC(=O)C1(c2ccccc2)CCN(C(=O)c2c[n-]c(=O)c(C#N)c2C)CC1 ZINC000072427823
N#Cc1c(C2CC2)[n-][nH]c1=NC(=O)[C@@H]1[C@@H]2Cc3cc(Br)ccc3[C@@H]21 ZINC000601737219
N#Cc1ccccc1Sc1ccccc1C(=O)N1CCC[C@H](Cn2ccnn2)C1 ZINC000505730794
O=C([O-])CN1C(=O)/C(=C\c2cscc2Br)SC1=S ZINC000794688391
Cc1nnc(SC[C@]2(OC(C)C)CCOC2)n1[C@H]1CCC[C@@H](C)C1 ZINC000657255813
CCn1c(C)cc(C=C2C(=O)[N-]C(=O)N(c3ccccc3C)C2=O)c1C ZINC000001129403
N#Cc1ccc(S(=O)(=O)[N-]C(=O)C2CC2)c(C(F)(F)F)c1 ZINC000058168338
C[C@@]1(C(=O)[N-]S(=O)(=O)c2cccnc2)CCCc2ccccc21 ZINC000078979036
COCCn1ccnc1CN1CCCCN(C)C(=O)[C@H](C)NC(=O)COc2cc(ccc2OC)CCC(=O)NCCC1 ZINC000952856952
CC[C@@H]1CCCCCN1C(=O)c1cc(C#N)c(SC)[n-]c1=O ZINC000075503614
c1sc([C@H]2CCCO2)nc1-c1nc([C@@H]2CCCCS2)no1 ZINC000274021078
Cc1nc(COC[C@H]2Cn3nccc3CN(c3ccc(C[N@@H+](C)C4CC4)cn3)C2)cs1 ZINC001164876718
Cc1cc(N2CCn3c(C[N@@H+](C)C(C)C)cnc3[C@@H]2C)nc(-c2ccc([N+](=O)[O-])cc2)n1 ZINC001164861684
O=[N+]([O-])c1ccc2c(c1)[C@@H]1c3ccccc3C[C@@H]1[C@@H](c1ccccc1[N+](=O)[O-])N2 ZINC000409000901
CCN(CC)c1ccc(-n2c(C)cc(C=C3NC(=O)[N-]C3=O)c2C)cc1 ZINC000033349560
CC(C)(C)c1cc([C@H]2[C@H]3C(=O)N(c4ccc([N+](=O)[O-])cc4)C(=O)[C@H]3ON2c2ccccc2)cc(C(C)(C)C)c1O ZINC000101117765
C=CCn1c([C@H](C)Oc2ccccc2F)nnc1N1CCC[C@@H](c2nc(C)no2)C1 ZINC000508735936
Cc1ccc(/C=C2/C(=O)[N-]N(c3ccccc3)C2=O)cc1Br ZINC000767885619
O=[N+]([O-])c1ccc(Sc2ccc(N3C(=S)N[C@@H](c4ccccn4)[C@H]3c3ccc(-c4ccccc4[N+](=O)[O-])o3)cc2)cc1 ZINC000224786539
CC#CC[NH2+][C@H]1CCCN(C(=O)Cn2cc(C3CC3)cn2)C1 ZINC001208456846
O=C([O-])N1CSC[C@H]1C(=O)OCC(F)(F)C(F)(F)C(F)(F)C(F)F ZINC000834283802
CCc1ccc(NCN2C(=O)S/C(=C/c3ccc(N(CC)CC)cc3)C2=O)cc1 ZINC000016161960
C[NH+](C)CCOCc1ncn2c1CN(c1cc([N+](=O)[O-])c3cc[nH]c3n1)CCC2 ZINC001165002529
Cc1cc(C)n(-c2n[n-]c(=S)n2N=Cc2ccc(F)cc2)n1 ZINC000007757090
FC1(F)C[C@]12CCN(c1nnc(-c3cc4ccccc4o3)n1CC1CC1)C2 ZINC000612844684
Cc1c(C(=O)N2CCCC[C@@H]2c2cc3nc(C)cc(=O)n3[n-]2)cnn1C ZINC000012337804
Cc1cc(/C=C2\C(=O)[N-]C(=O)N(c3cccnc3)C2=O)c(C)n1-c1ccccc1C ZINC000006969365
O=C1C=Cc2ccccc2C1=NNc1ccc(N2CCCCC2)cc1 ZINC000013466755
C=CCn1c(SCc2nnc(-c3ccco3)o2)nnc1[C@H]1COc2ccccc2O1 ZINC000009862671
O=C1[N-]C(=O)N(c2ccc(Br)cc2)C(=O)/C1=C/c1ccc[nH]1 ZINC000002279475
O=C1/C(=C/c2cc([N+](=O)[O-])ccc2N2CCOCC2)SC(=S)N1c1ccc([N+](=O)[O-])cc1 ZINC000108824618
Cc1cc([N+](=O)[O-])ccc1/N=C/c1ccc(Br)s1 ZINC000004309434
Cc1ccsc1/C=C1/C(=O)[N-]C(=S)N(c2ccccc2F)C1=O ZINC000004743347
CC(C)(C)OC(=O)C(=O)N1NC(C2CCCCC2)=C[C@]1(O)C(F)(F)F ZINC000004009291
CC(C)Oc1cc(C(=O)N2CCC[C@H]2[C@@H]2CCCCC2=O)ccc1[N+](=O)[O-] ZINC000413612017
C[C@@H]1CCN(C)c2ccccc2N1C(=O)[C@@H]1C[C@H]1c1ccc([N+](=O)[O-])cc1 ZINC000413511407
CCS(=O)(=O)C1=NSC2=NC(=O)/C(=C\c3ccc(OCCCOc4ccccc4)cc3)C(=N)N21 ZINC000020206738
CSCC[C@@H](NS(=O)(=O)c1nc(C)c(C)s1)c1nnc2ccccn21 ZINC000434958844
CCCCN1C(=O)[N-]C(=O)C(=Cc2cn(CCC)c3ccccc23)C1=O ZINC000002604251
Cc1[nH]c2ccccc2c1/C=C1\C(=O)[N-]C(=O)N(c2ccc(C34CC5CC(CC(C5)C3)C4)cc2)C1=O ZINC000408955963
CN1CC[NH+](C[C@@H]2CCC[C@@]3(CCN(c4nccnc4C4SCCCS4)C3)O2)CC1 ZINC001164889360
CC(=O)OC[C@@H]1O[C@@H](N2C(=O)/C(=C/c3ccc4ccccc4c3)SC2=S)[C@@H](OC(C)=O)[C@@H](OC(C)=O)[C@H]1OC(C)=O ZINC000005430512
Cc1ccc(C)n1N1C(=O)/C(=C/c2cccn2Cc2ccccc2[N+](=O)[O-])SC1=S ZINC000409207163
C#C[C@@]1(OC(C)=O)CC[C@H]2[C@@H]3CCC4=CC(=O)CC[C@@H]4[C@H]3CC[C@@]21C ZINC000000001833
CCN1C(=O)C(=CC2=CC(=NNc3cccc(Cl)c3)C=CC2=O)SC1=S ZINC000408725741
O=C(O[C@@H](c1nc2ccccc2[nH]1)[C@@H](OC(=O)c1ccc([N+](=O)[O-])cc1)c1nc2ccccc2[nH]1)c1ccc([N+](=O)[O-])cc1 ZINC000409331145
C[C@@H](CCO)S[C@@H](C)c1nc(=O)c2c3c(sc2[nH]1)C[C@H](C)CC3 ZINC000610287793
O=C(C=CNc1scc2c1c(=O)oc1ccccc21)c1cccnc1 ZINC000104654152
C#CC[NH2+][C@@H]1CCC[C@@H]2CN(C(=O)c3ccc4cccnn43)C[C@@H]21 ZINC000992838267
Cc1nc2cc([C@@H]3CCCN3C(=O)C3CCC3)[n-]n2c(=O)c1CCC(=O)N1CCCC1 ZINC000257235482
Cc1[nH]c(=O)c(C#N)c(C)c1CCC(=O)O[C@H](C)C(=O)C12CC3CC(CC(C3)C1)C2 ZINC000017224049
CC(=O)N1CCc2nc3cc([C@@H]4CCCCN4C(=O)c4ccccc4F)[n-]n3c(=O)c2C1 ZINC000019017961
Cc1cc(C)n2c(C[NH2+]Cc3ccc(N4C(=O)N[C@](C)(C5CC5)C4=O)cc3)cnc2n1 ZINC000790611965
C=C[C@]1(C)C[C@@H](OC)[C@]2(C)[C@@H]3C(=O)CC[C@]3(CC[C@@H]2C)[C@@H](C)C1=O ZINC000257359239
O=[N+]([O-])c1cc(C(F)(F)F)cc([N+](=O)[O-])c1Sc1nc2ccccc2o1 ZINC000002675156
C=CCSC1=NC(=O)C2=c3cc(Br)ccc3=N[C@@H](c3c(C)nn(-c4ccccc4)c3Cl)N2N1 ZINC000588226959
Cc1cccc(N=Nc2c(-c3ccccc3)[n-]n(C(N)=S)c2=O)c1C ZINC000005447726
Cc1ccsc1/C=C1\C(=O)[N-]C(=O)N(c2ccccc2)C1=O ZINC000408995640
O=[N+]([O-])c1ccc([O-])c(C=Nc2ccc3[nH]cnc3c2)c1 ZINC000005003835
Cc1nc(CN2CCCC23CCN(c2nc(Cl)nc4c2S(=O)(=O)CC4)CC3)cs1 ZINC001164699558
O=C1/C(=C\c2cc([N+](=O)[O-])ccc2[O-])SC(=S)N1c1ccccc1 ZINC000016488357
CC#CC[N@@H+]1CC[C@@H]2[C@H](CCCN2C(=O)c2cnn(C)c2)C1 ZINC001021517084
Cc1cc(C=C2C(=O)[N-]C(=O)N(c3ccc(C)c(C)c3)C2=O)c(C)n1-c1ccc(-c2ccccc2)cc1 ZINC000408852718
CCN1C(=O)C(=CNc2ccccc2)S/C1=N/[N-]c1nc(C)cs1 ZINC000104302451
O=[N+]([O-])c1ccc2c(CSc3nnc(COc4ccc([C@@H]5CC=CCC5)cc4)n3-c3ccccc3)c[nH]c2c1 ZINC000103754127
CC(C)(C)[C@H](C(=O)[O-])C(=O)N1CC=C(c2c[nH]c3ccccc32)CC1 ZINC001573390960
O=[S@@](Cc1ccccc1OC(F)F)c1ccc2c(c1)CCC2 ZINC000170986788
O=C([O-])[C@@H](Cc1c[nH]c2ccccc12)NC(=O)c1ccccc1[N+](=O)[O-] ZINC000001592494
Cc1ccc(-n2nnnc2C(=Cc2ccc(N(C)C)cc2)c2nnnn2-c2ccc(C)cc2)cc1 ZINC000008433098
Cc1cc(C=C2C(=O)[N-]C(=S)N(c3ccccc3F)C2=O)c(C)n1-c1ccc(C)c([N+](=O)[O-])c1 ZINC000059135937
C[NH+](C)CCOc1cc(C(=O)N(C2CCC2)C2CN(C(=O)OC(C)(C)C)C2)ccn1 ZINC001130686642
Cc1cc(/C=C2\C(=O)[N-]C(=O)N(Cc3ccco3)C2=O)c(C)n1-c1ccc(C)cn1 ZINC000006044616
O=C1[C@@H]2CN(C(F)(F)c3nc(Cl)c4cccc(F)c4n3)C[C@H]2CN1c1cccnc1 ZINC001165017713
CCc1nnc(SCC(=O)Nc2sc3c(c2C#N)CC[C@@H](C(C)(C)C)C3)[nH]1 ZINC000408527102
CC[C@H]1CCCCN1C(=O)C1CCN(c2ccccc2[N+](=O)[O-])CC1 ZINC000050124553
C[C@H]1N[C@@]2(c3ccccc3N(CC(=O)N3CCc4ccccc43)C2=O)[C@@H]2C(=O)N(c3ccccc3)C(=O)[C@@H]12 ZINC000015320382
C=C(Br)CSc1nnc(C[C@H](C)c2ccccc2)o1 ZINC000059928590
C[C@]12C[C@H](O)[C@@H]3[C@H](CCC4=CC(=O)C=C[C@@]43C)[C@@H]1CC[C@]2(O)C(=O)COC(=O)CCC(=O)NCc1ccccn1 ZINC000253502072
N#Cc1ccc(Nc2cnc([C@@H]3CCCCN3Cc3cc4ccccc4[nH]3)cn2)cn1 ZINC000585294836
Cn1cc(-c2ccnc(NCCc3nc(Cc4ccccc4)no3)n2)cn1 ZINC000023159611
O=C1[N-]C(=O)N(c2ccccc2)C(=O)C1=Cc1cnc(-c2ccccc2)nc1 ZINC000001408019
Cc1[nH]c(=O)c(C#N)c(C)c1CCC(=O)Nc1nc(-c2c[nH]c(C(N)=O)c2)cs1 ZINC000012938524
N#Cc1c2c(sc1NC(=O)c1cnc(-c3ccoc3)s1)CCC2 ZINC000072292159
O=C1Nc2cccc(C(F)(F)F)c2C1=NNc1ccccc1[N+](=O)[O-] ZINC000017429760
Cc1ccccc1/C=C1\C(=O)[N-]C(=O)N(c2ccccc2)C1=O ZINC000408740143
CC(C)COc1ccccc1/C=C1/SC(=S)N(c2ccc(N(C)C)cc2)C1=O ZINC000408600126
CC(C)[C@H]1NC(=O)COc2ccc(cc2)C[C@H](C(=O)NC2Cc3ccccc3C2)NC(=O)[C@H](C)NC(=O)[C@@H]2CCCN2C1=O ZINC000952855907
O=C(CCCN1C(=O)/C(=C/c2ccccc2OC(F)F)SC1=S)NC[C@@H]1CCCO1 ZINC000009090341
O=[N+]([O-])c1c(Cl)c(Br)ccc1I ZINC000036532737
O=C1[N-]N(c2ccc(Cl)cc2)C(=O)/C1=C/c1ccccc1F ZINC000033779729
CNc1cc(-c2nc(C)cc(NC)n2)c2cc[nH]c2n1 ZINC000072462578
O=C(Cc1ccccc1)Oc1ccccc1N1C(=O)[C@H]2[C@H](C1=O)C1c3ccccc3C2c2ccccc21 ZINC000000990672
O=C(c1ccc(CSc2ccccn2)cc1)N1CCN2C(=O)OC[C@H]2C1 ZINC000952983066
CN1C(=O)N/C(=C/c2cc(I)c(OCc3ccccc3C#N)c(I)c2)C1=O ZINC000409189698
O=c1c2ccccc2nc(-c2cccc(C(F)(F)F)c2)n1N=Cc1ccccn1 ZINC000409295722
Cc1cc([N+](=O)[O-])c(C)cc1-c1ccc(C=C2C(=O)N(C)C(=O)N(C)C2=O)o1 ZINC000005538869
O=[N+]([O-])c1cc(Cn2cc(I)cn2)cs1 ZINC000077962489
CC(=O)N1c2ccccc2[C@@]2(S[C@@H](C)C(=O)N2c2ccccc2)C1=O ZINC000012416915
C=C(C)CSc1nnc([C@@H](CC(C)C)NC(=O)OC(C)(C)C)o1 ZINC000015987373
N#Cc1ccsc1N1CC[C@@H](N2CCO[C@H](c3ccc(C(F)(F)F)cc3)C2)C1=O ZINC000554642498
O=C([O-])Cc1ccc(NC=C2C(=O)[N-]C(=O)N(Cc3ccco3)C2=O)cc1 ZINC000004486173
CCCCc1nnc(N2C[C@@H](c3ccsc3)O[C@@H](C)C2)n1C[C@@H]1CCOC1 ZINC000584066001
N#CCCS(=O)(=O)[N-]C(=O)C1(c2ccc(Br)cc2)CCCC1 ZINC000835411896
O=C1[C@@H](N2CC[C@@H]2c2ccc(Cl)cc2)CCN1c1cccc([N+](=O)[O-])c1 ZINC000511608984
CCN(Cc1ccc(Cl)s1)c1nnc(-c2cc[nH]n2)n1C[C@@H]1CCCO1 ZINC000611907953
Cc1cc(N=C2NC(=O)/C(=C/c3ccccc3OCC#N)S2)cc([N+](=O)[O-])c1C ZINC000408806479
CC(=O)OCC(=O)[C@@H]1CC[C@]2(O)[C@H]3CC[C@@]4(O)C[C@@H](OC(C)=O)CC[C@]4(COC(C)=O)[C@@H]3CC[C@@]12C ZINC000039942652
N#C[C@@H]1C(=O)Nc2nc3ccccc3n2[C@@H]1c1cccc(Br)c1 ZINC000020637776
C[C@@]12C[C@H](O)[C@@H]3[C@H](CCC4=CC(=O)CC[C@@]43C)[C@H]1CC[C@@]2(O)C(=O)COC(=O)CCC(=O)[O-] ZINC000036372399
Cc1ccncc1[C@H](C)Nc1ccc(N2CCSCC2)cc1 ZINC000272314122
CC1=NN(c2ccccc2)C(=O)/C1=C/c1ccc(Sc2nc3ccccc3[nH]2)o1 ZINC000408771429
C[NH+](C)C[C@@H]1COC2(CCCC2)CN1C(=O)NC1CCN(CC#N)CC1 ZINC000917308465
N#Cc1cc2cc(Cc3ccc4oc(=N)c(C#N)cc4c3)ccc2oc1=N ZINC000408718052
CCO[C@@H]1C[C@H](NC(=O)NC2(C(=O)[O-])CCS(=O)(=O)CC2)C12CCCCC2 ZINC000578302257
CCC(=O)N1CCN(c2oc(/C=C/c3ccc(C(C)(C)C)cc3)nc2C#N)CC1 ZINC000036629261
C[C@]12C[C@@H](O)[C@H]3[C@@H](CCC4=CC(=O)CC[C@@]43C)[C@@H]1CC[C@]2(O)C(=O)COC(=O)CCC(=O)N1CCC[C@@H]1C(=O)[O-] ZINC000118920791
CCOC(=O)c1nnn(CC(=O)N2N=C3/C(=C/c4ccc(F)cc4)CCC[C@@H]3[C@@H]2c2ccc(F)cc2)c1C(=O)OCC ZINC000008454969
Cc1cccc(C2=NN3C(=NC(=O)/C(=C/c4cccn4-c4ccc(F)cc4)C3=N)S2)c1 ZINC000020210660
CC1=NN(c2cccc(Cl)c2)C(=O)C1=CNNc1nc2ccc(Br)cc2c(=O)[nH]1 ZINC000101113940
O=C([O-])c1coc(C(=O)C(C(=S)NC2CCCCC2)[n+]2cccc([O-])c2)c1 ZINC000740257174
O=C(C[C@@H](NC(=O)c1ccccc1)c1ccccc1)N1CCC(n2nnc3c2c(=O)[nH][n-]c3=O)CC1 ZINC000040155298
Cc1cc(C=C2NC(=O)[N-]C2=O)c(C)n1-c1ccc([N+](=O)[O-])cc1 ZINC000000209189
CCS(=O)(=O)C1=NSC2=NC(=O)/C(=C\c3ccc(O[C@@H](C)c4ccccc4)cc3)C(=N)N21 ZINC000020206487
Cc1ccc(N2C(=S)N=NC2c2cccc([N+](=O)[O-])c2)c(C)c1 ZINC000000221585
O=C(c1cscn1)N1CC[C@H]2[C@@H]1CCN2C(F)(F)c1ccnc(Cl)n1 ZINC001164966907
Nc1ccc(-c2noc([C@H]3C[C@@H]3c3cc(F)ccc3F)n2)cc1[N+](=O)[O-] ZINC000581915609
O=C1[N-]C(=O)N(c2cccc(Cl)c2)C(=O)/C1=C/C=C/c1ccco1 ZINC000000503720
O=C([O-])C(F)(F)C(F)(F)C(F)(F)O[C@@](F)(Cl)C(F)(F)Cl ZINC000100045801
Cc1nc(CN2CCO[C@@H]3CCN(c4cc(-n5ccnc5)cc[nH+]4)CC[C@@H]32)cs1 ZINC001164990184
CC[C@@H](C)c1ccc(N2C(=O)[N-]C(=O)C(=Cc3cc(C)n(-c4ccc(C)cc4)c3C)C2=O)cc1 ZINC000033633208
Nc1nc2n(n1)[C@H](C(F)(F)F)C[C@H](c1ccco1)N2 ZINC000005945254
O=C([O-])/C=C\c1ccc(N2CCC[C@@H](N3CCCC3=O)C2)c([N+](=O)[O-])c1 ZINC000739622417
c1nc([C@@H](NCc2ccc(OC3CCCCC3)nc2)C2CCCCC2)n[nH]1 ZINC000580271995
C[C@H](N[C@@H](C)c1ccccc1Br)c1cccnc1 ZINC000020127602
C=CCn1c(Cc2csc(NC(=O)C3CCN(c4nc5ccccc5o4)CC3)n2)n[nH]c1=S ZINC000023041926
C(=C/c1ccnc(N2CCCC2)n1)\c1ccccc1 ZINC000067320892
Cc1[n-]n(-c2ccc([N+](=O)[O-])cc2)c(=O)c1N=Nc1ccccc1[N+](=O)[O-] ZINC000101490496
CC(C)(C)OC(=O)N1CC(=O)C(c2ccccc2)=C(c2ccccc2)C1 ZINC000098043389
CSc1nc2n(n1)[C@@H](c1cccs1)C1C(=O)C[C@@H](c3ccco3)CC1=N2 ZINC000019960072
CC(C)[C@@H]1CCCN1c1nnc(-c2cccc(-c3nn[nH]n3)c2)n1[C@H]1C[C@H]1C ZINC001574089551
O=[N+]([O-])c1cnc2cc(Br)ccc2c1N1CC([N@@H+]2CC[C@@H](O)C2)C1 ZINC000894349781
N#Cc1ccc(C(=O)N(c2ncccc2F)[C@@H]2CO[C@]3(CC[NH2+]C3)C2)nc1 ZINC001190583521
N=C1/C(=C/c2cccn2-c2ccccc2F)C(=O)N=C2SC(COc3ccccc3)=NN21 ZINC000041108054
C[C@@H](CC[NH2+]Cc1cc(I)cc([N+](=O)[O-])c1)[S@](C)=O ZINC000580178427
Cc1ccc(N=C2NC(=O)/C(=C/c3cc([N+](=O)[O-])ccc3N(C)C)S2)c(C)c1 ZINC000409000001
Cc1sc2nc(CN3CCCC3)nc(N3C[C@H](OCC4CC4)[C@@H]4COC[C@@H]43)c2c1C ZINC001165015369
CSc1nc2sccc2c(N2C[C@H](N(C)Cc3cccnc3)[C@@H]3OCCC[C@H]32)n1 ZINC001164803004
C[C@@H](NC=C1C(=O)N(c2nc3ccccc3s2)N=C1c1ccccc1)c1ccccc1 ZINC000104176358
O=[N+]([O-])c1ccc2c(c1)[C@@H](NCc1nccc(C(F)(F)F)n1)CCCC2 ZINC000417358070
O=c1n(CO)c2c(c(Br)c(Br)c(Br)c2Br)n1CO ZINC000003173900
Cc1nc(N2CC[C@@H]3[C@@H](C[C@H](Cn4cncn4)[N@@H+]3CC3CC3)C2)ccc1[N+](=O)[O-] ZINC001164742117
S=C(NN=C1CCC(c2ccccc2)CC1)NC1CCCCC1 ZINC000004964423
O=C1[N-]C(=O)N(c2ccccc2Cl)C(=O)/C1=C\c1ccccc1Cc1ccccc1Br ZINC000408876557
CC1(C)CN(C(=O)CC[C@@H]2CCCCO2)[C@H]1c1cccs1 ZINC000288217322
O=C(c1cc(F)cc(Br)c1)N1CCC[C@@H]([C@H]2CCCCO2)C1 ZINC000619183223
O=[N+]([O-])c1cc(C(F)(F)F)ccc1N1CCC[C@H](n2ccnc2)C1 ZINC000095349653
Cc1ccc(N=C2NC(=O)/C(=C/c3ccc(N(C)C)c([N+](=O)[O-])c3)S2)c(C)c1 ZINC000408721136
CCOC(=O)c1c(C[C@H](C)CC)c(C)sc1NC(=O)C(=O)N[C@@H]1CCC[C@H]1C#N ZINC000461785531
Cc1nc(CN2CCO[C@H]3CCN(c4cc(N5CCCC5)[nH+]c(C)n4)CC[C@H]32)cs1 ZINC001164987084
CNS(=O)(=O)c1cccc([C@H](C)Nc2nc3c(c(C#N)c2C#N)CCCCCC3)c1 ZINC000479985997
N#Cc1cnccc1/C=C/c1ccc([N+](=O)[O-])c([O-])c1 ZINC000390834533
Cc1cc(C(=O)N2CCC[C@@H](c3nnn[n-]3)C2)c(C)n1-c1ccccn1 ZINC000132695330
O=[N+]([O-])c1cccc(C=Nc2ccccc2[N+](=O)[O-])c1[O-] ZINC000254293165
CCN(CC)c1ccc(-n2c(C)cc(/C=C3\SC(=S)N(CC)C3=O)c2C)cc1 ZINC000033707795
C[C@H]1CN(c2nnc(-c3cccnc3)n2CC2CC2)C[C@H](c2ccccc2)O1 ZINC000612572381
C/C(=C/c1ccccc1)CN(C)c1nnc([C@@H]2CCOC2)n1C[C@H]1CCCO1 ZINC000549893883
Cc1cc(C=C2C(=O)[N-]C(=O)N(C)C2=O)c(C)n1-c1ccc(C)c(C)c1 ZINC000001176549
O=C1N(CC2CC2)CC[C@@]12CCCN([C@@](F)(COc1cncc(Cl)n1)C(F)F)C2 ZINC001164819102
CC(N=Nc1nc(N2CCCCCC2)nc(N2CCCCCC2)n1)c1ccc([N+](=O)[O-])cc1 ZINC000008871999
O=C(CCN1C(=O)/C(=C\c2ccccc2F)SC1=S)NC1=NCCS1 ZINC000012032345
N=C1/C(=C\c2cccn2-c2cccc([N+](=O)[O-])c2)C(=O)N=C2SC(C3CCCCC3)=NN21 ZINC000032964466
CC(=O)C1=NN(c2ccccc2)[C@@H](c2ccc(N(C)C)cc2)N(C(C)=O)N1C ZINC000005480846
Cc1c(/N=C/c2ccc([O-])c([N+](=O)[O-])c2)c(=O)n(-c2ccccc2)n1C ZINC000033927095
CN1C(=S)N(c2ccccc2)C(=O)/C1=C/c1ccc([O-])c([N+](=O)[O-])c1 ZINC000409042884
c1ccc(-n2nnnc2NC2CCCCCCC2)cc1 ZINC000008149007
C[C@@H](C(=O)[O-])[C@H](C)S(=O)(=O)[N-]C(=O)c1ccn(C2CCCCC2)n1 ZINC001589453718
CN(C)c1ccc(C=C2C(=O)[N-]C(=S)N(c3ccccc3F)C2=O)cc1 ZINC000015769828
CCCC(C)(C)C(=O)N1C[C@@H]2CN(C(=O)C(C)(C)C)C[C@]2(C)C1 ZINC001282452151
C[C@H](CC#N)N(C)c1nnc(C(F)(F)Oc2ccccc2)n1C[C@H]1CCCCO1 ZINC000461737608
O=[N+]([O-])c1ccc(N2CC[C@H](n3cnc4c3CCCC4)C2)c2cccnc21 ZINC000413253685
O=C(c1cccc2nccnc21)N1CCC[C@@H](c2ccc([N+](=O)[O-])cc2)C1 ZINC000452862654
C#CCCC1(CCC(=O)N2CCC[C@@]3(CCCc4ccccc43)C2)N=N1 ZINC000952882258
CN(C)c1ccc(CN(C)c2nc3c(S(=O)(=O)c4ccccc4)nnn3c3ccccc32)cc1 ZINC000085393541
O=c1cc(-c2cn(C[C@@H]3CCS(=O)(=O)C3)nn2)c2cccc3c2n1CCC3 ZINC000091593290
N#Cc1ccc(OCc2ccc(C(=O)N[C@@H]3CCOC4(CCSCC4)C3)o2)cc1 ZINC000434317389
Cc1ccnc(N2CC[C@@H](n3cc(C4CC4)nn3)C2)c1[N+](=O)[O-] ZINC000952881720
CCN(CC)Cc1nc2sc(C)c(C)c2c(N2Cc3cn(C)nc3[C@@H](COC)C2)n1 ZINC001164693519
Cc1noc2ncnc(Nc3cc(C)cc(C)c3)c12 ZINC000020575201
O=[N+]([O-])c1ccc(COc2ccccc2CNc2ccc([N+](=O)[O-])cc2)cc1 ZINC000408604914
O=C1c2ccc(Oc3cccc(Oc4ccc5c(c4)C(=O)N(c4c[nH]c(=O)[nH]c4=O)C5=O)c3)cc2C(=O)N1c1c[nH]c(=O)[nH]c1=O ZINC000098043414
O=C1NC(=S)NC(=O)C1=Cc1cc(Br)ccc1OCc1ccc([N+](=O)[O-])cc1 ZINC000001172474
CCc1cc(=O)n2[n-]c([C@@H]3CCCN3C(=O)c3cnn(C)c3C)cc2n1 ZINC000012276537
Cc1sc2c(c1C)C(=O)N[C@@H](c1ccccc1)N2 ZINC000000174012
Cc1cc(/C=C2\NC(=O)[N-]C2=O)c(C)n1-c1ccc(-c2ccccc2)cc1 ZINC000013955746
CCc1ccc([C@@H]2C3C(=O)C[C@@H](C)CC3=Nc3nc(C(F)(F)F)nn32)cc1 ZINC000014164997
O=C(c1cccc2ncccc21)N1CCO[C@@H](c2cccc(Nc3cnccn3)n2)C1 ZINC000257206415
CCc1ccc(/C=C2\C(=O)[N-]C(=O)N(c3ccc(C)cc3)C2=O)cc1 ZINC000408897987
Cc1nc2cc([C@@H]3CCCCN3C(=O)c3ccn(C)n3)[n-]n2c(=O)c1C ZINC000012161593
Cc1ncc([N+](=O)[O-])n1S(=O)(=O)c1c(C)cc(C)cc1C ZINC000000308520
CC(C)n1cc(Br)cc1C(=O)N1CCN(C(=O)[O-])C[C@H]1C#N ZINC000824516033
O=C(CSc1nc2c(cnn2-c2ccccc2)c(=O)[nH]1)N[C@@H]1CCS(=O)(=O)C1 ZINC000018202200
C=CC[C@@]1(C(=O)[O-])CCCN(C(=O)OC(C)(C)C)C1 ZINC000035571491
O=c1[n-]c(NN=Cc2ccccc2F)nnc1-c1ccccc1 ZINC000004158762
Cc1ccnc(N2CCCn3c(=O)cc(C[N@@H+](C)C(C)C)nc3C2)c1[N+](=O)[O-] ZINC001164811720
O=C([O-])[C@H]1[C@H]([N-]C(=O)C(F)(F)F)CCCN1C(=O)CSC(F)F ZINC001605971034
Cc1ccc(F)c(N2CCC[C@@H](Sc3ncccc3[N+](=O)[O-])C2=O)c1 ZINC000522822997
O=[N+]([O-])c1ccc2c(c1)[C@@H](Nc1ccc(COCCO)cc1)CCCC2 ZINC000424309404
CCS(=O)(=O)C1=NSC2=NC(=O)/C(=C\c3cc(C)n(-c4cc(C)cc(C)c4)c3C)C(=N)N21 ZINC000020206919
C=C(C)Cn1c(-c2nn(CC)c(=O)c3ccccc32)nnc1N1C[C@@H](C)C[C@@H]1CC ZINC000460804209
Cc1csc2cnc(N3CCC4(C[C@@H](F)CO4)CC3)nc12 ZINC001167212162
CC(C)=C(F)C(=O)N[C@@H]1CC[C@@H](C)N(CCC(F)(F)F)C1 ZINC001131967696
O=C([O-])CC[C@H]1CCCN(C(=O)c2ccc(Oc3ccccc3)o2)C1 ZINC000238019876
CSc1ccc(S(=O)(=O)N(C)CC(=O)N[C@@H]2CC3(CCCCC3)Oc3ccccc32)cc1 ZINC000224590716
O=C(N[C@H]1CCCc2occc21)N(Cc1ccccc1[N+](=O)[O-])C1CC1 ZINC000120720608
C=C(C)Cn1c(Cc2ccc(F)cc2)nnc1N1CCC[C@H](c2nncn2C2CC2)C1 ZINC000460372181
O=C1[N-]C(=O)C(=CN=c2[nH]c3c(cc(Cl)cc3Cl)s2)C(=O)N1 ZINC000013999611
C=CCOc1c(I)cc(C=C2C(=O)[N-]C(=O)NC2=O)cc1I ZINC000098045127
CN(Cc1ccccc1[N+](=O)[O-])c1cncc(-n2cccn2)n1 ZINC000048312215
Cc1cc(C=C2C(=O)[N-]C(=O)N(c3ccc(C)c(C)c3)C2=O)c(C)n1-c1cccc(Cl)c1Cl ZINC000408857052
Cc1cccn2c(=O)c(/C=C3/SC(=S)N(C4CCCC4)C3=O)c(NCCCn3ccnc3)nc12 ZINC000033681133
C=CCN(C(=O)CO[C@H]1CCCc2ccccc21)[C@H](C)c1cccc(-n2cnnn2)c1 ZINC000430538173
NC(=O)CC[C@H]1CCCN(C(=O)c2cccc3cccc(Br)c32)C1 ZINC000511461257
CC1CCC(=Nn2c(=S)[n-]nc2C(F)(F)F)CC1 ZINC000005686207
O=c1[nH]c(=S)c2c(n1Cc1ccco1)CCCC2 ZINC000008737619
O=C([C@@H]1CN([C@@](F)(COc2cncc(Cl)n2)C(F)F)CC12CCOCC2)N1CC=CC1 ZINC001164676714
N#Cc1ccccc1CN1C(=O)S/C(=C/c2ccc(N3CCCCC3)o2)C1=O ZINC000409167763
O=[N+]([O-])c1ccccc1CS(=O)(=O)N1CCCCC[C@@H]1c1ccco1 ZINC000184517530
O=C1Nc2ccccc2CC[C@H]1N1CCc2sccc2C1 ZINC000191900730
CCc1ccc(N2C(=O)/C(=C/c3cccs3)C(=O)[N-]C2=S)cc1 ZINC000107971549
Cc1ccc2nc(CCCn3ccnc3)c(/C=C3\SC(=S)N(Cc4ccco4)C3=O)c(=O)n2c1 ZINC000008858216
CSc1cccc(N2C(=O)/C(=C/c3ccccc3OC(C)C)SC2=S)c1 ZINC000409334069
C=CCn1c(-c2cccc(Br)c2)nnc1N(C)Cc1cnn(C)c1C ZINC000516550639
C=CC/N=c1/scc(-c2cccs2)n1/N=C/c1ccc(N2CCOCC2)cc1 ZINC000102926582
Cc1ccsc1/C=C1\C(=O)[N-]C(=S)N(c2ccc(F)cc2)C1=O ZINC000004602966
CN1CCc2c(C#N)c(NC(=O)Cn3ccc4ccccc43)sc2C1 ZINC000408583834
CCCS(=O)(=O)N1CCC[C@H](Cn2c(C)cnc2-c2ccncc2)C1 ZINC000581807336
CCSC1=N/C(=C/C=C2/Oc3ccccc3N2CC)C(=O)S1 ZINC000102013392
C=CCN1C(=O)N/C(=C/c2ccccc2OCc2ccccc2F)C1=O ZINC000409127047
Cc1[nH]c(C(=O)[C@H](C)N2CCN([C@@H](C#N)c3ccccc3)CC2)c(C)c1C(=O)[O-] ZINC000832843306
Cc1[n-]n(-c2ccccc2)c(=O)c1N=Nc1cccc2c(=O)[nH][n-]c(=O)c12 ZINC000252639030
Cc1nc[nH]c1CN1C[C@H]2CC[C@H](CN2Cc2cnc(C(C)C)nc2)C1 ZINC000095372244
C=CCSc1nnc2c(n1)O[C@H](c1ccccc1OCC(=O)OCC)Nc1ccccc1-2 ZINC000003000995
CC[C@@H](CO)Nc1nc2c(C)cccn2c(=O)c1/C=C1/SC(=S)N(Cc2ccccc2)C1=O ZINC000097464733
CC(C)(C)c1ccc(/C=C2/SC(=S)N(CC(=O)[O-])C2=O)cc1 ZINC000096663456
CC(C)c1ccc(NC=C2C(=O)[N-]C(=S)N(c3ccccc3)C2=O)cc1 ZINC000007366939
O=c1[n-]c(=O)c([N+](=O)[O-])c(C=Cc2cc(Br)ccc2F)[nH]1 ZINC000004810955
N#Cc1ccsc1NC(=O)COC(=O)CSc1nnc(-c2ccc(F)cc2)n1-c1ccccc1 ZINC000009672464
CC#CC[N@@H+]1CCC2(C1)CCN(C(=O)[C@@H]1OCC[C@@H]1Cn1cccn1)CC2 ZINC001035237391
Cc1ccsc1[C@@H]1C[C@H]1C(=O)N1CCC[C@H](C(C)(C)C(=O)[O-])C1 ZINC000679100697
O=C(C[C@@H]1OC[C@H]2CN(C(F)(F)c3cc(Cl)cnc3Cl)CC[C@@H]21)NC1CCC1 ZINC001164934867
CCc1ccc(N2C(=O)[N-]C(=O)C(=Cc3sccc3C)C2=O)cc1 ZINC000408984312
CSC1=NSC2=NC(=O)/C(=C\c3ccc(OS(=O)(=O)c4ccc(C)cc4)cc3)C(=N)N12 ZINC000020205460
C[C@@H]1[C@@H](NC(=O)[C@@H]2CCC[N@@H+]2C2CCCC2)CCN1C(=O)C#CC1CC1 ZINC000988539181
CC(C)[C@H](NC(=O)C12CC3CC(CC(C3)C1)C2)C(=O)NC[C@@H]1CCCO1 ZINC000022620640
Cc1nc(Cl)nc(-n2nc(CN(C)C(C)C)c3c2C[NH2+]CC3)c1[N+](=O)[O-] ZINC001164683121
Cc1c(/C=C2/NC(=O)N(C)C2=O)c2ccccc2n1Cc1ccccc1C#N ZINC000409196824
Cn1cc(C=C2C(=O)[N-]C(=O)N(c3ccccc3F)C2=O)c2ccccc21 ZINC000013775544
CCCCCc1nnc([C@H](C)N2CCCC2=O)[nH]1 ZINC000584895559
Cc1ccc([N+](=O)[O-])cc1S(=O)(=O)N(C)c1cccc(C(F)(F)F)c1 ZINC000225076517
C[C@H]1[C@H]2[C@H](Cc3c[nH]c4ccccc34)NC(=O)[C@]23C(=O)C=CC(=O)C(=O)C(C)C[C@@H](C)C/C=C/[C@H]3[C@@H]2O[C@@]21C ZINC000100064774
O=C1NC(=S)N(C2CC2)C(=O)[C@]12Cc1cc([N+](=O)[O-])ccc1N1CCC[C@H]12 ZINC000008997280
O=[N+]([O-])c1ccccc1N=NC=C(Br)Cc1ccccc1 ZINC000254606852
O=[N+]([O-])c1ccc(F)c(/N=C/c2ccc(Br)s2)c1 ZINC000018117029
Cc1ccc([N+](=O)[O-])c(S(=O)(=O)N2CCC[C@H]2c2ccsc2)c1C ZINC000119676727
Cc1nc2cc([N+](=O)[O-])ccc2c(=O)n1-c1ccccc1[N+](=O)[O-] ZINC000002026663
O=C1/C(=C/c2cccn2-c2cccc([N+](=O)[O-])c2)SC(=S)N1CCc1ccccc1 ZINC000001167780
[N-]=[N+]=Nc1cc2c(c(N=[N+]=[N-])c1)C(=O)N(c1ccccc1)[S@@]2=O ZINC000250842411
C[N@@H+]1CCC[C@@H]2[C@@H]1CCN2CC(=O)Nc1c(C#N)cnn1-c1ccccc1 ZINC000880138249
CCN1C(=O)/C(=C\c2cc(I)cc(I)c2O)SC1=S ZINC000105668312
Cc1cc(C)n(-c2cc(NN=Cc3cccc([N+](=O)[O-])c3)nc(-c3ccccc3)n2)n1 ZINC000004595649
C[C@H](C(=O)N(C)[C@@H](C)c1ccc([S@@](C)=O)cc1)c1cccc([N+](=O)[O-])c1 ZINC000581858804
CC(C)(C)c1ccc(-c2nn[nH]n2)c(OCc2cnn(-c3ccccc3)c2)n1 ZINC001573882021
C#CCC[NH2+][C@@H]1CN(C(=O)[C@@H]2CCCC(F)(F)C2)C[C@@H]1n1ccnn1 ZINC001130002733
CCN(CC)c1ccc(/C=N/n2cnc3sc4c(c3c2=O)CCCC4)cc1 ZINC000003232086
C[C@@]12CCC(=O)N1[C@@H](C(=O)N1CCN(c3ccc([N+](=O)[O-])cc3)CC1)CS2 ZINC000006911724
O=C1NC(=S)SC1=Cc1cc([N+](=O)[O-])ccc1N1CCCCC1 ZINC000004054382
Nn1c(Cc2ccccc2F)nnc1SCC(=O)Nc1cccc(S(=O)(=O)N=C2CCCCCN2)c1 ZINC000017546266
COCC#CC[NH2+]C[C@]1(C)CN(C(=O)C[C@H]2CCCO2)C[C@H]1C ZINC001180689015
CC(C)C[C@H]1NC(=O)[C@@H](C(C)C)NC(=O)C[C@@H](C)COC(=O)[C@@H](CC(C)C)N(C)C(=O)[C@@H](C(C)C)NC(=O)[C@@H](C(C)C)OC1=O ZINC000005048505
C[C@@H](CS(=O)(=O)c1ccccc1[N+](=O)[O-])N1CCCCC1 ZINC000004755755
O=C(CN1CCC[C@H](COc2ccccc2F)C1)Nc1nnc(C2CCC2)s1 ZINC000019658365
CN(C(=O)[C@@H]1CCCO1)C1CC([NH2+]Cc2ccc(C#N)s2)C1 ZINC000998414136
CO[C@@H](CS(=O)(=O)[N-]c1sc2c(c1C#N)CCCCC2)[C@@H]1CCOC1 ZINC000906072068
O=c1oc2c3ccccc3n(-c3ccccc3)c(=O)c2c([O-])c1[N+](=O)[O-] ZINC000006864645
Cc1ccc(C(=O)Oc2ccc(/C=C3/C(=N)N4C(=NC3=O)SN=C4S(=O)(=O)C(C)C)cc2)cc1 ZINC000020207393
O=C1S/C(=C\c2cccn2-c2cccc([N+](=O)[O-])c2)C(=O)N1Cc1ccccc1 ZINC000007094425
O=C1CCCC2=C1[C@H](c1cccc([N+](=O)[O-])c1)Nc1ccccc1N2 ZINC000000106662
N#Cc1ccccc1NC(=O)CCCC(=O)N1CCN(c2ccc(Cl)cc2)CC1 ZINC000432494922
Cc1cn(-c2ccc(C#N)cn2)nc1NC(=O)N[C@@H]1C[C@H]1c1cccc2ccccc21 ZINC000432402091
C=CCOc1ccc(/C=C2/NC(=O)N(CC=C)C2=O)cc1Br ZINC000409130659
O=[N+]([O-])c1cc(Br)cnc1N1CCC(c2ccncc2)CC1 ZINC000277219928
CC(=O)N(C)C1CCN(c2nnc(-c3cnn(C)c3)n2CCCCc2nc(C)cs2)CC1 ZINC001286843089
O=C([O-])c1cccc(-n2cccc2C=NNc2ccc([N+](=O)[O-])cc2)c1 ZINC000409107160
Cc1cccc(N2C(=O)[N-]C(=O)C(=CNc3ccccc3)C2=O)c1 ZINC000408526500
CC(=O)Nc1ccc(C(=O)N2CCC[C@@H]2c2nnc3ccccn32)s1 ZINC000032882022
C=C(C(=O)[O-])[C@@H]1CC[C@@H](C)[C@@H]2CC[C@@]3(C)O[C@H]3[C@H]12 ZINC000070454473
N#Cc1ccc(/C=C/c2nc3ccccc3c(=O)n2-c2ccccc2)cc1 ZINC000005280015
C[C@]1(O)N(Nc2ccccc2F)C(=O)OC12CCCCC2 ZINC000004784100
N#CCc1ccc(NC(=O)C2(c3ccc([N+](=O)[O-])cc3)CCCC2)cc1 ZINC000002837016
O=C1CCCC2=C1[C@@H](c1ccccn1)c1c(ccc3ncccc31)N2 ZINC000000054407
CC1(C)C[C@H](c2ccccc2)N(c2nnc(-c3ncccn3)n2CC2CC2)C1 ZINC000612956611
C=CCC[NH2+]C[C@H]1CN(C(=O)c2c[nH]c(C#N)c2)CCCO1 ZINC001200310612
CN1C(=O)[C@@H]2Cc3c4ccccc4[nH]c3[C@@H](c3ccc(O)cc3)N2C1=S ZINC000022204783
C#Cc1ccc(C(=O)N2CCC[C@@H]2C[NH2+]Cc2ccnn2C)cn1 ZINC001035106774
O=C(c1ccc(Oc2ccccc2)nc1)N1CCCN(c2nccs2)CC1 ZINC000138446363
CN(C)c1cccnc1CNCc1ccc(-c2ccc([N+](=O)[O-])cc2)o1 ZINC000519791446
Cc1cc(Br)cc2c1CN(c1nnc([C@@H]3COCCO3)n1C)CC2 ZINC000329470432
Cc1cc(C(=O)CSc2nnc([C@@H](C)Oc3ccccc3F)o2)c(C)n1Cc1ccco1 ZINC000008861160
Cc1c(C=Nn2c(=O)[nH]c3ccccc3c2=O)ccc(N2CCCC2)c1C ZINC000409357051
O=C1[N-]C(=O)N(CCc2ccc(F)cc2)C(=O)C1=Cc1cccs1 ZINC000004477878
Cc1ccc(C)n1N1C(=O)/C(=C\c2ccccc2OCc2ccccc2)SC1=S ZINC000409206830
C[C@@H]1CN(C(=O)CC2([NH+](C)C)CCCC2)CC[C@H]1CNCC#N ZINC001184891074
Cc1ccc2nc3c(cc2c1)cc1c(=O)[n-]c(=O)nc-1n3Cc1ccco1 ZINC000041074106
CCOC(=O)c1c(NC=C2CCCCC2=O)sc2c1CCCC2 ZINC000103269913
C([C@@H]1CCOC1)n1c([C@@H]2CCCS2)nnc1N1CCC[C@@H](C2CCC2)C1 ZINC000612134042
Cc1ccc(NC(=O)CN2CCc3sccc3[C@@H]2c2cccs2)cc1[N+](=O)[O-] ZINC000012921176
Cc1cc(/C=C2/SC(=O)N(Cc3cccc([N+](=O)[O-])c3)C2=O)c(C)n1-c1cc(C)ccn1 ZINC000006430586
Ic1sccc1CN1CC2(CCC2)C1 ZINC001233145703
C=CCn1c(-c2cc(-c3ccccc3)on2)nnc1N(C)Cc1nc([C@@H](C)OC)no1 ZINC000508848546
O=C(c1ccc([N+](=O)[O-])cc1)N1CCn2cccc2[C@H]1c1ccccc1 ZINC000001425409
O=[N+]([O-])c1cccc(/C=N\NC(=S)Nc2ccccc2)c1[O-] ZINC000409068449
CC(=O)NC[C@@H]1O[C@@H](OCc2ccccc2)[C@@H](NC(C)=O)[C@@H](N=[N+]=[N-])[C@@H]1N=[N+]=[N-] ZINC000025666752
Cc1cc(/C=C2/C(=N)N3N=C(c4cccnc4)SC3=NC2=O)c(C)n1-c1cccc(C)c1 ZINC000041084190
NC(=S)N=NCc1cc(Br)cc(Br)c1[O-] ZINC000019909472
S=C(N/N=C/c1ccc(Cl)cc1)NC12CC3CC(CC(C3)C1)C2 ZINC000043761146
Cc1sc2nc(-c3cccnc3)nc(NCc3ccc(S(=O)(=O)N4CCCCC4)s3)c2c1C ZINC000009335641
C/C=C/C=NN=CC1=C(N2CCOCC2)/C(=C/c2ccccc2)CC1 ZINC000606347719
Cc1cc(/C=N\OCc2cccc([N+](=O)[O-])c2)c(C)n1-c1ccc([N+](=O)[O-])cc1 ZINC000408594110
Cc1cc(/C=C2\SC(=S)N(C)C2=O)c(C)n1-c1ccc(N2CCCC2)c([N+](=O)[O-])c1 ZINC000409132920
C=C[C@@H](CCN=Nc1ccc([N+](=O)[O-])cc1[N+](=O)[O-])c1ccccc1 ZINC000004154881
O=C(COc1ccccc1[N+](=O)[O-])N1CCCSc2ccccc21 ZINC000032897376
Cc1cc(C=Nn2c(=O)[nH]c3ccccc3c2=O)c(C)n1-c1cc(C)ccn1 ZINC000409351788
Cc1nc(/C=C/C(=O)N2CCC[C@H](Cc3cnc(Nc4ccccn4)cn3)C2)cs1 ZINC000585291387
CC(C)Cc1nc(-c2nnn[n-]2)c(N=NCc2ncccc2C(F)(F)F)o1 ZINC000824280128
FC(F)(c1ccc2cnc(Cl)nc2c1)N1CCCn2cnc(Cn3cccn3)c2C1 ZINC001164937859
CC[C@@]1(C[C@@H]2C[C@]3(C(=O)OC)c4[nH]c5ccccc5c4CCN3C2=O)COC2(CCCCC2)O1 ZINC000032068380
Cc1c2c(cc(=O)n1CCc1ccccc1)[n-]n(-c1ccccc1)c2=O ZINC000018244306
O=C([O-])COc1ccccc1C=NN1C(=S)N=NC1C1CCCCC1 ZINC000001478510
O=C(NN1C(=O)/C(=C/C=C/c2ccccc2)SC1=S)c1csc2c1CCCC2 ZINC000017178067
CCCN(CCC)c1nc2ccccn2c(=O)c1/C=C1\SC(=S)N(C[C@@H]2CCCO2)C1=O ZINC000002323232
C=CCn1c2nc(-c3ccccc3)cc(C(F)F)c2c(=O)[nH]c1=S ZINC000020604650
CC(C)Oc1nc(N2CC[C@H](n3ncc4ccccc43)C2)ccc1[N+](=O)[O-] ZINC000581559312
CC(=O)O[C@@H]1C(=O)[C@]2(C)[C@H](CC[C@@]3(C)[C@H](c4ccoc4)OC(=O)[C@H]4O[C@@]423)[C@@]23COC(=O)C[C@@H]2OC(C)(C)[C@@H]13 ZINC000096023662
CCn1cnn(CN(C)Cc2ccccc2[N+](=O)[O-])c1=S ZINC000025479321
CC/N=C1/S/C(=C/c2cccc([N+](=O)[O-])c2[O-])C(=O)N1CC ZINC000408932355
CC(C)CCCN1C(=O)[N-]C(=O)C(=CNc2ccc3c(c2)CC2(C(=O)N(C)C(=O)N(C)C2=O)[C@@H]2CCCN32)C1=O ZINC000101375009
CC(Cn1nc(C)cc1C)=NOCc1csc(C2CCCC2)n1 ZINC000263627212
N#Cc1cnn2c1nc(C13CC4CC(CC(C4)C1)C3)cc2C(F)F ZINC000006828541
Cc1ccccc1OCCCn1cc(/C=C2/C(=N)N3N=CSC3=NC2=O)c2ccccc21 ZINC000033349114
O[C@@]1(c2ccc(OC(F)F)cc2)CS/C(=N/c2cccnc2)N1Cc1ccco1 ZINC000018246041
CC(C)C1=NN2C(=NC(=O)/C(=C\c3cccn3Cc3cccc4ccccc43)C2=N)S1 ZINC000009678942
C[C@@H]1CCCN(c2ncnc3c4ccccc4[nH]c32)C1 ZINC000002248616
Cc1cc(-c2n[n-]c(=S)n2N=Cc2ccc(C)s2)n[nH]1 ZINC000005626025
O=C(CN1C(=O)C[C@@H](N2C(=O)/C(=C/c3ccccc3)SC2=S)C1=O)Nc1ccccc1C(F)(F)F ZINC000100972342
C=CCn1c(COc2ccc(C#N)cc2)nnc1N1CC[C@]2(C1)OCc1ccccc12 ZINC000508958902
Cc1cccc(NC(=O)Cc2cc3ccccc3o2)c1C(=O)N1CCCC1 ZINC000619524632
N#Cc1ccc(-c2ccc(I)cc2)[n-]c1=O ZINC000016429394
C[C@H](N[C@H]1CC(C)(C)c2ccccc21)c1c(F)cncc1F ZINC000285519626
CCOC(=O)c1c(C2CC2)csc1NC(=O)C(=O)N[C@@H]1CS[C@H](C)C1 ZINC000411800772
O=C(c1ccn(-c2cccc([N+](=O)[O-])c2)n1)N1CCCC2(CCCCC2)C1 ZINC000111161205
CCOC(=O)c1cnc(C2CC2)nc1N1CC[C@@H]2[C@H](C[C@H](Cn3cccn3)[N@@H+]2C(C)C)C1 ZINC001164835025
CC(C)[C@H]1NC(=O)COc2ccc(cc2)C[C@@H](C(=O)N2CCCCCC2)NC(=O)[C@H](C)NC(=O)[C@@H]2CCCN2C1=O ZINC000952856595
O=C1NC(=S)S/C1=C\c1ccc(OS(=O)(=O)c2cccc([N+](=O)[O-])c2)c(Br)c1 ZINC000408766213
CC(=O)N1CC[C@H]([NH2+]Cc2ccc(N3CCC[C@H](C(=O)[O-])C3)o2)c2ccccc21 ZINC001573344657
Cc1cccn2c(=O)c(/C=C3\SC(=S)N(C(C)C)C3=O)c(NCCCOC(C)C)nc12 ZINC000002256188
CCOC(=O)C(C)(C)S(=O)(=O)[N-]c1sc2c(c1C(N)=O)CCCC2 ZINC001193012645
Cc1ccc(C[C@@H]2S/C(=N/c3ccc(C)c(C)c3)NC2=O)cc1C ZINC000011690446
Cc1cccn2c(=O)c(/C=C3\SC(=S)N(C[C@@H]4CCCO4)C3=O)c(NC3CCCC3)nc12 ZINC000027021125
Cc1c(NC=C2C(=O)[N-]C(=S)N(c3ccccc3F)C2=O)c(=O)n(-c2ccccc2)n1C ZINC000013810153
O=C(/C=C/c1ccccc1)O/N=C(/c1ccc(F)cc1)c1cccnc1 ZINC000027569548
CN(C)c1ncc(C(F)(F)F)cc1-c1ccccc1N ZINC000091695513
C=CCN1C(=O)[N-]C(=O)/C(=C/c2ccccc2OCc2ccccc2)C1=O ZINC000059514544
Cn1ncc2c1CN(c1ccc(C[N@H+](C)C3CC3)cn1)C[C@H]2COc1cccnc1 ZINC001164683053
Cc1[nH]c(=O)[nH]c(=O)c1NC(=O)CSc1nc(=O)c2c3c(sc2[nH]1)CCCC3 ZINC000012494080
CCS[C@@H]1CCCC[C@@H]1NS(=O)(=O)c1cnn(-c2ccccn2)c1C ZINC000332684503
Cc1cccc(OCCCOc2ccc([N+](=O)[O-])cc2/C=C2/SC(=S)N(C)C2=O)c1 ZINC000002844027
Cc1cn(-c2ccc(N3CC[C@@H]4[C@H](C[C@@H](Cn5cccn5)[N@H+]4C(C)C)C3)nn2)cn1 ZINC001164837415
N#Cc1ccc(S(=O)(=O)[N-]C(=O)[C@@H]2C[C@@H]2c2cccc(C#N)c2)cc1 ZINC000083146659
O=C1[N-]C(=O)N(c2ccc([N+](=O)[O-])cc2)C(=O)C1=Cc1ccc(Cl)cc1 ZINC000004819498
C(c1nc2sc3c(c2c(N2CC[NH+](C[C@@H]4CCCO4)CC2)n1)CCCC3)N1CCCC1 ZINC000060846842
C=C(C)C[NH+]1CCC(NC(=O)C(=O)N2CC[C@H]3CSC[C@@H]3C2)CC1 ZINC000875182282
CN(Cc1cccnc1)[C@@H]1CN(c2ncc(C(N)=S)c3ccsc32)[C@@H]2CCCO[C@@H]12 ZINC001164805092
CCc1ccc(-n2c(C)cc(/C=C3/C(=N)N4N=C(C(F)(F)F)SC4=NC3=O)c2C)cc1 ZINC000008450653
C=CCSc1nc2c(cnn2-c2ccccc2)c2nc(-c3ccccc3)nn21 ZINC000020799516
CC1(C(=O)[O-])CC[NH+](C[C@@H]2CCC3(CCCCCC3)O2)CC1 ZINC001589196930
CN1C(=O)S/C(=C\c2ccccc2OCc2cccc([N+](=O)[O-])c2)C1=O ZINC000408820304
O=C1[N-]N(c2ccc(F)cc2)C(=O)/C1=C\c1ccc(-c2ccccc2F)o1 ZINC000001185917
Cc1ccc(N2C(=O)[N-]C(=O)C(=CNc3cc4c(cc3N(C)C)n(C)c(=O)n4C)C2=O)cc1C ZINC000408534919
O=C(Nc1ccccc1I)C12C[C@H]3C[C@@H](C1)CC(n1cnc(Br)n1)(C3)C2 ZINC000000689011
CCOCCCN1C(=O)/C(=C/c2c(NCCCOC(C)C)nc3ccccn3c2=O)SC1=S ZINC000008914769
CC(C)[C@@H]1NC(=O)[C@@H]2C[C@@H](CN2C(=O)C2Cc3ccccc3C2)n2cc(nn2)CNC(=O)[C@@H](Cc2ccccc2)NC1=O ZINC000952856942
CC(C)([N-]C(=O)C(F)(F)F)C(=O)N1CCC[C@H](CNC(=O)CC(F)(F)F)C1 ZINC000804200700
O=C(CN1C(=O)N[C@@]2(CCc3ccccc32)C1=O)c1c[nH]c2ccccc12 ZINC000003594655
Cc1ccccc1Cn1cc(/C=C2\C(=N)N3N=C(S(C)(=O)=O)SC3=NC2=O)c2ccccc21 ZINC000020207685
CC(C)[N@H+](C)Cc1cnc2n1CCN(C(F)(F)c1cnc(Cl)c([N+](=O)[O-])c1)[C@@H]2C ZINC001164858282
Cc1c(NC(=O)CN2CCN(S(=O)(=O)c3ccc(F)c(F)c3F)CC2)c(=O)n(-c2ccccc2)n1C ZINC000012569461
CCCCC[C@@H]1SC(NN=Cc2ccc(C(C)C)cc2)=NC1=O ZINC000003079902
Cc1cc(/C=C2/C(=N)N3C(=NC2=O)SN=C3S(=O)(=O)CC(C)C)c(C)n1-c1cccc(F)c1 ZINC000020207156
Fc1cccc2c1SCC[C@H]2Nc1nccnc1C(F)F ZINC000288125772
Cc1cc(/C=C2\C(=O)[N-]C(=S)N(c3cc(C)cc(C)c3)C2=O)c(C)n1-c1ccc(C(C)C)cc1 ZINC000409014383
N#Cc1nc(-c2ccco2)oc1N1CCC(C(=O)N2CCC[C@@H]2c2cccnc2)CC1 ZINC000029305629
O=[N+]([O-])c1cc(Cl)cc(CN(C2CC2)[C@@H]2CCS(=O)(=O)C2)c1[O-] ZINC000157022833
Brc1ccc(-c2noc(CSc3nnc(-c4ccco4)n3-c3ccccc3)n2)cc1 ZINC000003655986
CC1C=CC(C)(C)CC(N=Nc2ccc([N+](=O)[O-])cc2[N+](=O)[O-])=C1 ZINC000014822335
CC(C)CN1C(=O)/C(=C/c2c(NCCCOC(C)C)nc3ccccn3c2=O)SC1=S ZINC000002258016
Cc1ccc(C)n1-c1ccc(C(=O)N2CCN(S(=O)(=O)c3ccc(C)cc3C)CC2)cc1 ZINC000032990798
O=C1/C(=C\c2cccn2-c2cccc([N+](=O)[O-])c2)SC(=S)N1c1ccc(F)cc1 ZINC000002991778
O=C([O-])c1ccc(S(=O)(=O)N2[C@@H](C(=O)[O-])C[C@H]3CCCC[C@@H]32)cc1 ZINC000072265564
Clc1ccc(OC(Cl)(Cl)N2CCO[C@]3(CCCN(c4cnccn4)C3)C2)cn1 ZINC001164905739
O=C([N-][C@@H]1CC[C@@H](C(F)(F)F)N(C(=O)OCC(F)(F)F)C1)C(F)(F)F ZINC000857560662
O=C(C[C@@H]1CCN2C[C@@H]1/C=C\COc1ccccc1CN(C(=O)c1cnccn1)CC2=O)NCC[NH+]1CCCC1 ZINC000253401921
CCOC(=O)c1oc2ccccc2c1CN(CC#N)c1ccccc1 ZINC000062580291
Cc1nn(-c2nncc(-c3ccccc3)n2)c2c1[C@@H](c1ccccc1OC(C)C)CC(=O)N2 ZINC000015670341
CC(=O)N1CCN(C(=O)C[C@@H]2c3nc(NC(=O)C4CCCCC4)sc3C[C@@H]3[C@](C)(CO)[C@H](O)CC[C@@]23C)CC1 ZINC000004222314
Cn1c2ccccc2sc1=NN=C/C(Cl)=C\c1ccccc1 ZINC000606347146
O=[N+]([O-])c1ccc(N(c2ccc([N+](=O)[O-])cc2)c2ccccc2[N+](=O)[O-])cc1 ZINC000072399475
C[C@H]1C(=O)N[C@@H](Cc2ccccc2)C(=O)NCCN(C(=O)c2ccncc2)CC(=O)N[C@@H](Cc2c[nH]c3ccccc23)C(=O)N1C ZINC000952857080
Cc1ccsc1C=Nn1c(=S)[n-]nc1C(F)F ZINC000002789455
CC(C)[N@@H+]1[C@H](Cn2cccn2)C[C@@H]2CN(C(F)(F)c3cnc(Cl)c(C#N)c3)CC[C@@H]21 ZINC001164841378
Cn1cc(C(=O)N2CCCc3c([N+](=O)[O-])cccc32)c(C2CCCCC2)n1 ZINC000513833726
Nc1nccc(N2CC[C@H]3OCc4cccc(c4)Oc4cc(OCC5CC5)cc(c4)C(=O)NCCC(=O)N[C@H]3C2)n1 ZINC000952858171
CC(C)C[C@H](c1nnnn1C1CCCCC1)N1CCN(C(=O)c2ccco2)CC1 ZINC000020121566
O=C(c1csc(Nc2ccccc2)n1)N1CCCC1 ZINC000023136726
O=[N+]([O-])c1ccc2[nH]cc(Cc3noc(/C=C/c4cncc(F)c4)n3)c2c1 ZINC000545780667
O=c1nc2nc[nH]c2c(Nc2cc(-c3ccccc3)cnc2F)[nH]1 ZINC001170227813
CN(C)c1ccc([C@@H]2[C@@H]3C(=O)N(c4ccc([N+](=O)[O-])cc4)C(=O)[C@@H]3ON2c2ccccc2)cc1 ZINC000102862050
C[C@]12CC[C@@H]3[C@H](CCC4=CC(=O)CC[C@]43C)[C@H]1CC[C@@]2(O)CC#N ZINC000253499657
CC(C)[N@@H+]1[C@H](Cn2cccn2)C[C@@H]2CN(c3nc(Cl)nc(Cl)c3[N+](=O)[O-])CC[C@@H]21 ZINC001164839121
O=c1c2ccccc2nnn1Cc1ccc(Oc2ccc([N+](=O)[O-])cc2)cc1 ZINC000024522912
CCOC(=O)COc1ccccc1/C=C1\SC(=S)N(Cc2ccc(C)cc2)C1=O ZINC000409051846
Cc1sc(NC(=S)NC(=O)c2ccccc2[N+](=O)[O-])c(C#N)c1C ZINC000009140946
O=C1OC2(CCCCC2)OC(=O)C1=Cc1cc(I)cc(I)c1O ZINC000104660253
CN(Cc1cccnc1)[C@@H]1CN(C(F)(F)COc2cccc(Cl)n2)[C@@H]2CCCO[C@@H]12 ZINC001164809382
O=C(/C=C/c1ccc(/C=C/C(=O)c2cccnc2)cc1)c1cccnc1 ZINC000005224194
Cc1ccc(N2CCN(/N=C/c3ccccc3OCC(=O)[O-])CC2)cc1 ZINC000000730040
N=C1/C(=C/c2ccc(OS(=O)(=O)c3ccccc3[N+](=O)[O-])cc2)C(=O)N=C2SC(C(F)(F)F)=NN21 ZINC000102470046
C=C(C)C[N@H+]1C[C@H]2[C@@H](C1)[C@H]1CC[C@@H]2N(C(=O)Cn2cccn2)C1 ZINC001089774055
CC(C)[C@@H]1OCC[C@H]1c1nc(-c2cccs2)no1 ZINC000239654050
O=C1CCNC(=O)c2cc(OCC3CC3)cc(c2)Oc2cccc(c2)CO[C@@H]2CC[N@@H+](CCOCCO)C[C@@H]2N1 ZINC000952865881
O=C1C=CC(=NNc2ccccc2)C(N=NC2=CC(=O)C=CC2=NNc2ccccc2)=C1 ZINC000013403781
NC(=O)c1nsc(C(=O)N(Cc2cccs2)[C@@H](C(=O)NC2CCCCC2)c2c[nH]c3ccccc32)c1N ZINC000100325693
O=C1N[C@H]2C[C@@H](C(=O)NC[C@H]3O[C@H](CCOc4cc(C5CCCC5)ccc41)CC[C@@H]3O)N(Cc1ccncc1)C2 ZINC000514287458
CC(C)C1=NN2C(=NC(=O)/C(=C/c3ccccc3OS(=O)(=O)c3ccccc3[N+](=O)[O-])C2=N)S1 ZINC000009334451
CC[C@@H]1C(=O)N(C)c2cnc(N3C[C@H](C)[N@H+](C)C[C@@H]3C)nc2N1[C@H]1CCC(F)(F)C1 ZINC001164635593
C[C@]1(C(=O)[N-]S(=O)(=O)c2cc(Br)cc(C#N)c2)C[C@H]2C[C@H]2C1 ZINC000815978356
CC1(C)CC(=O)C(=NNc2ccc(SC(F)(F)F)cc2)C(=O)C1 ZINC000001454680
C[C@@H]1[C@@H](Cc2ccccc2)CCN1C(=O)NCc1ccccc1[N+](=O)[O-] ZINC000472949581
O=C([O-])CCCN1C(=O)/C(=C/c2ccnn2CC2CC2)SC1=S ZINC000849176604
COC(=O)CC12C[C@H]3C[C@@H](C1)CC(c1ccc([N+](=O)[O-])cc1)(C3)C2 ZINC000016662283
O=[N+]([O-])c1c(N2CCC[C@@H]2c2ccc(F)cc2)nc2ccccn21 ZINC000026142006
C=CCn1c(Cc2cccc3ccccc32)nnc1N1C[C@@H](C)O[C@]2(CCCOC2)C1 ZINC000508831502
C=CCSC1=N/C(=C\c2cn(C(C)=O)c3ccccc23)C(=O)S1 ZINC000003003471
C[C@@H](CN(Cc1ccccc1)C(=O)/C=C/c1cccs1)C(=O)[O-] ZINC000137708511
CC(=O)c1cccc(S(=O)(=O)N2CCN(C(=O)CN3C(=O)N[C@@]4(CCCc5sccc54)C3=O)CC2)c1 ZINC000096021395
C[C@@H]1CN(C(=O)c2cn(C)c(=O)n2C)C[C@H]1C[NH2+]Cc1cccc(C#N)c1 ZINC001094247291
N#C[C@H](c1ccccc1)[C@@H]1CCCN1C(=O)c1cc(=O)[nH]c2ccc([N+](=O)[O-])cc21 ZINC000436354725
O=C1/C(=C/c2cccc(OCc3ccccc3)c2)SC(=S)N1Cc1ccco1 ZINC000009188443
CC(C)(C)CC(=O)N1CC[C@H](NC(=O)NC2CCCCC2)[C@H]1C(=O)N[C@H](Cc1c[nH]c2ccccc12)C(N)=O ZINC000004201079
C=CCN1C(=O)/C(=C/c2ccc(OCc3ccc(I)cc3)cc2)C(=O)NC1=S ZINC000408902600
Cc1cc(C=C2C(=O)[N-]C(=O)NC2=O)c(C)n1-c1cc(C(=O)[O-])ccc1C ZINC000107739427
Cc1cnn([C@@H](C)[C@@H](C)N(Cc2nc(-c3ccco3)oc2C)Cc2nc(-c3ccco3)oc2C)c1 ZINC000069659389
C[C@@H]1C[C@H]2O[C@@]3(O[C@@H]2C(C)(C)O)[C@H](O)[C@@]2(C)[C@@H]4CC[C@@H]5[C@]6(C[C@@]46CC[C@]2(C)[C@@H]13)CC[C@H](O[C@@H]1OC[C@@H](O)[C@H](O)[C@H]1O)C5(C)C ZINC000049942441
Cc1nc([N-]c2nncs2)cc([C@@H]2CCCN(C(=O)/C=C/c3ccccc3)C2)n1 ZINC000585291361
O=c1c(Cl)c(NN=Cc2ccc([N+](=O)[O-])cc2)cnn1-c1ccccc1 ZINC000005776063
O=[N+]([O-])c1ccc(N[C@@H]2CCN(Cc3cscn3)C2)nc1 ZINC000096443415
CC(C)(C)c1[n-]n(Cc2cccnc2)c(=O)c1CCC#N ZINC000193674810
CSc1ccc(C=CC([O-])=C2C(=O)C=C(C)OC2=O)cc1 ZINC000003543730
CCCN(CN1C[C@]2(C[NH+]3CCC2CC3)OC1=O)[C@H]1CCN(C(=O)OC(C)(C)C)C1 ZINC000790362371
Cc1cc(/C=C2\C(=O)[N-]C(=S)N(c3cc(C)cc(C)c3)C2=O)c(C)n1-c1ccc(C(C)(C)C)cc1 ZINC000408775563
CC(=O)[C@]1(C)C[C@@H](c2ccncc2)N(c2ccccc2)O1 ZINC000020161553
C[C@H](NCc1csc(C2CCCC2)n1)c1c(F)cncc1F ZINC000285869571
O=C(C[C@@H]1CCN2C[C@@H]1/C=C/COc1ccc(N3CC[NH2+]CC3)cc1CNCC2=O)NCc1cccc(F)c1 ZINC000100035181
Cc1ccc(NC(=O)[C@H]2CCCN(C(=O)c3csc(I)n3)C2)nc1 ZINC001264669635
O=C(/C=C\c1ccc(N2CCCCC2)cc1)c1cccc([N+](=O)[O-])c1 ZINC000098053761
Cc1cc(/C=C2/C(=O)N(c3ccccc3)N=C2C)c(C)n1-c1ccc(C)c([N+](=O)[O-])c1 ZINC000408903123
Cc1ccc(S(=O)(=O)Oc2ccccc2/C=C2/C(=O)ON=C2c2ccccc2)cc1 ZINC000013573706
C/N=C1/S/C(=C/c2cn(Cc3ccccc3C#N)c3ccccc23)C(=O)N1C ZINC000408929499
C=C(Cl)C[N@@H+]1C[C@@H](CNC(=O)[C@H]2CCc3nnnn3CC2)[C@H](C)C1 ZINC001092983426
CCC(CC)C1=NN2C(=NC(=O)/C(=C\c3cc(C)n(-c4ccccc4)c3C)C2=N)S1 ZINC000006709547
Cc1cc(/C=C2/SC(=S)N(c3ccccc3)C2=O)c(C)n1-c1ccc(C)cn1 ZINC000408961579
Cn1cc(/C=C\c2nc3ccccc3c(=O)n2-c2ccc([N+](=O)[O-])cc2)c2ccccc21 ZINC000033410570
Cc1ccc(N2C(=O)[N-]C(=O)C(=Cc3cc(Br)ccc3OCc3ccccc3)C2=O)cc1 ZINC000008895169
C=CCN1C(=O)/C(=C/C=C/c2ccccc2)S/C1=N\c1nnc(CC)s1 ZINC000016689562
C[C@@H](c1ccccc1)N1CC(=O)N([C@H]2CCCN(c3ccc(C#N)cc3F)C2)C1=O ZINC000431381308
Cc1[nH]c2ccccc2c1C=NNC(=S)Nc1ccc(C)cc1C ZINC000254480631
O=[S@@](CCN1CC[C@H]1c1ccc(Cl)cc1)C(F)(F)F ZINC001170205736
COCc1ccc(C(=O)N2CCC[C@@H](c3nnc4ccccn43)C2)cc1 ZINC000040011980
[NH3+][C@H]1CCCO[C@@H]1C1CCN(c2ncc(Br)cc2[N+](=O)[O-])CC1 ZINC000574262954
C[C@@]1(C2CC2)NC(=O)N(c2ccc(C[NH2+]Cc3cnc(N4CCCC4)nc3)cc2)C1=O ZINC000790612128
N#Cc1cc(N2C[C@@H]3CCC[C@H](NC(=O)[O-])[C@H]3C2)nc2ccc([N+](=O)[O-])cc12 ZINC000833974625
O=C([C@@H]1C[C@H]1c1ccc([N+](=O)[O-])cc1)N(c1ccccc1)[C@@H]1CCOC1 ZINC000415541922
CN1CC(=O)N(c2cccc(F)c2)C[C@@]12CCN(c1nccnc1Oc1ccccc1)C2 ZINC001165004281
O=[N+]([O-])c1ccc(Cl)c([C@@H]2Nc3c(Cl)ccc([N+](=O)[O-])c3[C@@H]3C=CC[C@@H]32)c1 ZINC000058929067
O=C([O-])COc1c(I)cc(C=C2C(=O)NC(=S)NC2=O)cc1I ZINC000033358385
Nc1ccc(/N=C/c2cc([N+](=O)[O-])ccc2[O-])cc1[N+](=O)[O-] ZINC000004535145
O=C(c1cc([N+](=O)[O-])ccc1Oc1ccccc1)N1CCO[C@@H]2CCC[C@@H]21 ZINC000514234436
c1cc(-c2nnc(N3CCC[C@@H]3CC3CCCC3)n2C[C@@H]2CCOC2)co1 ZINC000655656775
Cn1ccc(N2C(=O)c3cccc4c([N+](=O)[O-])ccc(c43)C2=O)n1 ZINC000000192505
O=C(COc1ccc(F)cc1F)N1CCc2ccc([N+](=O)[O-])cc21 ZINC000024348077
CC1CCN(C(=O)C2CCN(C(=O)c3ccc(N(C)C)cc3)CC2)CC1 ZINC000058174483
Cc1[n-]n(-c2ccc(C)cc2)c(=O)c1C=Nc1ccc(Br)cn1 ZINC000095276478
Cc1ccc([C@@H](C)N(C)CC(=O)Nc2ccccc2[N+](=O)[O-])s1 ZINC000053212789
CC(C)SC1=NSC2=NC(=O)/C(=C\c3ccc(-c4ccc([N+](=O)[O-])cc4)o3)C(=N)N12 ZINC000032957611
Cc1[n-]n(-c2ccccc2)c(=O)c1C=Nc1ccc(F)cc1[N+](=O)[O-] ZINC000102580688
CN1C(=O)C(=Cc2cc([N+](=O)[O-])ccc2N2CCSCC2)C(=O)N(C)C1=O ZINC000013690656
CC(C)(C)N=C1Nc2ccccc2CN[C@]12CCN(C(=O)C1CCC1)C2 ZINC000065265954
O=[N+]([O-])c1cc(Br)cnc1NCc1ccn(C2CCCC2)n1 ZINC000154728775
Cc1ccc(OCCn2cccc2/C=C2\C(=N)N3N=C(N4CCCC4)SC3=NC2=O)c(C)c1 ZINC000020356384
C/C=C(\C)C(=O)N1CCC2(CC1)c1ccccc1[C@@H](n1ccnc1)[C@@H]2O ZINC000020541992
O=C(CN1C(=O)/C(=C/c2ccco2)SC1=S)NCCCn1ccnc1 ZINC000009187765
O=C([N-]S(=O)(=O)C=Cc1ccc(F)cc1)[C@@H]1CC1(Cl)Cl ZINC000095407456
Cc1cc(N2CCCn3c(=O)cc(C[N@@H+](C)C(C)C)nc3C2)nc2ccc([N+](=O)[O-])cc12 ZINC001164815275
O=C(NN1C(=O)/C(=C/c2ccc(N3CCOCC3)c([N+](=O)[O-])c2)SC1=S)C12CC3CC(CC(C3)C1)C2 ZINC000409141100
Cc1cccc(COC[C@]23CCCO[C@H]2CCN(c2ccnc(N4CCN(C)CC4)n2)C3)n1 ZINC001164958000
CSCC[C@@H]1NC(=O)Cc2ccc(cc2)OCCn2cc(nn2)CNC(=O)[C@H](Cc2ccccc2)NC1=O ZINC000952855916
CC(C)Cn1cnnc1[C@H]1CCCN1c1ccc2cc([N+](=O)[O-])ccc2n1 ZINC000078022035
O=C1S/C(=C\c2cccn2-c2cccc([N+](=O)[O-])c2)C(=O)N1Cc1ccccc1F ZINC000106696606
Cc1nn([C@@H]2CCS(=O)(=O)C2)c(C)c1CN(C)C(=O)/C=C/c1ccc(N2CCCCCC2)cc1 ZINC000009209301
C=C(C)CC[N@@H+]1C[C@@H]2CN(C(=O)C[C@@H]3CCCS3(=O)=O)C[C@]2(C)C1 ZINC001091885133
CCN1C(=O)/C(=C/c2cn(Cc3cccc([N+](=O)[O-])c3)c3ccccc23)SC1=S ZINC000409376501
CN(C(=O)c1ccc(S(=O)(=O)N(C)C2CCCCC2)cc1)c1ccc(C#N)cc1 ZINC000461548800
O=C(N[C@@H]1CN(C(F)(F)c2cc(Cl)cnc2Cl)[C@@H]2CCCO[C@@H]12)c1cscn1 ZINC001164948684
C[C@]12C(=O)N(c3ccccc3OC(=O)c3ccccc3)C(=O)[C@H]1C1c3ccccc3C2c2ccccc21 ZINC000001179611
O=C([O-])/C=C/C(=O)c1ccc2c3c(cccc31)CC2 ZINC000071772884
O=C1/C(=C/c2c(=O)n3ccccc3nc2NCc2ccco2)SC(=S)N1Cc1ccco1 ZINC000002321385
O=C1[N-]N(c2ccccc2)C(=O)/C1=C/c1ccccc1OCc1ccccc1 ZINC000000686995
O=C(N[C@@H]1C[C@H]2CC[C@@H]1N2C(=O)c1ccc2oc(=O)nc-2[n-]1)[C@@H]1OC[C@@H]2CCC[C@@H]21 ZINC001004698881
C[C@H]1CC[C@@](NC(=O)[C@H]2CCC[C@@H](C(F)(F)F)C2)(C(=O)[O-])CC1 ZINC000659179857
O=C1[N-]C(=O)N(c2ccc(Cl)cc2)C(=O)/C1=C/c1ccsc1 ZINC000000448994
CC(C)[C@@H]1Cc2c(sc3c2c(=O)n(Cc2ccccc2)c2nnc(S[C@@H](C)C(=O)N4CCCCC4)n32)CO1 ZINC000001308224
CC(C)N(C)Cc1nnc2n1CCCN(c1ncccc1C(=O)N1CCc3ccccc31)C2 ZINC001165009139
Cc1cc(/C=C2\C(=N)N3N=C(S(=O)(=O)CC(C)C)SC3=NC2=O)c(C)n1-c1ccccc1 ZINC000020208689
Fc1ccc2c(c1)[C@@H](Nc1ncc(I)cn1)CCS2 ZINC000613266466
Cc1nn(-c2ccccc2)cc1C(c1c(N)nc(=S)[nH]c1[O-])c1c(N)[nH]c(=S)[nH]c1=O ZINC000013545744
O=C([O-])C(C(=O)/C=C/c1ccc(Br)cc1)=C1SCCS1 ZINC000062716073
CCNc1nc2ccccn2c(=O)c1/C=C1\SC(=S)N(CCCc2ccccc2)C1=O ZINC000002376228
CCOC(=O)c1cnn(Cc2csc(N(C(C)=O)c3ccc(C)c(C)c3)n2)c1C#N ZINC000499467890
O=C1OC2(CCCC2)OC(=O)C1=Cc1cccc(Oc2ccc([N+](=O)[O-])cc2[N+](=O)[O-])c1 ZINC000058866012
N#CC1(C#N)[C@H]2CCCC[C@@]23OC(=N)[C@]1(C#N)[C@@H](c1ccc(F)cc1)O3 ZINC000005447873
O=[N+]([O-])c1ccc([C@H]2OCCCN2C(=S)Nc2ccccc2)cc1 ZINC000001314774
N#Cc1ccccc1CSCCN1C(=O)N[C@@H](Cc2c[nH]c3cc(F)ccc23)C1=O ZINC000430754651
C[C@@H]1CCCCN1c1nnc([C@H]2CCO[C@@H]2c2ccccc2)n1CC1CC1 ZINC000612895414
C[C@@H]1CN(c2nnc(C3CCC3)n2Cc2cccs2)C[C@@](C)(C(F)F)O1 ZINC000612003761
C[C@@H](CCC(=O)[O-])[C@H]1CC[C@H]2[C@@H]3[C@H](O)C[C@@H]4C[C@@H](O)CC[C@]4(C)[C@H]3C[C@H](O)[C@]12C ZINC000118913675
CCN(C[C@@H]1CCN(Cn2nc(C3CC3)sc2=S)C1)CC(F)(F)F ZINC000177637581
N#C[C@H](C(=O)CC12CC3CC(CC(C3)C1)C2)c1nc2ccccc2[nH]1 ZINC000004864033
COC1(C(F)(F)Cn2c(CC(C)C)nnc2N2CC[C@H](N3CCCC3=O)C2)CCOCC1 ZINC001299739894
CC(C)(C)c1ccc(C2N=NC(=S)N2N=Cc2ccco2)cc1 ZINC000006781574
C=CCN1C(=O)[N-]C(=O)/C(=C/c2ccc(C(C)(C)C)cc2)C1=O ZINC000006262675
CC1(C)CC(=O)C2=C(C1)N(CC(=O)[O-])C1=C(C2)C(=O)CC(C)(C)C1 ZINC000005415049
Cn1ccc(CC[NH2+]Cc2cc(I)cc([N+](=O)[O-])c2)n1 ZINC000570205748
FC(F)(F)c1csc(N2CCC(c3ccc4cccnc4n3)CC2)n1 ZINC000656214224
CC(C)(C)N1C(=O)NC(=O)[C@]2(Cc3cc([N+](=O)[O-])ccc3N3CCC[C@@H]32)C1=O ZINC000008995578
CSc1ncc(CN2CCC[C@H]2c2csc(Nc3cc(C#N)ccn3)n2)cn1 ZINC000585294761
O=[N+]([O-])c1cc(C(F)(F)F)ccc1S(=O)(=O)N(C1CC1)[C@H]1CC[NH2+]C1 ZINC000582605577
Fc1ccc(Cl)nc1C(F)(F)N1CCn2cccc2C1 ZINC001165050344
O=C(COC(=O)C1(c2ccc(F)cc2)CCCC1)c1ccc([N+](=O)[O-])cc1 ZINC000140917668
NC(=O)[C@H]1Sc2[nH]c(=O)sc2[C@@H](c2ccc(C(F)(F)F)cc2)[C@H]1C(N)=O ZINC000096318961
O=c1c2ccccc2nc2c3ccccc3c(N/N=C/c3cccnc3)nn12 ZINC000005753111
CC(C)(C)c1ccc(C(=O)N2CCN(c3ccc(N)cc3C#N)CC2)cc1 ZINC000070462100
CN1C(=O)CC[C@@H]2[C@H]1CC[N@H+]2[C@H]1CCN(C(=O)OC(C)(C)C)[C@H](C#N)C1 ZINC001172986768
C=CCO[C@@H]1C[C@H]2C(=O)Nc3ccc(-c4ccccc4F)cc3C(=O)N2C1 ZINC000008297205
O=C([O-])CC[C@@H]1CCCN(C(=O)NC[C@H](c2cccs2)[NH+]2CCCC2)C1 ZINC001339837577
O=[N+]([O-])c1nn(CN2CC[C@@H]3[C@@H](CCC[N@@H+]3C3CC3)C2)cc1Br ZINC000772828562
CCN1C(=O)/C(=C/c2cc([N+](=O)[O-])ccc2OCCOc2cccc(C)c2)SC1=S ZINC000008916049
Cn1c2nnc(CS[C@H]3CCCc4ccccc43)n2c2ccccc2c1=O ZINC000109145015
O=C1/C(=C/c2ccccc2[N+](=O)[O-])SC(=S)N1c1ccc(Cl)c(Cl)c1 ZINC000409332403
O=[N+]([O-])c1ccccc1C=Nn1c(=S)[n-]nc1-c1ccco1 ZINC000004901110
c1cnc2c(c1)cccc2-c1nnc(N2CC[C@@H](C3CC3)C2)n1CC1CC1 ZINC000612782157
c1csc([C@H]2C[C@H](c3ccccc3)Nc3ncnn32)c1 ZINC000000086579
Cc1c[nH+]ccc1N1CCC(C(=O)Nc2nc(C(=O)[O-])c(C3CC3)s2)CC1 ZINC000910738842
Cc1ccccc1Cn1cc(/C=C2/C(=N)N3C(=NC2=O)SN=C3S(C)(=O)=O)c2ccccc21 ZINC000020205863
CC1(C)CC(=O)C(=CC=CCC=C2C(=O)CC(C)(C)CC2=O)C(=O)C1 ZINC000146777993
N#CCc1ccc(NCc2ccccc2OCc2cccnc2)cc1 ZINC000095352965
O=C1NC(=Cc2ccc([N+](=O)[O-])o2)C(=O)N1c1ccc(Cl)cc1 ZINC000409174005
CCOC(=O)CCN1C(=O)/C(=C/c2cccc(OCc3ccccc3)c2)SC1=S ZINC000028048189
CCn1nccc1S(=O)(=O)[N-]c1nc(-c2ccc(C)s2)cs1 ZINC000769850518
O=C(Nc1ccc(-c2csnn2)cc1)N1CCCCC[C@@H]1c1ccncc1 ZINC000056788006
C[C@@H]1CCc2ccccc2N1Cc1nc(=O)c2c(-c3ccco3)csc2[nH]1 ZINC000007674395
C=CCn1c([C@H]2Cc3ccccc3O2)nnc1N1CC[C@]2(C1)OCc1ccccc12 ZINC000508953870
Cc1sc(NC(=O)[C@@H]2CC=CC[C@@H]2C(=O)[O-])c(C#N)c1C ZINC000004144480
C[C@H]1CN(c2nnc(-c3ccoc3)n2C[C@H]2CCOC2)CC2(CCCCC2)O1 ZINC000655656546
C[C@@]1(CO)[C@H](OC(=O)NC2CCCCC2)CC[C@@]2(C)[C@H](CC(=O)NCc3cccs3)[C@H](O)CC[C@H]12 ZINC000004236608
C=CC(=O)N1C[C@H]([N-]C(=O)C(F)(F)F)CC[C@@H]1C(F)(F)F ZINC000328598296
O=C(COC(=O)c1sccc1C1CC1)Nc1ccc(N2CCCC2)cc1 ZINC000064125362
Cc1c(C)n(C2CCCCC2)c(NC(=O)CN(C)CC(=O)OC(C)(C)C)c1C#N ZINC000507345202
Cc1cc(/C=C/c2ccc3c(c2)C(=O)c2ccccc2C3=O)c([N+](=O)[O-])cc1[N+](=O)[O-] ZINC000003845331
Nc1cc(-c2ccc(Br)cc2)nn1-c1nc(-c2ccc(Br)cc2)cs1 ZINC000001573349
CCS(=O)(=O)C1=NN2C(=NC(=O)/C(=C\c3cn(CCOc4ccccc4)c4ccccc34)C2=N)S1 ZINC000041083941
O=C1N=C(SCc2nnn[n-]2)SC1=Cc1csc2ccccc12 ZINC000814772337
O=C1CSC(=S)N1/N=C/c1c[nH]c2ccc(Br)cc12 ZINC000016925873
Cn1c2nnc(CSc3nc(C4CC4)n(-c4ccccc4)n3)n2c2ccccc2c1=O ZINC000022027977
Cc1nn(C)c(C)c1N=Cc1c(C)[n-]n(-c2ccc(C)c(C)c2)c1=O ZINC000408757979
CN(C)c1ccc(C=C2CCCC3C2=Nc2ncnn2[C@H]3c2ccc(N(C)C)cc2)cc1 ZINC000102828781
CC(C)(C)[N@@H+]1CC[C@](F)(C(=O)N2C[C@@H]3CCC[C@]3(CNCC#N)C2)C1 ZINC001112529625
Cc1cc(/C=C2/C(=N)N3N=C(c4cccs4)SC3=NC2=O)c(C)n1-c1ccc(F)cc1 ZINC000004410492
CCOc1cccc2[nH]cc(CC(=O)N[C@H]3C[C@@H]3c3cccnc3)c21 ZINC000328591365
Cc1ccc([N+](=O)[O-])cc1S(=O)(=O)N1CCN(C(=O)N2CCCCC2)CC1 ZINC000012853335
C[C@@H](NS(=O)(=O)c1ccc([N+](=O)[O-])cc1)c1ccc2c(c1)CCCC2 ZINC000007689058
N#Cc1ccccc1Sc1ccccc1C(=O)N1CCC(N2CCCNC2=O)CC1 ZINC000439590985
O=[N+]([O-])c1ccc(-c2ccc(C[NH2+]C[C@H]3CS(=O)(=O)CCO3)s2)cc1 ZINC000507822269
C=CCn1c(SCC#N)nnc1-c1cc2c(s1)CC[C@@H](CC)C2 ZINC000009944538
O=C(C1CCN(S(=O)(=O)c2c[nH]cn2)CC1)N1CCc2[nH]c3cc(-c4ccccc4)nn3c(=O)c2C1 ZINC000097942130
Cc1nc(CN2CCN(C)C3(CCN(c4nccc(C(=O)OC(C)(C)C)n4)CC3)C2=O)cs1 ZINC001164819717
Cc1sc(C(=O)N2CCCC[C@@H]2c2nc[nH]n2)cc1[N+](=O)[O-] ZINC000096490136
CC(C)c1c(-c2cnn(C(C)(C)C)c2)nc2c(C#N)c[n-]n2c1=O ZINC000642814879
CC#CC[N@H+]1CC[C@@H](N(CC)C(=O)c2cnn(CC)c2C)C1 ZINC001033995419
Cc1ccc(C)n1-c1ccsc1-c1cc2nccc(-c3cnc4sccn4c3=O)n2n1 ZINC000001403922
O=C1C[C@@H](c2cc(F)ccc2-n2cccn2)c2c(nc3sccn32)CN1 ZINC000065406844
Cc1cc(-c2ccc(/C=C3\C(=O)N(C)C(=O)N(c4ccccc4)C3=O)o2)cc([N+](=O)[O-])c1C ZINC000059138958
NC(=S)n1[n-]c(-c2ccccc2)c(N=Nc2ccc(C(=O)[O-])cc2)c1=O ZINC000100507717
N#Cc1ccnc(NC(=O)[C@@H]2C[C@@H]3CCCC[C@@H]3N2C(=O)c2ccccc2)c1 ZINC000278066179
COCc1c(C#N)c(=O)[n-]c(C=Cc2ccc(C)cc2)c1[N+](=O)[O-] ZINC000409207301
C=CC[NH2+][C@@H]1CN(C(=O)c2csc3cncn32)C[C@H]1c1cnn(C)c1 ZINC001087000011
O=[N+]([O-])c1cc([N+](=O)[O-])cc(-n2cc(Br)cn2)c1 ZINC000015084455
N#Cc1ccc(NCc2ccc(-n3ccnc3)cc2)c(C(F)(F)F)c1 ZINC000095949748
C[C@]1(c2ccsc2)NC(=O)N(Cc2csc(CCc3ccccc3)n2)C1=O ZINC000176994039
Cc1c(NC(=O)CCCN2C(=O)/C(=C\c3ccco3)SC2=S)c(=O)n(-c2ccccc2)n1C ZINC000008820313
CN(Cc1ccco1)Cc1cncc2c1CCN(c1ccc(C(C)(C)C)cn1)C2 ZINC001164912278
COCCNc1nc2ccc(C)cn2c(=O)c1/C=C1\SC(=S)N(Cc2ccc(C)cc2)C1=O ZINC000016805819
N#C[C@@H]1C(=O)Nc2nc3ccccc3n2[C@@H]1c1ccc(OCc2ccccc2)cc1 ZINC000020637402
CCC(CC)(C[NH2+][C@@H]1CCOC[C@H]1[C@@H]1CCCN1C(=O)OC(C)(C)C)C(=O)[O-] ZINC001603542012
CCOC(=O)c1csc([C@@H]2CCCN2[C@@H]2CCCN(c3ccc(C#N)cc3)C2=O)n1 ZINC000484938806
CC1(c2ccc([N+](=O)[O-])cc2)OC(=O)C(=Cc2ccc([N+](=O)[O-])s2)C(=O)O1 ZINC000001868638
COc1ccccc1N1CCN([C@@H](c2nnnn2C[C@@H]2CCCO2)c2cc3ccc(C)cc3[nH]c2=O)CC1 ZINC000019940598
CCOC(=O)CNc1cnn([C@@H]2O[C@@H](COC(=O)c3ccccc3)[C@@H](OC(=O)c3ccccc3)[C@@H]2OC(=O)c2ccccc2)c(=O)n1 ZINC000008398296
CCn1cc(C=NNc2ccc(S(=O)(=O)[N-]c3nccs3)cc2)cn1 ZINC000748082153
Cc1cc(/C=C2/C(=N)N3N=C(c4cccnc4)SC3=NC2=O)c(C)n1Cc1ccccc1 ZINC000033571506
CC(C)C(=O)N1CCC[C@H]1C(=O)NC1CCCCC1 ZINC000036107122
CCN(CC)c1ccc(/C=C2\SC(=S)N(c3cccc([N+](=O)[O-])c3)C2=O)cc1 ZINC000059417972
Cc1ccc(Sc2ccc(C=C3C(=O)[N-]C(=O)N(c4ccc(Br)cc4)C3=O)o2)cc1 ZINC000033352068
CC(C)(C)c1ccc([C@H](C#N)NC(=O)[C@@H](CCS(C)(=O)=O)c2ccccc2)cc1 ZINC000448344582
Cc1noc(C)c1S(=O)(=O)N1CCN(C(=O)CN2C(=O)N[C@@](C)(c3ccc(C(C)(C)C)cc3)C2=O)CC1 ZINC000012921495
CCOc1cc(C=C2C(=O)[N-]C(=S)N(c3ccccc3F)C2=O)ccc1OCc1cccc(C)c1 ZINC000059135883
OCc1cccc(/N=C/c2ccc(/C=N/c3cccc(CO)c3)cc2)c1 ZINC000000561257
O=C(CCN1C(=O)[C@@H]2CC=CC[C@@H]2C1=O)Nc1ccccc1C(F)(F)F ZINC000100099705
N=C1/C(=C\c2ccc(SCc3ccco3)o2)C(=O)N=C2SC(c3ccccc3)=NN21 ZINC000020238734
O=C(Nc1nncs1)N[C@H]1CCc2ccccc21 ZINC000043130676
C[C@H]1CC[C@@](NC(=O)NC[C@@H]2CCC[N@H+](C)[C@@H]2c2cccs2)(C(=O)[O-])CC1 ZINC000909066032
CCC[C@@]12CCCN1C(=O)N(CCCCc1ccc([N+](=O)[O-])cc1)C2=O ZINC000478998148
O=[N+]([O-])c1cc(Nc2cc(C3CC3)nc(NC3CCCCC3)n2)ccc1F ZINC000328986407
Cc1cccc(N2C(=O)/C(=C/c3ccsc3)C(=O)[N-]C2=S)c1C ZINC000409125886
CCCC(=NOCC)C1C(=O)CC([C@@H]2CCCSC2)CC1=O ZINC000026978387
Cc1ccnc(N[C@H]2CC[C@H](Nc3ccccn3)CC2)c1[N+](=O)[O-] ZINC000253428940
Cc1[n-]n(-c2ccc(C)cc2C)c(=O)c1C=Nc1ccccc1[N+](=O)[O-] ZINC000101346674
CN1CCc2c(C#N)c(/N=C/c3ccc(Oc4ccc([N+](=O)[O-])cn4)cc3)sc2C1 ZINC000409209673
CC(C)Cn1[n-]c(CC(=O)OCc2cc(Br)cc(C#N)c2)cc1=O ZINC000904966231
Cc1cccc(COc2ccccc2C=C2C(=O)[N-]C(=O)N(c3ccc(Br)cc3)C2=O)c1 ZINC000059198280
C[C@@]1(CO)[C@H](OC(=O)Nc2cccc(C(F)(F)F)c2)CC[C@@]2(C)[C@H](CC(=O)N3CCC[C@H]3CO)[C@H](O)CC[C@H]12 ZINC000004236740
CN1C(=O)/C(=C/c2ccc(C(=O)N[C@@H]3C=CS(=O)(=O)C3)cc2)SC1=S ZINC000009215950
O=C1CCCC2=C1[C@H](c1cccs1)CC(=O)N2c1ccc(F)cc1 ZINC000000110423
O=C(c1ccncc1F)N1C[C@H](c2ccccc2)[C@@H]2CCCC[C@@H]21 ZINC000274954191
Cc1ccc(-c2noc([C@@H]3CC34CCCCC4)n2)nn1 ZINC000092036887
O=C(C=NN=c1nc(-c2ccccc2)cn[n-]1)c1ccccc1 ZINC000101002594
C[C@H]1[C@@H](c2ccccc2)c2ccccc2CCN1c1c([N+](=O)[O-])ncn1C ZINC000434947341
Cc1nc(-c2ccccc2)nc(NN=Cc2ccccc2[N+](=O)[O-])c1C ZINC000004947153
CN(C)C(=O)COc1nc([C@@H]2CCCCN2CC(=O)N(C)C)nc2c1CN(C(=O)C1CCCCC1)CC2 ZINC000072341284
O=[N+]([O-])c1ccc(-n2cccc2[C@H]2[C@H](c3ccccn3)NC(=S)N2c2ccc(Oc3ccccc3)cc2)cc1 ZINC000224647878
CS(=O)(=O)N1CCC2(CC1)C/C=C/COc1ccccc1C(=O)NC[C@@H](Cc1ccccc1)NC2=O ZINC000257235176
Cn1cc(-c2csc([N-]S(=O)(=O)c3ncn(C)c3Cl)n2)cn1 ZINC000743046402
Cc1cc(C#N)c(N2Cc3nccn3C[C@@H](C[NH+](C)C)C2)nc1C ZINC001164731200
Cc1[n-]n(-c2nc3ccccc3o2)c(=O)c1[C@@H]1CC(=O)N(c2ccccc2F)C1=O ZINC000100068965
O=C(N[C@@H]1C[C@H]1c1ccc(Br)cc1)c1ccccc1[N+](=O)[O-] ZINC000437291056
O=C1/C(=C/c2cccs2)SC(=S)N1/N=C/c1cccs1 ZINC000002823080
C[C@@H]1C(=O)[C@@H](C)[C@@H](c2ccc([N+](=O)[O-])cc2)N[C@@H]1c1ccc([N+](=O)[O-])cc1 ZINC000033927863
CC1(C)OC[C@@H]([C@H]2O[C@H]3OC(C)(C)O[C@H]3[C@@H]2OC(=O)[C@@H](Cc2ccccc2)NC(=O)CNC(=O)OCc2ccccc2)O1 ZINC000070699264
CCOC(=O)c1c(C)c(C(=O)OC)sc1NC(=O)CSc1nc(C)nc2sc3c(c21)CCC3 ZINC000001895937
O=[N+]([O-])c1cc([C@@H]2Nc3c(Cl)ccc([N+](=O)[O-])c3[C@@H]3C=CC[C@@H]32)ccc1Cl ZINC000409155759
Cc1cc(C)cc(C=CC([O-])=C2C(=O)C=C(C)OC2=O)c1 ZINC000102500618
Cc1nc2sc3c(c2c(N2CCCn4c(=O)cc(C[N@@H+](C)C(C)C)nc4C2)n1)CCC3 ZINC001164812069
c1cc2c(nccc2-c2cnn([C@H]3CCCCO3)c2)[nH]1 ZINC000426544366
Cc1ccc(C(=O)N(c2ccccc2)[C@H]2C[C@@H](C)N(C(=O)c3ccco3)c3ccccc32)cc1 ZINC000002312836
CSc1nc2c(c(N3CC[C@@H]4[C@@H](C[C@@H](Cn5cncn5)[N@@H+]4CC4CC4)C3)n1)CCCC2 ZINC001164739236
Cc1c(NC(=O)CN2C(=O)/C(=C/c3ccc(C)cc3)SC2=S)c(=O)n(-c2ccccc2)n1C ZINC000002250728
Cc1cc(CN=Nc2ccc([N+](=O)[O-])cc2[N+](=O)[O-])c(C)n1Cc1ccco1 ZINC000007893691
CC[NH+](CC)CCCN1C(=O)c2oc3ccccc3c(=O)c2[C@@H]1c1ccc([N+](=O)[O-])cc1 ZINC000009281978
Cc1cc(S(=O)(=O)[N-]C(=O)CCC(F)(F)F)c(C)o1 ZINC000097231255
CC1=CC(=O)C(=CNc2nc(-c3cccc([N+](=O)[O-])c3)cs2)C(=O)O1 ZINC000104301251
O=C(CO[C@@H]1CCCc2ccccc21)N1CCCc2c([N+](=O)[O-])cccc21 ZINC000430784094
O=[N+]([O-])c1ccc(CN(Cc2ccco2)Cc2ccc([N+](=O)[O-])cc2)cc1 ZINC000047549051
C[C@H]1CCCC[N@@H+]1C[C@@H]1CCCN(C(=O)C(=O)N2CCC(C#N)CC2)C1 ZINC000331774547
Cc1[n-]n(-c2ccccc2C)c(=O)c1C=Nc1ccc([N+](=O)[O-])cc1C ZINC000004180584
CN(C)c1ccc([S@@](C)(=O)=NC(=O)/C=C\c2ccco2)cc1 ZINC001132066335
O=C(C#CC1CC1)N1C[C@H]2CCN(C(=O)[C@@]34CC[N@H+](C3)CCC4)C[C@H]2C1 ZINC000986080156
CC(C)Oc1ccccc1/C=C1\SC(=O)N(Cc2ccc([N+](=O)[O-])cc2)C1=O ZINC000106743211
Cc1cc(C)cc(-c2nnc(Sc3cc4c(cc3[N+](=O)[O-])CCC(=O)N4)o2)c1 ZINC000170639396
Cc1ccc(N2C(=O)/C(=C/c3ccccc3C)C(=O)[N-]C2=S)cc1 ZINC000000447560
O=C1C(=Cc2ccc([N+](=O)[O-])cc2)NC(=S)N1C1CCCCC1 ZINC000102221015
Cc1ccc(S(=O)(=O)N[C@H]2c3cccc4cccc(c34)[C@H]2Sc2ncc(C(F)(F)F)n2N)cc1 ZINC000003227051
Cc1ccc(C(=O)Oc2ccccc2C=Nn2c(C)nc3ccccc3c2=O)cc1 ZINC000409148456
Cn1cc(CNc2ccc([N+](=O)[O-])c3cnccc23)c(C(F)(F)F)n1 ZINC000119030000
Cc1nc(CN2CCO[C@@H]3CCN(c4ncc5c(n4)CCCC5)CC[C@@H]32)cs1 ZINC001164991806
Cc1ccc(C)c([C@@H]2CCCN2c2nnc(-c3cn(C)nn3)n2CC(C)C)c1 ZINC000611806703
O=[N+]([O-])c1cc2ccccc2nc1N[C@@H]1CCOC2(CCSCC2)C1 ZINC000276555196
O=C(CN1C(=O)SC(=Cc2ccc([N+](=O)[O-])cc2)C1=O)c1ccccc1 ZINC000409219432
Cc1ccc(-c2nc([N-]S(=O)(=O)c3cnnn3C)sc2C)s1 ZINC000863444698
COc1cc([C@@H]2CC(=O)NC3=C2C(=O)CC(C)(C)C3)cc([N+](=O)[O-])c1[O-] ZINC000035939874
CN(Cc1ccc(Sc2ccccn2)o1)[C@H]1CCCc2c1cnn2C ZINC000683889351
N=C1/C(=C/c2ccc(Sc3ccccc3)o2)C(=O)N=C2SC(c3cccnc3)=NN21 ZINC000002399681
Cc1nc(C(F)(F)N2C[C@H](N(C)Cc3cccnc3)[C@@H]3OCCC[C@@H]32)nc(Cl)c1C ZINC001164808807
Cc1cccc(N2CCN([C@@H](c3nnnn3C(C)(C)C)c3ccc(N(C)C)cc3)CC2)c1C ZINC000020139408
O=C1NC(=S)S/C1=C\c1cc(Cl)ccc1OCc1ccc([N+](=O)[O-])cc1 ZINC000408532035
Cc1ccc([N+](=O)[O-])cc1-c1ccc(/C=C2\C(=N)N3N=C(N4CCCC4)SC3=NC2=O)o1 ZINC000020356408
O=[N+]([O-])c1cc(Cl)cc(CN2CCS(=O)(=O)[C@@H]3CCCC[C@@H]32)c1[O-] ZINC000769410350
Cc1cc(C(=O)N(Cc2ccsc2)c2cccnc2)nn1C(C)(C)C ZINC000193506021
CCS(=O)(=O)C1=NN2C(=NC(=O)/C(=C/c3cc(C)n(-c4ccc(C)c(C)c4)c3C)C2=N)S1 ZINC000020208556
CSc1cccc(NC(=S)NC(C)(C)C)c1 ZINC000000150645
O=C(C1=CN(c2ccc(Oc3ccccc3)cc2)c2ccccc2S1(=O)=O)N1CCCC1 ZINC000038655237
CC(=O)N[C@H]1[C@@H](N=[N+]=[N-])[C@@H](CN=[N+]=[N-])O[C@@H](OCc2ccccc2)[C@@H]1NC(C)=O ZINC000004565699
Cc1c(C=C2C(=O)[N-]C(=O)N(c3ccc(F)cc3)C2=O)c2ccccc2n1Cc1ccccc1 ZINC000059135090
CC(C)(C)OC1CC(CCNc2cc3nc[nH]c(=O)c3cc2[N+](=O)[O-])C1 ZINC000569656093
C=CCn1c([C@H]2CCO[C@@H]2C(C)(C)C)nnc1N1CC(C)(C)O[C@@]2(CCCOC2)C1 ZINC000508845024
Cc1nn(-c2ncnc3[nH]cnc32)c2c1[C@@]1(CC(=O)N2)c2ccccc2N(CC(=O)N(C)[C@@H]2CCS(=O)(=O)C2)C1=O ZINC000101363438
O=C(CCCn1cc([N+](=O)[O-])cn1)N1CCc2ccccc21 ZINC000001423526
Cc1cccc(N2C(=O)[N-]C(=O)C(=CNc3ccc(N(C)C)cc3)C2=O)c1 ZINC000408528625
C=CCOc1ccccc1C=C1SC(=O)N(CC(=O)c2ccc([N+](=O)[O-])cc2)C1=O ZINC000408536114
O=C([C@@H]1CCCN(S(=O)(=O)c2cccc3nsnc32)CCC(=O)NCC1)N1CCN(c2ccccn2)CC1 ZINC000257182683
CC(C)[C@H]1NC(=O)[C@H](Cc2ccccc2)N=C2C=C(CCNC(=O)[C@H](C)NC1=O)[NH+]=C(N1CCC(OCc3ccccn3)CC1)N2 ZINC000952861782
CCN1c2ccc(/C=C3\C(=O)[N-]C(=O)N(c4ccc(Br)cc4)C3=O)cc2C(C)=CC1(C)C ZINC000208512811
C=C(C)C[N@@H+]1C[C@@H]2CN(C(=O)C[C@H]3CCCS(=O)(=O)C3)C[C@]2(C)C1 ZINC001092175942
CCOC(=O)c1c(CCCOC(=O)c2ccc3c[nH+]cn3c2)cnc2cc(C)nn21 ZINC000793125026
N#Cc1ccccc1COc1c(I)cc(I)cc1/C=C1/NC(=O)NC1=O ZINC000409047184
O=[N+]([O-])c1ccc(/N=C/c2cccc([N+](=O)[O-])c2[O-])cc1 ZINC000005670446
Cc1ccc(CN2C(=O)/C(=C/c3c(NC[C@@H]4CCCO4)nc4ccccn4c3=O)SC2=S)cc1 ZINC000016713591
CC(C)CN([C@@H]1CCS(=O)(=O)C1)S(=O)(=O)c1ccc([N+](=O)[O-])cc1 ZINC000004505336
O=C(c1cccc([N+](=O)[O-])c1)N1C2=C(CCCC2)C(=O)NC12CCCCC2 ZINC000001443471
C[NH+](C)[C@@H]1CCC[C@H](C(=O)N[C@H]2CC[C@H](NCC#N)CC2)C1 ZINC001034777359
CC(C)N1C[C@H](Nc2nc3ccccc3o2)CC1=O ZINC000058245053
CN1C(=O)/C(=C\c2cccc(Oc3ccc([N+](=O)[O-])cc3[N+](=O)[O-])c2)SC1=S ZINC000003011860
CCCC(=O)Nc1cccc(NC(=O)[C@@]23CN(C(=O)OC(C)(C)C)C[C@@H]2CS(=O)(=O)C3)c1C ZINC001264773575
C=C(C)[C@@H]1OCC[C@@H]1C(=O)N(CC)C1C[NH+](C[C@@H]2CCOC2)C1 ZINC000952446269
Cc1noc(C)c1S(=O)(=O)N1CCC[C@@H](c2cccc(Nc3ccccn3)n2)C1 ZINC000072376088
CCOC(=O)c1ccc(N2C(=N)S/C(=C/c3ccc(N4CCN(C)CC4)c([N+](=O)[O-])c3)C2=O)cc1 ZINC000033417480
CC(C)C(=O)N(c1ccc(Br)cc1)[C@H]1C=CS(=O)(=O)C1 ZINC000004165582
C[N@H+]1C[C@H]2CN(C(=O)C#CC3CCN(C(=O)OC(C)(C)C)CC3)C[C@H]2C1 ZINC000847970832
CCS(=O)(=O)C1=NSC2=NC(=O)/C(=C\c3ccc(N(C)C)cc3)C(=N)N21 ZINC000004905465
CN(Cc1ccc([S@@](C)=O)cc1)c1ccc([N+](=O)[O-])nc1 ZINC000089356118
CC(C=NN1C(=S)N=NC1c1ccccc1C)=Cc1ccccc1 ZINC000001302849
N#CCCN(Cc1ccco1)C(=O)Nc1ccc(C(F)(F)F)cc1 ZINC000072285594
N#Cc1ccc(C(=O)N2CCC([NH2+]C[C@@H]3CCS(=O)(=O)C3)CC2)cc1 ZINC001173426272
O=C([O-])CN1C(=O)/C(=C/c2c(Cl)oc3ccccc32)SC1=S ZINC000761176134
N#Cc1nc(/C=C/c2ccc(F)cc2)oc1N1CCc2ccccc2C1 ZINC000020868133
C=CCn1c(=O)c2[nH]c3ccccc3c2[n-]c1=S ZINC000000549827
COc1ccccc1N1C(=O)C(=CNc2c(C)n(C)n(-c3ccccc3)c2=O)C(=O)[N-]C1=S ZINC000013810595
CCc1ccc(-c2csc([N-]S(=O)(=O)c3cnn(C)c3C)n2)s1 ZINC000794018680
CSc1cc(N2CC[C@@H]3OCCN(Cc4csc(C)n4)[C@H]3CC2)nc(SC)n1 ZINC001164986861
CSc1ccc(S(=O)(=O)N(CC(=O)Nc2ccccc2C(F)(F)F)c2ccc(C)cc2)cc1 ZINC000001172464
O=C(NCCSCc1ccccc1)[C@@H](Cc1ccccc1)n1cnnn1 ZINC000026064119
CC1CCC(Nc2c(-c3cccs3)nc3c(C#N)c[nH]n32)CC1 ZINC000006768550
O=C1NC(=S)S/C1=C\c1cc([N+](=O)[O-])ccc1Sc1ccc(C(F)(F)F)cn1 ZINC000012370130
C[C@@H]1C[C@H](NS(=O)(=O)c2ccc(Br)cc2[N+](=O)[O-])CC[N@@H+]1C ZINC000462500532
Cc1ccc(S(=O)(=O)N/N=C2\CC/C(=N\NS(=O)(=O)c3ccc(C)cc3)[C@H]3CC=CC[C@H]23)cc1 ZINC000016939733
O=C1ON=C(c2ccccc2[N+](=O)[O-])/C1=C/c1cccc([N+](=O)[O-])c1[O-] ZINC000101662430
O=[N+]([O-])c1cccc(COc2ccc(Br)cc2/C=N/[O-])c1 ZINC000033409248
Cc1ccccc1[C@@H]1[C@@H](C(=O)N2CCc3sccc3C2)OCC(=O)N1C ZINC001529120345
Cc1cc(C)c([C@@H](C)NS(=O)(=O)c2ccc(C)c([N+](=O)[O-])c2)cc1C ZINC000223429226
C=CCn1c(-c2sc(-c3ccccc3)nc2C)nnc1N1CCO[C@]2(CCOC2)C1 ZINC000508937799
O=c1/c(=C/c2cccc([N+](=O)[O-])c2)sc2n1CN(c1ccc(F)cc1)CN=2 ZINC000001147303
CC(C)CN1C(=O)/C(=C/N2C[C@H]3C[C@@H](C2)Cn2c(=O)cccc23)SC1=S ZINC000217529241
CC(C)(C)C(=O)N(Cc1ccco1)Cc1ccccn1 ZINC000062018002
O=C([N-]c1nnc(C(c2ccccc2)c2ccccc2)s1)c1nc2ncccn2n1 ZINC000036752472
CCCCO[C@@H]1C[C@@H](N(C)Cn2nc(-c3ccncc3)n(C)c2=S)C1(C)C ZINC000177168264
O=C1/C(=C/c2c(=O)n3ccccc3nc2NC[C@@H]2CCCO2)SC(=S)N1C1CCCCC1 ZINC000008779036
O=C(NC1CC(C(F)(F)F)C1)N(Cc1ccccc1[N+](=O)[O-])C1CC1 ZINC000513346125
O=C(c1ccccc1F)N1CCC[C@@H]1c1cc2nc3c(c(=O)n2[n-]1)CN(C(=O)C1CC1)CC3 ZINC000100234862
C[C@@H]1CN(C(=O)c2nnn(C(C)(C)C)n2)C[C@H]1[NH2+]Cc1ccccc1C#N ZINC001082525077
Cc1ccc([C@@H]2CC(=O)C3=C(C2)NC(=O)C[C@H]3c2cccs2)cc1 ZINC000004987364
O=C([O-])c1ccc(CN2C(=O)S[C@@H](Nc3ccccc3)C2=O)cc1 ZINC000004271888
COC(=O)C(C)(C)[C@H]1CCCC[C@@H]1C(C)(C)C(=O)OC ZINC000000345995
Cn1cc([C@]2(C)NC(=O)N(CCC34CC5CC(CC(C5)C3)C4)C2=O)cn1 ZINC000089914355
Cc1cc(C)cc(C([O-])=C(C#N)C(=O)C2CCC2)c1 ZINC000102135193
CC1(C)C(=O)C2=C(NNC2)C(=O)C(C)(C)c2ccc(o2)C(C)(C)C(=O)C2=C(NNC2)C(=O)C(C)(C)c2ccc1o2 ZINC000100661494
CC(C)(C)OC(=O)N[C@@H]1C[NH2+]CCN1C[C@@H](O)C[C@@H](Cc1ccccc1)C(=O)N[C@H]1c2ccccc2C[C@H]1O ZINC000100107000
O=C([O-])[C@@]1(NC(=O)C2CCN(S(=O)(=O)/C=C\c3ccccc3)CC2)CCSC1 ZINC000776665188
Cc1ccc(N2C[C@@H](C(=O)N3CCCN(S(=O)(=O)c4ccccc4)CC3)CC2=O)cc1C ZINC001264786867
O=C([N-]N1C(=O)/C(=C\c2ccccc2OCc2ccc(Cl)cc2)SC1=S)c1cccs1 ZINC000409328265
O=[N+]([O-])c1cccc(/N=C/c2cccc([N+](=O)[O-])c2[O-])c1 ZINC000001958112
CCN(CC)c1ccc([C@@H]2C3C(=O)C[C@@H](C)CC3=Nc3nc(SC)nn32)cc1 ZINC000022608320
Cc1cc(-c2nc(-c3cnn(-c4ccccc4)c3)no2)nn1[C@H](C)C1CC1 ZINC000683591558
CCCC(=C1C(=O)CC(C[C@H](C)SCC)CC1=O)N1CCCC1 ZINC000000287328
C[C@]1(c2nnc(N3CCCC4(CCCC4)CC3)n2CC2CC2)CCCO1 ZINC000612944512
NC(=O)[C@H]1c2ccccc2CCN1C(=O)CCn1c(=O)c2ccccc2[n-]c1=S ZINC000730794178
O=C(CCn1c(=O)c2ccccc2[n-]c1=S)N[C@@H]1CCN(CC(F)(F)F)C1=O ZINC000732559525
O=C1/C(=C\c2ccc(Cl)c([N+](=O)[O-])c2)SC(=S)N1c1ccc(Cl)cc1 ZINC000113833717
O=C(Cn1cc([N+](=O)[O-])cn1)N(Cc1ccco1)Cc1cccs1 ZINC000024462816
O=C(N[C@H](c1ccc(Br)cc1)C1CCC1)[C@@H]1CCC(=O)NC1 ZINC000055909210
C[C@@H]1C[C@@H](NC(=O)[O-])CCN1C(=O)c1ccc(COc2ccccc2C#N)o1 ZINC000825830694
N#Cc1ccccc1COC(=O)Cc1csc(-c2ccsc2)n1 ZINC000008001951
CN1C(=O)N(C)C(=O)C2(Cc3cc(/C=C4\C(=O)[N-]C(=O)N(C5CCCCC5)C4=O)ccc3N3CCC[C@@H]32)C1=O ZINC000002356701
CN1CC[NH+](C[C@@H]2CCC[C@@]3(CCN(c4nc5c(cc4C#N)CCCC5(C)C)C3)O2)CC1 ZINC001164892762
Cn1ccnc1CN1CCC[C@@H]1c1cccc(Nc2ccc(C#N)nc2)n1 ZINC000585294472
CCCC(=O)N1CCc2nc3cc([C@@H]4CCCN(C(=O)C5CCC5)C4)[n-]n3c(=O)c2C1 ZINC000100234490
CC(=O)N1CCN(c2ccc(/N=C/c3cccc([N+](=O)[O-])c3[O-])cc2)CC1 ZINC000004663363
CCOC(=O)c1ccc2c(c1)CCCN2C(=O)[C@H](C)N1CCN(C(=O)OC(C)(C)C)CC1=O ZINC001266058182
O=C1[C@@H]2[C@@H](C(=O)N1/N=C/c1ccc[nH]1)C1c3ccccc3C2c2ccccc21 ZINC000409086332
Cc1sc2nc(CS[C@@H](C)C(=O)N(C[C@H](C)C#N)C3CC3)[nH]c(=O)c2c1C ZINC000532821226
C=C(C)C[N@@H+](C)[C@@H]1CCCN(C(=O)[C@@H]2CCCS2(=O)=O)C1 ZINC001027691714
CCCCCC(=O)N1Cc2ccccc2OC/C=C\[C@H]2CN(CC[C@H]2CC(=O)N2CCN(C=O)CC2)C(=O)C1 ZINC000253406483
C[C@@H](N[C@@H](C)c1nnc2ccccn21)c1ccc(C(C)(C)C)cc1 ZINC000121680237
O=C(CSc1nnc(-c2ccco2)c(-c2ccco2)n1)c1ccc([N+](=O)[O-])cc1 ZINC000012642971
C=CC[C@@H]1N(c2nnc([C@H]3COCCO3)n2C[C@H]2CCCCO2)CCCC1(C)C ZINC000461857058
Cc1cc2c(cc1S(=O)(=O)N1CCC[C@@H](C(=O)N3CC[NH+](C4CCCCC4)CC3)C1)OCC(=O)N2 ZINC000035378807
O=c1c2c(csc2NC(=S)Nc2ccccc2)c(-c2nnc(Nc3ccccc3)s2)nn1-c1ccc([N+](=O)[O-])cc1 ZINC000101461366
C[N+](C)(C)CCNC=C1C(=O)[N-]C(=O)N(c2cccc(C(F)(F)F)c2)C1=O ZINC000001872571
O=C1[N-]C(=O)N(c2ccccc2)C(=O)C1=Cc1nc2ccccc2[nH]1 ZINC000008973212
O=[N+]([O-])c1cccc(-c2ccc([C@H]3[C@@H](c4ccccn4)NC(=S)N3c3ccc(Oc4ccccc4)cc3)o2)c1 ZINC000224656643
CC(C)Cn1cc(/C=C2\SC(=S)N(Cc3cccnc3)C2=O)c2ccccc21 ZINC000409134897
O=C([O-])c1ccccc1N=NC1SC(=S)N(c2ccccc2)C1=O ZINC000245241009
CC(=O)Oc1ccc(C(=O)[C@@H]2[C@@H](C(=O)c3ccc([N+](=O)[O-])cc3)[C@]3(C(=O)Nc4ccccc43)[C@H]3c4ccccc4C=CN32)cc1 ZINC000101589811
CN(C)c1ccc([C@@H]2C[C@H]2C(=O)N2C[C@@H](C(=O)[O-])CC[C@H]2C(=O)[O-])cc1 ZINC000910184616
N#CCCN(CCC#N)CC(=O)N1N=C(c2cc3ccccc3o2)C[C@@H]1c1ccco1 ZINC000534831278
C=C[C@@H]1OCCC[C@H]1C(=O)N(C)C1CCC([NH2+]CCO)CC1 ZINC000963337826
Cc1cc(/C=N\NC(N)=S)c(C)n1-c1sc2c(c1C#N)CCCC2 ZINC000015224868
N#Cc1nc(-c2ccco2)oc1N1CCC(C(=O)Nc2cc(C3CC3)ccn2)CC1 ZINC000461430545
CCCSc1nc2sc3c(c2c(SCC(=O)Nc2nccs2)n1)C[C@](C)(CC)OC3 ZINC000002392194
CC#CC[N@H+]1C[C@@H]2CCN(C(=O)C[C@H]3COC(=O)C3)CC[C@@H]2C1 ZINC000946552789
N#Cc1nc(-c2ccco2)oc1N1CCC(C(=O)N[C@@H]2C[C@H]2c2ccccc2)CC1 ZINC000143637998
N#Cc1c(=O)[n-]c(NN=Cc2ccco2)nc1-c1ccccc1 ZINC000004301082
C[N@H+](Cc1cccnc1)[C@@H]1CN(c2cc(C(=O)N3CCCC3)ccn2)[C@@H]2CCCO[C@H]12 ZINC001164802396
CC#CC[NH+]1CCC2(CC1)CN(C(=O)[C@@H]1CCOC1)C[C@@H](C)O2 ZINC001098574070
CC1=C(C(=O)OCC(C)C)[C@@H](c2ccc([N+](=O)[O-])cc2)C2=C(CC(C)(C)CC2=O)N1 ZINC000066091507
O=C(/C=C/c1ccc([N+](=O)[O-])cc1)N[C@H](c1ccccc1)[C@@H]1CCOC1 ZINC000378394617
N#Cc1cc(Br)cc(S(=O)(=O)[N-]c2nnc(C(F)F)s2)c1 ZINC000160481566
C[C@@]12C[C@@H](CC(C)(C)C1)N1c3ccc([N+](=O)[O-])cc3C[C@@]3(C(=O)NC(=O)N(Cc4ccccc4)C3=O)[C@@H]12 ZINC000009128933
Cc1nc2cc([C@H]3CCCN3C(=O)C3CC3)[n-]n2c(=O)c1CCC(=O)NC1CCCC1 ZINC000257236455
CC[C@@H]1CSC2=N[C@@H](c3ccccn3)[C@@H](c3cc(C)n(-c4ccccc4)c3C)N21 ZINC000222694474
FC(F)(COc1cncc(Cl)n1)N1C[C@@H]2C[C@@H](c3nc(C4CC4)cs3)O[C@@H]2C1 ZINC001164645212
O=C(C[C@H]1CCCCCN1C(=O)Cc1cccc([N+](=O)[O-])c1)c1ccco1 ZINC000434267280
O=C([C@@H]1Cn2nccc2CN(C(F)(F)c2ccc3ncnc(Cl)c3c2)C1)N1CCCC1 ZINC001164816679
Cc1cc(/C=C2\C(=N)N3N=C(c4ccco4)SC3=NC2=O)c(C)n1-c1cccc(C)c1 ZINC000009293275
Cc1ccc(Nc2cc(N(C)C)c3nonc3c2[N+](=O)[O-])cc1C ZINC000005024539
O=C1/C(=C/c2ccc([O-])c([N+](=O)[O-])c2)SC(=S)N1c1ccccc1 ZINC000013810608
O=C1/C(=C/c2ccc([O-])c([N+](=O)[O-])c2)SC(=S)N1C1CCCCC1 ZINC000015011626
C=CCN(Cc1cccc(C#N)c1)c1nnc(-c2cccc(C)n2)n1C[C@@H]1CCCO1 ZINC000461163720
CN1C(=O)/C(=C/c2ccc([O-])c([N+](=O)[O-])c2)SC1=Nc1cccc(F)c1 ZINC000408962717
Cc1ccc(N2C(=O)/C(=C/c3cc4c(cc3C)N(C(C)C)C(C)(C)C=C4C)C(=O)[N-]C2=S)cc1C ZINC000223515770
N#Cc1ccc(NC=C2C(=O)[N-]C(=O)N(c3ccccc3F)C2=O)cc1 ZINC000408537689
O=C(c1ccccc1)N1CCC2(CC1)C[C@@H](Oc1cnccn1)CCO2 ZINC000675022456
O=C([O-])/C=C/c1ccc(N2CC[C@@H]2c2ccccc2)c([N+](=O)[O-])c1 ZINC000739625506
C#CCOc1ccc(/C=C2/C(=O)[N-]C(=S)N(c3ccccc3)C2=O)cc1 ZINC000012342714
Cc1[nH]c(C)c(S(=O)(=O)N2CCC(C(=O)N3CCC4(CC3)OCCO4)CC2)c1C(=O)N1CCCC1 ZINC000035404712
CCc1c(C)nc2nc(C)nn2c1NC1CCCCC1 ZINC000006744082
Cc1nc(-c2ccc(S(=O)(=O)N[C@H]3CCCC34CCOCC4)s2)cs1 ZINC000328642541
Cc1nc(N2CC[C@@]3(C2)C[N@H+](CC2CC2)C[C@@H]3COCc2cccnc2)ccc1CC#N ZINC001164750708
Cc1oc(-c2ccsc2)nc1CN1C(=O)N[C@@](C)(C2CCCCC2)C1=O ZINC000328784164
O=C([O-])CCCN1C(=O)/C(=C\c2cnn(CC(F)F)c2)SC1=S ZINC000292364367
c1coc(-c2noc(CN3CC4(CC4)c4ccccc43)n2)c1 ZINC000172641579
Nc1[nH]c(=O)c2cc([N+](=O)[O-])ccc2c1C(=O)c1ccccc1 ZINC000006668442
O=C1[N-]C(=O)N(c2ccc(F)cc2)C(=O)C1=Cc1ccccc1O ZINC000059106204
C[C@@H]1CSC(SCc2csc(Br)c2)=N1 ZINC000089523405
CCOC(=O)Cc1csc(NC(=O)CSc2nc(C3CC3)nc3sc(C)c(C)c32)n1 ZINC000012639913
C[C@@H]1Oc2ccccc2O[C@H]1C(=O)N1CCC[C@@H]2CCCC[C@@H]21 ZINC001131495253
Cc1ccc(/C=C2\SC(=S)N(CCCC(=O)Nc3ccccc3[N+](=O)[O-])C2=O)cc1 ZINC000008714024
Cc1cccc(Cn2nc3c(=O)n(-c4ccc(C)c(C)c4)ccn3c2=O)c1 ZINC000245039164
O=C(c1cnn(-c2ccc([N+](=O)[O-])cc2)c1)N1CCC[C@@H]2CCCC[C@@H]21 ZINC000042382189
Cc1c(NCC(=O)N(C)[C@H]2CCCc3ccccc32)cccc1[N+](=O)[O-] ZINC000500273550
CN(C)c1ccc(C=Nn2c(=S)[n-]nc2C(F)(F)F)cc1 ZINC000000048482
CCOC(=O)c1ccc2[nH]c(=NC=C3C(=O)NC(=S)NC3=O)sc2c1 ZINC000017306660
CN(C)C(=O)C[NH+]1CCC2(CCCN2c2nc(-c3ccncc3)nc3sccc32)CC1 ZINC001165012789
CC(C)[N@H+](C)Cc1cnc2n1CCN(c1ccc([C@@H](C#N)c3ccccc3F)nn1)[C@@H]2C ZINC001164861946
c1cnc2nc(C3CCN(c4nnc(CC5CC5)n4CC4CC4)CC3)ccc2c1 ZINC000612780618
Cc1[n-]n(-c2ccccc2)c(=O)c1N=Nc1ccccc1 ZINC000100005555
CC(C)S(=O)(=O)C1=NSC2=NC(=O)/C(=C\c3ccc(OCCOc4ccccc4)cc3)C(=N)N21 ZINC000020207171
C#CCC[NH2+]C1CCC2(CC1)CN(C(=O)[C@H]1CC[C@@H](C(N)=O)C1)CCO2 ZINC001105480962
CCOC(=O)[C@H]1[C@H](Nc2cnn(-c3cc[nH+]cc3)c2)CCN1C(=O)OC(C)(C)C ZINC000788719208
Cc1cnc(Nc2nccnc2[C@H]2CCCN2C(=O)/C=C/c2c(C)nn(C)c2C)s1 ZINC000585293154
O=C(CN1C(=O)COc2ccccc21)N[C@H]1CCCC[C@H]1C(F)(F)F ZINC000012775494
C[C@@H]1CN(C(=O)[C@H]2[NH2+]CCc3cc(C#N)ccc32)C[C@H](C(F)(F)F)O1 ZINC000876684954
CCN1C(=O)/C(=C\C=C2/Sc3sc4ccccc4c3N2CC)SC1=S ZINC000004713705
Cc1c(/C=C2\SC(=O)N(C)C2=O)c2ccccc2n1Cc1ccc([N+](=O)[O-])cc1 ZINC000408819962
N#C[C@@H](c1ccccc1)[C@H]1CCCN1C(=O)CCS(=O)(=O)c1ccc2c(c1)CCC2 ZINC000436333553
Cc1nn(C)cc1C(=O)N1CCCC[C@@H]1c1cc2nc(C)c(C)c(=O)n2[n-]1 ZINC000012337818
O=[N+]([O-])c1ccc(NCc2ccc(Cn3ccnc3)cc2)c2ccncc21 ZINC000047537812
Cc1nc2c3ccccc3oc2c(N2C[C@H](N(C)Cc3cccnc3)[C@@H]3OCCC[C@@H]32)n1 ZINC001164801668
Cc1cc(S(=O)(=O)[N-]C(=O)CC(C)C)c(C)o1 ZINC000097035244
O=c1[nH][n-]c(C(F)(F)F)c1N=Nc1cccc(C(F)(F)F)c1 ZINC000005568855
CCS[C@@H]1CCCCN(S(=O)(=O)c2cc(C)cc([N+](=O)[O-])c2C)C1 ZINC000541822871
C=CCn1c(-c2sc(N3CCOCC3)nc2C)nnc1N(C)[C@@H]1CCC[C@@H](C)C1 ZINC000514894497
C[C@@H]1CCC[N@@H+]1CC(=O)N1CCC2(CCN(CC#N)C2)CC1 ZINC001035227659
C[C@]12OC(=N)[C@](C#N)([C@H](c3ccco3)O1)C(C#N)(C#N)[C@H]2c1ccccc1 ZINC000004451464
O=C1[N-]C(=S)N(c2ccc(F)c(Cl)c2)C(=O)/C1=C\N1CCc2ccccc2C1 ZINC000033445374
CCOC(=O)C1=C(C)N=c2s/c(=C/c3ccc(OCC(=O)N4CCCC4)c(OCC)c3)c(=O)n2[C@@H]1c1ccc(N(C)C)cc1 ZINC000409151374
O=C(C(=CNNc1ccccc1)N=Nc1ccccc1)c1ccccc1 ZINC000004344434
CC(C)(C)OC(=O)N=C([N-]C(=O)OC(C)(C)C)n1cccn1 ZINC000002572520
C[N@@H+]1C[C@@H]2CCN(C(=O)[C@@H](CCCC#N)NC(=O)OC(C)(C)C)[C@@H]2C1 ZINC000819541425
Cc1cnc(N[C@H]2CCCN([C@H](C)c3ccc(F)cc3)C2=O)c([N+](=O)[O-])c1 ZINC000549645214
CN1C(=O)/C(=C/c2cn(CC(=O)N3CCCC3)c3ccccc23)C(=O)NC1=S ZINC000001132257
O=C(Nc1nc(-c2cccnc2)cs1)[C@H]1CCSc2ccccc21 ZINC000607765826
CCOC(=O)[C@]1(C)CCC[C@@H]1NC(=O)[C@@H]1CC[C@@H](C)[C@H](C)C1 ZINC001131652758
Clc1ccc(CN2CCCC2)c(N2CCCn3nnc(COc4cccnc4)c3C2)n1 ZINC001164654396
CC(=O)O[C@@H]1CC[C@@]2(C)C(=CC[C@H]3[C@@H]4CC[C@H]([C@@H](C)C(=O)[O-])[C@@]4(C)CC[C@@H]32)C1 ZINC000118915644
CC(C)(C)n1ncnc1C[S@@](=O)Cc1cn2cc(Br)ccc2n1 ZINC000282759710
CN1CCN(C(=O)CN2C(=O)/C(=C/c3ccccc3F)SC2=S)CC1 ZINC000019789661
C[C@H]1CCCC[N@@H+]1CCC1CCN(C(=O)C2(C(=O)[O-])CCSCC2)CC1 ZINC000901709935
CCN(c1cccc([N+](=O)[O-])c1)S(=O)(=O)c1ccc(SC)cc1 ZINC000224987987
CCN(CC)C(=O)Cn1cc(C=C2C(=O)N(C)C(=O)N(C)C2=O)c2ccccc21 ZINC000005866170
O=C(C1CC1)N1CCCC[C@H]1c1cc2nc3c(c(=O)n2[n-]1)CN(C(=O)C1CCCC1)CC3 ZINC000100243330
c1csc([C@@H]2NC3=NCN(Cc4ccccn4)CN3c3nc4ccccc4n32)c1 ZINC000020676358
O=C(CCCN1C(=O)/C(=C/c2cccs2)SC1=S)NC1=NCCS1 ZINC000002950919
O=C(CCN1C(=O)/C(=C\c2ccccc2)SC1=S)Nc1ccc2oc(=O)ccc2c1 ZINC000033542466
C[C@]12CC[C@H]3[C@@H](CC[C@@]4(O)C[C@@H](O)CC[C@]34CO)[C@@H]1CC[C@@H]2C(=O)[O-] ZINC000118923257
Brc1cccc(-n2nccc2Nc2ccncn2)c1 ZINC001211026374
O=C(NCCc1ccc(S(=O)(=O)N2CCCCC2)s1)[C@]1([C@H]2CCCCO2)CCCO1 ZINC001265467569
CC(C)(NS(=O)(=O)c1cccnc1)c1ccc([N+](=O)[O-])cc1 ZINC000075106281
O=C(CN1C(=O)S/C(=C/c2ccc(N3CCCCCC3)o2)C1=O)N1CCN(c2ccccc2)CC1 ZINC000409009171
C#CCOC[C@@H](O)C[N@@H+](Cc1nc2sc(C(=O)OCC)c(C)c2c(=O)[nH]1)C1CCCCC1 ZINC000036207248
Cc1cccc(N2C(=O)[N-]C(=O)C(=CNc3ccc4c(c3)CC3(C(=O)N(C)C(=O)N(C)C3=O)[C@@H]3CCCN43)C2=O)c1 ZINC000097968016
N#C[C@@H](c1ccc(F)cc1)N1CCN(C(=O)c2ccc(N3CCCCCC3)nc2)CC1 ZINC000029779728
O=C([O-])COc1ccccc1[C@@H]1c2c(O)n(-c3ccccc3)c(O)c2ON1c1ccccc1 ZINC000006576814
N=C1/C(=C\c2ccc(OCCOc3ccccc3)cc2)C(=O)N=C2SC(N3CCCC3)=NN21 ZINC000020356212
Cc1ccc(-c2ccc(/C=C3/SC(=S)N(c4ccccc4)C3=O)o2)c([N+](=O)[O-])c1 ZINC000409199027
O=C(c1ccc(-n2ccnc2)c([N+](=O)[O-])c1)N(CC1CC1)c1ccccc1 ZINC000084235092
C=CCN1C(=O)/C(=C\c2ccc(O)cc2)C(=O)N(c2ccccc2)C1=S ZINC000408730985
Cn1cc(C[NH2+][C@H](C2CC2)[C@@H]2CN(C(=O)OC(C)(C)C)CCO2)c(C(F)(F)F)n1 ZINC000787761336
CCOC(=O)[C@]1(Cc2ccccc2C)CCCN(C(=O)c2ccnn2C)C1 ZINC000011879839
CC(=O)OC[C@@H](O)[C@@H]1CC[C@]2(O)[C@H]3CC[C@@]4(O)C[C@@H](OC(C)=O)CC[C@]4(COC(C)=O)[C@@H]3CC[C@@]12C ZINC000253595911
Cc1nn(-c2ccc([N+](=O)[O-])cc2)c2nc(-c3ccccn3)cc(C(F)(F)F)c12 ZINC000020100156
CC1(C)CC(=O)[C@H]2[C@@H](C1)Nc1ccccc1N(C(=O)CS)[C@@H]2c1ccco1 ZINC000223862988
C[C@@H]1C[NH+](C[C@H](O)CCNC(=O)OC(C)(C)C)C[C@@H](C)N1C(=O)OC(C)(C)C ZINC000792973966
CCc1ccc(-n2c(=O)c3[n-][nH]n(Cc4ccccc4C)c=3c2=O)cc1 ZINC000101167697
O=C(CN1CC(=O)Nc2ccccc21)OCC1=Nc2ccccc2S(=O)(=O)[N-]1 ZINC000733610566
CN(C)c1cc[nH+]cc1C(=O)N1CC[C@@H]2CN(C(=O)C#CC3CC3)C[C@@H]2C1 ZINC000986080104
O=C1[N-]C(=O)N(c2cccnc2)C(=O)/C1=C/c1cccn1-c1ccc(O)cc1 ZINC000006971049
C(=NN=C(Cc1nc2ccccc2[nH]1)c1ccccc1)c1ccco1 ZINC000252591370
Cc1cc(/C=C2\SC(=S)N(Cc3ccco3)C2=O)c(C)n1-c1ccc([N+](=O)[O-])cc1 ZINC000001150404
C[NH+](C)C[C@@H]1Cn2ccnc2CN(c2nc(Cl)nc(Cl)c2[N+](=O)[O-])C1 ZINC001164731226
N#CCNC1C[C@H]2CCC[C@@H](C1)N2C(=O)c1ccn2c[nH+]cc2c1 ZINC001039284699
Cc1cc(/C=C2/SC(=O)N(c3ccccc3)C2=O)c(C)n1-c1ccc([N+](=O)[O-])cc1 ZINC000144204963
Cc1ccc(Sc2ccc(/C=C3\SC(=S)N([N-]C(=O)c4cccs4)C3=O)cc2)cc1 ZINC000408529582
O=[N+]([O-])c1ccc(N2CCCC3(C2)OCCO3)c(S(=O)(=O)N2CCCC2)c1 ZINC000084351255
Cc1c(C(=O)O[C@@H](C(=O)c2ccccc2)c2ccc([N+](=O)[O-])cc2)cccc1[N+](=O)[O-] ZINC000409177444
Cc1ccc(C)n1N1C(=O)/C(=C\c2cc(C)n(-c3ccccc3)c2C)SC1=S ZINC000409195078
CCN1c2ccccc2SC1=CC=CC=C1C(=O)[N-]C(=O)NC1=O ZINC000032703940
O=Cc1ccc(/C=C2\SC(=S)N([C@@H](CC(=O)[O-])C(=O)[O-])C2=O)cc1 ZINC000005375033
Cc1ccc(Cc2c(N)cc(C#N)n2CC(=O)N2CCCC[C@@H]2C)cc1 ZINC000225859098
Cc1nn(-c2cccc([N+](=O)[O-])c2)c(C)c1/C=C/c1c([N+](=O)[O-])cc([N+](=O)[O-])cc1[N+](=O)[O-] ZINC000408994871
Cc1cc(C=O)c(C)n1-c1cc(C(=O)N(CCC[NH+](C)C)[C@@H]2CCS(=O)(=O)C2)ccc1C ZINC001294414351
O=C([O-])C[C@@]12C[C@H]3C[C@@H](C1)C[C@](n1ncc(NC[C@H]4CCCO4)c(Cl)c1=O)(C3)C2 ZINC000217546599
CC(C)(C)c1nc(-c2nnn[n-]2)c(N=NCc2ccc(Br)nc2)o1 ZINC000824142019
C[C@@H]1CN(C(=O)c2sccc2Br)CC(C)(C)C1 ZINC000542438105
O=C(Nc1c2c(nn1-c1ccccc1)CSC2)C(=O)NC1CCCC1 ZINC000004941608
CCOC(=O)Cn1cc(C=NN=c2[nH]c3ccccc3s2)c2ccccc21 ZINC000006318982
Cc1[nH]c2ccccc2c1/C=C1/C(=O)[N-]C(=O)N(c2ccccc2)C1=O ZINC000000440876
CCc1nnc(N2CCC[C@@]3(CCC(=O)N(Cc4cccnc4)C3)C2)s1 ZINC000072480682
O=C1Nc2cnc(Cl)nc2N(C2CCCC2)C[C@@]1(F)N1CC[NH+](C2CCCC2)CC1 ZINC001165032244
C=CCSC(=N)NN=Cc1cc(Br)cc([N+](=O)[O-])c1[O-] ZINC000013638709
N#Cc1ccc(-n2[n-]c(-c3ccccc3)cc2=O)cc1 ZINC000037065015
N#Cc1ccccc1C(=O)N1CCC[C@@]2(C=Cc3ccccc3O2)CC1 ZINC000065405366
CN1C2=C(C(=O)N(c3ccc(C(=O)[O-])cc3)C2)[C@@H](c2ccc(Br)cc2)NC1=O ZINC000012416641
N#Cc1cccc(C(=O)N2CCS[C@@H](c3ccccc3F)CC2)c1 ZINC000219112049
CC(C)Oc1c(I)cc(C=Nn2c(=O)[nH]c3ccccc3c2=O)cc1I ZINC000409360580
CCN1C(=O)/C(=C/c2ccccc2OS(=O)(=O)c2ccccc2[N+](=O)[O-])SC1=S ZINC000006470679
O=S(=O)(c1cccnc1)N1CCC(Oc2cccc3cccnc32)CC1 ZINC000225706429
C=CCN(C(=O)c1csc(C2CC[NH2+]CC2)n1)[C@H]1CCS(=O)(=O)C1 ZINC000876613661
O=[N+]([O-])c1cccc(-c2ccc(CNCc3nnc(C4CC4)s3)o2)c1 ZINC000414555507
N#Cc1cc2c([n-]c1=O)CCN(C(=O)c1cccc(Oc3ccccn3)c1)C2 ZINC000225683495
CCOC(=O)c1c(C)[nH]c(C(=O)OCC(=O)N[C@@H]2CCCC[C@@H]2C)c1C ZINC000006350283
C=CCN1C(=O)/C(=C/c2ccc(OCc3ccccc3F)c(I)c2)C(=O)NC1=S ZINC000408902523
CC(C)c1ccc(/C=C2\C(=O)[N-]C(=S)N(c3ccccc3)C2=O)cc1 ZINC000002854840
O=C([O-])COc1ccccc1/C=C1\C(=O)[N-]C(=O)N(c2ccccc2)C1=O ZINC000409045849
CCc1ccc(N2C(=O)/C(=C/c3cc4c(cc3C)N(C)C(C)(C)C[C@@H]4C)C(=O)[N-]C2=S)cc1 ZINC000208236632
O=C(C[C@H]1CCCN1Cc1nc2cc([N+](=O)[O-])ccc2o1)c1ccccc1 ZINC000610720136
C=C(C)Cn1c(-c2cccc(C#N)c2)nnc1N1CCC[C@@H](c2nncn2C(C)C)C1 ZINC000460768048
CC(C)(C)OC(=O)N1CC[C@@]2(CO[C@H](C[NH2+]C3(C(=O)[O-])CCCCCC3)C2)C1 ZINC001602890026
Cc1nc(CN2CCO[C@@H]3CCN(c4ncc5c(c4C#N)CCCC5)CC[C@@H]32)cs1 ZINC001164985699
O=c1[nH]c2ccc([N+](=O)[O-])cc2c([O-])c1CC1CC1 ZINC000685937460
CC(C)Cc1ccc(C[N@@H+]2C[C@@H]3CC(=O)NCCN(C)C(=O)c4cccn(c4=O)Cc4cn(nn4)[C@@H]3C2)s1 ZINC000952856356
CN1C(=O)S/C(=C/c2cc(Br)c([O-])c([N+](=O)[O-])c2)C1=O ZINC000005879189
O=[N+]([O-])c1cccc(NN=Cc2cc(Cl)cc([N+](=O)[O-])c2[O-])c1 ZINC000038176787
O=[N+]([O-])c1ccc(N=NCc2cccn2-c2ccc(Cl)cc2)c([N+](=O)[O-])c1 ZINC000059302147
Cn1nccc1C(=O)N1CCC[C@@H]1c1cc2nc3c(c(=O)n2[n-]1)CCCC3 ZINC000012154129
N#Cc1cccc(/N=C/c2cc([N+](=O)[O-])ccc2[O-])c1 ZINC000000587461
COC[C@H](C)S(=O)(=O)[N-]C(=O)[C@@H](NC(=O)C12CC3CC(CC(C3)C1)C2)C(C)C ZINC000733716811
O=C([C@@H]1C[C@@H]2OCC[C@@H]2N(C(F)(F)c2ccc3ncc(Cl)nc3c2)C1)N1CCCC1 ZINC001164678800
CCN1C(=O)/C(=C/c2cccc(OCCCOc3ccccc3C)c2)SC1=S ZINC000033430119
O=C(c1cc(-c2ccco2)nn1-c1ccccc1)N1CCC(c2nnc3ccccn32)CC1 ZINC000028737734
Cc1cccc2nc(CSC(=S)[N-]Cc3cccnc3)cn21 ZINC000000564739
O=C(CN1CSCC1=O)N1CCc2sccc2[C@H]1c1ccccc1 ZINC000025899758
C=C(C)C[NH2+][C@@H]1CC[C@H]2CN(C(=O)Cn3cc(C)cn3)C[C@@H]21 ZINC001026211617
CCN(CC)c1ccc(/C=C2\SC(=S)N(c3ccc([N+](=O)[O-])cc3)C2=O)cc1 ZINC000059459811
Cc1c(C)c(C)c(-n2c(=O)n(C)c(=O)n2-n2c(=O)n(C)c(=O)n2-c2c(C)c(C)c(C)c(C)c2C)c(C)c1C ZINC000001652846
C[C@H]1CN(C(=O)c2ccc(C3N=NC(=S)O3)cc2)C[C@H](c2ccsc2)O1 ZINC000127906673
C[C@]1(O)CC[C@H]2[C@@H]3CC[C@H]4CC(O)=C(C=O)C[C@]4(C)[C@@H]3CC[C@@]21C ZINC000257354983
O=c1nc(-c2csc(-c3ccccn3)n2)[nH]c2sc3c(c21)CCCC3 ZINC000097512853
Fc1ccc(C=Nn2c(=S)[n-]nc2C(F)F)cc1 ZINC000002789513
CCN(CC)C(=O)C[C@@H]1CCN2C[C@@H]1/C=C\COc1ccccc1CN(C(=O)c1cnccn1)CC2=O ZINC000253401522
C[C@@H]1CC[C@@H](NC(=O)/C=C\C(C)(C)C)CN1Cc1ccns1 ZINC001131911627
Nc1c(F)c(F)c(-c2c(F)c(F)c(F)c(F)c2F)c(F)c1F ZINC000002567270
CCc1ccc(CN(C)[C@@H]2CCCc3c2cnn3C)o1 ZINC000093863991
C#CCOC[C@@H](O)C[N@H+](Cc1nc2sc3c(c2c(=O)[nH]1)CCCC3)C1CCCCC1 ZINC000036157053
N#Cc1ccc(Nc2nc([C@@H]3CCCCN3Cc3cn[nH]c3)cs2)cn1 ZINC000585294085
O=C1CCc2cc([N+](=O)[O-])c(NC[C@H]3CCC4(CCCCC4)O3)cc2N1 ZINC000477626395
CCCN(CCC)c1nc2ccc(C)cn2c(=O)c1/C=C1\SC(=S)N(CCCOC)C1=O ZINC000009281001
C[C@]12CC(=O)[C@H]3[C@@H](CCC4=CC(=O)CC[C@@]43C)[C@@H]1CC[C@]2(O)C(=O)COC(=O)CCC(=O)NCCc1c[nH]c2ccccc12 ZINC000118919052
O=C([O-])c1ccc(C(=O)N2CCC[C@H]2C2CCCCC2)nc1 ZINC000237979304
Cc1nnc([S-])n(N=Cc2ccc(-c3ccccc3)cc2)c1=O ZINC000254496905
O=C1[N-]C(=O)N(Cc2ccco2)C(=O)/C1=C/N1CCCc2ccccc21 ZINC000032110854
O=c1c2ccccc2nc(N=NCc2ccc(Br)cc2)n1[O-] ZINC000005573208
CCOC(=O)[C@@H]1C[C@@H]2C[NH2+]C[C@@H]2N1c1nc(CN2CCCCC2)nc2sc(C)c(C)c21 ZINC001164614743
Cn1cc([C@@H]2COC3(C2)CCN([C@@](F)(COc2cncc(Cl)n2)C(F)F)CC3)cn1 ZINC001164698236
O=C1/C(=C/c2cc([O-])ccc2[N+](=O)[O-])SC(=S)N1c1cccnc1 ZINC000772807338
CS(=O)(=O)N1CC[C@H]([NH2+]Cc2ccc(-c3ccccc3[N+](=O)[O-])s2)C1 ZINC000582969304
COC[C@@]12COC[C@@H]1CN(c1nc(CN3CCC(C)CC3)nc3sc4c(c31)CCC4)C2 ZINC001164948048
CC(C)[C@@H]1NC(=O)COc2ccc(cc2)C[C@@H](C(=O)N2CCN(c3ccc(Cl)cn3)CC2)NC(=O)[C@H](C)NC(=O)[C@H]2CCCN2C1=O ZINC000952856541
O=C(Nc1ccccc1N1CCCC1=O)[C@@H]1CC(=O)N(C2CCCC2)C1 ZINC000021600111
C=CCSc1nnc(NC(=O)CC23CC4CC(CC(C4)C2)C3)s1 ZINC000006052372
Cc1nc2nc(Sc3ccc4ncccc4c3[N+](=O)[O-])nn2c(C)c1C ZINC000112075199
O=[N+]([O-])c1ccc(/N=C\c2cc(Br)cc([N+](=O)[O-])c2[O-])cc1 ZINC000102648738
Cc1ccc(COc2ccc(/C=C3\SC(=S)N(Cc4ccco4)C3=O)cc2)cc1 ZINC000008821341
C#C[C@@]1(O)CC[C@@H]2[C@H]3CCC4=Cc5oncc5C[C@]4(C)[C@@H]3CC[C@@]21C ZINC000012660414
O=C([O-])CCCN1C(=O)/C(=C\c2cnn(C3CCC3)c2)SC1=S ZINC000899342239
O=[N+]([O-])c1ccc(OC[C@@H](O)CO[C@@H]2CCCc3ccccc32)c(F)c1 ZINC000153912892
Cc1ccccc1N1C(=O)[N-]C(=O)C(=Cc2cn(C)c3ccccc23)C1=O ZINC000008974696
CC(C=Cc1[nH]c(=O)[n-]c(=O)c1[N+](=O)[O-])=Cc1ccccc1 ZINC000254611926
C#CC[NH2+][C@@H]1CCC[C@@H]2CN(C(=O)CCc3cscn3)C[C@@H]21 ZINC000992928810
C=CCC[N@@H+]1CC[C@H]2[C@@H](CCCN2C(=O)c2cncn2C)C1 ZINC001021623732
O=C(CCCNC(=O)c1ccccc1)[N-]S(=O)(=O)N1CCc2ccccc2C1 ZINC000729899754
C=C[C@@H]1OCC[C@H]1C(=O)N[C@]1(C)CCN(C(=O)CC2CC[NH+](C)CC2)C1 ZINC000957641324
CCc1nc2sc3c(c2c(N2CCCC24CC[NH+](CC(=O)N(C)C)CC4)n1)CCC3 ZINC001165010993
Cc1nn(CC(=O)N2CC[C@@H]3CCCC[C@H]3C2)c(C)c1[N+](=O)[O-] ZINC000008132774
O=C1O[C@]2(CN1CN1CCO[C@@H](c3ccc(OC(F)F)cc3)C1)C[NH+]1CCC2CC1 ZINC000790371341
N#Cc1ccc(NC(=O)N2CCC3(CC2)C(=O)N(CC(=O)NC[C@@H]2CCCO2)CN3c2ccccc2)cc1 ZINC000004185356
Cc1cc(C)cc([C@H]2CCN(S(=O)(=O)Cc3ccccc3[N+](=O)[O-])C2)c1 ZINC000546073415
N#Cc1ccc(/N=C/c2cc([N+](=O)[O-])ccc2[O-])cc1 ZINC000002816335
Fc1ccccc1Oc1nc(N2CCC[C@@H](OC3CCC3)C2)ncc1F ZINC000624373936
O=C(c1cc2cccc([N+](=O)[O-])c2[nH]1)N1CCC[C@@H](Nc2ccccc2)C1 ZINC000426702354
O=C1Nc2ccccc2/C1=C1/SC(=S)N([C@@H]2CCS(=O)(=O)C2)C1=O ZINC000000975034
NC(=O)c1c(N)c(C(=O)c2ccc(Br)cc2)n2ccccc12 ZINC000004585201
Cc1[n-]n(-c2nc(-c3ccccc3)cs2)c(=O)c1N=Nc1ccc(C(=O)c2ccccc2)cc1 ZINC000100524749
CC(=O)N1CCCCC[C@@H]1C1CCN(C(=O)CCCCC(C)C)CC1 ZINC000654962648
CN(C)c1ccc(/C=C2/C(=N)N3C(=NC2=O)SN=C3S(C)(=O)=O)cc1 ZINC000004905449
CN1C(=O)C(=Cc2ccc(OCc3cccc([N+](=O)[O-])c3)c(Br)c2)C(=O)N(C)C1=S ZINC000001180467
Cc1ncsc1-c1nc(C[S@](=O)Cc2nc(C3CCCC3)no2)no1 ZINC000153546649
CC[C@@H]1C(=O)N(C)c2cnc(N3CC[NH+](C4CCCC4)CC3)nc2N1[C@@H]1CCC(F)(F)C1 ZINC001165032011
O=C([O-])CN1C(=O)[C@@H]2[C@H]3C[C@H]([C@H]4[C@@H]3Sc3[nH]c(=O)sc3[C@@H]4c3c[nH]c4ccccc43)[C@@H]2C1=O ZINC000245225680
N#Cc1c(=O)[n-]c(-c2ccncc2)nc1-c1ccccc1 ZINC000015986946
Cc1cc(C=C2C(=O)[N-]C(=O)NC2=O)c(C)n1-c1cc(C)cc(C)c1 ZINC000008741273
C=CCOC(=O)NC1CCC(C[C@@H](NC(=O)OC(C)(C)C)C(=O)[O-])CC1 ZINC000091690032
CC(C)[N@H+](C)Cc1cc(=O)n2c(n1)CN(c1nc3c(cc1C#N)CCCC3(C)C)CCC2 ZINC001164818376
C[C@@]12C(=O)N(c3ccc(I)cc3)C(=O)[C@@H]1C1c3ccccc3C2c2ccccc21 ZINC000000828209
Clc1ccc(CNCc2ccc(Br)s2)o1 ZINC000037977315
O=C(c1ccc(COc2ccccc2[N+](=O)[O-])o1)N1CCCCCC1 ZINC000002762616
CCC(CC)C(=O)N1Cc2ccccc2OC/C=C\[C@H]2CN(CC[C@H]2CC(=O)N2CCN(C=O)CC2)C(=O)C1 ZINC000253403645
N#Cc1ccnc(NC(=O)[C@@H]2C[C@@H]3CCCC[C@@H]3N2C(=O)c2ccc(F)cc2F)c1 ZINC000436007576
C#CC[N@@H+]1CC[C@@H]2[C@@H](CCCN2C(=O)c2c(C)nc[nH]c2=O)C1 ZINC001021656343
CCN(CC)c1ccc(/C=C2/SC(=S)N(c3cccc(SC)c3)C2=O)cc1 ZINC000409331579
O=C1C(=CNc2ccccc2)C(=O)N(c2ccccc2)C2=C1CCCC2 ZINC000103463919
O=C(C[C@@H]1OC[C@@H]2CN(C(F)(F)c3nc4ccc(Cl)nc4[nH]3)CC[C@H]21)NC1CCC1 ZINC001164934726
Cc1cnc([C@H](NCc2noc(C)n2)C2CC2)s1 ZINC000097374402
CCc1ccc(-n2c(=O)c3[n-][nH]n(Cc4ccc(C)cc4)c=3c2=O)cc1 ZINC000101418332
O=C1[N-]C(=O)N(c2ccc(Br)cc2)C(=O)C1=Cc1ccc(OCc2ccccc2)cc1 ZINC000033370725
N#C[C@H](c1ccccc1)[C@@H]1CCCN1C(=O)C(=O)N1CC[C@H]2[NH2+]CC[C@@H]2C1 ZINC000423523738
Cc1nc2c(nc(Cl)nc2N2C[C@H](N(C)Cc3cccnc3)[C@@H]3OCCC[C@H]32)s1 ZINC001164798180
Cc1cc(N2CC[C@@H]3[C@H](C[C@@H](Cn4cncn4)[N@@H+]3CC3CC3)C2)nc(-c2ccsc2)n1 ZINC001164743928
Cc1ccc(N2C(=O)C(=CNc3ccc(C#N)cc3)C(=O)[N-]C2=S)cc1 ZINC000408763669
C[C@@H]1CCc2c(sc3[nH]c(CSc4nnc(-c5ccco5)n4Cc4ccccc4)nc(=O)c23)C1 ZINC000003332873
C[C@H]1O[C@@H](O[C@H]2CC[C@]3(C)[C@@H]4CC[C@]5(C)[C@H](C6=CC(=O)OC6)CC[C@@H]5[C@H]4C[C@H](O)[C@@]3(O)C2)[C@H](O)[C@@H](O)[C@@H]1O ZINC000257346911
Cc1ccc(-n2c(=O)c3sccc3nc2N2CCC[C@H](C(=O)NCCC(C)C)C2)cc1 ZINC000033302501
O=[N+]([O-])c1ccc(Cl)c([C@@H]2Nc3c(Cl)cc([N+](=O)[O-])cc3[C@@H]3C=CC[C@@H]32)c1 ZINC000409153201
COc1cccc(C/N=C/[C@]23CC[C@@H](O)C[C@@]2(O)CC[C@@H]2[C@@H]3CC[C@]3(C)[C@@H](C4=CC(=O)OC4)CC[C@@]23O)c1OC ZINC000118920372
O=C1[N-]C(=O)N(c2cccc(F)c2)C(=O)/C1=C/c1cccc([N+](=O)[O-])c1 ZINC000408913118
C(=NNc1nnc2c3ccccc3nc-2[n-]1)c1c[nH]c2ccccc12 ZINC000013424303
C=CCn1cc(C(=O)N2C[C@H]3C[N@@H+](Cc4cnccc4C)C[C@@]3(C)C2)nn1 ZINC001092081547
[O-]c1c(CNc2ccnn2C2CCCCC2)ccc(F)c1F ZINC000877147761
Cc1cc(C)cc([C@H]2CCN(Cn3c(-c4ccccn4)csc3=O)C2)c1 ZINC000182795635
Cc1ccccc1OCc1nc(C#N)c(NCCc2ccccc2)o1 ZINC000004168366
CN(Cc1nccs1)[C@H]1CC12CCN(C(=O)NCc1cscn1)CC2 ZINC000333066998
N#Cc1nc([C@@H]2C[C@@H]2c2ccccc2)oc1NCCOc1ccccc1 ZINC000096346342
C[C@@H]1OCC[C@H]1c1nnc(N(CC2CC2)C2CCCCC2)n1C[C@@H]1CCOC1 ZINC000647462302
CCOC(=O)c1cc2c(N3CCC4(CC3)c3ncc(C)n3CCN4C)[nH]c(C)c(C)c-2n1 ZINC001164917020
CCN1c2cc(C)c(/C=C3\C(=O)[N-]C(=O)N(c4ccc(C)c(C)c4)C3=O)cc2C(C)=CC1(C)C ZINC000208517014
Clc1ccc(OC(Cl)(Cl)N2CCN3C[C@H](OCc4cccnc4)C[C@@H]3C2)cn1 ZINC001164868066
CCCC1=NN2C(=NC(=O)/C(=C\c3cc(C)n(-c4cc(C)cc(C)c4)c3C)C2=N)S1 ZINC000041083387
O=c1[nH]c2ccccc2nc1-c1ccccc1/N=C/c1ccccc1 ZINC000101203157
C[C@]12OC(=N)[C@](C#N)([C@H]1c1ccccc1)C(C#N)(C#N)[C@H](c1cccnc1)O2 ZINC000004037180
O=C([O-])CCc1cc2n(n1)CCCN(Cc1nc(=O)c3sccc3[n-]1)C2 ZINC000072421761
Cc1ccc2[nH]c3c(nc([O-])n(/N=C/c4ccc([N+](=O)[O-])cc4)c3=O)c2c1 ZINC000017028738
FC(F)(F)[C@@H]1Oc2ccccc2C[C@H]1c1nc(-c2ccsc2)no1 ZINC000624576522
N#Cc1c(CN(CCO)Cc2cc(Br)ccc2F)cn2ccccc12 ZINC000110967871
O=[N+]([O-])c1ccc(-c2noc(CSc3nnc(-c4ccc(F)cc4)o3)n2)cc1 ZINC000044028968
C[C@H](C(=O)N1CCC(C)CC1)[N@@H+]1CC[C@@H]2CN(C(=O)C#CC3CC3)C[C@@H]2C1 ZINC001087961855
C=CCN1CC[C@@H]([NH2+]C2CCN(C(=O)[C@@H]3OC[C@@H]4CCC[C@@H]43)CC2)C1=O ZINC000996818612
O=[N+]([O-])c1ccccc1S(=O)(=O)N1CCc2ccccc2C1 ZINC000000175979
O=[N+]([O-])c1ccc(Cn2cc(CN=Nc3ncccc3[N+](=O)[O-])c3ccccc32)cc1 ZINC000409106008
C[C@H](C(=O)[O-])N1C(=O)[C@@H]2[C@H]3C[C@H]([C@H]4[C@H]3Sc3[nH]c(=O)sc3[C@@H]4c3ccc(N(C)C)cc3)[C@@H]2C1=O ZINC000245228763
CC(=O)N1CCC(Cn2c(C(=O)N3CCCC3)nnc2N2CCC[C@H](C(F)(F)F)C2)CC1 ZINC001286853399
C#CC[NH2+][C@@H]1CCC[C@@H]2CN(C(=O)c3csc(=O)[nH]3)C[C@@H]21 ZINC000992801228
Cc1[nH]c2ccccc2c1C(=O)Cn1cc([N+](=O)[O-])ccc1=O ZINC000005271643
Cc1nc(CN2CCO[C@@H]3CCN(c4cncc(N5CCCCC5)n4)CC[C@H]32)cs1 ZINC001164987145
CC[C@H](C)NS(=O)(=O)c1ccc(N2C(=O)C[C@]2(/C=C/c2ccccc2)C(=O)NC2CCCC2)cc1 ZINC000012645636
O=C([O-])/C=C/C(=O)Nc1cccc2c(NC(=O)/C=C/C(=O)[O-])cccc12 ZINC000000754093
O=C([O-])[C@@H]1CCCC[C@@H]1C(=O)NCCNC(=O)[C@@H]1CCCC[C@@H]1C(=O)[O-] ZINC000004349677
c1ccc2c(c1)CCC[C@@H]2c1noc(CC[C@H]2CCCCO2)n1 ZINC000273661834
CCc1ccc(N[C@@H]2NC(=O)/C(=C/c3ccc([N+](=O)[O-])cc3)S2)cc1 ZINC000408781204
CO[C@@H](c1ccccc1F)[C@H](C)NS(=O)(=O)c1ccc(C(F)(F)F)c(C#N)c1 ZINC000409484776
C[NH+](C)CCNC=C1C(=O)[N-]C(=O)N(c2ccc(Br)cc2)C1=O ZINC000100776198
Cc1ccc(COc2c(I)cc(C=C3C(=O)NC(=S)NC3=O)cc2I)cc1 ZINC000408900834
O=C([O-])[C@@H]1O[C@H]2OC3(CCCCC3)O[C@@H]2[C@@H]2OC3(CCCCC3)O[C@@H]21 ZINC000004538807
F[C@@H](Oc1ccc(Cl)nn1)N1CCc2c(c(COc3cccnc3)nn2CC2CC2)C1 ZINC001164652056
Cc1ccc(C)c(C=c2sc(=C(C#N)C(=O)c3ccccc3)n(C3CCC3)c2=O)c1 ZINC000431021418
C[C@@H]1CCC[C@@H](N(C)c2nnc(-c3nn(C)c(=O)c4ccccc43)n2C2CC2)C1 ZINC000583699466
C=C(C)C[NH2+]C1C[C@H]2CCC[C@@H](C1)N2C(=O)[C@H]1CN(C)CCO1 ZINC001039269753
N#Cc1nc(NC(=O)[C@@H]2C[C@@H]2c2ccc(Br)cc2)[n-]c1C#N ZINC000058218258
O=[N+]([O-])c1ccc(CCS(=O)(=O)N2C[C@@H]3CCC[C@H]3C2)cc1 ZINC000096002004
CC(C)(NS(=O)(=O)c1ccc(C(F)F)cc1)c1ccc([N+](=O)[O-])cc1 ZINC000570101623
CN(CCNc1nc(C(F)(F)F)ccc1C#N)c1nc(C(F)(F)F)ccc1C#N ZINC000445607092
O=C1/C(=C/c2ccc([N+](=O)[O-])cc2)SC(=S)N1[C@@H]1CCS(=O)(=O)C1 ZINC000013645447
O=C(Cn1ncc(Cl)c(Cl)c1=O)N[C@H]1CCCc2ccccc21 ZINC000003519246
Cc1ccccc1N1C(=O)/C(=C/c2ccc(N(C)C)o2)C(=O)[N-]C1=S ZINC000409233046
O=[N+]([O-])c1ccc(/N=C/c2ccc(OS(=O)(=O)c3ccccc3)cc2)cc1 ZINC000409068853
CCOc1cc(C=C2C(=O)NC(=S)NC2=O)cc(I)c1OCc1cc(C)cc(C)c1 ZINC000408894813
Cc1cc(C)cc(N2C(=O)/C(=C/c3ccsc3)C(=O)[N-]C2=S)c1 ZINC000000312480
COCCS(=O)(=O)CCC[NH+]1CCC2(CCN(C(=O)OC(C)(C)C)CC2)CC1 ZINC000792334538
O=Nc1cc2c3c(c1C(=O)[O-])[C@@H]1C=CC[C@@H]1CN3C[C@@H]1CC=C[C@@H]21 ZINC000253574810
c1cc(-c2nnc(N3CCC[C@H](C4CCC4)C3)n2C[C@@H]2CCCCO2)co1 ZINC000612224225
C#CCn1cnc(-c2ccccc2)c1-c1ccccc1Cn1cccn1 ZINC000065489778
Cc1cc(Cl)ccc1OCc1nnc(SCc2nnc(-c3ccco3)o2)n1C1CCCCC1 ZINC000009834205
O=[N+]([O-])c1ccc(NCc2cnn(-c3ccccc3)c2)c2ncccc12 ZINC000024061159
O=C([O-])CCCCC(=O)[N-]S(=O)(=O)c1nc(Br)cs1 ZINC000863964303
N#Cc1cc(C(F)(F)N2CCCn3cnc(Cn4cccn4)c3C2)cc(Cl)n1 ZINC001164936883
Cc1nnc(NC(=O)CSc2nnc(CNC(=O)C34CC5CC(CC(C5)C3)C4)n2C2CCCCC2)s1 ZINC000008656663
N#Cc1c(NC(=O)[C@@H]2[C@@H]3CC[C@@H](C3)[C@@H]2C(=O)[O-])sc2c1CCCCC2 ZINC000005725619
N#Cc1ccccc1NC=C1C(=O)[N-]C(=O)N(c2ccccc2F)C1=O ZINC000408537855
O=C1/C(=C/c2c(=O)n3ccccc3nc2N2CCCCC2)SC(=S)N1Cc1ccco1 ZINC000001252822
O=C([O-])/C=C/c1ccc(N2CCO[C@@H](c3ccsc3)C2)c([N+](=O)[O-])c1 ZINC000833196194
Cc1c2ccccc2oc1-c1nnc2sc(/C=C/c3ccc([N+](=O)[O-])cc3)nn21 ZINC000096194385
CC(C)N1C(=O)/C(=C/c2c(=O)n3ccccc3nc2N(C)Cc2ccccc2)SC1=S ZINC000001073922
N#CC1=C([O-])NC(=S)N(c2ccccc2)[C@@H]1c1ccccc1 ZINC000000210145
CCN(CC)C(=O)Cn1cc(/C=C2/C(=O)[N-]C(=O)N(C3CCCC3)C2=O)c2ccccc21 ZINC000409197343
C[C@H]([NH2+][C@@H]1C[C@H]2C[C@@H](C1)N(C(=O)OC(C)(C)C)C2)[C@@H]1C[C@H](C(=O)[O-])C1(C)C ZINC000709416498
O=C(CCc1ccco1)OCC(=O)N1CCc2[nH]c3ccccc3c2C1 ZINC000024185414
O=S(=O)([N-]Cc1ccc(-c2ccoc2)o1)c1c(F)cccc1F ZINC000575609469
COCCN(C(=O)c1ccc(COc2ccccc2C#N)o1)[C@H]1CCCSC1 ZINC000468626538
O=C1[N-]N(c2ccccc2)C(=O)/C1=C/c1ccc(-c2ccc(F)cc2F)o1 ZINC000001072009
C/C(=N/NC(=S)N1CCC(C2CCN(C(=S)N/N=C(/C)c3ccccn3)CC2)CC1)c1ccccn1 ZINC000017141001
O=[N+]([O-])c1cccc(-c2nnc3n2N[C@@H](/C=C/c2ccccc2)S3)c1 ZINC000003843235
CSc1ccc([N+](=O)[O-])c(C(=O)N2C[C@@H](C)OC[C@@H]2c2ccccc2)c1 ZINC000175433602
O=C(O/N=C/c1c(-c2ccccc2)nc2sccn12)c1ccccc1 ZINC000003029521
C=C(Br)CNC(=O)C(=O)NCC(C)(C)[NH+]1C[C@H](C)C[C@@H](C)C1 ZINC000793915997
O=C1NCCN(c2ncc(Br)cn2)[C@@H]1CC1CCCCC1 ZINC000333853458
Cc1ccc(N2C(=O)/C(=C/c3cn(CC#N)c4ccccc34)C(=O)[N-]C2=S)cc1 ZINC000006546461
O=C(CSc1nnc(SCC(=O)NC(=O)NC2CCCCC2)s1)NC(=O)NC1CCCCC1 ZINC000514291404
N#Cc1cnn(-c2ccccc2)c1NC(=O)CSc1nnc(CCC2CCCC2)[nH]1 ZINC000409672273
CC(C)(C)OC(=O)N1CCN2C(NCCCNc3ccccn3)=[NH+]C[C@H]2C1 ZINC000133886632
CC(C)C[C@@H]1C(=O)N2CCC[C@@H]2[C@@]2(O)O[C@@](NC(=O)[C@H]3C=C4c5cccc6[nH]c(Br)c(c65)C[C@H]4N(C)C3)(C(C)C)C(=O)N12 ZINC000059364572
O=[N+]([O-])c1cccc(/C=N\c2cccc(I)c2)c1[O-] ZINC000409120385
O=C1NC(=Nc2ccccc2F)S/C1=C\c1ccc(N2CCOCC2)o1 ZINC000408864624
COC(=O)c1sc2[nH]c(CN(CC(F)(F)F)C3CC3)nc(=O)c2c1C ZINC000125956198
N#Cc1c(N)oc2c1[C@@H](c1ccccc1)S(=O)(=O)[C@@H]2c1ccccc1 ZINC000005684778
CC(C)(C)C(=O)N[C@]1(C(F)(F)F)NC(=O)N(c2ccccc2F)C1=O ZINC000002348834
CC1(C)C[C@@H](OC(=O)CSc2[n-]c(=O)cc(C(F)(F)F)c2C#N)CO1 ZINC000849640675
CSC[C@@H]1CCN(C(=O)C2CCCCCC2)C1 ZINC000095399755
Cc1c([N+](=O)[O-])cccc1S(=O)(=O)N(CC1CCC1)c1ccccc1 ZINC000437324482
COC(=O)[C@H]1C[C@@H](N(C)C(=O)C[C@H]2C[C@@H](C)CC(C)(C)C2)C1 ZINC001131614879
c1csc(-c2nc(Cc3nc(C4(c5ccncc5)CCC4)no3)co2)c1 ZINC000656033993
