# Supplementary material for: Building shape-focused pharmacophore models for effective docking screening
Source: J Cheminform. 2024 Aug 9;16:97. doi: 10.1186/s13321-024-00857-6 (PMC11312248; doi:10.1186/s13321-024-00857-6)
Supplement: Supplementary file 2 — Additional file2 [file 13321_2024_857_MOESM2_ESM.zip › supplementary_files/hsp90/input_docked_poses.mol2]

@<TRIPOS>MOLECULE
CHEMBL1213899_entry_00001_conf_01
57 61 1
SMALL
USER_CHARGES


@<TRIPOS>ATOM
      1 N1          4.5308   36.4208   27.4508 N.pl3     1 UNK        -0.8017
      2 C2          5.0133   35.6151   26.4214 C.ar      1 UNK         0.5064
      3 C3          4.3053   34.4986   25.9196 C.ar      1 UNK         0.1631
      4 N4          3.1161   33.9745   26.2549 N.2       1 UNK        -0.5048
      5 C5          2.9674   32.9358   25.4672 C.ar      1 UNK         0.2196
      6 S6          1.5462   31.8860   25.5083 S.3       1 UNK        -0.1838
      7 C7          0.5959   32.6998   24.2550 C.ar      1 UNK         0.0347
      8 C8         -0.7807   32.4227   24.0776 C.ar      1 UNK         0.0563
      9 Br9        -1.7110   31.1803   25.1894 Br        1 UNK        -0.0734
     10 C10        -1.5081   33.0765   23.0720 C.ar      1 UNK        -0.0977
     11 C11        -0.8345   33.9907   22.2702 C.ar      1 UNK         0.0966
     12 O12        -1.3205   34.7593   21.2607 O.3       1 UNK        -0.2502
     13 C13        -0.1978   35.3610   20.6728 C.3       1 UNK        -0.0368
     14 O14         0.8763   35.2218   21.5643 O.3       1 UNK        -0.2528
     15 C15         0.4895   34.2699   22.4533 C.ar      1 UNK         0.0651
     16 C16         1.2382   33.6503   23.4466 C.ar      1 UNK        -0.0592
     17 N17         4.0113   32.7739   24.6190 N.pl3     1 UNK        -0.0231
     18 C18         4.1936   31.7272   23.5953 C.3       1 UNK        -0.0707
     19 C19         4.8538   30.4711   24.1920 C.3       1 UNK        -0.1641
     20 C20         5.0908   29.3770   23.1382 C.3       1 UNK        -0.1268
     21 C21         5.9969   29.8388   21.9814 C.3       1 UNK        -0.1218
     22 C22         7.3185   30.3927   22.4719 C.ar      1 UNK         0.0611
     23 C23         8.1594   31.3320   21.8884 C.ar      1 UNK        -0.3333
     24 N24         9.2044   31.4641   22.7654 N.pl3     1 UNK         0.1682
     25 C25        10.3437   32.3678   22.6919 C.3       1 UNK        -0.0374
     26 C26        11.4918   31.7422   21.8698 C.3       1 UNK        -0.1740
     27 C27        11.7370   30.2503   22.1587 C.3       1 UNK         0.1257
     28 O28        10.6351   29.4653   21.7519 O.3       1 UNK        -0.6528
     29 N29         9.0272   30.6811   23.8334 N.2       1 UNK        -0.1746
     30 N30         7.8398   30.0025   23.6251 N.2       1 UNK        -0.1748
     31 C31         4.8964   33.7774   24.8976 C.ar      1 UNK         0.2966
     32 N32         6.0982   34.0456   24.3284 N.ar      1 UNK        -0.5690
     33 C33         6.6735   35.1242   24.8838 C.ar      1 UNK         0.3976
     34 N34         6.2232   35.9113   25.8717 N.ar      1 UNK        -0.5877
     35 H35         3.6369   36.2074   27.8694 H         1 UNK         0.3598
     36 H36         5.0862   37.2015   27.7690 H         1 UNK         0.3598
     37 H37        -2.5601   32.8733   22.9349 H         1 UNK         0.1684
     38 H38         0.0398   34.8434   19.7412 H         1 UNK         0.1647
     39 H39        -0.3908   36.4139   20.4650 H         1 UNK         0.1647
     40 H40         2.2802   33.8914   23.5947 H         1 UNK         0.1630
     41 H41         3.2156   31.5155   23.1629 H         1 UNK         0.1024
     42 H42         4.8071   32.1728   22.8106 H         1 UNK         0.1024
     43 H43         5.8079   30.7405   24.6480 H         1 UNK         0.0803
     44 H44         4.2322   30.0745   24.9941 H         1 UNK         0.0803
     45 H45         5.5355   28.5027   23.6162 H         1 UNK         0.0758
     46 H46         4.1270   29.0530   22.7415 H         1 UNK         0.0758
     47 H47         6.1717   29.0053   21.2991 H         1 UNK         0.0825
     48 H48         5.4707   30.5896   21.3901 H         1 UNK         0.0825
     49 H49         8.1078   31.9027   20.9730 H         1 UNK         0.2264
     50 H50        10.0157   33.3076   22.2442 H         1 UNK         0.1004
     51 H51        10.6654   32.6050   23.7070 H         1 UNK         0.1004
     52 H52        11.3017   31.8744   20.8030 H         1 UNK         0.0984
     53 H53        12.4175   32.2829   22.0742 H         1 UNK         0.0984
     54 H54        12.6439   29.9006   21.6645 H         1 UNK         0.0472
     55 H55        11.8556   30.0910   23.2310 H         1 UNK         0.0472
     56 H56        10.1742   29.9258   21.0470 H         1 UNK         0.4266
     57 H57         7.6360   35.3970   24.4769 H         1 UNK         0.0718
@<TRIPOS>BOND
     1    1    2 1
     2    1   35 1
     3    1   36 1
     4    2   34 ar
     5    2    3 ar
     6    3   31 ar
     7    3    4 ar
     8    4    5 ar
     9    5    6 1
    10    5   17 ar
    11    6    7 1
    12    7   16 ar
    13    7    8 ar
    14    8    9 1
    15    8   10 ar
    16   10   11 ar
    17   10   37 1
    18   11   15 ar
    19   11   12 1
    20   12   13 1
    21   13   14 1
    22   13   38 1
    23   13   39 1
    24   14   15 1
    25   15   16 ar
    26   16   40 1
    27   17   18 1
    28   17   31 ar
    29   18   19 1
    30   18   41 1
    31   18   42 1
    32   19   20 1
    33   19   43 1
    34   19   44 1
    35   20   21 1
    36   20   45 1
    37   20   46 1
    38   21   22 1
    39   21   47 1
    40   21   48 1
    41   22   30 ar
    42   22   23 ar
    43   23   24 ar
    44   23   49 1
    45   24   25 1
    46   24   29 ar
    47   25   26 1
    48   25   50 1
    49   25   51 1
    50   26   27 1
    51   26   52 1
    52   26   53 1
    53   27   28 1
    54   27   54 1
    55   27   55 1
    56   28   56 1
    57   29   30 ar
    58   31   32 ar
    59   32   33 ar
    60   33   34 ar
    61   33   57 1
@<TRIPOS>SUBSTRUCTURE
1 UNK 1
@<TRIPOS>COMMENT
CHEMBL1213899
PLANTSproteinTorsions
3
558 261.5346
1798 303.3689
2417 235.8745
PLANTSmolcadARTstart hb
PLANTSmolcadARTstart HB
LINES
3.63691 36.2074 27.8694 1.604 35.857 28.324 0 255 0 5
5.08615 37.2015 27.769 6.718 38.153 28.327 0 255 0 5
10.1742 29.9258 21.047 9.774 30.194 19.135 0 255 0 5
10.6351 29.4653 21.7519 9.776 27.559 21.565 0 255 0 5
9.0272 30.6811 23.8334 10.0359 30.7062 25.3427 0 255 0 5
PLANTSmolcadARTstart HBCH
LINES
PLANTSmolcadARTstart HB-CHO
LINES
PLANTSmolcadARTend
PLANTSmolcadARTstart HB_WATER
LINES
PLANTSmolcadARTend

PLANTSmolcadARTend

@<TRIPOS>MOLECULE
CHEMBL212133_entry_00008_conf_01
50 53 1
SMALL
USER_CHARGES


@<TRIPOS>ATOM
      1 C1          1.2830   37.5039   18.3484 C.3       1 UNK        -0.1962
      2 C2          1.5733   37.9326   19.7922 C.3       1 UNK         0.0702
      3 O3          0.5495   37.4690   20.6567 O.3       1 UNK        -0.3536
      4 P4          0.5802   37.8145   22.2509 P.3       1 UNK         0.8363
      5 O5         -0.4835   37.1603   23.0624 O.2       1 UNK        -0.5940
      6 C6          2.3342   37.4753   22.6776 C.3       1 UNK        -0.2870
      7 C7          2.7022   36.0269   22.3170 C.3       1 UNK        -0.0626
      8 N8          1.7797   35.0750   22.9623 N.pl3     1 UNK         0.0001
      9 C9          1.8913   34.5324   24.1971 C.ar      1 UNK         0.2073
     10 S10         3.2281   34.8654   25.3028 S.3       1 UNK        -0.1409
     11 C11         4.3644   33.5856   24.8744 C.2       1 UNK         0.1244
     12 N12         5.6347   33.5776   25.1817 N.2       1 UNK        -0.3204
     13 C13         6.2583   32.4650   24.7165 C.ar      1 UNK         0.3746
     14 C14         7.6173   32.1535   24.8719 C.ar      1 UNK        -0.2547
     15 N15         8.1490   31.0112   24.3664 N.ar      1 UNK        -0.0522
     16 C16         7.3386   30.1532   23.6960 C.ar      1 UNK        -0.1323
     17 C17         5.9740   30.3659   23.4860 C.ar      1 UNK        -0.0479
     18 Br18        4.9229   29.0968   22.5299 Br        1 UNK        -0.0821
     19 C19         5.4330   31.5516   24.0117 C.ar      1 UNK        -0.0306
     20 S20         3.7962   32.1965   23.9721 S.3       1 UNK         0.0631
     21 N21         0.9036   33.7204   24.4867 N.2       1 UNK        -0.4561
     22 C22         0.1121   33.7429   23.4020 C.ar      1 UNK         0.1502
     23 C23        -1.1032   33.0789   23.1145 C.ar      1 UNK         0.5117
     24 N24        -1.7243   32.2087   24.0083 N.pl3     1 UNK        -0.8003
     25 N25        -1.6915   33.3051   21.9078 N.ar      1 UNK        -0.5893
     26 C26        -1.0824   34.1467   21.0601 C.ar      1 UNK         0.4031
     27 N27         0.0625   34.8298   21.2172 N.ar      1 UNK        -0.5710
     28 C28         0.6237   34.5820   22.4270 C.ar      1 UNK         0.3001
     29 O29         0.5460   39.4456   22.2769 O.3       1 UNK        -0.3536
     30 C30        -0.5074   40.1630   21.6528 C.3       1 UNK         0.0702
     31 C31        -0.3653   41.6728   21.8875 C.3       1 UNK        -0.1962
     32 H32         2.0379   37.8958   17.6666 H         1 UNK         0.0746
     33 H33         1.2788   36.4183   18.2487 H         1 UNK         0.0746
     34 H34         0.3113   37.8727   18.0183 H         1 UNK         0.0746
     35 H35         2.5557   37.5822   20.1138 H         1 UNK         0.0648
     36 H36         1.5932   39.0211   19.8471 H         1 UNK         0.0648
     37 H37         2.9689   38.1768   22.1355 H         1 UNK         0.1372
     38 H38         2.4891   37.6583   23.7415 H         1 UNK         0.1372
     39 H39         2.6412   35.8445   21.2428 H         1 UNK         0.1143
     40 H40         3.7085   35.7588   22.6417 H         1 UNK         0.1143
     41 H41         8.2908   32.8127   25.3998 H         1 UNK         0.2155
     42 H42         7.8120   29.2603   23.3152 H         1 UNK         0.1897
     43 H43        -1.2983   32.0311   24.9063 H         1 UNK         0.3613
     44 H44        -2.5928   31.7669   23.7441 H         1 UNK         0.3613
     45 H45        -1.5852   34.2967   20.1160 H         1 UNK         0.0726
     46 H46        -0.5611   39.9384   20.5860 H         1 UNK         0.0648
     47 H47        -1.4453   39.8209   22.0916 H         1 UNK         0.0648
     48 H48        -1.2273   42.2096   21.4911 H         1 UNK         0.0746
     49 H49        -0.2928   41.8992   22.9518 H         1 UNK         0.0746
     50 H50         0.5222   42.0729   21.3978 H         1 UNK         0.0746
@<TRIPOS>BOND
     1    1    2 1
     2    1   32 1
     3    1   33 1
     4    1   34 1
     5    2    3 1
     6    2   35 1
     7    2   36 1
     8    3    4 1
     9    4    5 2
    10    4    6 1
    11    4   29 1
    12    6    7 1
    13    6   37 1
    14    6   38 1
    15    7    8 1
    16    7   39 1
    17    7   40 1
    18    8   28 ar
    19    8    9 ar
    20    9   10 1
    21    9   21 ar
    22   10   11 1
    23   11   20 1
    24   11   12 2
    25   12   13 1
    26   13   19 ar
    27   13   14 ar
    28   14   15 ar
    29   14   41 1
    30   15   16 ar
    31   16   17 ar
    32   16   42 1
    33   17   18 1
    34   17   19 ar
    35   19   20 1
    36   21   22 ar
    37   22   28 ar
    38   22   23 ar
    39   23   24 1
    40   23   25 ar
    41   24   43 1
    42   24   44 1
    43   25   26 ar
    44   26   27 ar
    45   26   45 1
    46   27   28 ar
    47   29   30 1
    48   30   31 1
    49   30   46 1
    50   30   47 1
    51   31   48 1
    52   31   49 1
    53   31   50 1
@<TRIPOS>SUBSTRUCTURE
1 UNK 1
@<TRIPOS>COMMENT
CHEMBL212133
PLANTSproteinTorsions
3
558 284.9198
1798 320.5003
2417 52.4404
PLANTSmolcadARTstart hb
PLANTSmolcadARTstart HB
LINES
-2.59276 31.7669 23.7441 -4.682 31.898 23.836 0 255 0 5
8.14903 31.0112 24.3664 10.0138 30.9404 25.3259 0 255 0 5
-1.69147 33.3051 21.9078 -1.68648 31.5713 20.7591 0 255 0 5
PLANTSmolcadARTstart HBCH
LINES
PLANTSmolcadARTstart HB-CHO
LINES
PLANTSmolcadARTend
PLANTSmolcadARTstart HB_WATER
LINES
PLANTSmolcadARTend

PLANTSmolcadARTend

@<TRIPOS>MOLECULE
CHEMBL1213898_entry_00001_conf_01
54 58 1
SMALL
USER_CHARGES


@<TRIPOS>ATOM
      1 N1          5.6412   35.9668   27.0932 N.pl3     1 UNK        -0.8025
      2 C2          5.9426   35.0260   26.1104 C.ar      1 UNK         0.5070
      3 C3          5.0117   34.0658   25.6504 C.ar      1 UNK         0.1657
      4 N4          3.7348   33.8305   25.9909 N.2       1 UNK        -0.5070
      5 C5          3.3680   32.8156   25.2440 C.ar      1 UNK         0.2235
      6 S6          1.7546   32.0933   25.2891 S.3       1 UNK        -0.1822
      7 C7          0.9728   33.1061   24.0625 C.ar      1 UNK         0.0345
      8 C8         -0.4115   33.0021   23.7849 C.ar      1 UNK         0.0576
      9 Br9        -1.5368   31.7641   24.7044 Br        1 UNK        -0.0820
     10 C10        -0.9970   33.8168   22.8045 C.ar      1 UNK        -0.0981
     11 C11        -0.1792   34.7158   22.1299 C.ar      1 UNK         0.0977
     12 O12        -0.5040   35.5809   21.1341 O.3       1 UNK        -0.2511
     13 C13         0.6379   36.3706   20.9330 C.3       1 UNK        -0.0368
     14 O14         1.7147   35.7336   21.5675 O.3       1 UNK        -0.2496
     15 C15         1.1575   34.8076   22.3907 C.ar      1 UNK         0.0688
     16 C16         1.7736   34.0107   23.3484 C.ar      1 UNK        -0.0538
     17 N17         4.3569   32.3869   24.4247 N.pl3     1 UNK        -0.0231
     18 C18         4.2934   31.2939   23.4358 C.3       1 UNK        -0.0714
     19 C19         4.9729   30.0220   23.9730 C.3       1 UNK        -0.1639
     20 C20         5.9553   29.4049   22.9612 C.3       1 UNK        -0.1194
     21 C21         7.0623   30.3610   22.5674 C.ar      1 UNK         0.0605
     22 C22         8.2214   30.7040   23.2511 C.ar      1 UNK        -0.3286
     23 N23         8.8611   31.6015   22.4367 N.pl3     1 UNK         0.1694
     24 C24        10.1032   32.3227   22.6773 C.3       1 UNK        -0.0378
     25 C25        11.2668   31.7114   21.8715 C.3       1 UNK        -0.1743
     26 C26        11.5040   30.2307   22.2078 C.3       1 UNK         0.1259
     27 O27        10.4562   29.4286   21.7067 O.3       1 UNK        -0.6524
     28 N28         8.1479   31.8260   21.3292 N.2       1 UNK        -0.1729
     29 N29         7.0218   31.0275   21.4236 N.2       1 UNK        -0.1790
     30 C30         5.4373   33.1866   24.6700 C.ar      1 UNK         0.2972
     31 N31         6.6700   33.1638   24.1041 N.ar      1 UNK        -0.5791
     32 C32         7.4626   34.1176   24.6190 C.ar      1 UNK         0.3992
     33 N33         7.1897   35.0283   25.5644 N.ar      1 UNK        -0.5888
     34 H34         4.7192   35.9760   27.5048 H         1 UNK         0.3606
     35 H35         6.3491   36.6282   27.3773 H         1 UNK         0.3606
     36 H36        -2.0515   33.7395   22.5845 H         1 UNK         0.1671
     37 H37         0.8378   36.4904   19.8678 H         1 UNK         0.1646
     38 H38         0.4816   37.3500   21.3893 H         1 UNK         0.1646
     39 H39         2.8334   34.0863   23.5438 H         1 UNK         0.1671
     40 H40         3.2376   31.1313   23.2142 H         1 UNK         0.1003
     41 H41         4.7658   31.6602   22.5238 H         1 UNK         0.1003
     42 H42         5.5044   30.2590   24.8964 H         1 UNK         0.0883
     43 H43         4.2120   29.2834   24.2320 H         1 UNK         0.0883
     44 H44         6.3814   28.4944   23.3855 H         1 UNK         0.0831
     45 H45         5.4091   29.0814   22.0739 H         1 UNK         0.0831
     46 H46         8.6316   30.4063   24.2049 H         1 UNK         0.2288
     47 H47         9.9551   33.3716   22.4155 H         1 UNK         0.1007
     48 H48        10.3177   32.2994   23.7475 H         1 UNK         0.1007
     49 H49        11.0627   31.8092   20.8036 H         1 UNK         0.0991
     50 H50        12.1795   32.2773   22.0694 H         1 UNK         0.0991
     51 H51        12.4565   29.8967   21.7947 H         1 UNK         0.0471
     52 H52        11.5964   30.0941   23.2859 H         1 UNK         0.0471
     53 H53        10.1154   29.8360   20.9068 H         1 UNK         0.4265
     54 H54         8.4631   34.1562   24.2141 H         1 UNK         0.0697
@<TRIPOS>BOND
     1    1    2 1
     2    1   34 1
     3    1   35 1
     4    2   33 ar
     5    2    3 ar
     6    3   30 ar
     7    3    4 ar
     8    4    5 ar
     9    5    6 1
    10    5   17 ar
    11    6    7 1
    12    7   16 ar
    13    7    8 ar
    14    8    9 1
    15    8   10 ar
    16   10   11 ar
    17   10   36 1
    18   11   15 ar
    19   11   12 1
    20   12   13 1
    21   13   14 1
    22   13   37 1
    23   13   38 1
    24   14   15 1
    25   15   16 ar
    26   16   39 1
    27   17   18 1
    28   17   30 ar
    29   18   19 1
    30   18   40 1
    31   18   41 1
    32   19   20 1
    33   19   42 1
    34   19   43 1
    35   20   21 1
    36   20   44 1
    37   20   45 1
    38   21   29 ar
    39   21   22 ar
    40   22   23 ar
    41   22   46 1
    42   23   24 1
    43   23   28 ar
    44   24   25 1
    45   24   47 1
    46   24   48 1
    47   25   26 1
    48   25   49 1
    49   25   50 1
    50   26   27 1
    51   26   51 1
    52   26   52 1
    53   27   53 1
    54   28   29 ar
    55   30   31 ar
    56   31   32 ar
    57   32   33 ar
    58   32   54 1
@<TRIPOS>SUBSTRUCTURE
1 UNK 1
@<TRIPOS>COMMENT
CHEMBL1213898
PLANTSproteinTorsions
3
558 162.2396
1798 247.7719
2417 127.4069
PLANTSmolcadARTstart hb
PLANTSmolcadARTstart HB
LINES
6.34912 36.6282 27.3773 6.718 38.153 28.327 0 255 0 5
10.1154 29.836 20.9068 9.774 30.194 19.135 0 255 0 5
10.4562 29.4286 21.7067 9.776 27.559 21.565 0 255 0 5
PLANTSmolcadARTstart HBCH
LINES
PLANTSmolcadARTstart HB-CHO
LINES
PLANTSmolcadARTend
PLANTSmolcadARTstart HB_WATER
LINES
PLANTSmolcadARTend

PLANTSmolcadARTend

@<TRIPOS>MOLECULE
CHEMBL254875_00_entry_00010_conf_01
47 50 1
SMALL
USER_CHARGES


@<TRIPOS>ATOM
      1 O1         10.2755   33.5863   24.5831 O.3       1 UNK        -0.5345
      2 C2          9.0927   34.2235   24.8601 C.ar      1 UNK         0.2877
      3 C3          9.1453   35.5519   25.2863 C.ar      1 UNK        -0.3223
      4 C4          7.9719   36.2560   25.5518 C.ar      1 UNK         0.2846
      5 O5          8.0500   37.5608   25.9636 O.3       1 UNK        -0.5304
      6 C6          6.7342   35.6283   25.3911 C.ar      1 UNK        -0.0700
      7 Br7         5.1057   36.5583   25.7384 Br        1 UNK        -0.0942
      8 C8          6.6811   34.3007   24.9679 C.ar      1 UNK        -0.0051
      9 C9          7.8519   33.5780   24.7050 C.ar      1 UNK        -0.1003
     10 C10         7.7144   32.1671   24.2181 C.2       1 UNK         0.1795
     11 N11         8.7657   31.4290   23.9165 N.2       1 UNK        -0.0390
     12 O12         8.3117   30.1671   23.5124 O.3       1 UNK        -0.2375
     13 C13         6.9527   30.1703   23.5860 C.ar      1 UNK         0.0974
     14 C14         6.0923   29.1148   23.2734 C.ar      1 UNK        -0.0977
     15 C15         4.7259   29.3535   23.4246 C.ar      1 UNK        -0.1341
     16 C16         4.2340   30.5881   23.8665 C.ar      1 UNK         0.2197
     17 N17         2.8388   30.7216   23.9797 N.pl3     1 UNK        -0.8186
     18 C18         2.2181   32.0073   24.2783 C.3       1 UNK         0.1121
     19 C19         1.6226   32.0505   25.6980 C.3       1 UNK         0.0935
     20 N20         0.3889   31.2671   25.8189 N.3       1 UNK        -0.7030
     21 C21        -0.6907   31.7479   24.9424 C.3       1 UNK         0.0801
     22 C22        -2.0027   30.9667   25.1727 C.3       1 UNK         0.1314
     23 O23        -2.3629   31.0055   26.5490 O.3       1 UNK        -0.4473
     24 C24        -1.3640   30.4311   27.3841 C.3       1 UNK         0.1314
     25 C25        -0.0359   31.2007   27.2239 C.3       1 UNK         0.0801
     26 C26         5.1226   31.6353   24.1712 C.ar      1 UNK        -0.1175
     27 C27         6.5043   31.4212   24.0321 C.ar      1 UNK        -0.1863
     28 H28        10.5087   32.9292   25.2424 H         1 UNK         0.4083
     29 H29        10.1011   36.0428   25.4036 H         1 UNK         0.1389
     30 H30         7.5341   37.7297   26.7552 H         1 UNK         0.4083
     31 H31         5.7150   33.8302   24.8554 H         1 UNK         0.1636
     32 H32         6.4650   28.1607   22.9309 H         1 UNK         0.1550
     33 H33         4.0371   28.5544   23.1891 H         1 UNK         0.1387
     34 H34         2.3245   29.8940   24.2451 H         1 UNK         0.3978
     35 H35         2.9958   32.7631   24.1629 H         1 UNK         0.0735
     36 H36         1.4487   32.2127   23.5326 H         1 UNK         0.0735
     37 H37         2.3656   31.6555   26.3934 H         1 UNK         0.0685
     38 H38         1.4333   33.0838   25.9951 H         1 UNK         0.0685
     39 H39        -0.8600   32.8110   25.1226 H         1 UNK         0.0719
     40 H40        -0.3927   31.6626   23.8974 H         1 UNK         0.0719
     41 H41        -2.8085   31.4120   24.5892 H         1 UNK         0.0541
     42 H42        -1.9075   29.9337   24.8322 H         1 UNK         0.0541
     43 H43        -1.7017   30.4848   28.4192 H         1 UNK         0.0541
     44 H44        -1.2345   29.3719   27.1538 H         1 UNK         0.0541
     45 H45         0.7452   30.7234   27.8175 H         1 UNK         0.0719
     46 H46        -0.1439   32.2108   27.6242 H         1 UNK         0.0719
     47 H47         4.7617   32.5962   24.5047 H         1 UNK         0.1419
@<TRIPOS>BOND
     1    1    2 1
     2    1   28 1
     3    2    9 ar
     4    2    3 ar
     5    3    4 ar
     6    3   29 1
     7    4    5 1
     8    4    6 ar
     9    5   30 1
    10    6    7 1
    11    6    8 ar
    12    8    9 ar
    13    8   31 1
    14    9   10 1
    15   10   27 1
    16   10   11 2
    17   11   12 1
    18   12   13 1
    19   13   27 ar
    20   13   14 ar
    21   14   15 ar
    22   14   32 1
    23   15   16 ar
    24   15   33 1
    25   16   17 1
    26   16   26 ar
    27   17   18 1
    28   17   34 1
    29   18   19 1
    30   18   35 1
    31   18   36 1
    32   19   20 1
    33   19   37 1
    34   19   38 1
    35   20   25 1
    36   20   21 1
    37   21   22 1
    38   21   39 1
    39   21   40 1
    40   22   23 1
    41   22   41 1
    42   22   42 1
    43   23   24 1
    44   24   25 1
    45   24   43 1
    46   24   44 1
    47   25   45 1
    48   25   46 1
    49   26   27 ar
    50   26   47 1
@<TRIPOS>SUBSTRUCTURE
1 UNK 1
@<TRIPOS>COMMENT
CHEMBL254875_00
PLANTSproteinTorsions
3
558 87.1216
1798 293.6849
2417 45.5902
PLANTSmolcadARTstart hb
PLANTSmolcadARTstart HB
LINES
10.5087 32.9292 25.2424 10.692 30.921 25.821 0 255 0 5
7.53408 37.7297 26.7552 6.718 38.153 28.327 0 255 0 5
8.76566 31.429 23.9165 10.0776 30.5805 25.3607 0 255 0 5
-2.36286 31.0055 26.549 -3.88757 32.3704 26.6516 0 255 0 5
PLANTSmolcadARTstart HBCH
LINES
PLANTSmolcadARTstart HB-CHO
LINES
PLANTSmolcadARTend
PLANTSmolcadARTstart HB_WATER
LINES
PLANTSmolcadARTend

PLANTSmolcadARTend

@<TRIPOS>MOLECULE
CHEMBL404630_00_entry_00018_conf_01
47 50 1
SMALL
USER_CHARGES


@<TRIPOS>ATOM
      1 O1          5.9226   38.4118   25.4755 O.3       1 UNK        -0.5323
      2 C2          6.3561   37.1434   25.1868 C.ar      1 UNK         0.2676
      3 C3          5.4511   36.1285   24.8615 C.ar      1 UNK         0.0021
      4 Cl4         3.7485   36.4304   24.8097 Cl        1 UNK        -0.1283
      5 C5          5.9225   34.8478   24.5721 C.ar      1 UNK        -0.0253
      6 C6          7.2920   34.5550   24.6088 C.ar      1 UNK        -0.0940
      7 C7          7.7251   33.1622   24.2621 C.2       1 UNK         0.1797
      8 N8          9.0004   32.8339   24.1765 N.2       1 UNK        -0.0390
      9 O9          9.0814   31.4720   23.8608 O.3       1 UNK        -0.2376
     10 C10         7.8121   30.9914   23.7639 C.ar      1 UNK         0.0974
     11 C11         7.4329   29.6808   23.4645 C.ar      1 UNK        -0.0978
     12 C12         6.0632   29.4200   23.4159 C.ar      1 UNK        -0.1341
     13 C13         5.1099   30.4175   23.6552 C.ar      1 UNK         0.2196
     14 N14         3.7575   30.0424   23.5747 N.pl3     1 UNK        -0.8189
     15 C15         2.6850   30.9536   23.9646 C.3       1 UNK         0.1120
     16 C16         1.6410   30.3589   24.9377 C.3       1 UNK         0.0935
     17 N17         0.5783   31.2717   25.3865 N.3       1 UNK        -0.7030
     18 C18        -0.2370   31.8583   24.3114 C.3       1 UNK         0.0801
     19 C19        -1.4053   32.7038   24.8638 C.3       1 UNK         0.1313
     20 O20        -2.1779   31.9407   25.7822 O.3       1 UNK        -0.4473
     21 C21        -1.4058   31.4979   26.8912 C.3       1 UNK         0.1313
     22 C22        -0.2491   30.6022   26.4009 C.3       1 UNK         0.0801
     23 C23         5.5188   31.7304   23.9523 C.ar      1 UNK        -0.1174
     24 C24         6.8931   32.0213   24.0104 C.ar      1 UNK        -0.1861
     25 C25         8.1945   35.5883   24.9235 C.ar      1 UNK         0.2782
     26 O26         9.5506   35.3814   24.9369 O.3       1 UNK        -0.5353
     27 C27         7.7227   36.8691   25.2153 C.ar      1 UNK        -0.3167
     28 H28         5.2093   34.0729   24.3301 H         1 UNK         0.1636
     29 H29         8.1627   28.9066   23.2785 H         1 UNK         0.1550
     30 H30         5.7409   28.4145   23.1850 H         1 UNK         0.1387
     31 H31         3.5613   29.0552   23.6556 H         1 UNK         0.3979
     32 H32         3.1589   31.8115   24.4440 H         1 UNK         0.0735
     33 H33         2.1867   31.3691   23.0880 H         1 UNK         0.0735
     34 H34         1.1806   29.4848   24.4733 H         1 UNK         0.0685
     35 H35         2.1823   29.9697   25.8019 H         1 UNK         0.0685
     36 H36         0.3804   32.4870   23.6721 H         1 UNK         0.0719
     37 H37        -0.6281   31.0617   23.6763 H         1 UNK         0.0719
     38 H38        -1.0370   33.6146   25.3404 H         1 UNK         0.0541
     39 H39        -2.0513   33.0235   24.0459 H         1 UNK         0.0541
     40 H40        -1.0289   32.3488   27.4619 H         1 UNK         0.0541
     41 H41        -2.0530   30.9346   27.5636 H         1 UNK         0.0541
     42 H42        -0.6516   29.6733   25.9922 H         1 UNK         0.0719
     43 H43         0.3766   30.3116   27.2461 H         1 UNK         0.0719
     44 H44         4.7987   32.5140   24.1305 H         1 UNK         0.1418
     45 H45        10.0143   35.9027   24.2780 H         1 UNK         0.4078
     46 H46         8.4208   37.6577   25.4584 H         1 UNK         0.1392
     47 H47         6.0485   38.6451   26.3981 H         1 UNK         0.4080
@<TRIPOS>BOND
     1    1    2 1
     2    1   47 1
     3    2   27 ar
     4    2    3 ar
     5    3    4 1
     6    3    5 ar
     7    5    6 ar
     8    5   28 1
     9    6    7 1
    10    6   25 ar
    11    7   24 1
    12    7    8 2
    13    8    9 1
    14    9   10 1
    15   10   24 ar
    16   10   11 ar
    17   11   12 ar
    18   11   29 1
    19   12   13 ar
    20   12   30 1
    21   13   14 1
    22   13   23 ar
    23   14   15 1
    24   14   31 1
    25   15   16 1
    26   15   32 1
    27   15   33 1
    28   16   17 1
    29   16   34 1
    30   16   35 1
    31   17   22 1
    32   17   18 1
    33   18   19 1
    34   18   36 1
    35   18   37 1
    36   19   20 1
    37   19   38 1
    38   19   39 1
    39   20   21 1
    40   21   22 1
    41   21   40 1
    42   21   41 1
    43   22   42 1
    44   22   43 1
    45   23   24 ar
    46   23   44 1
    47   25   26 1
    48   25   27 ar
    49   26   45 1
    50   27   46 1
@<TRIPOS>SUBSTRUCTURE
1 UNK 1
@<TRIPOS>COMMENT
CHEMBL404630_00
PLANTSproteinTorsions
3
558 76.6633
1798 316.0601
2417 172.9319
PLANTSmolcadARTstart hb
PLANTSmolcadARTstart HB
LINES
10.0143 35.9027 24.278 10.319 37.007 22.774 0 255 0 5
6.04849 38.6451 26.3981 6.718 38.153 28.327 0 255 0 5
9.08144 31.472 23.8608 10.0131 30.8791 25.3284 0 255 0 5
-2.17791 31.9407 25.7822 -3.9148 32.3528 26.5109 0 255 0 5
PLANTSmolcadARTstart HBCH
LINES
PLANTSmolcadARTstart HB-CHO
LINES
PLANTSmolcadARTend
PLANTSmolcadARTstart HB_WATER
LINES
PLANTSmolcadARTend

PLANTSmolcadARTend

@<TRIPOS>MOLECULE
CHEMBL211528_entry_00008_conf_01
52 55 1
SMALL
USER_CHARGES


@<TRIPOS>ATOM
      1 C1          2.7954   38.6025   17.3834 C.3       1 UNK        -0.2066
      2 C2          1.4753   37.8302   17.5888 C.3       1 UNK         0.0439
      3 C3          0.6634   38.4554   18.7461 C.3       1 UNK        -0.2066
      4 C4          0.6628   37.8025   16.2742 C.3       1 UNK        -0.2066
      5 C5          2.7017   36.1693   19.2524 C.3       1 UNK        -0.0431
      6 C6          1.7673   36.2629   20.4705 C.3       1 UNK        -0.1995
      7 C7          2.3761   35.6947   21.7684 C.3       1 UNK        -0.0555
      8 N8          1.4000   34.8956   22.5370 N.pl3     1 UNK        -0.0507
      9 C9          1.5343   34.4278   23.7994 C.ar      1 UNK         0.1914
     10 S10         2.9527   34.7214   24.8102 S.3       1 UNK        -0.1735
     11 C11         3.9675   33.3390   24.3988 C.2       1 UNK         0.1072
     12 N12         3.5350   32.1181   24.2322 N.2       1 UNK        -0.3376
     13 C13         4.5393   31.2607   23.9135 C.ar      1 UNK         0.5075
     14 C14         4.3713   29.8882   23.6725 C.ar      1 UNK        -0.4137
     15 C15         5.4970   29.1280   23.3534 C.ar      1 UNK         0.0092
     16 C16         6.7629   29.7066   23.2734 C.ar      1 UNK        -0.2568
     17 C17         6.9558   31.0685   23.5098 C.ar      1 UNK         0.1249
     18 Cl18        8.5385   31.7534   23.4030 Cl        1 UNK        -0.1217
     19 C19         5.8306   31.8456   23.8318 C.ar      1 UNK        -0.1192
     20 S20         5.6888   33.5646   24.1878 S.3       1 UNK         0.0439
     21 N21         0.4887   33.7466   24.2031 N.2       1 UNK        -0.3937
     22 C22        -0.3547   33.7605   23.1584 C.ar      1 UNK         0.1371
     23 C23        -1.6374   33.1920   22.9811 C.ar      1 UNK         0.5114
     24 N24        -2.2873   32.4575   23.9710 N.pl3     1 UNK        -0.7738
     25 N25        -2.2612   33.3702   21.7843 N.ar      1 UNK        -0.5623
     26 C26        -1.6219   34.0770   20.8414 C.ar      1 UNK         0.4299
     27 N27        -0.4136   34.6605   20.8908 N.ar      1 UNK        -0.6394
     28 C28         0.1798   34.4671   22.0950 C.ar      1 UNK         0.3216
     29 H29         3.4039   38.1669   16.5887 H         1 UNK         0.1023
     30 H30         2.6052   39.6406   17.1073 H         1 UNK         0.1023
     31 H31         3.4035   38.6197   18.2896 H         1 UNK         0.1023
     32 H32        -0.2989   37.9627   18.8906 H         1 UNK         0.1023
     33 H33         1.2039   38.4127   19.6931 H         1 UNK         0.1023
     34 H34         0.4471   39.5056   18.5463 H         1 UNK         0.1023
     35 H35        -0.3031   37.3106   16.3925 H         1 UNK         0.1023
     36 H36         0.4539   38.8145   15.9243 H         1 UNK         0.1023
     37 H37         1.1999   37.2909   15.4740 H         1 UNK         0.1023
     38 H38         3.1624   35.1854   19.1672 H         1 UNK         0.1300
     39 H39         3.4638   36.9474   19.2631 H         1 UNK         0.1300
     40 H40         1.4732   37.3011   20.6315 H         1 UNK         0.1006
     41 H41         0.8438   35.7226   20.2582 H         1 UNK         0.1006
     42 H42         3.2254   35.0391   21.5707 H         1 UNK         0.1180
     43 H43         2.7227   36.4875   22.4332 H         1 UNK         0.1180
     44 H44         3.3969   29.4254   23.7310 H         1 UNK         0.2223
     45 H45         5.3864   28.0702   23.1643 H         1 UNK         0.1452
     46 H46         7.6104   29.0850   23.0233 H         1 UNK         0.1905
     47 H47        -1.8372   32.3212   24.8645 H         1 UNK         0.3635
     48 H48        -3.2043   32.0790   23.7836 H         1 UNK         0.3635
     49 H49        -2.1542   34.1925   19.9086 H         1 UNK         0.0787
     50 N50         1.8798   36.3845   17.9683 N.4       1 UNK        -0.2502
     51 H51         1.0315   35.8422   18.0489 H         1 UNK         0.3005
     52 H52         2.4083   36.0013   17.1976 H         1 UNK         0.3005
@<TRIPOS>BOND
     1    1    2 1
     2    1   29 1
     3    1   30 1
     4    1   31 1
     5    2    3 1
     6    2    4 1
     7    2   50 1
     8    3   32 1
     9    3   33 1
    10    3   34 1
    11    4   35 1
    12    4   36 1
    13    4   37 1
    14    5    6 1
    15    5   38 1
    16    5   39 1
    17    5   50 1
    18    6    7 1
    19    6   40 1
    20    6   41 1
    21    7    8 1
    22    7   42 1
    23    7   43 1
    24    8   28 ar
    25    8    9 ar
    26    9   10 1
    27    9   21 ar
    28   10   11 1
    29   11   20 1
    30   11   12 2
    31   12   13 1
    32   13   19 ar
    33   13   14 ar
    34   14   15 ar
    35   14   44 1
    36   15   16 ar
    37   15   45 1
    38   16   17 ar
    39   16   46 1
    40   17   18 1
    41   17   19 ar
    42   19   20 1
    43   21   22 ar
    44   22   28 ar
    45   22   23 ar
    46   23   24 1
    47   23   25 ar
    48   24   47 1
    49   24   48 1
    50   25   26 ar
    51   26   27 ar
    52   26   49 1
    53   27   28 ar
    54   50   51 1
    55   50   52 1
@<TRIPOS>SUBSTRUCTURE
1 UNK 1
@<TRIPOS>COMMENT
CHEMBL211528
PLANTSproteinTorsions
3
558 178.9182
1798 230.4014
2417 36.4446
PLANTSmolcadARTstart hb
PLANTSmolcadARTstart HB
LINES
-3.20435 32.079 23.7836 -4.682 31.898 23.836 0 255 0 5
1.03154 35.8422 18.0489 -0.438 34.593 17.191 0 255 0 5
-2.26121 33.3702 21.7843 -1.88854 31.6139 20.6821 0 255 0 5
PLANTSmolcadARTstart HBCH
LINES
2.40828 36.0013 17.1976 3.688 35.424 15.804 255 0 0 5
PLANTSmolcadARTstart HB-CHO
LINES
PLANTSmolcadARTend
PLANTSmolcadARTstart HB_WATER
LINES
PLANTSmolcadARTend

PLANTSmolcadARTend

@<TRIPOS>MOLECULE
CHEMBL371915_entry_00014_conf_01
45 48 1
SMALL
USER_CHARGES


@<TRIPOS>ATOM
      1 O1          4.0562   34.0397   23.6749 O.2       1 UNK        -0.4744
      2 S2          4.3997   33.1389   24.7820 S.o2      1 UNK         0.9093
      3 O3          5.2602   33.6035   25.8753 O.2       1 UNK        -0.4744
      4 N4          2.8746   32.6015   25.5262 N.pl3     1 UNK        -0.4494
      5 C5          1.6065   32.7753   24.9507 C.ar      1 UNK         0.0430
      6 C6          0.5833   31.9074   25.3345 C.ar      1 UNK        -0.0689
      7 C7         -0.6808   32.0055   24.7557 C.ar      1 UNK        -0.2071
      8 C8         -0.9357   32.9709   23.7806 C.ar      1 UNK         0.2278
      9 O9         -2.1851   33.0187   23.2150 O.3       1 UNK        -0.5406
     10 C10         0.0792   33.8577   23.3821 C.ar      1 UNK        -0.0226
     11 C11        -0.1391   34.9053   22.3379 C.ar      1 UNK        -0.0601
     12 C12        -0.5762   34.5404   21.0531 C.ar      1 UNK         0.2270
     13 O13        -0.8076   33.2259   20.7300 O.3       1 UNK        -0.5487
     14 C14        -0.8087   35.4979   20.0726 C.ar      1 UNK        -0.2125
     15 C15        -0.6234   36.8474   20.3366 C.ar      1 UNK        -0.0714
     16 C16        -0.1886   37.2728   21.6112 C.ar      1 UNK        -0.0679
     17 C17         0.0012   38.6492   21.8934 C.ar      1 UNK        -0.1066
     18 C18         0.4371   39.0589   23.1485 C.ar      1 UNK        -0.1367
     19 C19         0.6969   38.1244   24.1417 C.ar      1 UNK        -0.1152
     20 C20         0.5190   36.7662   23.8981 C.ar      1 UNK        -0.1222
     21 C21         0.0642   36.2983   22.6292 C.ar      1 UNK         0.0194
     22 C22         1.3386   33.7491   23.9816 C.ar      1 UNK        -0.0989
     23 C23         5.1594   31.6527   24.1062 C.ar      1 UNK        -0.1784
     24 C24         6.5168   31.6839   23.7629 C.ar      1 UNK        -0.0400
     25 C25         7.1325   30.5651   23.2029 C.ar      1 UNK         0.0596
     26 Cl26        8.8015   30.6253   22.7683 Cl        1 UNK        -0.1380
     27 C27         6.3968   29.4015   22.9872 C.ar      1 UNK        -0.0679
     28 C28         5.0462   29.3591   23.3293 C.ar      1 UNK        -0.1257
     29 C29         4.4205   30.4769   23.8861 C.ar      1 UNK         0.1675
     30 Cl30        2.7374   30.3595   24.2711 Cl        1 UNK        -0.1077
     31 H31         0.7653   31.1440   26.0775 H         1 UNK         0.1624
     32 H32        -1.4587   31.3205   25.0599 H         1 UNK         0.1411
     33 H33        -2.8367   32.5096   23.7021 H         1 UNK         0.4042
     34 H34        -0.0908   32.8319   20.2283 H         1 UNK         0.4033
     35 H35        -1.1462   35.1961   19.0914 H         1 UNK         0.1318
     36 H36        -0.8124   37.5793   19.5644 H         1 UNK         0.1347
     37 H37        -0.1939   39.3835   21.1249 H         1 UNK         0.1310
     38 H38         0.5767   40.1105   23.3520 H         1 UNK         0.1308
     39 H39         1.0381   38.4553   25.1114 H         1 UNK         0.1322
     40 H40         0.7344   36.0659   24.6909 H         1 UNK         0.1383
     41 H41         2.1097   34.4309   23.6613 H         1 UNK         0.1358
     42 H42         7.1003   32.5794   23.9188 H         1 UNK         0.1425
     43 H43         6.8691   28.5327   22.5525 H         1 UNK         0.1542
     44 H44         4.4824   28.4543   23.1562 H         1 UNK         0.1575
     45 H45         2.9448   31.9551   26.2983 H         1 UNK         0.2817
@<TRIPOS>BOND
     1    1    2 2
     2    2    3 2
     3    2    4 1
     4    2   23 1
     5    4    5 1
     6    4   45 1
     7    5   22 ar
     8    5    6 ar
     9    6    7 ar
    10    6   31 1
    11    7    8 ar
    12    7   32 1
    13    8    9 1
    14    8   10 ar
    15    9   33 1
    16   10   11 1
    17   10   22 ar
    18   11   21 ar
    19   11   12 ar
    20   12   13 1
    21   12   14 ar
    22   13   34 1
    23   14   15 ar
    24   14   35 1
    25   15   16 ar
    26   15   36 1
    27   16   21 ar
    28   16   17 ar
    29   17   18 ar
    30   17   37 1
    31   18   19 ar
    32   18   38 1
    33   19   20 ar
    34   19   39 1
    35   20   21 ar
    36   20   40 1
    37   22   41 1
    38   23   29 ar
    39   23   24 ar
    40   24   25 ar
    41   24   42 1
    42   25   26 1
    43   25   27 ar
    44   27   28 ar
    45   27   43 1
    46   28   29 ar
    47   28   44 1
    48   29   30 1
@<TRIPOS>SUBSTRUCTURE
1 UNK 1
@<TRIPOS>COMMENT
CHEMBL371915
PLANTSproteinTorsions
3
558 282.3860
1798 178.0352
2417 42.0192
PLANTSmolcadARTstart hb
PLANTSmolcadARTstart HB
LINES
-2.83672 32.5096 23.7021 -4.682 31.898 23.836 0 255 0 5
-0.807606 33.2259 20.73 -1.81862 31.6047 20.7131 0 255 0 5
PLANTSmolcadARTstart HBCH
LINES
PLANTSmolcadARTstart HB-CHO
LINES
PLANTSmolcadARTend
PLANTSmolcadARTstart HB_WATER
LINES
PLANTSmolcadARTend

PLANTSmolcadARTend

@<TRIPOS>MOLECULE
CHEMBL215947_entry_00009_conf_01
44 48 1
SMALL
USER_CHARGES


@<TRIPOS>ATOM
      1 N1          1.7972   37.0651   20.4384 N.pl3     1 UNK        -0.7708
      2 C2          0.9621   36.0540   20.9098 C.ar      1 UNK         0.5130
      3 C3          1.2306   35.3182   22.0872 C.ar      1 UNK         0.1320
      4 N4          2.2462   35.3799   22.9631 N.2       1 UNK        -0.3625
      5 C5          1.9789   34.4532   23.8518 C.ar      1 UNK         0.1800
      6 S6          3.0519   34.0621   25.1994 S.3       1 UNK        -0.1716
      7 C7          4.1127   32.8608   24.4606 C.2       1 UNK         0.1087
      8 N8          3.7301   31.6876   24.0325 N.2       1 UNK        -0.3511
      9 C9          4.7611   30.9711   23.5156 C.ar      1 UNK         0.5084
     10 C10         4.6450   29.6795   22.9792 C.ar      1 UNK        -0.4170
     11 C11         5.7936   29.0618   22.4838 C.ar      1 UNK         0.0112
     12 C12         7.0317   29.7021   22.5166 C.ar      1 UNK        -0.2548
     13 C13         7.1725   30.9860   23.0454 C.ar      1 UNK         0.1259
     14 Cl14        8.7215   31.7511   23.0705 Cl        1 UNK        -0.1164
     15 C15         6.0237   31.6198   23.5473 C.ar      1 UNK        -0.1176
     16 S16         5.8166   33.2096   24.2773 S.3       1 UNK         0.0534
     17 N17         0.8201   33.8020   23.5985 N.pl3     1 UNK        -0.0570
     18 C18         0.2241   32.6978   24.3725 C.3       1 UNK        -0.1399
     19 C19        -1.2733   32.5585   24.0538 C.3       1 UNK        -0.0391
     20 C20        -1.6438   31.5636   26.3819 C.3       1 UNK        -0.1414
     21 C21        -0.3206   31.1578   26.9879 C.3       1 UNK        -0.1583
     22 C22        -1.5573   30.3273   27.2455 C.3       1 UNK        -0.1583
     23 C23         0.3199   34.3396   22.4464 C.ar      1 UNK         0.3274
     24 N24        -0.8081   34.0148   21.7670 N.ar      1 UNK        -0.6573
     25 C25        -0.9546   34.7768   20.6709 C.ar      1 UNK         0.4397
     26 N26        -0.1636   35.7543   20.2055 N.ar      1 UNK        -0.5508
     27 H27         2.6336   37.2992   20.9533 H         1 UNK         0.3666
     28 H28         1.5491   37.5560   19.5917 H         1 UNK         0.3666
     29 H29         3.6922   29.1714   22.9452 H         1 UNK         0.2199
     30 H30         5.7230   28.0682   22.0652 H         1 UNK         0.1462
     31 H31         7.8980   29.1912   22.1221 H         1 UNK         0.1925
     32 H32         0.7937   31.8001   24.1271 H         1 UNK         0.1237
     33 H33         0.4023   32.9288   25.4244 H         1 UNK         0.1237
     34 H34        -1.8477   33.4423   24.3373 H         1 UNK         0.1412
     35 H35        -1.4643   32.3028   23.0107 H         1 UNK         0.1412
     36 H36        -2.1760   32.4446   26.7455 H         1 UNK         0.1732
     37 H37         0.4595   30.7609   26.3368 H         1 UNK         0.1411
     38 H38         0.0863   31.7681   27.7949 H         1 UNK         0.1411
     39 H39        -2.0181   30.3545   28.2336 H         1 UNK         0.1411
     40 H40        -1.6443   29.3459   26.7774 H         1 UNK         0.1411
     41 H41        -1.8343   34.5723   20.0786 H         1 UNK         0.0825
     42 N42        -1.8582   31.3990   24.8717 N.4       1 UNK        -0.1681
     43 H43        -2.8493   31.3301   24.6868 H         1 UNK         0.2954
     44 H44        -1.4273   30.5352   24.5733 H         1 UNK         0.2954
@<TRIPOS>BOND
     1    1    2 1
     2    1   27 1
     3    1   28 1
     4    2   26 ar
     5    2    3 ar
     6    3   23 ar
     7    3    4 ar
     8    4    5 ar
     9    5    6 1
    10    5   17 ar
    11    6    7 1
    12    7   16 1
    13    7    8 2
    14    8    9 1
    15    9   15 ar
    16    9   10 ar
    17   10   11 ar
    18   10   29 1
    19   11   12 ar
    20   11   30 1
    21   12   13 ar
    22   12   31 1
    23   13   14 1
    24   13   15 ar
    25   15   16 1
    26   17   18 1
    27   17   23 ar
    28   18   19 1
    29   18   32 1
    30   18   33 1
    31   19   34 1
    32   19   35 1
    33   19   42 1
    34   20   22 1
    35   20   21 1
    36   20   36 1
    37   20   42 1
    38   21   22 1
    39   21   37 1
    40   21   38 1
    41   22   39 1
    42   22   40 1
    43   23   24 ar
    44   24   25 ar
    45   25   26 ar
    46   25   41 1
    47   42   43 1
    48   42   44 1
@<TRIPOS>SUBSTRUCTURE
1 UNK 1
@<TRIPOS>COMMENT
CHEMBL215947
PLANTSproteinTorsions
3
558 271.5471
1798 228.9040
2417 166.2610
PLANTSmolcadARTstart hb
PLANTSmolcadARTstart HB
LINES
PLANTSmolcadARTstart HBCH
LINES
-2.84927 31.3301 24.6868 -4.682 31.898 23.836 255 0 0 5
PLANTSmolcadARTstart HB-CHO
LINES
PLANTSmolcadARTend
PLANTSmolcadARTstart HB_WATER
LINES
PLANTSmolcadARTend

PLANTSmolcadARTend

@<TRIPOS>MOLECULE
CHEMBL377024_entry_00014_conf_01
42 45 1
SMALL
USER_CHARGES


@<TRIPOS>ATOM
      1 C1         -0.5040   40.8436   21.8727 C.3       1 UNK        -0.2721
      2 C2         -0.0975   39.3836   22.0283 C.2       1 UNK         0.5131
      3 O3         -0.4989   38.5189   21.2481 O.2       1 UNK        -0.4529
      4 O4          0.7154   39.1926   23.0842 O.3       1 UNK        -0.3116
      5 C5          1.2299   37.8997   23.3833 C.3       1 UNK         0.1567
      6 C6          2.0039   37.3584   22.1722 C.3       1 UNK        -0.2157
      7 C7          2.7101   36.0211   22.4659 C.3       1 UNK        -0.0749
      8 N8          1.7878   35.0442   23.0742 N.pl3     1 UNK        -0.0075
      9 C9          1.8997   34.4581   24.2899 C.ar      1 UNK         0.2078
     10 S10         3.2294   34.7572   25.4152 S.3       1 UNK        -0.1434
     11 C11         4.3659   33.4879   24.9594 C.2       1 UNK         0.1179
     12 N12         5.6486   33.5112   25.2070 N.2       1 UNK        -0.3108
     13 C13         6.2748   32.4088   24.7233 C.ar      1 UNK         0.3783
     14 C14         7.6458   32.1303   24.8203 C.ar      1 UNK        -0.2670
     15 N15         8.1801   30.9955   24.3023 N.ar      1 UNK        -0.0362
     16 C16         7.3609   30.1122   23.6768 C.ar      1 UNK        -0.1553
     17 C17         5.9839   30.2927   23.5243 C.ar      1 UNK         0.0243
     18 Cl18        5.0196   29.1133   22.7106 Cl        1 UNK        -0.1183
     19 C19         5.4397   31.4716   24.0628 C.ar      1 UNK        -0.0485
     20 S20         3.7887   32.0823   24.0896 S.3       1 UNK         0.0589
     21 N21         0.9120   33.6367   24.5503 N.2       1 UNK        -0.4516
     22 C22         0.1234   33.6935   23.4648 C.ar      1 UNK         0.1495
     23 C23        -1.0929   33.0419   23.1560 C.ar      1 UNK         0.5115
     24 N24        -1.7225   32.1545   24.0266 N.pl3     1 UNK        -0.7965
     25 N25        -1.6746   33.2988   21.9525 N.ar      1 UNK        -0.5870
     26 C26        -1.0582   34.1573   21.1276 C.ar      1 UNK         0.4066
     27 N27         0.0875   34.8339   21.3075 N.ar      1 UNK        -0.5790
     28 C28         0.6403   34.5578   22.5149 C.ar      1 UNK         0.3033
     29 H29        -0.9732   41.2067   22.7874 H         1 UNK         0.0988
     30 H30         0.3713   41.4590   21.6631 H         1 UNK         0.0988
     31 H31        -1.2120   40.9613   21.0518 H         1 UNK         0.0988
     32 H32         1.8845   37.9411   24.2559 H         1 UNK         0.0495
     33 H33         0.4054   37.2277   23.6269 H         1 UNK         0.0495
     34 H34         1.3109   37.2249   21.3404 H         1 UNK         0.0940
     35 H35         2.7265   38.1094   21.8496 H         1 UNK         0.0940
     36 H36         3.1089   35.5524   21.5662 H         1 UNK         0.1075
     37 H37         3.5434   36.1482   23.1585 H         1 UNK         0.1075
     38 H38         8.3269   32.8099   25.3111 H         1 UNK         0.2177
     39 H39         7.8391   29.2262   23.2851 H         1 UNK         0.1895
     40 H40        -1.3023   31.9579   24.9236 H         1 UNK         0.3607
     41 H41        -2.5922   31.7235   23.7491 H         1 UNK         0.3607
     42 H42        -1.5543   34.3300   20.1839 H         1 UNK         0.0732
@<TRIPOS>BOND
     1    1    2 1
     2    1   29 1
     3    1   30 1
     4    1   31 1
     5    2    3 2
     6    2    4 1
     7    4    5 1
     8    5    6 1
     9    5   32 1
    10    5   33 1
    11    6    7 1
    12    6   34 1
    13    6   35 1
    14    7    8 1
    15    7   36 1
    16    7   37 1
    17    8   28 ar
    18    8    9 ar
    19    9   10 1
    20    9   21 ar
    21   10   11 1
    22   11   20 1
    23   11   12 2
    24   12   13 1
    25   13   19 ar
    26   13   14 ar
    27   14   15 ar
    28   14   38 1
    29   15   16 ar
    30   16   17 ar
    31   16   39 1
    32   17   18 1
    33   17   19 ar
    34   19   20 1
    35   21   22 ar
    36   22   28 ar
    37   22   23 ar
    38   23   24 1
    39   23   25 ar
    40   24   40 1
    41   24   41 1
    42   25   26 ar
    43   26   27 ar
    44   26   42 1
    45   27   28 ar
@<TRIPOS>SUBSTRUCTURE
1 UNK 1
@<TRIPOS>COMMENT
CHEMBL377024
PLANTSproteinTorsions
3
558 71.6092
1798 320.2319
2417 51.2373
PLANTSmolcadARTstart hb
PLANTSmolcadARTstart HB
LINES
-2.59218 31.7235 23.7491 -4.682 31.898 23.836 0 255 0 5
8.1801 30.9955 24.3023 10.0137 30.9367 25.326 0 255 0 5
-1.67461 33.2988 21.9525 -1.70172 31.5762 20.7546 0 255 0 5
PLANTSmolcadARTstart HBCH
LINES
PLANTSmolcadARTstart HB-CHO
LINES
PLANTSmolcadARTend
PLANTSmolcadARTstart HB_WATER
LINES
PLANTSmolcadARTend

PLANTSmolcadARTend

@<TRIPOS>MOLECULE
CHEMBL378338_00_entry_00015_conf_01
47 51 1
SMALL
USER_CHARGES


@<TRIPOS>ATOM
      1 N1         -1.7510   32.1908   24.0288 N.pl3     1 UNK        -0.7984
      2 C2         -1.1135   33.0654   23.1509 C.ar      1 UNK         0.5110
      3 C3          0.1025   33.7182   23.4595 C.ar      1 UNK         0.1521
      4 N4          0.8835   33.6739   24.5506 N.2       1 UNK        -0.4579
      5 C5          1.8885   34.4708   24.2760 C.ar      1 UNK         0.2131
      6 S6          3.2561   34.7188   25.3670 S.3       1 UNK        -0.1452
      7 C7          4.3396   33.4229   24.8580 C.2       1 UNK         0.1280
      8 N8          5.6243   33.3913   25.0900 N.2       1 UNK        -0.3508
      9 C9          6.2089   32.2796   24.5742 C.ar      1 UNK         0.5200
     10 C10         7.5771   31.9819   24.6668 C.ar      1 UNK        -0.4168
     11 C11         8.0400   30.8013   24.0852 C.ar      1 UNK         0.0038
     12 C12         7.1734   29.9306   23.4259 C.ar      1 UNK        -0.2693
     13 C13         5.8086   30.2035   23.3220 C.ar      1 UNK         0.1276
     14 Cl14        4.7626   29.1028   22.4977 Cl        1 UNK        -0.1346
     15 C15         5.3293   31.3894   23.9035 C.ar      1 UNK        -0.1271
     16 S16         3.7006   32.0569   23.9726 S.3       1 UNK         0.0364
     17 N17         1.7856   35.0426   23.0539 N.pl3     1 UNK        -0.0098
     18 C18         2.7416   35.9644   22.4130 C.3       1 UNK        -0.0972
     19 C19         2.0540   36.7609   21.2848 C.3       1 UNK         0.0886
     20 N20         1.0407   37.6921   21.7882 N.3       1 UNK        -0.7019
     21 C21         0.1830   38.2367   20.7237 C.3       1 UNK         0.0789
     22 C22        -0.8016   39.2933   21.2695 C.3       1 UNK         0.1315
     23 O23        -0.0940   40.3087   21.9723 O.3       1 UNK        -0.4471
     24 C24         0.6409   39.7896   23.0748 C.3       1 UNK         0.1315
     25 C25         1.6741   38.7559   22.5792 C.3       1 UNK         0.0789
     26 C26         0.6337   34.5609   22.4984 C.ar      1 UNK         0.3004
     27 N27         0.0942   34.8169   21.2804 N.ar      1 UNK        -0.5805
     28 C28        -1.0537   34.1435   21.1026 C.ar      1 UNK         0.4049
     29 N29        -1.6823   33.3029   21.9370 N.ar      1 UNK        -0.5897
     30 H30        -1.3364   32.0049   24.9306 H         1 UNK         0.3605
     31 H31        -2.6177   31.7546   23.7500 H         1 UNK         0.3605
     32 H32         8.2603   32.6475   25.1740 H         1 UNK         0.2213
     33 H33         9.0905   30.5565   24.1457 H         1 UNK         0.1380
     34 H34         7.5698   29.0263   22.9874 H         1 UNK         0.1824
     35 H35         3.1257   36.6043   23.2079 H         1 UNK         0.1112
     36 H36         3.5673   35.3530   22.0467 H         1 UNK         0.1112
     37 H37         2.8180   37.3328   20.7557 H         1 UNK         0.0752
     38 H38         1.6113   36.0814   20.5539 H         1 UNK         0.0752
     39 H39         0.8059   38.6823   19.9459 H         1 UNK         0.0736
     40 H40        -0.3735   37.4337   20.2409 H         1 UNK         0.0736
     41 H41        -1.3456   39.7545   20.4451 H         1 UNK         0.0545
     42 H42        -1.5512   38.8329   21.9164 H         1 UNK         0.0545
     43 H43         1.1499   40.6140   23.5743 H         1 UNK         0.0545
     44 H44        -0.0335   39.3482   23.8113 H         1 UNK         0.0545
     45 H45         2.1976   38.3151   23.4291 H         1 UNK         0.0736
     46 H46         2.4384   39.2551   21.9802 H         1 UNK         0.0736
     47 H47        -1.5401   34.3010   20.1513 H         1 UNK         0.0716
@<TRIPOS>BOND
     1    1    2 1
     2    1   30 1
     3    1   31 1
     4    2   29 ar
     5    2    3 ar
     6    3   26 ar
     7    3    4 ar
     8    4    5 ar
     9    5    6 1
    10    5   17 ar
    11    6    7 1
    12    7   16 1
    13    7    8 2
    14    8    9 1
    15    9   15 ar
    16    9   10 ar
    17   10   11 ar
    18   10   32 1
    19   11   12 ar
    20   11   33 1
    21   12   13 ar
    22   12   34 1
    23   13   14 1
    24   13   15 ar
    25   15   16 1
    26   17   18 1
    27   17   26 ar
    28   18   19 1
    29   18   35 1
    30   18   36 1
    31   19   20 1
    32   19   37 1
    33   19   38 1
    34   20   25 1
    35   20   21 1
    36   21   22 1
    37   21   39 1
    38   21   40 1
    39   22   23 1
    40   22   41 1
    41   22   42 1
    42   23   24 1
    43   24   25 1
    44   24   43 1
    45   24   44 1
    46   25   45 1
    47   25   46 1
    48   26   27 ar
    49   27   28 ar
    50   28   29 ar
    51   28   47 1
@<TRIPOS>SUBSTRUCTURE
1 UNK 1
@<TRIPOS>COMMENT
CHEMBL378338_00
PLANTSproteinTorsions
3
558 256.2065
1798 225.0223
2417 43.3041
PLANTSmolcadARTstart hb
PLANTSmolcadARTstart HB
LINES
-2.61771 31.7546 23.75 -4.682 31.898 23.836 0 255 0 5
-1.68232 33.3029 21.937 -1.80238 31.6017 20.7196 0 255 0 5
PLANTSmolcadARTstart HBCH
LINES
PLANTSmolcadARTstart HB-CHO
LINES
PLANTSmolcadARTend
PLANTSmolcadARTstart HB_WATER
LINES
PLANTSmolcadARTend

PLANTSmolcadARTend

@<TRIPOS>MOLECULE
CHEMBL207307_00_entry_00006_conf_01
55 58 1
SMALL
USER_CHARGES


@<TRIPOS>ATOM
      1 C1         10.8320   30.3717   22.4706 C.3       1 UNK        -0.3530
      2 S2          9.9403   32.0258   22.6240 S.o2      1 UNK         0.8473
      3 O3         10.4265   32.7075   23.8288 O.2       1 UNK        -0.5112
      4 O4          9.9858   32.7018   21.3225 O.2       1 UNK        -0.5112
      5 C5          8.2397   31.5492   22.9235 C.ar      1 UNK        -0.1666
      6 C6          7.6679   30.5140   22.1812 C.ar      1 UNK        -0.0242
      7 C7          6.3448   30.1472   22.4108 C.ar      1 UNK        -0.1210
      8 C8          5.5969   30.8059   23.3899 C.ar      1 UNK        -0.1223
      9 C9          4.1399   30.4279   23.6160 C.3       1 UNK         0.0822
     10 C10         1.9595   30.8892   24.8717 C.3       1 UNK         0.0596
     11 C11         1.2154   31.9679   25.6900 C.3       1 UNK        -0.1123
     12 N12         0.9750   33.2025   24.9253 N.pl3     1 UNK        -0.1994
     13 C13        -0.1218   33.2616   24.1081 C.ar      1 UNK        -0.0654
     14 C14        -1.2113   32.3992   24.0652 C.ar      1 UNK        -0.2046
     15 N15        -2.0421   32.8799   23.0967 N.pl3     1 UNK        -0.0395
     16 N16        -1.5665   33.9720   22.5033 N.2       1 UNK        -0.1053
     17 C17        -0.4087   34.2077   23.0893 C.ar      1 UNK         0.0191
     18 C18         0.4377   35.3600   22.6408 C.ar      1 UNK        -0.0876
     19 C19         0.7425   35.4613   21.2779 C.ar      1 UNK        -0.0165
     20 C20         1.5277   36.5076   20.7949 C.ar      1 UNK        -0.0756
     21 Br21        1.9135   36.5928   18.9294 Br        1 UNK        -0.0819
     22 C22         2.0179   37.4731   21.6785 C.ar      1 UNK         0.2856
     23 O23         2.7912   38.5113   21.2284 O.3       1 UNK        -0.5248
     24 C24         1.7221   37.3825   23.0384 C.ar      1 UNK        -0.3212
     25 C25         0.9391   36.3333   23.5231 C.ar      1 UNK         0.2786
     26 O26         0.6949   36.2714   24.8716 O.3       1 UNK        -0.5441
     27 C27         2.2735   33.7402   24.4834 C.3       1 UNK        -0.1123
     28 C28         3.1018   32.7447   23.6347 C.3       1 UNK         0.0596
     29 C29         6.1695   31.8453   24.1269 C.ar      1 UNK        -0.1210
     30 C30         7.4923   32.2142   23.8980 C.ar      1 UNK        -0.0242
     31 H31        11.8892   30.5593   22.2846 H         1 UNK         0.1712
     32 H32        10.7114   29.8157   23.3999 H         1 UNK         0.1712
     33 H33        10.4021   29.8121   21.6405 H         1 UNK         0.1712
     34 H34         8.2408   29.9958   21.4260 H         1 UNK         0.1736
     35 H35         5.9052   29.3504   21.8283 H         1 UNK         0.1431
     36 H36         3.6145   30.3529   22.6622 H         1 UNK         0.1237
     37 H37         4.0391   29.4712   24.1334 H         1 UNK         0.1237
     38 H38         1.4229   30.5969   23.9667 H         1 UNK         0.1294
     39 H39         2.1565   30.0043   25.4778 H         1 UNK         0.1294
     40 H40         0.2803   31.5666   26.0811 H         1 UNK         0.1017
     41 H41         1.8212   32.2160   26.5634 H         1 UNK         0.1017
     42 H42        -1.4692   31.5135   24.6267 H         1 UNK         0.2089
     43 H43        -2.9265   32.4683   22.8344 H         1 UNK         0.2958
     44 H44         0.3657   34.7247   20.5828 H         1 UNK         0.1565
     45 H45         2.1060   38.1270   23.7213 H         1 UNK         0.1427
     46 H46        -0.2407   36.3012   25.0836 H         1 UNK         0.4104
     47 H47         2.1257   34.6783   23.9465 H         1 UNK         0.1017
     48 H48         2.8564   33.9936   25.3707 H         1 UNK         0.1017
     49 H49         4.0908   33.1452   23.4084 H         1 UNK         0.1294
     50 H50         2.6065   32.4654   22.7030 H         1 UNK         0.1294
     51 H51         5.5929   32.3676   24.8770 H         1 UNK         0.1431
     52 H52         7.9292   33.0166   24.4745 H         1 UNK         0.1736
     53 H53         3.0458   38.4157   20.3080 H         1 UNK         0.4122
     54 N54         3.3329   31.4521   24.4470 N.4       1 UNK        -0.4339
     55 H55         3.8517   31.6878   25.2813 H         1 UNK         0.3013
@<TRIPOS>BOND
     1    1    2 1
     2    1   31 1
     3    1   32 1
     4    1   33 1
     5    2    3 2
     6    2    4 2
     7    2    5 1
     8    5   30 ar
     9    5    6 ar
    10    6    7 ar
    11    6   34 1
    12    7    8 ar
    13    7   35 1
    14    8    9 1
    15    8   29 ar
    16    9   36 1
    17    9   37 1
    18    9   54 1
    19   10   11 1
    20   10   38 1
    21   10   39 1
    22   10   54 1
    23   11   12 1
    24   11   40 1
    25   11   41 1
    26   12   13 1
    27   12   27 1
    28   13   17 ar
    29   13   14 ar
    30   14   15 ar
    31   14   42 1
    32   15   16 ar
    33   15   43 1
    34   16   17 ar
    35   17   18 1
    36   18   25 ar
    37   18   19 ar
    38   19   20 ar
    39   19   44 1
    40   20   21 1
    41   20   22 ar
    42   22   23 1
    43   22   24 ar
    44   23   53 1
    45   24   25 ar
    46   24   45 1
    47   25   26 1
    48   26   46 1
    49   27   28 1
    50   27   47 1
    51   27   48 1
    52   28   49 1
    53   28   50 1
    54   28   54 1
    55   29   30 ar
    56   29   51 1
    57   30   52 1
    58   54   55 1
@<TRIPOS>SUBSTRUCTURE
1 UNK 1
@<TRIPOS>COMMENT
CHEMBL207307_00
PLANTSproteinTorsions
3
558 131.1515
1798 24.3820
2417 103.7660
PLANTSmolcadARTstart hb
PLANTSmolcadARTstart HB
LINES
-0.240729 36.3012 25.0836 -2.336 36.291 25.611 0 255 0 5
10.4265 32.7075 23.8288 10.4735 31.6326 25.4321 0 255 0 5
PLANTSmolcadARTstart HBCH
LINES
-2.92648 32.4683 22.8344 -4.682 31.898 23.836 255 0 0 5
PLANTSmolcadARTstart HB-CHO
LINES
PLANTSmolcadARTend
PLANTSmolcadARTstart HB_WATER
LINES
PLANTSmolcadARTend

PLANTSmolcadARTend

@<TRIPOS>MOLECULE
CHEMBL112953_entry_00001_conf_01
51 53 1
SMALL
USER_CHARGES


@<TRIPOS>ATOM
      1 C1          7.4194   39.1235   24.5537 C.1       1 UNK        -0.2213
      2 C2          7.7592   38.0283   24.9735 C.1       1 UNK        -0.1188
      3 C3          8.1566   36.7001   25.4717 C.3       1 UNK        -0.0578
      4 C4          7.4510   35.5301   24.7623 C.3       1 UNK        -0.1650
      5 C5          8.0105   34.1631   25.1959 C.3       1 UNK        -0.0693
      6 N6          7.2363   33.0590   24.5993 N.pl3     1 UNK        -0.0498
      7 C7          5.8926   32.8926   24.6202 C.ar      1 UNK         0.2369
      8 C8          4.9548   33.8491   25.3053 C.3       1 UNK        -0.1058
      9 C9          3.4947   33.7222   24.8643 C.ar      1 UNK        -0.0456
     10 C10         2.7751   34.8253   24.3807 C.ar      1 UNK         0.0524
     11 Cl11        3.5280   36.3825   24.2424 Cl        1 UNK        -0.1227
     12 C12         1.4384   34.6708   23.9927 C.ar      1 UNK         0.1435
     13 O13         0.7410   35.7435   23.4895 O.3       1 UNK        -0.3453
     14 C14         0.8312   36.9260   24.2731 C.3       1 UNK         0.1363
     15 C15         0.8205   33.4156   24.0765 C.ar      1 UNK         0.0993
     16 O16        -0.4843   33.2919   23.6562 O.3       1 UNK        -0.3446
     17 C17        -1.3638   32.6660   24.5844 C.3       1 UNK         0.1343
     18 C18         1.5384   32.3010   24.5368 C.ar      1 UNK         0.1412
     19 O19         0.8844   31.0819   24.5553 O.3       1 UNK        -0.3563
     20 C20         1.6427   29.8774   24.5705 C.3       1 UNK         0.1370
     21 C21         2.8721   32.4741   24.9387 C.ar      1 UNK        -0.1910
     22 N22         5.5122   31.8056   23.9845 N.2       1 UNK        -0.5315
     23 C23         6.6476   31.2609   23.5196 C.ar      1 UNK         0.1599
     24 C24         6.8853   30.0977   22.7561 C.ar      1 UNK         0.5539
     25 N25         5.8687   29.2475   22.3265 N.pl3     1 UNK        -0.7919
     26 N26         8.1705   29.7982   22.4262 N.ar      1 UNK        -0.6563
     27 C27         9.1571   30.6131   22.8346 C.ar      1 UNK         0.6013
     28 F28        10.4126   30.2642   22.4750 F         1 UNK        -0.1112
     29 N29         9.0343   31.7379   23.5624 N.ar      1 UNK        -0.6495
     30 C30         7.7468   32.0154   23.8802 C.ar      1 UNK         0.3373
     31 H31         7.1241   40.0821   24.1895 H         1 UNK         0.2304
     32 H32         9.2381   36.6175   25.3572 H         1 UNK         0.0834
     33 H33         7.9477   36.6766   26.5421 H         1 UNK         0.0834
     34 H34         6.3791   35.5689   24.9676 H         1 UNK         0.0911
     35 H35         7.5619   35.6357   23.6808 H         1 UNK         0.0911
     36 H36         9.0447   34.0264   24.8749 H         1 UNK         0.0964
     37 H37         7.9829   34.0268   26.2778 H         1 UNK         0.0964
     38 H38         5.0327   33.7083   26.3843 H         1 UNK         0.1018
     39 H39         5.2775   34.8744   25.1219 H         1 UNK         0.1018
     40 H40         0.3121   37.7368   23.7625 H         1 UNK         0.0389
     41 H41         0.3633   36.7992   25.2493 H         1 UNK         0.0389
     42 H42         1.8666   37.2372   24.4217 H         1 UNK         0.0389
     43 H43        -2.3944   32.8853   24.3059 H         1 UNK         0.0390
     44 H44        -1.2473   31.5822   24.5757 H         1 UNK         0.0390
     45 H45        -1.2150   33.0197   25.6060 H         1 UNK         0.0390
     46 H46         0.9632   29.0256   24.5898 H         1 UNK         0.0432
     47 H47         2.2633   29.7837   23.6781 H         1 UNK         0.0432
     48 H48         2.2756   29.8142   25.4571 H         1 UNK         0.0432
     49 H49         3.4483   31.6360   25.3003 H         1 UNK         0.1347
     50 H50         4.9106   29.4623   22.5623 H         1 UNK         0.3635
     51 H51         6.1045   28.4320   21.7802 H         1 UNK         0.3635
@<TRIPOS>BOND
     1    1    2 3
     2    1   31 1
     3    2    3 1
     4    3    4 1
     5    3   32 1
     6    3   33 1
     7    4    5 1
     8    4   34 1
     9    4   35 1
    10    5    6 1
    11    5   36 1
    12    5   37 1
    13    6   30 ar
    14    6    7 ar
    15    7    8 1
    16    7   22 ar
    17    8    9 1
    18    8   38 1
    19    8   39 1
    20    9   21 ar
    21    9   10 ar
    22   10   11 1
    23   10   12 ar
    24   12   13 1
    25   12   15 ar
    26   13   14 1
    27   14   40 1
    28   14   41 1
    29   14   42 1
    30   15   16 1
    31   15   18 ar
    32   16   17 1
    33   17   43 1
    34   17   44 1
    35   17   45 1
    36   18   19 1
    37   18   21 ar
    38   19   20 1
    39   20   46 1
    40   20   47 1
    41   20   48 1
    42   21   49 1
    43   22   23 ar
    44   23   30 ar
    45   23   24 ar
    46   24   25 1
    47   24   26 ar
    48   25   50 1
    49   25   51 1
    50   26   27 ar
    51   27   28 1
    52   27   29 ar
    53   29   30 ar
@<TRIPOS>SUBSTRUCTURE
1 UNK 1
@<TRIPOS>COMMENT
CHEMBL112953
PLANTSproteinTorsions
3
558 169.2991
1798 338.3031
2417 91.9543
PLANTSmolcadARTstart hb
PLANTSmolcadARTstart HB
LINES
9.03434 31.7379 23.5624 10.0622 31.1805 25.3297 0 255 0 5
PLANTSmolcadARTstart HBCH
LINES
PLANTSmolcadARTstart HB-CHO
LINES
PLANTSmolcadARTend
PLANTSmolcadARTstart HB_WATER
LINES
PLANTSmolcadARTend

PLANTSmolcadARTend

@<TRIPOS>MOLECULE
CHEMBL208239_00_entry_00007_conf_01
55 58 1
SMALL
USER_CHARGES


@<TRIPOS>ATOM
      1 C1         10.7655   30.3593   22.4714 C.3       1 UNK        -0.3529
      2 S2          9.8826   32.0186   22.6187 S.o2      1 UNK         0.8474
      3 O3         10.3694   32.7003   23.8234 O.2       1 UNK        -0.5112
      4 O4          9.9354   32.6915   21.3159 O.2       1 UNK        -0.5112
      5 C5          8.1784   31.5513   22.9148 C.ar      1 UNK        -0.1666
      6 C6          7.3664   32.3591   23.7134 C.ar      1 UNK        -0.0242
      7 C7          6.0431   31.9950   23.9460 C.ar      1 UNK        -0.1210
      8 C8          5.5276   30.8303   23.3718 C.ar      1 UNK        -0.1222
      9 C9          4.0907   30.4148   23.6549 C.3       1 UNK         0.0823
     10 C10         1.8969   30.8799   24.8864 C.3       1 UNK         0.0597
     11 C11         1.1458   31.9593   25.6975 C.3       1 UNK        -0.1123
     12 N12         0.9179   33.1954   24.9313 N.pl3     1 UNK        -0.1993
     13 C13        -0.1672   33.2589   24.0986 C.ar      1 UNK        -0.0653
     14 C14        -1.2602   32.4012   24.0416 C.ar      1 UNK        -0.2047
     15 N15        -2.0750   32.8843   23.0607 N.pl3     1 UNK        -0.0396
     16 N16        -1.5858   33.9733   22.4726 N.2       1 UNK        -0.1052
     17 C17        -0.4354   34.2047   23.0747 C.ar      1 UNK         0.0193
     18 C18         0.4219   35.3530   22.6370 C.ar      1 UNK        -0.0812
     19 C19         0.7447   35.4531   21.2784 C.ar      1 UNK        -0.0370
     20 C20         1.5428   36.4947   20.8052 C.ar      1 UNK        -0.0006
     21 Cl21        1.9134   36.5690   19.1172 Cl        1 UNK        -0.1195
     22 C22         2.0283   37.4569   21.6968 C.ar      1 UNK         0.2687
     23 O23         2.8151   38.4922   21.2618 O.3       1 UNK        -0.5267
     24 C24         1.7132   37.3670   23.0524 C.ar      1 UNK        -0.3155
     25 C25         0.9171   36.3229   23.5261 C.ar      1 UNK         0.2691
     26 O26         0.6540   36.2622   24.8711 O.3       1 UNK        -0.5448
     27 C27         2.2236   33.7301   24.5074 C.3       1 UNK        -0.1123
     28 C28         3.0593   32.7340   23.6666 C.3       1 UNK         0.0597
     29 C29         6.3441   30.0201   22.5790 C.ar      1 UNK        -0.1210
     30 C30         7.6679   30.3827   22.3456 C.ar      1 UNK        -0.0242
     31 H31        11.8234   30.5403   22.2830 H         1 UNK         0.1712
     32 H32        10.6434   29.8077   23.4030 H         1 UNK         0.1712
     33 H33        10.3315   29.7982   21.6443 H         1 UNK         0.1712
     34 H34         7.7556   33.2641   24.1566 H         1 UNK         0.1736
     35 H35         5.4213   32.6203   24.5704 H         1 UNK         0.1431
     36 H36         3.5389   30.2938   22.7208 H         1 UNK         0.1237
     37 H37         4.0364   29.4724   24.2041 H         1 UNK         0.1237
     38 H38         1.3705   30.5900   23.9748 H         1 UNK         0.1294
     39 H39         2.0842   29.9939   25.4936 H         1 UNK         0.1294
     40 H40         0.2052   31.5599   26.0771 H         1 UNK         0.1017
     41 H41         1.7418   32.2044   26.5786 H         1 UNK         0.1017
     42 H42        -1.5302   31.5176   24.6005 H         1 UNK         0.2088
     43 H43        -2.9576   32.4764   22.7867 H         1 UNK         0.2958
     44 H44         0.3712   34.7181   20.5796 H         1 UNK         0.1566
     45 H45         2.0929   38.1081   23.7413 H         1 UNK         0.1430
     46 H46        -0.2853   36.2712   25.0683 H         1 UNK         0.4099
     47 H47         2.0852   34.6697   23.9706 H         1 UNK         0.1017
     48 H48         2.7962   33.9798   25.4025 H         1 UNK         0.1017
     49 H49         4.0523   33.1318   23.4528 H         1 UNK         0.1294
     50 H50         2.5744   32.4577   22.7286 H         1 UNK         0.1294
     51 H51         5.9554   29.1111   22.1429 H         1 UNK         0.1431
     52 H52         8.2917   29.7531   21.7276 H         1 UNK         0.1736
     53 H53         2.3247   39.3076   21.1376 H         1 UNK         0.4119
     54 N54         3.2770   31.4393   24.4791 N.4       1 UNK        -0.4340
     55 H55         3.7871   31.6721   25.3196 H         1 UNK         0.3014
@<TRIPOS>BOND
     1    1    2 1
     2    1   31 1
     3    1   32 1
     4    1   33 1
     5    2    3 2
     6    2    4 2
     7    2    5 1
     8    5   30 ar
     9    5    6 ar
    10    6    7 ar
    11    6   34 1
    12    7    8 ar
    13    7   35 1
    14    8    9 1
    15    8   29 ar
    16    9   36 1
    17    9   37 1
    18    9   54 1
    19   10   11 1
    20   10   38 1
    21   10   39 1
    22   10   54 1
    23   11   12 1
    24   11   40 1
    25   11   41 1
    26   12   13 1
    27   12   27 1
    28   13   17 ar
    29   13   14 ar
    30   14   15 ar
    31   14   42 1
    32   15   16 ar
    33   15   43 1
    34   16   17 ar
    35   17   18 1
    36   18   25 ar
    37   18   19 ar
    38   19   20 ar
    39   19   44 1
    40   20   21 1
    41   20   22 ar
    42   22   23 1
    43   22   24 ar
    44   23   53 1
    45   24   25 ar
    46   24   45 1
    47   25   26 1
    48   26   46 1
    49   27   28 1
    50   27   47 1
    51   27   48 1
    52   28   49 1
    53   28   50 1
    54   28   54 1
    55   29   30 ar
    56   29   51 1
    57   30   52 1
    58   54   55 1
@<TRIPOS>SUBSTRUCTURE
1 UNK 1
@<TRIPOS>COMMENT
CHEMBL208239_00
PLANTSproteinTorsions
3
558 60.4855
1798 23.2032
2417 230.8093
PLANTSmolcadARTstart hb
PLANTSmolcadARTstart HB
LINES
-0.285254 36.2712 25.0683 -2.336 36.291 25.611 0 255 0 5
10.3694 32.7003 23.8234 10.4592 31.6259 25.4281 0 255 0 5
PLANTSmolcadARTstart HBCH
LINES
-2.95757 32.4764 22.7867 -4.682 31.898 23.836 255 0 0 5
PLANTSmolcadARTstart HB-CHO
LINES
PLANTSmolcadARTend
PLANTSmolcadARTstart HB_WATER
LINES
PLANTSmolcadARTend

PLANTSmolcadARTend

@<TRIPOS>MOLECULE
CHEMBL212076_entry_00008_conf_01
43 46 1
SMALL
USER_CHARGES


@<TRIPOS>ATOM
      1 C1         -1.6887   33.6014   23.6724 C.3       1 UNK        -0.2722
      2 C2         -1.1641   32.5614   24.6546 C.2       1 UNK         0.5131
      3 O3         -1.8814   32.1005   25.5435 O.2       1 UNK        -0.4534
      4 O4          0.1226   32.2397   24.4183 O.3       1 UNK        -0.3115
      5 C5          0.7518   31.1826   25.1354 C.3       1 UNK         0.1567
      6 C6          2.1844   30.9814   24.6180 C.3       1 UNK        -0.2157
      7 C7          3.1487   32.0853   25.0933 C.3       1 UNK        -0.0745
      8 N8          4.4234   32.0670   24.3478 N.pl3     1 UNK        -0.0083
      9 C9          5.3639   33.0435   24.2922 C.ar      1 UNK         0.2112
     10 S10         5.2883   34.5775   25.1693 S.3       1 UNK        -0.1476
     11 C11         3.7625   35.2451   24.5989 C.2       1 UNK         0.1260
     12 N12         3.2054   36.3308   25.0622 N.2       1 UNK        -0.3499
     13 C13         2.0684   36.6439   24.3880 C.ar      1 UNK         0.5191
     14 C14         1.2631   37.7615   24.6558 C.ar      1 UNK        -0.4163
     15 C15         0.1260   37.9630   23.8725 C.ar      1 UNK         0.0039
     16 C16        -0.2106   37.0837   22.8443 C.ar      1 UNK        -0.2685
     17 C17         0.5738   35.9656   22.5587 C.ar      1 UNK         0.1273
     18 Cl18        0.1336   34.8991   21.2726 Cl        1 UNK        -0.1341
     19 C19         1.7188   35.7484   23.3426 C.ar      1 UNK        -0.1266
     20 S20         2.9228   34.4657   23.2794 S.3       1 UNK         0.0372
     21 N21         6.3875   32.7152   23.5421 N.2       1 UNK        -0.4531
     22 C22         6.1012   31.4874   23.0818 C.ar      1 UNK         0.1509
     23 C23         6.8166   30.6180   22.2259 C.ar      1 UNK         0.5112
     24 N24         8.0531   30.9440   21.6721 N.pl3     1 UNK        -0.7980
     25 N25         6.2686   29.4070   21.9326 N.ar      1 UNK        -0.5889
     26 C26         5.0788   29.1089   22.4740 C.ar      1 UNK         0.4053
     27 N27         4.3101   29.8448   23.2928 N.ar      1 UNK        -0.5788
     28 C28         4.8826   31.0444   23.5651 C.ar      1 UNK         0.3017
     29 H29        -1.1489   34.5406   23.7923 H         1 UNK         0.0986
     30 H30        -1.5598   33.2545   22.6471 H         1 UNK         0.0986
     31 H31        -2.7491   33.7903   23.8394 H         1 UNK         0.0986
     32 H32         0.7735   31.4264   26.1987 H         1 UNK         0.0494
     33 H33         0.1827   30.2577   25.0256 H         1 UNK         0.0494
     34 H34         2.5372   29.9982   24.9316 H         1 UNK         0.0940
     35 H35         2.1680   30.9642   23.5276 H         1 UNK         0.0940
     36 H36         2.7136   33.0768   24.9602 H         1 UNK         0.1074
     37 H37         3.4026   31.9927   26.1476 H         1 UNK         0.1074
     38 H38         1.5135   38.4540   25.4462 H         1 UNK         0.2214
     39 H39        -0.5049   38.8184   24.0642 H         1 UNK         0.1384
     40 H40        -1.0976   37.2755   22.2580 H         1 UNK         0.1827
     41 H41         8.4684   31.8404   21.8812 H         1 UNK         0.3606
     42 H42         8.5144   30.2804   21.0673 H         1 UNK         0.3606
     43 H43         4.6824   28.1383   22.2150 H         1 UNK         0.0723
@<TRIPOS>BOND
     1    1    2 1
     2    1   29 1
     3    1   30 1
     4    1   31 1
     5    2    3 2
     6    2    4 1
     7    4    5 1
     8    5    6 1
     9    5   32 1
    10    5   33 1
    11    6    7 1
    12    6   34 1
    13    6   35 1
    14    7    8 1
    15    7   36 1
    16    7   37 1
    17    8   28 ar
    18    8    9 ar
    19    9   10 1
    20    9   21 ar
    21   10   11 1
    22   11   20 1
    23   11   12 2
    24   12   13 1
    25   13   19 ar
    26   13   14 ar
    27   14   15 ar
    28   14   38 1
    29   15   16 ar
    30   15   39 1
    31   16   17 ar
    32   16   40 1
    33   17   18 1
    34   17   19 ar
    35   19   20 1
    36   21   22 ar
    37   22   28 ar
    38   22   23 ar
    39   23   24 1
    40   23   25 ar
    41   24   41 1
    42   24   42 1
    43   25   26 ar
    44   26   27 ar
    45   26   43 1
    46   27   28 ar
@<TRIPOS>SUBSTRUCTURE
1 UNK 1
@<TRIPOS>COMMENT
CHEMBL212076
PLANTSproteinTorsions
3
558 68.2635
1798 260.3547
2417 309.1222
PLANTSmolcadARTstart hb
PLANTSmolcadARTstart HB
LINES
8.5144 30.2804 21.0673 9.774 30.194 19.135 0 255 0 5
-1.88145 32.1005 25.5435 -3.95292 32.3306 26.4036 0 255 0 5
PLANTSmolcadARTstart HBCH
LINES
PLANTSmolcadARTstart HB-CHO
LINES
PLANTSmolcadARTend
PLANTSmolcadARTstart HB_WATER
LINES
PLANTSmolcadARTend

PLANTSmolcadARTend

@<TRIPOS>MOLECULE
CHEMBL379641_entry_00016_conf_01
41 44 1
SMALL
USER_CHARGES


@<TRIPOS>ATOM
      1 N1          1.7291   36.9354   20.6269 N.pl3     1 UNK        -0.7992
      2 C2          0.9617   35.8674   21.0873 C.ar      1 UNK         0.5111
      3 C3          1.2666   35.1504   22.2677 C.ar      1 UNK         0.1517
      4 N4          2.2564   35.2908   23.1636 N.2       1 UNK        -0.4585
      5 C5          2.0409   34.3506   24.0533 C.ar      1 UNK         0.2119
      6 S6          3.0757   34.0889   25.4621 S.3       1 UNK        -0.1477
      7 C7          4.2957   33.0056   24.7953 C.2       1 UNK         0.1269
      8 N8          5.5843   33.2027   24.8717 N.2       1 UNK        -0.3496
      9 C9          6.2882   32.2012   24.2829 C.ar      1 UNK         0.5195
     10 C10         7.6887   32.1434   24.2135 C.ar      1 UNK        -0.4165
     11 C11         8.2771   31.0496   23.5773 C.ar      1 UNK         0.0037
     12 C12         7.5026   30.0328   23.0206 C.ar      1 UNK        -0.2691
     13 C13         6.1086   30.0674   23.0766 C.ar      1 UNK         0.1275
     14 Cl14        5.1789   28.7888   22.3793 Cl        1 UNK        -0.1347
     15 C15         5.5033   31.1638   23.7133 C.ar      1 UNK        -0.1271
     16 S16         3.8027   31.5438   23.9718 S.3       1 UNK         0.0361
     17 N17         0.9553   33.5960   23.7640 N.pl3     1 UNK        -0.0058
     18 C18         0.4203   32.4575   24.5345 C.3       1 UNK        -0.0775
     19 C19        -1.1072   32.3497   24.3798 C.3       1 UNK        -0.1643
     20 C20        -1.7046   31.2038   25.2147 C.3       1 UNK        -0.1315
     21 C21        -1.4020   31.3374   26.7159 C.3       1 UNK         0.1240
     22 O22        -2.3009   30.5627   27.4806 O.3       1 UNK        -0.6582
     23 C23         0.4272   34.1048   22.6108 C.ar      1 UNK         0.2997
     24 N24        -0.6695   33.7065   21.9191 N.ar      1 UNK        -0.5760
     25 C25        -0.8592   34.4616   20.8253 C.ar      1 UNK         0.4034
     26 N26        -0.1333   35.4931   20.3703 N.ar      1 UNK        -0.5909
     27 H27         2.5472   37.2182   21.1470 H         1 UNK         0.3604
     28 H28         1.4639   37.4022   19.7718 H         1 UNK         0.3604
     29 H29         8.3018   32.9235   24.6410 H         1 UNK         0.2215
     30 H30         9.3538   30.9887   23.5148 H         1 UNK         0.1381
     31 H31         7.9947   29.2018   22.5366 H         1 UNK         0.1824
     32 H32         0.9308   31.5663   24.1658 H         1 UNK         0.1065
     33 H33         0.7245   32.6006   25.5721 H         1 UNK         0.1065
     34 H34        -1.5724   33.2919   24.6751 H         1 UNK         0.0804
     35 H35        -1.3564   32.1963   23.3283 H         1 UNK         0.0804
     36 H36        -2.7854   31.1753   25.0642 H         1 UNK         0.0826
     37 H37        -1.3148   30.2524   24.8487 H         1 UNK         0.0826
     38 H38        -0.3759   31.0336   26.9271 H         1 UNK         0.0469
     39 H39        -1.4560   32.3822   27.0244 H         1 UNK         0.0469
     40 H40        -2.6255   31.0996   28.2074 H         1 UNK         0.4237
     41 H41        -1.7194   34.2007   20.2264 H         1 UNK         0.0716
@<TRIPOS>BOND
     1    1    2 1
     2    1   27 1
     3    1   28 1
     4    2   26 ar
     5    2    3 ar
     6    3   23 ar
     7    3    4 ar
     8    4    5 ar
     9    5    6 1
    10    5   17 ar
    11    6    7 1
    12    7   16 1
    13    7    8 2
    14    8    9 1
    15    9   15 ar
    16    9   10 ar
    17   10   11 ar
    18   10   29 1
    19   11   12 ar
    20   11   30 1
    21   12   13 ar
    22   12   31 1
    23   13   14 1
    24   13   15 ar
    25   15   16 1
    26   17   18 1
    27   17   23 ar
    28   18   19 1
    29   18   32 1
    30   18   33 1
    31   19   20 1
    32   19   34 1
    33   19   35 1
    34   20   21 1
    35   20   36 1
    36   20   37 1
    37   21   22 1
    38   21   38 1
    39   21   39 1
    40   22   40 1
    41   23   24 ar
    42   24   25 ar
    43   25   26 ar
    44   25   41 1
@<TRIPOS>SUBSTRUCTURE
1 UNK 1
@<TRIPOS>COMMENT
CHEMBL379641
PLANTSproteinTorsions
3
558 265.2341
1798 225.9225
2417 332.9082
PLANTSmolcadARTstart hb
PLANTSmolcadARTstart HB
LINES
-2.62552 31.0996 28.2074 -2.603 32.887 29.287 0 255 0 5
PLANTSmolcadARTstart HBCH
LINES
PLANTSmolcadARTstart HB-CHO
LINES
PLANTSmolcadARTend
PLANTSmolcadARTstart HB_WATER
LINES
PLANTSmolcadARTend

PLANTSmolcadARTend

@<TRIPOS>MOLECULE
CHEMBL386780_entry_00017_conf_01
49 52 1
SMALL
USER_CHARGES


@<TRIPOS>ATOM
      1 C1          7.5948   38.7009   23.5178 C.3       1 UNK        -0.2120
      2 C2          6.7155   38.2749   24.7100 C.3       1 UNK         0.0009
      3 C3          5.7656   39.3913   25.1744 C.3       1 UNK        -0.2120
      4 C4          8.3396   36.5297   25.7611 C.3       1 UNK        -0.0413
      5 C5          7.3555   35.4524   25.2763 C.3       1 UNK        -0.1984
      6 C6          7.8706   34.0093   25.4485 C.3       1 UNK        -0.0554
      7 N7          6.9521   33.0187   24.8497 N.pl3     1 UNK        -0.0513
      8 C8          5.5977   33.0318   24.8542 C.ar      1 UNK         0.1910
      9 S9          4.6165   34.2789   25.6303 S.3       1 UNK        -0.1738
     10 C10         3.0163   33.9122   24.9847 C.2       1 UNK         0.1070
     11 N11         2.2005   33.0169   25.4726 N.2       1 UNK        -0.3374
     12 C12         1.0391   32.9487   24.7715 C.ar      1 UNK         0.5074
     13 C13        -0.0195   32.0752   25.0642 C.ar      1 UNK        -0.4137
     14 C14        -1.1561   32.1160   24.2557 C.ar      1 UNK         0.0092
     15 C15        -1.2492   32.9992   23.1811 C.ar      1 UNK        -0.2567
     16 C16        -0.2096   33.8765   22.8692 C.ar      1 UNK         0.1248
     17 Cl17       -0.3564   34.9562   21.5284 Cl        1 UNK        -0.1216
     18 C18         0.9410   33.8454   23.6750 C.ar      1 UNK        -0.1191
     19 S19         2.4275   34.7862   23.5887 S.3       1 UNK         0.0442
     20 N20         5.0786   32.0048   24.2259 N.2       1 UNK        -0.3926
     21 C21         6.1337   31.2985   23.7900 C.ar      1 UNK         0.1368
     22 C22         6.2164   30.0969   23.0488 C.ar      1 UNK         0.5114
     23 N23         5.0950   29.3913   22.6176 N.pl3     1 UNK        -0.7734
     24 N24         7.4513   29.6124   22.7428 N.ar      1 UNK        -0.5619
     25 C25         8.5199   30.3038   23.1647 C.ar      1 UNK         0.4303
     26 N26         8.5684   31.4460   23.8691 N.ar      1 UNK        -0.6402
     27 C27         7.3239   31.9011   24.1580 C.ar      1 UNK         0.3219
     28 H28         6.9774   39.0367   22.6837 H         1 UNK         0.1054
     29 H29         8.2622   39.5231   23.7798 H         1 UNK         0.1054
     30 H30         8.2054   37.8799   23.1417 H         1 UNK         0.1054
     31 H31         6.1421   37.3766   24.4737 H         1 UNK         0.1290
     32 H32         5.0902   39.6853   24.3699 H         1 UNK         0.1054
     33 H33         5.1449   39.0701   26.0125 H         1 UNK         0.1054
     34 H34         6.3098   40.2845   25.4856 H         1 UNK         0.1054
     35 H35         9.1458   36.7087   25.0482 H         1 UNK         0.1297
     36 H36         8.7464   36.3017   26.7460 H         1 UNK         0.1297
     37 H37         6.4029   35.5599   25.7981 H         1 UNK         0.1017
     38 H38         7.1350   35.6160   24.2206 H         1 UNK         0.1017
     39 H39         8.8315   33.8654   24.9521 H         1 UNK         0.1184
     40 H40         8.0025   33.7404   26.4967 H         1 UNK         0.1184
     41 H41         0.0383   31.3853   25.8935 H         1 UNK         0.2223
     42 H42        -1.9808   31.4504   24.4661 H         1 UNK         0.1453
     43 H43        -2.1458   33.0010   22.5783 H         1 UNK         0.1905
     44 H44         4.1734   29.7363   22.8447 H         1 UNK         0.3636
     45 H45         5.2198   28.5377   22.0933 H         1 UNK         0.3636
     46 H46         9.4783   29.8823   22.8994 H         1 UNK         0.0788
     47 N47         7.5959   37.8671   25.9083 N.4       1 UNK        -0.2602
     48 H48         8.2664   38.6018   26.0860 H         1 UNK         0.3056
     49 H49         6.9982   37.7963   26.7197 H         1 UNK         0.3056
@<TRIPOS>BOND
     1    1    2 1
     2    1   28 1
     3    1   29 1
     4    1   30 1
     5    2    3 1
     6    2   31 1
     7    2   47 1
     8    3   32 1
     9    3   33 1
    10    3   34 1
    11    4    5 1
    12    4   35 1
    13    4   36 1
    14    4   47 1
    15    5    6 1
    16    5   37 1
    17    5   38 1
    18    6    7 1
    19    6   39 1
    20    6   40 1
    21    7   27 ar
    22    7    8 ar
    23    8    9 1
    24    8   20 ar
    25    9   10 1
    26   10   19 1
    27   10   11 2
    28   11   12 1
    29   12   18 ar
    30   12   13 ar
    31   13   14 ar
    32   13   41 1
    33   14   15 ar
    34   14   42 1
    35   15   16 ar
    36   15   43 1
    37   16   17 1
    38   16   18 ar
    39   18   19 1
    40   20   21 ar
    41   21   27 ar
    42   21   22 ar
    43   22   23 1
    44   22   24 ar
    45   23   44 1
    46   23   45 1
    47   24   25 ar
    48   25   26 ar
    49   25   46 1
    50   26   27 ar
    51   47   48 1
    52   47   49 1
@<TRIPOS>SUBSTRUCTURE
1 UNK 1
@<TRIPOS>COMMENT
CHEMBL386780
PLANTSproteinTorsions
3
558 255.9301
1798 326.5547
2417 266.2734
PLANTSmolcadARTstart hb
PLANTSmolcadARTstart HB
LINES
6.99816 37.7963 26.7197 6.718 38.153 28.327 0 255 0 5
8.56842 31.446 23.8691 10.0222 31.0236 25.3247 0 255 0 5
PLANTSmolcadARTstart HBCH
LINES
PLANTSmolcadARTstart HB-CHO
LINES
PLANTSmolcadARTend
PLANTSmolcadARTstart HB_WATER
LINES
PLANTSmolcadARTend

PLANTSmolcadARTend

@<TRIPOS>MOLECULE
CHEMBL191635_entry_00003_conf_01
41 43 1
SMALL
USER_CHARGES


@<TRIPOS>ATOM
      1 C1          7.3701   30.0014   21.5708 C.1       1 UNK        -0.2274
      2 C2          6.3890   29.6574   22.2117 C.1       1 UNK        -0.1142
      3 C3          5.1994   29.2557   22.9816 C.3       1 UNK        -0.0587
      4 C4          4.7127   30.3252   23.9817 C.3       1 UNK        -0.1618
      5 C5          4.6193   31.7495   23.3963 C.3       1 UNK        -0.0760
      6 N6          4.3246   32.7606   24.4333 N.pl3     1 UNK        -0.0180
      7 C7          3.2347   32.8393   25.2360 C.ar      1 UNK         0.2042
      8 S8          1.9027   31.6678   25.1811 S.3       1 UNK        -0.1855
      9 C9          0.6721   32.6349   24.3487 C.ar      1 UNK         0.0689
     10 C10         1.0836   33.5219   23.3517 C.ar      1 UNK        -0.1130
     11 C11         0.1597   34.3088   22.6610 C.ar      1 UNK         0.1608
     12 O12         0.6645   35.1578   21.6952 O.3       1 UNK        -0.3625
     13 C13        -0.2151   35.6865   20.7089 C.3       1 UNK         0.1361
     14 C14        -1.2020   34.1903   22.9843 C.ar      1 UNK        -0.1772
     15 C15        -1.6189   33.3017   23.9744 C.ar      1 UNK        -0.0750
     16 C16        -0.6908   32.5181   24.6602 C.ar      1 UNK        -0.0218
     17 I17        -1.4064   31.2072   26.1353 I         1 UNK        -0.0520
     18 N18         3.2972   33.8581   26.0635 N.2       1 UNK        -0.4726
     19 C19         4.4626   34.4625   25.7891 C.ar      1 UNK         0.1530
     20 C20         5.0806   35.6057   26.3470 C.ar      1 UNK         0.5092
     21 N21         4.5075   36.3555   27.3724 N.pl3     1 UNK        -0.8002
     22 N22         6.2920   35.9872   25.8566 N.ar      1 UNK        -0.5904
     23 C23         6.8294   35.2535   24.8713 C.ar      1 UNK         0.4015
     24 N24         6.3430   34.1584   24.2655 N.ar      1 UNK        -0.5760
     25 C25         5.1362   33.8058   24.7752 C.ar      1 UNK         0.2972
     26 H26         8.2271   30.3066   21.0133 H         1 UNK         0.2290
     27 H27         4.4115   29.0187   22.2660 H         1 UNK         0.0847
     28 H28         5.4491   28.3288   23.4988 H         1 UNK         0.0847
     29 H29         3.7417   30.0404   24.3916 H         1 UNK         0.0914
     30 H30         5.3930   30.3581   24.8346 H         1 UNK         0.0914
     31 H31         5.5626   32.0546   22.9407 H         1 UNK         0.1013
     32 H32         3.8483   31.8290   22.6301 H         1 UNK         0.1013
     33 H33         2.1337   33.6065   23.1112 H         1 UNK         0.1532
     34 H34         0.3497   36.3214   20.0268 H         1 UNK         0.0443
     35 H35        -0.6760   34.8947   20.1166 H         1 UNK         0.0443
     36 H36        -0.9976   36.2994   21.1591 H         1 UNK         0.0443
     37 H37        -1.9516   34.7788   22.4774 H         1 UNK         0.1409
     38 H38        -2.6699   33.2215   24.2103 H         1 UNK         0.1490
     39 H39         3.6115   36.0790   27.7472 H         1 UNK         0.3602
     40 H40         4.9991   37.1619   27.7294 H         1 UNK         0.3602
     41 H41         7.7912   35.5907   24.5142 H         1 UNK         0.0710
@<TRIPOS>BOND
     1    1    2 3
     2    1   26 1
     3    2    3 1
     4    3    4 1
     5    3   27 1
     6    3   28 1
     7    4    5 1
     8    4   29 1
     9    4   30 1
    10    5    6 1
    11    5   31 1
    12    5   32 1
    13    6   25 ar
    14    6    7 ar
    15    7    8 1
    16    7   18 ar
    17    8    9 1
    18    9   16 ar
    19    9   10 ar
    20   10   11 ar
    21   10   33 1
    22   11   12 1
    23   11   14 ar
    24   12   13 1
    25   13   34 1
    26   13   35 1
    27   13   36 1
    28   14   15 ar
    29   14   37 1
    30   15   16 ar
    31   15   38 1
    32   16   17 1
    33   18   19 ar
    34   19   25 ar
    35   19   20 ar
    36   20   21 1
    37   20   22 ar
    38   21   39 1
    39   21   40 1
    40   22   23 ar
    41   23   24 ar
    42   23   41 1
    43   24   25 ar
@<TRIPOS>SUBSTRUCTURE
1 UNK 1
@<TRIPOS>COMMENT
CHEMBL191635
PLANTSproteinTorsions
3
558 177.5550
1798 250.3462
2417 261.2561
PLANTSmolcadARTstart hb
PLANTSmolcadARTstart HB
LINES
3.61154 36.079 27.7472 1.604 35.857 28.324 0 255 0 5
4.99906 37.1619 27.7294 6.718 38.153 28.327 0 255 0 5
PLANTSmolcadARTstart HBCH
LINES
PLANTSmolcadARTstart HB-CHO
LINES
PLANTSmolcadARTend
PLANTSmolcadARTstart HB_WATER
LINES
PLANTSmolcadARTend

PLANTSmolcadARTend

@<TRIPOS>MOLECULE
CHEMBL379544_entry_00016_conf_01
38 41 1
SMALL
USER_CHARGES


@<TRIPOS>ATOM
      1 N1          1.2153   36.5956   20.8576 N.pl3     1 UNK        -0.7994
      2 C2          0.4187   35.5037   21.1960 C.ar      1 UNK         0.5115
      3 C3          0.6710   34.6839   22.3204 C.ar      1 UNK         0.1515
      4 N4          1.6350   34.7263   23.2540 N.2       1 UNK        -0.4558
      5 C5          1.3799   33.7123   24.0456 C.ar      1 UNK         0.2118
      6 S6          2.3979   33.2776   25.4222 S.3       1 UNK        -0.1460
      7 C7          3.7275   32.4141   24.6418 C.2       1 UNK         0.1271
      8 N8          3.5877   31.2013   24.1844 N.2       1 UNK        -0.3516
      9 C9          4.7282   30.7299   23.6144 C.ar      1 UNK         0.5200
     10 C10         4.8606   29.4626   23.0263 C.ar      1 UNK        -0.4169
     11 C11         6.0931   29.1123   22.4739 C.ar      1 UNK         0.0038
     12 C12         7.1751   29.9912   22.5010 C.ar      1 UNK        -0.2693
     13 C13         7.0691   31.2562   23.0802 C.ar      1 UNK         0.1276
     14 Cl14        8.4279   32.3234   23.0954 Cl        1 UNK        -0.1346
     15 C15         5.8333   31.6209   23.6391 C.ar      1 UNK        -0.1273
     16 S16         5.3305   33.1053   24.4445 S.3       1 UNK         0.0366
     17 N17         0.2831   33.0150   23.6675 N.pl3     1 UNK        -0.0053
     18 C18        -0.2726   31.8026   24.2983 C.3       1 UNK        -0.0776
     19 C19        -1.2727   32.1663   25.4113 C.3       1 UNK        -0.1703
     20 C20        -1.7025   30.9479   26.2412 C.3       1 UNK         0.1264
     21 O21        -2.6040   31.3293   27.2581 O.3       1 UNK        -0.6547
     22 C22        -0.1944   33.6267   22.5430 C.ar      1 UNK         0.3009
     23 N23        -1.2662   33.3020   21.7776 N.ar      1 UNK        -0.5771
     24 C24        -1.4040   34.1488   20.7448 C.ar      1 UNK         0.4044
     25 N25        -0.6509   35.2059   20.4083 N.ar      1 UNK        -0.5903
     26 H26         2.0129   36.8252   21.4328 H         1 UNK         0.3606
     27 H27         0.9847   37.1405   20.0395 H         1 UNK         0.3606
     28 H28         4.0315   28.7707   22.9974 H         1 UNK         0.2213
     29 H29         6.2123   28.1412   22.0157 H         1 UNK         0.1380
     30 H30         8.1137   29.6831   22.0635 H         1 UNK         0.1824
     31 H31        -0.7301   31.2094   23.5058 H         1 UNK         0.1042
     32 H32         0.5762   31.2356   24.6837 H         1 UNK         0.1042
     33 H33        -0.8260   32.9137   26.0699 H         1 UNK         0.0949
     34 H34        -2.1582   32.6251   24.9704 H         1 UNK         0.0949
     35 H35        -2.1630   30.1950   25.6005 H         1 UNK         0.0480
     36 H36        -0.8325   30.4549   26.6769 H         1 UNK         0.0480
     37 H37        -2.1275   31.8475   27.9111 H         1 UNK         0.4253
     38 H38        -2.2404   33.9496   20.0910 H         1 UNK         0.0717
@<TRIPOS>BOND
     1    1    2 1
     2    1   26 1
     3    1   27 1
     4    2   25 ar
     5    2    3 ar
     6    3   22 ar
     7    3    4 ar
     8    4    5 ar
     9    5    6 1
    10    5   17 ar
    11    6    7 1
    12    7   16 1
    13    7    8 2
    14    8    9 1
    15    9   15 ar
    16    9   10 ar
    17   10   11 ar
    18   10   28 1
    19   11   12 ar
    20   11   29 1
    21   12   13 ar
    22   12   30 1
    23   13   14 1
    24   13   15 ar
    25   15   16 1
    26   17   18 1
    27   17   22 ar
    28   18   19 1
    29   18   31 1
    30   18   32 1
    31   19   20 1
    32   19   33 1
    33   19   34 1
    34   20   21 1
    35   20   35 1
    36   20   36 1
    37   21   37 1
    38   22   23 ar
    39   23   24 ar
    40   24   25 ar
    41   24   38 1
@<TRIPOS>SUBSTRUCTURE
1 UNK 1
@<TRIPOS>COMMENT
CHEMBL379544
PLANTSproteinTorsions
3
558 108.6661
1798 252.3342
2417 68.0173
PLANTSmolcadARTstart hb
PLANTSmolcadARTstart HB
LINES
-2.12751 31.8475 27.9111 -2.603 32.887 29.287 0 255 0 5
-2.60399 31.3293 27.2581 -3.90489 32.369 26.9473 0 255 0 5
-1.26615 33.302 21.7776 -1.49364 31.4846 20.7963 0 255 0 5
PLANTSmolcadARTstart HBCH
LINES
PLANTSmolcadARTstart HB-CHO
LINES
PLANTSmolcadARTend
PLANTSmolcadARTstart HB_WATER
LINES
PLANTSmolcadARTend

PLANTSmolcadARTend

@<TRIPOS>MOLECULE
CHEMBL191074_00_entry_00002_conf_01
40 43 1
SMALL
USER_CHARGES


@<TRIPOS>ATOM
      1 C1         -0.2992   30.7840   27.1660 C.3       1 UNK        -0.1895
      2 C2         -0.6291   31.6707   25.9868 C.ar      1 UNK        -0.0133
      3 C3          0.1325   32.2479   24.9725 C.ar      1 UNK        -0.1463
      4 C4          1.6073   32.1224   24.7766 C.ar      1 UNK        -0.0080
      5 C5          2.4642   33.1586   25.1714 C.ar      1 UNK        -0.1130
      6 C6          3.8449   33.0449   25.0009 C.ar      1 UNK        -0.1279
      7 C7          4.3767   31.8913   24.4277 C.ar      1 UNK         0.0794
      8 O8          5.7502   31.7969   24.3274 O.3       1 UNK        -0.3496
      9 C9          6.2020   30.7818   23.4248 C.3       1 UNK         0.1095
     10 C10         5.4030   29.4729   23.6328 C.3       1 UNK         0.1102
     11 O11         4.0046   29.7009   23.4301 O.3       1 UNK        -0.3475
     12 C12         3.5271   30.8437   24.0392 C.ar      1 UNK         0.0750
     13 C13         2.1477   30.9651   24.2015 C.ar      1 UNK        -0.1072
     14 C14        -0.7977   32.9751   24.1879 C.ar      1 UNK         0.0267
     15 C15        -0.5405   33.7684   22.9419 C.ar      1 UNK        -0.0662
     16 C16         0.6069   34.5701   22.8965 C.ar      1 UNK        -0.0293
     17 C17         0.9025   35.3400   21.7717 C.ar      1 UNK         0.0037
     18 Cl18        2.3279   36.3200   21.7756 Cl        1 UNK        -0.1375
     19 C19         0.0465   35.3095   20.6662 C.ar      1 UNK         0.2602
     20 O20         0.3108   36.0541   19.5455 O.3       1 UNK        -0.5362
     21 C21        -1.0980   34.5130   20.6979 C.ar      1 UNK        -0.3159
     22 C22        -1.3962   33.7467   21.8260 C.ar      1 UNK         0.2736
     23 O23        -2.5466   32.9988   21.8175 O.3       1 UNK        -0.5378
     24 N24        -2.0189   32.8729   24.6683 N.2       1 UNK        -0.1620
     25 N25        -1.9063   32.0886   25.7379 N.pl3     1 UNK        -0.0788
     26 H26         0.7713   30.7490   27.3672 H         1 UNK         0.0808
     27 H27        -0.7776   31.1343   28.0808 H         1 UNK         0.0808
     28 H28        -0.6316   29.7590   27.0010 H         1 UNK         0.0808
     29 H29         2.0626   34.0539   25.6235 H         1 UNK         0.1433
     30 H30         4.4966   33.8453   25.3196 H         1 UNK         0.1467
     31 H31         6.0657   31.1269   22.3985 H         1 UNK         0.0648
     32 H32         7.2676   30.6102   23.5785 H         1 UNK         0.0648
     33 H33         5.7465   28.6991   22.9460 H         1 UNK         0.0639
     34 H34         5.5643   29.1100   24.6494 H         1 UNK         0.0639
     35 H35         1.5003   30.1616   23.8801 H         1 UNK         0.1509
     36 H36         1.2794   34.5985   23.7423 H         1 UNK         0.1594
     37 H37        -1.7616   34.4939   19.8450 H         1 UNK         0.1353
     38 H38        -2.8992   32.8458   22.6969 H         1 UNK         0.4034
     39 H39        -2.7063   31.8441   26.3035 H         1 UNK         0.2832
     40 H40         0.1566   35.5709   18.7308 H         1 UNK         0.4056
@<TRIPOS>BOND
     1    1    2 1
     2    1   26 1
     3    1   27 1
     4    1   28 1
     5    2   25 ar
     6    2    3 ar
     7    3    4 1
     8    3   14 ar
     9    4   13 ar
    10    4    5 ar
    11    5    6 ar
    12    5   29 1
    13    6    7 ar
    14    6   30 1
    15    7   12 ar
    16    7    8 1
    17    8    9 1
    18    9   10 1
    19    9   31 1
    20    9   32 1
    21   10   11 1
    22   10   33 1
    23   10   34 1
    24   11   12 1
    25   12   13 ar
    26   13   35 1
    27   14   15 1
    28   14   24 ar
    29   15   22 ar
    30   15   16 ar
    31   16   17 ar
    32   16   36 1
    33   17   18 1
    34   17   19 ar
    35   19   20 1
    36   19   21 ar
    37   20   40 1
    38   21   22 ar
    39   21   37 1
    40   22   23 1
    41   23   38 1
    42   24   25 ar
    43   25   39 1
@<TRIPOS>SUBSTRUCTURE
1 UNK 1
@<TRIPOS>COMMENT
CHEMBL191074_00
PLANTSproteinTorsions
3
558 269.5269
1798 43.8230
2417 24.4774
PLANTSmolcadARTstart hb
PLANTSmolcadARTstart HB
LINES
-2.89924 32.8458 22.6969 -4.682 31.898 23.836 0 255 0 5
-2.70629 31.8441 26.3035 -4.715 32.263 26.751 0 255 0 5
0.1566 35.5709 18.7308 -0.438 34.593 17.191 0 255 0 5
-2.54655 32.9988 21.8175 -2.03308 31.613 20.6023 0 255 0 5
PLANTSmolcadARTstart HBCH
LINES
PLANTSmolcadARTstart HB-CHO
LINES
PLANTSmolcadARTend
PLANTSmolcadARTstart HB_WATER
LINES
PLANTSmolcadARTend

PLANTSmolcadARTend

@<TRIPOS>MOLECULE
CHEMBL200102_entry_00005_conf_01
50 53 1
SMALL
USER_CHARGES


@<TRIPOS>ATOM
      1 C1          2.4769   39.3047   28.9893 C.3       1 UNK        -0.2120
      2 C2          2.8010   39.0019   27.5134 C.3       1 UNK         0.0008
      3 C3          3.0940   40.2721   26.6975 C.3       1 UNK        -0.2120
      4 C4          1.8428   37.8456   25.3827 C.3       1 UNK        -0.0416
      5 C5          3.1371   37.0282   25.2824 C.3       1 UNK        -0.1980
      6 C6          3.3864   36.5167   23.8536 C.3       1 UNK        -0.0514
      7 N7          2.3538   35.5433   23.4507 N.pl3     1 UNK        -0.0627
      8 C8          2.1204   34.3203   23.9841 C.ar      1 UNK         0.1789
      9 S9          3.0616   33.6709   25.3410 S.3       1 UNK        -0.2030
     10 C10         3.8141   32.2703   24.5567 C.ar      1 UNK         0.0263
     11 C11         5.1756   32.3500   24.2251 C.ar      1 UNK        -0.0700
     12 C12         5.7584   31.2491   23.6089 C.ar      1 UNK         0.0725
     13 C13         5.0480   30.1145   23.3409 C.ar      1 UNK         0.1077
     14 C14         3.7027   29.9975   23.6702 C.ar      1 UNK        -0.0866
     15 C15         3.0776   31.0926   24.2849 C.ar      1 UNK         0.0058
     16 I16         1.0445   30.9008   24.7697 I         1 UNK        -0.0174
     17 O17         5.8687   29.1929   22.7724 O.3       1 UNK        -0.2415
     18 C18         7.0682   29.8691   22.5036 C.3       1 UNK        -0.0394
     19 O19         7.0483   31.0759   23.2188 O.3       1 UNK        -0.2527
     20 N20         1.1273   33.6976   23.3907 N.2       1 UNK        -0.4097
     21 C21         0.7118   34.5373   22.4305 C.ar      1 UNK         0.1383
     22 C22        -0.3150   34.4230   21.4652 C.ar      1 UNK         0.5110
     23 N23        -1.1366   33.3027   21.3593 N.pl3     1 UNK        -0.7788
     24 N24        -0.5047   35.4578   20.6009 N.ar      1 UNK        -0.5601
     25 C25         0.2959   36.5272   20.7163 C.ar      1 UNK         0.4284
     26 N26         1.2962   36.7494   21.5844 N.ar      1 UNK        -0.6395
     27 C27         1.4574   35.7025   22.4316 C.ar      1 UNK         0.3190
     28 H28         3.2898   39.8632   29.4548 H         1 UNK         0.1053
     29 H29         1.5710   39.9039   29.0917 H         1 UNK         0.1053
     30 H30         2.3465   38.3960   29.5770 H         1 UNK         0.1053
     31 H31         3.6399   38.3086   27.4296 H         1 UNK         0.1286
     32 H32         3.9535   40.8054   27.1055 H         1 UNK         0.1053
     33 H33         3.3272   40.0382   25.6575 H         1 UNK         0.1053
     34 H34         2.2489   40.9624   26.7028 H         1 UNK         0.1053
     35 H35         0.9626   37.2651   25.1017 H         1 UNK         0.1288
     36 H36         1.8937   38.7657   24.8008 H         1 UNK         0.1288
     37 H37         3.9805   37.6438   25.6009 H         1 UNK         0.1044
     38 H38         3.0887   36.1829   25.9713 H         1 UNK         0.1044
     39 H39         3.3732   37.3187   23.1145 H         1 UNK         0.1143
     40 H40         4.3481   36.0082   23.7652 H         1 UNK         0.1143
     41 H41         5.7477   33.2402   24.4417 H         1 UNK         0.1506
     42 H42         3.1491   29.0933   23.4646 H         1 UNK         0.1749
     43 H43         7.9237   29.2627   22.8026 H         1 UNK         0.1724
     44 H44         7.1257   30.0866   21.4352 H         1 UNK         0.1724
     45 H45        -1.0065   32.5304   21.9966 H         1 UNK         0.3653
     46 H46        -1.8534   33.2812   20.6488 H         1 UNK         0.3653
     47 H47         0.1091   37.3237   20.0110 H         1 UNK         0.0788
     48 N48         1.6228   38.2645   26.8460 N.4       1 UNK        -0.2595
     49 H49         1.3932   37.4480   27.3949 H         1 UNK         0.3061
     50 H50         0.8233   38.8819   26.8681 H         1 UNK         0.3061
@<TRIPOS>BOND
     1    1    2 1
     2    1   28 1
     3    1   29 1
     4    1   30 1
     5    2    3 1
     6    2   31 1
     7    2   48 1
     8    3   32 1
     9    3   33 1
    10    3   34 1
    11    4    5 1
    12    4   35 1
    13    4   36 1
    14    4   48 1
    15    5    6 1
    16    5   37 1
    17    5   38 1
    18    6    7 1
    19    6   39 1
    20    6   40 1
    21    7   27 ar
    22    7    8 ar
    23    8    9 1
    24    8   20 ar
    25    9   10 1
    26   10   15 ar
    27   10   11 ar
    28   11   12 ar
    29   11   41 1
    30   12   19 1
    31   12   13 ar
    32   13   14 ar
    33   13   17 1
    34   14   15 ar
    35   14   42 1
    36   15   16 1
    37   17   18 1
    38   18   19 1
    39   18   43 1
    40   18   44 1
    41   20   21 ar
    42   21   27 ar
    43   21   22 ar
    44   22   23 1
    45   22   24 ar
    46   23   45 1
    47   23   46 1
    48   24   25 ar
    49   25   26 ar
    50   25   47 1
    51   26   27 ar
    52   48   49 1
    53   48   50 1
@<TRIPOS>SUBSTRUCTURE
1 UNK 1
@<TRIPOS>COMMENT
CHEMBL200102
PLANTSproteinTorsions
3
558 255.8171
1798 292.8562
2417 28.3633
PLANTSmolcadARTstart hb
PLANTSmolcadARTstart HB
LINES
1.39319 37.448 27.3949 1.604 35.857 28.324 0 255 0 5
PLANTSmolcadARTstart HBCH
LINES
0.823261 38.8819 26.8681 -0.448 40.487 27.33 255 0 0 5
PLANTSmolcadARTstart HB-CHO
LINES
PLANTSmolcadARTend
PLANTSmolcadARTstart HB_WATER
LINES
PLANTSmolcadARTend

PLANTSmolcadARTend

@<TRIPOS>MOLECULE
CHEMBL192145_entry_00004_conf_01
41 43 1
SMALL
USER_CHARGES


@<TRIPOS>ATOM
      1 C1          7.3124   30.0026   21.5725 C.1       1 UNK        -0.2275
      2 C2          6.3238   29.6603   22.2024 C.1       1 UNK        -0.1141
      3 C3          5.1307   29.2621   22.9690 C.3       1 UNK        -0.0587
      4 C4          4.6726   30.3095   24.0002 C.3       1 UNK        -0.1617
      5 C5          4.5944   31.7229   23.3967 C.3       1 UNK        -0.0757
      6 N6          4.3219   32.7339   24.4362 N.pl3     1 UNK        -0.0187
      7 C7          3.2348   32.8178   25.2386 C.ar      1 UNK         0.2041
      8 S8          1.8907   31.6708   25.1836 S.3       1 UNK        -0.1831
      9 C9          0.7090   32.6788   24.3293 C.ar      1 UNK         0.0609
     10 C10         1.1779   33.5812   23.3720 C.ar      1 UNK        -0.1100
     11 C11         0.2988   34.3967   22.6566 C.ar      1 UNK         0.1569
     12 O12         0.8598   35.2580   21.7334 O.3       1 UNK        -0.3624
     13 C13         0.0175   35.8939   20.7781 C.3       1 UNK         0.1361
     14 C14        -1.0779   34.2921   22.9138 C.ar      1 UNK        -0.1746
     15 C15        -1.5533   33.3877   23.8622 C.ar      1 UNK        -0.0805
     16 C16        -0.6695   32.5746   24.5714 C.ar      1 UNK         0.0248
     17 Br17       -1.3932   31.3465   25.8412 Br        1 UNK        -0.0910
     18 N18         3.2838   33.8474   26.0511 N.2       1 UNK        -0.4713
     19 C19         4.4493   34.4518   25.7715 C.ar      1 UNK         0.1526
     20 C20         5.0624   35.6032   26.3176 C.ar      1 UNK         0.5092
     21 N21         4.4897   36.3572   27.3400 N.pl3     1 UNK        -0.8006
     22 N22         6.2685   35.9896   25.8182 N.ar      1 UNK        -0.5907
     23 C23         6.8059   35.2530   24.8350 C.ar      1 UNK         0.4014
     24 N24         6.3256   34.1487   24.2412 N.ar      1 UNK        -0.5762
     25 C25         5.1258   33.7895   24.7619 C.ar      1 UNK         0.2970
     26 H26         8.1763   30.3057   21.0242 H         1 UNK         0.2290
     27 H27         4.3340   29.0621   22.2514 H         1 UNK         0.0846
     28 H28         5.3588   28.3167   23.4629 H         1 UNK         0.0846
     29 H29         3.6936   30.0319   24.3972 H         1 UNK         0.0914
     30 H30         5.3609   30.3144   24.8480 H         1 UNK         0.0914
     31 H31         5.5229   32.0135   22.9048 H         1 UNK         0.1011
     32 H32         3.7944   31.8072   22.6593 H         1 UNK         0.1011
     33 H33         2.2389   33.6554   23.1812 H         1 UNK         0.1540
     34 H34         0.6219   36.5322   20.1337 H         1 UNK         0.0443
     35 H35        -0.4856   35.1646   20.1412 H         1 UNK         0.0443
     36 H36        -0.7307   36.5252   21.2598 H         1 UNK         0.0443
     37 H37        -1.7945   34.9022   22.3852 H         1 UNK         0.1414
     38 H38        -2.6156   33.3157   24.0445 H         1 UNK         0.1510
     39 H39         3.5990   36.0766   27.7240 H         1 UNK         0.3602
     40 H40         4.9784   37.1691   27.6877 H         1 UNK         0.3602
     41 H41         7.7614   35.5973   24.4679 H         1 UNK         0.0708
@<TRIPOS>BOND
     1    1    2 3
     2    1   26 1
     3    2    3 1
     4    3    4 1
     5    3   27 1
     6    3   28 1
     7    4    5 1
     8    4   29 1
     9    4   30 1
    10    5    6 1
    11    5   31 1
    12    5   32 1
    13    6   25 ar
    14    6    7 ar
    15    7    8 1
    16    7   18 ar
    17    8    9 1
    18    9   16 ar
    19    9   10 ar
    20   10   11 ar
    21   10   33 1
    22   11   12 1
    23   11   14 ar
    24   12   13 1
    25   13   34 1
    26   13   35 1
    27   13   36 1
    28   14   15 ar
    29   14   37 1
    30   15   16 ar
    31   15   38 1
    32   16   17 1
    33   18   19 ar
    34   19   25 ar
    35   19   20 ar
    36   20   21 1
    37   20   22 ar
    38   21   39 1
    39   21   40 1
    40   22   23 ar
    41   23   24 ar
    42   23   41 1
    43   24   25 ar
@<TRIPOS>SUBSTRUCTURE
1 UNK 1
@<TRIPOS>COMMENT
CHEMBL192145
PLANTSproteinTorsions
3
558 271.8267
1798 271.7715
2417 163.8173
PLANTSmolcadARTstart hb
PLANTSmolcadARTstart HB
LINES
3.59904 36.0766 27.724 1.604 35.857 28.324 0 255 0 5
4.9784 37.1691 27.6877 6.718 38.153 28.327 0 255 0 5
PLANTSmolcadARTstart HBCH
LINES
PLANTSmolcadARTstart HB-CHO
LINES
PLANTSmolcadARTend
PLANTSmolcadARTstart HB_WATER
LINES
PLANTSmolcadARTend

PLANTSmolcadARTend

@<TRIPOS>MOLECULE
CHEMBL384763_entry_00017_conf_01
49 52 1
SMALL
USER_CHARGES


@<TRIPOS>ATOM
      1 C1          1.4568   39.7081   20.6770 C.3       1 UNK        -0.2072
      2 C2          0.4470   39.0222   21.6206 C.3       1 UNK         0.0452
      3 C3          0.4231   39.7414   22.9885 C.3       1 UNK        -0.2072
      4 C4         -0.9551   38.9877   20.9717 C.3       1 UNK        -0.2072
      5 C5          2.3119   37.3630   22.5158 C.3       1 UNK        -0.0307
      6 C6          2.7621   35.9059   22.3183 C.3       1 UNK        -0.1413
      7 N7          1.8195   34.9765   22.9707 N.pl3     1 UNK        -0.0561
      8 C8          1.9148   34.4209   24.2034 C.ar      1 UNK         0.1812
      9 S9          3.2496   34.7024   25.3253 S.3       1 UNK        -0.1746
     10 C10         4.3391   33.3981   24.8681 C.2       1 UNK         0.1029
     11 N11         5.6209   33.3849   25.1147 N.2       1 UNK        -0.3391
     12 C12         6.2243   32.2797   24.6052 C.ar      1 UNK         0.5058
     13 C13         7.5958   32.0001   24.7056 C.ar      1 UNK        -0.4135
     14 C14         8.0788   30.8287   24.1210 C.ar      1 UNK         0.0104
     15 C15         7.2293   29.9506   23.4493 C.ar      1 UNK        -0.2541
     16 C16         5.8625   30.2070   23.3356 C.ar      1 UNK         0.1245
     17 Cl17        4.8392   29.1054   22.4849 Cl        1 UNK        -0.1181
     18 C18         5.3625   31.3817   23.9214 C.ar      1 UNK        -0.1171
     19 S19         3.7254   32.0281   23.9727 S.3       1 UNK         0.0499
     20 N20         0.9025   33.6368   24.4848 N.2       1 UNK        -0.3662
     21 C21         0.1096   33.6947   23.4030 C.ar      1 UNK         0.1323
     22 C22        -1.1276   33.0743   23.1122 C.ar      1 UNK         0.5113
     23 N23        -1.7751   32.2170   23.9997 N.pl3     1 UNK        -0.7668
     24 N24        -1.7098   33.3312   21.9086 N.ar      1 UNK        -0.5516
     25 C25        -1.0744   34.1593   21.0670 C.ar      1 UNK         0.4385
     26 N26         0.0934   34.8022   21.2281 N.ar      1 UNK        -0.6548
     27 C27         0.6473   34.5240   22.4344 C.ar      1 UNK         0.3265
     28 H28         1.5176   39.2063   19.7095 H         1 UNK         0.1029
     29 H29         1.1726   40.7434   20.4822 H         1 UNK         0.1029
     30 H30         2.4627   39.7275   21.1001 H         1 UNK         0.1029
     31 H31        -0.3258   39.3264   23.6636 H         1 UNK         0.1029
     32 H32         1.3899   39.6911   23.4920 H         1 UNK         0.1029
     33 H33         0.1793   40.7980   22.8700 H         1 UNK         0.1029
     34 H34        -1.7060   38.5507   21.6307 H         1 UNK         0.1029
     35 H35        -1.2989   39.9954   20.7341 H         1 UNK         0.1029
     36 H36        -0.9596   38.4191   20.0402 H         1 UNK         0.1029
     37 H37         3.0008   38.0710   22.0609 H         1 UNK         0.1390
     38 H38         2.1581   37.6068   23.5670 H         1 UNK         0.1390
     39 H39         2.7865   35.6213   21.2648 H         1 UNK         0.1232
     40 H40         3.7495   35.7107   22.7381 H         1 UNK         0.1232
     41 H41         8.2670   32.6715   25.2213 H         1 UNK         0.2222
     42 H42         9.1317   30.5968   24.1888 H         1 UNK         0.1465
     43 H43         7.6414   29.0542   23.0089 H         1 UNK         0.1921
     44 H44        -1.3547   32.0205   24.8965 H         1 UNK         0.3648
     45 H45        -2.6564   31.8029   23.7329 H         1 UNK         0.3648
     46 H46        -1.5735   34.3351   20.1253 H         1 UNK         0.0824
     47 N47         0.9581   37.5730   21.8130 N.4       1 UNK        -0.2460
     48 H48         0.2581   37.0674   22.3374 H         1 UNK         0.3000
     49 H49         1.0144   37.1460   20.8993 H         1 UNK         0.3000
@<TRIPOS>BOND
     1    1    2 1
     2    1   28 1
     3    1   29 1
     4    1   30 1
     5    2    3 1
     6    2    4 1
     7    2   47 1
     8    3   31 1
     9    3   32 1
    10    3   33 1
    11    4   34 1
    12    4   35 1
    13    4   36 1
    14    5    6 1
    15    5   37 1
    16    5   38 1
    17    5   47 1
    18    6    7 1
    19    6   39 1
    20    6   40 1
    21    7   27 ar
    22    7    8 ar
    23    8    9 1
    24    8   20 ar
    25    9   10 1
    26   10   19 1
    27   10   11 2
    28   11   12 1
    29   12   18 ar
    30   12   13 ar
    31   13   14 ar
    32   13   41 1
    33   14   15 ar
    34   14   42 1
    35   15   16 ar
    36   15   43 1
    37   16   17 1
    38   16   18 ar
    39   18   19 1
    40   20   21 ar
    41   21   27 ar
    42   21   22 ar
    43   22   23 1
    44   22   24 ar
    45   23   44 1
    46   23   45 1
    47   24   25 ar
    48   25   26 ar
    49   25   46 1
    50   26   27 ar
    51   47   48 1
    52   47   49 1
@<TRIPOS>SUBSTRUCTURE
1 UNK 1
@<TRIPOS>COMMENT
CHEMBL384763
PLANTSproteinTorsions
3
558 259.4074
1798 208.9338
2417 44.1176
PLANTSmolcadARTstart hb
PLANTSmolcadARTstart HB
LINES
-2.65638 31.8029 23.7329 -4.682 31.898 23.836 0 255 0 5
-1.70985 33.3312 21.9086 -1.79208 31.5996 20.7236 0 255 0 5
PLANTSmolcadARTstart HBCH
LINES
PLANTSmolcadARTstart HB-CHO
LINES
PLANTSmolcadARTend
PLANTSmolcadARTstart HB_WATER
LINES
PLANTSmolcadARTend

PLANTSmolcadARTend

@<TRIPOS>MOLECULE
CHEMBL377559_entry_00015_conf_01
87 88 1
SMALL
USER_CHARGES


@<TRIPOS>ATOM
      1 C1          1.2900   31.5246   25.5130 C.2       1 UNK        -0.2027
      2 C2          0.4158   31.1383   24.5708 C.2       1 UNK        -0.1885
      3 C3         -0.3452   32.0793   23.6557 C.3       1 UNK         0.0549
      4 N4         -0.1762   33.5055   23.9151 N.pl3     1 UNK        -0.5707
      5 C5          0.1457   34.4357   22.8988 C.ar      1 UNK         0.2269
      6 C6          1.1062   35.4368   23.1888 C.ar      1 UNK        -0.1704
      7 C7          1.7082   35.5796   24.6074 C.3       1 UNK        -0.0784
      8 C8          3.1190   34.9764   24.8614 C.3       1 UNK        -0.0829
      9 C9          3.2551   33.5200   24.3743 C.3       1 UNK        -0.1674
     10 C10         4.2724   35.8913   24.3672 C.3       1 UNK        -0.1608
     11 C11         5.6600   35.6335   24.9967 C.3       1 UNK         0.1971
     12 O12         5.5194   35.6947   26.4184 O.3       1 UNK        -0.4512
     13 C13         6.5681   35.1101   27.1788 C.3       1 UNK         0.1314
     14 C14         6.7705   36.5923   24.4487 C.3       1 UNK         0.1638
     15 O15         8.0021   35.8896   24.5239 O.3       1 UNK        -0.6454
     16 C16         6.8806   37.9959   25.1386 C.3       1 UNK        -0.0643
     17 C17         8.2304   38.7023   24.8700 C.3       1 UNK        -0.1576
     18 C18         5.7527   38.9600   24.7639 C.2       1 UNK        -0.1453
     19 C19         4.7282   39.4168   25.5215 C.2       1 UNK        -0.1501
     20 C20         4.4348   38.9433   26.9439 C.3       1 UNK        -0.1417
     21 C21         3.8209   40.5387   24.9828 C.3       1 UNK         0.2016
     22 O22         3.5871   41.5700   25.9507 O.3       1 UNK        -0.3187
     23 C23         4.5994   42.2181   26.5712 C.2       1 UNK         0.6967
     24 N24         4.0794   43.1377   27.4531 N.am      1 UNK        -0.7786
     25 O25         5.7990   42.0192   26.3805 O.2       1 UNK        -0.5724
     26 C26         2.4844   40.0756   24.3411 C.3       1 UNK         0.2022
     27 O27         1.7242   39.1885   25.1679 O.3       1 UNK        -0.4430
     28 C28         0.6993   38.4090   24.5595 C.3       1 UNK         0.1376
     29 C29         1.6401   41.2154   23.7629 C.2       1 UNK        -0.1858
     30 C30         1.2593   41.3853   22.4807 C.2       1 UNK        -0.1262
     31 C31         1.5503   40.4752   21.3858 C.2       1 UNK        -0.1132
     32 C32         0.8184   39.3775   21.0717 C.2       1 UNK        -0.1204
     33 C33        -0.5068   39.0144   21.7492 C.3       1 UNK        -0.1317
     34 C34         1.1884   38.5998   19.8903 C.2       1 UNK         0.4874
     35 O35         1.5621   39.1623   18.8607 O.2       1 UNK        -0.5215
     36 N36         1.1245   37.2445   19.8940 N.am      1 UNK        -0.3335
     37 C37         0.8317   36.3478   20.9391 C.ar      1 UNK         0.0303
     38 C38         1.4747   36.3560   22.1870 C.ar      1 UNK         0.1624
     39 O39         2.4701   37.2672   22.4227 O.3       1 UNK        -0.5728
     40 C40        -0.1194   35.3712   20.6666 C.ar      1 UNK        -0.1784
     41 C41        -0.4666   34.4245   21.6253 C.ar      1 UNK         0.1592
     42 O42        -1.4475   33.5325   21.2719 O.3       1 UNK        -0.5554
     43 H43         3.2047   34.9349   25.9482 H         1 UNK         0.0621
     44 H44         5.9105   34.6090   24.7116 H         1 UNK         0.0305
     45 H45         6.6092   36.7425   23.3799 H         1 UNK         0.0577
     46 H46         6.8712   37.8348   26.2135 H         1 UNK         0.0801
     47 H47         4.3642   41.0113   24.1609 H         1 UNK         0.0745
     48 H48         2.7854   39.4590   23.4999 H         1 UNK         0.0491
     49 H49         1.7969   30.7972   26.1297 H         1 UNK         0.1217
     50 H50         1.5125   32.5684   25.6817 H         1 UNK         0.1217
     51 H51         0.2214   30.0840   24.4353 H         1 UNK         0.1181
     52 H52        -0.1557   31.8029   22.6207 H         1 UNK         0.0784
     53 H53        -1.4087   31.8788   23.7909 H         1 UNK         0.0784
     54 H54         0.2761   33.7040   24.7960 H         1 UNK         0.2700
     55 H55         1.7166   36.6373   24.8698 H         1 UNK         0.0720
     56 H56         1.0220   35.1668   25.3466 H         1 UNK         0.0720
     57 H57         3.1845   33.4515   23.2882 H         1 UNK         0.0641
     58 H58         4.2072   33.0817   24.6721 H         1 UNK         0.0641
     59 H59         2.4735   32.8912   24.8002 H         1 UNK         0.0641
     60 H60         4.3615   35.7958   23.2846 H         1 UNK         0.0883
     61 H61         3.9979   36.9261   24.5591 H         1 UNK         0.0883
     62 H62         6.2959   35.1258   28.2339 H         1 UNK         0.0312
     63 H63         6.7379   34.0704   26.8953 H         1 UNK         0.0312
     64 H64         7.5019   35.6622   27.0755 H         1 UNK         0.0312
     65 H65         8.6391   36.3330   23.9589 H         1 UNK         0.4239
     66 H66         8.2761   39.6681   25.3757 H         1 UNK         0.0658
     67 H67         9.0782   38.1218   25.2349 H         1 UNK         0.0658
     68 H68         8.3823   38.8818   23.8050 H         1 UNK         0.0658
     69 H69         5.8553   39.3725   23.7698 H         1 UNK         0.1352
     70 H70         3.4334   38.5199   27.0017 H         1 UNK         0.0724
     71 H71         5.1110   38.1703   27.2980 H         1 UNK         0.0724
     72 H72         4.5011   39.7707   27.6499 H         1 UNK         0.0724
     73 H73         3.0782   43.2267   27.5438 H         1 UNK         0.3623
     74 H74         4.7080   43.7075   27.9995 H         1 UNK         0.3623
     75 H75         0.1923   37.8301   25.3311 H         1 UNK         0.0341
     76 H76        -0.0520   39.0269   24.0691 H         1 UNK         0.0341
     77 H77         1.1015   37.7011   23.8346 H         1 UNK         0.0341
     78 H78         1.3453   41.9726   24.4748 H         1 UNK         0.1401
     79 H79         0.6968   42.2764   22.2426 H         1 UNK         0.1354
     80 H80         2.4226   40.7188   20.7935 H         1 UNK         0.1376
     81 H81        -1.2112   38.5436   21.0611 H         1 UNK         0.0791
     82 H82        -0.3424   38.3412   22.5899 H         1 UNK         0.0791
     83 H83        -1.0010   39.9025   22.1438 H         1 UNK         0.0791
     84 H84         1.2969   36.7983   19.0052 H         1 UNK         0.2953
     85 H85         2.1487   38.0726   22.8342 H         1 UNK         0.4091
     86 H86        -0.6070   35.3523   19.7013 H         1 UNK         0.1644
     87 H87        -2.2593   33.9590   20.9889 H         1 UNK         0.4082
@<TRIPOS>BOND
     1    1    2 2
     2    1   49 1
     3    1   50 1
     4    2    3 1
     5    2   51 1
     6    3    4 1
     7    3   52 1
     8    3   53 1
     9    4    5 1
    10    4   54 1
    11    5   41 ar
    12    5    6 ar
    13    6   38 ar
    14    6    7 1
    15    7    8 1
    16    7   55 1
    17    7   56 1
    18    8   43 1
    19    8    9 1
    20    8   10 1
    21    9   57 1
    22    9   58 1
    23    9   59 1
    24   10   11 1
    25   10   60 1
    26   10   61 1
    27   11   44 1
    28   11   12 1
    29   11   14 1
    30   12   13 1
    31   13   62 1
    32   13   63 1
    33   13   64 1
    34   14   45 1
    35   14   15 1
    36   14   16 1
    37   15   65 1
    38   16   46 1
    39   16   17 1
    40   16   18 1
    41   17   66 1
    42   17   67 1
    43   17   68 1
    44   18   19 2
    45   18   69 1
    46   19   20 1
    47   19   21 1
    48   20   70 1
    49   20   71 1
    50   20   72 1
    51   21   47 1
    52   21   22 1
    53   21   26 1
    54   22   23 1
    55   23   24 am BACKBONE|DICT|INTERRES
    56   23   25 2
    57   24   73 1
    58   24   74 1
    59   26   48 1
    60   26   27 1
    61   26   29 1
    62   27   28 1
    63   28   75 1
    64   28   76 1
    65   28   77 1
    66   29   30 2
    67   29   78 1
    68   30   31 1
    69   30   79 1
    70   31   32 2
    71   31   80 1
    72   32   33 1
    73   32   34 1
    74   33   81 1
    75   33   82 1
    76   33   83 1
    77   34   35 2
    78   34   36 am BACKBONE|DICT|INTERRES
    79   36   37 1
    80   36   84 1
    81   37   38 ar
    82   37   40 ar
    83   38   39 1
    84   39   85 1
    85   40   41 ar
    86   40   86 1
    87   41   42 1
    88   42   87 1
@<TRIPOS>SUBSTRUCTURE
1 UNK 1
@<TRIPOS>COMMENT
CHEMBL377559
PLANTSproteinTorsions
3
558 56.8759
1798 236.2597
2417 56.8979
PLANTSmolcadARTstart hb
PLANTSmolcadARTstart HB
LINES
8.63907 36.333 23.9589 10.319 37.007 22.774 0 255 0 5
1.56207 39.1623 18.8607 1.338 41.14 18.187 0 255 0 5
-1.44751 33.5325 21.2719 -1.63025 31.5508 20.7737 0 255 0 5
PLANTSmolcadARTstart HBCH
LINES
PLANTSmolcadARTstart HB-CHO
LINES
PLANTSmolcadARTend
PLANTSmolcadARTstart HB_WATER
LINES
PLANTSmolcadARTend

PLANTSmolcadARTend

@<TRIPOS>MOLECULE
CHEMBL213801_entry_00009_conf_01
40 43 1
SMALL
USER_CHARGES


@<TRIPOS>ATOM
      1 C1         -0.7986   31.0872   27.1554 C.3       1 UNK        -0.1713
      2 C2         -1.7049   31.1967   25.9222 C.3       1 UNK        -0.1272
      3 C3         -1.2387   32.2834   24.9326 C.3       1 UNK        -0.1648
      4 C4          0.1947   32.0991   24.3878 C.3       1 UNK        -0.0802
      5 N5          0.6885   33.2837   23.6535 N.pl3     1 UNK        -0.0030
      6 C6          1.7450   34.0693   23.9697 C.ar      1 UNK         0.2117
      7 S7          2.7597   33.8403   25.3969 S.3       1 UNK        -0.1466
      8 C8          4.0132   32.7746   24.7573 C.2       1 UNK         0.1330
      9 N9          5.2975   32.9999   24.8401 N.2       1 UNK        -0.3540
     10 C10         6.0290   31.9946   24.2963 C.ar      1 UNK         0.5364
     11 C11         7.4313   31.9556   24.2557 C.ar      1 UNK        -0.4334
     12 C12         8.0469   30.8527   23.6620 C.ar      1 UNK         0.0200
     13 C13         7.2964   29.8104   23.1183 C.ar      1 UNK        -0.3170
     14 C14         5.9017   29.8280   23.1498 C.ar      1 UNK         0.2347
     15 F15         5.1886   28.8078   22.6201 F         1 UNK        -0.1703
     16 C16         5.2709   30.9295   23.7458 C.ar      1 UNK        -0.1743
     17 S17         3.5611   31.2800   23.9678 S.3       1 UNK         0.0369
     18 N18         1.9163   35.0562   23.1232 N.2       1 UNK        -0.4600
     19 C19         0.9295   34.9137   22.2246 C.ar      1 UNK         0.1520
     20 C20         0.5849   35.6744   21.0833 C.ar      1 UNK         0.5114
     21 N21         1.2968   36.8014   20.6776 N.pl3     1 UNK        -0.7998
     22 N22        -0.4953   35.2857   20.3516 N.ar      1 UNK        -0.5916
     23 C23        -1.1714   34.2016   20.7579 C.ar      1 UNK         0.4031
     24 N24        -0.9433   33.4046   21.8140 N.ar      1 UNK        -0.5753
     25 C25         0.1388   33.8167   22.5208 C.ar      1 UNK         0.2993
     26 H26        -1.1609   30.3174   27.8370 H         1 UNK         0.0629
     27 H27         0.2226   30.8278   26.8746 H         1 UNK         0.0629
     28 H28        -0.7663   32.0277   27.7067 H         1 UNK         0.0629
     29 H29        -1.7454   30.2319   25.4150 H         1 UNK         0.0678
     30 H30        -2.7209   31.4079   26.2579 H         1 UNK         0.0678
     31 H31        -1.9391   32.3449   24.1002 H         1 UNK         0.0810
     32 H32        -1.2935   33.2562   25.4225 H         1 UNK         0.0810
     33 H33         0.9122   31.9167   25.1887 H         1 UNK         0.1043
     34 H34         0.2521   31.2568   23.6968 H         1 UNK         0.1043
     35 H35         8.0241   32.7563   24.6735 H         1 UNK         0.2217
     36 H36         9.1254   30.8051   23.6216 H         1 UNK         0.1380
     37 H37         7.8060   28.9725   22.6650 H         1 UNK         0.1838
     38 H38         2.0994   37.0996   21.2128 H         1 UNK         0.3604
     39 H39         0.9995   37.3039   19.8540 H         1 UNK         0.3604
     40 H40        -2.0210   33.9307   20.1485 H         1 UNK         0.0713
@<TRIPOS>BOND
     1    1    2 1
     2    1   26 1
     3    1   27 1
     4    1   28 1
     5    2    3 1
     6    2   29 1
     7    2   30 1
     8    3    4 1
     9    3   31 1
    10    3   32 1
    11    4    5 1
    12    4   33 1
    13    4   34 1
    14    5   25 ar
    15    5    6 ar
    16    6    7 1
    17    6   18 ar
    18    7    8 1
    19    8   17 1
    20    8    9 2
    21    9   10 1
    22   10   16 ar
    23   10   11 ar
    24   11   12 ar
    25   11   35 1
    26   12   13 ar
    27   12   36 1
    28   13   14 ar
    29   13   37 1
    30   14   15 1
    31   14   16 ar
    32   16   17 1
    33   18   19 ar
    34   19   25 ar
    35   19   20 ar
    36   20   21 1
    37   20   22 ar
    38   21   38 1
    39   21   39 1
    40   22   23 ar
    41   23   24 ar
    42   23   40 1
    43   24   25 ar
@<TRIPOS>SUBSTRUCTURE
1 UNK 1
@<TRIPOS>COMMENT
CHEMBL213801
PLANTSproteinTorsions
3
558 226.8033
1798 118.0888
2417 69.1635
PLANTSmolcadARTstart hb
PLANTSmolcadARTstart HB
LINES
-0.943291 33.4046 21.814 -1.48 31.4766 20.7975 0 255 0 5
PLANTSmolcadARTstart HBCH
LINES
PLANTSmolcadARTstart HB-CHO
LINES
PLANTSmolcadARTend
PLANTSmolcadARTstart HB_WATER
LINES
PLANTSmolcadARTend

PLANTSmolcadARTend

@<TRIPOS>MOLECULE
CHEMBL204734_00_entry_00006_conf_01
46 49 1
SMALL
USER_CHARGES


@<TRIPOS>ATOM
      1 C1         -0.5480   33.9484   22.3154 C.3       1 UNK        -0.1680
      2 C2          0.6182   34.8371   21.8611 C.3       1 UNK        -0.0663
      3 C3          1.3397   35.4910   23.0357 C.ar      1 UNK        -0.1459
      4 C4          2.6692   35.1444   23.2900 C.ar      1 UNK        -0.0374
      5 C5          3.3725   35.6937   24.3689 C.ar      1 UNK        -0.0731
      6 C6          4.7874   35.2456   24.5859 C.ar      1 UNK         0.0370
      7 N7          5.7422   36.1215   24.8190 N.2       1 UNK        -0.1705
      8 N8          6.8551   35.3987   24.9354 N.pl3     1 UNK        -0.0812
      9 C9          6.6602   34.0537   24.7905 C.ar      1 UNK        -0.0114
     10 C10         7.7962   33.0634   24.9068 C.3       1 UNK        -0.1871
     11 C11         5.2941   33.9235   24.5558 C.ar      1 UNK        -0.1362
     12 C12         4.5358   32.6553   24.3369 C.ar      1 UNK         0.0063
     13 C13         3.2675   32.5184   24.9151 C.ar      1 UNK        -0.1180
     14 C14         2.5225   31.3522   24.7336 C.ar      1 UNK        -0.1371
     15 C15         3.0354   30.3034   23.9715 C.ar      1 UNK        -0.1211
     16 C16         4.2976   30.4242   23.3929 C.ar      1 UNK         0.0725
     17 C17         5.0450   31.6032   23.5611 C.ar      1 UNK         0.0966
     18 O18         6.3068   31.7393   23.0117 O.3       1 UNK        -0.3302
     19 C19         6.5913   30.8307   21.9452 C.3       1 UNK         0.1078
     20 C20         6.1385   29.4028   22.3248 C.3       1 UNK         0.1089
     21 O21         4.7351   29.3817   22.6005 O.3       1 UNK        -0.3496
     22 C22         2.7198   36.6232   25.1975 C.ar      1 UNK         0.2708
     23 O23         3.3466   37.1851   26.2806 O.3       1 UNK        -0.5343
     24 C24         1.3941   36.9784   24.9449 C.ar      1 UNK        -0.3232
     25 C25         0.7008   36.4154   23.8740 C.ar      1 UNK         0.2539
     26 O26        -0.6060   36.7793   23.6707 O.3       1 UNK        -0.5932
     27 H27        -1.0348   33.4796   21.4600 H         1 UNK         0.0607
     28 H28        -0.2056   33.1524   22.9784 H         1 UNK         0.0607
     29 H29        -1.3022   34.5275   22.8495 H         1 UNK         0.0607
     30 H30         1.3294   34.2389   21.2893 H         1 UNK         0.0718
     31 H31         0.2572   35.5997   21.1698 H         1 UNK         0.0718
     32 H32         3.1579   34.4326   22.6397 H         1 UNK         0.1450
     33 H33         7.7501   35.8279   25.1217 H         1 UNK         0.2816
     34 H34         7.4403   32.0331   24.9207 H         1 UNK         0.0786
     35 H35         8.4915   33.1517   24.0720 H         1 UNK         0.0786
     36 H36         8.3693   33.2120   25.8222 H         1 UNK         0.0786
     37 H37         2.8539   33.3201   25.5101 H         1 UNK         0.1383
     38 H38         1.5445   31.2634   25.1832 H         1 UNK         0.1351
     39 H39         2.4521   29.4060   23.8256 H         1 UNK         0.1454
     40 H40         6.0603   31.1515   21.0472 H         1 UNK         0.0628
     41 H41         7.6591   30.8524   21.7276 H         1 UNK         0.0628
     42 H42         6.3596   28.7020   21.5197 H         1 UNK         0.0629
     43 H43         6.6846   29.0755   23.2113 H         1 UNK         0.0629
     44 H44         2.9740   36.8978   27.1170 H         1 UNK         0.3982
     45 H45         0.8974   37.6881   25.5912 H         1 UNK         0.1281
     46 H46        -1.1968   36.4352   24.3442 H         1 UNK         0.4455
@<TRIPOS>BOND
     1    1    2 1
     2    1   27 1
     3    1   28 1
     4    1   29 1
     5    2    3 1
     6    2   30 1
     7    2   31 1
     8    3   25 ar
     9    3    4 ar
    10    4    5 ar
    11    4   32 1
    12    5    6 1
    13    5   22 ar
    14    6   11 ar
    15    6    7 ar
    16    7    8 ar
    17    8    9 ar
    18    8   33 1
    19    9   10 1
    20    9   11 ar
    21   10   34 1
    22   10   35 1
    23   10   36 1
    24   11   12 1
    25   12   17 ar
    26   12   13 ar
    27   13   14 ar
    28   13   37 1
    29   14   15 ar
    30   14   38 1
    31   15   16 ar
    32   15   39 1
    33   16   21 1
    34   16   17 ar
    35   17   18 1
    36   18   19 1
    37   19   20 1
    38   19   40 1
    39   19   41 1
    40   20   21 1
    41   20   42 1
    42   20   43 1
    43   22   23 1
    44   22   24 ar
    45   23   44 1
    46   24   25 ar
    47   24   45 1
    48   25   26 1
    49   26   46 1
@<TRIPOS>SUBSTRUCTURE
1 UNK 1
@<TRIPOS>COMMENT
CHEMBL204734_00
PLANTSproteinTorsions
3
558 113.4209
1798 276.0746
2417 286.7853
PLANTSmolcadARTstart hb
PLANTSmolcadARTstart HB
LINES
2.97397 36.8978 27.117 1.604 35.857 28.324 0 255 0 5
-1.1968 36.4352 24.3442 -2.336 36.291 25.611 0 255 0 5
PLANTSmolcadARTstart HBCH
LINES
PLANTSmolcadARTstart HB-CHO
LINES
PLANTSmolcadARTend
PLANTSmolcadARTstart HB_WATER
LINES
PLANTSmolcadARTend

PLANTSmolcadARTend

@<TRIPOS>MOLECULE
CHEMBL192062_entry_00004_conf_01
41 43 1
SMALL
USER_CHARGES


@<TRIPOS>ATOM
      1 C1          7.3655   30.0028   21.5698 C.1       1 UNK        -0.2276
      2 C2          6.3877   29.6435   22.2070 C.1       1 UNK        -0.1140
      3 C3          5.2012   29.2402   22.9807 C.3       1 UNK        -0.0587
      4 C4          4.7109   30.3154   23.9755 C.3       1 UNK        -0.1617
      5 C5          4.6296   31.7461   23.4012 C.3       1 UNK        -0.0756
      6 N6          4.3350   32.7693   24.4281 N.pl3     1 UNK        -0.0184
      7 C7          3.2290   32.8696   25.2040 C.ar      1 UNK         0.2051
      8 S8          1.8559   31.7615   25.1167 S.3       1 UNK        -0.1835
      9 C9          0.7404   32.8218   24.2337 C.ar      1 UNK         0.0415
     10 C10         1.2681   33.7963   23.3833 C.ar      1 UNK        -0.1030
     11 C11         0.4370   34.6699   22.6802 C.ar      1 UNK         0.1463
     12 O12         1.0584   35.6049   21.8753 O.3       1 UNK        -0.3629
     13 C13         0.2641   36.4234   21.0241 C.3       1 UNK         0.1364
     14 C14        -0.9535   34.5467   22.8333 C.ar      1 UNK        -0.1664
     15 C15        -1.4885   33.5697   23.6720 C.ar      1 UNK        -0.1008
     16 C16        -0.6506   32.7035   24.3749 C.ar      1 UNK         0.0973
     17 Cl17       -1.3710   31.5110   25.4031 Cl        1 UNK        -0.1244
     18 N18         3.2830   33.8869   26.0312 N.2       1 UNK        -0.4747
     19 C19         4.4543   34.4859   25.7686 C.ar      1 UNK         0.1535
     20 C20         5.0633   35.6356   26.3229 C.ar      1 UNK         0.5090
     21 N21         4.4751   36.3963   27.3314 N.pl3     1 UNK        -0.8008
     22 N22         6.2798   36.0146   25.8440 N.ar      1 UNK        -0.5906
     23 C23         6.8306   35.2730   24.8721 C.ar      1 UNK         0.4011
     24 N24         6.3542   34.1705   24.2719 N.ar      1 UNK        -0.5759
     25 C25         5.1426   33.8186   24.7708 C.ar      1 UNK         0.2967
     26 H26         8.2179   30.3223   21.0136 H         1 UNK         0.2289
     27 H27         4.4096   28.9831   22.2758 H         1 UNK         0.0846
     28 H28         5.4719   28.3225   23.5038 H         1 UNK         0.0846
     29 H29         3.7351   30.0430   24.3755 H         1 UNK         0.0913
     30 H30         5.3731   30.3349   24.8427 H         1 UNK         0.0913
     31 H31         5.5688   32.0491   22.9360 H         1 UNK         0.1011
     32 H32         3.8477   31.8244   22.6445 H         1 UNK         0.1011
     33 H33         2.3362   33.8885   23.2639 H         1 UNK         0.1542
     34 H34         0.9127   37.1020   20.4704 H         1 UNK         0.0439
     35 H35        -0.2879   35.8266   20.2963 H         1 UNK         0.0439
     36 H36        -0.4387   37.0315   21.5958 H         1 UNK         0.0439
     37 H37        -1.6347   35.1991   22.3086 H         1 UNK         0.1414
     38 H38        -2.5605   33.4880   23.7769 H         1 UNK         0.1509
     39 H39         3.5736   36.1236   27.6953 H         1 UNK         0.3601
     40 H40         4.9602   37.2077   27.6856 H         1 UNK         0.3601
     41 H41         7.7950   35.6106   24.5223 H         1 UNK         0.0708
@<TRIPOS>BOND
     1    1    2 3
     2    1   26 1
     3    2    3 1
     4    3    4 1
     5    3   27 1
     6    3   28 1
     7    4    5 1
     8    4   29 1
     9    4   30 1
    10    5    6 1
    11    5   31 1
    12    5   32 1
    13    6   25 ar
    14    6    7 ar
    15    7    8 1
    16    7   18 ar
    17    8    9 1
    18    9   16 ar
    19    9   10 ar
    20   10   11 ar
    21   10   33 1
    22   11   12 1
    23   11   14 ar
    24   12   13 1
    25   13   34 1
    26   13   35 1
    27   13   36 1
    28   14   15 ar
    29   14   37 1
    30   15   16 ar
    31   15   38 1
    32   16   17 1
    33   18   19 ar
    34   19   25 ar
    35   19   20 ar
    36   20   21 1
    37   20   22 ar
    38   21   39 1
    39   21   40 1
    40   22   23 ar
    41   23   24 ar
    42   23   41 1
    43   24   25 ar
@<TRIPOS>SUBSTRUCTURE
1 UNK 1
@<TRIPOS>COMMENT
CHEMBL192062
PLANTSproteinTorsions
3
558 157.6533
1798 190.2213
2417 279.1519
PLANTSmolcadARTstart hb
PLANTSmolcadARTstart HB
LINES
3.57358 36.1236 27.6953 1.604 35.857 28.324 0 255 0 5
4.96016 37.2077 27.6856 6.718 38.153 28.327 0 255 0 5
PLANTSmolcadARTstart HBCH
LINES
PLANTSmolcadARTstart HB-CHO
LINES
PLANTSmolcadARTend
PLANTSmolcadARTstart HB_WATER
LINES
PLANTSmolcadARTend

PLANTSmolcadARTend

@<TRIPOS>MOLECULE
CHEMBL438068_entry_00019_conf_01
43 46 1
SMALL
USER_CHARGES


@<TRIPOS>ATOM
      1 C1          8.4409   39.2156   25.4947 C.3       1 UNK        -0.1721
      2 C2          7.6530   38.0512   24.8797 C.3       1 UNK        -0.1288
      3 C3          8.0782   36.6813   25.4351 C.3       1 UNK        -0.1265
      4 C4          7.2875   35.5108   24.8174 C.3       1 UNK        -0.1653
      5 C5          7.7760   34.1127   25.2498 C.3       1 UNK        -0.0797
      6 N6          6.9113   33.0329   24.7318 N.pl3     1 UNK        -0.0033
      7 C7          5.5607   32.9668   24.7855 C.ar      1 UNK         0.2122
      8 S8          4.5411   34.2249   25.4908 S.3       1 UNK        -0.1470
      9 C9          2.9290   33.6245   25.1005 C.2       1 UNK         0.1274
     10 N10         2.2910   32.7032   25.7715 N.2       1 UNK        -0.3503
     11 C11         1.0654   32.4458   25.2462 C.ar      1 UNK         0.5199
     12 C12         0.1575   31.5076   25.7611 C.ar      1 UNK        -0.4167
     13 C13        -1.0696   31.3489   25.1164 C.ar      1 UNK         0.0036
     14 C14        -1.3971   32.0993   23.9880 C.ar      1 UNK        -0.2694
     15 C15        -0.5112   33.0380   23.4571 C.ar      1 UNK         0.1275
     16 Cl16       -0.9495   33.9525   22.0582 Cl        1 UNK        -0.1350
     17 C17         0.7284   33.2072   24.0961 C.ar      1 UNK        -0.1274
     18 S18         2.0762   34.2771   23.7198 S.3       1 UNK         0.0356
     19 N19         5.0820   31.8786   24.2319 N.2       1 UNK        -0.4602
     20 C20         6.1633   31.2066   23.8055 C.ar      1 UNK         0.1522
     21 C21         6.2925   29.9679   23.1353 C.ar      1 UNK         0.5112
     22 N22         5.2009   29.1788   22.7788 N.pl3     1 UNK        -0.7998
     23 N23         7.5436   29.5300   22.8256 N.ar      1 UNK        -0.5917
     24 C24         8.5832   30.3016   23.1742 C.ar      1 UNK         0.4028
     25 N25         8.5874   31.4867   23.8048 N.ar      1 UNK        -0.5752
     26 C26         7.3277   31.8948   24.0996 C.ar      1 UNK         0.2990
     27 H27         8.1155   40.1689   25.0776 H         1 UNK         0.0609
     28 H28         8.2995   39.2620   26.5751 H         1 UNK         0.0609
     29 H29         9.5094   39.1167   25.2998 H         1 UNK         0.0609
     30 H30         6.5884   38.2057   25.0614 H         1 UNK         0.0668
     31 H31         7.7833   38.0647   23.7966 H         1 UNK         0.0668
     32 H32         9.1439   36.5314   25.2559 H         1 UNK         0.0685
     33 H33         7.9471   36.6813   26.5181 H         1 UNK         0.0685
     34 H34         6.2276   35.6177   25.0527 H         1 UNK         0.0807
     35 H35         7.3550   35.5730   23.7307 H         1 UNK         0.0807
     36 H36         8.7829   33.9015   24.8877 H         1 UNK         0.1044
     37 H37         7.7899   34.0091   26.3357 H         1 UNK         0.1044
     38 H38         0.3969   30.9204   26.6358 H         1 UNK         0.2214
     39 H39        -1.7810   30.6314   25.4991 H         1 UNK         0.1379
     40 H40        -2.3576   31.9484   23.5168 H         1 UNK         0.1823
     41 H41         4.2676   29.4930   23.0026 H         1 UNK         0.3604
     42 H42         5.3591   28.3034   22.3015 H         1 UNK         0.3604
     43 H43         9.5562   29.9148   22.9093 H         1 UNK         0.0712
@<TRIPOS>BOND
     1    1    2 1
     2    1   27 1
     3    1   28 1
     4    1   29 1
     5    2    3 1
     6    2   30 1
     7    2   31 1
     8    3    4 1
     9    3   32 1
    10    3   33 1
    11    4    5 1
    12    4   34 1
    13    4   35 1
    14    5    6 1
    15    5   36 1
    16    5   37 1
    17    6   26 ar
    18    6    7 ar
    19    7    8 1
    20    7   19 ar
    21    8    9 1
    22    9   18 1
    23    9   10 2
    24   10   11 1
    25   11   17 ar
    26   11   12 ar
    27   12   13 ar
    28   12   38 1
    29   13   14 ar
    30   13   39 1
    31   14   15 ar
    32   14   40 1
    33   15   16 1
    34   15   17 ar
    35   17   18 1
    36   19   20 ar
    37   20   26 ar
    38   20   21 ar
    39   21   22 1
    40   21   23 ar
    41   22   41 1
    42   22   42 1
    43   23   24 ar
    44   24   25 ar
    45   24   43 1
    46   25   26 ar
@<TRIPOS>SUBSTRUCTURE
1 UNK 1
@<TRIPOS>COMMENT
CHEMBL438068
PLANTSproteinTorsions
3
558 250.9396
1798 331.8928
2417 249.2860
PLANTSmolcadARTstart hb
PLANTSmolcadARTstart HB
LINES
8.58744 31.4867 23.8048 10.0366 31.0959 25.3258 0 255 0 5
PLANTSmolcadARTstart HBCH
LINES
PLANTSmolcadARTstart HB-CHO
LINES
PLANTSmolcadARTend
PLANTSmolcadARTstart HB_WATER
LINES
PLANTSmolcadARTend

PLANTSmolcadARTend

@<TRIPOS>MOLECULE
CHEMBL251974_00_entry_00009_conf_01
49 52 1
SMALL
USER_CHARGES


@<TRIPOS>ATOM
      1 O1          3.2375   38.4863   22.9034 O.3       1 UNK        -0.5269
      2 C2          2.4372   37.3914   23.1061 C.ar      1 UNK         0.2688
      3 C3          2.2003   36.8980   24.3934 C.ar      1 UNK        -0.0004
      4 Cl4         2.9057   37.6470   25.7839 Cl        1 UNK        -0.1206
      5 C5          1.3806   35.7826   24.5670 C.ar      1 UNK        -0.0369
      6 C6          0.7861   35.1473   23.4699 C.ar      1 UNK        -0.0805
      7 C7         -0.0886   33.9584   23.7305 C.ar      1 UNK         0.0196
      8 N8         -1.2971   33.9028   23.2047 N.2       1 UNK        -0.1072
      9 N9         -1.7927   32.7295   23.5898 N.pl3     1 UNK        -0.0410
     10 C10        -0.9240   32.0158   24.3613 C.ar      1 UNK        -0.2056
     11 C11         0.2162   32.8006   24.4948 C.ar      1 UNK        -0.0626
     12 N12         1.3631   32.5152   25.1866 N.pl3     1 UNK        -0.2006
     13 C13         1.5834   31.1371   25.6556 C.3       1 UNK        -0.1120
     14 C14         2.1993   30.2245   24.5720 C.3       1 UNK         0.0596
     15 C15         4.2370   29.9086   23.0902 C.3       1 UNK         0.0903
     16 C16         5.7052   30.2235   22.8427 C.ar      1 UNK        -0.1710
     17 C17         6.0669   31.0669   21.7885 C.ar      1 UNK        -0.1016
     18 C18         7.4083   31.3709   21.5710 C.ar      1 UNK        -0.1164
     19 C19         8.3822   30.8361   22.4117 C.ar      1 UNK        -0.0802
     20 C20         8.0271   30.0020   23.4699 C.ar      1 UNK        -0.1164
     21 C21         6.6861   29.6979   23.6884 C.ar      1 UNK        -0.1016
     22 C22         3.3595   32.2459   23.6562 C.3       1 UNK         0.0596
     23 C23         2.6577   33.0749   24.7596 C.3       1 UNK        -0.1120
     24 C24         1.0276   35.6529   22.1801 C.ar      1 UNK         0.2695
     25 O25         0.4526   35.0879   21.0700 O.3       1 UNK        -0.5446
     26 C26         1.8506   36.7667   22.0059 C.ar      1 UNK        -0.3152
     27 H27         1.2078   35.4083   25.5661 H         1 UNK         0.1561
     28 H28        -2.7162   32.4218   23.3199 H         1 UNK         0.2954
     29 H29        -1.1927   31.0413   24.7409 H         1 UNK         0.2084
     30 H30         2.2652   31.1678   26.5075 H         1 UNK         0.1000
     31 H31         0.6578   30.7014   26.0315 H         1 UNK         0.1000
     32 H32         2.3873   29.2218   24.9581 H         1 UNK         0.1290
     33 H33         1.5815   30.1575   23.6739 H         1 UNK         0.1290
     34 H34         4.1238   28.8867   23.4571 H         1 UNK         0.1202
     35 H35         3.6319   30.0201   22.1878 H         1 UNK         0.1202
     36 H36         5.3126   31.4855   21.1381 H         1 UNK         0.1353
     37 H37         7.6924   32.0203   20.7558 H         1 UNK         0.1563
     38 H38         9.4226   31.0731   22.2436 H         1 UNK         0.1572
     39 H39         8.7889   29.5952   24.1189 H         1 UNK         0.1563
     40 H40         6.4127   29.0532   24.5112 H         1 UNK         0.1353
     41 H41         4.3505   32.6458   23.4394 H         1 UNK         0.1290
     42 H42         2.7836   32.1914   22.7308 H         1 UNK         0.1290
     43 H43         2.5320   34.1116   24.4437 H         1 UNK         0.1000
     44 H44         3.3176   33.1066   25.6284 H         1 UNK         0.1000
     45 H45        -0.4295   34.7484   21.2370 H         1 UNK         0.4099
     46 H46         2.0300   37.1520   21.0123 H         1 UNK         0.1429
     47 H47         4.1119   38.3866   23.2864 H         1 UNK         0.4119
     48 N48         3.5702   30.8016   24.1618 N.4       1 UNK        -0.4356
     49 H49         4.1595   30.8316   24.9818 H         1 UNK         0.2998
@<TRIPOS>BOND
     1    1    2 1
     2    1   47 1
     3    2   26 ar
     4    2    3 ar
     5    3    4 1
     6    3    5 ar
     7    5    6 ar
     8    5   27 1
     9    6    7 1
    10    6   24 ar
    11    7   11 ar
    12    7    8 ar
    13    8    9 ar
    14    9   10 ar
    15    9   28 1
    16   10   11 ar
    17   10   29 1
    18   11   12 1
    19   12   23 1
    20   12   13 1
    21   13   14 1
    22   13   30 1
    23   13   31 1
    24   14   32 1
    25   14   33 1
    26   14   48 1
    27   15   16 1
    28   15   34 1
    29   15   35 1
    30   15   48 1
    31   16   21 ar
    32   16   17 ar
    33   17   18 ar
    34   17   36 1
    35   18   19 ar
    36   18   37 1
    37   19   20 ar
    38   19   38 1
    39   20   21 ar
    40   20   39 1
    41   21   40 1
    42   22   23 1
    43   22   41 1
    44   22   42 1
    45   22   48 1
    46   23   43 1
    47   23   44 1
    48   24   25 1
    49   24   26 ar
    50   25   45 1
    51   26   46 1
    52   48   49 1
@<TRIPOS>SUBSTRUCTURE
1 UNK 1
@<TRIPOS>COMMENT
CHEMBL251974_00
PLANTSproteinTorsions
3
558 89.1846
1798 243.4608
2417 153.5150
PLANTSmolcadARTstart hb
PLANTSmolcadARTstart HB
LINES
PLANTSmolcadARTstart HBCH
LINES
-2.71622 32.4218 23.3199 -4.682 31.898 23.836 255 0 0 5
PLANTSmolcadARTstart HB-CHO
LINES
PLANTSmolcadARTend
PLANTSmolcadARTstart HB_WATER
LINES
PLANTSmolcadARTend

PLANTSmolcadARTend

@<TRIPOS>MOLECULE
CHEMBL385927_entry_00017_conf_01
41 44 1
SMALL
USER_CHARGES


@<TRIPOS>ATOM
      1 N1         -1.8060   39.5036   20.7331 N.1       1 UNK        -0.4892
      2 C2         -0.8040   39.2946   21.2725 C.1       1 UNK         0.3241
      3 C3          0.4703   39.0290   21.9579 C.3       1 UNK         0.0604
      4 C4          0.9023   37.5590   21.8665 C.3       1 UNK        -0.1467
      5 C5          2.2337   37.2874   22.5916 C.3       1 UNK        -0.1653
      6 C6          2.7187   35.8253   22.5093 C.3       1 UNK        -0.0761
      7 N7          1.7484   34.8806   23.0992 N.pl3     1 UNK        -0.0093
      8 C8          1.8351   34.2572   24.2971 C.ar      1 UNK         0.2100
      9 S9          3.1659   34.4890   25.4348 S.3       1 UNK        -0.1464
     10 C10         4.3046   33.2576   24.8884 C.2       1 UNK         0.1315
     11 N11         5.5922   33.2827   25.1045 N.2       1 UNK        -0.3605
     12 C12         6.2201   32.2028   24.5718 C.ar      1 UNK         0.5213
     13 C13         7.6005   31.9633   24.6507 C.ar      1 UNK        -0.4197
     14 C14         8.1086   30.8093   24.0530 C.ar      1 UNK         0.0046
     15 C15         7.2747   29.9089   23.3915 C.ar      1 UNK        -0.2691
     16 C16         5.8992   30.1251   23.2993 C.ar      1 UNK         0.1285
     17 Cl17        4.8949   28.9896   22.4701 Cl        1 UNK        -0.1325
     18 C18         5.3744   31.2834   23.8968 C.ar      1 UNK        -0.1271
     19 S19         3.7194   31.8800   23.9836 S.3       1 UNK         0.0396
     20 N20         0.8082   33.4790   24.5413 N.2       1 UNK        -0.4523
     21 C21         0.0244   33.5953   23.4575 C.ar      1 UNK         0.1505
     22 C22        -1.2163   33.0006   23.1304 C.ar      1 UNK         0.5118
     23 N23        -1.8800   32.1130   23.9750 N.pl3     1 UNK        -0.7993
     24 N24        -1.7850   33.3122   21.9334 N.ar      1 UNK        -0.5888
     25 C25        -1.1338   34.1685   21.1329 C.ar      1 UNK         0.4056
     26 N26         0.0370   34.7944   21.3321 N.ar      1 UNK        -0.5805
     27 C27         0.5774   34.4629   22.5314 C.ar      1 UNK         0.3016
     28 H28         1.2266   39.6777   21.5147 H         1 UNK         0.0480
     29 H29         0.3565   39.3305   22.9995 H         1 UNK         0.0480
     30 H30         0.1202   36.9254   22.2877 H         1 UNK         0.0806
     31 H31         0.9887   37.2802   20.8155 H         1 UNK         0.0806
     32 H32         3.0054   37.9535   22.2035 H         1 UNK         0.0839
     33 H33         2.1204   37.5508   23.6440 H         1 UNK         0.0839
     34 H34         2.8754   35.5042   21.4787 H         1 UNK         0.1064
     35 H35         3.6592   35.6819   23.0431 H         1 UNK         0.1064
     36 H36         8.2590   32.6522   25.1593 H         1 UNK         0.2193
     37 H37         9.1689   30.6093   24.1032 H         1 UNK         0.1381
     38 H38         7.7059   29.0266   22.9408 H         1 UNK         0.1832
     39 H39        -1.4683   31.8742   24.8655 H         1 UNK         0.3613
     40 H40        -2.7636   31.7209   23.6839 H         1 UNK         0.3613
     41 H41        -1.6216   34.3866   20.1941 H         1 UNK         0.0723
@<TRIPOS>BOND
     1    1    2 3
     2    2    3 1
     3    3    4 1
     4    3   28 1
     5    3   29 1
     6    4    5 1
     7    4   30 1
     8    4   31 1
     9    5    6 1
    10    5   32 1
    11    5   33 1
    12    6    7 1
    13    6   34 1
    14    6   35 1
    15    7   27 ar
    16    7    8 ar
    17    8    9 1
    18    8   20 ar
    19    9   10 1
    20   10   19 1
    21   10   11 2
    22   11   12 1
    23   12   18 ar
    24   12   13 ar
    25   13   14 ar
    26   13   36 1
    27   14   15 ar
    28   14   37 1
    29   15   16 ar
    30   15   38 1
    31   16   17 1
    32   16   18 ar
    33   18   19 1
    34   20   21 ar
    35   21   27 ar
    36   21   22 ar
    37   22   23 1
    38   22   24 ar
    39   23   39 1
    40   23   40 1
    41   24   25 ar
    42   25   26 ar
    43   25   41 1
    44   26   27 ar
@<TRIPOS>SUBSTRUCTURE
1 UNK 1
@<TRIPOS>COMMENT
CHEMBL385927
PLANTSproteinTorsions
3
558 183.1669
1798 256.9015
2417 50.4559
PLANTSmolcadARTstart hb
PLANTSmolcadARTstart HB
LINES
-2.76363 31.7209 23.6839 -4.682 31.898 23.836 0 255 0 5
-1.78499 33.3122 21.9334 -1.71163 31.5792 20.7516 0 255 0 5
PLANTSmolcadARTstart HBCH
LINES
PLANTSmolcadARTstart HB-CHO
LINES
PLANTSmolcadARTend
PLANTSmolcadARTstart HB_WATER
LINES
PLANTSmolcadARTend

PLANTSmolcadARTend

@<TRIPOS>MOLECULE
CHEMBL386882_entry_00018_conf_01
40 43 1
SMALL
USER_CHARGES


@<TRIPOS>ATOM
      1 C1         -0.7532   31.1361   27.0936 C.3       1 UNK        -0.1712
      2 C2         -1.7079   31.2032   25.8946 C.3       1 UNK        -0.1272
      3 C3         -1.3073   32.2855   24.8721 C.3       1 UNK        -0.1648
      4 C4          0.0944   32.1086   24.2480 C.3       1 UNK        -0.0802
      5 N5          0.5488   33.3011   23.5009 N.pl3     1 UNK        -0.0031
      6 C6          1.6068   34.0980   23.7815 C.ar      1 UNK         0.2120
      7 S7          2.6729   33.8783   25.1722 S.3       1 UNK        -0.1469
      8 C8          3.8706   32.7621   24.5120 C.2       1 UNK         0.1251
      9 N9          3.6247   31.5310   24.1518 N.2       1 UNK        -0.3483
     10 C10         4.7220   30.9185   23.6397 C.ar      1 UNK         0.5128
     11 C11         4.7480   29.6013   23.1568 C.ar      1 UNK        -0.4052
     12 C12         5.9511   29.1027   22.6562 C.ar      1 UNK        -0.0044
     13 C13         7.1051   29.8849   22.6330 C.ar      1 UNK        -0.2475
     14 C14         7.1033   31.1976   23.1062 C.ar      1 UNK         0.0570
     15 Br15        8.6997   32.2362   23.0555 Br        1 UNK        -0.1027
     16 C16         5.8981   31.7128   23.6103 C.ar      1 UNK        -0.1090
     17 S17         5.5176   33.2997   24.2731 S.3       1 UNK         0.0372
     18 N18         1.7383   35.0872   22.9308 N.2       1 UNK        -0.4603
     19 C19         0.7226   34.9351   22.0668 C.ar      1 UNK         0.1520
     20 C20         0.3308   35.6930   20.9387 C.ar      1 UNK         0.5113
     21 N21         1.0168   36.8274   20.5093 N.pl3     1 UNK        -0.7999
     22 N22        -0.7701   35.2937   20.2447 N.ar      1 UNK        -0.5918
     23 C23        -1.4200   34.2020   20.6727 C.ar      1 UNK         0.4030
     24 N24        -1.1467   33.4065   21.7190 N.ar      1 UNK        -0.5754
     25 C25        -0.0454   33.8295   22.3885 C.ar      1 UNK         0.2991
     26 H26        -1.0684   30.3676   27.7999 H         1 UNK         0.0629
     27 H27         0.2633   30.8998   26.7777 H         1 UNK         0.0629
     28 H28        -0.7256   32.0854   27.6299 H         1 UNK         0.0629
     29 H29        -1.7431   30.2297   25.4038 H         1 UNK         0.0678
     30 H30        -2.7154   31.3946   26.2657 H         1 UNK         0.0678
     31 H31        -2.0544   32.3358   24.0810 H         1 UNK         0.0810
     32 H32        -1.3417   33.2615   25.3577 H         1 UNK         0.0810
     33 H33         0.8540   31.9174   25.0069 H         1 UNK         0.1042
     34 H34         0.1145   31.2739   23.5457 H         1 UNK         0.1042
     35 H35         3.8609   28.9848   23.1683 H         1 UNK         0.2215
     36 H36         5.9903   28.0911   22.2794 H         1 UNK         0.1381
     37 H37         8.0191   29.4644   22.2391 H         1 UNK         0.1823
     38 H38         1.8353   37.1330   21.0156 H         1 UNK         0.3604
     39 H39         0.6856   37.3273   19.6971 H         1 UNK         0.3604
     40 H40        -2.2876   33.9228   20.0934 H         1 UNK         0.0712
@<TRIPOS>BOND
     1    1    2 1
     2    1   26 1
     3    1   27 1
     4    1   28 1
     5    2    3 1
     6    2   29 1
     7    2   30 1
     8    3    4 1
     9    3   31 1
    10    3   32 1
    11    4    5 1
    12    4   33 1
    13    4   34 1
    14    5   25 ar
    15    5    6 ar
    16    6    7 1
    17    6   18 ar
    18    7    8 1
    19    8   17 1
    20    8    9 2
    21    9   10 1
    22   10   16 ar
    23   10   11 ar
    24   11   12 ar
    25   11   35 1
    26   12   13 ar
    27   12   36 1
    28   13   14 ar
    29   13   37 1
    30   14   15 1
    31   14   16 ar
    32   16   17 1
    33   18   19 ar
    34   19   25 ar
    35   19   20 ar
    36   20   21 1
    37   20   22 ar
    38   21   38 1
    39   21   39 1
    40   22   23 ar
    41   23   24 ar
    42   23   40 1
    43   24   25 ar
@<TRIPOS>SUBSTRUCTURE
1 UNK 1
@<TRIPOS>COMMENT
CHEMBL386882
PLANTSproteinTorsions
3
558 183.1395
1798 203.8747
2417 66.9330
PLANTSmolcadARTstart hb
PLANTSmolcadARTstart HB
LINES
-1.14672 33.4065 21.719 -1.50663 31.492 20.795 0 255 0 5
PLANTSmolcadARTstart HBCH
LINES
PLANTSmolcadARTstart HB-CHO
LINES
PLANTSmolcadARTend
PLANTSmolcadARTstart HB_WATER
LINES
PLANTSmolcadARTend

PLANTSmolcadARTend

@<TRIPOS>MOLECULE
CHEMBL213262_entry_00008_conf_01
40 43 1
SMALL
USER_CHARGES


@<TRIPOS>ATOM
      1 C1         -0.8158   31.1590   27.0442 C.3       1 UNK        -0.1712
      2 C2         -1.7011   31.2235   25.7929 C.3       1 UNK        -0.1271
      3 C3         -1.2787   32.3426   24.8200 C.3       1 UNK        -0.1648
      4 C4          0.1754   32.2496   24.3075 C.3       1 UNK        -0.0802
      5 N5          0.5864   33.4315   23.5197 N.pl3     1 UNK        -0.0032
      6 C6          1.6177   34.2726   23.7695 C.ar      1 UNK         0.2122
      7 S7          2.6958   34.1352   25.1615 S.3       1 UNK        -0.1470
      8 C8          3.8344   32.9120   24.5927 C.2       1 UNK         0.1275
      9 N9          3.5129   31.6902   24.2620 N.2       1 UNK        -0.3504
     10 C10         4.5821   30.9814   23.8194 C.ar      1 UNK         0.5199
     11 C11         4.5291   29.6497   23.3808 C.ar      1 UNK        -0.4167
     12 C12         5.7108   29.0465   22.9498 C.ar      1 UNK         0.0036
     13 C13         6.9203   29.7397   22.9526 C.ar      1 UNK        -0.2694
     14 C14         6.9978   31.0651   23.3830 C.ar      1 UNK         0.1275
     15 Cl15        8.5127   31.8958   23.3712 Cl        1 UNK        -0.1350
     16 C16         5.8145   31.6857   23.8166 C.ar      1 UNK        -0.1273
     17 S17         5.5252   33.3190   24.4102 S.3       1 UNK         0.0356
     18 N18         1.7124   35.2376   22.8867 N.2       1 UNK        -0.4603
     19 C19         0.6996   35.0229   22.0327 C.ar      1 UNK         0.1522
     20 C20         0.2787   35.7298   20.8824 C.ar      1 UNK         0.5112
     21 N21         0.9240   36.8724   20.4138 N.pl3     1 UNK        -0.7998
     22 N22        -0.8097   35.2706   20.2060 N.ar      1 UNK        -0.5917
     23 C23        -1.4209   34.1720   20.6720 C.ar      1 UNK         0.4029
     24 N24        -1.1178   33.4210   21.7429 N.ar      1 UNK        -0.5753
     25 C25        -0.0294   33.9030   22.3936 C.ar      1 UNK         0.2990
     26 H26        -1.1475   30.3664   27.7152 H         1 UNK         0.0628
     27 H27         0.2244   30.9602   26.7838 H         1 UNK         0.0628
     28 H28        -0.8486   32.0969   27.5997 H         1 UNK         0.0628
     29 H29        -1.6743   30.2616   25.2795 H         1 UNK         0.0677
     30 H30        -2.7346   31.3725   26.1081 H         1 UNK         0.0677
     31 H31        -1.9626   32.3672   23.9723 H         1 UNK         0.0810
     32 H32        -1.4036   33.3073   25.3136 H         1 UNK         0.0810
     33 H33         0.8895   32.1680   25.1279 H         1 UNK         0.1043
     34 H34         0.3149   31.3806   23.6630 H         1 UNK         0.1043
     35 H35         3.5984   29.1012   23.3725 H         1 UNK         0.2214
     36 H36         5.6891   28.0220   22.6075 H         1 UNK         0.1379
     37 H37         7.8144   29.2378   22.6123 H         1 UNK         0.1823
     38 H38         1.7331   37.2216   20.9065 H         1 UNK         0.3603
     39 H39         0.5746   37.3330   19.5862 H         1 UNK         0.3603
     40 H40        -2.2796   33.8443   20.1049 H         1 UNK         0.0712
@<TRIPOS>BOND
     1    1    2 1
     2    1   26 1
     3    1   27 1
     4    1   28 1
     5    2    3 1
     6    2   29 1
     7    2   30 1
     8    3    4 1
     9    3   31 1
    10    3   32 1
    11    4    5 1
    12    4   33 1
    13    4   34 1
    14    5   25 ar
    15    5    6 ar
    16    6    7 1
    17    6   18 ar
    18    7    8 1
    19    8   17 1
    20    8    9 2
    21    9   10 1
    22   10   16 ar
    23   10   11 ar
    24   11   12 ar
    25   11   35 1
    26   12   13 ar
    27   12   36 1
    28   13   14 ar
    29   13   37 1
    30   14   15 1
    31   14   16 ar
    32   16   17 1
    33   18   19 ar
    34   19   25 ar
    35   19   20 ar
    36   20   21 1
    37   20   22 ar
    38   21   38 1
    39   21   39 1
    40   22   23 ar
    41   23   24 ar
    42   23   40 1
    43   24   25 ar
@<TRIPOS>SUBSTRUCTURE
1 UNK 1
@<TRIPOS>COMMENT
CHEMBL213262
PLANTSproteinTorsions
3
558 138.3643
1798 268.7914
2417 68.1737
PLANTSmolcadARTstart hb
PLANTSmolcadARTstart HB
LINES
-1.11776 33.421 21.7429 -1.49178 31.4835 20.7965 0 255 0 5
PLANTSmolcadARTstart HBCH
LINES
PLANTSmolcadARTstart HB-CHO
LINES
PLANTSmolcadARTend
PLANTSmolcadARTstart HB_WATER
LINES
PLANTSmolcadARTend

PLANTSmolcadARTend

@<TRIPOS>MOLECULE
CHEMBL364968_00_entry_00012_conf_01
38 40 1
SMALL
USER_CHARGES


@<TRIPOS>ATOM
      1 C1          5.8866   29.6765   23.3767 C.3       1 UNK         0.1389
      2 O2          5.4579   30.9134   23.9361 O.3       1 UNK        -0.3671
      3 C3          4.1138   31.1070   24.1914 C.ar      1 UNK         0.1540
      4 C4          3.7287   32.3976   24.5555 C.ar      1 UNK        -0.1835
      5 C5          2.3955   32.6884   24.8302 C.ar      1 UNK        -0.0806
      6 C6          1.4278   31.6852   24.7429 C.ar      1 UNK        -0.0418
      7 C7         -0.0044   31.9951   25.0290 C.ar      1 UNK        -0.1434
      8 C8         -0.7709   31.5010   26.0828 C.ar      1 UNK        -0.0163
      9 C9         -0.4863   30.5565   27.2286 C.3       1 UNK        -0.1889
     10 N10        -2.0043   32.0609   25.9026 N.pl3     1 UNK        -0.0793
     11 N11        -2.0858   32.8555   24.8377 N.2       1 UNK        -0.1633
     12 C12        -0.8844   32.8346   24.3000 C.ar      1 UNK         0.0243
     13 C13        -0.5872   33.6568   23.0811 C.ar      1 UNK        -0.0706
     14 C14         0.5673   34.4497   23.0873 C.ar      1 UNK        -0.0102
     15 C15         0.9069   35.2346   21.9860 C.ar      1 UNK        -0.0662
     16 Br16        2.4971   36.2849   22.0516 Br        1 UNK        -0.1063
     17 C17         0.0832   35.2395   20.8571 C.ar      1 UNK         0.2774
     18 O18         0.3943   36.0023   19.7616 O.3       1 UNK        -0.5340
     19 C19        -1.0713   34.4578   20.8384 C.ar      1 UNK        -0.3215
     20 C20        -1.4092   33.6685   21.9393 C.ar      1 UNK         0.2827
     21 O21        -2.5436   32.9005   21.8630 O.3       1 UNK        -0.5371
     22 C22         1.8060   30.3899   24.3826 C.ar      1 UNK        -0.0806
     23 C23         3.1392   30.1002   24.1067 C.ar      1 UNK        -0.1835
     24 H24         6.9679   29.6980   23.2415 H         1 UNK         0.0396
     25 H25         5.6532   28.8374   24.0336 H         1 UNK         0.0396
     26 H26         5.4353   29.5022   22.3987 H         1 UNK         0.0396
     27 H27         4.4686   33.1816   24.6232 H         1 UNK         0.1372
     28 H28         2.1176   33.6962   25.1029 H         1 UNK         0.1386
     29 H29         0.4568   30.0258   27.0993 H         1 UNK         0.0803
     30 H30        -0.4315   31.0860   28.1798 H         1 UNK         0.0803
     31 H31        -1.2619   29.7966   27.3279 H         1 UNK         0.0803
     32 H32        -2.7980   31.8966   26.5049 H         1 UNK         0.2829
     33 H33         1.2116   34.4612   23.9547 H         1 UNK         0.1587
     34 H34        -1.7054   34.4593   19.9631 H         1 UNK         0.1348
     35 H35        -2.9695   32.7772   22.7141 H         1 UNK         0.4035
     36 H36         1.0682   29.6036   24.3151 H         1 UNK         0.1386
     37 H37         3.3964   29.0893   23.8292 H         1 UNK         0.1372
     38 H38         0.1186   35.5995   18.9354 H         1 UNK         0.4059
@<TRIPOS>BOND
     1    1    2 1
     2    1   24 1
     3    1   25 1
     4    1   26 1
     5    2    3 1
     6    3   23 ar
     7    3    4 ar
     8    4    5 ar
     9    4   27 1
    10    5    6 ar
    11    5   28 1
    12    6    7 1
    13    6   22 ar
    14    7   12 ar
    15    7    8 ar
    16    8    9 1
    17    8   10 ar
    18    9   29 1
    19    9   30 1
    20    9   31 1
    21   10   11 ar
    22   10   32 1
    23   11   12 ar
    24   12   13 1
    25   13   20 ar
    26   13   14 ar
    27   14   15 ar
    28   14   33 1
    29   15   16 1
    30   15   17 ar
    31   17   18 1
    32   17   19 ar
    33   18   38 1
    34   19   20 ar
    35   19   34 1
    36   20   21 1
    37   21   35 1
    38   22   23 ar
    39   22   36 1
    40   23   37 1
@<TRIPOS>SUBSTRUCTURE
1 UNK 1
@<TRIPOS>COMMENT
CHEMBL364968_00
PLANTSproteinTorsions
3
558 262.8631
1798 49.8760
2417 28.6987
PLANTSmolcadARTstart hb
PLANTSmolcadARTstart HB
LINES
-2.79798 31.8966 26.5049 -4.715 32.263 26.751 0 255 0 5
-2.96949 32.7772 22.7141 -4.682 31.898 23.836 0 255 0 5
0.118582 35.5995 18.9354 -0.438 34.593 17.191 0 255 0 5
-2.54362 32.9005 21.863 -1.98323 31.6166 20.6324 0 255 0 5
PLANTSmolcadARTstart HBCH
LINES
PLANTSmolcadARTstart HB-CHO
LINES
PLANTSmolcadARTend
PLANTSmolcadARTstart HB_WATER
LINES
PLANTSmolcadARTend

PLANTSmolcadARTend

@<TRIPOS>MOLECULE
CHEMBL273986_entry_00011_conf_01
45 47 1
SMALL
USER_CHARGES


@<TRIPOS>ATOM
      1 C1          7.8959   38.6997   24.6579 C.1       1 UNK        -0.2299
      2 C2          7.8937   37.5915   25.1707 C.1       1 UNK        -0.1126
      3 C3          7.8953   36.2478   25.7740 C.3       1 UNK        -0.0592
      4 C4          6.9530   35.2483   25.0723 C.3       1 UNK        -0.1613
      5 C5          6.9034   33.8578   25.7371 C.3       1 UNK        -0.0759
      6 N6          6.0645   32.9035   24.9830 N.pl3     1 UNK        -0.0215
      7 C7          4.7253   32.9605   24.7920 C.ar      1 UNK         0.2065
      8 S8          3.7030   34.2452   25.4546 S.3       1 UNK        -0.1767
      9 C9          2.2017   33.9562   24.5481 C.ar      1 UNK         0.0281
     10 C10         1.9055   34.8189   23.4904 C.ar      1 UNK        -0.0935
     11 C11         0.7399   34.6497   22.7277 C.ar      1 UNK         0.1237
     12 O12         0.3768   35.4496   21.6615 O.3       1 UNK        -0.3642
     13 C13        -0.5042   34.9283   20.6722 C.3       1 UNK         0.1386
     14 C14        -0.1245   33.6058   23.0539 C.ar      1 UNK        -0.1478
     15 C15         0.1575   32.7486   24.1153 C.ar      1 UNK        -0.1709
     16 C16         1.3235   32.9104   24.8828 C.ar      1 UNK         0.1699
     17 O17         1.6434   32.0993   25.9584 O.3       1 UNK        -0.3547
     18 C18         0.6662   31.2005   26.4710 C.3       1 UNK         0.1384
     19 N19         4.2766   31.9693   24.0573 N.2       1 UNK        -0.4786
     20 C20         5.3592   31.2246   23.7841 C.ar      1 UNK         0.1551
     21 C21         5.5102   30.0250   23.0504 C.ar      1 UNK         0.5089
     22 N22         4.4441   29.3695   22.4376 N.pl3     1 UNK        -0.8035
     23 N23         6.7568   29.4893   22.9410 N.ar      1 UNK        -0.5917
     24 C24         7.7714   30.1333   23.5354 C.ar      1 UNK         0.4002
     25 N25         7.7537   31.2694   24.2507 N.ar      1 UNK        -0.5756
     26 C26         6.4988   31.7764   24.3431 C.ar      1 UNK         0.2960
     27 H27         7.8985   39.6695   24.2132 H         1 UNK         0.2285
     28 H28         8.9218   35.8801   25.7526 H         1 UNK         0.0852
     29 H29         7.6229   36.3638   26.8231 H         1 UNK         0.0852
     30 H30         5.9436   35.6592   25.0107 H         1 UNK         0.0902
     31 H31         7.2783   35.1133   24.0393 H         1 UNK         0.0902
     32 H32         7.8938   33.4074   25.8130 H         1 UNK         0.1025
     33 H33         6.4897   33.9073   26.7455 H         1 UNK         0.1025
     34 H34         2.5977   35.6166   23.2662 H         1 UNK         0.1522
     35 H35        -0.6836   35.6894   19.9133 H         1 UNK         0.0410
     36 H36        -0.0750   34.0587   20.1724 H         1 UNK         0.0410
     37 H37        -1.4702   34.6555   21.1000 H         1 UNK         0.0410
     38 H38        -1.0280   33.4589   22.4802 H         1 UNK         0.1370
     39 H39        -0.5504   31.9628   24.3294 H         1 UNK         0.1390
     40 H40         1.1042   30.6048   27.2700 H         1 UNK         0.0420
     41 H41        -0.1868   31.7353   26.8909 H         1 UNK         0.0420
     42 H42         0.3155   30.5096   25.7029 H         1 UNK         0.0420
     43 H43         3.5152   29.7588   22.5113 H         1 UNK         0.3603
     44 H44         4.6162   28.5158   21.9272 H         1 UNK         0.3603
     45 H45         8.7419   29.6731   23.4220 H         1 UNK         0.0702
@<TRIPOS>BOND
     1    1    2 3
     2    1   27 1
     3    2    3 1
     4    3    4 1
     5    3   28 1
     6    3   29 1
     7    4    5 1
     8    4   30 1
     9    4   31 1
    10    5    6 1
    11    5   32 1
    12    5   33 1
    13    6   26 ar
    14    6    7 ar
    15    7    8 1
    16    7   19 ar
    17    8    9 1
    18    9   16 ar
    19    9   10 ar
    20   10   11 ar
    21   10   34 1
    22   11   12 1
    23   11   14 ar
    24   12   13 1
    25   13   35 1
    26   13   36 1
    27   13   37 1
    28   14   15 ar
    29   14   38 1
    30   15   16 ar
    31   15   39 1
    32   16   17 1
    33   17   18 1
    34   18   40 1
    35   18   41 1
    36   18   42 1
    37   19   20 ar
    38   20   26 ar
    39   20   21 ar
    40   21   22 1
    41   21   23 ar
    42   22   43 1
    43   22   44 1
    44   23   24 ar
    45   24   25 ar
    46   24   45 1
    47   25   26 ar
@<TRIPOS>SUBSTRUCTURE
1 UNK 1
@<TRIPOS>COMMENT
CHEMBL273986
PLANTSproteinTorsions
3
558 124.0080
1798 135.1557
2417 179.6715
PLANTSmolcadARTstart hb
PLANTSmolcadARTstart HB
LINES
PLANTSmolcadARTstart HBCH
LINES
PLANTSmolcadARTstart HB-CHO
LINES
PLANTSmolcadARTend
PLANTSmolcadARTstart HB_WATER
LINES
PLANTSmolcadARTend

PLANTSmolcadARTend

@<TRIPOS>MOLECULE
CHEMBL200255_00_entry_00005_conf_01
43 45 1
SMALL
USER_CHARGES


@<TRIPOS>ATOM
      1 N1         11.1988   30.3966   21.5205 N.pl3     1 UNK        -0.7892
      2 S2         10.2600   31.7363   22.1496 S.o2      1 UNK         0.9850
      3 O3         10.8581   32.1329   23.4291 O.2       1 UNK        -0.4933
      4 O4         10.0869   32.7077   21.0638 O.2       1 UNK        -0.4933
      5 C5          8.6576   31.0260   22.5154 C.ar      1 UNK        -0.2222
      6 C6          8.4569   30.3013   23.6924 C.ar      1 UNK        -0.0356
      7 C7          7.2048   29.7565   23.9632 C.ar      1 UNK        -0.1300
      8 C8          6.1579   29.9191   23.0518 C.ar      1 UNK        -0.0574
      9 C9          4.7794   29.3463   23.3598 C.3       1 UNK         0.1480
     10 N10         3.7741   30.3794   23.6081 N.am      1 UNK        -0.5724
     11 C11         4.0013   31.5353   24.2608 C.2       1 UNK         0.5003
     12 O12         5.1126   31.9013   24.6456 O.2       1 UNK        -0.5112
     13 C13         2.8421   32.3851   24.3926 C.ar      1 UNK        -0.1793
     14 C14         1.5081   32.0177   24.2507 C.ar      1 UNK        -0.1437
     15 N15         0.7910   33.1692   24.3955 N.pl3     1 UNK        -0.0750
     16 N16         1.5586   34.2399   24.6006 N.2       1 UNK        -0.1545
     17 C17         2.8000   33.7917   24.5896 C.ar      1 UNK         0.0438
     18 C18         3.9369   34.7484   24.7968 C.ar      1 UNK        -0.0795
     19 C19         4.9202   34.4179   25.7377 C.ar      1 UNK        -0.0337
     20 C20         6.0044   35.2637   25.9712 C.ar      1 UNK         0.0000
     21 Cl21        7.1964   34.7987   27.1356 Cl        1 UNK        -0.1368
     22 C22         6.1115   36.4656   25.2637 C.ar      1 UNK         0.2659
     23 O23         7.1646   37.3189   25.4718 O.3       1 UNK        -0.5346
     24 C24         5.1360   36.8078   24.3273 C.ar      1 UNK        -0.3160
     25 C25         4.0544   35.9580   24.0896 C.ar      1 UNK         0.2858
     26 O26         3.1312   36.3276   23.1445 O.3       1 UNK        -0.5282
     27 C27         6.3583   30.6588   21.8835 C.ar      1 UNK        -0.1300
     28 C28         7.6086   31.2075   21.6124 C.ar      1 UNK        -0.0356
     29 H29        12.2117   30.5083   21.6136 H         1 UNK         0.3620
     30 H30        10.9102   30.0738   20.5933 H         1 UNK         0.3620
     31 H31         9.2606   30.1594   24.4003 H         1 UNK         0.1519
     32 H32         7.0532   29.2008   24.8773 H         1 UNK         0.1468
     33 H33         4.4707   28.6910   22.5417 H         1 UNK         0.0913
     34 H34         4.8400   28.7073   24.2418 H         1 UNK         0.0913
     35 H35         2.8186   30.1298   23.4004 H         1 UNK         0.3063
     36 H36         1.0189   31.0735   24.0595 H         1 UNK         0.2163
     37 H37        -0.2158   33.2332   24.3456 H         1 UNK         0.2901
     38 H38         4.8464   33.4935   26.2930 H         1 UNK         0.1532
     39 H39         7.1917   37.6673   26.3656 H         1 UNK         0.4077
     40 H40         5.2216   37.7349   23.7784 H         1 UNK         0.1389
     41 H41         2.3244   36.6785   23.5278 H         1 UNK         0.4063
     42 H42         5.5495   30.8055   21.1827 H         1 UNK         0.1468
     43 H43         7.7588   31.7726   20.7040 H         1 UNK         0.1519
@<TRIPOS>BOND
     1    1    2 1
     2    1   29 1
     3    1   30 1
     4    2    3 2
     5    2    4 2
     6    2    5 1
     7    5   28 ar
     8    5    6 ar
     9    6    7 ar
    10    6   31 1
    11    7    8 ar
    12    7   32 1
    13    8    9 1
    14    8   27 ar
    15    9   10 1
    16    9   33 1
    17    9   34 1
    18   10   11 am BACKBONE|DICT|INTERRES
    19   10   35 1
    20   11   12 2
    21   11   13 1
    22   13   17 ar
    23   13   14 ar
    24   14   15 ar
    25   14   36 1
    26   15   16 ar
    27   15   37 1
    28   16   17 ar
    29   17   18 1
    30   18   25 ar
    31   18   19 ar
    32   19   20 ar
    33   19   38 1
    34   20   21 1
    35   20   22 ar
    36   22   23 1
    37   22   24 ar
    38   23   39 1
    39   24   25 ar
    40   24   40 1
    41   25   26 1
    42   26   41 1
    43   27   28 ar
    44   27   42 1
    45   28   43 1
@<TRIPOS>SUBSTRUCTURE
1 UNK 1
@<TRIPOS>COMMENT
CHEMBL200255_00
PLANTSproteinTorsions
3
558 248.4176
1798 27.4096
2417 254.0406
PLANTSmolcadARTstart hb
PLANTSmolcadARTstart HB
LINES
10.9102 30.0738 20.5933 9.774 30.194 19.135 0 255 0 5
7.19174 37.6673 26.3656 6.718 38.153 28.327 0 255 0 5
10.8581 32.1329 23.4291 10.5108 31.6485 25.4425 0 255 0 5
PLANTSmolcadARTstart HBCH
LINES
PLANTSmolcadARTstart HB-CHO
LINES
PLANTSmolcadARTend
PLANTSmolcadARTstart HB_WATER
LINES
PLANTSmolcadARTend

PLANTSmolcadARTend

@<TRIPOS>MOLECULE
CHEMBL371380_00_entry_00014_conf_01
38 40 1
SMALL
USER_CHARGES


@<TRIPOS>ATOM
      1 C1         -0.4065   33.0715   24.2767 C.3       1 UNK         0.1390
      2 O2          0.8260   33.7838   24.2750 O.3       1 UNK        -0.3671
      3 C3          2.0115   33.0771   24.2071 C.ar      1 UNK         0.1540
      4 C4          3.1336   33.7832   23.7719 C.ar      1 UNK        -0.1836
      5 C5          4.3711   33.1541   23.6707 C.ar      1 UNK        -0.0805
      6 C6          4.5001   31.8044   24.0050 C.ar      1 UNK        -0.0416
      7 C7          5.8247   31.1250   23.8915 C.ar      1 UNK        -0.1433
      8 C8          6.0727   29.8650   23.3506 C.ar      1 UNK        -0.0164
      9 C9          5.1933   28.8026   22.7313 C.3       1 UNK        -0.1889
     10 N10         7.4252   29.7038   23.4610 N.pl3     1 UNK        -0.0795
     11 N11         8.0487   30.7407   24.0166 N.2       1 UNK        -0.1632
     12 C12         7.0968   31.6078   24.2906 C.ar      1 UNK         0.0245
     13 C13         7.4280   32.9057   24.9657 C.ar      1 UNK        -0.0643
     14 C14         6.4601   33.4807   25.7991 C.ar      1 UNK        -0.0302
     15 C15         6.6999   34.6887   26.4537 C.ar      1 UNK         0.0038
     16 Cl16        5.4647   35.3557   27.4646 Cl        1 UNK        -0.1377
     17 C17         7.9267   35.3386   26.2832 C.ar      1 UNK         0.2601
     18 O18         8.1919   36.5277   26.9126 O.3       1 UNK        -0.5360
     19 C19         8.9002   34.7748   25.4591 C.ar      1 UNK        -0.3159
     20 C20         8.6582   33.5677   24.8008 C.ar      1 UNK         0.2730
     21 O21         9.6393   33.0665   23.9831 O.3       1 UNK        -0.5379
     22 C22         3.3822   31.0916   24.4442 C.ar      1 UNK        -0.0805
     23 C23         2.1446   31.7208   24.5441 C.ar      1 UNK        -0.1836
     24 H24        -1.2325   33.7803   24.3330 H         1 UNK         0.0396
     25 H25        -0.5329   32.4894   23.3626 H         1 UNK         0.0396
     26 H26        -0.4831   32.4068   25.1385 H         1 UNK         0.0396
     27 H27         3.0451   34.8271   23.5083 H         1 UNK         0.1371
     28 H28         5.2256   33.7177   23.3252 H         1 UNK         0.1386
     29 H29         4.1946   29.1761   22.5055 H         1 UNK         0.0802
     30 H30         5.6080   28.4312   21.7936 H         1 UNK         0.0802
     31 H31         5.0751   27.9451   23.3939 H         1 UNK         0.0802
     32 H32         7.9289   28.8856   23.1504 H         1 UNK         0.2828
     33 H33         5.5103   32.9858   25.9439 H         1 UNK         0.1586
     34 H34         7.4242   36.8954   27.3559 H         1 UNK         0.4055
     35 H35         9.8463   35.2796   25.3247 H         1 UNK         0.1350
     36 H36        10.1219   32.3390   24.3815 H         1 UNK         0.4030
     37 H37         3.4685   30.0478   24.7098 H         1 UNK         0.1386
     38 H38         1.3016   31.1401   24.8859 H         1 UNK         0.1371
@<TRIPOS>BOND
     1    1    2 1
     2    1   24 1
     3    1   25 1
     4    1   26 1
     5    2    3 1
     6    3   23 ar
     7    3    4 ar
     8    4    5 ar
     9    4   27 1
    10    5    6 ar
    11    5   28 1
    12    6    7 1
    13    6   22 ar
    14    7   12 ar
    15    7    8 ar
    16    8    9 1
    17    8   10 ar
    18    9   29 1
    19    9   30 1
    20    9   31 1
    21   10   11 ar
    22   10   32 1
    23   11   12 ar
    24   12   13 1
    25   13   20 ar
    26   13   14 ar
    27   14   15 ar
    28   14   33 1
    29   15   16 1
    30   15   17 ar
    31   17   18 1
    32   17   19 ar
    33   18   34 1
    34   19   20 ar
    35   19   35 1
    36   20   21 1
    37   21   36 1
    38   22   23 ar
    39   22   37 1
    40   23   38 1
@<TRIPOS>SUBSTRUCTURE
1 UNK 1
@<TRIPOS>COMMENT
CHEMBL371380_00
PLANTSproteinTorsions
3
558 245.7878
1798 218.3132
2417 273.0975
PLANTSmolcadARTstart hb
PLANTSmolcadARTstart HB
LINES
7.42416 36.8954 27.3559 6.718 38.153 28.327 0 255 0 5
10.1219 32.339 24.3815 10.692 30.921 25.821 0 255 0 5
PLANTSmolcadARTstart HBCH
LINES
PLANTSmolcadARTstart HB-CHO
LINES
PLANTSmolcadARTend
PLANTSmolcadARTstart HB_WATER
LINES
PLANTSmolcadARTend

PLANTSmolcadARTend

@<TRIPOS>MOLECULE
CHEMBL192647_entry_00004_conf_01
49 51 1
SMALL
USER_CHARGES


@<TRIPOS>ATOM
      1 C1          2.3149   36.6007   19.0962 C.1       1 UNK        -0.2250
      2 C2          1.3359   36.3240   19.7717 C.1       1 UNK        -0.1158
      3 C3          0.1510   36.0051   20.5866 C.3       1 UNK        -0.0582
      4 C4          0.3913   34.8959   21.6319 C.3       1 UNK        -0.1618
      5 C5          1.4842   35.2276   22.6685 C.3       1 UNK        -0.0739
      6 N6          1.5373   34.2353   23.7626 N.pl3     1 UNK        -0.0240
      7 C7          2.5632   33.9855   24.6116 C.ar      1 UNK         0.2011
      8 S8          4.1043   34.8451   24.5873 S.3       1 UNK        -0.1822
      9 C9          5.1743   33.4405   24.4082 C.ar      1 UNK         0.0425
     10 C10         6.5620   33.5591   24.5676 C.ar      1 UNK         0.0906
     11 Cl11        7.2958   35.0851   24.9450 Cl        1 UNK        -0.1061
     12 C12         7.3755   32.4295   24.4153 C.ar      1 UNK         0.1280
     13 O13         8.7366   32.5461   24.5685 O.3       1 UNK        -0.3562
     14 C14         9.3223   33.6014   23.8176 C.3       1 UNK         0.1349
     15 C15         6.8019   31.1831   24.1182 C.ar      1 UNK         0.1113
     16 O16         7.5949   30.0696   23.9710 O.3       1 UNK        -0.3543
     17 C17         8.6831   30.2395   23.0718 C.3       1 UNK         0.1370
     18 C18         5.4186   31.0617   23.9396 C.ar      1 UNK         0.1414
     19 O19         4.9277   29.8073   23.6248 O.3       1 UNK        -0.3473
     20 C20         5.4724   29.1025   22.5140 C.3       1 UNK         0.1338
     21 C21         4.6142   32.2007   24.0936 C.ar      1 UNK        -0.1504
     22 N22         2.2918   33.0296   25.4677 N.2       1 UNK        -0.4663
     23 C23         1.0398   32.6469   25.1713 C.ar      1 UNK         0.1513
     24 C24         0.1988   31.6650   25.7450 C.ar      1 UNK         0.5097
     25 N25         0.5863   30.8636   26.8170 N.pl3     1 UNK        -0.7986
     26 N26        -1.0475   31.4990   25.2230 N.ar      1 UNK        -0.5895
     27 C27        -1.4049   32.2770   24.1912 C.ar      1 UNK         0.4032
     28 N28        -0.7012   33.2342   23.5654 N.ar      1 UNK        -0.5804
     29 C29         0.5331   33.3762   24.1098 C.ar      1 UNK         0.2981
     30 H30         3.1702   36.8449   18.5064 H         1 UNK         0.2295
     31 H31        -0.1647   36.9293   21.0716 H         1 UNK         0.0839
     32 H32        -0.6476   35.7159   19.9024 H         1 UNK         0.0839
     33 H33        -0.5366   34.7050   22.1740 H         1 UNK         0.0923
     34 H34         0.6393   33.9569   21.1329 H         1 UNK         0.0923
     35 H35         2.4741   35.2700   22.2150 H         1 UNK         0.0986
     36 H36         1.3021   36.1913   23.1463 H         1 UNK         0.0986
     37 H37        10.3919   33.6406   24.0232 H         1 UNK         0.0436
     38 H38         9.1964   33.4532   22.7440 H         1 UNK         0.0436
     39 H39         8.8962   34.5690   24.0886 H         1 UNK         0.0436
     40 H40         9.2708   29.3221   23.0386 H         1 UNK         0.0414
     41 H41         8.3454   30.4529   22.0564 H         1 UNK         0.0414
     42 H42         9.3438   31.0458   23.3962 H         1 UNK         0.0414
     43 H43         4.9736   28.1380   22.4207 H         1 UNK         0.0442
     44 H44         5.3184   29.6449   21.5798 H         1 UNK         0.0442
     45 H45         6.5385   28.9109   22.6462 H         1 UNK         0.0442
     46 H46         3.5445   32.1353   23.9696 H         1 UNK         0.1474
     47 H47         1.5098   30.9747   27.2100 H         1 UNK         0.3609
     48 H48        -0.0608   30.1804   27.1826 H         1 UNK         0.3609
     49 H49        -2.4016   32.1110   23.8098 H         1 UNK         0.0712
@<TRIPOS>BOND
     1    1    2 3
     2    1   30 1
     3    2    3 1
     4    3    4 1
     5    3   31 1
     6    3   32 1
     7    4    5 1
     8    4   33 1
     9    4   34 1
    10    5    6 1
    11    5   35 1
    12    5   36 1
    13    6   29 ar
    14    6    7 ar
    15    7    8 1
    16    7   22 ar
    17    8    9 1
    18    9   21 ar
    19    9   10 ar
    20   10   11 1
    21   10   12 ar
    22   12   13 1
    23   12   15 ar
    24   13   14 1
    25   14   37 1
    26   14   38 1
    27   14   39 1
    28   15   16 1
    29   15   18 ar
    30   16   17 1
    31   17   40 1
    32   17   41 1
    33   17   42 1
    34   18   19 1
    35   18   21 ar
    36   19   20 1
    37   20   43 1
    38   20   44 1
    39   20   45 1
    40   21   46 1
    41   22   23 ar
    42   23   29 ar
    43   23   24 ar
    44   24   25 1
    45   24   26 ar
    46   25   47 1
    47   25   48 1
    48   26   27 ar
    49   27   28 ar
    50   27   49 1
    51   28   29 ar
@<TRIPOS>SUBSTRUCTURE
1 UNK 1
@<TRIPOS>COMMENT
CHEMBL192647
PLANTSproteinTorsions
3
558 131.6293
1798 345.4954
2417 113.0532
PLANTSmolcadARTstart hb
PLANTSmolcadARTstart HB
LINES
8.73656 32.5461 24.5685 10.1015 31.2714 25.3374 0 255 0 5
PLANTSmolcadARTstart HBCH
LINES
PLANTSmolcadARTstart HB-CHO
LINES
-2.40155 32.111 23.8098 -4.682 31.898 23.836 0 255 255 5
PLANTSmolcadARTend
PLANTSmolcadARTstart HB_WATER
LINES
PLANTSmolcadARTend

PLANTSmolcadARTend

@<TRIPOS>MOLECULE
CHEMBL191241_entry_00003_conf_01
41 43 1
SMALL
USER_CHARGES


@<TRIPOS>ATOM
      1 C1          5.2060   28.8032   22.4726 C.1       1 UNK        -0.2272
      2 C2          6.0848   29.4558   23.0141 C.1       1 UNK        -0.1143
      3 C3          7.1343   30.2562   23.6683 C.3       1 UNK        -0.0587
      4 C4          6.6010   31.4840   24.4287 C.3       1 UNK        -0.1613
      5 C5          5.7408   32.3935   23.5339 C.3       1 UNK        -0.0760
      6 N6          4.9627   33.3521   24.3409 N.pl3     1 UNK        -0.0203
      7 C7          3.7591   33.1492   24.9262 C.ar      1 UNK         0.2037
      8 S8          2.8570   31.6327   24.8329 S.3       1 UNK        -0.1918
      9 C9          1.2105   32.2516   24.5889 C.ar      1 UNK         0.0565
     10 C10         0.1587   31.6529   25.2861 C.ar      1 UNK        -0.1143
     11 C11        -1.1553   32.1050   25.1370 C.ar      1 UNK         0.1570
     12 O12        -2.1273   31.4445   25.8634 O.3       1 UNK        -0.3635
     13 C13        -1.7507   30.7314   27.0366 C.3       1 UNK         0.1379
     14 C14        -1.4043   33.1849   24.2726 C.ar      1 UNK        -0.1868
     15 C15        -0.3573   33.7933   23.5812 C.ar      1 UNK        -0.0942
     16 C16         0.9477   33.3314   23.7390 C.ar      1 UNK        -0.1343
     17 N17         3.3238   34.2050   25.5706 N.2       1 UNK        -0.4715
     18 C18         4.2801   35.1316   25.3978 C.ar      1 UNK         0.1514
     19 C19         4.3848   36.4669   25.8524 C.ar      1 UNK         0.5093
     20 N20         3.4082   37.0832   26.6324 N.pl3     1 UNK        -0.8000
     21 N21         5.4932   37.1795   25.5103 N.ar      1 UNK        -0.5899
     22 C22         6.4231   36.5720   24.7590 C.ar      1 UNK         0.4019
     23 N23         6.4369   35.3211   24.2714 N.ar      1 UNK        -0.5767
     24 C24         5.3216   34.6380   24.6310 C.ar      1 UNK         0.2968
     25 H25         4.4380   28.2353   21.9969 H         1 UNK         0.2291
     26 H26         7.6752   29.5952   24.3467 H         1 UNK         0.0847
     27 H27         7.8393   30.5642   22.8952 H         1 UNK         0.0847
     28 H28         6.0069   31.1575   25.2849 H         1 UNK         0.0913
     29 H29         7.4380   32.0577   24.8324 H         1 UNK         0.0913
     30 H30         6.3420   32.9767   22.8352 H         1 UNK         0.1016
     31 H31         5.0202   31.8225   22.9464 H         1 UNK         0.1016
     32 H32         0.3594   30.8234   25.9490 H         1 UNK         0.1557
     33 H33        -2.6359   30.2769   27.4814 H         1 UNK         0.0421
     34 H34        -1.0476   29.9288   26.8086 H         1 UNK         0.0421
     35 H35        -1.3093   31.3932   27.7836 H         1 UNK         0.0421
     36 H36        -2.4028   33.5678   24.1272 H         1 UNK         0.1350
     37 H37        -0.5579   34.6261   22.9235 H         1 UNK         0.1369
     38 H38         1.7431   33.8252   23.2018 H         1 UNK         0.1358
     39 H39         2.5824   36.5641   26.8933 H         1 UNK         0.3604
     40 H40         3.5422   38.0389   26.9287 H         1 UNK         0.3604
     41 H41         7.2843   37.1747   24.5115 H         1 UNK         0.0712
@<TRIPOS>BOND
     1    1    2 3
     2    1   25 1
     3    2    3 1
     4    3    4 1
     5    3   26 1
     6    3   27 1
     7    4    5 1
     8    4   28 1
     9    4   29 1
    10    5    6 1
    11    5   30 1
    12    5   31 1
    13    6   24 ar
    14    6    7 ar
    15    7    8 1
    16    7   17 ar
    17    8    9 1
    18    9   16 ar
    19    9   10 ar
    20   10   11 ar
    21   10   32 1
    22   11   12 1
    23   11   14 ar
    24   12   13 1
    25   13   33 1
    26   13   34 1
    27   13   35 1
    28   14   15 ar
    29   14   36 1
    30   15   16 ar
    31   15   37 1
    32   16   38 1
    33   17   18 ar
    34   18   24 ar
    35   18   19 ar
    36   19   20 1
    37   19   21 ar
    38   20   39 1
    39   20   40 1
    40   21   22 ar
    41   22   23 ar
    42   22   41 1
    43   23   24 ar
@<TRIPOS>SUBSTRUCTURE
1 UNK 1
@<TRIPOS>COMMENT
CHEMBL191241
PLANTSproteinTorsions
3
558 67.9520
1798 154.5859
2417 122.3251
PLANTSmolcadARTstart hb
PLANTSmolcadARTstart HB
LINES
2.58236 36.5641 26.8933 1.604 35.857 28.324 0 255 0 5
-2.12733 31.4445 25.8634 -3.9546 32.3296 26.3997 0 255 0 5
PLANTSmolcadARTstart HBCH
LINES
PLANTSmolcadARTstart HB-CHO
LINES
PLANTSmolcadARTend
PLANTSmolcadARTstart HB_WATER
LINES
PLANTSmolcadARTend

PLANTSmolcadARTend

@<TRIPOS>MOLECULE
CHEMBL386499_entry_00017_conf_01
43 46 1
SMALL
USER_CHARGES


@<TRIPOS>ATOM
      1 C1          0.1515   38.4570   20.6837 C.3       1 UNK        -0.1712
      2 C2          0.7886   37.6471   21.8205 C.3       1 UNK        -0.1271
      3 C3          2.0320   36.8560   21.3671 C.3       1 UNK        -0.1648
      4 C4          2.6959   35.9947   22.4642 C.3       1 UNK        -0.0799
      5 N5          1.7623   35.0285   23.0818 N.pl3     1 UNK        -0.0037
      6 C6          1.8838   34.4142   24.2823 C.ar      1 UNK         0.2144
      7 S7          3.2502   34.6398   25.3783 S.3       1 UNK        -0.1513
      8 C8          4.3412   33.3622   24.8368 C.2       1 UNK         0.1223
      9 N9          5.6284   33.3370   25.0546 N.2       1 UNK        -0.3483
     10 C10         6.2076   32.2106   24.5672 C.ar      1 UNK         0.5119
     11 C11         7.5724   31.9082   24.6723 C.ar      1 UNK        -0.4229
     12 C12         8.0268   30.7092   24.1253 C.ar      1 UNK        -0.0008
     13 C13         7.1550   29.8283   23.4870 C.ar      1 UNK        -0.2801
     14 C14         5.7876   30.0993   23.3653 C.ar      1 UNK        -0.0187
     15 C15         4.8860   29.1018   22.6590 C.3       1 UNK        -0.1270
     16 C16         5.3245   31.3072   23.9186 C.ar      1 UNK        -0.1267
     17 S17         3.6988   31.9847   23.9722 S.3       1 UNK         0.0106
     18 N18         0.8917   33.5954   24.5373 N.2       1 UNK        -0.4617
     19 C19         0.0956   33.6735   23.4595 C.ar      1 UNK         0.1532
     20 C20        -1.1179   33.0204   23.1417 C.ar      1 UNK         0.5110
     21 N21        -1.7322   32.1024   23.9910 N.pl3     1 UNK        -0.8001
     22 N22        -1.7085   33.3025   21.9480 N.ar      1 UNK        -0.5927
     23 C23        -1.1022   34.1843   21.1405 C.ar      1 UNK         0.4023
     24 N24         0.0416   34.8615   21.3288 N.ar      1 UNK        -0.5754
     25 C25         0.6039   34.5605   22.5263 C.ar      1 UNK         0.2983
     26 H26        -0.7276   38.9967   21.0366 H         1 UNK         0.0626
     27 H27         0.8499   39.1896   20.2783 H         1 UNK         0.0626
     28 H28        -0.1662   37.8080   19.8667 H         1 UNK         0.0626
     29 H29         1.0582   38.3175   22.6376 H         1 UNK         0.0676
     30 H30         0.0370   36.9654   22.2203 H         1 UNK         0.0676
     31 H31         1.7735   36.2257   20.5170 H         1 UNK         0.0809
     32 H32         2.7776   37.5550   20.9859 H         1 UNK         0.0809
     33 H33         3.5261   35.4070   22.0707 H         1 UNK         0.1043
     34 H34         3.0859   36.6132   23.2738 H         1 UNK         0.1043
     35 H35         8.2580   32.5819   25.1651 H         1 UNK         0.2174
     36 H36         9.0749   30.4574   24.1964 H         1 UNK         0.1314
     37 H37         7.5569   28.9125   23.0781 H         1 UNK         0.1687
     38 H38         4.3981   29.5767   21.8073 H         1 UNK         0.0756
     39 H39         5.4333   28.2304   22.2975 H         1 UNK         0.0756
     40 H40         4.1038   28.7582   23.3364 H         1 UNK         0.0756
     41 H41        -1.3015   31.8825   24.8773 H         1 UNK         0.3600
     42 H42        -2.5974   31.6673   23.7059 H         1 UNK         0.3600
     43 H43        -1.6059   34.3775   20.2049 H         1 UNK         0.0706
@<TRIPOS>BOND
     1    1    2 1
     2    1   26 1
     3    1   27 1
     4    1   28 1
     5    2    3 1
     6    2   29 1
     7    2   30 1
     8    3    4 1
     9    3   31 1
    10    3   32 1
    11    4    5 1
    12    4   33 1
    13    4   34 1
    14    5   25 ar
    15    5    6 ar
    16    6    7 1
    17    6   18 ar
    18    7    8 1
    19    8   17 1
    20    8    9 2
    21    9   10 1
    22   10   16 ar
    23   10   11 ar
    24   11   12 ar
    25   11   35 1
    26   12   13 ar
    27   12   36 1
    28   13   14 ar
    29   13   37 1
    30   14   15 1
    31   14   16 ar
    32   15   38 1
    33   15   39 1
    34   15   40 1
    35   16   17 1
    36   18   19 ar
    37   19   25 ar
    38   19   20 ar
    39   20   21 1
    40   20   22 ar
    41   21   41 1
    42   21   42 1
    43   22   23 ar
    44   23   24 ar
    45   23   43 1
    46   24   25 ar
@<TRIPOS>SUBSTRUCTURE
1 UNK 1
@<TRIPOS>COMMENT
CHEMBL386499
PLANTSproteinTorsions
3
558 269.8243
1798 65.0537
2417 47.9045
PLANTSmolcadARTstart hb
PLANTSmolcadARTstart HB
LINES
-2.59738 31.6673 23.7059 -4.682 31.898 23.836 0 255 0 5
-1.70852 33.3025 21.948 -1.74403 31.5883 20.741 0 255 0 5
PLANTSmolcadARTstart HBCH
LINES
PLANTSmolcadARTstart HB-CHO
LINES
PLANTSmolcadARTend
PLANTSmolcadARTstart HB_WATER
LINES
PLANTSmolcadARTend

PLANTSmolcadARTend

@<TRIPOS>MOLECULE
CHEMBL377045_entry_00015_conf_01
39 42 1
SMALL
USER_CHARGES


@<TRIPOS>ATOM
      1 C1          0.3961   37.4597   23.9378 C.3       1 UNK        -0.1713
      2 C2          1.3199   38.2829   23.0306 C.3       1 UNK        -0.1271
      3 C3          2.6513   37.5695   22.7221 C.3       1 UNK        -0.1651
      4 C4          2.5003   36.2374   21.9579 C.3       1 UNK        -0.0803
      5 N5          1.6326   35.2784   22.6718 N.pl3     1 UNK        -0.0022
      6 C6          1.8232   34.7617   23.9080 C.ar      1 UNK         0.2083
      7 S7          3.1799   35.1907   24.9559 S.3       1 UNK        -0.1398
      8 C8          4.3270   33.8806   24.6493 C.2       1 UNK         0.1228
      9 N9          5.5911   33.9844   24.9559 N.2       1 UNK        -0.3207
     10 C10         6.2832   32.8548   24.6542 C.ar      1 UNK         0.3745
     11 C11         7.6581   32.6522   24.8473 C.ar      1 UNK        -0.2553
     12 N12         8.2612   31.4834   24.5103 N.ar      1 UNK        -0.0515
     13 C13         7.5082   30.4891   23.9747 C.ar      1 UNK        -0.1328
     14 C14         6.1344   30.5853   23.7423 C.ar      1 UNK        -0.0479
     15 Br15        5.1664   29.1306   22.9843 Br        1 UNK        -0.0820
     16 C16         5.5201   31.7991   24.0937 C.ar      1 UNK        -0.0314
     17 S17         3.8472   32.3293   23.9716 S.3       1 UNK         0.0615
     18 N18         0.8726   33.9303   24.2626 N.2       1 UNK        -0.4578
     19 C19         0.0307   33.9038   23.2174 C.ar      1 UNK         0.1509
     20 C20        -1.1763   33.1984   23.0041 C.ar      1 UNK         0.5119
     21 N21        -1.7301   32.3368   23.9490 N.pl3     1 UNK        -0.8000
     22 N22        -1.8244   33.3734   21.8200 N.ar      1 UNK        -0.5895
     23 C23        -1.2795   34.2077   20.9230 C.ar      1 UNK         0.4039
     24 N24        -0.1507   34.9294   21.0109 N.ar      1 UNK        -0.5751
     25 C25         0.4710   34.7330   22.2004 C.ar      1 UNK         0.3004
     26 H26        -0.5314   37.9972   24.1375 H         1 UNK         0.0633
     27 H27         0.1331   36.5075   23.4758 H         1 UNK         0.0633
     28 H28         0.8687   37.2486   24.8977 H         1 UNK         0.0633
     29 H29         0.7989   38.5062   22.0984 H         1 UNK         0.0675
     30 H30         1.5152   39.2436   23.5087 H         1 UNK         0.0675
     31 H31         3.3078   38.2395   22.1648 H         1 UNK         0.0820
     32 H32         3.1681   37.3648   23.6607 H         1 UNK         0.0820
     33 H33         2.0589   36.3806   20.9709 H         1 UNK         0.1037
     34 H34         3.4627   35.7429   21.8170 H         1 UNK         0.1037
     35 H35         8.2880   33.4212   25.2698 H         1 UNK         0.2156
     36 H36         8.0377   29.5819   23.7236 H         1 UNK         0.1898
     37 H37        -1.2607   32.2029   24.8329 H         1 UNK         0.3611
     38 H38        -2.5969   31.8637   23.7384 H         1 UNK         0.3611
     39 H39        -1.8270   34.3154   19.9984 H         1 UNK         0.0721
@<TRIPOS>BOND
     1    1    2 1
     2    1   26 1
     3    1   27 1
     4    1   28 1
     5    2    3 1
     6    2   29 1
     7    2   30 1
     8    3    4 1
     9    3   31 1
    10    3   32 1
    11    4    5 1
    12    4   33 1
    13    4   34 1
    14    5   25 ar
    15    5    6 ar
    16    6    7 1
    17    6   18 ar
    18    7    8 1
    19    8   17 1
    20    8    9 2
    21    9   10 1
    22   10   16 ar
    23   10   11 ar
    24   11   12 ar
    25   11   35 1
    26   12   13 ar
    27   13   14 ar
    28   13   36 1
    29   14   15 1
    30   14   16 ar
    31   16   17 1
    32   18   19 ar
    33   19   25 ar
    34   19   20 ar
    35   20   21 1
    36   20   22 ar
    37   21   37 1
    38   21   38 1
    39   22   23 ar
    40   23   24 ar
    41   23   39 1
    42   24   25 ar
@<TRIPOS>SUBSTRUCTURE
1 UNK 1
@<TRIPOS>COMMENT
CHEMBL377045
PLANTSproteinTorsions
3
558 218.5745
1798 333.9520
2417 46.5741
PLANTSmolcadARTstart hb
PLANTSmolcadARTstart HB
LINES
-2.59691 31.8637 23.7384 -4.682 31.898 23.836 0 255 0 5
8.26122 31.4834 24.5103 10.0438 31.1234 25.3268 0 255 0 5
-1.82445 33.3734 21.82 -1.76092 31.5926 20.7352 0 255 0 5
PLANTSmolcadARTstart HBCH
LINES
PLANTSmolcadARTstart HB-CHO
LINES
PLANTSmolcadARTend
PLANTSmolcadARTstart HB_WATER
LINES
PLANTSmolcadARTend

PLANTSmolcadARTend

@<TRIPOS>MOLECULE
CHEMBL191786_entry_00003_conf_01
54 56 1
SMALL
USER_CHARGES


@<TRIPOS>ATOM
      1 C1          0.3872   31.2018   25.9489 C.3       1 UNK         0.1330
      2 O2          0.2846   31.9182   24.7230 O.3       1 UNK        -0.3472
      3 C3          1.1226   32.9947   24.4911 C.ar      1 UNK         0.1424
      4 C4          0.7229   33.9163   23.5144 C.ar      1 UNK         0.1121
      5 O5         -0.4743   33.6947   22.8686 O.3       1 UNK        -0.3539
      6 C6         -0.4732   33.9026   21.4602 C.3       1 UNK         0.1370
      7 C7          1.5166   35.0448   23.2394 C.ar      1 UNK         0.1279
      8 O8          1.1099   35.9806   22.3190 O.3       1 UNK        -0.3563
      9 C9          2.0832   36.2798   21.3270 C.3       1 UNK         0.1348
     10 C10         2.7307   35.2312   23.9110 C.ar      1 UNK         0.0901
     11 Cl11        3.7109   36.6063   23.5196 Cl        1 UNK        -0.1072
     12 C12         3.1311   34.3108   24.8882 C.ar      1 UNK         0.0410
     13 S13         4.6434   34.5118   25.7933 S.3       1 UNK        -0.1783
     14 C14         5.6027   33.2436   25.0125 C.ar      1 UNK         0.1991
     15 N15         5.0697   32.2723   24.3078 N.2       1 UNK        -0.4577
     16 C16         6.1102   31.5621   23.8492 C.ar      1 UNK         0.1360
     17 C17         6.1699   30.4080   23.0386 C.ar      1 UNK         0.5585
     18 N18         5.0359   29.7575   22.5564 N.pl3     1 UNK        -0.7870
     19 N19         7.3945   29.9132   22.7157 N.ar      1 UNK        -0.6603
     20 C20         8.4918   30.5367   23.1744 C.ar      1 UNK         0.6052
     21 F21         9.6809   30.0019   22.8181 F         1 UNK        -0.1085
     22 N22         8.5380   31.6344   23.9500 N.ar      1 UNK        -0.6458
     23 C23         7.3079   32.1068   24.2676 C.ar      1 UNK         0.3368
     24 N24         6.9581   33.1815   25.0408 N.pl3     1 UNK        -0.0171
     25 C25         7.8944   34.1141   25.7115 C.3       1 UNK        -0.0910
     26 C26         8.1501   35.3994   24.9009 C.3       1 UNK         0.1368
     27 O27         6.9759   36.2052   24.8711 O.3       1 UNK        -0.4592
     28 C28         7.1332   37.5099   24.3167 C.3       1 UNK         0.2540
     29 C29         8.1801   38.2459   25.1650 C.3       1 UNK        -0.2309
     30 C30         5.7965   38.2748   24.2718 C.3       1 UNK        -0.2309
     31 C31         2.3344   33.2016   25.1685 C.ar      1 UNK        -0.1495
     32 H32        -0.3474   30.3967   25.9566 H         1 UNK         0.0452
     33 H33         1.3729   30.7496   26.0668 H         1 UNK         0.0452
     34 H34         0.1819   31.8442   26.8068 H         1 UNK         0.0452
     35 H35        -1.3320   33.3917   21.0254 H         1 UNK         0.0415
     36 H36        -0.5636   34.9583   21.2059 H         1 UNK         0.0415
     37 H37         0.4234   33.5015   20.9838 H         1 UNK         0.0415
     38 H38         1.6778   37.0156   20.6325 H         1 UNK         0.0438
     39 H39         2.9904   36.7006   21.7637 H         1 UNK         0.0438
     40 H40         2.3523   35.3921   20.7516 H         1 UNK         0.0438
     41 H41         4.1219   30.1147   22.7939 H         1 UNK         0.3636
     42 H42         5.1444   28.9326   21.9848 H         1 UNK         0.3636
     43 H43         7.4485   34.3323   26.6826 H         1 UNK         0.1115
     44 H44         8.8297   33.5838   25.8829 H         1 UNK         0.1115
     45 H45         8.9845   35.9528   25.3328 H         1 UNK         0.0416
     46 H46         8.4445   35.1272   23.8869 H         1 UNK         0.0416
     47 H47         7.5334   37.4258   23.3044 H         1 UNK         0.0390
     48 H48         8.3898   39.2368   24.7612 H         1 UNK         0.0704
     49 H49         7.8413   38.3733   26.1935 H         1 UNK         0.0704
     50 H50         9.1213   37.6954   25.1908 H         1 UNK         0.0704
     51 H51         5.9422   39.2988   23.9263 H         1 UNK         0.0704
     52 H52         5.0867   37.8071   23.5898 H         1 UNK         0.0704
     53 H53         5.3326   38.3187   25.2576 H         1 UNK         0.0704
     54 H54         2.6691   32.5082   25.9255 H         1 UNK         0.1495
@<TRIPOS>BOND
     1    1    2 1
     2    1   32 1
     3    1   33 1
     4    1   34 1
     5    2    3 1
     6    3   31 ar
     7    3    4 ar
     8    4    5 1
     9    4    7 ar
    10    5    6 1
    11    6   35 1
    12    6   36 1
    13    6   37 1
    14    7    8 1
    15    7   10 ar
    16    8    9 1
    17    9   38 1
    18    9   39 1
    19    9   40 1
    20   10   11 1
    21   10   12 ar
    22   12   13 1
    23   12   31 ar
    24   13   14 1
    25   14   24 ar
    26   14   15 ar
    27   15   16 ar
    28   16   23 ar
    29   16   17 ar
    30   17   18 1
    31   17   19 ar
    32   18   41 1
    33   18   42 1
    34   19   20 ar
    35   20   21 1
    36   20   22 ar
    37   22   23 ar
    38   23   24 ar
    39   24   25 1
    40   25   26 1
    41   25   43 1
    42   25   44 1
    43   26   27 1
    44   26   45 1
    45   26   46 1
    46   27   28 1
    47   28   29 1
    48   28   30 1
    49   28   47 1
    50   29   48 1
    51   29   49 1
    52   29   50 1
    53   30   51 1
    54   30   52 1
    55   30   53 1
    56   31   54 1
@<TRIPOS>SUBSTRUCTURE
1 UNK 1
@<TRIPOS>COMMENT
CHEMBL191786
PLANTSproteinTorsions
3
558 174.3303
1798 336.7335
2417 139.6874
PLANTSmolcadARTstart hb
PLANTSmolcadARTstart HB
LINES
8.53799 31.6344 23.95 10.0551 31.1601 25.3285 0 255 0 5
PLANTSmolcadARTstart HBCH
LINES
PLANTSmolcadARTstart HB-CHO
LINES
PLANTSmolcadARTend
PLANTSmolcadARTstart HB_WATER
LINES
PLANTSmolcadARTend

PLANTSmolcadARTend

@<TRIPOS>MOLECULE
CHEMBL209522_entry_00007_conf_01
35 38 1
SMALL
USER_CHARGES


@<TRIPOS>ATOM
      1 N1          3.0369   37.3284   25.5997 N.pl3     1 UNK        -0.8002
      2 C2          1.9574   37.0854   24.7530 C.ar      1 UNK         0.5114
      3 C3          1.4836   35.7854   24.4614 C.ar      1 UNK         0.1506
      4 N4          1.8954   34.5759   24.8721 N.2       1 UNK        -0.4536
      5 C5          1.0793   33.7269   24.2936 C.ar      1 UNK         0.2114
      6 S6          1.1624   31.9794   24.5479 S.3       1 UNK        -0.1439
      7 C7          2.8870   31.6379   24.3542 C.2       1 UNK         0.1326
      8 N8          3.3135   30.5004   23.8804 N.2       1 UNK        -0.3604
      9 C9          4.6705   30.4381   23.8261 C.ar      1 UNK         0.5220
     10 C10         5.3999   29.3288   23.3714 C.ar      1 UNK        -0.4196
     11 C11         6.7934   29.4036   23.3729 C.ar      1 UNK         0.0044
     12 C12         7.4567   30.5479   23.8139 C.ar      1 UNK        -0.2697
     13 C13         6.7544   31.6644   24.2698 C.ar      1 UNK         0.1286
     14 Cl14        7.6057   33.0680   24.8086 Cl        1 UNK        -0.1333
     15 C15         5.3514   31.6010   24.2726 C.ar      1 UNK        -0.1274
     16 S16         4.1473   32.7922   24.7608 S.3       1 UNK         0.0392
     17 N17         0.1560   34.3384   23.5139 N.pl3     1 UNK        -0.0118
     18 C18        -0.9253   33.7103   22.7263 C.3       1 UNK        -0.1171
     19 C19        -0.8596   34.1018   21.2379 C.3       1 UNK         0.1276
     20 O20        -1.9704   33.6030   20.5219 O.3       1 UNK        -0.6536
     21 C21         0.3989   35.6799   23.6088 C.ar      1 UNK         0.3008
     22 N22        -0.2542   36.7142   23.0225 N.ar      1 UNK        -0.5735
     23 C23         0.2847   37.8936   23.3709 C.ar      1 UNK         0.4033
     24 N24         1.3242   38.1455   24.1799 N.ar      1 UNK        -0.5893
     25 H25         3.5114   36.5495   26.0333 H         1 UNK         0.3612
     26 H26         3.3272   38.2803   25.7704 H         1 UNK         0.3612
     27 H27         4.9003   28.4351   23.0270 H         1 UNK         0.2194
     28 H28         7.3702   28.5587   23.0259 H         1 UNK         0.1378
     29 H29         8.5367   30.5681   23.8003 H         1 UNK         0.1828
     30 H30        -0.7941   32.6347   22.8540 H         1 UNK         0.1167
     31 H31        -1.8759   33.9780   23.1885 H         1 UNK         0.1167
     32 H32        -0.8086   35.1847   21.1173 H         1 UNK         0.0611
     33 H33         0.0450   33.6930   20.7873 H         1 UNK         0.0611
     34 H34        -2.0279   32.6555   20.6666 H         1 UNK         0.4310
     35 H35        -0.1872   38.7640   22.9392 H         1 UNK         0.0724
@<TRIPOS>BOND
     1    1    2 1
     2    1   25 1
     3    1   26 1
     4    2   24 ar
     5    2    3 ar
     6    3   21 ar
     7    3    4 ar
     8    4    5 ar
     9    5    6 1
    10    5   17 ar
    11    6    7 1
    12    7   16 1
    13    7    8 2
    14    8    9 1
    15    9   15 ar
    16    9   10 ar
    17   10   11 ar
    18   10   27 1
    19   11   12 ar
    20   11   28 1
    21   12   13 ar
    22   12   29 1
    23   13   14 1
    24   13   15 ar
    25   15   16 1
    26   17   18 1
    27   17   21 ar
    28   18   19 1
    29   18   30 1
    30   18   31 1
    31   19   20 1
    32   19   32 1
    33   19   33 1
    34   20   34 1
    35   21   22 ar
    36   22   23 ar
    37   23   24 ar
    38   23   35 1
@<TRIPOS>SUBSTRUCTURE
1 UNK 1
@<TRIPOS>COMMENT
CHEMBL209522
PLANTSproteinTorsions
3
558 246.9290
1798 275.8391
2417 241.8814
PLANTSmolcadARTstart hb
PLANTSmolcadARTstart HB
LINES
-2.02793 32.6555 20.6666 -1.852 30.806 20.454 0 255 0 5
-1.9704 33.603 20.5219 -3.251 34.052 18.612 0 255 0 5
PLANTSmolcadARTstart HBCH
LINES
PLANTSmolcadARTstart HB-CHO
LINES
PLANTSmolcadARTend
PLANTSmolcadARTstart HB_WATER
LINES
PLANTSmolcadARTend

PLANTSmolcadARTend

@<TRIPOS>MOLECULE
CHEMBL193282_entry_00004_conf_01
49 51 1
SMALL
USER_CHARGES


@<TRIPOS>ATOM
      1 C1         -2.0064   30.1447   27.5407 C.1       1 UNK        -0.2233
      2 C2         -1.7875   30.6879   26.4691 C.1       1 UNK        -0.1167
      3 C3         -1.5041   31.3360   25.1751 C.3       1 UNK        -0.0577
      4 C4         -0.1849   32.1397   25.1023 C.3       1 UNK        -0.1620
      5 C5          0.0995   32.8796   23.7729 C.3       1 UNK        -0.0762
      6 N6          1.2720   33.7760   23.8380 N.pl3     1 UNK        -0.0159
      7 C7          2.5122   33.4769   24.2905 C.ar      1 UNK         0.1969
      8 S8          2.9800   31.8883   24.8974 S.3       1 UNK        -0.1806
      9 C9          4.7291   32.0524   24.6644 C.ar      1 UNK         0.0371
     10 C10         5.4393   31.1821   23.8258 C.ar      1 UNK         0.0929
     11 Cl11        4.6374   29.8999   22.9756 Cl        1 UNK        -0.1061
     12 C12         6.8224   31.3413   23.6771 C.ar      1 UNK         0.1309
     13 O13         7.5231   30.4835   22.8630 O.3       1 UNK        -0.3439
     14 C14         6.9626   30.3221   21.5667 C.3       1 UNK         0.1348
     15 C15         7.4894   32.3760   24.3522 C.ar      1 UNK         0.1234
     16 O16         8.8476   32.5385   24.2127 O.3       1 UNK        -0.3452
     17 C17         9.3010   32.5818   22.8660 C.3       1 UNK         0.1345
     18 C18         6.7867   33.2369   25.2042 C.ar      1 UNK         0.1300
     19 O19         7.5154   34.2156   25.8563 O.3       1 UNK        -0.3562
     20 C20         6.9917   34.8028   27.0427 C.3       1 UNK         0.1356
     21 C21         5.4010   33.0673   25.3463 C.ar      1 UNK        -0.1479
     22 N22         3.3336   34.4981   24.2329 N.2       1 UNK        -0.4526
     23 C23         2.6020   35.4979   23.7155 C.ar      1 UNK         0.1363
     24 C24         2.9262   36.8390   23.4174 C.ar      1 UNK         0.5596
     25 N25         4.1901   37.3837   23.6332 N.pl3     1 UNK        -0.7862
     26 N26         1.9534   37.6338   22.8964 N.ar      1 UNK        -0.6601
     27 C27         0.7313   37.1184   22.6851 C.ar      1 UNK         0.6075
     28 F28        -0.1933   37.9570   22.1670 F         1 UNK        -0.1091
     29 N29         0.3259   35.8599   22.9311 N.ar      1 UNK        -0.6525
     30 C30         1.3101   35.0866   23.4506 C.ar      1 UNK         0.3380
     31 H31        -2.1914   29.6667   28.4764 H         1 UNK         0.2298
     32 H32        -1.4803   30.5341   24.4366 H         1 UNK         0.0842
     33 H33        -2.3541   31.9698   24.9199 H         1 UNK         0.0842
     34 H34        -0.1096   32.8293   25.9449 H         1 UNK         0.0926
     35 H35         0.6329   31.4326   25.2469 H         1 UNK         0.0926
     36 H36         0.2982   32.1805   22.9604 H         1 UNK         0.1000
     37 H37        -0.7494   33.4946   23.4706 H         1 UNK         0.1000
     38 H38         7.5830   29.6390   20.9870 H         1 UNK         0.0398
     39 H39         5.9568   29.9018   21.6087 H         1 UNK         0.0398
     40 H40         6.9213   31.2713   21.0293 H         1 UNK         0.0398
     41 H41        10.3776   32.7520   22.8535 H         1 UNK         0.0408
     42 H42         9.1088   31.6461   22.3390 H         1 UNK         0.0408
     43 H43         8.8298   33.3965   22.3134 H         1 UNK         0.0408
     44 H44         7.6992   35.5410   27.4203 H         1 UNK         0.0449
     45 H45         6.0482   35.3167   26.8531 H         1 UNK         0.0449
     46 H46         6.8436   34.0574   27.8260 H         1 UNK         0.0449
     47 H47         4.8307   33.7191   25.9899 H         1 UNK         0.1468
     48 H48         4.9213   36.8035   24.0182 H         1 UNK         0.3640
     49 H49         4.3573   38.3507   23.3965 H         1 UNK         0.3640
@<TRIPOS>BOND
     1    1    2 3
     2    1   31 1
     3    2    3 1
     4    3    4 1
     5    3   32 1
     6    3   33 1
     7    4    5 1
     8    4   34 1
     9    4   35 1
    10    5    6 1
    11    5   36 1
    12    5   37 1
    13    6   30 ar
    14    6    7 ar
    15    7    8 1
    16    7   22 ar
    17    8    9 1
    18    9   21 ar
    19    9   10 ar
    20   10   11 1
    21   10   12 ar
    22   12   13 1
    23   12   15 ar
    24   13   14 1
    25   14   38 1
    26   14   39 1
    27   14   40 1
    28   15   16 1
    29   15   18 ar
    30   16   17 1
    31   17   41 1
    32   17   42 1
    33   17   43 1
    34   18   19 1
    35   18   21 ar
    36   19   20 1
    37   20   44 1
    38   20   45 1
    39   20   46 1
    40   21   47 1
    41   22   23 ar
    42   23   30 ar
    43   23   24 ar
    44   24   25 1
    45   24   26 ar
    46   25   48 1
    47   25   49 1
    48   26   27 ar
    49   27   28 1
    50   27   29 ar
    51   29   30 ar
@<TRIPOS>SUBSTRUCTURE
1 UNK 1
@<TRIPOS>COMMENT
CHEMBL193282
PLANTSproteinTorsions
3
558 272.3921
1798 350.6089
2417 246.7833
PLANTSmolcadARTstart hb
PLANTSmolcadARTstart HB
LINES
8.84763 32.5385 24.2127 10.1359 31.3327 25.3449 0 255 0 5
PLANTSmolcadARTstart HBCH
LINES
PLANTSmolcadARTstart HB-CHO
LINES
PLANTSmolcadARTend
PLANTSmolcadARTstart HB_WATER
LINES
PLANTSmolcadARTend

PLANTSmolcadARTend

@<TRIPOS>MOLECULE
CHEMBL365159_entry_00012_conf_01
40 43 1
SMALL
USER_CHARGES


@<TRIPOS>ATOM
      1 C1         -0.5439   31.1072   27.3236 C.1       1 UNK        -0.2268
      2 C2         -0.9396   31.4257   26.2132 C.1       1 UNK        -0.1147
      3 C3         -1.4031   31.8021   24.8665 C.3       1 UNK        -0.0587
      4 C4         -0.6599   33.0117   24.2717 C.3       1 UNK        -0.1615
      5 C5          0.8656   32.8001   24.2207 C.3       1 UNK        -0.0755
      6 N6          1.5539   34.0039   23.7168 N.pl3     1 UNK        -0.0202
      7 C7          2.6794   34.5897   24.1990 C.ar      1 UNK         0.2013
      8 S8          3.6434   34.0189   25.5700 S.3       1 UNK        -0.1804
      9 C9          4.6286   32.7790   24.7704 C.ar      1 UNK         0.0261
     10 C10         3.9533   31.7539   24.0887 C.ar      1 UNK        -0.0601
     11 C11         4.7143   30.7705   23.4695 C.ar      1 UNK         0.0670
     12 C12         6.0779   30.7978   23.4904 C.ar      1 UNK         0.0986
     13 C13         6.7797   31.8159   24.1247 C.ar      1 UNK        -0.0966
     14 C14         6.0445   32.8225   24.7688 C.ar      1 UNK         0.0572
     15 Br15        7.0221   34.2361   25.5978 Br        1 UNK        -0.0756
     16 O16         6.5609   29.7421   22.7851 O.3       1 UNK        -0.2497
     17 C17         5.4476   28.9427   22.4856 C.3       1 UNK        -0.0368
     18 O18         4.2944   29.6961   22.7522 O.3       1 UNK        -0.2524
     19 N19         3.0284   35.6458   23.5036 N.2       1 UNK        -0.4719
     20 C20         2.0895   35.7679   22.5532 C.ar      1 UNK         0.1523
     21 C21         1.9193   36.7176   21.5192 C.ar      1 UNK         0.5097
     22 N22         2.7932   37.7835   21.3145 N.pl3     1 UNK        -0.8013
     23 N23         0.8500   36.5804   20.6879 N.ar      1 UNK        -0.5893
     24 C24         0.0196   35.5489   20.8987 C.ar      1 UNK         0.4023
     25 N25         0.0765   34.5912   21.8379 N.ar      1 UNK        -0.5770
     26 C26         1.1505   34.7573   22.6500 C.ar      1 UNK         0.2981
     27 H27        -0.1983   30.8256   28.2929 H         1 UNK         0.2292
     28 H28        -1.2810   30.9275   24.2266 H         1 UNK         0.0851
     29 H29        -2.4729   32.0049   24.9286 H         1 UNK         0.0851
     30 H30        -1.0304   33.2083   23.2638 H         1 UNK         0.0906
     31 H31        -0.8877   33.9050   24.8552 H         1 UNK         0.0906
     32 H32         1.2904   32.5623   25.1953 H         1 UNK         0.1011
     33 H33         1.1368   31.9896   23.5423 H         1 UNK         0.1011
     34 H34         2.8740   31.7248   24.0612 H         1 UNK         0.1608
     35 H35         7.8592   31.8437   24.1184 H         1 UNK         0.1684
     36 H36         5.4692   28.6398   21.4383 H         1 UNK         0.1652
     37 H37         5.4555   28.0612   23.1288 H         1 UNK         0.1652
     38 H38         3.5912   37.8942   21.9233 H         1 UNK         0.3610
     39 H39         2.6172   38.4285   20.5582 H         1 UNK         0.3610
     40 H40        -0.8140   35.4784   20.2157 H         1 UNK         0.0714
@<TRIPOS>BOND
     1    1    2 3
     2    1   27 1
     3    2    3 1
     4    3    4 1
     5    3   28 1
     6    3   29 1
     7    4    5 1
     8    4   30 1
     9    4   31 1
    10    5    6 1
    11    5   32 1
    12    5   33 1
    13    6   26 ar
    14    6    7 ar
    15    7    8 1
    16    7   19 ar
    17    8    9 1
    18    9   14 ar
    19    9   10 ar
    20   10   11 ar
    21   10   34 1
    22   11   18 1
    23   11   12 ar
    24   12   13 ar
    25   12   16 1
    26   13   14 ar
    27   13   35 1
    28   14   15 1
    29   16   17 1
    30   17   18 1
    31   17   36 1
    32   17   37 1
    33   19   20 ar
    34   20   26 ar
    35   20   21 ar
    36   21   22 1
    37   21   23 ar
    38   22   38 1
    39   22   39 1
    40   23   24 ar
    41   24   25 ar
    42   24   40 1
    43   25   26 ar
@<TRIPOS>SUBSTRUCTURE
1 UNK 1
@<TRIPOS>COMMENT
CHEMBL365159
PLANTSproteinTorsions
3
558 93.5477
1798 219.1497
2417 134.9857
PLANTSmolcadARTstart hb
PLANTSmolcadARTstart HB
LINES
PLANTSmolcadARTstart HBCH
LINES
PLANTSmolcadARTstart HB-CHO
LINES
PLANTSmolcadARTend
PLANTSmolcadARTstart HB_WATER
LINES
PLANTSmolcadARTend

PLANTSmolcadARTend

@<TRIPOS>MOLECULE
CHEMBL200469_00_entry_00005_conf_01
40 42 1
SMALL
USER_CHARGES


@<TRIPOS>ATOM
      1 C1          8.1630   30.0090   23.5776 C.3       1 UNK        -0.2937
      2 C2          7.7228   31.4000   24.0387 C.2       1 UNK         0.5477
      3 O3          8.5942   32.2426   24.2558 O.2       1 UNK        -0.4535
      4 C4          6.2550   31.6657   24.1916 C.ar      1 UNK        -0.1930
      5 C5          5.3406   30.6341   23.9431 C.ar      1 UNK        -0.0766
      6 C6          3.9730   30.8534   24.0792 C.ar      1 UNK        -0.1364
      7 C7          3.4929   32.1044   24.4694 C.ar      1 UNK         0.0600
      8 N8          2.0933   32.2162   24.5765 N.am      1 UNK        -0.4051
      9 C9          1.1432   31.2542   24.5488 C.2       1 UNK         0.4855
     10 O10         1.3424   30.0520   24.3731 O.2       1 UNK        -0.4956
     11 C11        -0.2038   31.7704   24.6391 C.ar      1 UNK        -0.1781
     12 C12        -1.2765   31.2153   25.3308 C.ar      1 UNK        -0.1472
     13 N13        -2.3078   32.0965   25.1845 N.pl3     1 UNK        -0.0759
     14 N14        -1.9760   33.1746   24.4741 N.2       1 UNK        -0.1532
     15 C15        -0.7094   33.0031   24.1464 C.ar      1 UNK         0.0447
     16 C16        -0.0091   34.0470   23.3318 C.ar      1 UNK        -0.0812
     17 C17         0.8926   34.8998   23.9795 C.ar      1 UNK        -0.0343
     18 C18         1.5720   35.8933   23.2743 C.ar      1 UNK        -0.0004
     19 Cl19        2.6726   36.9232   24.1229 Cl        1 UNK        -0.1352
     20 C20         1.3538   36.0412   21.9002 C.ar      1 UNK         0.2666
     21 O21         2.0051   37.0096   21.1803 O.3       1 UNK        -0.5341
     22 C22         0.4594   35.1950   21.2449 C.ar      1 UNK        -0.3157
     23 C23        -0.2219   34.2023   21.9513 C.ar      1 UNK         0.2862
     24 O24        -1.1066   33.4051   21.2700 O.3       1 UNK        -0.5286
     25 C25         4.4023   33.1450   24.7121 C.ar      1 UNK        -0.1364
     26 C26         5.7703   32.9242   24.5743 C.ar      1 UNK        -0.0766
     27 H27         7.8403   29.2536   24.2942 H         1 UNK         0.0884
     28 H28         7.7103   29.7703   22.6152 H         1 UNK         0.0884
     29 H29         9.2469   29.9531   23.4736 H         1 UNK         0.0884
     30 H30         5.6778   29.6515   23.6436 H         1 UNK         0.1446
     31 H31         3.2900   30.0390   23.8825 H         1 UNK         0.1444
     32 H32         1.7605   33.1628   24.6841 H         1 UNK         0.3067
     33 H33        -1.3952   30.3064   25.9026 H         1 UNK         0.2136
     34 H34        -3.2316   31.9750   25.5743 H         1 UNK         0.2896
     35 H35         1.0693   34.7917   25.0402 H         1 UNK         0.1535
     36 H36         0.2898   35.3117   20.1839 H         1 UNK         0.1392
     37 H37        -1.9635   33.8192   21.1465 H         1 UNK         0.4066
     38 H38         4.0845   34.1338   25.0001 H         1 UNK         0.1444
     39 H39         6.4378   33.7507   24.7693 H         1 UNK         0.1446
     40 H40         2.9591   36.9061   21.1945 H         1 UNK         0.4079
@<TRIPOS>BOND
     1    1    2 1
     2    1   27 1
     3    1   28 1
     4    1   29 1
     5    2    3 2
     6    2    4 1
     7    4   26 ar
     8    4    5 ar
     9    5    6 ar
    10    5   30 1
    11    6    7 ar
    12    6   31 1
    13    7    8 1
    14    7   25 ar
    15    8    9 am BACKBONE|DICT|INTERRES
    16    8   32 1
    17    9   10 2
    18    9   11 1
    19   11   15 ar
    20   11   12 ar
    21   12   13 ar
    22   12   33 1
    23   13   14 ar
    24   13   34 1
    25   14   15 ar
    26   15   16 1
    27   16   23 ar
    28   16   17 ar
    29   17   18 ar
    30   17   35 1
    31   18   19 1
    32   18   20 ar
    33   20   21 1
    34   20   22 ar
    35   21   40 1
    36   22   23 ar
    37   22   36 1
    38   23   24 1
    39   24   37 1
    40   25   26 ar
    41   25   38 1
    42   26   39 1
@<TRIPOS>SUBSTRUCTURE
1 UNK 1
@<TRIPOS>COMMENT
CHEMBL200469_00
PLANTSproteinTorsions
3
558 258.1915
1798 344.1371
2417 68.9150
PLANTSmolcadARTstart hb
PLANTSmolcadARTstart HB
LINES
-3.23164 31.975 25.5743 -4.715 32.263 26.751 0 255 0 5
8.59417 32.2426 24.2558 10.0932 31.2547 25.3357 0 255 0 5
-1.10664 33.4051 21.27 -1.48295 31.4784 20.7972 0 255 0 5
PLANTSmolcadARTstart HBCH
LINES
PLANTSmolcadARTstart HB-CHO
LINES
PLANTSmolcadARTend
PLANTSmolcadARTstart HB_WATER
LINES
PLANTSmolcadARTend

PLANTSmolcadARTend

@<TRIPOS>MOLECULE
CHEMBL379345_entry_00016_conf_01
37 40 1
SMALL
USER_CHARGES


@<TRIPOS>ATOM
      1 C1         -1.4271   31.2529   26.1936 C.3       1 UNK        -0.1709
      2 C2         -1.1400   32.2316   25.0482 C.3       1 UNK        -0.1652
      3 C3          0.3654   32.3938   24.7717 C.3       1 UNK        -0.0795
      4 N4          0.6129   33.4522   23.7738 N.pl3     1 UNK        -0.0037
      5 C5          1.6028   34.3750   23.7821 C.ar      1 UNK         0.2116
      6 S6          2.8439   34.4656   25.0325 S.3       1 UNK        -0.1444
      7 C7          3.8921   33.1748   24.4733 C.2       1 UNK         0.1332
      8 N8          3.4748   31.9712   24.1961 N.2       1 UNK        -0.3618
      9 C9          4.4942   31.1613   23.8078 C.ar      1 UNK         0.5224
     10 C10         4.3487   29.8138   23.4435 C.ar      1 UNK        -0.4201
     11 C11         5.4875   29.1015   23.0660 C.ar      1 UNK         0.0043
     12 C12         6.7453   29.7025   23.0481 C.ar      1 UNK        -0.2702
     13 C13         6.9163   31.0407   23.4055 C.ar      1 UNK         0.1287
     14 Cl14        8.4893   31.7550   23.3723 Cl        1 UNK        -0.1336
     15 C15         5.7778   31.7703   23.7866 C.ar      1 UNK        -0.1279
     16 S16         5.6090   33.4491   24.2926 S.3       1 UNK         0.0382
     17 N17         1.5526   35.1831   22.7500 N.2       1 UNK        -0.4590
     18 C18         0.4788   34.7812   22.0513 C.ar      1 UNK         0.1520
     19 C19        -0.0938   35.2650   20.8516 C.ar      1 UNK         0.5117
     20 N20         0.4258   36.3454   20.1415 N.pl3     1 UNK        -0.8011
     21 N21        -1.2062   34.6438   20.3722 N.ar      1 UNK        -0.5916
     22 C22        -1.6961   33.6077   21.0680 C.ar      1 UNK         0.4030
     23 N23        -1.2460   33.0619   22.2092 N.ar      1 UNK        -0.5755
     24 C24        -0.1378   33.7014   22.6596 C.ar      1 UNK         0.2992
     25 H25        -2.4998   31.1601   26.3657 H         1 UNK         0.0658
     26 H26        -1.0406   30.2579   25.9702 H         1 UNK         0.0658
     27 H27        -0.9707   31.5893   27.1252 H         1 UNK         0.0658
     28 H28        -1.6451   31.8815   24.1463 H         1 UNK         0.0814
     29 H29        -1.5788   33.2002   25.2924 H         1 UNK         0.0814
     30 H30         0.9255   32.6653   25.6674 H         1 UNK         0.1039
     31 H31         0.8073   31.4781   24.3754 H         1 UNK         0.1039
     32 H32         3.3806   29.3343   23.4531 H         1 UNK         0.2192
     33 H33         5.3936   28.0634   22.7818 H         1 UNK         0.1376
     34 H34         7.6032   29.1171   22.7502 H         1 UNK         0.1826
     35 H35         1.2462   36.8197   20.4904 H         1 UNK         0.3608
     36 H36        -0.0309   36.6438   19.2921 H         1 UNK         0.3608
     37 H37        -2.5784   33.1455   20.6505 H         1 UNK         0.0712
@<TRIPOS>BOND
     1    1    2 1
     2    1   25 1
     3    1   26 1
     4    1   27 1
     5    2    3 1
     6    2   28 1
     7    2   29 1
     8    3    4 1
     9    3   30 1
    10    3   31 1
    11    4   24 ar
    12    4    5 ar
    13    5    6 1
    14    5   17 ar
    15    6    7 1
    16    7   16 1
    17    7    8 2
    18    8    9 1
    19    9   15 ar
    20    9   10 ar
    21   10   11 ar
    22   10   32 1
    23   11   12 ar
    24   11   33 1
    25   12   13 ar
    26   12   34 1
    27   13   14 1
    28   13   15 ar
    29   15   16 1
    30   17   18 ar
    31   18   24 ar
    32   18   19 ar
    33   19   20 1
    34   19   21 ar
    35   20   35 1
    36   20   36 1
    37   21   22 ar
    38   22   23 ar
    39   22   37 1
    40   23   24 ar
@<TRIPOS>SUBSTRUCTURE
1 UNK 1
@<TRIPOS>COMMENT
CHEMBL379345
PLANTSproteinTorsions
3
558 264.0398
1798 240.7137
2417 255.4622
PLANTSmolcadARTstart hb
PLANTSmolcadARTstart HB
LINES
PLANTSmolcadARTstart HBCH
LINES
PLANTSmolcadARTstart HB-CHO
LINES
-2.57843 33.1455 20.6505 -1.852 30.806 20.454 0 255 255 5
PLANTSmolcadARTend
PLANTSmolcadARTstart HB_WATER
LINES
PLANTSmolcadARTend

PLANTSmolcadARTend

@<TRIPOS>MOLECULE
CHEMBL366215_00_entry_00013_conf_01
39 41 1
SMALL
USER_CHARGES


@<TRIPOS>ATOM
      1 C1          6.4740   31.2707   24.1412 C.3       1 UNK         0.1382
      2 O2          5.7643   32.4352   24.5498 O.3       1 UNK        -0.3669
      3 C3          4.3831   32.4063   24.5789 C.ar      1 UNK         0.1595
      4 C4          3.7404   33.6114   24.8652 C.ar      1 UNK        -0.1826
      5 C5          2.3513   33.6773   24.9213 C.ar      1 UNK        -0.0743
      6 C6          1.5868   32.5325   24.6881 C.ar      1 UNK        -0.0546
      7 C7          0.0953   32.5878   24.7697 C.ar      1 UNK        -0.0999
      8 C8         -0.7485   31.9781   25.7092 C.ar      1 UNK        -0.0920
      9 C9         -0.4490   31.2030   26.8926 C.2       1 UNK         0.5036
     10 N10        -1.5066   30.6854   27.5288 N.am      1 UNK        -0.6954
     11 O11         0.7017   31.0305   27.2878 O.2       1 UNK        -0.4943
     12 N12        -2.0046   32.3917   25.3420 N.pl3     1 UNK        -0.0381
     13 N13        -2.0318   33.1597   24.2559 N.2       1 UNK        -0.1379
     14 C14        -0.7740   33.2833   23.8915 C.ar      1 UNK         0.0099
     15 C15        -0.4148   34.0759   22.6693 C.ar      1 UNK        -0.0702
     16 C16         0.7104   34.9080   22.7313 C.ar      1 UNK        -0.0303
     17 C17         1.1000   35.6749   21.6333 C.ar      1 UNK         0.0034
     18 Cl18        2.4957   36.6881   21.7686 Cl        1 UNK        -0.1360
     19 C19         0.3614   35.6132   20.4473 C.ar      1 UNK         0.2632
     20 O20         0.7201   36.3536   19.3504 O.3       1 UNK        -0.5349
     21 C21        -0.7600   34.7877   20.3719 C.ar      1 UNK        -0.3155
     22 C22        -1.1517   34.0229   21.4721 C.ar      1 UNK         0.2762
     23 O23        -2.2749   33.2439   21.3539 O.3       1 UNK        -0.5359
     24 C24         2.2218   31.3233   24.3975 C.ar      1 UNK        -0.0743
     25 C25         3.6111   31.2576   24.3430 C.ar      1 UNK        -0.1826
     26 H26         7.5451   31.4682   24.1829 H         1 UNK         0.0408
     27 H27         6.2684   30.4262   24.8005 H         1 UNK         0.0408
     28 H28         6.2290   30.9922   23.1150 H         1 UNK         0.0408
     29 H29         4.3225   34.5026   25.0487 H         1 UNK         0.1388
     30 H30         1.8720   34.6177   25.1518 H         1 UNK         0.1387
     31 H31        -1.3711   30.1351   28.3645 H         1 UNK         0.3472
     32 H32        -2.4406   30.8268   27.1741 H         1 UNK         0.3472
     33 H33        -2.8493   32.1537   25.8411 H         1 UNK         0.2854
     34 H34         1.2941   34.9606   23.6394 H         1 UNK         0.1563
     35 H35         0.4266   35.9639   18.5240 H         1 UNK         0.4066
     36 H36        -1.3321   34.7441   19.4560 H         1 UNK         0.1367
     37 H37        -2.1172   32.4327   20.8664 H         1 UNK         0.4049
     38 H38         1.6405   30.4307   24.2165 H         1 UNK         0.1387
     39 H39         4.0698   30.3069   24.1177 H         1 UNK         0.1388
@<TRIPOS>BOND
     1    1    2 1
     2    1   26 1
     3    1   27 1
     4    1   28 1
     5    2    3 1
     6    3   25 ar
     7    3    4 ar
     8    4    5 ar
     9    4   29 1
    10    5    6 ar
    11    5   30 1
    12    6    7 1
    13    6   24 ar
    14    7   14 ar
    15    7    8 ar
    16    8    9 1
    17    8   12 ar
    18    9   10 am BACKBONE|DICT|INTERRES
    19    9   11 2
    20   10   31 1
    21   10   32 1
    22   12   13 ar
    23   12   33 1
    24   13   14 ar
    25   14   15 1
    26   15   22 ar
    27   15   16 ar
    28   16   17 ar
    29   16   34 1
    30   17   18 1
    31   17   19 ar
    32   19   20 1
    33   19   21 ar
    34   20   35 1
    35   21   22 ar
    36   21   36 1
    37   22   23 1
    38   23   37 1
    39   24   25 ar
    40   24   38 1
    41   25   39 1
@<TRIPOS>SUBSTRUCTURE
1 UNK 1
@<TRIPOS>COMMENT
CHEMBL366215_00
PLANTSproteinTorsions
3
558 259.5829
1798 164.4943
2417 265.4076
PLANTSmolcadARTstart hb
PLANTSmolcadARTstart HB
LINES
-2.84935 32.1537 25.8411 -4.715 32.263 26.751 0 255 0 5
0.426561 35.9639 18.524 -0.438 34.593 17.191 0 255 0 5
-2.11715 32.4327 20.8664 -1.852 30.806 20.454 0 255 0 5
0.701733 31.0305 27.2878 1.417 32.86 28.398 0 255 0 5
PLANTSmolcadARTstart HBCH
LINES
PLANTSmolcadARTstart HB-CHO
LINES
PLANTSmolcadARTend
PLANTSmolcadARTstart HB_WATER
LINES
PLANTSmolcadARTend

PLANTSmolcadARTend

@<TRIPOS>MOLECULE
CHEMBL252164_00_entry_00010_conf_01
65 68 1
SMALL
USER_CHARGES


@<TRIPOS>ATOM
      1 C1          9.0951   40.2042   26.9723 C.3       1 UNK        -0.1970
      2 C2          8.2359   39.8295   25.7548 C.3       1 UNK         0.1100
      3 N3          8.1330   38.3871   25.5404 N.am      1 UNK        -0.5654
      4 C4          7.0043   37.7275   25.2059 C.2       1 UNK         0.4908
      5 O5          5.9209   38.2927   25.0465 O.2       1 UNK        -0.5003
      6 C6          7.1511   36.2878   25.0445 C.2       1 UNK         0.1537
      7 N7          8.3056   35.6541   25.1612 N.2       1 UNK        -0.0767
      8 O8          8.0746   34.3129   24.8775 O.3       1 UNK        -0.2001
      9 C9          6.7642   34.1510   24.5804 C.2       1 UNK         0.2438
     10 C10         6.3035   32.7628   24.2682 C.ar      1 UNK        -0.1120
     11 C11         4.9277   32.5084   24.2512 C.ar      1 UNK        -0.0248
     12 C12         4.4192   31.2389   23.9511 C.ar      1 UNK        -0.1348
     13 C13         2.8951   31.0413   23.9364 C.3       1 UNK        -0.0189
     14 C14         2.1245   32.3371   24.2559 C.3       1 UNK        -0.1669
     15 C15         2.4397   29.8609   24.8163 C.3       1 UNK        -0.1669
     16 C16         5.3245   30.1990   23.6736 C.ar      1 UNK         0.2747
     17 O17         4.9008   28.9298   23.3751 O.3       1 UNK        -0.5852
     18 C18         6.6978   30.4418   23.6952 C.ar      1 UNK        -0.3248
     19 C19         7.1905   31.7132   23.9866 C.ar      1 UNK         0.2803
     20 O20         8.5485   31.9060   23.9715 O.3       1 UNK        -0.5438
     21 C21         6.1248   35.3811   24.6800 C.2       1 UNK        -0.2589
     22 C22         4.6695   35.6159   24.4445 C.ar      1 UNK        -0.0191
     23 C23         4.2503   36.4413   23.3985 C.ar      1 UNK        -0.1066
     24 C24         2.8948   36.6964   23.2140 C.ar      1 UNK        -0.1203
     25 C25         1.9532   36.1181   24.0682 C.ar      1 UNK        -0.0747
     26 C26         0.4772   36.4600   23.9101 C.3       1 UNK         0.1450
     27 N27        -0.2625   35.4185   23.1885 N.3       1 UNK        -0.6920
     28 C28         0.2440   35.2865   21.8163 C.3       1 UNK         0.0772
     29 C29        -0.4802   34.1586   21.0505 C.3       1 UNK         0.1317
     30 O30        -0.3789   32.9367   21.7728 O.3       1 UNK        -0.4496
     31 C31        -0.9571   33.0252   23.0702 C.3       1 UNK         0.1317
     32 C32        -0.2564   34.1270   23.8937 C.3       1 UNK         0.0772
     33 C33         2.3726   35.3031   25.1221 C.ar      1 UNK        -0.1203
     34 C34         3.7280   35.0477   25.3061 C.ar      1 UNK        -0.1066
     35 H35         9.1358   41.2868   27.0948 H         1 UNK         0.0708
     36 H36         8.6837   39.7873   27.8922 H         1 UNK         0.0708
     37 H37        10.1213   39.8514   26.8640 H         1 UNK         0.0708
     38 H38         7.2262   40.2164   25.8957 H         1 UNK         0.0807
     39 H39         8.6215   40.3179   24.8576 H         1 UNK         0.0807
     40 H40         8.9841   37.8551   25.6545 H         1 UNK         0.3061
     41 H41         4.2402   33.3118   24.4746 H         1 UNK         0.1518
     42 H42         2.6102   30.7730   22.9172 H         1 UNK         0.0669
     43 H43         2.4630   33.1628   23.6288 H         1 UNK         0.0641
     44 H44         1.0563   32.2098   24.0763 H         1 UNK         0.0641
     45 H45         2.2424   32.6409   25.2958 H         1 UNK         0.0641
     46 H46         2.9884   28.9506   24.5718 H         1 UNK         0.0641
     47 H47         2.5820   30.0584   25.8784 H         1 UNK         0.0641
     48 H48         1.3800   29.6521   24.6674 H         1 UNK         0.0641
     49 H49         4.8064   28.7815   22.4317 H         1 UNK         0.4486
     50 H50         7.3869   29.6382   23.4775 H         1 UNK         0.1348
     51 H51         8.9950   31.4765   24.7042 H         1 UNK         0.4079
     52 H52         4.9736   36.8969   22.7378 H         1 UNK         0.1368
     53 H53         2.5777   37.3496   22.4142 H         1 UNK         0.1339
     54 H54         0.0567   36.5841   24.9098 H         1 UNK         0.0670
     55 H55         0.3643   37.4151   23.3930 H         1 UNK         0.0670
     56 H56         0.1174   36.2336   21.2901 H         1 UNK         0.0716
     57 H57         1.3183   35.0934   21.8360 H         1 UNK         0.0716
     58 H58        -1.5271   34.4134   20.8741 H         1 UNK         0.0533
     59 H59        -0.0240   34.0226   20.0697 H         1 UNK         0.0533
     60 H60        -2.0306   33.2106   23.0002 H         1 UNK         0.0533
     61 H61        -0.8411   32.0618   23.5666 H         1 UNK         0.0533
     62 H62         0.7717   33.8299   24.1081 H         1 UNK         0.0716
     63 H63        -0.7476   34.2328   24.8611 H         1 UNK         0.0716
     64 H64         1.6517   34.8743   25.8029 H         1 UNK         0.1339
     65 H65         4.0456   34.4203   26.1265 H         1 UNK         0.1368
@<TRIPOS>BOND
     1    1    2 1
     2    1   35 1
     3    1   36 1
     4    1   37 1
     5    2    3 1
     6    2   38 1
     7    2   39 1
     8    3    4 am BACKBONE|DICT|INTERRES
     9    3   40 1
    10    4    5 2
    11    4    6 1
    12    6   21 1
    13    6    7 2
    14    7    8 1
    15    8    9 1
    16    9   10 1
    17    9   21 2
    18   10   19 ar
    19   10   11 ar
    20   11   12 ar
    21   11   41 1
    22   12   13 1
    23   12   16 ar
    24   13   14 1
    25   13   15 1
    26   13   42 1
    27   14   43 1
    28   14   44 1
    29   14   45 1
    30   15   46 1
    31   15   47 1
    32   15   48 1
    33   16   17 1
    34   16   18 ar
    35   17   49 1
    36   18   19 ar
    37   18   50 1
    38   19   20 1
    39   20   51 1
    40   21   22 1
    41   22   34 ar
    42   22   23 ar
    43   23   24 ar
    44   23   52 1
    45   24   25 ar
    46   24   53 1
    47   25   26 1
    48   25   33 ar
    49   26   27 1
    50   26   54 1
    51   26   55 1
    52   27   32 1
    53   27   28 1
    54   28   29 1
    55   28   56 1
    56   28   57 1
    57   29   30 1
    58   29   58 1
    59   29   59 1
    60   30   31 1
    61   31   32 1
    62   31   60 1
    63   31   61 1
    64   32   62 1
    65   32   63 1
    66   33   34 ar
    67   33   64 1
    68   34   65 1
@<TRIPOS>SUBSTRUCTURE
1 UNK 1
@<TRIPOS>COMMENT
CHEMBL252164_00
PLANTSproteinTorsions
3
558 207.3370
1798 207.1487
2417 74.3160
PLANTSmolcadARTstart hb
PLANTSmolcadARTstart HB
LINES
8.99499 31.4765 24.7042 10.692 30.921 25.821 0 255 0 5
-0.37893 32.9367 21.7728 -1.42007 31.4383 20.8 0 255 0 5
PLANTSmolcadARTstart HBCH
LINES
PLANTSmolcadARTstart HB-CHO
LINES
PLANTSmolcadARTend
PLANTSmolcadARTstart HB_WATER
LINES
PLANTSmolcadARTend

PLANTSmolcadARTend

@<TRIPOS>MOLECULE
CHEMBL402712_entry_00018_conf_01
44 47 1
SMALL
USER_CHARGES


@<TRIPOS>ATOM
      1 C1         -1.1251   34.5817   21.1095 C.3       1 UNK        -0.0094
      2 C2          0.5766   34.7798   22.9828 C.3       1 UNK         0.0577
      3 C3          0.8589   34.3793   24.4508 C.3       1 UNK        -0.0806
      4 N4          0.8738   32.9143   24.6474 N.pl3     1 UNK        -0.4372
      5 C5          2.0462   32.1703   24.4665 C.ar      1 UNK         0.1501
      6 C6          1.9718   30.7900   24.1987 C.ar      1 UNK        -0.1081
      7 C7          3.1032   30.0022   23.9873 C.ar      1 UNK        -0.1120
      8 C8          4.3376   30.6489   24.0443 C.ar      1 UNK         0.1517
      9 O9          5.5648   30.0876   23.8683 O.3       1 UNK        -0.2346
     10 N10         6.5225   31.0995   24.0102 N.2       1 UNK         0.0235
     11 C11         5.8903   32.2311   24.2576 C.2       1 UNK         0.1699
     12 C12         6.6295   33.5147   24.4881 C.ar      1 UNK        -0.1145
     13 C13         5.8785   34.6831   24.6708 C.ar      1 UNK        -0.0272
     14 C14         6.5002   35.9168   24.8641 C.ar      1 UNK         0.0015
     15 Cl15        5.5219   37.3256   25.0903 Cl        1 UNK        -0.1147
     16 C16         7.8962   35.9961   24.8714 C.ar      1 UNK         0.2778
     17 O17         8.5360   37.1942   25.0608 O.3       1 UNK        -0.5246
     18 C18         8.6558   34.8429   24.6795 C.ar      1 UNK        -0.3146
     19 C19         8.0335   33.6089   24.4829 C.ar      1 UNK         0.2799
     20 O20         8.8276   32.5108   24.2699 O.3       1 UNK        -0.5406
     21 C21         4.4725   32.0188   24.2929 C.ar      1 UNK        -0.2208
     22 C22         3.3140   32.7875   24.4916 C.ar      1 UNK        -0.0167
     23 C23        -0.4648   32.4179   24.2675 C.3       1 UNK        -0.0806
     24 C24        -0.8131   32.7029   22.7882 C.3       1 UNK         0.0577
     25 H25        -0.3595   34.1321   20.4749 H         1 UNK         0.1253
     26 H26        -2.1155   34.1800   20.8916 H         1 UNK         0.1253
     27 H27        -1.1223   35.6698   21.0334 H         1 UNK         0.1253
     28 H28         1.3149   34.3761   22.2868 H         1 UNK         0.1299
     29 H29         0.5221   35.8629   22.8648 H         1 UNK         0.1299
     30 H30         1.7899   34.8425   24.7716 H         1 UNK         0.1041
     31 H31         0.0973   34.8137   25.1012 H         1 UNK         0.1041
     32 H32         1.0158   30.2946   24.1273 H         1 UNK         0.1361
     33 H33         3.0260   28.9447   23.7819 H         1 UNK         0.1704
     34 H34         4.7991   34.6379   24.6774 H         1 UNK         0.1612
     35 H35         9.2150   37.3627   24.4034 H         1 UNK         0.4128
     36 H36         9.7347   34.9084   24.6758 H         1 UNK         0.1453
     37 H37         8.6123   32.0452   23.4587 H         1 UNK         0.4133
     38 H38         3.4178   33.8446   24.6778 H         1 UNK         0.1494
     39 H39        -0.5626   31.3560   24.4921 H         1 UNK         0.1041
     40 H40        -1.2076   32.8939   24.9105 H         1 UNK         0.1041
     41 H41        -1.8185   32.3618   22.5377 H         1 UNK         0.1299
     42 H42        -0.0962   32.2653   22.0903 H         1 UNK         0.1299
     43 N43        -0.8058   34.2301   22.5754 N.4       1 UNK        -0.4424
     44 H44        -1.5037   34.6400   23.1806 H         1 UNK         0.3082
@<TRIPOS>BOND
     1    1   25 1
     2    1   26 1
     3    1   27 1
     4    1   43 1
     5    2    3 1
     6    2   28 1
     7    2   29 1
     8    2   43 1
     9    3    4 1
    10    3   30 1
    11    3   31 1
    12    4    5 1
    13    4   23 1
    14    5   22 ar
    15    5    6 ar
    16    6    7 ar
    17    6   32 1
    18    7    8 ar
    19    7   33 1
    20    8   21 ar
    21    8    9 1
    22    9   10 1
    23   10   11 2
    24   11   12 1
    25   11   21 1
    26   12   19 ar
    27   12   13 ar
    28   13   14 ar
    29   13   34 1
    30   14   15 1
    31   14   16 ar
    32   16   17 1
    33   16   18 ar
    34   17   35 1
    35   18   19 ar
    36   18   36 1
    37   19   20 1
    38   20   37 1
    39   21   22 ar
    40   22   38 1
    41   23   24 1
    42   23   39 1
    43   23   40 1
    44   24   41 1
    45   24   42 1
    46   24   43 1
    47   43   44 1
@<TRIPOS>SUBSTRUCTURE
1 UNK 1
@<TRIPOS>COMMENT
CHEMBL402712
PLANTSproteinTorsions
3
558 213.2745
1798 349.4218
2417 314.1929
PLANTSmolcadARTstart hb
PLANTSmolcadARTstart HB
LINES
9.21502 37.3627 24.4034 10.319 37.007 22.774 0 255 0 5
8.82755 32.5108 24.2699 10.1274 31.3187 25.343 0 255 0 5
PLANTSmolcadARTstart HBCH
LINES
PLANTSmolcadARTstart HB-CHO
LINES
PLANTSmolcadARTend
PLANTSmolcadARTstart HB_WATER
LINES
PLANTSmolcadARTend

PLANTSmolcadARTend

@<TRIPOS>MOLECULE
CHEMBL424811_00_entry_00019_conf_01
42 44 1
SMALL
USER_CHARGES


@<TRIPOS>ATOM
      1 C1         -2.1959   30.0203   27.9048 C.3       1 UNK         0.0624
      2 N2         -2.0365   30.9037   26.7562 N.am      1 UNK        -0.5737
      3 C3         -0.8514   31.3209   26.2719 C.2       1 UNK         0.4865
      4 O4          0.2377   30.9888   26.7421 O.2       1 UNK        -0.4992
      5 C5         -0.9409   32.2099   25.1344 C.ar      1 UNK        -0.0901
      6 C6          0.0552   32.8698   24.4000 C.ar      1 UNK        -0.1004
      7 C7          1.5392   32.7638   24.5446 C.ar      1 UNK        -0.0539
      8 C8          2.1914   31.5609   24.2674 C.ar      1 UNK        -0.0742
      9 C9          3.5753   31.4743   24.3875 C.ar      1 UNK        -0.1826
     10 C10         4.3245   32.5835   24.7818 C.ar      1 UNK         0.1591
     11 O11         5.6917   32.4038   24.8709 O.3       1 UNK        -0.3670
     12 C12         6.5059   33.4831   25.3165 C.3       1 UNK         0.1383
     13 C13         3.6653   33.7918   25.0589 C.ar      1 UNK        -0.1826
     14 C14         2.2812   33.8785   24.9403 C.ar      1 UNK        -0.0742
     15 C15        -0.6481   33.6750   23.4688 C.ar      1 UNK         0.0097
     16 C16        -0.0835   34.5614   22.3990 C.ar      1 UNK        -0.0698
     17 C17         0.9524   35.4371   22.7479 C.ar      1 UNK        -0.0305
     18 C18         1.5224   36.2902   21.8030 C.ar      1 UNK         0.0035
     19 Cl19        2.7951   37.3552   22.2917 Cl        1 UNK        -0.1361
     20 C20         1.0593   36.2718   20.4833 C.ar      1 UNK         0.2629
     21 O21         1.6008   37.0970   19.5315 O.3       1 UNK        -0.5349
     22 C22         0.0288   35.4040   20.1230 C.ar      1 UNK        -0.3155
     23 C23        -0.5446   34.5537   21.0701 C.ar      1 UNK         0.2761
     24 O24        -1.5723   33.7366   20.6717 O.3       1 UNK        -0.5357
     25 N25        -1.9501   33.5664   23.6188 N.2       1 UNK        -0.1386
     26 N26        -2.1129   32.7014   24.6162 N.pl3     1 UNK        -0.0382
     27 H27        -3.1148   30.2697   28.4352 H         1 UNK         0.0742
     28 H28        -2.2633   28.9834   27.5752 H         1 UNK         0.0742
     29 H29        -1.3689   30.1057   28.6112 H         1 UNK         0.0742
     30 H30        -2.8827   31.1765   26.2783 H         1 UNK         0.3096
     31 H31         1.6291   30.6929   23.9551 H         1 UNK         0.1388
     32 H32         4.0700   30.5391   24.1702 H         1 UNK         0.1386
     33 H33         7.5493   33.1676   25.3244 H         1 UNK         0.0406
     34 H34         6.4275   34.3450   24.6520 H         1 UNK         0.0406
     35 H35         6.2456   33.7879   26.3314 H         1 UNK         0.0406
     36 H36         4.2091   34.6721   25.3658 H         1 UNK         0.1386
     37 H37         1.7871   34.8151   25.1549 H         1 UNK         0.1388
     38 H38         1.3244   35.4564   23.7626 H         1 UNK         0.1564
     39 H39        -0.3313   35.3938   19.1040 H         1 UNK         0.1366
     40 H40        -1.3704   32.8045   20.7770 H         1 UNK         0.4048
     41 H41        -3.0312   32.4499   24.9520 H         1 UNK         0.2856
     42 H42         2.5354   37.2653   19.6696 H         1 UNK         0.4065
@<TRIPOS>BOND
     1    1    2 1
     2    1   27 1
     3    1   28 1
     4    1   29 1
     5    2    3 am BACKBONE|DICT|INTERRES
     6    2   30 1
     7    3    4 2
     8    3    5 1
     9    5   26 ar
    10    5    6 ar
    11    6    7 1
    12    6   15 ar
    13    7   14 ar
    14    7    8 ar
    15    8    9 ar
    16    8   31 1
    17    9   10 ar
    18    9   32 1
    19   10   11 1
    20   10   13 ar
    21   11   12 1
    22   12   33 1
    23   12   34 1
    24   12   35 1
    25   13   14 ar
    26   13   36 1
    27   14   37 1
    28   15   16 1
    29   15   25 ar
    30   16   23 ar
    31   16   17 ar
    32   17   18 ar
    33   17   38 1
    34   18   19 1
    35   18   20 ar
    36   20   21 1
    37   20   22 ar
    38   21   42 1
    39   22   23 ar
    40   22   39 1
    41   23   24 1
    42   24   40 1
    43   25   26 ar
    44   26   41 1
@<TRIPOS>SUBSTRUCTURE
1 UNK 1
@<TRIPOS>COMMENT
CHEMBL424811_00
PLANTSproteinTorsions
3
558 269.1390
1798 63.3251
2417 246.5249
PLANTSmolcadARTstart hb
PLANTSmolcadARTstart HB
LINES
-2.88267 31.1765 26.2783 -4.715 32.263 26.751 0 255 0 5
-1.3704 32.8045 20.777 -1.852 30.806 20.454 0 255 0 5
PLANTSmolcadARTstart HBCH
LINES
-3.03124 32.4499 24.952 -4.682 31.898 23.836 255 0 0 5
PLANTSmolcadARTstart HB-CHO
LINES
PLANTSmolcadARTend
PLANTSmolcadARTstart HB_WATER
LINES
PLANTSmolcadARTend

PLANTSmolcadARTend

@<TRIPOS>MOLECULE
CHEMBL190182_00_entry_00002_conf_01
45 47 1
SMALL
USER_CHARGES


@<TRIPOS>ATOM
      1 C1          8.2172   38.9611   25.1858 C.3       1 UNK        -0.1971
      2 C2          7.8846   37.4609   25.1751 C.3       1 UNK         0.1070
      3 N3          6.4855   37.1802   24.8582 N.am      1 UNK        -0.5726
      4 C4          5.9234   35.9552   24.8544 C.2       1 UNK         0.4859
      5 O5          6.5374   34.9213   25.1211 O.2       1 UNK        -0.4985
      6 C6          4.5184   35.9317   24.5122 C.ar      1 UNK        -0.0893
      7 C7          3.6906   34.8793   24.0965 C.ar      1 UNK        -0.1016
      8 C8          4.0299   33.4290   23.9713 C.ar      1 UNK        -0.0540
      9 C9          5.2925   33.0454   23.5153 C.ar      1 UNK        -0.0742
     10 C10         5.6054   31.6957   23.3825 C.ar      1 UNK        -0.1828
     11 C11         4.6660   30.7147   23.7018 C.ar      1 UNK         0.1592
     12 O12         5.0651   29.4021   23.5362 O.3       1 UNK        -0.3669
     13 C13         6.0913   29.1022   22.5963 C.3       1 UNK         0.1383
     14 C14         3.3979   31.1041   24.1613 C.ar      1 UNK        -0.1828
     15 C15         3.0839   32.4537   24.2929 C.ar      1 UNK        -0.0742
     16 C16         2.4403   35.4847   23.8126 C.ar      1 UNK         0.0096
     17 C17         1.1712   34.8222   23.3642 C.ar      1 UNK        -0.0762
     18 C18         0.5065   33.9887   24.2726 C.ar      1 UNK        -0.0102
     19 C19        -0.6740   33.3366   23.9192 C.ar      1 UNK        -0.0672
     20 Br20       -1.5274   32.2078   25.1973 Br        1 UNK        -0.1045
     21 C21        -1.2111   33.5174   22.6417 C.ar      1 UNK         0.2803
     22 O22        -2.3705   32.8882   22.2694 O.3       1 UNK        -0.5330
     23 C23        -0.5615   34.3464   21.7279 C.ar      1 UNK        -0.3215
     24 C24         0.6232   34.9958   22.0800 C.ar      1 UNK         0.2859
     25 O25         1.2366   35.7815   21.1375 O.3       1 UNK        -0.5349
     26 N26         2.4778   36.7859   24.0005 N.2       1 UNK        -0.1396
     27 N27         3.7189   37.0423   24.4058 N.pl3     1 UNK        -0.0368
     28 H28         9.2721   39.1186   25.4116 H         1 UNK         0.0699
     29 H29         8.0196   39.4187   24.2157 H         1 UNK         0.0699
     30 H30         7.6407   39.4952   25.9419 H         1 UNK         0.0699
     31 H31         8.5008   36.9624   24.4261 H         1 UNK         0.0835
     32 H32         8.1522   37.0084   26.1322 H         1 UNK         0.0835
     33 H33         5.9096   37.9784   24.6345 H         1 UNK         0.3075
     34 H34         6.0325   33.7908   23.2620 H         1 UNK         0.1388
     35 H35         6.5848   31.4095   23.0281 H         1 UNK         0.1387
     36 H36         6.2825   28.0293   22.6025 H         1 UNK         0.0406
     37 H37         5.7993   29.3794   21.5823 H         1 UNK         0.0406
     38 H38         7.0258   29.6051   22.8505 H         1 UNK         0.0406
     39 H39         2.6442   30.3758   24.4193 H         1 UNK         0.1387
     40 H40         2.1026   32.7391   24.6434 H         1 UNK         0.1388
     41 H41         0.9054   33.8427   25.2662 H         1 UNK         0.1565
     42 H42        -2.9288   32.6620   23.0164 H         1 UNK         0.4069
     43 H43        -0.9755   34.4816   20.7388 H         1 UNK         0.1364
     44 H44         1.9570   35.3330   20.6895 H         1 UNK         0.4053
     45 H45         4.0256   37.9837   24.6038 H         1 UNK         0.2855
@<TRIPOS>BOND
     1    1    2 1
     2    1   28 1
     3    1   29 1
     4    1   30 1
     5    2    3 1
     6    2   31 1
     7    2   32 1
     8    3    4 am BACKBONE|DICT|INTERRES
     9    3   33 1
    10    4    5 2
    11    4    6 1
    12    6   27 ar
    13    6    7 ar
    14    7    8 1
    15    7   16 ar
    16    8   15 ar
    17    8    9 ar
    18    9   10 ar
    19    9   34 1
    20   10   11 ar
    21   10   35 1
    22   11   12 1
    23   11   14 ar
    24   12   13 1
    25   13   36 1
    26   13   37 1
    27   13   38 1
    28   14   15 ar
    29   14   39 1
    30   15   40 1
    31   16   17 1
    32   16   26 ar
    33   17   24 ar
    34   17   18 ar
    35   18   19 ar
    36   18   41 1
    37   19   20 1
    38   19   21 ar
    39   21   22 1
    40   21   23 ar
    41   22   42 1
    42   23   24 ar
    43   23   43 1
    44   24   25 1
    45   25   44 1
    46   26   27 ar
    47   27   45 1
@<TRIPOS>SUBSTRUCTURE
1 UNK 1
@<TRIPOS>COMMENT
CHEMBL190182_00
PLANTSproteinTorsions
3
558 229.0197
1798 252.6628
2417 39.6836
PLANTSmolcadARTstart hb
PLANTSmolcadARTstart HB
LINES
-2.92877 32.662 23.0164 -4.682 31.898 23.836 0 255 0 5
-2.37046 32.8882 22.2694 -1.84804 31.6093 20.7006 0 255 0 5
PLANTSmolcadARTstart HBCH
LINES
PLANTSmolcadARTstart HB-CHO
LINES
PLANTSmolcadARTend
PLANTSmolcadARTstart HB_WATER
LINES
PLANTSmolcadARTend

PLANTSmolcadARTend
