# Supplementary material for: Building shape-focused pharmacophore models for effective docking screening
Source: J Cheminform. 2024 Aug 9;16:97. doi: 10.1186/s13321-024-00857-6 (PMC11312248; doi:10.1186/s13321-024-00857-6)
Supplement: Supplementary file 2 — Additional file2 [file 13321_2024_857_MOESM2_ESM.zip › supplementary_files/hsp90/o-lap_model_shape-esp.mol2]

# O-LAP model - after ldlim
# Command (no-ldlim): o-lap --clustermin 8 --nib --nibthreshold 0.1 --prefix clustermin-8-nib-nibthreshold-0.1-nib input_noldlim.mol2 > o-lap_model_shape-esp.mol2

@<TRIPOS>MOLECULE
 clustermin-8-nib-nibthreshold-0.1-nib0
 67
 SMALL
 USER_CHARGES

@<TRIPOS>ATOM
      1 C1        -1.6651   31.8103   25.3031 C.3       1 LIG         0.000
      2 C2         3.9424   32.1486   24.0240 C.3       1 LIG         0.000
      3 C3         2.5345   36.2098   22.1885 C.3       1 LIG         0.000
      4 C4         1.9087   35.0204   23.0365 C.3       1 LIG         0.000
      5 C5        -0.0077   32.1630   24.3092 C.3       1 LIG         0.000
      6 C6         5.5840   33.1774   24.3048 C.3       1 LIG         0.000
      7 C7         0.7911   33.6393   23.8096 C.3       1 LIG         0.000
      8 C8         7.3535   33.6785   25.2162 C.3       1 LIG         0.000
      9 N1         3.7979   33.1434   24.8222 N.3       1 LIG         0.224
     10 N2         5.4140   33.3688   24.6941 N.3       1 LIG         0.297
     11 N3         1.8228   34.4461   24.0049 N.3       1 LIG         0.338
     12 N4         6.8904   32.2139   24.3511 N.3       1 LIG         0.548
     13 N5         0.3268   34.2628   22.6553 N.3       1 LIG         0.327
     14 N6        -1.2173   33.1779   22.7662 N.3       1 LIG         0.512
     15 N7        -1.0344   34.2892   21.0019 N.3       1 LIG         0.511
     16 N8        -1.3728   32.1134   24.7943 N.3       1 LIG         0.513
     17 N9        -2.7904   32.1693   23.3972 N.3       1 LIG         0.407
     18 N10        4.6790   30.8583   23.8724 N.3       1 LIG         0.302
     19 N11        5.6310   29.8047   23.1898 N.3       1 LIG         0.275
     20 N12        4.5623   30.9995   23.7997 N.3       1 LIG         0.522
     21 N13        6.6138   31.2656   23.6528 N.3       1 LIG         0.296
     22 N14        0.4176   35.7626   20.9516 N.3       1 LIG         0.513
     23 N15        1.2731   35.5649   22.4133 N.3       1 LIG         0.319
     24 N16        2.2175   37.0526   21.1727 N.3       1 LIG         0.510
     25 N17        1.0955   37.1059   19.8355 N.3       1 LIG         0.367
     26 N18        5.1550   28.7593   22.1944 N.3       1 LIG         0.449
     27 N19        1.1629   33.1597   24.5656 N.3       1 LIG         0.520
     28 O1         1.8239   32.1809   25.4093 O.3       1 LIG        -0.466
     29 O2        -0.5038   34.9558   20.9438 O.3       1 LIG        -0.322
     30 O3         0.3478   35.0515   21.3774 O.3       1 LIG        -0.655
     31 O4         4.8025   30.1299   23.8807 O.3       1 LIG        -0.347
     32 O5         4.9948   29.3364   22.9877 O.3       1 LIG        -0.585
     33 O6         6.4971   30.0769   22.0683 O.3       1 LIG        -0.228
     34 O7         8.5796   31.5348   23.0825 O.3       1 LIG        -0.333
     35 O8         7.3731   30.1085   23.3320 O.3       1 LIG        -0.354
     36 O9         5.8182   33.5975   24.8338 O.3       1 LIG        -0.579
     37 O10        0.3324   37.9788   21.5186 O.3       1 LIG        -0.453
     38 O11        2.0967   37.5098   22.6971 O.3       1 LIG        -0.321
     39 O12        3.0335   34.0675   25.0658 O.3       1 LIG        -0.203
     40 O13        8.1536   31.9753   24.3096 O.3       1 LIG        -0.649
     41 O14        0.7761   33.6100   24.3204 O.3       1 LIG        -0.571
     42 O15       -1.8253   32.2226   23.9937 O.3       1 LIG        -0.800
     43 O16       -1.3657   33.4175   21.6090 O.3       1 LIG        -0.779
     44 O17        5.7114   31.6802   23.9607 O.3       1 LIG        -0.531
     45 O18        3.3564   36.4056   23.9441 O.3       1 LIG        -0.528
     46 O19       -1.6654   31.4325   25.5863 O.3       1 LIG        -0.590
     47 O20        3.4929   31.1657   24.1472 O.3       1 LIG        -0.572
     48 O21       -1.3623   32.5026   24.5919 O.3       1 LIG        -0.269
     49 O22       -1.1740   33.7608   23.0020 O.3       1 LIG        -0.580
     50 O23        1.2127   36.7740   20.6562 O.3       1 LIG        -0.801
     51 O24        1.5894   35.3634   23.0373 O.3       1 LIG        -0.460
     52 O25        0.1639   31.9634   24.7769 O.3       1 LIG        -0.417
     53 O26       -0.9960   30.9281   26.9875 O.3       1 LIG        -0.227
     54 O27       -0.5917   35.3006   20.3449 O.3       1 LIG        -0.592
     55 O28        7.9286   38.4486   25.0859 O.3       1 LIG        -0.260
     56 O29        2.5463   32.0639   24.6240 O.3       1 LIG        -0.192
     57 C9         0.9634   32.6850   24.5389 C.ar      1 LIG         0.000
     58 C10       -0.8230   32.9410   24.0803 C.ar      1 LIG         0.000
     59 C11       -0.3763   34.0823   22.9528 C.ar      1 LIG         0.000
     60 C12        0.7449   34.9113   22.9453 C.ar      1 LIG         0.000
     61 C13        7.4929   30.6821   22.4874 C.ar      1 LIG         0.000
     62 C14        6.0563   29.6805   23.1890 C.ar      1 LIG         0.000
     63 C15        5.3363   31.2827   23.8221 C.ar      1 LIG         0.000
     64 C16        8.0311   30.6694   23.8383 C.ar      1 LIG         0.000
     65 C17        1.0912   35.8671   21.3655 C.ar      1 LIG         0.000
     66 C18        2.3110   35.4436   23.9070 C.ar      1 LIG         0.000
     67 C19        4.8889   32.6813   24.2761 C.ar      1 LIG         0.000
