# Supplementary material for: Building shape-focused pharmacophore models for effective docking screening
Source: J Cheminform. 2024 Aug 9;16:97. doi: 10.1186/s13321-024-00857-6 (PMC11312248; doi:10.1186/s13321-024-00857-6)
Supplement: Supplementary file 2 — Additional file2 [file 13321_2024_857_MOESM2_ESM.zip › supplementary_files/hsp90/o-lap_model_shape-only.mol2]

# O-LAP model
# Command: o-lap --mcl --clustermin 8 --mclI 2.5 --prefix mcl-mclI-2.5-clustermin-8 input_noldlim.mol2 > o-lap_model_shape-only.mol2

@<TRIPOS>MOLECULE
 mcl-mclI-2.5-clustermin-80
 45
 SMALL
 USER_CHARGES

@<TRIPOS>ATOM
      1 C1         0.6022   34.8155   22.3052 C.ar      1 LIG         0.327
      2 C2         5.6360   31.5477   23.8852 C.ar      1 LIG        -0.221
      3 C3        -0.7504   32.8299   24.1562 C.ar      1 LIG         0.403
      4 C4        -0.2641   33.9000   23.1830 C.ar      1 LIG         0.298
      5 C5         1.8746   34.3089   24.0682 C.ar      1 LIG         0.338
      6 C6         5.8850   29.7274   23.1929 C.ar      1 LIG         0.235
      7 S1         3.3329   34.3467   25.3047 S.3       1 LIG        -0.203
      8 C7        -1.1335   34.1494   21.1488 C.ar      1 LIG         0.511
      9 C8         7.1559   29.9586   23.3109 C.ar      1 LIG        -0.325
     10 C9         4.0614   33.0797   24.6825 C.2       1 LIG         0.133
     11 C10        6.7611   31.1436   23.5282 C.ar      1 LIG         0.160
     12 C11        5.4582   29.2886   22.8462 C.3       1 LIG        -0.189
     13 C12       -0.0277   32.3162   24.3643 C.3       1 LIG        -0.162
     14 N1        -1.4357   33.3942   21.8760 N.ar      1 LIG        -0.657
     15 C13        1.4457   32.4917   24.6176 C.ar      1 LIG         0.170
     16 C14        0.9630   35.1994   23.0812 C.ar      1 LIG        -0.170
     17 C15        4.8118   30.7124   23.7383 C.ar      1 LIG         0.302
     18 C16        0.5163   35.7868   20.8955 C.ar      1 LIG         0.513
     19 C17        5.3729   33.3829   24.7409 C.ar      1 LIG         0.297
     20 N2         0.8171   33.6170   23.7254 N.pl3     1 LIG        -0.075
     21 C18        4.4575   32.4709   24.3431 C.ar      1 LIG         0.160
     22 C19       -1.1997   32.4055   24.7372 C.3       1 LIG        -0.170
     23 C20        7.2612   32.0410   24.1258 C.ar      1 LIG         0.337
     24 N3         0.9686   33.7693   24.3879 N.2       1 LIG        -0.462
     25 O1         0.9091   35.5019   21.8113 O.3       1 LIG        -0.545
     26 S2         3.7787   32.0174   24.0635 S.3       1 LIG         0.063
     27 N4         1.7855   35.0850   22.9891 N.pl3     1 LIG        -0.063
     28 N5         5.5802   33.4080   25.0467 N.2       1 LIG        -0.360
     29 C21        1.1417   33.7194   23.6189 C.ar      1 LIG        -0.134
     30 C22        6.2216   32.3219   24.5546 C.ar      1 LIG         0.536
     31 C23        7.5986   32.0987   24.6338 C.ar      1 LIG        -0.433
     32 N6        -0.0080   34.7911   21.2704 N.ar      1 LIG        -0.655
     33 C24        2.0818   37.3069   22.1934 C.3       1 LIG        -0.287
     34 C25        2.6509   35.9588   22.2767 C.3       1 LIG        -0.141
     35 C26       -1.6745   31.2433   25.7185 C.3       1 LIG        -0.171
     36 N7        -1.8253   32.2226   23.9937 N.pl3     1 LIG        -0.800
     37 N8         3.6319   31.5836   24.1246 N.2       1 LIG        -0.479
     38 N9         2.0107   35.2009   23.0719 N.2       1 LIG        -0.472
     39 S3         1.9937   31.8225   25.0696 S.3       1 LIG        -0.192
     40 H1        -1.3949   32.0369   24.8871 H         1 LIG         0.365
     41 H2        -2.9299   32.5300   23.1068 H         1 LIG         0.407
     42 C27        8.1059   30.7929   23.8850 C.ar      1 LIG         0.097
     43 C28        3.6737   31.2333   24.2175 C.ar      1 LIG        -0.183
     44 C29       -1.1981   33.0840   23.0989 C.ar      1 LIG         0.512
     45 N10       -0.5917   35.3006   20.3449 N.ar      1 LIG        -0.592
