# Supplementary material for: Building shape-focused pharmacophore models for effective docking screening
Source: J Cheminform. 2024 Aug 9;16:97. doi: 10.1186/s13321-024-00857-6 (PMC11312248; doi:10.1186/s13321-024-00857-6)
Supplement: Supplementary file 2 — Additional file2 [file 13321_2024_857_MOESM2_ESM.zip › supplementary_files/hsp90/test_set.smi]

COC1=CC=C(C2=C(C3=CC(Cl)=C([O-])C=C3O)NN=C2C(=O)[O-])C=C1 CHEMBL426446
C=CCNC1=C2C[C@H](C)C[C@H](OC)[C@@H](O)[C@H](C)/C=C(\C)[C@H](OC(N)=O)[C@@H](OC)C=CC=C(C)C(=O)NC(=CC1=O)C2=O CHEMBL368483
CCC1=CC(C2=NNC(C)=C2C2=CC=C3OCCOC3=C2)=C(O)C=C1O CHEMBL399530
CCOC1=CC=C(C2=C(C3=C(O)C=C(O)C(CC)=C3)N=NS2)C=C1 CHEMBL514748
COC1=CC=C(C2=C(C3=CC(Cl)=C(O)C=C3O)NN=C2C(=O)[O-])C=C1 CHEMBL426446
COC1=CC=C(C2=C(C(=O)NC(C)C)NN=C2C2=CC(Cl)=C(O)C=C2O)C=C1 CHEMBL365700
CO[C@H]1/C=C\C=C(/C)C(=O)NC2=C(O)C(=C(N)C(O)=C2)C[C@@H](C)C[C@H](OC)[C@H](O)[C@@H](C)/C=C(\C)[C@@H]1OC(N)=O CHEMBL209356
O=S(=O)([N-]C1=CC=C(O)C(C2=C(O)C=CC3=CC=CC=C32)=C1)C1=CC=CS1 CHEMBL200628
COC1=CC=C(C2=C(C(=O)NC(C)C)NN=C2C2=CC(Cl)=C([O-])C=C2O)C=C1 CHEMBL365700
CCOP(=O)(CCN1C(SC2=NC3=CN=CC(Cl)=C3S2)=NC2=C(N)N=CN=C21)OCC CHEMBL212850
CC(C)(C)C[NH2+]CCN1C(SC2=NC3=CC=CC(Cl)=C3S2)=NC2=C(N)N=CN=C21 CHEMBL215657
OC1=CC=C2C(=C1)ON=C2C1=CC(Br)=C(O)C=C1O CHEMBL361078
C=CCNC1=C2C[C@H](C)C[C@H](OC)[C@H](O)[C@@H](C)/C=C(\C)[C@@H](OC(N)=O)[C@H](OC)C=CC=C(C)C(=O)NC(=CC1=O)C2=O CHEMBL378352
CC(=O)OCCN1C(SC2=NC3=CC=CC(Cl)=C3S2)=NC2=C(N)N=CN=C21 CHEMBL448474
CCCCN1C(SC2=NC3=CC=CC(OC)=C3S2)=NC2=C(N)N=CN=C21 CHEMBL386399
CCCCN1C(SC2=NC3=CN=CC(Cl)=C3S2)=NC2=C(N)N=CN=C21 CHEMBL377958
CCC1=CC(C2=C(C3=CC=C4OCOC4=C3)C(C(=O)[O-])=NN2)=C(O)C=C1O CHEMBL178130
[O-]C1=C(Br)C=C(C2=NOC3=CC(O)=CC=C32)C(O)=C1 CHEMBL361078
OC1=CC=C2C(=C1)ON=C2C1=CC(Cl)=C(O)C=C1O CHEMBL362307
CC(=O)OCCCCN1C(SC2=NC3=CC=CC(Cl)=C3S2)=NC2=C(N)N=CN=C21 CHEMBL377631
CO[C@H]1/C=C\C=C(/C)C(=O)NC2=CC=C(O)C(=C2)C[C@@H](C)C[C@H](OC)[C@H](O)[C@@H](C)/C=C(\C)[C@@H]1OC(N)=O CHEMBL511439
CO[C@H]1C[C@H](C)CC2=CC(=CC(Cl)=C2O)NC(=O)/C(C)=C/CC[C@H](OC)[C@@H](OC(N)=O)/C(C)=C/[C@H](C)[C@H]1O CHEMBL511618
CCOP(=O)(CCN1C(SC2=NC3=CC=CC(Cl)=C3S2)=NC2=C(N)N=CN=C21)OCC CHEMBL377371
CO[C@H]1C=CC=C(C)C(=O)NC2=CC(=O)C(OC)C(=C[C@@H](C)C[C@H](OC)[C@H](O)[C@@H](C)/C=C(\C)[C@@H]1OC(N)=O)C2=O CHEMBL278315
[O-]C1=C(Cl)C=C(C2=NOC3=CC(O)=CC=C32)C(O)=C1 CHEMBL362307
N#Cc1ccc(/C=C/c2ccc([N+](=O)[O-])c([O-])c2)nc1 ZINC000194661484
CC(C)[N@@H+]1[C@H](Cn2cccn2)C[C@@H]2CN(c3cc(C#N)c4cc([N+](=O)[O-])ccc4n3)CC[C@@H]21 ZINC001164836269
COC(=O)[C@H]1O[C@H](OC(=N)C(Cl)(Cl)Cl)[C@H](OC(=O)C(C)C)[C@@H](OC(=O)C(C)C)[C@@H]1OC(=O)C(C)C ZINC000077303499
CC(C)(c1nc([C@H]2CCSc3ccccc32)no1)n1cc([N+](=O)[O-])cn1 ZINC000896952199
CC(C)[C@@H]1O[C@H](C[NH3+])[C@@H](CNc2nc(-c3ccc(N(C)C)cc3)nc3ccccc32)O1 ZINC001170277113
O=[N+]([O-])c1ccccc1Cc1noc(-c2cccnc2C(F)(F)F)n1 ZINC000472656201
O=C(COc1ccc(Br)cn1)N1CCN(C(=O)Cc2c[nH]c3ccccc23)CC1 ZINC001264668411
O=C1CCCn2cc(nn2)CNC(=O)[C@H]2CN(Cc3ccc(-c4cc[nH]n4)o3)CCN2C(=O)[C@H](Cc2ccccc2)N1 ZINC000952856908
O=C(c1nccc2ccccc21)N1CCc2nc3ccc(F)cn3c(=O)c2C1 ZINC000225784606
CC(C)CN(C(=O)CN(C)C(=O)C12C[C@H]3C[C@H](CC(Cl)(C3)C1)C2)c1c(N)n(CC(C)C)c(=O)[nH]c1=O ZINC000032972036
CCOC(=O)CN(C(=O)C[C@H]1CCc2ccccc2C1)c1ccc(C)cc1 ZINC001128388055
Cc1ccc(N=Nc2c(-c3ccccc3)[n-]n(C(N)=S)c2=O)c(C)c1 ZINC000005489086
Cc1c(CN(C)[C@H](C)[C@@H](C)S(C)(=O)=O)cccc1[N+](=O)[O-] ZINC000071904643
Cc1ccc(C)n1-c1ccc(C(=O)N2CCCN(c3ccc(=O)n(-c4ccccc4)n3)CC2)cc1 ZINC000085653971
O=c1c(Cl)c(NN=Cc2cccc([N+](=O)[O-])c2)cnn1-c1ccccc1 ZINC000005776080
CCOC(=O)N1CCC[C@@H](C(=O)NC2CCCCC2)C1 ZINC000032764343
CCN1CCn2c(-c3ccccc3)cnc2C12CCN(c1ncc3c(n1)N(C)[C@@H](C)C(=O)N3)CC2 ZINC001164660602
Cc1nn(CCC#N)c(C)c1CCC(=O)Nc1nc(CN2CCC[C@@H](C)C2)cs1 ZINC000046550473
O=C1CS[C@@H](c2ccc([N+](=O)[O-])cc2)N1c1c(F)cccc1F ZINC000000180791
O=C([O-])[C@@H]1C[NH2+][C@@H](c2cc(Br)cc(I)c2[O-])S1 ZINC000408977815
Cc1cc(=O)oc2cc(Oc3ccc([N+](=O)[O-])cc3[N+](=O)[O-])ccc12 ZINC000004853502
Cc1ccc(/C=C2\C(=O)[N-]C(=O)N(c3ccc(C)c(C)c3)C2=O)s1 ZINC000408844722
Cc1cc2cc(C(=O)N3CCC(C#N)(c4ccccc4)CC3)ccc2o1 ZINC000097572115
CCN(CC)c1ccc(/C=C2\C(=O)[N-]N(c3ccc(Cl)cc3)C2=O)cc1 ZINC000033938827
COCc1ccc(C(=O)N2CCC[C@H](c3ccc([N+](=O)[O-])cc3)C2)cc1 ZINC000452862198
N#Cc1ccc(N=Cc2c([O-])c3ccccc3oc2=O)cc1 ZINC000100856178
C[C@H]1C[C@H](NS(=O)(=O)c2ccc([N+](=O)[O-])cc2C(F)(F)F)CC[N@@H+]1C ZINC000447028583
O=C([O-])/C=C/c1ccc(N2CC[C@@H](Nc3ccccc3)C2)c([N+](=O)[O-])c1 ZINC000739626436
C#CC[N@H+]1CC[C@@H]([C@@H]2CCCCN2C(=O)c2csnn2)C1 ZINC001039226413
CC[C@@H](c1nnnn1Cc1ccco1)N(Cc1cc2cc(OC)c(OC)cc2[nH]c1=O)C1CCCC1 ZINC000013064525
C=CCn1c(-c2ccc(=O)n(C)c2)nnc1N1C[C@@H](C)[N@H+](CC)C[C@H]1C ZINC000908739679
N#Cc1ccccc1Cn1cc(CN=Nc2ncccc2[N+](=O)[O-])c2ccccc21 ZINC000409067023
Cc1nc(CN2CCN(C)C3(CCN(c4nc[n-]c5nc(=S)sc4-5)CC3)C2=O)cs1 ZINC001164820759
O=[N+]([O-])c1cnn(CC[NH2+][C@@]2(c3ccc(Br)cc3)C[C@@H](O)C2)c1 ZINC000880219106
Cc1nc(SCC(=O)N2CC[C@H](NC(=O)[O-])C[C@@H]2C)c(C#N)c(C)c1C ZINC000830780004
O=C(Cn1cnc2ccsc2c1=O)c1ccc2c(c1)CCCC(=O)N2 ZINC000032330377
Cc1nn(-c2ccc(C)c(C)c2)c(C)c1CN=Nc1ccc([N+](=O)[O-])cc1[N+](=O)[O-] ZINC000409000929
c1sc(C2CCCCC2)nc1CN1CCC(OC[C@@H]2CCCO2)CC1 ZINC000177445193
C#CCC[NH2+][C@@H]1CCO[C@H]1C1CCN(C(=O)[C@@H]2OC[C@@H]3CCC[C@@H]32)CC1 ZINC001131532037
C=CCn1cc(C(=O)N2C[C@@H]3CCC[C@H]([NH2+]CCF)[C@H]3C2)nn1 ZINC000992818358
C=CCn1c(-c2nn(CC)c(=O)c3ccccc32)nnc1N1CCC[C@H](CC)CC1 ZINC000516216634
O=C(CCN1C(=O)COc2ccccc21)N[C@H]1CCCN(c2ccc(OC(F)F)cc2)C1=O ZINC001265173299
O=C(c1ccc(C(=O)N2NC(C(F)F)=C[C@@]2(O)C(F)F)cc1)N1NC(C(F)F)=C[C@@]1(O)C(F)F ZINC000008454996
COCCN1C(=O)/C(=C/c2cccn2-c2ccc(O)cc2)S/C1=N\c1ccccc1 ZINC000016194363
CCC1(CC)CCN(C(=O)[C@@H]2CC23CCN(C(=O)OC(C)(C)C)CC3)C1 ZINC000763581324
CC(C)COC(=O)N1CCC[N@@H+]([C@@H]2CN(C(=O)OC(C)(C)C)CC[C@]2(C)O)CC1 ZINC000787706676
O=c1oc(-c2ccc(F)cc2)nn1Cc1csc(CCc2ccccc2)n1 ZINC000175742706
Cc1cc(C)c(S(=O)(=O)Nc2cc(C(=O)N(CC#N)C3CC3)ccc2C)c(C)c1 ZINC000065895319
O=C1[N-]C(=O)N(c2ccccc2)C(=O)C1=CC=Cc1ccccc1[N+](=O)[O-] ZINC000001192402
Cc1cccc(C(=O)N2CCCN([C@@H](C)c3ccccc3[N+](=O)[O-])CC2)c1 ZINC000434640019
C[C@@H]1C[C@H](C(=O)N[C@@H]2CCC[C@@H]2C(N)=O)CC(C)(C)C1 ZINC000421677053
Cn1cc(N2CCC[C@@H](Nc3ccccc3[N+](=O)[O-])C2)cn1 ZINC000078367954
CCOC(=O)[C@@H]1[C@H](c2ccccc2[N+](=O)[O-])NC(=S)N[C@@]1(O)C(F)(F)F ZINC000106213775
O=C1c2ccccc2C(=O)N1Cc1cnc(-c2ccccc2[N+](=O)[O-])s1 ZINC000503753215
O=C1NCCCC[C@H]1Nc1ccc([N+](=O)[O-])c2cnccc12 ZINC000068320500
O=C([O-])[C@@H](CC1CCCCC1)NC(=O)[C@H]1CCC[C@H](C(F)(F)F)C1 ZINC000326658186
Cc1cccc(-n2nc([N+](=O)[O-])c(NC3CCCC3)[n+]2[O-])c1 ZINC000004922537
Cc1nc(Cl)c(N)c(=N)n1C(=O)[C@@H](c1cc2ccccc2[nH]1)N1CCN(C(=O)OC(C)(C)C)CC1 ZINC001186187785
O=C([N-]Cc1ccco1)C(F)(F)C(F)(F)C(F)(F)F ZINC000001789983
Fc1cnc(N[C@@H]2CCO[C@@H](c3ccccc3)C2)c2nccnc12 ZINC001169754582
Cc1c(C(c2c(C)n(C)n(-c3ccccc3)c2=O)c2ccc(O)c(O)c2O)c(=O)n(-c2ccccc2)n1C ZINC000016249122
CCCCOC(=O)c1c2c(sc1NC=C1C(=O)NC(=S)NC1=O)C[C@@H](C(C)(C)C)CC2 ZINC000017270496
CN1C[C@H](Nc2ncnc3sc(C(C)(C)C)cc32)CCC1=O ZINC001167234797
O=C(c1ccc([N+](=O)[O-])cc1F)N1CCCCC[C@@H]1[C@@H]1CCCCC1=O ZINC000610664427
O=C1NCc2ccccc2[C@H]1Nc1ccc(OC(F)F)cc1F ZINC001169885970
Cc1cc(=O)n2[n-]c([C@@H]3CCCN3C(=O)c3csc(-c4ccncc4)n3)cc2n1 ZINC000100143626
CSc1nc(N2CCN(CC[NH+]3CCCCC3)CC2)c2c(c1C#N)CC(C)(C)OC2 ZINC000095473673
N#CC(C(=O)N1CCCC1)=C([O-])c1cc(Br)cc(N2CCCC2)c1 ZINC000850751881
C=CC[C@@]1(C(=O)[O-])CCCN(C(=O)c2sccc2C)C1 ZINC000091548246
Cc1ccc(/C=C2/C(=O)[N-]N(c3ccc(F)cc3)C2=O)s1 ZINC000005747380
O=C1c2ccccc2C(=O)N1Cc1nc2ccccc2[nH]1 ZINC000048106358
Cc1ccc(CN2CCCC[C@@H]2c2csc(Nc3ccc(C#N)nc3)n2)o1 ZINC000585294952
N#Cc1ccccc1COc1cccc(C(=O)N2Cc3cnnn3Cc3ccccc32)c1 ZINC000470715669
CC(C)c1nsc(NCCc2cncn2C)n1 ZINC000097373076
Cc1ccc(S(=O)(=O)[C@@H](NC(=O)c2ccco2)C(=O)N2CCN(C(=O)COc3ccccc3F)CC2)cc1 ZINC000101142919
CC(=O)c1csc(C(=O)N(CC2CCCCC2)C2CC2)c1 ZINC000106627082
C[C@H](OC(=O)c1ccc([N+](=O)[O-])cc1)C(=O)N1CCc2ccccc21 ZINC000005966649
CC(C)Cn1c([C@@H]2CCCCO2)nnc1N1CCC[C@@H]([C@@H]2CCCCO2)C1 ZINC000611788444
Cc1nc2sccn2c1-c1nnc(SC(C)C)o1 ZINC000001398168
CCc1ccc(-n2c(C)cc(/C=C3\C(=O)[N-]C(=S)N(c4ccc(CC)cc4)C3=O)c2C)cc1 ZINC000408751774
Cc1nc2sc3c(c2c(N[C@H]2CCCN(c4ncccn4)C2)n1)CCCC3 ZINC000510116633
CC(C)C[C@@H]1CCCCN1c1nnc(Cc2ccccn2)n1CC1CC1 ZINC000612821692
Cc1c(C(=O)N2CCS[C@@H]2c2ccc([N+](=O)[O-])cc2)cnn1CC(C)C ZINC000501728447
Cc1ccccc1[C@@H]1CC(=O)c2c(C)nc(N3CCN(C)CC3)nc2C1 ZINC000020101988
O=CC(N=Nc1ccc(Cl)cc1)=C([O-])c1ccco1 ZINC000100401535
CCO[C@@H]1C[C@H](NC(=O)N(C)C2CC2)C12CCC2 ZINC000074604725
Cc1ccc(CN2CCC[C@@H]2c2cnc(Nc3ccc(C#N)nc3)cn2)o1 ZINC000585294998
CC(C)(NC(=O)CCn1ccc2ccccc21)c1ccc([N+](=O)[O-])cc1 ZINC000430902309
O=c1[nH]c(=O)n(Cc2ccccc2)c([O-])c1[C@@H]1c2ccccc2Oc2[nH]c(=O)n(Cc3ccccc3)c(=O)c21 ZINC000101268509
O=C1NC(=S)S/C1=C\c1ccc(OS(=O)(=O)c2ccccc2)cc1 ZINC000002961364
Cc1cc(N2C(=S)N[C@@H](c3ccccn3)[C@@H]2c2ccc(-c3ccccc3[N+](=O)[O-])o2)ccc1NS(C)(=O)=O ZINC000225464330
CC(C)(C)c1ncc(C(=O)N2CCC[C@@H](C3=Nc4ccccc4S(=O)(=O)[N-]3)C2)cn1 ZINC000019084773
O=C1C[C@H](N2CCN(C(c3ccc(F)cc3)c3ccc(F)cc3)CC2)C(=O)N1c1ccccc1 ZINC000105330942
C[C@@]1(C2CC2)CN(c2nnc(CCc3ccco3)n2Cc2cccs2)CCO1 ZINC000612006861
CN(C(=O)c1cn(C)nc1C(C)(C)C)[C@@H]1CCCN(c2ccccc2)C1=O ZINC000092814705
C[C@@H]1C[C@@H](C)CN(C(=O)CCNC(=O)OC(C)(C)C)C1 ZINC000019421601
COCCN(C(=O)NCC(F)(F)F)[C@H]1CCC[C@H]1C ZINC000225438336
N#Cc1ccccc1C(=O)N1CCC[C@@H](CCc2ccccc2F)C1 ZINC000071575830
O=C1[N-]C(=O)N(C2CCCC2)C(=O)/C1=C\C=C\c1ccccc1 ZINC000409204482
CCOCCC(=O)N1CC=C(c2cc(C)c(N)c([N+](=O)[O-])c2)CC1 ZINC000097212722
CN1C(=O)C(=Cc2cn(CC(=O)N3CCCC3)c3ccccc23)C(=O)N(C)C1=O ZINC000002313784
CC(=O)NCCNC(=O)C[C@@H]1c2nc(NC(=O)C3CCCCC3)sc2C[C@@H]2[C@](C)(CO)[C@H](O)CC[C@@]12C ZINC000004222306
Cc1nn(-c2cccc([N+](=O)[O-])c2)c(C)c1/C=C1\C(=O)N(c2ccccc2C)N=C1C ZINC000408758207
C=CCN1C(=O)N=C([O-])C(C(=O)C=Cc2ccccc2C(F)(F)F)C1=O ZINC000009361258
C#CC[N@@H+](C)[C@H]1CCCN(C(=O)[C@@H]2CCCc3nn(C)cc32)C1 ZINC001027546025
C[NH+](C)CCOCc1ncn2c1CN(c1nc(-c3ccc(F)cc3)ccc1C#N)CCC2 ZINC001165000623
O=Cc1ccc(Sc2nnc(-c3ccccc3)o2)c([N+](=O)[O-])c1 ZINC000002858222
CC(C)n1ccc2c1nc(Cl)nc2N1C[C@H](N(C)Cc2cccnc2)[C@@H]2OCCC[C@@H]21 ZINC001164807395
O=C1[N-]N(c2cccc(C(F)(F)F)c2)C(=O)/C1=C\c1ccccc1 ZINC000000342448
COC(=O)[C@@H]1C[C@@H](O)CN1C(=O)CCC(=O)OCC(=O)[C@@]1(OC(C)=O)CC[C@H]2[C@@H]3CCC4=CC(=O)CC[C@]4(C)[C@H]3CC[C@@]21C ZINC000070697109
O=[N+]([O-])c1ccc(N2CCC[C@@H](c3nnc4n3CCCCC4)C2)nc1 ZINC000014815492
Cc1ccc(N2C(=O)[N-]C(=O)C(=Cc3cn(C)c4ccccc34)C2=O)cc1C ZINC000006898086
O=C1[N-]C(=O)N(c2ccccc2)C(=O)C1=Cc1ccc([N+](=O)[O-])cc1 ZINC000003189367
Cc1cc(C=C2C(=O)[N-]C(=O)N(c3cccc(C)c3)C2=O)c(-c2ccccc2)n1-c1ccccc1 ZINC000408774950
CC(C)(NC(=O)/C=C/C(=O)[O-])C1CCC(C)(NC(=O)/C=C/C(=O)[O-])CC1 ZINC000001693095
CN(CC(=O)N[C@@]1(C)CCS(=O)(=O)C1)Cc1ccc(N2CCCCC2)cc1 ZINC000015571621
O=[N+]([O-])c1cn(CCO[C@H]2CCCCO2)nc1C(F)(F)F ZINC000225639996
O=C1CCCC([O-])=C1c1ccc([N+](=O)[O-])cc1[N+](=O)[O-] ZINC000200033169
CC(C)[C@@H]1C[C@@H]1C(=O)N[C@H]1CC[C@H](C)N(C(=O)OC(C)(C)C)C1 ZINC001170346204
Cc1c(NC(=S)NCCNC(=S)Nc2c(C)n(C)n(-c3ccccc3)c2=O)c(=O)n(-c2ccccc2)n1C ZINC000101024961
CN1c2ccccc2C(C)(C)C1=c1sc(=C2C(=O)N(c3ccccc3)N=C2Nc2ccccc2)n(C)c1=O ZINC000100505351
O=C(OC[C@@H]1O[C@@H](n2cc(F)c(=O)[nH]c2=O)[C@@H](OC(=O)c2ccccc2)[C@@H]1OC(=O)c1ccccc1)c1ccccc1 ZINC000033355130
C[C@](NC(=O)CN1C(=O)N[C@@]2(CCc3ccccc32)C1=O)(C(=O)[O-])c1ccccc1 ZINC000766962380
CN(Cc1csc([N+](=O)[O-])c1)Cc1nnc(C2CC2)n1C ZINC000080646063
O=C(O[C@@H]1CO[C@@]2(CCCCO2)[C@@H](OC(=O)c2cc([N+](=O)[O-])cc([N+](=O)[O-])c2)C1)c1cc([N+](=O)[O-])cc([N+](=O)[O-])c1 ZINC000226324729
CCS(=O)(=O)C1=NSC2=NC(=O)/C(=C\c3cn(CCOc4ccccc4)c4ccccc34)C(=N)N21 ZINC000020206501
C[C@@H]([NH3+])C1CCC(C(=O)N=c2ccn(-c3cccn(-c4cccnc4)c3=O)cc2)CC1 ZINC001170500337
CSCCCC(=O)Nc1sc2c(c1C(=O)[O-])C[C@H](C)O[C@H]2C ZINC001594184470
O=C(c1cccc(OCc2cscn2)c1)N1CCC[C@@H]1c1ccncc1 ZINC000027278866
C/C(=N\N=C\c1cc(I)cc(I)c1[O-])c1nnn(-c2nonc2N)c1C ZINC000100056648
Cc1cc(C)c(NC(=O)CNC(=O)CSc2nc3c(c(C)c2C#N)CCC3)c(C)c1 ZINC000022122720
Cc1ccc(-c2nc3c(ncnc3N3CCCn4cnc(COCC[NH+](C)C)c4C3)o2)cc1 ZINC001165004881
O=C1N/C(=N\N=C/c2ccco2)S[C@H]1Cc1cccc(C(F)(F)F)c1 ZINC000019855610
C[C@H]1O[C@@H](C)[C@H](C)[C@H]1C(=O)N1CC[C@](F)(c2cccc(C(F)(F)F)c2)C1 ZINC001128383591
CCN(CC)Cc1nc2sc(C)c(C)c2c(N2C[C@@H]3COC[C@@]3(c3nc(C)no3)C2)n1 ZINC001164801027
CSc1nc2c(c(N3C[C@H]([N@H+](C)Cc4cccnc4)[C@H]4OCCC[C@@H]43)n1)CCCC2 ZINC001164803008
CCSC(=O)N1C=Cc2ccccc2[C@]1(C#N)C(=S)SC ZINC000000977110
CCN(C)Cc1nc(=O)c2c3c(sc2[nH]1)CCCC3 ZINC000036156077
Cc1cccc([N+](=O)[O-])c1S(=O)(=O)N[C@H](CC(F)F)c1ccccc1 ZINC000420731006
C[C@@H](Sc1nncn1-c1ccccc1)c1nnc(-c2ccc([N+](=O)[O-])cc2)o1 ZINC000005277814
O=C1/C(=C/c2c(=O)n3ccccc3nc2NC[C@@H](O)c2ccccc2)SC(=S)N1C1CCCC1 ZINC000002396773
CN1c2cnc(Cl)nc2N(C2CCCC2)C[C@@](F)(N2C[C@@H]3CC(F)(F)[C@@H]3C2)C1=O ZINC001164409760
N=C1/C(=C/c2ccc(-c3ccccc3)o2)C(=O)N=C2SC(COc3ccccc3)=NN21 ZINC000001178197
O=S1(=O)CC[C@H](Cc2nnc(SCCCc3ccc(Cl)cc3)o2)C1 ZINC000119198385
Cc1[n-]n(-c2ccc(Cl)cc2)c(=O)c1C=Nc1ccccc1[N+](=O)[O-] ZINC000101346634
Cc1nc(-c2ccco2)ccc1C(=O)N1CCC[C@H]([C@H]2CCCCO2)C1 ZINC000619189421
Cc1ccc(/C=C2/SC(=O)N(CCCc3ccccc3)C2=O)cc1[N+](=O)[O-] ZINC000409126048
C[C@@H]1NC(=O)[C@@H]2CCCN2C(=O)[C@H](CCc2ccccc2)NC(=O)COc2ccc(cc2)C[C@@H](C(=O)N2CC(c3ccccn3)C2)NC1=O ZINC000952856034
N#CCCn1ccc([N-]S(=O)(=O)/C=C/c2ccc(Br)cc2)n1 ZINC000117740813
C=CCN1C(=O)/C(=C/c2ccc(Cl)c(Cl)c2)SC1=S ZINC000001197764
O=C1[N-]C(=O)C(=Cc2ccc(-c3ccc(F)cc3F)o2)C(=O)N1 ZINC000005756807
CC1(C)O[C@@H]2[C@@H](COC(=O)[C@@H]3CCCN3C(=O)OCc3ccccc3)O[C@@H](n3ccc(=O)[nH]c3=O)[C@@H]2O1 ZINC000012653876
CN(Cc1nc2ccccc2[nH]1)c1ccc([N+](=O)[O-])c2cnccc21 ZINC000025494003
N#Cc1cccc(C(=O)N2CCC(c3cc4ccccc4[nH]3)CC2)c1 ZINC000069530784
O=C(/C=C/c1c(Cl)nc2sccn12)N1CCC[C@@H](Cn2cncn2)C1 ZINC000127157807
O=[N+]([O-])c1cccc(C=NNc2ccc(C(F)(F)F)cc2[N+](=O)[O-])c1[O-] ZINC000409099369
CC1(C)OC[C@H](/C=C/C(=O)N2CCCCc3sccc32)O1 ZINC001626364391
Cc1nc(C(F)(F)F)ccc1N[C@@H]1c2ccccc2CNC1=O ZINC001169884775
Cc1ccc(S(=O)(=O)N[C@@H](C)c2ccc3c(c2)CCCC3)cc1[N+](=O)[O-] ZINC000222935700
O=C([O-])CN1C(=O)N/C(=C/c2cccn2-c2ccc(C(=O)[O-])cc2)C1=O ZINC000408588030
O=[N+]([O-])c1ccc(-c2noc(N3CCC[C@@H](Nc4ccccc4)C3)n2)cc1 ZINC000477128518
C=CCSc1nnc(NC(=O)CCNC2=NS(=O)(=O)c3ccccc32)s1 ZINC000032901870
Clc1cc(O[C@H]2CCOC2)nc(N2CC3(C2)CCCCC3)n1 ZINC001167183680
C[C@H](Nc1nc(-c2ccccn2)nc2c1CCC2)c1cccc(-c2nn[nH]n2)c1 ZINC000820460979
O=[N+]([O-])c1cc(Nc2cc(-c3ccccc3)nc(NC3CCCCC3)n2)ccc1F ZINC000329070184
CC(C)CS(=O)(=O)C1=NSC2=NC(=O)/C(=C\c3ccc(SCc4ccco4)o3)C(=N)N21 ZINC000020239054
CCn1c(=O)c(/C=N/c2ccc([N+](=O)[O-])cc2)c([O-])c2ccccc21 ZINC000103506725
N#Cc1ccc(-c2csc(NC(=O)/C=C/c3ccccc3)n2)cc1 ZINC000000193666
C[C@@]1(NC(=O)[O-])CCCC[C@@H]1C(=O)NC1CCN(c2ccccc2C#N)CC1 ZINC000833823899
Cc1cccc(N(C)S(=O)(=O)c2ccc([N+](=O)[O-])cc2C)n1 ZINC000137270770
O=[N+]([O-])c1ccc([C@@H]2CC(c3ccccc3)=NN2c2ccc([N+](=O)[O-])cc2)cc1 ZINC000006885019
Cc1[nH]c(=O)c(C#N)c(C)c1CCC(=O)Nc1cccc([C@@]2(C)NC(=O)NC2=O)c1 ZINC000040111116
N#Cc1ccc(N2CCC[C@H](NC(=O)Nc3ccccc3CC(=O)[O-])C2=O)cc1 ZINC000821336154
Cc1sc(Br)nc1C(=O)N1CCC[C@@H](c2nnc3n2CCC3)C1 ZINC000298182689
CC(C)c1nnc(N2CCC[C@H]2c2ccc(Br)s2)n1C ZINC000580365224
O=C1[C@@H]2[C@@H](C(=O)N1c1ccc(I)cc1)C1c3ccccc3C2([N+](=O)[O-])c2ccccc21 ZINC000105650589
COc1cc(C=C2SC(=S)NC2=O)cc(Br)c1OS(=O)(=O)c1cccc([N+](=O)[O-])c1 ZINC000408755823
CC1(C)[C@H](Nc2nc3ccccn3c2[N+](=O)[O-])[C@@H]2CCO[C@H]21 ZINC000230217397
CCN1C(=O)/C(=C/c2ccc(OCc3ccccc3)c([N+](=O)[O-])c2)SC1=S ZINC000006594305
O=S(=O)(c1cccc(-c2nnc(SCc3cn4ccsc4n3)n2-c2ccccc2)c1)N1CCCC1 ZINC000003236384
C#CC[NH+]1CCC(C(=O)N2CC[C@@H]3CN(C(=O)C(C)(C)C(=C)C)[C@@H]3C2)CC1 ZINC000974719284
Cc1[n-]n(-c2ccc(Cl)cc2)c(=O)c1C=Nc1ccc([N+](=O)[O-])cc1 ZINC000016160779
CCOC(=O)c1cnc(N2CC[C@@H]3[C@@H](C[C@@H](Cn4cccn4)[N@@H+]3C(C)C)C2)nc1C ZINC001164837351
C=C(C)[C@@H]1OCC[C@H]1CNC(=O)N1CCC[C@@H](c2nnc(C3CCCCC3)[nH]2)C1 ZINC000438454608
CC(C)(C)CC[C@H]([NH2+]CCC1(NC(=O)OC(C)(C)C)CCOCC1)C(=O)[O-] ZINC001573424875
C1CO[C@@H]2CCCC[C@@H]2OCCOCCO[C@@H]2CCCC[C@@H]2OCCO1 ZINC000003896104
O=C(/C=C/N1CCCc2ccccc21)/C=C/N1CCCc2ccccc21 ZINC000000460233
Cc1cc([C@@H]2[C@@H](c3ccccn3)N=C3S[C@@H](C)CN32)c(C)n1-c1cc(C)cc(C)c1 ZINC000222618594
CN1CC(=O)N(c2cccc(F)c2)C[C@]12CCN(c1cc(-c3ccc(F)cc3)ncn1)C2 ZINC001165006285
C#C[C@@H]([NH2+]CCC(=O)N1CCN(C(=O)OC(C)(C)C)CC1)[C@H]1CCCO1 ZINC000796012726
N#Cc1c(=O)[n-]c(-c2ccco2)cc1C(F)(F)F ZINC000013396027
Cc1cc(C=C2C(=O)[N-]C(=S)N(c3ccccc3F)C2=O)c(C)n1-c1ccccc1Br ZINC000059136176
O=C(c1cccc([C@H]2CCCOC2)c1)N1CCC(OC2CCCC2)CC1 ZINC000499632040
O=C(Nc1ccc(-c2csnn2)cc1)C(=O)N(Cc1ccco1)C1CCCC1 ZINC000275282357
Cc1nc(CO[C@@H]2CN(C(F)(F)COc3cncc(Cl)n3)[C@@H]3CCCO[C@@H]23)cs1 ZINC001164820388
O=C(c1csc(-c2cnccn2)n1)N(C[C@@H]1CCCO1)c1ccncc1 ZINC000172193822
O=C1CCCC2=C1[C@@H](c1ccsc1)CC(=O)N2c1ccc(F)cc1 ZINC000000109260
FC(F)(COc1cncc(Cl)n1)N1CCO[C@@H]2[C@@H](COCc3nccs3)CC[C@H]21 ZINC001164917573
NC(=S)N/N=C/c1ccc(OCc2ccc(Br)cc2)cc1 ZINC000005236896
Cc1ccc(C=Nn2c(=S)[n-]nc2C(F)F)s1 ZINC000008551016
O=C(N[C@@]1(C(F)(F)F)C(=O)Nc2c1c(=O)[n-]c(=S)n2-c1ccccc1)c1ccccc1 ZINC000101462531
CN(C)c1ccc(/C=C2\C(=N)N3N=C(S(C)(=O)=O)SC3=NC2=O)cc1 ZINC000004905493
C=CCn1c(=O)c2ccccc2nc1NN=Cc1cc([N+](=O)[O-])ccc1[O-] ZINC000036144951
Cn1cccc1/C=C1\C(=O)[N-]C(=O)N(c2cccc(Br)c2)C1=O ZINC000409108048
Cc1ccc([C@H]2NC(=O)N([C@H](C)c3cccc([N+](=O)[O-])c3)C2=O)cc1C ZINC000430878234
O=C(Nc1cnn(-c2ccccc2)c1C(F)(F)F)C1CCCC1 ZINC000272932828
Cc1ccc(C=C2C(=O)[N-]C(=S)N(c3ccc(F)cc3)C2=O)o1 ZINC000000270392
Cc1cccc(N2C(=O)[N-]C(=O)/C(=C\c3cc4c(cc3C)N(C(C)C)C(C)(C)C=C4C)C2=O)c1C ZINC000223516066
CSc1ccc(C(=O)N2CC3(CCCC3)OC(C)(C)C2)cc1[N+](=O)[O-] ZINC000189955443
O=C1[C@@H]2CC=CC[C@@H]2C(=O)N1c1ccc(-c2ccc([N+](=O)[O-])cc2)cc1 ZINC000100802767
C[C@H]1CC[C@@](C)(CNC(=O)N2CCC(CCC(=O)[O-])CC2)C1(C)C ZINC001594245459
CN(C)c1ccc(C=Nc2ccc(C(=O)N3CCCCC3)cc2)cc1 ZINC000252633096
Cc1ccccc1OCc1nnc(SCC(=O)O[C@@H](C)C#N)n1-c1ccccc1 ZINC000005361425
O=C(CO[C@H]1CCCc2ccccc21)N1CCc2cc([N+](=O)[O-])ccc21 ZINC000430090543
C[C@@H]1OCC[C@H]1c1nnc(N(CC2CC2)CC2CCC2)n1C[C@H]1CCCCO1 ZINC000647472019
O=C(CC(F)(F)F)N1CCC[C@H]1c1ccsc1 ZINC000046915178
Cc1cc(/C=C2/C(=N)N3N=C(C(F)(F)F)SC3=NC2=O)c(C)n1-c1cc(C)cc(C)c1 ZINC000041076289
Cc1cc2c(cc1/C=C1\C(=O)[N-]C(=O)N(c3ccc(Br)cc3)C1=O)C(C)=CC(C)(C)N2C ZINC000208452379
O=C(c1ccc(C(F)(F)F)cc1)N1CCN(c2ccc(Nc3cc[nH+]cc3)nn2)CC1 ZINC000011697943
CCc1ccc(-c2csc([N-]S(=O)(=O)c3cnn(CC)c3)n2)s1 ZINC000727245291
CCOC(=O)c1cc(Cl)nc(N2C[C@H]([N@H+](C)Cc3cccnc3)[C@@H]3OCCC[C@H]32)c1C ZINC001164804562
Cc1ccc(N2C(=O)[N-]C(=O)/C(=C\c3cc4c(cc3C)N(C(C)C)C(C)(C)C=C4C)C2=O)cc1 ZINC000223509752
C[C@@H](CC(=O)N[C@H](Cc1c[nH]c2ccccc12)C(=O)[O-])CC(C)(C)C ZINC000326769862
CCN1C(=O)/C(=C/c2c(NCCc3ccccc3)nc3ccc(C)cn3c2=O)SC1=S ZINC000016734612
c1cnc2cc3c(cc2n1)[C@H]1C[C@@H]3CN(c2ccc(COC3CCC3)cn2)C1 ZINC001167176132
CC[C@@H]1CCC[C@H](NC(=O)C2CCN(c3ccccc3[N+](=O)[O-])CC2)C1 ZINC000128690876
COC(=O)c1sc(S(=O)(=O)N2CCC(C(=O)Nc3sc4c(c3C#N)CCCCC4)CC2)c(C(=O)OC)c1C ZINC000514292485
C#CCOc1ccccc1/C=C1\C(=O)[N-]C(=O)N(c2ccc(C)c(C)c2)C1=O ZINC000408819895
CC(C)n1cc(C(=O)/C=C/c2csc(Br)c2)cn1 ZINC000058465294
Nc1ccc([N+](=O)[O-])cc1C(=O)N1CC=C(c2c[nH]c3ccccc32)CC1 ZINC000188847921
O=C(NCCc1nc2c(s1)CCCC2)C(=O)Nc1nc(C2CC2)cs1 ZINC000288160109
O=[N+]([O-])c1ccccc1NCCn1c(-c2ccccc2)csc1=Nc1ccccc1 ZINC000065090448
CC(C)c1ccc(N2C(=O)[N-]C(=O)C(=CC=Cc3ccco3)C2=O)cc1 ZINC000008914163
O=C(CN1C(=O)SC(=Cc2ccccc2[N+](=O)[O-])C1=O)c1ccccc1 ZINC000210610262
O=C1CC[C@@]2(CCCO2)CCN1Cc1ccc(F)cc1F ZINC000071745218
O=C(c1ccc([N+](=O)[O-])cc1)N1CCN([C@H]2C=CCCC2)CC1 ZINC000077359394
Cc1nc2c(C#N)cnn2c(C)c1CCC(=O)N[C@H](CC(F)(F)F)c1ccccc1 ZINC000055868633
O=C1N[C@H](c2cccc(C(F)(F)F)c2)C(=C([O-])c2cccnc2)[C@@](O)(C(F)(F)F)N1 ZINC000106213687
N#Cc1cc(C(F)(F)F)ccc1S(=O)(=O)[N-]C(=O)C1CCSCC1 ZINC000790862503
O=C1[N-]C(=O)N(C2CCCCC2)C(=O)C1=Cc1cn(CCOc2ccccc2)c2ccccc12 ZINC000059109545
O=c1c2cnc3nc(-c4ccccc4)nn3c2ccn1Cc1cccnc1 ZINC000013638772
O=C(CO[C@@H]1CCCc2ccccc21)N1CCC[C@@H](C(=O)Nc2ccccc2)C1 ZINC000430153388
C=CCOc1ccccc1/C=C1\SC(=O)N(Cc2ccccc2[N+](=O)[O-])C1=O ZINC000408533885
COCN(COC)c1nc(CCC(Br)(Br)Br)nc(N(COC)COC)n1 ZINC000005573723
O=C1NC(=Nc2ccccc2F)S/C1=C\c1ccc(Cl)c([N+](=O)[O-])c1 ZINC000408863248
CN(CC(=O)C(C#N)=C([O-])c1sccc1Br)[C@H]1CCSC1 ZINC000845846589
O=C(Nc1cccnc1)[C@@]12CCO[C@H]1CCN(C(F)(F)c1nc3ccc(Cl)nc3[nH]1)C2 ZINC001164731718
CC(=O)N1CCc2nc3cc([C@H]4CCCCN4C(=O)c4ccc(F)cc4)[n-]n3c(=O)c2C1 ZINC000019017947
Cc1ccccc1OCCCn1cc(/C=C2\SC(=S)N(C)C2=O)c2ccccc21 ZINC000409133729
O=C([O-])c1c(F)c(F)c(C(F)(F)F)c(F)c1F ZINC000002382166
O=C(COC(=O)c1cccc(S(=O)(=O)N2CCc3ccccc3C2)c1)N1CCN(C(=O)c2ccco2)CC1 ZINC000003259730
Cc1nc2sc3c(c2c(N2CCCn4c(CN(C)C(C)C)nnc4C2)n1)CCCC3 ZINC001165008521
Cc1nc(CN2CCO[C@H]3CCN(c4nc(N5CCCC5)cc(C)[nH+]4)CC[C@H]32)cs1 ZINC001164989522
O=C(Nc1ccc(C(=O)N2CCCCCC2)s1)C1CC1 ZINC000012893194
O=C(CSc1nnnn1C[C@@H]1CCCO1)c1sccc1Br ZINC000042154345
O=C([C@@H]1C[C@H]2CC[C@@H]1C2)N1CCN(c2ccc([N+](=O)[O-])cc2)CC1 ZINC000004043837
CC(C)(C)OC(=O)N1CCN2C(NC[C@H]3CCC[C@@H](CO)C3)=[NH+]C[C@@H]2C1 ZINC000367573059
Cc1ccc(/C=C2/SC(=S)N(CCCC(=O)Nc3nccs3)C2=O)cc1 ZINC000001181500
Cc1sc(NC(=O)C(C)(C)C)c(C(=O)O[C@H](C)C(=O)N[C@](C)(C#N)C(C)C)c1C ZINC000011272469
CSc1cccc(N2C(=O)/C(=C/c3ccc(-c4ccccc4)o3)SC2=S)c1 ZINC000409339672
CC[NH+]=C(NC[C@H]1CCc2nnc(C)n2C1)N1CC[C@H](c2cnn(C)c2)C1 ZINC000262749663
C=CCN=c1[n-]nc(S(=O)(=O)Cc2csc(-c3ccc(F)cc3)n2)s1 ZINC000479033891
N#Cc1ccc(OCc2ccc(C(=O)N3CCC[C@@H](CNC(=O)[O-])C3)o2)cc1 ZINC000740319655
O=C1Nc2ccccc2C1=NNc1ccc([N+](=O)[O-])cc1S(=O)(=O)N1CCC(c2ccccc2)CC1 ZINC000059489830
C[C@H]1CCCN(C(=O)OC[C@H]2CCCCN2C(=O)Nc2ccn(CC[NH+](C)C)n2)C1 ZINC000806306754
Cc1ccc([N+](=O)[O-])cc1S(=O)(=O)N(C)c1ccc(C(F)(F)F)cc1 ZINC000225087957
CN1CCNC(=O)C[C@H]2CN(Cc3nc(-c4ccccc4)cs3)C[C@H]2n2cc(nn2)Cn2cccc(c2=O)C1=O ZINC000952855956
N=C1/C(=C\c2ccccc2OCc2ccc(F)cc2)C(=O)N=C2SC(C(F)(F)F)=NN21 ZINC000008817350
O=CN1CCN(C(=O)C[C@@H]2CCN3C[C@@H]2/C=C\COc2ccccc2CN(Cc2cccnc2)CC3=O)CC1 ZINC000253402224
COc1cccc([C@@H]2Nc3c(C#N)cc([N+](=O)[O-])cc3[C@@H]3C=CC[C@@H]32)c1OC ZINC000408753862
CSC(N)=NS(=O)(=O)c1c(C)c(C)c2c(c1C)CCC(C)(C)O2 ZINC000006232634
O=[N+]([O-])c1cccc(C=Nn2c(=S)[n-]nc2-c2ccco2)c1 ZINC000017124595
C=CCn1c(-c2ccc(C#N)cc2)nnc1N1CCC(Oc2ccc(C#N)cc2)CC1 ZINC000508811542
CN(C(=O)N1C[C@H]2CC[C@@H](C1)C(=O)N2Cc1cscn1)c1ccccc1 ZINC000091462054
O=C(NCCOCC1CC1)N1CCC[C@H]2CCC[C@@H]21 ZINC000096440036
CN1C(=O)C(=Cc2c(=O)n3ccccc3nc2N2CCCCC2)C(=O)N(C)C1=O ZINC000002201465
C[C@@H]1CN(C(=O)C[C@H]2CCC(=O)N2C)C[C@H]1[NH2+]Cc1ccc(C#N)s1 ZINC001082680296
Cc1cc(C)c([N+](=O)[O-])cc1C(=O)N1CCC[C@@H](Nc2ccccc2)C1 ZINC000421785715
O=P(Nc1ccccc1I)(Oc1ccccc1)Oc1ccccc1 ZINC000001860121
O=C(/C=C/c1cnccn1)Oc1ccccc1I ZINC000095953891
C[C@@H](CCC(=O)[O-])[C@H]1CC[C@@H]2[C@@H]3[C@H](O)C[C@@H]4CCCC[C@]4(C)[C@@H]3CC[C@]12C ZINC000013409268
C=CCn1c(C2CC2)nnc1S(=O)(=O)Cc1csc(-c2ccc(F)cc2)n1 ZINC000444407092
CCN1C(=O)CO[C@H](c2nc(CO[C@@H]3CCCC[C@H]3C)no2)[C@H]1c1ccccc1 ZINC000685682383
COCC[N@@H+]1CC2(C[C@@H]1COCC1CC1)CCN(c1nc(C)cc(C)c1[N+](=O)[O-])CC2 ZINC001164785677
CC1=NN(c2ccc(C)c(C)c2)C(=O)C1=CNNc1nc2ccc(Br)cc2c(=O)[nH]1 ZINC000101350374
O=C1C[C@@H]2[C@H](CCN2C(Cl)(Cl)Oc2ccc(Cl)nc2)N1Cc1cccnc1 ZINC001164690997
CC(C)(C)OC(=O)N1CC[C@@H]([NH2+][C@@H]2CCCN(C3COC3)C2)C[C@H]1C#N ZINC001172966494
Cc1cc(/C=C/C(=O)N2CCC[C@H](c3nnc4n3CCCCC4)C2)c(C)n1-c1ccccc1 ZINC000012637400
CC(C)n1[nH]c(=O)c2c1NC(=O)CS[C@@H]2C(F)(F)F ZINC000079480624
CCn1nc(C)c(CNc2ccc(-n3nccc3C(F)(F)F)cc2)c1C ZINC000122918595
CSc1ccc(/C=C2/C(=O)[N-]C(=O)N(c3ccccc3)C2=O)cc1 ZINC000000122095
Cc1ccc(CN=Nc2nc3c(c(=O)[nH]c(=O)n3C)n2C[C@@H](O)c2ccccc2)cc1 ZINC000005209169
Cc1ccccc1N1C(=O)/C(=C/c2ccc(SCCO)c([N+](=O)[O-])c2)SC1=S ZINC000032124763
Cc1cc(C=Nn2c(=O)[nH]c3ccccc3c2=O)c(C)n1-c1cc(C)ccc1C ZINC000409359895
O=C(c1cn(C[C@@H]2CCCO2)cc2c(=O)n(-c3ccccc3)nc1-2)N1CCCc2ccccc21 ZINC000023994022
CC(C)(C)C(=O)NC[C@@H]1CCCN(C(=O)[C@H]2C[C@@]23CCCc2ccccc23)C1 ZINC000173551666
O=c1[nH]c2ccc(-c3csc(-c4cccc(F)c4)n3)cc2o1 ZINC000020677626
COCCOc1cc2cc(c1)C(=O)NCCNC(=O)N[C@H]1CCN(C(=O)c3ncoc3C3CC3)C[C@@H]1OCc1cccc(c1)O2 ZINC000952863126
O=C([O-])[C@@H](Cc1c[nH]c2ccccc12)NC(=O)[C@@H]1CCCN1C(=O)OCc1ccccc1 ZINC000012885019
CCOC(=O)c1nn(-c2ccccc2)cc1[C@@H]1NC(=O)[C@@H](C#N)C(=S)N1c1ccc(Br)cc1 ZINC000101459309
COC(=O)[C@@H]1O[C@H](OCC(=O)[C@@H]2CC[C@@H]3[C@@H]4CC[C@@H]5C[C@H](O)CC[C@]5(C)[C@@H]4CC[C@@]23C)[C@@H](O)[C@H](O)[C@H]1O ZINC000257348788
C[C@H]1C(=O)[C@@H](C)[C@H](c2ccco2)N[C@H]1c1ccco1 ZINC000013400039
O=C1N/C(=N\c2ccccc2Cl)S/C1=C\C=C\c1ccco1 ZINC000018010202
O=C(CNc1cccc(C(F)(F)F)c1)Nc1ccccc1[N+](=O)[O-] ZINC000005656704
O=C(/C=C\c1cccs1)Nc1nnc(C2CC2)s1 ZINC000033472522
Cc1nn(-c2ccccc2)c(Cl)c1/N=N/c1c(C)nn(-c2ccccc2)c1Cl ZINC000100150350
C[C@@H]1CN(c2cncc(C#N)n2)C[C@H]1CCNC(=O)[C@@H]1C[NH+]2CCC1CC2 ZINC001092551495
C[C@@H](Nc1ccc([N+](=O)[O-])cc1[N+](=O)[O-])c1ccc2c(c1)CCC(=O)N2 ZINC000052360193
CCCc1cc(C#N)c(N2CCCn3c(=O)cc(C[N@H+](C)C(C)C)nc3C2)nc1Cl ZINC001164814022
NC(=O)c1ccsc1NC(=O)COC(=O)/C=C/c1ccc([N+](=O)[O-])cc1 ZINC000003408311
O=C(Nc1ccccc1SC[C@@H]1CC1(Cl)Cl)C1CC1 ZINC000077956844
C=C(Cl)C[NH2+][C@@H]1CN(C(=O)[C@@H](C)n2nnnc2C(C)(C)C)C[C@H]1C ZINC001082550697
O=C(COC1CCCCC1)N[C@H]1CCCc2occc21 ZINC000121924695
O=C(c1coc2c1C(=O)CCC2)N1CCC2(CC1)C(=O)Nc1ccccc12 ZINC000072150865
Cc1ccc(-c2nc(C)c(C(=O)N3CCC[C@@H]([C@H]4CCCCO4)C3)s2)o1 ZINC000619180325
C[N@@H+]1C[C@H](C(=O)N[C@]2(C)O[C@@]3(O)[C@@H]4CCCN4C(=O)[C@H](Cc4ccccc4)N3C2=O)C[C@@H]2c3cccc4[nH]cc(c43)C[C@H]21 ZINC000003978005
Cn1cc(CC2(C[N@@H+]3C[C@H]4C[C@@H](C3)c3cccc(=O)n3C4)C(=O)N(C)C(=O)N(C)C2=O)c2ccccc21 ZINC000061992876
CCOC(=O)COc1c(C(=O)OCC)sc2c1c(=O)n(-c1ccccc1)c(=S)n2-c1ccccc1 ZINC000001035346
CC(C)(C)OC(=O)CC[C@@H]1CCCCN1C(=O)c1csc([N+](=O)[O-])c1 ZINC000416035547
BrC(=NN=c1[nH]c2ccccc2s1)c1ccccc1 ZINC000004950439
CN(C)c1ccc([C@H]2c3sc(=O)[nH]c3S[C@H]3[C@@H]4C[C@@H]([C@H]5C(=O)N(c6ccccc6)C(=O)[C@H]45)[C@H]32)cc1 ZINC000028295029
Cc1csc([C@H](C)NC(=O)[C@]2(C(=O)OC(C)(C)C)CN(C(=O)OC(C)(C)C)CCO2)n1 ZINC001264930214
N#Cc1ccc(NC2C[C@@H](C(F)(F)F)C[C@H](C(F)(F)F)C2)nc1 ZINC000025573174
CO[C@@H]1CCC[C@@H]1CNc1cc(NC[C@H]2CCC[C@@H]2OC)c([N+](=O)[O-])cc1C#N ZINC000553182512
CCc1c(C)sc2ncn([C@H]3CCCN(C(=O)c4cn(CC)nc4C)C3)c(=O)c12 ZINC000019521817
C/C(=C\c1ccccc1OC(=O)/C=C/c1cccc([N+](=O)[O-])c1)[N+](=O)[O-] ZINC000408533709
CCc1ccc(-c2csc([N-]S(=O)(=O)c3cnnn3C)n2)s1 ZINC000863434231
Cc1ccc([C@@H]2C(C(=O)OC(C)C)=C(C)N=c3s/c(=C\c4ccc(N(C)C)cc4)c(=O)n32)cc1 ZINC000001792353
O=C(O[C@@H](c1ccccc1)c1cccnc1)c1ccn(-c2ccccc2F)n1 ZINC000728415772
O=C(C#CC1CC1)NC[C@]12CCC[C@H]1[N@H+](C[C@H]1CCS(=O)(=O)C1)CC2 ZINC001107399675
CN1CC[NH+](C[C@@H]2CCC[C@]3(CCN(c4nc(C5CCC5)nc5[nH]ccc54)C3)O2)CC1 ZINC001164892805
[O-]/N=C(\Cc1nccn1C(F)F)c1ccccc1 ZINC000009318744
Cc1cc(C[C@@H](C)Nc2nc(C)ccc2[N+](=O)[O-])n(-c2ccccc2)n1 ZINC000448058636
O=C(c1cnccn1)N1CCC[C@@H]1c1cc2nc3c(c(=O)n2[n-]1)CCCC3 ZINC000012337036
Cc1cc(C)cc(C[C@@H](C)Nc2cc3nc[nH]c(=O)c3cc2[N+](=O)[O-])c1 ZINC000579897726
CC(C)Oc1ccccc1/C=C1\SC(=O)N(Cc2ccccc2[N+](=O)[O-])C1=O ZINC000106728245
CSc1nc2nc(-c3cccc([N+](=O)[O-])c3)cc(-c3ccco3)n2n1 ZINC000019960903
O=C(NN1C(=O)/C(=C/C2=Cc3ccccc3OC2)SC1=S)c1cccnc1 ZINC000102726724
Cc1c(/N=N/c2ccc(Br)cc2)c(-c2ccccc2)nn1C(=S)S ZINC000017129918
Cn1c2ccccc2sc1=NN=Cc1ccccc1C(F)(F)F ZINC000254403013
CN(C)/C=C/c1cc(N2CCC3(CC([N@H+](C)Cc4ccncc4)C3)CC2)ncc1[N+](=O)[O-] ZINC001164796696
O=C(Cn1c(=O)[nH]c2ccccc21)N1CCC[C@@H](C(=O)c2cccs2)C1 ZINC000063856597
C[C@H](c1nc(N)nc(N(C)C)n1)N1CCCc2ccccc21 ZINC000009154214
C=CCN1CC[C@H]([N@@H+]2CC[C@@H]3CN(C(=O)C(C)(C)C4CC4)C[C@@H]3C2)C1=O ZINC001088075000
Cc1cc(=O)[nH]c(Sc2ccc(C=C3C(=O)NC(=S)NC3=O)cc2[N+](=O)[O-])n1 ZINC000409097770
O=C1[N-]C(=S)N(c2ccccc2)C(=O)/C1=C\c1ccc(OCc2cccc3ccccc32)cc1 ZINC000408874684
FC(F)(F)[C@@H](C[C@H]1CCCO1)Nc1nnc(Cc2ccccc2)s1 ZINC000656225525
CC1(C)CCc2sc([N-]S(=O)(=O)c3cnn4c3OCCC4)c(C#N)c21 ZINC000906078331
Cc1cc(C=C2C(=O)[N-]C(=O)N(C)C2=O)c(C)n1-c1cc(C)cc(C)c1 ZINC000001177559
O=C1CCCC(=O)C12Cc1cc([N+](=O)[O-])ccc1N1CCC[C@H]12 ZINC000009340990
O=C([O-])[C@H](CC1CCCCC1)NC(=O)[C@@H]1CCCc2sccc21 ZINC000323952242
Cn1c(=O)c2cc3ccccc3cc2nc1SCc1ccccc1[N+](=O)[O-] ZINC000007168924
O=S([O-])C(F)(F)C(F)(F)C(F)(F)C(F)(F)F ZINC000114913677
Cc1ccc(-c2nc(C)c(C(=O)N3CCN(c4oc(C5CC5)nc4C#N)CC3)s2)o1 ZINC000031413515
O=C1CCCC2(CCN(c3nc(CN4CCCC4)nc4sc5c(c43)CCCC5)CC2)N1 ZINC001164836115
N#Cc1ccccc1-c1ccc(C=Cc2[nH]c(=O)[n-]c(=O)c2[N+](=O)[O-])o1 ZINC000032690742
O=C([O-])c1ccccc1/C=N/NC(=S)Nc1ccccc1C(F)(F)F ZINC000013338080
Fc1c(F)c(F)c(C=NN=c2[nH]c3ccccc3s2)c(F)c1F ZINC000004478071
O=C(CCCN1C(=O)/C(=C\c2cccs2)SC1=S)N1CCCc2ccccc21 ZINC000011995043
CC(C)(CC(=O)[O-])CC(=O)N1C[C@@H](c2ccccc2F)[C@]2(C1)CCCCC(=O)N2 ZINC000257258285
CN(C)c1ccc(CN(C)c2nc3c(S(=O)(=O)c4ccccc4)nnn3c3ccsc32)cc1 ZINC000085393535
CC#CC[N@@H+]1C[C@@H]2CN(C(=O)c3ccnn3CC(F)(F)F)C[C@]2(C)C1 ZINC001091763675
O=C(CSC(F)F)N1C[C@H]([N-]C(=O)C(F)(F)F)CC[C@@H]1C(F)(F)F ZINC000857704731
Cc1nc(CN2CCO[C@@H]3CCN(c4nc(N5CCCC5)nc(N5CCCC5)n4)CC[C@H]32)cs1 ZINC001164986268
C=CCN1CC[C@H]([N@@H+]2C[C@@H]3CN(C(=O)/C=C/c4ccc[nH]4)C[C@]3(C)C2)C1=O ZINC001091625513
Cc1nc(-c2cnn(C)c2)sc1C(=O)N[C@H]1CCO[C@@]2(CCSC2)C1 ZINC000123391686
Cc1nc(Nc2cnn(C(C)C)c2)nc(C)c1Br ZINC001210317888
N#Cc1cnc2c(F)c(F)c(F)cc2c1NCc1ccnc(OCC(F)(F)F)c1 ZINC000439104041
Cc1ccc(N2C(=O)/C(=C/c3cc4c(cc3C)N(C(C)C)C(C)(C)C[C@H]4C)C(=O)[N-]C2=S)cc1 ZINC000260572431
Cn1cccc1C=C1C(=O)[N-]C(=O)N(c2ccc(Cl)cc2)C1=O ZINC000033352173
Cc1nnc2ccc(-c3noc([C@@H](C)c4ccccc4C(F)(F)F)n3)cn12 ZINC000683600311
O=[N+]([O-])[C@@H]1CCCC[C@@H]1N(O)[N+](=O)[C@H]1CCCC[C@@H]1[N+](=O)[O-] ZINC000257198459
O=C(NC(c1ccccc1)c1ccccc1)[C@@H]1CCCc2c3cc(Br)ccc3[nH]c21 ZINC000001836233
Cc1nc2c(C#N)cnn2c(C)c1CCC(=O)N1CCCCC[C@@H]1c1ccncc1 ZINC000049764223
C[C@@H](Sc1nnc(C2CC2)n1-c1ccccc1)C(=O)N1c2ccccc2NC(=O)C1(C)C ZINC000009783329
CCOC(=O)c1c(F)cccc1NC(=O)CO[C@@H]1CCCc2ccccc21 ZINC000619530512
COc1cc([N+](=O)[O-])ccc1N=Cc1c(C)[n-]n(-c2ccc(C)cc2)c1=O ZINC000100296110
Brc1cn2c(C=NNCC[NH+]3CCCCC3)cnc2cn1 ZINC000746369142
Cc1c([N+](=O)[O-])cccc1S(=O)(=O)N([C@@H](C)c1ccccc1)C1CC1 ZINC000510524875
Cc1c(C)c(C)c(S(=O)(=O)N2CCN(S(=O)(=O)c3c(C)c(C)c(C)c(C)c3C)CC2)c(C)c1C ZINC000001575081
Cc1nn(-c2ccc([N+](=O)[O-])cc2)c(C)c1/N=C/c1ccc(N(C)C)c([N+](=O)[O-])c1 ZINC000408975476
O=[N+]([O-])c1c(N2CCC[C@@H]2c2cccc(F)c2)nc2ccccn21 ZINC000052510629
O=[N+]([O-])c1ccc2ccnc(N3CCC(OC[C@@H]4CCCCO4)CC3)c2c1 ZINC000413181287
O=C1S/C(=C/c2ccc(N3CCCC3)cc2)C(=O)N1Cc1ccccc1[N+](=O)[O-] ZINC000214981804
Cc1cnn(-c2cc(N3CCC(n4cc(C(C)(C)C)nn4)CC3)ncn2)c1 ZINC000063882405
Cc1nc2c(s1)[C@H](NC(=O)Nc1ccc(N3CCCCC3)nc1)CCC2 ZINC000780487672
O=C(Nc1nc2c(s1)CCCCC2)c1ccc2cccnn21 ZINC001125574556
CN(CCn1cccn1)Cc1nc2cc([N+](=O)[O-])ccc2o1 ZINC000083171627
CN(CCSc1c([N+](=O)[O-])cc([N+](=O)[O-])cc1[N+](=O)[O-])c1c([N+](=O)[O-])cc([N+](=O)[O-])cc1[N+](=O)[O-] ZINC000101385166
CNc1nc(CNc2nc3sccn3c2[N+](=O)[O-])cs1 ZINC000076061302
S=C1NC(=S)C(=CC=Cc2ccco2)S1 ZINC000056696283
CC1(C)[C@H](Nc2ncc([N+](=O)[O-])c(NC3CC3)n2)[C@@H]2CCO[C@H]21 ZINC000230191578
O=C([C@@H]1Cn2nccc2CN(C(F)(F)c2ccc3ncc(Cl)nc3c2)C1)N1CCCC1 ZINC001164817396
O=C1OC2(CCCCC2)OC(=O)C1=Cc1ccccc1OCc1ccc([N+](=O)[O-])cc1 ZINC000058865638
O=c1c2ccccc2nc(/C=C\c2ccc([N+](=O)[O-])cc2)n1/N=C/c1ccccc1F ZINC000033740085
N#Cc1c2c(sc1NC(=O)CSc1nnc(NN=Cc3cccc(Br)c3)[nH]1)CCC2 ZINC000020436754
N#Cc1cccc(C=CC(=O)Nc2cccc(-n3cc[nH]c3=S)c2)c1 ZINC000069558753
Cc1cc(Br)cc(C)c1N1/C(=N\C(=O)CCNC(=O)OC(C)(C)C)S[C@@H]2CS(=O)(=O)C[C@@H]21 ZINC000101313306
CC(C)N1C(=O)S/C(=C/c2cc([N+](=O)[O-])cc([N+](=O)[O-])c2[O-])C1=O ZINC000409019083
N#Cc1c(NC(=O)[C@@H]2[C@@H]3C=C[C@@H](C3)[C@@H]2C(=O)[O-])sc2c1CCCCCC2 ZINC000005897536
CCOc1cc(C=C2C(=O)NC(=S)NC2=O)cc(I)c1Oc1ccc([N+](=O)[O-])cc1[N+](=O)[O-] ZINC000408735186
CC(C)(C)OC(=O)C[C@@](C)(C#N)C(=O)N[C@@H]1CCCc2cn(C3CCCC3)nc21 ZINC000509690307
O=[N+]([O-])c1cccc(C([O-])(C(F)(F)F)C(F)(F)F)c1 ZINC000001717546
O=C1S/C(=C/c2ccc([N+](=O)[O-])cc2)C(=O)N1CCc1ccccc1 ZINC000409202337
C#CC[NH+]1CCC(C(=O)N2C[C@@H]3CN(C(=O)C4(C)CC4)C[C@]3(C)C2)CC1 ZINC000993020118
N=C1/C(=C\c2ccc(OCc3ccc([N+](=O)[O-])cc3)cc2)C(=O)N=C2SC(N3CCCC3)=NN21 ZINC000020356345
O=C1CCCN1[C@@H]1CN(C(Cl)(Cl)Oc2ccc(Cl)nc2)C[C@@H]2CCCO[C@H]12 ZINC001164646806
CC[C@@H]1CSC2=N[C@@H](c3ccccn3)[C@@H](c3cccn3-c3ccc([N+](=O)[O-])cc3)N21 ZINC000222709441
O=C1/C(=C\c2ccc(N3CCOCC3)o2)SC(=S)N1c1cccc(C(F)(F)F)c1 ZINC000015009145
c1cc(-c2ccc(-c3cn(Cc4ccccc4-n4cncn4)nn3)o2)n[nH]1 ZINC000091694046
O=C(NN1C(=O)/C(=C/c2ccccc2Cl)SC1=S)c1csc2c1CCCC2 ZINC000012538096
C=C(C)[C@@H]1OCC[C@@H]1CNC(=O)N=c1[n-]nc(C(F)(F)C(F)(F)F)s1 ZINC000640386883
C[C@H](Nc1ccc2ncccc2c1[N+](=O)[O-])c1nnc2n1CCCCC2 ZINC000551707609
C=CCN1C[C@H](C(=O)N[C@@H]2[C@@H]3CCCC[C@@H]3[C@H]2c2ccccc2)CC1=O ZINC000019015181
COC(OC)c1cc(C)cnc1N1C[C@H]([N@H+](C)Cc2cccnc2)[C@@H]2OCCC[C@H]21 ZINC001164807310
Cc1nn(CCC(=O)N(C)Cc2ccc3ccccc3c2)c(C)c1[N+](=O)[O-] ZINC000523223926
C=C(C)Cn1c(-c2nn(CC)c(=O)c3ccccc32)nnc1N1CCC[C@H](C)CC1 ZINC000460541992
Cc1cc(C)c2cc([C@@H](c3nnnn3C3CCCC3)N3CCN(c4ccc([N+](=O)[O-])cc4)CC3)c(=O)[nH]c2c1 ZINC000020079707
O=C([C@@H]1C[C@@]12CCc1ccccc12)N1CCC[C@H](c2nc3ccccc3o2)C1 ZINC000175320724
Cc1ccc(C(=O)CCC(=O)CCC(=O)N2CCN(c3ccccc3C#N)CC2)s1 ZINC000505697453
C(c1nc2sc3c(c2c(N2CCC24CCCC4)n1)CCC3)N1CCCCC1 ZINC001164400144
C=CCn1c(SCC(=O)Nc2nncs2)nnc1-c1cc2cc(Br)ccc2o1 ZINC000009303660
O=C1c2c3cc(F)ccc3[nH]c2CC/C1=C\c1ccc([N+](=O)[O-])cc1 ZINC000026433421
Cc1cc(/C=C2\C(=N)N3N=C(c4ccco4)SC3=NC2=O)c(C)n1-c1ccc(C)cc1C ZINC000009309180
CCS(=O)(=O)N1c2ccc(C(=O)N3CCN(C(c4ccccc4)c4ccccc4)CC3)cc2C[C@@H]1C ZINC000020449195
C=C(C)[C@@H]1CC=C([C@@H]2O[C@]34CCCC[C@@H]3C(C#N)(C#N)[C@@]2(C#N)C(=N)O4)CC1 ZINC000004028934
CC(=O)/C(=N\[O-])C(=O)N(C1CCCCC1)C1CCCCC1 ZINC000005377919
O=C1NC(Nc2ccccc2F)S/C1=C\c1ccc(-c2ccc([N+](=O)[O-])cc2)o1 ZINC000408805430
O=C(N=c1ccccn1Cc1ccccc1)c1ccc(-n2cncn2)cc1 ZINC000254402394
Cc1cc(S(=O)(=O)[N-]C(=O)[C@H]2CC2(C)C)c(C)o1 ZINC000097231254
C=CCN1C(=O)/C(=C/c2ccc(OCc3ccccc3)c(I)c2)C(=O)NC1=S ZINC000408903339
N#CCCSc1ccccc1NC(=O)C(=O)N1CCC[C@H]1[C@H](C#N)c1ccccc1 ZINC000436448031
O=C1NC(=S)NC(=O)C1=Cc1cc(Br)c(OCc2cccc(F)c2)c(Br)c1 ZINC000409043728
O=C(/C=C/C1CC1)N1CCCC[C@@H]1c1nc(-c2ccccc2)c[nH]1 ZINC000282002031
COCCCN1C(=O)/C(=C/c2ccccc2OCC#N)S/C1=N\c1ccccc1 ZINC000408931246
O=C(Cn1cc(C=C2C(=O)NC(=S)NC2=O)c2ccccc21)N1CCCC1 ZINC000001014118
Cc1[n-]n(-c2ccccc2)c(=O)c1N=Nc1nc2ccccc2n1C ZINC000059706110
O=C1c2cccc3cccc(c32)C(=O)N1c1ccc(F)c([N+](=O)[O-])c1 ZINC000000075622
C=CCN1C(=O)/C(=C/c2ccc([O-])c([N+](=O)[O-])c2)SC1=S ZINC000036047425
Cc1c(NCc2ccc(F)c(F)c2[O-])cnn1C1CCCC1 ZINC000877479847
CC[C@@H](C1=NN2C(=NC(=O)/C(=C/c3ccc(Br)o3)C2=N)S1)c1ccccc1 ZINC000009553635
Cc1cc(/C=C2\SC(=O)N(CC(=O)N3CCc4ccccc4C3)C2=O)c(C)n1-c1ccc(C(N)=O)cc1 ZINC000409386938
Cc1[n-]n(-c2ccc3nnc(C)n3n2)c(=O)c1C=Nc1ccccc1F ZINC000036358857
CN(CC(=O)Nc1ccccc1C#N)c1c(N)n(Cc2ccccc2)c(=O)[nH]c1=O ZINC000011625527
CC(C)Cc1nc(-c2nnn[n-]2)c(N=NCc2c[nH]c3ccc(C#N)cc23)o1 ZINC000820108758
CN1c2cc([N+](=O)[O-])ccc2S/C1=C/C=C1\SC(=S)N(c2ccccc2)C1=O ZINC000003031106
C=CCC(F)(F)C(=O)N1C[C@@H]([N-]C(=O)C(F)(F)F)CC[C@H]1C(F)(F)F ZINC000819288756
CN(C)c1ccc(Sc2nc(-c3ccccc3)[n-]c(=O)c2C(F)(F)F)cc1 ZINC000008846735
CCOc1ccccc1-n1c(C)cc(/C=C2/C(=N)N3N=C(SC)SC3=NC2=O)c1C ZINC000041083562
O=[N+]([O-])c1ccc(NC[C@]2(CO)C[C@@H]2c2ccc(F)cc2)c2cccnc21 ZINC000413263747
CCNc1oc(-c2ccc(COc3cc(C)ccc3C)o2)nc1C#N ZINC000033026981
O=C(N[C@@H](Cc1ccccc1)c1ccccc1)c1ccc([N+](=O)[O-])o1 ZINC000013008156
O=C(CN1CCN(C(=O)c2csc(Nc3ccccc3F)n2)CC1)N1CCN(c2ccc([N+](=O)[O-])cc2)CC1 ZINC000103097629
Cc1cc(C)cc(N2C(=O)[N-]C(=O)C(=Cc3ccccc3F)C2=O)c1 ZINC000408898021
CCc1n[n-]c(=S)n1N=Cc1ccc(F)cc1 ZINC000006519863
Cc1c2ccccc2sc1C(=O)N1CCC[C@H]1C(=O)N1CCN(C)CC1 ZINC000072013072
Cn1c2ccc([C@@H]3CC(=O)Nc4c3cnn4C(C)(C)C)cc2n(C)c1=O ZINC000049547319
C[C@]12[C@H](C(=O)[O-])CC[C@@H]1[C@H]1CC[C@H]3C[C@@H](O)CC[C@]3(C)[C@@H]1C[C@@H]2O ZINC000257345816
FC(F)(F)c1cccc(-c2ccc(CN=Nc3nnn[n-]3)o2)c1 ZINC000005205870
O=C(c1ccc2c(c1)CCN2S(=O)(=O)c1ccccc1)N1CCCC1 ZINC000020889086
FC(F)c1noc(CN2CC3(CCCC3)[C@H]2c2ccccc2)n1 ZINC000425492143
Cc1ccc(C(C)C)c(OCCn2cc(/C=C3/C(=O)[N-]C(=O)N(C4CCCC4)C3=O)c3ccccc32)c1 ZINC000409202059
CSc1nc2n(n1)[C@@H](c1ccc(C)cc1)C1C(=O)C[C@@H](c3ccco3)CC1=N2 ZINC000019960108
CC[C@@H](C(=O)[O-])[N@H+](C)Cc1ccc(N2CCC[C@H](C(=O)OC(C)(C)C)C2)o1 ZINC001603501257
Cc1nn(CCC(=O)[O-])c(C)c1C=NNC(=S)N[C@@H]1CCC[C@H](C)[C@@H]1C ZINC000738923614
O=C(C1CCCC1)N1CCN(c2ccccc2[N+](=O)[O-])CC1 ZINC000009221086
CC(C)[C@H]1OCCC[C@H]1CNC(=O)NC1CCC(C(=O)OC(C)(C)C)CC1 ZINC000094038041
CCCn1ncc(C(=O)N(CCOC)Cc2c(C)nn(CC)c2C)c1C ZINC000055383221
c1ccc(-c2nc3ccccc3n2/N=N/n2c3ccccc3nc2-c2ccccc2)cc1 ZINC000006982290
CN(C)c1ccc(C(=O)N2CCN(C(=O)NC3CCCCC3)[C@H](C(=O)N[C@@H](CC3CCCCC3)C(N)=O)C2)cc1 ZINC000008627209
O=C(C=Cc1ccsc1)C[C@](O)(c1ccccc1)C(F)(F)F ZINC000004599440
c1ccc2c(c1)[nH]c1c2CCN(Cc2ccnc3ccccc23)C1 ZINC000040465486
Fc1ccc(-c2cc(C(F)F)nc(N=NCc3ccn(CC(F)(F)F)n3)n2)cc1 ZINC000252480122
O=C(Nc1ccc(-n2nccn2)nc1)NC1CC([NH+]2CCC(C(F)(F)F)CC2)C1 ZINC000791766669
Cc1nc2cc([C@@H]3CCCN(C(=O)c4ccncc4)C3)[n-]n2c(=O)c1C ZINC000012134227
CCc1cc(=O)n2[n-]c([C@@H]3CCCN(C(=O)c4cscn4)C3)cc2n1 ZINC000012134589
Cc1noc(/C=C/c2c(C)nn(-c3cccc([N+](=O)[O-])c3)c2C)c1[N+](=O)[O-] ZINC000408998894
Cc1c(Nc2cc3cc[nH]c3c([N+](=O)[O-])c2)c(=O)n(-c2ccccc2)n1C ZINC001167978029
CN(COC(=O)C(C)(C)C)c1nc(N(C)COC(=O)C(C)(C)C)nc(N(C)COC(=O)C(C)(C)C)n1 ZINC000005882760
O=C([O-])CC[C@@](F)(OC(F)(F)C(F)(F)C(F)(F)F)C(F)(F)F ZINC000095677018
N#Cc1ccc(C(=O)[C@H]2CC[C@H](C(=O)[O-])CC2)cc1 ZINC000100449779
Cc1c(C#N)c2[nH]c3ccccc3n2c(=O)c1Cc1ccc(Cl)cc1 ZINC000100152372
[O-]C(c1cccs1)=C1[C@@H](c2ccc(F)cc2)NC(=S)N[C@@]1(O)C(F)(F)F ZINC000001314444
CC1(C)CCCN(C(=O)CCC(=O)Nc2nnc(C3CCCCC3)s2)[C@@H]1C#N ZINC000427444138
N#Cc1ccsc1NC(=O)[C@@H]1C[C@@H]1c1ccccc1C(F)(F)F ZINC000084502134
C=CCN1C(=O)[N-]C(=O)C(=Cc2cc3c4c(c2)CCCN4CCC3)C1=O ZINC000008974922
O=C([O-])C[C@@H]1S/C(=N\C(=O)c2ccccc2)N(c2ccccc2)C1=O ZINC000016673000
C=CCN(Cc1nc(-c2ccc(F)c(C)c2)no1)[C@@H](C)c1cccc(-n2cnnn2)c1 ZINC000483364805
CC/N=C1/S/C(=C\c2cc(C)n(-c3ccc([N+](=O)[O-])cc3)c2C)C(=O)N1CC ZINC000408929792
N#CCOc1ccccc1/C=C1\SC(Nc2ccccc2F)NC1=O ZINC000408814152
Cc1nc2c(C#N)cnn2c(C)c1CCc1nc(-c2ccc(OC(C)(C)C)cn2)no1 ZINC000426582674
C=CCn1c([C@H]2CCCO2)nnc1N1CCO[C@H](c2cccc(Br)c2)C1 ZINC000508708136
O=[N+]([O-])c1cccc(CN2CC[C@@H]3[C@H]2CCC[N@H+]3CCO)c1Br ZINC000934276649
CC[C@H](C)n1c(=O)c([C@@H]2OC(=O)c3ccccc32)c([O-])[nH]c1=S ZINC000008972256
C[C@@H](CCC(=O)NCCS(=O)(=O)[O-])[C@@H]1CC[C@@H]2[C@H]3[C@H](O)C[C@H]4C[C@@H](O)CC[C@]4(C)[C@@H]3C[C@@H](O)[C@@]21C ZINC000257591798
O=C(c1ccn(-c2ccccc2[N+](=O)[O-])n1)N1CCC[C@@H]2CCCC[C@H]21 ZINC000179374510
C=CCOc1ccccc1/C=C1\SC(=O)N(Cc2ccccc2C#N)C1=O ZINC000408527813
Cc1ccccc1C[C@H](C)N(C)c1nnc([C@@H]2CCO[C@@H]2C)n1C[C@H]1CCCO1 ZINC000647435583
O=S(=O)(C[C@H]1CCCS(=O)(=O)C1)c1nc(-c2ccc(F)cc2)cs1 ZINC000284139467
CC(C)(C)OC(=O)[C@@H]1CC[C@H](C(=O)N2CCC(N(CC(F)(F)F)S(C)(=O)=O)CC2)C1 ZINC001265218225
C[C@]12CC[C@H]3[C@@H](CCC4=CC(=O)CC[C@@]43C)[C@@H]1CC[C@]2(O)C(=O)COC(=O)CCC(=O)ON1C(=O)CCC1=O ZINC000070696873
C=C(C)Cn1c([C@@H]2OCC[C@@H]2C)nnc1N(C)[C@@H](C)c1ccc([S@@](C)=O)cc1 ZINC000460376483
C#Cc1ccc(C(=O)N2CCCO[C@H](C[NH2+]CCC=C)C2)nc1 ZINC001201892018
C=CCN([C@@H]1CCc2ccccc21)S(=O)(=O)/C=C/c1ccccc1 ZINC000032916405
O=C(OCC(=O)N1CC[C@@H]2CCCC[C@H]2C1)c1ccc([N+](=O)[O-])cc1 ZINC000007885683
Nc1cnc(N(CC(F)(F)F)c2cccc3cc[nH]c32)nc1 ZINC001210211853
CCOC(=O)C1=C(NC(=O)CC)S/C(=C\C=C\c2ccccc2)C1=O ZINC000409092779
C[C@@H](c1cccnc1)N1CCN(c2nc3c(c(C#N)c2C#N)CCCCCC3)CC1 ZINC000480017214
Cc1ncsc1-c1nnc(N2CC[C@H]3CCC[C@H]32)n1Cc1ccccc1 ZINC000647395952
O=C(N[C@@H]1CCCC[C@H]1O)[C@@H]1CCCN1C(=O)C12CC3CC(CC(C3)C1)C2 ZINC000097020029
O=C(Cc1csc(NC(=O)c2ccccc2)n1)Nc1ccnn1C1CCCC1 ZINC000078976455
C[C@@H]1CN(C(=O)C#CC2CC2)C[C@H]1[NH2+]CC(=O)N1c2ccccc2C[C@@H]1C ZINC001082504910
CCOc1cc(/C=C2/C(=N)N3N=C(S(C)(=O)=O)SC3=NC2=O)ccc1OCCOc1ccccc1C ZINC000097964400
CCN1C(=O)C(=CNc2c(C)n(C)n(-c3ccccc3)c2=O)C(=O)NC1=S ZINC000095483624
Cc1cccc(/C=C2\C(=O)[N-]C(=O)N(c3ccc(C)c(C)c3)C2=O)c1 ZINC000014011161
Cc1ccc(S(=O)(=O)N[C@@H](C)c2ccncc2)cc1[N+](=O)[O-] ZINC000007059224
CC(C)(C)OC(=O)N1C[C@@H]2CS(=O)(=O)C[C@]2(C(=O)NC[C@@]2(c3ccccc3)CC2(C)C)C1 ZINC001280357290
Cc1cccc(/N=C2/NC(=O)/C(=C/c3ccc(F)cc3)S2)c1C ZINC000018127288
COC(=O)c1ccc(CN2C(=O)N/C(=C\c3c(C)n(-c4ccc([N+](=O)[O-])cn4)c4ccccc34)C2=O)o1 ZINC000409401382
Cc1ccc(S(=O)(=O)N2[C@@H](C(=O)[O-])C[C@@]3(C)C(=O)CCCC[C@@H]23)cc1 ZINC000212415563
N#C[C@@H](c1ccccc1)[C@@H]1CCCN1C(=O)C(=O)NCC[C@H]1CCC[NH2+]1 ZINC000419943799
O=C1CSC(=O)N1CCN(c1ccccc1)[C@@H]1SC(=O)N(CCN2C(=O)c3ccccc3C2=O)C1=O ZINC000101112360
CC1=NN(c2ccccc2)C(=O)C1=CNNc1ccc([N+](=O)[O-])cc1[N+](=O)[O-] ZINC000100922622
COCCOc1cc2cc(c1)C(=O)NCCNC(=O)N[C@H]1CCN(Cc3ccccn3)C[C@@H]1OCc1cccc(c1)O2 ZINC000952864355
CN1C(=S)N(c2ccc(Cl)cc2)C(=O)/C1=C/c1cn(CC(=O)NC[C@@H]2CCCO2)c2ccccc12 ZINC000022833471
O=c1c2c(ccn1Cc1cccnc1)nc1ncnn1c2-c1ccccc1 ZINC000036357271
Cc1nc2n(n1)[C@@H](c1ccccc1Cl)C1C(=O)C[C@@H](c3ccco3)CC1=N2 ZINC000019960008
Cc1ccc(C=C2C(=O)[N-]C(=S)N(c3ccccc3F)C2=O)o1 ZINC000001240600
CCN(CC)S(=O)(=O)c1ccc(NC=C2C(=O)N(C)C(=O)N(C)C2=O)cc1 ZINC000009469758
CN(C)CC[N@@H+]1CC[C@H]2[C@@H]1CCN2c1ncc(NC(=O)OC(C)(C)C)c2nc[nH]c21 ZINC001164926008
CN(Cc1ccc(C(C)(C)C)cc1)S(=O)(=O)c1ccccc1[N+](=O)[O-] ZINC000022457029
O=C1C(=O)/C(=C/c2ccc([N+](=O)[O-])cc2)CCC/C1=C\c1ccc([N+](=O)[O-])cc1 ZINC000017380120
O=C(COc1ccc(C=Nn2c(=O)[nH]c3ccccc3c2=O)cc1I)Nc1cccc(F)c1 ZINC000409354711
Cc1c(C(=O)N(C)c2nccs2)oc2c1c(C)ccc2C ZINC000057341065
O=C(NCCOC1CCC1)N1CCc2sccc2[C@@H]1c1cccs1 ZINC000074844003
Cc1ccccc1N1C(=O)/C(=C/c2cc([N+](=O)[O-])ccc2N2CCOCC2)SC1=S ZINC000409346940
FC(F)(c1nc(Cl)nc2[nH]cnc21)N1CC[C@@H]2O[C@@H](COc3cccnc3)CC[C@H]21 ZINC001164872725
Cc1cc(C=Nn2c(=O)[nH]c3ccccc3c2=O)c(C)n1Cc1ccccc1 ZINC000409352055
O=[N+]([O-])c1ccc(Sc2nnc(C34CC5CC(CC(C5)C3)C4)o2)nc1 ZINC000408585244
CCC1(CC)NC(=O)N(CC(=O)OCC(=O)Nc2sc3c(c2C#N)CCC3)C1=O ZINC000013069672
O=C(c1ccco1)N1CCC[C@H]1C(=O)N1CCc2[nH]c3ccccc3c2C1 ZINC000032894290
C=CCn1c(-c2nn(C)c(=O)c3ccccc32)nnc1N(C)C[C@H](C)c1ccccc1 ZINC000508842717
CN(Cc1cccc([N+](=O)[O-])c1)c1cncc(-n2cccn2)n1 ZINC000048332865
CCOC(=O)C1=C(C)SC(c2c(-c3cc4ccccc4o3)[nH]c3c2c(=O)n(C)c(=O)n3C)C1=O ZINC000086076806
Brc1cccc(/N=C/c2cnn(-c3ccccc3)c2)c1 ZINC000000340725
O=C1/C(=C\c2cc([N+](=O)[O-])ccc2Cl)SC(=S)N1c1cccc([N+](=O)[O-])c1 ZINC000009310721
CCCc1nnc(NC[C@H]2CC[C@H](CO)CC2)o1 ZINC000244840217
COC1=CC([N+](=O)[O-])=C/C(=C/C=C2/c3ccccc3-c3ccccc3N2C)C1=O ZINC000035145671
Cc1cc(C=C2C(=O)NC(=S)N(C)C2=O)c(C)n1-c1ccc(N2CCCC2)c([N+](=O)[O-])c1 ZINC000016264985
N=C1/C(=C/c2ccccc2OCc2ccccc2)C(=O)N=C2SC(c3ccccc3)=NN21 ZINC000015800423
O=C1c2ccccc2S/C1=N/Nc1cccc(Br)c1 ZINC000100454851
c1[nH]c([C@@H]2CCCCN2Cc2nnnn2-c2ccccc2)nc1-c1ccccc1 ZINC000472600349
CCOc1cc(/C=C2/C(=N)N3C(=NC2=O)SN=C3S(=O)(=O)CC)ccc1OCc1ccccc1 ZINC000020206607
CN(C)c1ccc(/C=C2/SC(=S)N(CNc3ccc(Br)cc3)C2=O)cc1 ZINC000097371847
O=[N+]([O-])c1cc(Br)ccc1C[NH2+][C@@H]1CCCS(=O)(=O)CC1 ZINC000895610789
Clc1ccc(CN2CCCC2)c(N2CC[C@@H]3O[C@H](COc4cccnc4)CC[C@@H]32)n1 ZINC001164872666
C[C@]12C[C@H](CC(C)(C)C1)N1c3ccc([N+](=O)[O-])cc3C[C@]3(C(=O)[N-]C(=O)N(c4ccccc4)C3=O)[C@@H]12 ZINC000227118421
N#Cc1nc(COc2ccccc2F)oc1NCc1ccc(F)cc1 ZINC000000108790
O=C(c1cccc2ncccc21)N1CCCc2c([N+](=O)[O-])cccc21 ZINC000095436685
N=C1/C(=C\c2cccn2-c2ccc3ccccc3c2)C(=O)N=C2SC(C(F)(F)F)=NN21 ZINC000032964483
O=C(c1ccc(F)cc1)[C@H]1CCCN(C(=O)c2cc(F)ccc2[N+](=O)[O-])C1 ZINC000737966168
CC[C@@H](C)n1cc(/C=C2\S/C(=N/C)N(C)C2=O)c2ccccc21 ZINC000004739998
Cc1ccc(C(=O)N2CCN(S(=O)(=O)c3ccccc3[N+](=O)[O-])CC2)o1 ZINC000003431996
O=C(Cc1cc2ccccc2[nH]c1=O)N1CCN(c2ccc([N+](=O)[O-])nc2)CC1 ZINC000047090147
CCOC(=O)C1=C(C)N=c2s/c(=C3/C(=O)Nc4ccccc43)c(=O)n2[C@@H]1c1ccccc1OC(C)C ZINC000165158712
O=[N+]([O-])c1cccc(C=NNC(=Nc2ccccn2)c2ccccn2)c1[O-] ZINC000005125700
O=[N+]([O-])c1ccc(S(=O)(=O)N[C@H]2CC[NH2+]C23CCC3)c(C(F)(F)F)c1 ZINC000599098780
O=C1/C(=C\c2ccc(-c3ccccc3)o2)SC(=S)N1c1ccc([N+](=O)[O-])cc1 ZINC000113836555
O=C1[N-]C(=O)N(c2cccc([N+](=O)[O-])c2)C(=O)C1=Cc1ccccc1 ZINC000000453638
O=[N+]([O-])c1ccc(S(=O)(=O)CC[NH2+]C[C@H]2CC[C@H](C(F)(F)F)O2)cc1 ZINC000905515336
c1cnc2c(c1)cccc2-c1nnc(N2CC[C@@H]3CCC[C@H]32)n1CC1CC1 ZINC000612780227
CCN(CC)c1ccc(/C=N\c2ccc3[nH]c(=O)[nH]c3c2)cc1[N+](=O)[O-] ZINC000018036617
CCOC(=O)c1c(C)c(C(C)=O)sc1NC(=O)CSc1nnc(COc2ccccc2C)o1 ZINC000409159078
CN1c2ccccc2C(C)(C)C1=CC=[NH+][N-]c1ccc([N+](=O)[O-])cc1 ZINC000012524064
O=C1NC(=S)SC1=Cc1cnc(-c2ccccc2)nc1 ZINC000048578923
O=C(Cn1cnc2sccc2c1=O)N(Cc1ccco1)Cc1ccccc1 ZINC000007086291
CN(c1ccc(F)c(F)c1)S(=O)(=O)c1ccccc1[N+](=O)[O-] ZINC000057008118
CCOc1cc(C=Nn2c(=O)[nH]c3ccccc3c2=O)ccc1OC(C)C ZINC000409358129
O=C(CN1C(=O)/C(=C/c2cccc(Br)c2)SC1=S)N(CCO)Cc1ccccc1 ZINC000001217686
O=C1OC(/C=C/c2ccccc2)=N/C1=C/c1ccc([N+](=O)[O-])cc1[N+](=O)[O-] ZINC000408840902
C[C@@H]1[C@H](C(=O)N2CCCC[C@H]2CN(C)C(=O)c2ccc(C#N)[nH]2)CC[N@@H+]1C ZINC000990543442
CSc1ccc(C(=O)[C@@H]2CCCN(CC#Cc3ccccc3)C2)cc1 ZINC000055225699
C[C@H]1CC(NC(=O)CSc2n[n-]c(=S)s2)C[C@H](C)C1 ZINC000081803393
COc1cc([N-]S(=O)(=O)c2ccc(N3CC4=C(C3=O)[C@@H](c3ccccc3)NC(=O)N4C)cc2)nc(OC)n1 ZINC000100245238
Cc1ccc([C@@H](C#N)c2ccc(N3CCCn4cnc(COCC[NH+](C)C)c4C3)nn2)cc1 ZINC001164999913
O=[N+]([O-])c1cc(Br)cnc1N1CCC[N@@H+](C2CCOCC2)CC1 ZINC000301712483
O=C(CSc1nnc(NN=CC2=[NH+]Cc3ccccc32)[nH]1)Nc1c(F)cccc1F ZINC000009695022
N#Cc1c(NC(=O)CCC(=O)[O-])sc2c1CCCCC2 ZINC000004181597
CC(=O)O[C@@H]1[C@@H]2[C@]3(C)CC[C@@](C(C)(C)O)(O3)OC[C@@]23CC[C@@]24C[C@@]25CC[C@H](O[C@@H]2OC[C@@H](O)[C@H](O)[C@H]2O)C(C)(C)[C@@H]5CC[C@@H]4[C@]3(C)[C@@H]1O ZINC000008382480
c1cn(Cc2nnc(N3CC[C@H]([C@@H]4CCOC4)C3)n2CC2CC2)c2ccccc12 ZINC000612819281
O=C([O-])CC[C@@H]1CCCN(C(=O)CCCc2c[nH]c3ccccc23)C1 ZINC000237956633
c1c[nH]c(-c2ccc(Nc3ccccc3-n3cncn3)cc2)n1 ZINC001213090894
CCOC(=O)c1c(C)c2c(n1C)CCC(=CNCCc1ccccc1)C2=O ZINC000104154032
N#Cc1ccsc1NC(=O)COC(=O)c1ccccc1NC(=O)c1ccsc1 ZINC000012717263
O=C1C(=CC2=CC(=NNc3ccccc3)C=CC2=O)SC(=S)N1c1ccccc1 ZINC000408735190
C[C@H]1CN(c2c(Br)cncc2[N+](=O)[O-])CC[C@H]1[NH+]1CCN(C)CC1 ZINC000362660070
O=C1C[C@@H]2CS(=O)(=O)C[C@@H]2N1c1ccc(Cl)c(C(F)(F)F)c1 ZINC000032826152
O=[N+]([O-])c1cccnc1-n1ccc(-c2cnc(-c3ccccc3)s2)n1 ZINC000001389013
CC(C)(C)OC(=O)c1cc(C(=O)N(CCC#N)Cc2ccco2)nn1-c1ccccc1 ZINC000486078444
Cc1c(C)n(C2CCCC2)c(NC(=O)CN2CCC[C@@H]2CNC(=O)[O-])c1C#N ZINC000829839222
O=c1ncccn1Cc1cccc(Nc2ccc([N+](=O)[O-])cn2)c1 ZINC000044976960
Cc1nn(-c2ccccc2)c(CSc2nnc(-c3ccco3)n2CC(C)C)c1C#N ZINC000019056064
O=C1c2ccccc2[N-]C1=C1C(=O)c2ccccc2C1=O ZINC000100429504
O=C(c1ccc(-n2cccc2)cc1)N1CCC[C@H](CO)C1 ZINC000032819008
O=C(C[C@@H]1OC[C@@H]2CN(C(F)(F)c3ccnc(Cl)c3Cl)CC[C@@H]21)NC1CCC1 ZINC001164930364
CC[C@H](C)c1ccc(N2C(=O)[N-]C(=O)C(=Cc3ccc(C)o3)C2=O)cc1 ZINC000005024808
O=C(c1ccc(OC2CCCC2)cc1)N1CCC[C@@H]([C@@H]2CCCCO2)C1 ZINC000619178929
Cc1noc(C)c1C(C)(C)[NH2+]Cc1nc(=O)c2sccc2[n-]1 ZINC001170074149
Cc1cccc(N=Nc2c(-c3ccccc3)[n-]n(C(N)=S)c2=O)c1Cl ZINC000005520405
O=C1S/C(=C/c2cccc(F)c2)C(=O)N1CNc1cccc([N+](=O)[O-])c1 ZINC000408720180
C[C@@H]1C(C#N)(C#N)[C@]2(C#N)C(=N)O[C@@]1(C)O[C@@H]2C1=CC[C@H]2C[C@@H]1C2(C)C ZINC000217586147
O=C([O-])CC1(CNC(=O)[C@@H]2CCCC[C@@H]2C(F)(F)F)CCCC1 ZINC001345145800
O[C@@H]1c2ccccc2CC[C@H]1Nc1ccc2c(c1)NC(=S)C2 ZINC001169628368
N#Cc1ccc(C(=O)N2Cc3ccccc3[C@@H](c3ccccc3)C2)cc1 ZINC000024928564
N#Cc1ccc2ncc(CNc3ccc(CCn4nnc(-c5ccccc5)n4)cc3)n2c1 ZINC000538834369
Cc1c(Br)c(/C=N/NC(N)=S)c(C)n1-c1ccccc1 ZINC000059104920
O=C1[N-]C(=O)N(c2ccccc2)C(=O)C1=Cc1ccc([N+](=O)[O-])s1 ZINC000001305619
C=C(Br)C[NH2+][C@@H]1CN(C(=O)[C@@H]2CCCN2C(C)=O)C[C@H]1C ZINC001082872813
O=C(CCN1C(=O)/C(=C/C=C/c2ccccc2)SC1=S)Nc1ccc([N+](=O)[O-])cc1 ZINC000008820437
Cc1cc([C@H]2[C@@H](c3ccccn3)NC(=S)N2c2ccc(Sc3ccc([N+](=O)[O-])cc3)cc2)c(C)n1-n1cnnc1 ZINC000224765765
Cc1csc2cnc(N3CCC4(CC3)C(=O)N(Cc3csc(C)n3)CCN4C)nc12 ZINC001164819225
O=C(CCN1C(=O)/C(=C/C=C/c2ccccc2)SC1=S)Nc1ccccc1[N+](=O)[O-] ZINC000008820436
Cn1cc(N2C[C@@H]3CN(c4nc(CN5CCCCC5)nc5sc6c(c54)CCC6)C[C@@H]3C2=O)cn1 ZINC001164982442
O=C(COc1ccccc1Cc1ccccc1)Nc1ccccc1-n1cncn1 ZINC000025000064
CCN(CC)c1ccc(C=C(c2nnnn2-c2ccccc2)c2nnnn2-c2ccccc2)cc1 ZINC000008687345
Cc1cc(C)nc(SCc2cc(=O)n3nc(C(F)(F)F)[n-]c3n2)n1 ZINC000009935988
CC(=O)N(C)c1ccc(/N=C/c2ccc(Br)s2)cc1 ZINC000000588141
CC(C)C[C@H](CCC(=O)N1CCC(CC#N)CC1)C(=O)N1CCC(CC#N)CC1 ZINC000542907871
Cc1ccc(S(=O)(=O)N2CCN(C(=O)c3ccc(N(C)S(=O)(=O)c4ccccc4)cc3)CC2)cc1 ZINC000013676199
Cc1ccc(COc2ccc(N3C(=O)[N-]C(=O)C(=Cc4ccccc4OC(C)C)C3=O)cc2)cc1 ZINC000408833524
O=[N+]([O-])c1ccccc1-c1ncc(-c2ccc(Br)cc2)nn1 ZINC000005584358
O=[N+]([O-])c1cc([N+](=O)[O-])c(/C=C/[C@@H]2CCCO2)cc1/C=C/[C@@H]1CCCO1 ZINC000003844616
CC(=O)c1c(C)[nH]c(C(=O)OCC(=O)N2CCCc3ccccc32)c1C ZINC000002662315
CC(C)[N@@H+]1[C@H](Cn2cccn2)C[C@@H]2CN(C(F)(F)c3ccc(Cl)nc3C#N)CC[C@@H]21 ZINC001164834171
COC[C@@H](C)NC(=S)N(C)C1CC(C)(C)CC(C)(C)C1 ZINC000693078535
CC(C)(C)NS(=O)(=O)c1ccccc1NN=Cc1ccc(NC(=O)[O-])nc1 ZINC000823778592
Cc1[nH]c2ccccc2c1CC(=O)N1CCN2C(=O)[C@H](Cc3ccccc3)NC(=O)CCCn3cc(nn3)CNC(=O)[C@H]2C1 ZINC000952856546
CN1c2ccccc2C(C)(C)C1C=CN=Nc1ncccn1 ZINC000252511677
Cc1c(/N=C/c2cccc([N+](=O)[O-])c2[O-])c(=O)n(-c2ccccc2)n1C ZINC000002269953
CN(CCC[NH+]1CCN(C)CC1)Cc1cc(Br)c([N+](=O)[O-])s1 ZINC000602658442
CC(C)(C#N)CCCCS(=O)(=O)c1nnc(-c2cccs2)n1C[C@@H]1CCCO1 ZINC000506927729
N#Cc1cccc([C@H]2Nc3ccccc3C(=O)N2c2ccccc2)c1 ZINC000010950645
CN(c1nc2ccccn2c(=O)c1/C=C1/SC(=S)N(C[C@@H]2CCCO2)C1=O)C1CCCCC1 ZINC000033532510
O=C1[N-]C(=O)N(c2ccccc2)C(=O)/C1=C\c1ccc2c3c(cccc31)CC2 ZINC000005060537
CC[C@@H]1CCc2c(C#N)c(NC(=O)/C=C/C(=O)[O-])sc2C1 ZINC000002745307
CC(C)Cc1nnc(/N=C2/S/C(=C\c3c[nH]c4ccccc34)C(=O)N2C)s1 ZINC000103131275
CC(C)(C)n1nnc(COc2cccc3ccccc32)n1 ZINC000655660299
FC(F)(F)c1cccc([C@@H]2C[C@@H]2c2nc(-c3ccon3)no2)c1 ZINC000273802089
CC1=CC(=O)C(=C([O-])C=Cc2cc(Br)ccc2F)C(=O)O1 ZINC000023641520
CCOC(=O)c1cnc(SC)nc1N1CC[C@@]2(C1)C[N@H+](CC1CC1)C[C@@H]2COC ZINC001164807868
O=[N+]([O-])c1ccc(S(=O)(=O)N[C@@H](c2ccc(F)cc2)C2CCC2)s1 ZINC000517869485
C=CCn1c(-c2cccnc2)nnc1N1CCC(CN2CCc3ccccc32)CC1 ZINC000508478452
N#CC[C@H]([N-]S(=O)(=O)c1c(F)cccc1OC(F)(F)F)C(F)(F)F ZINC000901772450
Cc1nn(CCC(=O)N2CCC(C)(C)c3ccccc32)c(C)c1[N+](=O)[O-] ZINC000581573295
O=C(COc1ccc(C=Nn2c(=O)[nH]c3ccccc3c2=O)cc1I)Nc1ccccc1F ZINC000409347977
N#Cc1c(N)n(-c2ccc(C(F)(F)F)cn2)nc1-c1ccc(C(F)(F)F)cc1 ZINC000039955295
O=C1c2ccccc2C(=O)C(Sc2ccc([N+](=O)[O-])cc2)=C1Br ZINC000001717345
c1coc(CN=Nc2nnc(-c3ccccc3)c(-c3ccccc3)n2)c1 ZINC000252591161
FC(F)(F)c1ccc(/C=C/c2nc([C@H]3CCCO3)no2)cc1 ZINC000273754285
CC(=O)N1CCCN(C(=O)c2ccc(C3SCCS3)cc2)CC1 ZINC000023418168
O=C1N(c2cncnc2)CC[C@@]12CCCN(C(F)(F)c1cnc(Cl)nc1Cl)C2 ZINC001165018081
CSc1nc(-c2ccccc2)nc(-n2nc(CN(C)C(C)C)c3c2C[NH2+]CC3)c1C#N ZINC001164683115
N#Cc1c(F)cccc1-n1ccc(NC(=O)N(Cc2ccco2)C[C@H]2CCCO2)n1 ZINC000513086593
CC(C)Oc1ccccc1/C=C1/SC(=S)N(c2ccc([N+](=O)[O-])cc2)C1=O ZINC000409345607
N#C[C@H](NC(=O)[C@@H]1CCC[C@H](NC(=O)[O-])C1)c1ccc(Br)cc1 ZINC000740304443
CCN(CC(=O)OCC(=O)Nc1c(C#N)c(C)c(C)n1C1CCCC1)C(=O)[O-] ZINC000739401922
O=C1C[C@H](c2cccc3nsnc32)c2sc(N3CCCC3)nc2CN1 ZINC000065410251
CC(C)(C)C(=O)NC[C@H]1CCCN(c2ccnc3c2cccc3[N+](=O)[O-])C1 ZINC000432319794
NC(=O)c1c(NC(=S)N[C@@H](NC(=O)c2ccccc2[N+](=O)[O-])C(Cl)(Cl)Cl)sc2c1CCCC2 ZINC000004177643
Cc1ncc(CO)c2cc(C(N)=S)/c(=N/c3ccc(F)cc3F)oc12 ZINC000020849446
O=[N+]([O-])c1ccc(COc2ccccc2CNc2cccc([N+](=O)[O-])c2)cc1 ZINC000408558808
Cc1nc(-c2ccc(S(=O)(=O)N3CCC(C(=O)N(C)C)CC3)s2)cs1 ZINC000178279823
O=[N+]([O-])c1ccc(Sc2nnc(COc3ccccc3)o2)c([N+](=O)[O-])c1 ZINC000409386763
CCCOc1ccc(N2C(=O)C[C@@H]([NH2+]C3CCN(S(=O)(=O)c4ccccc4)CC3)C2=O)cc1 ZINC000015084318
C#Cc1cncc(C(=O)N[C@H]2CCN(C(=O)[C@@H]3CCCC[N@@H+]3C)[C@@H]2C)c1 ZINC000989804434
O=C1[N-]C(=O)C(=CNc2cc(C(F)(F)F)cc(C(F)(F)F)c2)C(=O)N1 ZINC000001033129
O=C([O-])CC[C@@H]1CCCN(C(=O)C2=NN(c3ccccc3)[C@@H](C(=O)[O-])C2)C1 ZINC000262843618
Cc1nc2ccccc2n1C[C@@H]1CCCN1CN1C[C@]2(C[NH+]3CCC2CC3)OC1=O ZINC000790364619
CCOC(=O)C1=C(C)NC(=Cc2cc(C)n(-c3cc(C)cc(C)c3)c2C)C1=O ZINC000016682311
CC[C@@H](C)Oc1ccccc1[C@@H]1CC(=O)NC2=C1C(=O)CC(C)(C)C2 ZINC000004916418
O=C1NCc2ccccc2[C@H]1Nc1ccccc1-c1cnco1 ZINC001169884030
C[C@H]1CCSCCN1C(=O)NCCc1cscn1 ZINC000189613801
O=C([O-])[C@@H](NC(=O)CC1CCC(C(F)(F)F)CC1)C1CCCCC1 ZINC000621586170
O=C(c1c[nH]c(C(=O)N2CCCC2)c1)N1[C@@H]2CC[C@H]1C[C@@H](c1ccccc1)C2 ZINC000579736782
O=[N+]([O-])c1ccc(Sc2ccc(N3C(=S)N[C@@H](c4ccccn4)[C@@H]3c3ccn(C4CCCC4)c3)cc2)cc1 ZINC000224790379
C[C@]1(O)COC2(CCN(C(=O)c3cccc(OCCC[NH3+])c3)CC2)C[C@@H]1n1c2ccccc2c(=O)[nH]c1=O ZINC000257337828
CCCCc1nc(CN2CCC[C@@H]2CO)cs1 ZINC000058166656
CC1(C)CC(=O)C2=C(C1)NC1=C(C(=O)CC(C)(C)C1)C2C(=O)[O-] ZINC000020568354
O=C(NCCCS(=O)(=O)N1CCc2ccccc2C1)c1ccc([N+](=O)[O-])o1 ZINC000016849362
CC(C)(C)CCC(=O)N1CCN(C/C(Cl)=C\Cl)CC1 ZINC001113447716
O=C1[N-]C(=S)N(c2ccccc2F)C(=O)C1=Cc1ccccc1 ZINC000059135687
N=C1c2ccccc2CN1c1ccc([N+](=O)[O-])cc1Br ZINC000006757331
N#Cc1ccc(/C=C\c2nn(-c3ccccc3)c3c2ccccc3=O)cc1 ZINC000097474708
Cc1cc(C=NNc2ccc([N+](=O)[O-])cc2)c(C)n1-c1cccc([N+](=O)[O-])c1 ZINC000059427207
NC(=S)N/N=C/c1cc(Br)c(Sc2ccccc2)o1 ZINC000408995634
O=C(Nc1cnc2n1CCCC2)[C@@H]1C[C@@H]2C=C[C@H]1C2 ZINC000067966362
C#CC[NH+]1CCC2(CN(C(=O)[C@@H]3CCCc4nccn43)[C@@H]3COC[C@@H]32)CC1 ZINC001079245597
O=[N+]([O-])c1ccc2c(c1N1CCC3(CC1)OCCc1ccsc13)CCN2 ZINC000436322459
N=C1/C(=C/c2cccn2-c2ccc([N+](=O)[O-])cc2)C(=O)N=C2SC=C(c3ccccc3)N21 ZINC000020210806
O=C(OC[C@H]1O[C@H](OC(=O)c2ccccc2)[C@@](O)(S(=O)(=O)C(=O)n2ccnc2)[C@@H]1OC(=O)c1ccccc1)c1ccccc1 ZINC000334163717
CCc1nc2sc3c(c2c(N2CCCn4cnc(COCC[NH+](C)C)c4C2)n1)CCC3 ZINC001165004890
Cc1cc(/C=C2\C(=N)N3N=C(S(C)(=O)=O)SC3=NC2=O)c(C)n1-c1ccc(C(C)C)cc1 ZINC000020208147
Cc1c(C=NN2C(=O)CSC2=S)c2ccccc2n1Cc1ccccc1 ZINC000409351191
CCN(CC)c1c2ccccc2n(-c2ccccc2)c(=O)c1[N+](=O)[O-] ZINC000009328441
C[C@]12CN(c3ccc(/C=C\C(=O)[O-])cc3[N+](=O)[O-])C[C@H]1CS(=O)(=O)C2 ZINC001599939539
CCn1nc(C)c([N+](=O)[O-])c1N1CC[C@H](OCc2c(C)noc2C)C1 ZINC000225457524
Cc1nc(S[C@H](C)c2nc(=O)c3c(-c4ccco4)csc3[nH]2)n(C[C@@H]2CCCO2)c1C ZINC000029589878
CN(C)c1cncc(N2CCC[C@H](c3nccn3Cc3cccnc3)C2)n1 ZINC000091305669
CCOC(=O)c1[nH]c(C)c(C(=O)CSC)c1C ZINC000047895790
O=C(N[C@@H]1CCC[C@H]1c1ccc(C(F)(F)F)cc1)N1CCSCC1 ZINC000510046385
C[C@@H]1CCN(Cc2nc(=O)c3c(-c4ccco4)csc3[nH]2)C[C@@H]1n1ccnc1 ZINC000129434722
CCn1cc(C=C2C(=O)[N-]C(=O)N(c3ccccc3C)C2=O)c2ccccc21 ZINC000002245450
O=C(NN1C(=O)/C(=C\c2ccccc2[N+](=O)[O-])SC1=S)C12CC3CC(CC(C3)C1)C2 ZINC000409149488
Cn1c2nc(N=NC(Br)=CCc3ccccc3)n(C[C@@H](O)COc3ccccc3)c2c(=O)[nH]c1=O ZINC000005295477
Cc1nnc(NC(=O)CN2C(=O)/C(=C/c3ccccc3)SC2=S)s1 ZINC000003193261
CC[NH+](CC)CCNC=C1C(=O)[N-]C(=S)N(c2ccc(Cl)cc2)C1=O ZINC000002309166
CCSC1(SCC)NC(=N)[C@@]2(C#N)[C@@H](c3ccccc3)NC3=C(CCC3)[C@@]12C#N ZINC000004328530
CCN1C(=O)O[C@@](C)(CC(C)(C)c2ccccc2)[C@@]1(C)O ZINC000001430403
O=C(O[C@@H](C(=O)c1ccccc1)c1ccc([N+](=O)[O-])cc1)c1ccco1 ZINC000006595715
Cc1[n-]n(-c2ccccc2)c(=O)c1[C@@]1(C(F)(F)F)C(=O)Nc2c1c(=O)[nH]c(=O)n2CCc1ccccc1 ZINC000002872482
CCN(CC)c1nc(N)c([N+](=O)[O-])c(N2CCC(C)CC2)n1 ZINC000005143832
CC(N=Nc1nc2c(c(=O)[nH]c(=O)n2C)n1Cc1cccc(Br)c1)c1ccc([N+](=O)[O-])cc1 ZINC000018163673
Cc1ccc(S(=O)(=O)NCC(=O)OCC(=O)Nc2sccc2C#N)cc1C ZINC000039501726
CCOC(=O)c1sc(N)c(C#N)c1COC(=O)c1c(C)c(C)sc1NC(=O)C(C)(C)C ZINC000012694124
C[C@H](C(=O)[O-])N1C(=O)[C@@H]2[C@H]3C[C@H]([C@H]4[C@H]3Sc3[nH]c(=O)sc3[C@H]4c3cccs3)[C@@H]2C1=O ZINC000249697148
O=C(NC1CCN(C(=O)c2ccco2)CC1)C1CCCC1 ZINC000012923639
CCCCC(=C1C(=O)CC(c2ccccc2)CC1=O)N1CCCC1 ZINC000004181049
O=c1[nH]c2c(s1)[C@@H](c1cccc([N+](=O)[O-])c1)[C@@H]1[C@H](S2)[C@@H]2C[C@H]1[C@@H]1C(=O)N(c3cccc(C(F)(F)F)c3)C(=O)[C@H]21 ZINC000245242057
c1cc2c(ncnc2NCCc2nnc3ccccn32)s1 ZINC000012909814
O=[N+]([O-])c1ccc(N2CC3(CCC3)[C@H]2C2CCOCC2)cc1OC(F)F ZINC000425289940
Cc1ccc(/C=C2/C(=O)[N-]C(=S)N(c3cc(C)cc(C)c3)C2=O)o1 ZINC000000468985
Cc1nc(C)c([C@@H](C)N(C)C(=O)NC2CCCCCC2)s1 ZINC000106515617
Cc1cc(C=C2C(=O)[N-]C(=S)N(c3ccccc3)C2=O)c(C)[nH]1 ZINC000001293951
CN(Cc1cccnc1)[C@@H]1CN(c2cncc(OCc3ccccc3)n2)[C@@H]2CCCO[C@H]12 ZINC001164807830
O=C([O-])[C@@H]1[C@@H]2C=C[C@@H](C2)[C@@H]1C(=O)N1CCN(C(c2ccccc2)c2ccccc2)CC1 ZINC000169619862
CCc1ccc([C@H]2C[C@@H](C(F)(F)F)n3ncc(C#N)c3N2)s1 ZINC000002747884
Cc1cccc(OCCC(=O)N2CCCc3ccc([N+](=O)[O-])cc32)c1C ZINC000509968970
c1sc2ncnc(N=NCc3cccnc3)c2c1-c1ccccc1 ZINC000005520195
N#Cc1ccccc1N1CCCN(C(=O)[C@@H](NC(=O)[O-])c2ccccc2)CC1 ZINC000740324663
O=C1OC2(CCCCC2)OC(=O)C1=Cc1ccc(OCc2ccc([N+](=O)[O-])cc2)cc1 ZINC000058865632
O=c1c2cc([N+](=O)[O-])ccc2ncn1C[C@@H](O)CC1CCCC1 ZINC000170607717
CC(C)(C)OC(=O)N1Cc2cccc(Nc3ccncn3)c2C1 ZINC001211029186
CC(C)[N@@H+]1[C@H](Cn2cccn2)C[C@@H]2CN(C(F)(F)c3ccnc(Cl)c3C#N)CC[C@@H]21 ZINC001164839057
OC/C(I)=C/[C@@](F)(OC(F)(F)F)C(F)(F)F ZINC000016159361
O=[N+]([O-])c1ccccc1C=NN=C(c1ccccc1)c1ccccc1 ZINC000254822848
N#C[C@@]12CCCC[C@H]1C[C@H]1CCCC[C@]1(C#N)N2Cc1ccccn1 ZINC000013116339
C[C@@H]1CCc2c(C#N)c([N-]S(=O)(=O)c3cnn4c3OCCC4)sc2C1 ZINC000906075351
CC(=NNc1nnc(SCC#N)[nH]1)c1ccc(Br)cc1 ZINC000020608321
FC(F)(c1cccnc1Cl)N1C[C@@H]2C[C@@H](c3nc(C4CC4)cs3)O[C@@H]2C1 ZINC001164650326
COCC[C@@H](C)S(=O)(=O)N1CCO[C@@H](c2nc(C(C)(C)C)cs2)C1 ZINC000330402900
Cc1c([N+](=O)[O-])cccc1S(=O)(=O)N1c2ccccc2SC[C@H]1C ZINC000434109106
CCOC(=O)C1([C@@H](C)[NH2+]CCc2cnccn2)CCN(C(=O)OC(C)(C)C)CC1 ZINC000788801782
CC1=C(N=Nc2ccc([N+](=O)[O-])cc2[N+](=O)[O-])CC(C)(C)C=CC1 ZINC000100717830
Cc1ccc(N2C(=O)[N-]C(=O)C(=Cc3cc(Br)c(Sc4ccccc4)o3)C2=O)cc1C ZINC000408995940
Cc1ccc([C@@H](C(=O)NC2CCCC2)N(C(=O)c2snc(C(N)=O)c2N)c2cccc3ccccc32)o1 ZINC000012704101
O=C1N(c2cncnc2)CC[C@]12CCCN(C(F)(F)c1cnc3c(Cl)ncnc3c1)C2 ZINC001165021001
CN(c1ccc(C(=S)c2ccc(N(C)c3ccccc3)s2)s1)c1ccccc1 ZINC000016188822
CSc1ccc2c(c1)CCN(C(=O)c1cc(=O)nc3sccn31)C2 ZINC000097604235
C[C@@H]1CCc2c(sc3[n-]c(=S)n(Cc4cnn(C)c4)c(=O)c23)C1 ZINC000017072165
FC(F)(c1cc(Cl)nc2c1CCCCC2)N1CCCn2c(Cn3cccn3)nnc2C1 ZINC001164972373
CN(C(=O)OC(C)(C)C)[C@H](C(=O)NC1CC(C)(C)[NH2+]C(C)(C)C1)c1cnn(C)c1 ZINC000806358195
O=C([O-])C[C@H]1CCCN(C(=O)C(=O)NCCCSc2nccs2)C1 ZINC000817110434
NC(=O)c1ccc(-n2c(CCC(=O)[O-])ccc2-c2cccs2)cc1 ZINC000000528890
NC(=O)C1CCN(C2=NC(=O)/C(=C/c3cn(-c4ccccc4)nc3-c3cccs3)S2)CC1 ZINC000001165016
O=C(CC1CC1)N[C@@H]1CN(C(F)(F)c2c3c(nnc2Cl)CCC3)C[C@@H]2CCCO[C@@H]12 ZINC001164655929
O=C(/C=C/SCc1ccco1)Nc1nnc(/C=C\c2ccco2)s1 ZINC000255694774
O=C(CCCCCN1C(=O)/C(=C/c2ccccc2)SC1=S)Nc1nccs1 ZINC000004745338
C[C@](NC(=O)NCC1CCN(S(=O)(=O)C(F)(F)F)CC1)(C(=O)[O-])C1CC1 ZINC000780571036
N#Cc1ccc([C@H](OC(=O)[C@H]2CCCN(C(=O)c3ccccc3)C2)C(=O)[O-])cc1 ZINC000739111051
CCOC(=O)COc1ccccc1/C=c1\sc2n(c1=O)[C@@H](c1ccccc1)C(C(=O)OCC)=C(C)N=2 ZINC000408924787
O=c1[nH]c2c(s1)[C@H](c1cc([N+](=O)[O-])ccc1OCc1ccccc1Cl)[C@@H]1[C@@H]3CC[C@@H](C3)[C@@H]1S2 ZINC000011990744
Cc1cc(C=C2NC(=O)[N-]C2=O)c(C)n1-c1sc2c(c1C#N)CCCC2 ZINC000001013454
Cc1cc(C)c(NC(=O)CN2C(=O)CSC2=S)c(S(=O)(=O)[O-])c1 ZINC001144849553
CCN(CC(=O)N1CC[C@@H](C2CCCC2)C1)C(=O)OC(C)(C)C ZINC001129906090
COc1cc([N+](=O)[O-])ccc1-n1c(C)cc(C=C2C(=O)NC(=S)NC2=O)c1C ZINC000408993449
CC(=O)N(C)C1CCN(c2nnc(Cc3csc(C)n3)n2CCN(C)C(=O)OC(C)(C)C)CC1 ZINC001286843393
c1ccc(-c2nnc(SCc3ccccc3CSc3nnc(-c4ccccc4)o3)o2)cc1 ZINC000008445473
O=C1/C(=C\c2cccc(C(F)(F)F)c2)SC(=S)N1c1cccc([N+](=O)[O-])c1 ZINC000113830600
CN(C(=O)COC(=O)CC1C[C@H]2CC[C@@H](C1)N2C(=O)[O-])C1(C#N)CCCCC1 ZINC000827774844
Cc1cc(C(=O)CN2CCS[C@@H]3COCC[C@H]32)c(C)n1-c1nccs1 ZINC000246559771
O=C1C[C@H](N2CCc3[nH]c4ccccc4c3C2)C(=O)N1Cc1ccccc1 ZINC000020760128
C=CCN1C(=O)/C(=C\c2cc(C)n(-c3ccc(I)c(C)c3)c2C)C(=O)NC1=S ZINC000408903681
CN1C(=O)N(C)[C@@]2(c3ccccc3)N=c3s/c(=C4/c5ccccc5NC4=O)c(=O)n3N[C@@]12c1ccccc1 ZINC000033355403
C=C[C@@H]1OCC[C@H]1C(=O)N[C@@]1(C)CCN(C(=O)C(C)(C)[NH+]2CCCC2)C1 ZINC000957644027
CC(C)N1C(=O)/C(=C/c2c(=O)n3ccccc3nc2N2CCc3ccccc3C2)SC1=S ZINC000002429085
Cc1ccc(Oc2ccc(N3C(=S)N[C@@H](c4ccccn4)[C@@H]3c3ccc(-c4ccccc4[N+](=O)[O-])o3)cc2)cc1 ZINC000224718160
CN(c1ccccc1)c1ccc(CNCc2nnc(C(C)(C)C)[nH]2)cc1[N+](=O)[O-] ZINC000459699022
Cc1ccc2oc(=O)cc(CSc3nc(C)cc(C)c3C#N)c2c1 ZINC000011865310
Cc1[n-]n2c(nc(C)c(Cc3ccc(C(C)(C)C)cc3)c2=O)c1-c1ccccc1 ZINC000014163590
CCOC(=O)COc1ccccc1/C=C1/SC(=O)N(CC(=O)OC(C)(C)C)C1=O ZINC000005007593
O=C1NC(=S)SC1=CC1=CC(=NNc2cccc(C(F)(F)F)c2)C=CC1=O ZINC000408724612
Cc1c(/N=C/c2cc([N+](=O)[O-])ccc2[O-])c(=O)n(-c2ccccc2)n1C ZINC000033246260
C=CCn1c(C2CCN(c3ncccn3)CC2)nnc1N(C)Cc1ccc(C)s1 ZINC000508465200
C=CCn1c(SC[C@H](O)COc2cccc3[nH]ccc32)nnc1-c1ccncc1 ZINC000471427219
Cc1c(C)c(N2CCCC23CC[NH+](CC(=O)N(C)C)CC3)ncc1[N+](=O)[O-] ZINC001165011190
O=C(N/C(=C/c1cccs1)C(=O)N1C[C@H]2C[C@@H](C1)Cn1c(=O)cccc12)c1ccccc1Br ZINC000000689747
O=C(c1cnns1)N1Cc2ccccc2-c2ccccc21 ZINC000618157225
Cc1cnc(C)c(N2CCC3(CC2)Cc2cn(nn2)CCCNC(=O)[C@H](Cc2ccccc2)NC3=O)n1 ZINC000952856926
C[C@@H]1CC[C@H](n2cc(C(=O)C(F)(F)F)nn2)C[C@H]1C ZINC000251767281
C[C@@H]1CC[C@H](c2nnc(N(Cc3ccccc3F)C3CC3)n2CC2CC2)O1 ZINC000625297427
Cc1cc(/C=N/NC(N)=S)c(C)n1-c1cc(C(=O)[O-])cc(C(=O)[O-])c1 ZINC000059248703
O=c1c2cc([N+](=O)[O-])ccc2nc2n1CC/C2=C\c1cc2ccccc2s1 ZINC000125150936
N#Cc1c(Cl)nccc1C(F)(F)N1CCCn2cnc(Cn3cccn3)c2C1 ZINC001164937010
Cc1cccc(OCCn2cccc2/C=C2\C(=N)N3N=C(N4CCCCC4)SC3=NC2=O)c1 ZINC000020356550
C[C@@H]1CN1P1(N2C[C@@H]2C)=NP(N2C[C@H]2C)(N2C[C@@H]2C)=NP(N2C[C@H]2C)(N2C[C@@H]2C)=N1 ZINC000263632976
S=C1N=NC(c2ccc(Cl)cc2)N1N=CC=Cc1ccco1 ZINC000002244621
Cc1oncc1Nc1ccccc1N1CCC[C@@H](NC(=O)OC(C)(C)C)C1 ZINC001210584892
O=C([O-])c1cnc(C(=O)[N-]S(=O)(=O)[C@H]2CCCc3ccccc32)cn1 ZINC000863963558
N#Cc1c(N)n(-c2ccc(C(F)(F)F)cn2)nc1-c1cccc(C(F)(F)F)c1 ZINC000039955237
O=C(c1csc([N+](=O)[O-])c1)N1CCC[C@@H]1Cc1cc(F)ccc1F ZINC000416044520
N#Cc1c[nH]c(C(=O)N2CC[C@H]3CC[N@H+](C[C@@H]4CCc5ncnn54)[C@H]3C2)c1 ZINC001084915667
Cc1[nH]c2ccccc2c1C(=O)CSc1nnc(-c2ccco2)c(-c2ccco2)n1 ZINC000013566434
C[C@H]1CN(C(=O)C[C@H]2CC(C)(C)CO2)CCc2ccccc21 ZINC001130765875
O=c1c2c3c(sc2ncn1/N=C/c1ccc([O-])c([N+](=O)[O-])c1)CCCC3 ZINC000001085936
N#Cc1ccc(N2CCN(C(=O)c3cnn([C@H]4CCC[NH2+]C4)c3)CC2)cc1 ZINC000870981383
CCOC(=O)c1c(C)oc2ncn(CC(=O)c3cc(C)n(-c4ccccc4F)c3C)c(=O)c21 ZINC000019432090
C[C@@]12CC[C@@H]3[C@H](CC[C@@]4(O)C[C@H](OC(=O)C[N+](C)(C)C)CC[C@]34C=O)[C@@]1(O)CC[C@H]2C1=CC(=O)OC1 ZINC000253530490
Fc1ccc(C2N=NC(=S)N2N=Cc2cccc3ccccc23)cc1 ZINC000006140458
CCOC(=O)c1c(C)c(C(=O)CN(Cc2ccco2)C(=O)c2ccco2)c(C)n1CC ZINC000035993199
N#Cc1cccc(NC(=S)N[C@H]2CO[C@H]3[C@@H]2OC[C@@H]3n2nnnc2Oc2ccc(-n3cncn3)cc2)c1 ZINC000004147817
CC(C)(C)CC(=O)N1Cc2ccccc2OC/C=C\[C@H]2CN(CC[C@H]2CC(=O)N2CCN(C=O)CC2)C(=O)C1 ZINC000253406049
C[N@H+](Cc1ccncc1)C1CC2(C1)CCN(c1ccc(C3(C#N)CCOCC3)cn1)CC2 ZINC001164796815
CCCc1nc(NCc2ccccc2)c(C#N)c2c1COC(C)(C)C2 ZINC000020790064
C[C@H]1CCc2ccccc2N1C(=O)CN1C(=O)NC2(CCCCC2)C1=O ZINC000009501896
C[C@@H]1CCC[C@H](Nc2c(-c3cccs3)nc3c(C#N)c[nH]n32)[C@@H]1C ZINC000006768768
CCC(C)(C)C1CCC(=NNc2nc(=O)c(C)n[n-]2)CC1 ZINC000008044849
Cc1ccc(N2C(=O)C(=CNc3ccc(F)cc3)C(=O)[N-]C2=S)cc1 ZINC000408756374
c1nnn(C23C[C@@H]4C[C@@H](CC(c5nc6c7c8c(sc7ncn6n5)CCC8)(C4)C2)C3)n1 ZINC000018030072
O=C(CN1CCC(C(=O)[O-])CC1)Nc1sc2c(c1C(=O)[O-])CCC2 ZINC000020342417
Cc1cc(N[C@@H]2CCc3nnc(C(C)C)n3C2)c(C(F)(F)F)cc1[N+](=O)[O-] ZINC000461778614
O=C(c1cccc2c1COCC2)N1CCN(S(=O)(=O)c2ccccc2C(F)(F)F)CC1 ZINC001264348221
Cc1ccc(N2C(=O)/C(=C/c3ccsc3)C(=O)[N-]C2=S)c(C)c1 ZINC000409128743
O=C([O-])CCC/C=C1\C[C@@H]2C[C@@H](O)[C@H](C#CC3(O)CCCCC3)[C@H]2C1 ZINC000064858012
COc1ccccc1[C@H]1c2sc(=O)[nH]c2S[C@@H]2[C@@H]3C[C@@H]([C@H]4C(=O)N(c5ccc([N+](=O)[O-])cc5)C(=O)[C@H]34)[C@H]21 ZINC000101175821
O=C([O-])CN1C(=O)S/C(=C/c2cccn2-c2ccc(Br)cc2)C1=O ZINC000409129651
CC1(C)C(=O)Nc2ccccc2N1C(=O)COC(=O)c1ccc(C(=O)C(=O)c2ccccc2)cc1 ZINC000009630686
CN(C)c1ccc(CN(C(=O)COc2ccc(C(C)(C)C)cc2)[C@@H]2CCS(=O)(=O)C2)cc1 ZINC000009424717
O=[N+]([O-])c1ccc(N2Cc3cc4c(cc3C2)CN(c2ccc([N+](=O)[O-])cc2[N+](=O)[O-])C4)c([N+](=O)[O-])c1 ZINC000103756177
O=[N+]([O-])c1ccc(COc2ccc(C=NNc3nc4ccccc4[nH]3)cc2)cc1 ZINC000006610055
CC(C)c1nnc(CN2C(=O)N[C@](C)(c3ccc(Br)s3)C2=O)o1 ZINC000130695211
C[N+](C)(CCOC(=O)[C@@](O)(c1ccccc1)C1CCCC1)COC(=O)c1ccccc1 ZINC000005004711
CCOC(=O)[C@@H]1CN(C(=O)OC(C)(C)C)C[C@@H]1NC(=O)N[C@@H]1CN(C(=O)OC(C)(C)C)C[C@@H]1C(=O)OCC ZINC000601014231
C=CCN1C(=O)S/C(=C/c2cc([O-])ccc2[N+](=O)[O-])C1=O ZINC000409073667
O=C(Cn1c2ccccc2c2ccccc2c1=O)NC1CCCCC1 ZINC000012360284
COc1ccccc1CN(Cc1nnnn1C[C@@H]1CCCO1)Cc1cc2cc(OC)c(OC)cc2[nH]c1=O ZINC000020109362
Cc1[n-]n(Cc2ccccc2)c(=O)c1[C@@H](c1ccccc1)C(C#N)C#N ZINC000000271737
CC(C)(C)OC(=O)CCS[C@@H]1CCCCNC1=O ZINC000252483628
CCOC(=O)c1c(NC(=O)CC(C)C)sc2c1C[C@@H](c1ccccc1)S[C@@H]2c1ccccc1 ZINC000001755747
CN1CCC[C@@H](/N=C\c2cc(Br)cc(Br)c2[O-])C1=O ZINC000748285683
Fc1ccccc1N1CCN([C@H](c2nnnn2C2CCCC2)c2ccncc2)CC1 ZINC000019349886
Cc1cccc(N2C(=O)[N-]C(=O)C(=CC=Cc3ccccc3)C2=O)c1 ZINC000006216976
CC(C)(C)OC(=O)C[C@](C)(C#N)C(=O)Nc1nc(C2CC2)c(C(=O)[O-])s1 ZINC000833433023
Cc1oc(-c2nc(C#N)c(NCCC[NH+](C)C)o2)cc1S(=O)(=O)N(C)c1ccccc1 ZINC000040285707
C[C@@H]1CN2C(=N[C@@H](c3ccccn3)[C@@H]2c2ccc(-c3ccccc3[N+](=O)[O-])o2)S1 ZINC000222630108
CN(Cc1cccnc1)[C@@H]1CN(C(F)(F)c2c3c(nnc2Cl)CCC3)[C@@H]2CCCO[C@@H]12 ZINC001164807649
C=C(C)C[NH2+]CC[C@@H]1CN(C(=O)c2cn(C)c(=O)cn2)C[C@H]1C ZINC001104431541
Ic1ccccc1[C@@H]1CCCN1Cc1ccncc1 ZINC000610216447
C=CCn1c(COc2ccccc2)nnc1SCC(=O)Nc1sccc1C#N ZINC000014087995
Cc1nc2n(n1)[C@@H](c1ccccn1)C1C(=O)C[C@@H](c3ccc(Cl)cc3)CC1=N2 ZINC000007496229
CCC1=NN2C(=NC(=O)/C(=C\c3ccccc3OS(=O)(=O)c3ccc(C)cc3)C2=N)S1 ZINC000027531200
C[C@@H]([NH2+][C@H]1CCCc2scnc21)[C@@H]1C[C@H](C(=O)[O-])C1(C)C ZINC001589122375
C[C@@H]1C[C@@]2(C)[C@H](CC[C@H]3[C@H]4CC[C@](C)(O)[C@@]4(C)CC[C@@H]32)CC1=NN ZINC000254482741
O=[N+]([O-])c1ccc(S(=O)(=O)N2CCCC[C@H]2c2ccccc2)c(F)c1 ZINC000568573558
O=[N+]([O-])c1cnn(C[C@H](O)C[NH+]2CC(Cc3ccc(Br)cc3)C2)c1 ZINC000899898316
N=C1/C(=C/c2ccc(Br)o2)C(=O)N=C2SC(SCc3ccccc3)=NN21 ZINC000001095222
Cc1ccc(N2C(=O)C(=CNCc3ccccc3)C(=O)[N-]C2=S)cc1 ZINC000408754120
C=CCN1C(=O)/C(=C/c2ccc3ncccc3c2)S/C1=N\c1nnc(C)s1 ZINC000054360824
Cc1nn(-c2nc3ccccc3[nH]2)c2c1[C@H](c1cnn(C)c1C)CC(=O)N2 ZINC000021661196
Cc1ccc(Sc2ccc(C=NN3C(=O)CSC3=S)cc2[N+](=O)[O-])cc1 ZINC000006233979
N#C[C@H](c1ccccc1)[C@@H]1CCCN1CCCN1C(=O)CS/C1=C\C(=O)[O-] ZINC000833065023
Cc1ccc(/C=C2/C(=O)N(c3ccccc3)C(=S)N2C)o1 ZINC000000476888
C[C@]12CC[C@@H]3[C@H](CCC4=CC(=O)CC[C@@]43C)[C@@H]1CC[C@@]21C=CC(=O)O1 ZINC000257355560
Cc1cnc([C@@H](C)[N@@H+]2CCC[C@@H](C(=O)N3CCN(C(=O)OC(C)(C)C)CC3)C2)cn1 ZINC000794293326
Cc1cc(C(=O)N2CCC[C@@H](c3cc4nc(C)c(C)c(=O)n4[n-]3)C2)on1 ZINC000100137754
Cc1cccc2c(CCC(=O)Nc3nc(C#N)c(C#N)[n-]3)c[nH]c21 ZINC000076083010
CC[N@@H+]1CCCC[C@@H]1c1ccc(N2CC[C@]3(CC(=O)N(c4cnn(C)c4)C3)C2)nc1 ZINC001164886790
O=C(c1cscn1)N1CC[C@@H]2[C@@H]1CCN2C(F)(F)c1c2c(nnc1Cl)CCC2 ZINC001164963205
N#Cc1ccccc1CN1C(=O)S/C(=C2\C(=O)Nc3ccccc32)C1=O ZINC000409154786
O=c1c2ccccc2nc(C2CCCCC2)n1N=Cc1ccccc1[N+](=O)[O-] ZINC000409300557
O=C(CCCNC(=O)c1ccsc1)N1CCC[C@H](c2ccc(F)c(F)c2)C1 ZINC000628404545
CN1C(=O)N(C)C(=O)C2(Cc3cc([N+](=O)[O-])ccc3N3CCSC[C@@H]32)C1=O ZINC000013693090
N#Cc1ccccc1CN1C(=O)CN(C[N@@H+]2CC[C@H]3COC[C@@H]3C2)C1=O ZINC000853588078
C=C(C)[C@@H]1OCC[C@@H]1C(=O)NC[C@H]1CCCCN1C(=O)[C@H]1CCC[N@H+]1C ZINC000964543392
N#CC(C(=O)[C@@H]1CCc2ncncc2C1)=C([O-])c1sccc1Br ZINC000845843160
C=CCN=c1[n-]nc(S(=O)(=O)Cc2cc(F)c(C(F)(F)F)cc2F)s1 ZINC000488953554
N#Cc1ccccc1-c1ccc(CN=Nc2ccc([N+](=O)[O-])cc2[N+](=O)[O-])o1 ZINC000006889438
C[C@H](CC#N)Sc1ccccc1NC(=O)COc1ccccc1CS(C)(=O)=O ZINC000506282974
O=[N+]([O-])c1ccc(N[C@H]2CCO[C@H](c3cccnc3)C2)c2cccnc21 ZINC000413322962
O=S(=O)(c1cccc2cccnc21)N1CCC[C@H](c2nnc(-c3cccnc3)o2)C1 ZINC000072389999
O=C([O-])C1=NN(c2ccccc2)C(=O)/C1=C\c1c[nH]c2ccccc12 ZINC000023114645
Cc1ccccc1OC1CCN(CC(=O)Nc2nnc(C3CCC3)s2)CC1 ZINC000019658418
CCC[C@@H]1CN(c2nnc([C@@H]3CCC(=O)N3)n2Cc2ccc(N(C)C)cc2C)CC[N@@H+]1CCOC ZINC001294082043
N#Cc1ccc2[nH]c(CO[C@H]3CN(Cc4ccccc4F)C[C@H]3F)nc2c1 ZINC000096112283
COC1(c2noc([C@H]3C[C@@H]3c3ccccc3OC(F)(F)F)n2)CCOCC1 ZINC000278315531
CC(C)(C)c1cnnn1-c1ccc(/C=C/C(=O)c2ccccc2)cc1 ZINC000003900014
Cc1ccc2nc(CNc3ccc(C#N)c(NCc4cn5cc(C)ccc5n4)n3)cn2c1 ZINC000436310914
Cc1cc(C)cc(N(CCC#N)C(=O)COC(=O)CCc2c(C)[nH]c(=O)[nH]c2=O)c1 ZINC000032871455
C=C(C)Cn1c(-c2ccc(-n3cnnn3)cc2)nnc1N(Cc1cccs1)C(C)C ZINC000460776163
CC(C)(C)c1nnc(NC(=O)CN2CCC[C@@H](Cn3ccnc3)C2)s1 ZINC000019715450
O=C(c1ccn(-c2ccccc2[N+](=O)[O-])n1)N1CCC2(CCCC2)CC1 ZINC000134732213
NNc1nc(Nc2ccc(Br)cc2)nc(OC(C(F)(F)F)C(F)(F)F)[nH+]1 ZINC000002946821
C#CC[NH+]1CCC(C(=O)N[C@@H]2CN(C(=O)C3CC4(CCC4)C3)C[C@H]2C)CC1 ZINC000957887911
Cc1ccc(-n2c(=O)/c(=C\c3ccc(C#N)cc3)s/c2=C(/C#N)C(=O)Nc2cccc(S(=O)(=O)N3CCCCC3)c2)cc1C ZINC000102962911
CC#CC[NH2+][C@@H]1C[C@@]2(CN(C(=O)COCC)[C@H]2C(C)C)C[C@H]1O ZINC001105594582
Cc1nc(/C=C/C(=O)N2CCC[C@@H](c3cc([N-]c4nncs4)nc(C)n3)C2)cs1 ZINC000585290906
Fc1ccc([C@H]2C[C@@H](Nc3nccc4occc43)CCO2)cc1 ZINC000273338021
Cc1cnc(C[NH2+][C@H]2CN(C(=O)[C@H](C)C#N)CC2(C)C)cn1 ZINC000995561279
O=C(Cn1c(=O)c2c(ncn2Cc2ccccc2)n(Cc2ccccc2)c1=O)N1CCN(C(=O)c2ccco2)CC1 ZINC000003300646
O=C(N[C@@H]1CN(C(F)(F)c2nc(Cl)ccc2F)[C@@H]2CCCO[C@@H]12)c1cscn1 ZINC001164951429
CCS(=O)(=O)C1=NN2C(=NC(=O)/C(=C/c3ccc(OCc4ccc(C)cc4)cc3)C2=N)S1 ZINC000020208380
Cc1cc(C)c(C)c(S(=O)(=O)N2CCN(C(=O)C3CCC3)CC2)c1C ZINC000003518774
C=CCN1C(=O)S/C(=C/c2ccc(OCc3ccccc3)c([N+](=O)[O-])c2)C1=O ZINC000409072070
N#Cc1ccc(S(=O)(=O)[N-]C(=O)C[C@@H]2CCc3ccccc32)cc1 ZINC000096407055
O=C1[N-]C(=O)/C(=C/c2ccccc2OCc2ccc(I)cc2)N1 ZINC000002987780
Cc1c(C(=O)CSc2nnc(COc3ccccc3)n2-c2ccccc2)c(=O)n(-c2ccccc2)n1C ZINC000000984802
Cc1cccc(N2C(=O)[N-]C(=O)C(=Cc3ccccc3)C2=O)c1 ZINC000408742819
Cc1c/c(=N\c2ccc(Cl)cc2)n2c3ccccc3[nH]c2c1C#N ZINC000102491786
Cc1[n-]n(-c2ccccc2)c(=O)c1C=Nc1cccnc1 ZINC000016607457
CC(C)(CNC(=O)N[C@@H](C(=O)[O-])c1cccs1)[N@@H+]1CCc2ccccc2C1 ZINC000908807522
CCOc1cc(C=NNc2ccc([N+](=O)[O-])cc2)ccc1Oc1ccc([N+](=O)[O-])cc1[N+](=O)[O-] ZINC000342788251
Cc1ccc(S(=O)(=O)N2CCC[C@H]2C(=O)N(C)[C@@H]2CCN(C(=O)OC(C)(C)C)C2)s1 ZINC001265482834
CC(C)[C@@H]1NC(=O)[C@@H]2C[C@@H](CN2C(=O)c2cccc(F)c2F)n2cc(nn2)CNC(=O)[C@@H](Cc2ccccc2)NC1=O ZINC000952856112
CCOc1cc(/C=C2\C(=O)[N-]C(=O)N(c3cc(C)ccc3C)C2=O)ccc1OCc1ccc(C)c(C)c1 ZINC000408805090
O=C([O-])/C=C\C(=O)Nc1ccccc1C#Cc1ccccc1 ZINC000032116746
Cc1ccc(C=NNc2nnc3c4ccccc4nc-3[n-]2)o1 ZINC000004610364
CC(C)(C)c1nc2ccc(Br)cc2c(=O)n1/N=C\c1cc(Br)c(OCC(N)=O)c([N+](=O)[O-])c1 ZINC001531144749
Cc1nc([C@H]2CCCN2Cc2ccn(C3CCCC3)n2)cs1 ZINC000275060224
CC1(C)[C@H]2CC[C@]1(C)C(=O)C2=NNc1ccc(Br)cc1 ZINC000016102434
C#CC[N@@H+]1C[C@@H]2[C@@H](C1)[C@@H]1CC[C@H]2CN1C(=O)c1nccs1 ZINC001089881129
O=[N+]([O-])c1ccc(N2CCN([C@@H](c3cccs3)c3nnnn3C3CCCCC3)CC2)cc1 ZINC000019343036
Cn1ccnc1CN1CCC[C@@H]1c1csc(Nc2cc(C#N)ccn2)n1 ZINC000585294827
O=C(NN1C(=O)/C(=C/C=C\c2ccc([N+](=O)[O-])cc2)SC1=S)c1ccc([N+](=O)[O-])cc1 ZINC000034847261
O=c1c2c(nccc2-c2ccccc2)n(Cc2ccc([N+](=O)[O-])cc2)n1-c1ccccc1 ZINC000017093020
CC(=O)N1CCN(C(=O)C[C@@H]2c3nc(NC(=O)C(C)(C)C)sc3C[C@@H]3[C@](C)(CO)[C@H](O)CC[C@@]23C)CC1 ZINC000004222370
O=C1[N-]C(=O)N(c2ccc(F)cc2)C(=O)/C1=C/c1ccc([N+](=O)[O-])cc1 ZINC000005861595
C[C@@H]1OCC[C@@H]1c1nnc(N2CC[C@H](c3ccccc3)C2)n1C[C@@H]1CCCCO1 ZINC000647471110
CC(=O)[C@]12O[C@H]1C[C@H]1[C@@H]3C[C@H](C)[C@@]4(O)C[C@H](O)CC[C@]4(C)[C@H]3CC[C@@]12C ZINC000118936714
Cc1c(CN2CCNC(=O)C[C@H]2c2ccccc2)cccc1[N+](=O)[O-] ZINC000052835597
CCc1ccc(-c2csc([N-]S(=O)(=O)c3cn(C)nc3C)n2)s1 ZINC000808528048
O=C(Nc1c2c(nn1-c1ccc(F)cc1)CS(=O)(=O)C2)c1ccccc1 ZINC000004224374
O=C(NCc1c(F)cccc1N1CCCC1)N1CC(=O)N[C@@H]2CCCC[C@H]21 ZINC000329340414
O=[N+]([O-])c1cc2oc3c(c2c(/C=N/CCCn2ccnc2)c1[O-])CCCC3 ZINC000019419151
Cc1ccc(Sc2ccc(C=C3C(=O)NC(=S)NC3=O)cc2[N+](=O)[O-])cc1 ZINC000006233980
O=C(NCCn1cc([N+](=O)[O-])cn1)C12CC3CC(CC(C3)C1)C2 ZINC000006828514
CC#CC[N@@H+]1C[C@@]2(C)CN(C(=O)[C@@H]3OCC[C@@H]3Cn3cccn3)C[C@@]2(C)C1 ZINC000982642675
O=C([C@H]1CCc2ccccc2O1)N1CCc2[nH]cnc2[C@@H]1c1ccccn1 ZINC000020166675
O=C(c1ccc2nsnc2c1)N([C@H]1CCS(=O)(=O)C1)C1CCCCC1 ZINC000329817876
Cc1[n-]n(-c2ccccc2)c(=O)c1[C@@]1(C(F)(F)F)NC(=O)N(Cc2ccccc2)C1=O ZINC000003626887
Cc1ccc([C@H]2CCCN2c2nnc([C@@]3(C)CCCO3)n2CC2CC2)cc1 ZINC000612943659
O=C(c1cccc(Nc2ncccn2)c1)N1CCC[C@@]2(CN(c3cccc(F)c3)C(=O)O2)CC1 ZINC000257209500
Cc1cc(S(=O)(=O)[N-]C(=O)C=Cc2cccnc2)c(F)cc1F ZINC000096485451
O=C(c1ccc2[nH]c3ccccc3c(=O)c2c1)N1CCCC[C@@H]1c1ncc[nH]1 ZINC000436248369
Cc1ccc(/C=C2\C(=O)[N-]C(=S)N(c3cccc(C)c3C)C2=O)o1 ZINC000409127235
Cc1c(Cl)c(Cl)nc(N2CCCn3c(CN(C)C(C)C)nnc3C2)c1C#N ZINC001165008972
CC(C)C[C@H]1CCC(=O)N(Cc2nnc(-c3ccc(Br)o3)o2)C1=O ZINC000119218714
Cc1c([N+](=O)[O-])cccc1S(=O)(=O)N1CCC[C@H]1/C=C\c1ccccc1 ZINC000503822287
O=[N+]([O-])c1ccc(S(=O)(=O)N2CCCCC[C@@H]2c2ccco2)c(F)c1 ZINC000522982728
O=C(/C=C\c1cnc2ccccc2n1)Nc1ccc2cc([N+](=O)[O-])ccc2n1 ZINC000255480386
CC(=NCc1cccnc1)c1c(C)[n-]n(-c2ccc([N+](=O)[O-])cc2)c1=O ZINC000100043267
CC(=Cc1ccc(N(C)C(C)C)nc1)c1nc(C)c(C#N)c(=O)[n-]1 ZINC000193611261
O=C(c1ccc(Oc2cccnc2)cc1)N1CC2(C1)CCCCC2 ZINC000272774343
COC(=O)[C@H]1CCCN1S(=O)(=O)c1c(C)cc(C(C)(C)C)cc1C ZINC000032900125
C#CC[NH2+][C@@H]1CN(C(=O)c2cnn(C3CCC3)c2)CC1(C)C ZINC000995823930
C=CCN1C(=O)N/C(=C/c2cccn2-c2cccc(Br)c2)C1=O ZINC000409132122
O=C(C[C@@H]1OC[C@@H]2CN(C(F)(F)c3cnc(Cl)nc3Cl)CC[C@@H]21)NC1CCC1 ZINC001164934729
O=C(COC(=O)C1=CC(=O)CS1)C1([N-]C(=O)C(F)(F)F)CCCC1 ZINC000837515512
CC#CC[NH2+][C@@H]1CN(C(=O)c2cc[nH]c2C2CCC2)C[C@@H]1n1ccnn1 ZINC001130005754
CCN1c2cc(C)c(/C=C3/NC(=O)[N-]C3=O)cc2C(C)=CC1(C)C ZINC000208522236
CCS(=O)(=O)C1=NSC2=NC(=O)/C(=C\c3cc(C)n(-c4ccc(C)cc4C)c3C)C(=N)N21 ZINC000020206876
O=C1/C(=C\C=C\c2ccccc2[N+](=O)[O-])SC(=S)N1c1cccc(Cl)c1 ZINC000059514498
CSc1cccc(NC(=O)N[C@H]2CCN(C(=O)C=C(C)C)[C@@H]2C(=O)N[C@@H](Cc2cccs2)C(N)=O)c1 ZINC000004200965
Cn1cc(-c2csc([N-]S(=O)(=O)c3cnn(CC(F)F)c3)n2)cn1 ZINC000777670253
CC(C)(C)NC(=O)[C@H]1CC[C@H]2[C@@H]3CC=C4C=C(C(=O)[O-])CC[C@]4(C)[C@H]3CC[C@]12C ZINC000003796232
COc1cc([N+](=O)[O-])ccc1CN(Cc1cccs1)C[C@H]1CCCO1 ZINC000430211503
Cc1ccc(N2CCN(C(=O)c3nc4c(C)cccn4c3F)CC2=O)cc1 ZINC000082106688
CN1C(=O)/C(=C/c2ccc(C(=O)N[C@@H]3CCS(=O)(=O)C3)cc2)SC1=S ZINC000013574277
O=[N+]([O-])c1ccc(Sc2ccc(N3C(=S)N[C@H](c4ccccn4)[C@@H]3c3cc(Br)cs3)cc2)cc1 ZINC000224761601
NC(=O)c1nsc(C(=O)N(c2cccc3ccccc32)[C@@H](C(=O)NC2CCCCC2)c2ccco2)c1N ZINC000012705567
O/N=C(\Nc1cccc(C(F)(F)F)c1)c1cnccc1C(F)(F)F ZINC000004695455
C=C(C)Cn1c(-c2ccncc2)nnc1S(=O)(=O)[C@H](C)c1ncc(C(C)(C)C)o1 ZINC000507426419
CCCN(CCC)CN1C(=O)S/C(=C/c2ccc([N+](=O)[O-])cc2)C1=O ZINC000059422878
O=C([C@@H]1CSCCS1)N1Cc2ccccc2C[C@H]1c1ccccc1 ZINC000175277758
O=C(Cc1ccccc1F)N1CCC[C@H](c2nnnn2-c2ccccc2)C1 ZINC000575314841
O=C1[C@@H](Nc2ccc([N+](=O)[O-])c(OC(F)F)c2)CCN1C1CCCCC1 ZINC000610808388
Cc1cc2c(ccnc2N2CCC3(CC2)C(=O)N(Cc2csc(C)n2)CCN3C)o1 ZINC001164821412
O=C1[N-]C(=S)N(c2cccc(C(F)(F)F)c2)C(=O)C1=Cc1ccc[nH]1 ZINC000020463890
C[C@@H]1CCc2c(sc3ncnc(NCc4ccc(S(=O)(=O)N5CCCC5)s4)c23)C1 ZINC000009911240
O=C(OCc1noc(C2CC2)n1)C1=C(Cl)CCCC1 ZINC000063924254
O=C([O-])CN1C(=O)S/C(=C/c2cccn2-c2ccc([N+](=O)[O-])cc2)C1=O ZINC000409125519
C[C@]12C[C@H](O)[C@H]3[C@@H](CCC4=CC(=O)CC[C@@]43C)[C@@H]1CC[C@@H]2C(=O)[O-] ZINC000003927795
CCOc1ccc(C[N@@H+]2CCC[C@H](CN(CC(=O)[O-])C(=O)OC(C)(C)C)C2)o1 ZINC001592447104
c1nn([C@H]2CCN(c3ccc4nnc(-c5ccccc5)n4n3)C2)c2ccccc12 ZINC000511347832
C/C(=C\c1ccccc1)CN(C)c1nnc(-c2cc[nH]n2)n1C[C@H]1CCCCO1 ZINC000612247064
Cc1ccc(C=CC(=O)[N-]S(=O)(=O)N2CCCc3ccccc32)o1 ZINC000078527241
NC(=S)N/N=C/c1c2c(cc(Br)c1[O-])oc1c2CCCC1 ZINC000013638599
Cc1nc(-c2ccncc2)nc(N2CC[C@@H]3[C@H](C[C@H](Cn4cncn4)[N@@H+]3CC3CC3)C2)c1C ZINC001164745527
c1c(CNc2nccc(-c3cnccn3)n2)c(-c2ccccn2)nn1C1CCCC1 ZINC000414300835
Cc1oc(-c2cccs2)nc1Cc1nc(-c2coc(C3CC3)n2)no1 ZINC000624719957
C=CCn1c(CCC2CCCCC2)nnc1N1CCC[C@@H](c2nc(N(C)C)no2)C1 ZINC000509010210
CN(CC1CCC(NC(=O)C2(C)CCCC2)CC1)C(=O)C1(C)CCCC1 ZINC000579755232
CC(C)c1cccc(N(C)S(=O)(=O)c2ccc([N+](=O)[O-])cc2F)c1 ZINC000146362367
COc1cc([N+](=O)[O-])ccc1-n1c(C)cc(/C=C2/C(=N)N3C(C)=CSC3=NC2=O)c1C ZINC000004410495
O=[N+]([O-])c1ccccc1C1=NO[C@@H](c2nc([C@H]3CCC(F)(F)C3)no2)C1 ZINC000281357716
CC[C@](C)(NC(=O)Cc1csc(N2CCCNC2=O)n1)c1nccs1 ZINC000153907538
Cc1[nH]c2ccccc2c1[C@@H](C[N+](=O)[O-])c1ccc([N+](=O)[O-])cc1 ZINC000003217541
CCC[C@@H]1CCCN(c2nnc([C@H]3CCO[C@H]3C)n2Cc2cccs2)C1 ZINC000647445214
N#Cc1c(N)[nH]c2nc(=S)[n-]c(=O)c-2c1-c1ccccc1 ZINC000006025706
Cc1c(C=NN2C(=O)CSC2=S)c2ccccc2n1Cc1ccccc1F ZINC000409350757
O=C(C[C@H]1CCC[C@H](C(F)(F)F)O1)N1CCCc2ccc([N+](=O)[O-])cc21 ZINC001125848655
C[C@@]1(c2ccc(C#N)cc2)NC(=O)N(Cc2ccc(Br)cc2Cl)C1=O ZINC000060822703
O=[N+]([O-])c1cccc(-c2ccc(/C=N/NS(=O)(=O)c3ccccc3)o2)c1 ZINC000408899899
Fc1ccc(-c2cn3nc(N4CCC[C@@H](OC5CCC5)C4)sc3n2)cc1 ZINC000656216135
C=C(C)C[NH2+][C@@H]1CCN(C(=O)[C@@H](C)n2nnnc2C(C)(C)C)C1 ZINC000968872325
O=C1OC(c2cccc(Br)c2)=N/C1=C\c1ccccc1[N+](=O)[O-] ZINC000001516117
CCCc1[n-]n(-c2nc3ccccc3[nH]2)c(=O)c1[C@H]1CC(=O)N(c2ccccc2)C1=O ZINC000100069189
CCOc1cc(/C=C2/C(=N)N3N=C(S(C)(=O)=O)SC3=NC2=O)ccc1OCCOc1cccc(C)c1 ZINC000097964404
CCS(=O)(=O)C1=NSC2=NC(=O)/C(=C\c3ccc(Sc4ccc(C)cc4)o3)C(=N)N21 ZINC000020206495
C=CCn1c(CCCc2cccs2)nnc1N1CCC[C@@](O)(C(F)(F)F)C1 ZINC000509009723
O=c1[n-]c(=O)c([N+](=O)[O-])c(C=Cc2ccc(C=Nc3ccccc3)cc2)[nH]1 ZINC000005600772
O=C1N[C@H]2C[C@@H](C(=O)NC[C@H]3O[C@H](CCOc4cc(C5CCCC5)ccc41)CC[C@@H]3O)N(CC1CC1)C2 ZINC000514287474
N#Cc1c(=O)[n-]c(C(F)(F)F)cc1C(F)(F)F ZINC000062720738
O=C1N[C@@H](c2ccccc2)C(=O)Nc2ccccc21 ZINC000011764448
C[C@]12CC[C@H]3[C@@H](CC[C@]4(O)C[C@@H](O)CC[C@]34/C=N/NCc3ccccc3)[C@@]1(O)CC[C@@H]2C1=CC(=O)OC1 ZINC000070665672
CCn1c(C)cc(/C=C2\SC(=Nc3ccccc3)N(CCOC)C2=O)c1C ZINC000409083366
Cc1cc(C=C2C(=O)[N-]C(=O)N(c3ccc(Br)cc3)C2=O)c(C)n1-c1cc(C)ccc1C ZINC000059198232
CCn1cc(/C=C2\SC(=O)N(Cc3ccc([N+](=O)[O-])cc3)C2=O)c2ccccc21 ZINC000106739201
O=C([O-])C1=C([N+](=O)[O-])C(=O)C=CC1=NNc1ccc([N+](=O)[O-])cc1 ZINC000670430011
C=CCN1CC[C@@H](N2CC[C@H](C(=O)[O-])c3cc(Br)ccc32)C1=O ZINC000635018720
N#Cc1c(N)/c(=C\c2ccccc2)c2n1C(=O)[C@@H](c1ccccc1)SC=2C(N)=O ZINC000005066838
CCCN1C(=O)S/C(=C\c2cc(C)n(-c3cccc(C(=O)OCC)c3)c2C)C1=O ZINC000408967188
CC(C)c1nnc(N2CC3CC2(c2ccccc2)C3)n1C[C@H]1CCCCO1 ZINC000612216653
O=C1CO[C@]2(CN1c1ccsc1)COCCN(C(F)(F)c1nc3ccc(Cl)nc3[nH]1)C2 ZINC001164798034
Cc1nn(C)c(C)c1S(=O)(=O)[N-]C(=O)c1nc(-c2ccco2)sc1C ZINC000069573693
O=[N+]([O-])c1cnc(C(F)(F)C(F)(F)F)cc1N1CC(c2ccccn2)C1 ZINC000894845687
CC[N@@H+]1CCCC[C@@H]1c1ccc(N2CC[C@@H](OCCOC)[C@@H]2Cc2cnn(C)c2)nc1 ZINC001164998397
N#Cc1cccnc1NCc1cccnc1Oc1ccc(F)cc1F ZINC000067934075
O=C1[N-]N(c2ccccc2)C(=O)/C1=C/c1csc(-c2cccs2)n1 ZINC000728697655
O=c1c(/C=N/[O-])c(Sc2ccccc2)nc2ccccn12 ZINC000100862603
Cc1cc(/C=C2\SC(=S)N(C[C@@H]3CCCO3)C2=O)c(C)n1-c1ccc([N+](=O)[O-])cc1 ZINC000409089498
O=C([N-]n1c(=O)[n-][nH]c1=O)c1cnn(-c2ccccc2F)c1C(F)(F)F ZINC000816733301
Cc1ccc(/C=C\CC(=O)Nc2ccccc2Sc2nncn2C)cc1 ZINC000254951951
CC(C)(C)NS(=O)(=O)c1ccc(C(=O)[N-]c2sccc2C#N)o1 ZINC000033151378
O=S(=O)([N-]c1nc(-c2ccco2)cs1)c1ccnn1CC1CCC1 ZINC000903587246
CC(C)(C)N1CC[C@@H]([NH2+][C@@H]2CCCC[C@H]2NC(=O)c2ccc(C#N)[nH]2)C1=O ZINC001085171900
CN(C)c1nc2ccccn2c(=O)c1/C=C1\SC(=S)N(CCCc2ccccc2)C1=O ZINC000002231187
Cc1cccc(OCCn2cc(/C=C3/C(=N)N4N=C(S(C)(=O)=O)SC4=NC3=O)c3ccccc32)c1 ZINC000041077867
Cc1ccc2nc3[n-]c(NN=Cc4ccco4)nnc-3c2c1 ZINC000004750949
O=C([N-]N1C(=O)S/C(=C\c2ccccc2)C1=O)c1ccc([N+](=O)[O-])cc1 ZINC000408755469
N#Cc1c(NC(=O)[C@@H]2C[C@@H]2c2ccco2)sc2c1CCCCC2 ZINC000084432220
O=[N+]([O-])c1cc(C(F)(F)F)cc([N+](=O)[O-])c1N=NC1CCCCC1 ZINC000005208176
CCOc1ccccc1-n1c(=O)[nH]c([O-])c([C@H]2c3[nH]c4ccccc4c3CCN2CC)c1=O ZINC000008876240
CN(C)c1ccc(C(=O)/C=C\c2ccc(Br)cc2)cc1 ZINC000033571404
C=C(C)[C@H]1OCC[C@@H]1CNc1nc(CN(C)C)nc2sc(C(=O)OCC)c(C)c21 ZINC000435598270
C[C@@H]1CN(C(=O)Cc2c[nH]c3ccccc23)C[C@@]1(O)C1CC1 ZINC000091943079
CC1=C(C#N)C(=O)[N-]C(=O)C1=NNc1ccc([N+](=O)[O-])cc1 ZINC000100208638
CC(C)[N@@H+]1[C@H](Cn2cccn2)C[C@H]2CN(c3nc(Cl)nc4c3COC4(C)C)CC[C@@H]21 ZINC001164836047
CCN1C(=O)/C(=C/c2ccccc2OCc2ccc([N+](=O)[O-])cc2)SC1=S ZINC000408725153
Cc1ccc(N2C(=O)[N-]C(=O)C(=Cc3ccccc3OCC#N)C2=O)cc1 ZINC000002747390
O=C1/C(=C/c2cccc([N+](=O)[O-])c2[O-])SC(=S)N1c1ccccc1 ZINC000002892097
CN(C(=O)CN[C@H](C(=O)Nc1ccccc1)c1ccccc1)C1(C#N)CCCCC1 ZINC000165121908
CCC(=S)/C=C1\Sc2ccc(C)cc2N1CCCS(=O)(=O)[O-] ZINC000002026216
O=c1ccc([N+](=O)[O-])cn1Cc1nccn1Cc1ccccc1 ZINC000031672680
CC(C)[N@H+]1[C@@H]2CCN(c3nc(Cl)nc4c3CSCC4)C[C@H]2C[C@H]1Cn1cccn1 ZINC001164841755
CSc1nc(C)c(CCC(=O)Nc2ccc(-n3ccnc3C)nc2)c(C)n1 ZINC000047275816
COCCNc1nc2ccc(C)cn2c(=O)c1/C=C1/SC(=S)N(CCCc2ccccc2)C1=O ZINC000033541677
O=C(C[C@H]1Sc2ccccc2NC1=O)Nc1ccccc1NC(=O)C[C@H]1Sc2ccccc2NC1=O ZINC000001744422
N#Cc1ccc(NC(=O)N(Cc2ccsc2)C2CCCCC2)cn1 ZINC000299784430
CC(C)(C)n1cc(C#N)c([N-]S(=O)(=O)c2c(Cl)nc3sccn32)n1 ZINC000755980786
C#CCN(C(=O)c1ccc2[n-]c(=S)oc2c1)c1nccs1 ZINC000076093753
Cc1cc(C=C2C(=O)[N-]C(=S)N(c3ccc(C)cc3C)C2=O)c(C)n1C ZINC000008743342
FC(F)(Oc1cnc(Cl)cn1)N1CCO[C@@]2(CCC[C@@H]2COCc2ccncc2)C1 ZINC001164779722
CSc1ccc(C2(C#N)CCN(C(=O)OC(C)(C)C)CC2)cc1 ZINC000263623103
CC1(C)CC(=O)C(=CNc2ccccc2C(=O)c2ccccc2)C(=O)C1 ZINC000100580187
Cn1cc(C#N)c(=NC(=O)N2CCC[C@@H]2Cc2ccccc2Br)[n-]1 ZINC000591483844
O=C([O-])CN1C(=O)/C(=C/c2cscc2C(F)(F)F)SC1=S ZINC000811626606
Cc1[n-]n(-c2ccc(Br)cc2C)c(=O)c1C=Nc1nc(-c2ccccc2)cs1 ZINC000408536055
Cc1cccc(-n2nc([N+](=O)[O-])c(N[C@@H]3CCCC[C@@H]3C)[n+]2[O-])c1 ZINC000004922548
C[C@H]([NH2+]Cc1ccc(Br)cc1[N+](=O)[O-])[C@@H]1CCS(=O)(=O)C1 ZINC000896006272
CN(C(=O)c1ccc(N2CCCC2)c([N+](=O)[O-])c1)c1ccc2cc[nH]c2c1 ZINC000280565234
Cc1nc2n(n1)[C@@H](c1c[nH]c3ccccc31)C1C(=O)C[C@@H](c3ccccc3)CC1=N2 ZINC000004945113
Cc1ccc(N2C(=O)[N-]C(=O)C(=Cc3cccc(F)c3)C2=O)cc1C ZINC000000450921
CC1(C)CC(OC(=O)c2ccccc2)CC(C)(C)N1OC(=O)c1ccncc1 ZINC000001440465
NC(=O)c1c(NC(=O)[C@@H]2[C@@H]3C=C[C@@H](C3)[C@@H]2C(=O)[O-])sc2c1CCc1ccccc1-2 ZINC000035897867
Cc1cc(Cl)ccc1NC(=S)N/N=C/c1ccc(N(C)C)cc1 ZINC000000071858
O=C(CC1CC1)N[C@@H]1CN(C(F)(F)C2(c3ccc(Cl)nc3)CC2)C[C@H]2CCCO[C@H]21 ZINC001164655617
O=C1CCc2cc(Nc3ccc([N+](=O)[O-])cn3)ccc2N1CC(F)(F)F ZINC000436418637
N#Cc1c(=O)n(-c2ccccc2)nc(C(=O)[O-])c1/C=C/c1cccs1 ZINC000409197768
CCCOc1ccccc1/C=C1/C(=O)[N-]N(c2ccc(Cl)cc2)C1=O ZINC000013562079
O=C1/C(=C/c2ccsc2)SC(=S)N1N=Cc1ccsc1 ZINC000252620441
N=C1/C(=C/c2ccc(OCc3ccccc3)cc2)C(=O)N=C2SC(CC(=O)N3CCCC3)=NN21 ZINC000008738910
O=C1N=C(Nc2ccccc2)SC1=Cc1cccc([N+](=O)[O-])c1[O-] ZINC000033908401
CO[C@@H]1C[C@H](OC(C)=O)[C@H]2[C@@H]3CC[C@H]4C[C@@H](OC(C)=O)CC[C@]4(C)[C@H]3C[C@H](OC(C)=O)[C@]12C ZINC000123400164
C[C@@H](NS(=O)(=O)c1cccc([N+](=O)[O-])c1)c1ccc2c(c1)CCCC2 ZINC000222936679
FC(F)Oc1ccccc1[C@H]1CC(c2ccccc2C(F)(F)F)=Nc2nc3ccccc3n21 ZINC000002919099
CC(C)(C)COc1ccc(C=Nn2c(=O)[nH]c3ccccc3c2=O)cc1 ZINC000409363194
C[C@H]1CCCN(C(=O)c2ccc(COc3ccccc3[N+](=O)[O-])o2)C1 ZINC000002785593
C[C@H]1CC(=O)CC[C@@H]1c1nc(-c2ccc(C(F)(F)F)cc2)no1 ZINC000278196374
O=[N+]([O-])c1cccc(-n2cccc2CN=Nc2ccc(C(F)(F)F)cn2)c1 ZINC000409102645
C=CCN1C(=O)/C(=C/c2cc(I)c([O-])c(I)c2)C(=O)NC1=S ZINC000408903623
O=C1[N-]C(=S)N(c2ccccc2F)C(=O)C1=Cc1ccc(OCc2ccccc2F)cc1 ZINC000059135913
CCc1ccc(N2C(=O)[N-]C(=O)C(=Cc3ccc(N(C)C)cc3)C2=O)cc1 ZINC000008741142
C=CCN1C(=O)N(CCSCc2ccccc2C#N)C(=O)[C@@H]1Cc1ccccc1 ZINC000430754987
N#CCCN(c1nc(CN2CCCCC2)nc2sc3c(c21)CCC3)C1CCCC1 ZINC001165017194
CCc1nnc(NC(=O)CSc2nnc3c4c5c(sc4nc(CC)n23)C[C@@H](C)CC5)s1 ZINC000013499770
CCCCOc1ccc([C@@H]2C(=O)N(C3CCCCC3)CC(=O)N2[C@@H]2CCCc3ccccc32)cc1 ZINC000003040086
C=CCN(Cc1ccc(Cl)s1)C(=O)C(=O)N1CCC[C@@H](CC(=O)[O-])C1 ZINC000566089677
C=C(C)Cn1c(-c2nn(C(C)C)c(=O)c3ccccc32)nnc1N(C)[C@H]1CCSC1 ZINC000460558517
Cc1cc([C@H]2NC(=O)N([C@@H](C)c3ccc(C)c([N+](=O)[O-])c3)C2=O)ccc1F ZINC000431958279
N=C1/C(=C\c2ccc(-c3ccc(F)cc3)o2)C(=O)N=C2SC(C3CCCCC3)=NN21 ZINC000032109445
C=CCOC[C@@H]1CCC[C@]12CN(C(=O)c1ccc3[nH]ccc3c1)CCO2 ZINC000253377241
Cc1[n-]n(-c2nc3ccccc3[nH]2)c(=O)c1Cc1ccc([N+](=O)[O-])cc1 ZINC000101983945
CC(=O)NCCNC=C1C(=O)c2sccc2N(Cc2ccccc2)S1(=O)=O ZINC000020575648
O=C1NC2(CCCC2)O[C@@H]1C(Cl)(Cl)Cl ZINC000071771158
CCN(CC)Cc1nc2sc(C)c(C)c2c(N2CCO[C@@]3(CCCN(C(C)=O)C3)C2)n1 ZINC001164969026
N=c1ccc(N=Nc2ccccc2)c(N)n1C(=O)Cn1nn[n-]c1=S ZINC001177735854
O=C(CC1S/C(=N/N=C2\C(=O)Nc3ccccc32)N(c2ccc(O)cc2)C1=O)Nc1ccc(Br)cc1 ZINC000100844161
CCN(C[C@@H](C)C#N)S(=O)(=O)N(C)[C@@H](C)c1sc(-c2ccccc2)nc1C ZINC000409501978
CC(C)(C)n1nc2c(c1NC(=O)CCc1ccccc1)CS(=O)(=O)C2 ZINC000003008431
Cc1ccc2cc([C@@H](c3nnnn3C3CCCC3)N(Cc3cccnc3)C[C@@H]3CCCO3)c(=O)[nH]c2c1 ZINC000057608392
N#Cc1ccc(N2CCC[C@@H](NC(=O)Cc3csc(-c4cccs4)n3)C2=O)cc1 ZINC000504194273
O=[N+]([O-])c1ccc([O-])c(C=NNc2ncnc3ccccc32)c1 ZINC000036067578
Cc1ccc(N2C[C@@H](C)N(C(=O)c3ccccc3N(C)C)CC2=O)cc1 ZINC000082160380
O=C(c1cccc(F)c1)N1CCN(S(=O)(=O)c2ccccc2[N+](=O)[O-])CC1 ZINC000001178000
C=CCn1c(Cc2ccsc2)nnc1N1CCC(NC(=O)Nc2ccccc2)CC1 ZINC000508884819
CCOC(=O)c1c(C)[nH]c(C)c1S(=O)(=O)NCC(=O)Nc1cccc(C#N)c1 ZINC000007007130
O=C1[N-]C(=O)C(=Cc2cn(-c3ccccc3)nc2-c2cccs2)C(=O)N1 ZINC000001188933
Cc1c([N+](=O)[O-])c(C)c(S(=O)(=O)c2c(C)c([N+](=O)[O-])c(C)c([N+](=O)[O-])c2C)c(C)c1[N+](=O)[O-] ZINC000104141412
O=C1[N-]C(=O)N(c2cccc(F)c2)C(=O)/C1=C/c1ccc(Sc2ccc(Cl)cc2)cc1 ZINC000409094924
CCN1C(=O)/C(=C/c2c(=O)n3cc(C)ccc3nc2N2CCN(c3ccccc3)CC2)SC1=S ZINC000001450269
Fc1ccc(Cc2nnc(N3CCO[C@@H](c4ccco4)C3)n2CC2CC2)cc1 ZINC000612716262
O=C(c1ccc2[nH]c(=O)c(=O)[nH]c2c1)N1CCCCC[C@@H]1c1ccco1 ZINC000095383121
O=[N+]([O-])c1cc(F)ccc1Nc1cc(C2CC2)nc(NC2CCCCC2)n1 ZINC000328959409
Cc1[nH]c2ccccc2c1C=Nn1cnnc1N=NCc1c(C)[nH]c2ccccc21 ZINC000006200511
O=C([O-])[C@@H](NC(=O)[C@H]1CC[C@H](Cn2cnc3ccccc3c2=O)CC1)c1ccccc1 ZINC000101899567
C[C@H]1CCC[C@H]1CC(=O)N1C[C@@H]2C[C@H]1CN2C(=O)OC(C)(C)C ZINC001131947703
CC(C)(C)NC(=O)NC(=O)COC(=O)Cn1cc(I)c(=O)c(I)c1 ZINC000103092556
Cc1ccc(NC(=O)C2CCN(c3ncc([N+](=O)[O-])s3)CC2)nc1 ZINC000195509862
Cc1nn(-c2ccc([N+](=O)[O-])cc2[N+](=O)[O-])c(C)c1/C=C/c1c([N+](=O)[O-])cc([N+](=O)[O-])cc1[N+](=O)[O-] ZINC000408997187
CC(=O)OCC(=O)[C@@]1(O)CC[C@H]2[C@@H]3C[C@@H](C)[C@@]4(O)CC5(CC[C@]4(C)[C@H]3[C@@H](O)C[C@@]21C)OCC(C)(C)CO5 ZINC000004706348
C[C@@H]1C[C@@H](Nc2cc(C(F)(F)C(F)(F)F)ncc2[N+](=O)[O-])CS1 ZINC000413506373
Cc1c(N2C(=O)/C(=C/C=C/c3ccccc3)SC2=S)c(=O)n(-c2ccccc2)n1C ZINC000001469660
CC(C)c1ccc(/C=C2\C(=O)[N-]C(=O)N(c3ccccc3)C2=O)cc1 ZINC000408742823
CC(=O)O[C@H]1[C@H](O)[C@H]([C@]2(C)CC[C@H](C(C)(C)O)O2)[C@@]2(C)CC[C@@]34C[C@@]35CC[C@H](O[C@@H]3OC[C@@H](O)[C@H](O)[C@H]3O)C(C)(C)[C@@H]5CC[C@@H]4[C@]12C ZINC000085341348
O=C([O-])[C@@H]1C[NH2+][C@@H](c2cc(I)cc(I)c2[O-])S1 ZINC000408977569
CSc1nc2ccsc2c(N2C[C@H](N(C)Cc3cccnc3)[C@@H]3OCCC[C@@H]32)n1 ZINC001164801436
Cn1c2c(c3c1CCN(C)[C@H]3c1cccnc1)[C@H](c1cccnc1)N(C)CC2 ZINC000002315706
O=C(c1cc([N+](=O)[O-])cc(C(F)(F)F)c1)N1CCC[C@H]([C@H]2CCOC2)C1 ZINC000439271042
C[C@H]1CCc2c(sc3[nH]c(CSc4nnc(-c5ccccc5)n4Cc4ccco4)nc(=O)c23)C1 ZINC000003415383
O=[N+]([O-])c1cc(C(F)(F)F)ccc1NC1[C@@H]2CC3C[C@H]1CC(O)(C3)C2 ZINC000016384670
N#Cc1ccccc1Cn1cc(CN=Nc2ccc([N+](=O)[O-])cn2)c2ccccc21 ZINC000005589436
CN(c1ccccc1)c1ccc(C=Cc2[nH]c(=O)[n-]c(=O)c2[N+](=O)[O-])cc1 ZINC000107846237
Cc1nc(/C=C/C(=O)N2CCC[C@H](c3csc(Nc4cnccn4)n3)C2)cs1 ZINC000585290574
CCOC(=O)C1=c2sc(=Cc3ccccc3)c(=O)n2C(=N)C(S(=O)(=O)c2ccccc2)[C@@H]1c1ccccc1 ZINC000100565436
NC(=O)N[C@@H]1O[C@@H](COC(=O)c2ccccc2)[C@@H](OC(=O)c2ccccc2)[C@@H]1OC(=O)c1ccccc1 ZINC000005179655
Cc1cc([C@@]2(C)NC(=O)N(CC(=O)Nc3cccc(C)c3C)C2=O)c(C)o1 ZINC000058209123
Cc1ccccc1N1C(=O)[N-]C(=O)C(=Cc2ccccc2)C1=O ZINC000005981962
Cc1nc(C)n(C[C@@H](C)C(=O)N2CCC[C@@H](c3nc(C)n4c(C)csc34)C2)n1 ZINC000019240383
CC(C)=C[C@@H]1[C@H](C(=O)N2CCO[C@@H]3CCCC[C@@H]32)C1(C)C ZINC000229745682
CCc1cc2c(ncnc2N2CCC[C@H](c3nnc4n3CCCCC4)C2)s1 ZINC000024061201
O=CN1CCN(C(=O)C[C@@H]2CCN3C[C@@H]2/C=C\COc2ccccc2CN(C(=O)c2cccc(F)c2)CC3=O)CC1 ZINC000253399015
CS[C@H]1CN(S(=O)(=O)c2cc(C)cc([N+](=O)[O-])c2Cl)C[C@@H]1[NH+](C)C ZINC000779916456
CN1C(=O)C(=Cc2ccc(I)cc2)C(=O)N(C)C1=S ZINC000004723948
N#Cc1ccc(C(=O)N2CCc3sccc3[C@@H]2c2ccccc2)cc1 ZINC000008115172
C[C@H](c1nc(C2(c3ccccc3)CCC2)no1)c1cccnc1 ZINC000274096079
O=[N+]([O-])c1ccc2c(c1)/C(=C/c1ccccc1)c1cc([N+](=O)[O-])cc([N+](=O)[O-])c1-2 ZINC000100549422
O=[N+]([O-])c1ccc(S(=O)(=O)N2CCC3(CC[NH2+]3)CC2)c(C(F)(F)F)c1 ZINC000422553948
Cc1ccccc1[C@]1(F)CCN(C(=O)C[C@H]2CCC[C@@H](C(F)(F)F)O2)C1 ZINC001128362535
COc1cc2ccc1Oc1cccc(c1)CO[C@H]1CN(C(=O)Cn3cnnn3)C[C@@H]1NC(=O)CN(C1CC1)C(=O)CC2 ZINC000952856803
Cc1ccccc1C(=O)N1CCCN(C)c2ccccc21 ZINC000169756418
Cc1cc(S(=O)(=O)[N-]C(=O)CCC(F)(F)F)c(F)cc1F ZINC000096461321
Cc1nn(C)c(C)c1N=Cc1c(C)[n-]n(-c2ccc(Cl)cc2)c1=O ZINC000408755779
C[C@@H](CCC(=O)[O-])[C@H]1CC[C@@H]2[C@@H]3CC[C@@H]4CCCC[C@]4(C)[C@@H]3C[C@H](O)[C@]12C ZINC000013409161
Cc1cc2n(n1)CCCN(c1nc(-c3ccccn3)nc3c1c(C)nn3C)C2 ZINC000072477698
CC(C)(C)OC(=O)N1CC[C@@]2(CO[C@H](C[NH2+]C3(CC(=O)[O-])CCCCC3)C2)C1 ZINC001588691511
COP(=O)(CN(Cc1c(F)cc(F)cc1F)C(=S)Nc1c(C)cc(C)cc1C)OC ZINC000003039601
N#CC1(CS(=O)(=O)[N-]C(=O)c2cc(F)c(C(F)(F)F)c(F)c2)CCC1 ZINC000759651422
Cc1cc(Br)cc2c1[n-]cc(C#N)c2=O ZINC000100280537
CC(Nc1ccccc1C(F)(F)F)=C1C(=O)c2ccccc2C1=O ZINC000000434178
O=C([O-])[C@@H]1[C@@H]2C=C[C@@H](CC2)[C@@H]1C(=O)Nc1sc2c(c1C(=O)NC1CC1)CCCC2 ZINC000102635225
Cc1cc(/C=C2\C(=O)[N-]C(=O)N(Cc3ccco3)C2=O)c(C)n1-c1cccc(F)c1 ZINC000006235905
CN(C)c1ccc(-c2ccnc(N[C@H]3CO[C@H]4[C@@H]3OC[C@@H]4NC(=S)Nc3cccc(C#N)c3)n2)cc1 ZINC000005398215
CC(/C=N/Nc1nc(=O)c(-c2ccccc2)n[n-]1)=C\c1ccccc1 ZINC000005828965
O=C(c1cc2c(s1)CCCCC2)N1CC[C@@H]2OCc3cnnn3[C@H]2C1 ZINC000299756704
O=C1NC(=O)C2(Cc3cc([N+](=O)[O-])ccc3N3Cc4ccccc4[C@@H]32)C(=O)N1 ZINC000004710257
Cc1nn(-c2ccc(C)c(C)c2)c(C)c1/C=C1\C(=O)[N-]C(=O)N(C)C1=O ZINC000408757682
Nc1ccc2c(c1)CN(C(=O)c1csc3c1CCCC3)CC2 ZINC000399818928
Cc1c(N2C(=O)/C(=C3\C(=O)Nc4ccc(Br)cc43)SC2=S)c(=O)n(-c2ccccc2)n1C ZINC000001907909
CO[C@@H](C)c1noc(CN(C)Cn2nc(CCC3CCCCC3)oc2=S)n1 ZINC000748093168
N=C1NC(=O)/C(=C\c2ccc(Oc3ccc([N+](=O)[O-])cn3)cc2)S1 ZINC000005027416
C=CCN1C(=O)c2ccc(C(=O)N3CCCCC[C@H]3[C@@H]3CCCCC3=O)cc2C1=O ZINC000426884486
c1ccc2c(c1)NC1(CCC1)n1nc(-c3cccnc3)nc1-2 ZINC000408525780
CCCc1cc(C#N)c(N2CCCn3c(CN(C)C(C)C)nnc3C2)nc1Cl ZINC001165011396
Cc1cc(/C=C2/C(=N)N3N=C(c4ccncc4)SC3=NC2=O)c(C)n1-c1ccccc1 ZINC000041074364
C[C@@H](NC=C1C(=O)CC(C)(C)CC1=O)C12CC3CC(CC(C3)C1)C2 ZINC000100542131
Cc1c(N2C(=O)c3ccc(C(=O)OCC(=O)c4cccc([N+](=O)[O-])c4)cc3C2=O)c(=O)n(-c2ccccc2)n1C ZINC000002279067
CC1(C)CCCN(C(=O)Cc2occc2C(=O)N2CCCC(C)(C)[C@H]2C#N)[C@H]1C#N ZINC000434018398
CC1(C)OC(=O)C(=Cc2cc([N+](=O)[O-])ccc2N2CCC(c3ccccc3)CC2)C(=O)O1 ZINC000059488645
O=c1c(Cl)c(NN=Cc2ccccc2[N+](=O)[O-])cnn1-c1ccccc1 ZINC000005776098
O=[N+]([O-])c1cncc(I)c1N[C@@H]1CC[N@@H+]2CCC[C@@H]2C1 ZINC000418853255
O=C(NC1CC1)[C@H](Sc1nnnn1-c1ccc(Cl)cc1)c1ccccc1 ZINC000007912169
CC(C)n1cc(C#N)c(=NC(=O)c2cc(Br)cc(N(C)C)c2)[n-]1 ZINC000410537486
O=C(N=C(c1ccccc1)c1ccccc1)c1ccc([N+](=O)[O-])cc1 ZINC000003895222
Cc1nn(-c2ccccc2)c(Cl)c1/C=N/c1ccc([N+](=O)[O-])cc1 ZINC000004808915
O=C(NCc1nnc(C2CC2)s1)N(Cc1ccoc1)C1CCCCC1 ZINC000413849185
Cc1nc2c(s1)[C@@H](N(C)C(=O)[C@H]1CC3CCC1CC3)CCC2 ZINC000340190592
O=[N+]([O-])c1ccc(SC[C@H](O)Cc2ccc(C(F)(F)F)cc2)nc1 ZINC000159183393
N#Cc1ccccc1N1CCCN(C(=O)[C@@H]2CCC[C@H]2NC(=O)[O-])CC1 ZINC000740324009
CC(=O)O[C@@H]1[C@H](n2cc(I)c(=O)[nH]c2=O)O[C@@H](COC(=O)c2ccc(C)cc2)[C@@H]1OC(=O)c1ccc(C)cc1 ZINC000005223280
N#Cc1c2c(sc1NC(=O)[C@@H]1CC=CC[C@@H]1C(=O)[O-])CCC2 ZINC000005725680
N#CCOc1ccccc1C=C1SC(=N)C(c2nccs2)=C1[O-] ZINC000107683713
CC#CC[NH2+][C@@H]1CN(C(=O)c2ncsc2C2CC2)C[C@H]1c1cn(C)cn1 ZINC001130672679
Cc1ccc(N2C(=O)C[C@H](C(=O)O[C@@H](C)C(=O)c3c(N)n(C)c(=O)n(C)c3=O)[C@@H]2c2cccs2)cc1 ZINC000036245377
C=CCC[N@@H+]1CC[C@@H]2CN(C(=O)c3ccc(-n4ccnc4)nn3)C[C@@H]2C1 ZINC001088138874
CSc1nc2ccsc2c(N2CCCn3c(=O)cc(C[N@H+](C)C(C)C)nc3C2)n1 ZINC001164813454
Cc1nn2c(=O)c3c4c(sc3nc2c2ccccc12)C[C@H](C)CC4 ZINC000001017594
C#Cc1ccc(C(=O)N2C[C@@H](C[NH2+][C@H](C)c3nncn3C)[C@H](C)C2)nc1 ZINC001094174246
Cn1ncc(C2CC2)c1CNc1ncc(Cc2ccc(F)c(F)c2)s1 ZINC000656771153
O=[N+]([O-])c1cn(C[C@@H](O)CO[C@@H]2CCCc3ccccc32)cn1 ZINC000073753570
N#C[C@H]1CN(C(=O)NCC2([NH3+])C3CC4CC(C3)CC2C4)CCN1C1CC1 ZINC000842015139
O=C(OC[C@@H]1O[C@@H](n2cnc3c2[nH]c(=O)[nH]c3=O)[C@@H](OC(=O)c2ccccc2)[C@@H]1OC(=O)c1ccccc1)c1ccccc1 ZINC000004887497
Cc1ccc([N+](=O)[O-])cc1-c1ccc(/C=C2/SC(=S)N(c3ccccc3)C2=O)o1 ZINC000016347948
Fc1cccc(OC(F)F)c1CN1CC2(C1)CC(F)(F)CO2 ZINC001207117996
Cc1nn(-c2ccc(C)cc2C)c(C)c1/C=C1\C(=O)[N-]C(=O)N(C)C1=O ZINC000408757387
CSc1cccc(NC(=O)Nc2ccnn2C(C)(C)C)c1C ZINC000276733335
O=[N+]([O-])c1ccccc1SNc1ccc2c(c1)S(=O)(=O)c1ccccc1O2 ZINC000005946116
CN(c1c(N)n(-c2ccccc2)nc1/N=N/c1ccccc1)S(=O)(=O)c1ccccc1 ZINC000027016190
O=C(c1ccccc1Sc1nccnc1Oc1ccccc1)N1CCC2(CC1)OCCO2 ZINC000033289242
C=CCN(C(=O)c1cnn(CCC(C)C)c1C)[C@@H](C)c1cccc(-n2cnnn2)c1 ZINC000440782540
O=c1[nH]c2c(s1)[C@@H](C=Cc1ccccc1[N+](=O)[O-])[C@@H]1[C@@H]3CC[C@@H](C3)[C@@H]1S2 ZINC000011859715
O=C([N-]Cc1cccnc1)C(F)(F)C(F)(F)C(F)(F)F ZINC000002897840
NC(=S)N/N=C1/C[C@@H](n2nnn(-c3ccc(Cl)cc3)c2=S)[C@@H]2CO[C@H]1O2 ZINC000012374772
N#CC(=NNc1ccccc1[N+](=O)[O-])c1nc(-c2ccccc2)cs1 ZINC000033369048
O=C(N[C@@H]1C[C@H]1c1ccccc1)c1sc(Br)cc1[N+](=O)[O-] ZINC000431346719
O=C1N[C@@H](Cc2nc(-c3cccnc3)nn2CC(F)(F)F)c2ccccc21 ZINC000091468295
N#C[C@@H](c1ccccc1)[C@@H]1CCCN1C(=O)C(=O)Nc1cccc(CC(=O)[O-])c1 ZINC000580431255
O=C(c1sccc1-n1ccnn1)N1CCC[C@@H](c2cc3ccccc3[nH]2)C1 ZINC000654889119
C=C(C)Cn1c([C@H](CC)c2ccccc2)nnc1N1CCn2c(nnc2C2CC2)C1 ZINC000460770579
O=C(c1ccco1)N1CCC[C@@H]1c1cccc(F)c1 ZINC000035537793
Cc1ncc(CN(C)Cc2ccc(Br)cc2[N+](=O)[O-])s1 ZINC000425398509
O=C([C@@H]1C[C@H]1c1ccc([N+](=O)[O-])cc1)N1CCC[C@H](Oc2ccccc2)C1 ZINC000412127059
N#Cc1ccnc(C(=O)N=c2[n-]nc(C34CC5CC(CC(C5)C3)C4)s2)c1 ZINC000585682707
CCOC(=O)Cc1ccc(C(=O)CSc2nnc(-c3ccco3)c(-c3ccco3)n2)cc1 ZINC000013568798
Cc1cc(/C=C2\C(=O)[N-]C(=S)N(c3cc(C)ccc3C)C2=O)c(C)n1-c1ccc(C)cc1C ZINC000409220700
C[C@]12CC[C@@H]3[C@H](CC=C4CC5(CC[C@@]43C)OCCO5)[C@H]1CC[C@]21CO1 ZINC000004024557
O=C([C@@H]1CSC[C@H]1c1ccccc1)N1CCN(S(=O)(=O)c2ccc(F)cc2F)CC1 ZINC001264268347
CN(C)/C=C/c1c(C=O)c2cc([N+](=O)[O-])ccc2n1Cc1ccccc1 ZINC000055544120
O=C1C[C@@]2(CN1Cc1cccnc1)CCCCN2C(F)(F)c1nc2ccc(Cl)nc2[nH]1 ZINC001164891575
CC(C)c1nnc(N2CCC[C@@H](C(=O)[O-])C2)n1C[C@]1([NH+](C)C)CCC[C@@H](C)C1 ZINC001594348078
Cc1ccc(N2C(=O)/C(=C/c3cc4c(cc3C)N(C)C(C)(C)C[C@@H]4C)C(=O)[N-]C2=S)c(C)c1 ZINC000208235471
NC(=O)c1ccsc1NC(=O)COC(=O)/C=C/c1ccccc1[N+](=O)[O-] ZINC000003418420
CCOC(=O)C1([C@@H](C)[NH2+]C[C@@](C)(O)C(C)C)CCN(C(=O)OC(C)(C)C)CC1 ZINC000788594526
Cc1[nH]n(-c2ccccc2)c(=O)c1C(=N[O-])c1ccccc1 ZINC000005536192
O=C([C@@H]1CCO[C@H]2CCN(C(F)(F)C3(c4ccc(Cl)nc4)CC3)C[C@H]12)N1CCCO1 ZINC001164789091
O=C(Cc1ccc([N+](=O)[O-])cc1)N[C@H]1C[C@@H]1c1ccccc1C(F)(F)F ZINC000505559315
C=C[C@@H]1OCC[C@H]1C(=O)N1CCCC[C@H](NC(=O)C23CC[NH+](CC2)C3)C1 ZINC000943383103
Cc1nc(C)c(CC(=O)N2CCC[C@@H]2c2nc(C)c(F)c(=O)[n-]2)s1 ZINC000019560415
Cc1ccc(N2C(=O)[N-]C(=O)C(=CNc3ccccc3N)C2=O)cc1C ZINC000009356674
C[NH+](C)CCOCc1ncn2c1CN(c1nccnc1C1SCCCS1)CCC2 ZINC001165001036
N#Cc1cc([N+](=O)[O-])ccc1NC(=O)COC(=O)c1cccc(S(=O)(=O)N2CCN(c3ccccc3)CC2)c1 ZINC000103085920
O=[N+]([O-])c1cccc(/C=N\c2ccccc2I)c1[O-] ZINC000110792900
O=C(Cc1ccc([N+](=O)[O-])cc1)N(C1CC1)[C@@H]1CCc2ccccc21 ZINC000084581867
Cc1cnc(N2CC[C@@H]3[C@H](C[C@H](Cn4cncn4)[N@@H+]3CC3CC3)C2)nc1NC(C)C ZINC001164741348
O=C1[N-]C(=S)N(c2ccccc2)C(=O)/C1=C/c1cc(Br)ccc1Cc1ccccc1F ZINC000408867530
O=C(c1ccc(-n2ccnc2)c([N+](=O)[O-])c1)N1CC2(CCC2)c2ccccc21 ZINC000481411138
O=S(=O)(NCC1(C2CC2)CCC1)N1CCCCCC1 ZINC000157444442
O=C([C@@H]1COc2ccccc21)N1CCN(S(=O)(=O)c2ccc(Br)s2)CC1 ZINC001264033560
CCOC(=O)c1sc(NC(=O)CN(CC)CC)c(C(=O)OCC)c1C ZINC000000942660
Cc1ccccc1N1C(=O)[N-]C(=O)C(=CC=Cc2ccccc2)C1=O ZINC000000192693
CN1C(=O)C(=Cc2cn(Cc3ccc(C#N)cc3)c3ccccc23)NC1=S ZINC000039556494
O=C(NCc1cccc(OC2CC2)c1F)[C@H](C[C@H]1CCCO1)C(F)(F)F ZINC000618138687
C=CCn1c(C)c(C=C2C(=O)[N-]C(=O)NC2=O)c2ccccc21 ZINC000004123370
O=C(NC1CCCCC1)N1CCC[C@@H]1c1ccco1 ZINC000015837773
C=C(C)CC[N@@H+]1C[C@@H]2CN(C(=O)[C@H]3CCCS(=O)(=O)C3)C[C@]2(C)C1 ZINC001092064465
N#Cc1ccc(OC2CCN(Cc3nc4sc5c(c4c(=O)[nH]3)CCC5)CC2)cc1 ZINC000507848302
O=c1[nH]c2cccc([N+](=O)[O-])c2c([O-])c1CC1CC1 ZINC000685937339
Cc1cc(C=C2C(=O)[N-]C(=O)N(c3ccc(Br)cc3)C2=O)c(C)n1-c1cc(C)cc(C)c1 ZINC000059198155
C[C@@H]1CCc2c(sc3nc(CN4CCCCC4)nc(N4CCC5(C4)OCCO5)c23)C1 ZINC001165047856
CC(C)CN1c2ccc([N+](=O)[O-])cc2CC2(C(=O)NC(=O)NC2=O)[C@H]1C(C)C ZINC000004593994
O=C(c1ccco1)N1CCC[C@]2(C1)CN(C(F)(F)c1nc(Cl)nc3[nH]cnc31)CCO2 ZINC001165001725
Cc1c(C(=O)N2CCN(c3ccc(F)cc3)CC2)sc2ncn(CC(=O)Nc3cccc(C(F)(F)F)c3)c(=O)c12 ZINC000002925723
O=C(NN1C(=O)/C(=C/c2cccc3nccnc23)SC1=S)c1ccncc1 ZINC000054361205
CC(C)(C)C(=O)OC1=C(Sc2ccccc2[N+](=O)[O-])C(=O)CCC1 ZINC000003216882
O=C1S/C(=C/C=C/c2ccccc2[N+](=O)[O-])C(=O)N1CCCc1ccccc1 ZINC000409133184
C[C@@H](C#N)C(=O)N1CCC[C@@H](C[NH2+]Cc2nnc(C3CC3)o2)C1 ZINC001023894479
Cc1c(Br)c(NCC(C)(C)c2ccncc2)ncc1[N+](=O)[O-] ZINC000612449568
CCCc1ccc(C(=O)[C@H]2[C@H](C(=O)c3ccc([N+](=O)[O-])cc3)N3c4ccccc4C=C[C@@H]3[C@]23C(=O)Nc2ccccc23)cc1 ZINC000103332734
Cc1cc(C(=O)[N-]S(=O)(=O)c2sc(C)nc2C)c(C)o1 ZINC000083150982
Cc1ccc(S(=O)(=O)N[C@@H](CC(C)C)c2ccccc2)cc1[N+](=O)[O-] ZINC000020492970
Cc1n[n-]c(NN=C2CCC(c3ccccc3)CC2)nc1=O ZINC000008044925
Cc1cnc(N2CCCn3c(=O)cc(C[N@@H+](C)C(C)C)nc3C2)c(C#C[Si](C)(C)C)c1 ZINC001164812348
C=CC(C)(C)C(=O)N1C[C@H]2C[N@H+](CCN3CCCS3(=O)=O)C[C@@]2(C)C1 ZINC001091917599
CSc1nc2nc(-c3ccccc3)oc2c(=O)[nH]1 ZINC000041154729
CN(C(=O)OC(C)(C)C)C1CC[NH+](C[C@@H](O)CCNC(=O)OC(C)(C)C)CC1 ZINC000794367867
CC[C@]1(C)CN(c2nnc(Cn3ccc4ccccc43)n2CC2CC2)CCO1 ZINC000612816785
CN(c1nnc(-c2ncccn2)n1C[C@@H]1CCOC1)C1CC(C)(C)CC(C)(C)C1 ZINC000612125254
C[C@H](C[C@@H]1CCCN(S(=O)(=O)[C@@H]2CCCC[C@@H]2C(=O)[O-])C1)C(=O)[O-] ZINC001592464045
O=C(CCc1nc2ccccc2c(=O)[nH]1)Nc1nc(-c2ccccc2)ns1 ZINC000058378216
CSc1cccc(N2C(=O)/C(=C\c3cc4ccccc4oc3=O)SC2=S)c1 ZINC000409329045
Cc1ccc(N(C(=O)Cn2nnc3ccccc32)[C@@H](C(=O)NCCC(C)C)c2cccnc2)cc1 ZINC000013030941
Fc1nc(F)c(F)c(Nc2c(F)c(F)c(F)c(F)c2F)c1F ZINC000100314680
NC(=S)N/N=C(/Cc1ccccc1)c1ccc(-c2ccccc2)cc1 ZINC000000284424
Cn1ncc(N2CCN(C(=O)[C@@H]3Nc4ccccc4[C@H]4C=CC[C@@H]43)CC2)cc1=O ZINC000039542171
C#CC[NH2+]CC1([C@H]2CCCCN2C(=O)Cn2cncn2)CCC1 ZINC001105577542
C=C(Br)C[NH2+][C@@H]1CCCC[C@H]1NC(=O)c1[nH]c(=O)[nH]c1C ZINC001085235321
Brc1cnc(N(Cc2cccs2)C2CC2)cc1-c1nn[nH]n1 ZINC001573279507
N#Cc1cccc(Oc2cccc(C(=O)OCc3ccccc3[N+](=O)[O-])c2)c1C#N ZINC000006591992
O=[N+]([O-])c1ccc(COc2ccc(Br)cc2/C=N\[O-])cc1 ZINC000100250118
C[C@]12CCC[C@](CO)(C(=O)[O-])[C@@H]1CC[C@@]13C[C@@H](CC[C@@H]12)[C@@](O)(CO)C3 ZINC000257410938
COC(=O)[C@@H](CCCC[N-]C(=O)C(F)(F)F)[N-]C(=O)C(F)(F)F ZINC000005273965
C[C@H](c1ccccc1[N+](=O)[O-])N(C)[C@H]1CCCN(c2ccccc2)C1=O ZINC000444154671
CC1(C)CC(=O)C(C(=O)Cc2ccccc2)=C(Nc2ccc(N)cc2)C1 ZINC000001440366
CCN(CC)c1ccc(/N=C2/NC(=O)/C(=C/c3ccc(N(C)C)cc3)S2)cc1 ZINC000006869768
Cc1cccc(N=C2NC(=O)/C(=C/c3ccc([O-])c([N+](=O)[O-])c3)S2)c1C ZINC000408966324
O=[N+]([O-])c1cc(-c2nn[nH]n2)ccc1N[C@H]1CCCCc2ccccc21 ZINC000738358626
C[NH+](C)CCN1CC[C@@H]2[C@H]1CCN2c1nnc(Cl)cc1C#N ZINC001164932658
O=C(Cc1csc(COc2ccccc2)n1)N[C@H](c1ccncc1)C1CC1 ZINC000890901119
N#C[C@@H](C(=O)C(=Cc1cccs1)n1nnnc1-c1ccccc1)c1ccccn1 ZINC000049457066
CCO[C@@H]1C[C@](NC(=O)CCC2CCCCCC2)(C(=O)[O-])C1(C)C ZINC000656241068
CCOc1cc(C#N)ccc1OCC(=O)c1c(C)[nH]c2ccccc21 ZINC000006540594
O=C(NN1C(=O)/C(=C/c2cc([N+](=O)[O-])ccc2N2CCOCC2)SC1=S)C12CC3CC(CC(C3)C1)C2 ZINC000409139238
C#CC[NH2+][C@@H]1C[C@@]2(CN(C(=O)[C@H]3[C@H]4[C@@H]3[C@@H]3CC[C@H]4C3)[C@@H]2C(C)C)C[C@H]1O ZINC001093478083
Cc1cnc(N2CCN([C@@H](C)C(F)(F)F)CC2)c([N+](=O)[O-])c1 ZINC000267257163
Cc1nn([C@@H](C)C2N=NC(=S)N2c2cc(C)ccc2C)c(C)c1[N+](=O)[O-] ZINC000002792178
Cc1ccccc1NC1=C(N2CCCCC2)C(=O)c2ccccc2C1=O ZINC000004706975
CCN1C(=O)[N-]C(=O)C(=Cc2cc(C)n(-c3ccc(Sc4ccc([N+](=O)[O-])cc4)cc3)c2C)C1=O ZINC000005947714
CN1C(=O)C(=Cc2ccc(I)o2)C(=O)N(C)C1=S ZINC000001184256
CC(C)(C)OC(=O)C[C@@](C)(C#N)C(=O)NCCCc1nc(-c2ccncc2)cs1 ZINC000506211316
Cc1cc(Cl)ccc1N=C1NC(=O)/C(=C/c2ccccc2OCC#N)S1 ZINC000408857410
Cc1cc(=O)n2[n-]c([C@@H]3CCCN3C(=O)C[C@@H]3CC(C)(C)OC3=O)cc2n1 ZINC000012154067
N#Cc1c2[nH]c3ccccc3n2c(=O)c(/C=N/c2ccc(Cl)cc2)c1[O-] ZINC000102951868
C[C@@H](C(=O)c1ccccc1)[C@@]1(O)C(=O)Nc2ccccc21 ZINC000000257249
COC(=O)[C@@H]1O[C@@H](O[C@@H]2CC[C@]3(C)[C@H](CC[C@H]4[C@@H]5CC[C@@H](C(=O)CO)[C@@]5(C)CC[C@@H]43)C2)[C@H](O)[C@@H](O)[C@@H]1O ZINC000257350048
Cc1ccccc1N=Nc1ccc(NN=C2CCCNC2=O)c(C)c1 ZINC000101902836
CC[C@@H](OC1CCCCC1)C(=O)OC1CCC(CC(=O)[O-])CC1 ZINC001595355628
O=C([O-])CCCC(=O)N1CCC[C@@H](c2cccc(C(F)(F)F)c2)C1 ZINC000872982319
CC(C)n1cnc(S(=O)(=O)[N-]c2nc(-c3cnn(C)c3)cs2)c1 ZINC000753924578
CCN1C(=O)C(=Cc2ccccc2OCc2ccccc2C#N)NC1=S ZINC000409008199
O=[N+]([O-])c1ccc(COc2ccccc2C=NNc2nc3ccccc3[nH]2)cc1 ZINC000006609732
N#Cc1ccccc1CSCCNC(=O)NC[C@]1(O)CCC[C@@H](C(F)(F)F)C1 ZINC000435842307
C[C@H]1CN(c2nnc(CC(C)(C)C)n2C[C@@H]2CCCO2)CC2(CCCCC2)O1 ZINC000655647571
O=C1CN(C2CCCCC2)C(=O)[C@@H](c2cccc(Br)c2)N1C1CCCCCCC1 ZINC000003040460
N=C1/C(=C\c2cccn2-c2cccc3ccccc32)C(=O)N=C2SC(c3ccco3)=NN21 ZINC000032964271
CCc1c(C)nc2cc([C@@H]3CCCN(C(=O)Cn4nc(C)c(C(C)=O)c4C)C3)[n-]n2c1=O ZINC000100138463
N#Cc1ccc(Sc2nnc(C3CCCCC3)o2)c([N+](=O)[O-])c1 ZINC000008778180
Cc1cc(/C=C2\C(=O)[N-]C(=S)N(c3cc(C)cc(C)c3)C2=O)c(C)n1-c1c(C)cc(C)cc1C ZINC000409012666
CC(C)(C)OC(=O)N1C[C@@H](C#N)[C@@H](NC(=O)C2CC[NH+](C3CC3)CC2)C1 ZINC000787522448
CSCC[C@@H]1NC(=O)[C@H]([C@@H](C)O)NC(=O)[C@H](C)N(C(=O)C2CC2)CC[C@H]2CC=C(CCn3cc(nn3)CNC1=O)C2(C)C ZINC000952857113
C=C(C)CSc1nc(SC)nc2sc3c(c21)CCN(C)C3 ZINC000020393302
O=C(c1ccncc1)N1CCC[C@H]1c1ccsc1 ZINC000040534450
C[C@H]1C[C@H](CNC(=O)NC2CCCCC2)CCO1 ZINC000095457425
C[C@@H](c1nc(-c2ccccc2)no1)N1CCN(c2oc(-c3ccco3)nc2C#N)CC1 ZINC000303599177
CCc1ccc(N2C(=O)[N-]C(=O)C(=CC=Cc3ccccc3)C2=O)cc1 ZINC000016193603
Cc1ccc2c(c1)c(=O)n(C)c1nnc(CN(C)[C@@H]3CCCc4ccccc43)n12 ZINC000047279344
O=C(CON=Cc1ccccc1)N(Cc1ccccc1)c1ccccc1 ZINC000252618602
O=C(c1coc(C2CCCCC2)n1)N(Cc1ccco1)C[C@H]1CCCO1 ZINC000548272463
CC1(C)C(=O)O[C@@H](c2ccccc2[N+](=O)[O-])C2(CCCCC2)C1=O ZINC000000459881
O=[N+]([O-])c1ccc(C=Nn2c(=S)[n-]nc2-c2ccco2)cc1 ZINC000017160295
C[C@H]1COC2(CCC2)CN1c1nnc([C@@H]2CCCCO2)n1Cc1cccs1 ZINC000612009992
Cc1cc(C)c(NC(=O)CNC(=O)Cc2c(C)[nH]c3c(C#N)cnn3c2=O)c(C)c1 ZINC000040115123
Cc1nc(CO[C@@H]2CCN(c3ccc([N+](=O)[O-])c4cnccc43)C2)cs1 ZINC000364389292
O=C(N[C@@H]1c2ccccc2CC[C@@H]1CO)c1cscn1 ZINC000225390056
Cc1cc(C)c(C#N)c(SCc2nc3sccn3c2Br)n1 ZINC000028627893
C=CCOc1c(I)cc(C=Nn2c(=O)[nH]c3ccccc3c2=O)cc1I ZINC000409345479
CC(C)[N@@H+]1[C@H](Cn2cccn2)C[C@H]2CN(c3ncccc3C(=O)N3CCCCC3)CC[C@@H]21 ZINC001164832942
C[C@@H](NCc1nnc(C2CC2)s1)c1ccc(S(=O)(=O)C2CCCC2)cc1 ZINC000414322805
Cc1ccc(C)c2[nH]c(=O)c([C@@H](c3nnnn3C(C)(C)C)N3CCN(c4nc5ccccc5s4)CC3)cc12 ZINC000019973179
O=C1/C(=C\c2cc(Br)ccc2F)SC(=S)N1c1ccc([N+](=O)[O-])cc1 ZINC000009310388
Cc1nn(-c2ccc(C)cc2)cc1CNCc1cccc(OC(C)(C)C)n1 ZINC000655757634
CC(C)CN1C(=O)/C(=C/c2c(NC[C@@H](O)c3ccccc3)nc3ccccn3c2=O)SC1=S ZINC000002399477
O=C(Oc1ccccc1C(=S)N1CCCCC1)c1ccc([N+](=O)[O-])cc1 ZINC000004725838
O=[N+]([O-])c1ccccc1CS(=O)(=O)N1CCC2(CCC2)C1 ZINC000097376246
O=C(C[C@@H]1CCN2C[C@@H]1C=CCOc1ccc(N3CC[NH2+]CC3)cc1CNCC2=O)NCc1ccccc1F ZINC001534604464
O=C(O[C@H](c1cccnc1)c1ccccc1[N+](=O)[O-])c1cc2c(s1)CCOC2 ZINC000181336725
O=C(COC(=O)c1cccc2c1C(=O)c1ccccc1C2=O)N1CCCC1=O ZINC000006428086
O=C(CCN1C(=O)/C(=C\c2ccccc2F)SC1=S)N1CCN(c2ccccc2)CC1 ZINC000008819250
O=C(NN1C(=O)/C(=C/c2ccc3nccnc3c2)SC1=S)c1ccncc1 ZINC000054361129
O=S(=O)(Cc1cccc(NCC2CCC2)c1)c1ccc(F)cc1F ZINC000152725581
COc1ccccc1[C@@H]1CCCN1S(=O)(=O)c1cccc(Br)c1C#N ZINC000553819576
C[C@@H]([NH2+][C@H]1CCN(c2sccc2-c2nn[nH]n2)C1=O)c1cccc([N+](=O)[O-])c1 ZINC000820419409
CCN(CC)c1ccc(/C=C2/SC(=S)N(c3ccc(N(C)C)cc3)C2=O)cc1 ZINC000003769152
C/C=C(/C)C(=O)N[C@@H]1CCN(c2nc(C(C)C)ns2)[C@@H](C)C1 ZINC001112478759
Cc1cc2nc(CN(C)Cc3nc(=O)c4sccc4[n-]3)cc(=O)n2[n-]1 ZINC000670443463
C[C@@H]1COC2(CCCC2)CN1c1nnc(CC2CCCC2)n1C[C@H]1CCOC1 ZINC000612120482
O=C(c1scnc1C(F)(F)F)N1CCCc2c([N+](=O)[O-])cccc21 ZINC000291447854
C=CCSc1nc(-c2ccco2)c(C#N)c(=O)[n-]1 ZINC000014076135
Cc1nn(C(C)C)cc1CNc1cnc2[nH]ccc2c1 ZINC000952994259
C[C@@H]1CCC[C@@H](C)N1C(=O)COc1ccc(C(=O)OCC(=O)N(C)Cc2ccc(N(C)C)cc2)cc1 ZINC000019123460
N#Cc1ccc(CSc2ccccc2C(=O)N2CCC[C@H](Cn3ccnn3)C2)cc1 ZINC000505786277
CCc1ccc(N[C@@H]2NC(=O)/C(=C/c3ccccc3[N+](=O)[O-])S2)cc1 ZINC000408785732
Cc1csc(NC(=O)Cn2ncc3c2c2cc(C)ccc2oc3=O)n1 ZINC000004961828
C[NH+]=C(NCc1nnc2n1CCCC2)N1CC[C@@H](C)[C@@H](n2ccnc2)C1 ZINC000261963418
COC(=O)CC[C@@H](C)[C@@H]1CC[C@H]2[C@H]3CC[C@H](C(=O)OC)[C@@](C)(CCC(=O)OC)[C@@H]3CC(=O)[C@]12C ZINC000036372188
Cc1c2c(nc(SCC(=O)N3CCN(CC(=O)Nc4ccccc4C(F)(F)F)CC3)c1C#N)CCC2 ZINC000514402593
CC(C)(C)N([C@@H]1COC2(C1)CC[NH2+]CC2)[C@@](F)(COc1cncc(Cl)n1)C(F)F ZINC001164734275
CC(C)(C)[C@@H]1CCc2c(sc3[n-]c(=S)n(Cc4ccccc4)c(=O)c23)C1 ZINC000253537565
O=C1N=C(N2CCN(C(c3ccccc3)c3ccccc3)CC2)S/C1=C\c1ccco1 ZINC000020057556
C[Si](Cn1ccc(=O)n(C[Si](C)(c2ccccc2)c2ccccc2)c1=O)(c1ccccc1)c1ccccc1 ZINC000195759179
C[C@@H](C(=O)N1CCCc2ccccc21)n1cc([N+](=O)[O-])cn1 ZINC000004686901
CC(C)CC(=O)O[C@@H]1[C@H](O)[C@]23C(=O)C=C[C@]2(COC3(C)C)[C@@H]2CC[C@@]3(C)[C@H](c4ccoc4)OC(=O)[C@H]4O[C@]43[C@]12C ZINC000072320045
Cc1nc(CC(C)C)oc1-c1nc(-c2cccc(C(F)(F)F)n2)no1 ZINC000581514480
Cc1cc(/C=C2\C(=N)N3N=C(C(F)(F)F)SC3=NC2=O)c(C)n1-c1ccccc1C ZINC000009293532
CN(C)c1ccc(C=C2C(=O)[N-]C(=S)N(c3ccc(F)cc3)C2=O)cc1 ZINC000017180234
C=C(Br)C[NH2+][C@@H]1CCCC[C@H]1NC(=O)[C@]1(C)CCNC1=O ZINC001085329936
CCS(=O)(=O)C1=NSC2=NC(=O)/C(=C\c3cc(C)n(-c4c(C)cccc4C)c3C)C(=N)N21 ZINC000020206788
CC(C)(C)c1ccc(C(=O)N2CCC[C@H]2[C@H]2CCCC2=O)s1 ZINC000272221334
O=[N+]([O-])c1ccc(OC(F)F)c(C[NH2+]C2C[C@H]3CC[C@@H](C2)S3(=O)=O)c1 ZINC000922850763
CCn1cc(C=C2C(=O)[N-]C(=O)N(Cc3ccccc3)C2=O)c2ccccc21 ZINC000009087721
CC(=O)N1CCC2(CC1)C[C@H](CC(=O)NCC1CCCCC1)CCO2 ZINC000581786069
Cc1cc2c(c(=O)n1C)[C@@H](c1ccccc1[N+](=O)[O-])CC(=O)O2 ZINC000524734871
CC(C)(C)NC(=O)N1CCC[C@H](c2nnc(C3CC3)[nH]2)C1 ZINC000097141440
CCc1cc2c(nc(Cl)nc2N2C[C@H](N(C)Cc3cccnc3)[C@@H]3OCCC[C@@H]32)[nH]1 ZINC001164806051
C[C@H](OC(=O)Cc1ccc(Br)cc1)C(=O)N(CCC#N)c1ccccc1 ZINC000021679156
CSc1ccc([N+](=O)[O-])c(C(=O)N2CCSC[C@H]2S(C)(=O)=O)c1 ZINC000079096375
O=C([O-])C#CC1CCN(S(=O)(=O)/C=C\c2ccc(Br)cc2)CC1 ZINC000844814836
O=C(Cc1ccccc1[N+](=O)[O-])N1CCN(S(=O)(=O)c2ccccc2)CC1 ZINC000005392584
N#Cc1ccccc1COC(=O)c1ccccc1C(=O)c1ccccc1 ZINC000003523452
CCOc1cc(/C=C2\SC(=Nc3cccc(C)c3C)NC2=O)ccc1OCC#N ZINC000408993985
Cc1[n-]n(-c2nc3ccccc3o2)c(=O)c1[C@@H]1CC(=O)N(c2ccc(C)cc2)C1=O ZINC000101983792
C=CCn1c(-c2ncccc2C)nnc1N1CCC(n2c3ccccc3[nH]c2=O)CC1 ZINC000508466072
Cc1nc2ccccn2c1-c1nnc(N2CCc3sccc3C2)n1CC1CC1 ZINC000613041988
Cc1cc(/C=C2/C(=N)N3N=C(C)SC3=NC2=O)c(C)n1-c1cccc(C(F)(F)F)c1 ZINC000033912288
CC(C)CCN1C(=O)/C(=C/c2c(=O)n3ccccc3nc2NCCCn2ccnc2)SC1=S ZINC000008857997
Cc1ccc(C=NN2C(=S)N=NC2c2ccc(Cl)cc2)s1 ZINC000001241841
C#CCOc1ccccc1/C=C1/C(=O)[N-]C(=S)N(c2ccccc2)C1=O ZINC000408870533
Cc1cc2cc([C@@H](c3nnnn3C(C)(C)C)N3CCN(c4nc5ccccc5s4)CC3)c(=O)[nH]c2cc1C ZINC000019973205
C#CC[NH+]1CCC(C(=O)N2C[C@@H]3CN(C(=O)C=C4CCC4)C[C@]3(C)C2)CC1 ZINC000992777880
Cc1ccsc1/C=C1\C(=O)[N-]C(=S)N(c2ccc(C)c(C)c2)C1=O ZINC000000980369
C[C@]12C[C@H](O)[C@H]3[C@@H](CCC4=CC(=O)C=C[C@@]43C)[C@@H]1CC[C@]2(O)C(=O)COC(=O)CCC(=O)NCc1cccnc1 ZINC000070691934
Cc1[n-]n(-c2ccccc2)c(=O)c1[C@@]1(C(F)(F)F)C(=O)Nc2c1c(=O)[nH]c(=O)n2Cc1ccc(F)cc1 ZINC000001839119
O=C(CN1c2ccccc2S(=O)(=O)CCC1=O)Nc1ccc([N+](=O)[O-])cc1 ZINC000017200676
Cc1c(/N=N/c2ccc(Br)cc2)c(-c2ccccc2)nn1C(N)=S ZINC000017129908
CCN(CC)c1ccc(-n2c(C)cc(/C=C3\SC(=O)N(C(C)C)C3=O)c2C)cc1 ZINC000032115796
O=C1[N-]C(=S)N(c2ccc(F)cc2)C(=O)C1=Cc1c[nH]c2ccccc12 ZINC000001296446
N#CC(C#N)[C@@H](c1c(-c2ccccc2)[n-]n(C(N)=S)c1=O)c1ccccc1 ZINC000018084116
Cc1ncsc1C(=O)N1CCC2(C1)CCCCC2 ZINC000098013427
CN(C)c1ccc(NC=C2C(=O)[N-]C(=S)N(c3ccccc3)C2=O)cc1 ZINC000408743030
O=C(Nc1ccncc1[N+](=O)[O-])N1CCC[C@H](c2nc3ccccc3o2)C1 ZINC000183561851
Cc1cnc(Nc2nccs2)c(I)c1 ZINC001210989905
O=C(CCOc1ccccc1[N+](=O)[O-])NC[C@H]1CCCC[C@H]1C(F)(F)F ZINC000482199170
Cc1cccc(/C=C2\C(=O)[N-]C(=O)N(c3cc(C)cc(C)c3)C2=O)c1 ZINC000014011063
COc1cc2c(cc1OC)CN(C(=O)[C@@H]1Cc3ccc(cc3)OCC(=O)N[C@@H](C(C)C)C(=O)N3CCC[C@@H]3C(=O)N[C@@H](C)C(=O)N1)CC2 ZINC000952855966
CCc1ccccc1-n1c(C)cc(/C=C2/C(=N)N3C(=NC2=O)SN=C3S(=O)(=O)CC)c1C ZINC000020206915
Cc1ncc([N+](=O)[O-])n1S(=O)(=O)c1ccc(C)c(C)c1C ZINC000000309203
Cc1cc(=O)[nH]c(Sc2ccc([N+](=O)[O-])cc2C=c2sc3n(c2=O)[C@@H](c2ccc(C(C)C)cc2)C(C(=O)Nc2ccccc2)=C(C)N=3)n1 ZINC000409094583
C=CCN1C(=O)[N-]C(=O)/C(=C/c2cccc(OCc3ccccc3)c2)C1=O ZINC000005377252
O=C(CSC(=S)N1CCCC1)c1ccc(F)cc1 ZINC000004740861
O=[N+]([O-])c1ccc(C=NN=c2[nH]c3ccccc3s2)c(Br)c1 ZINC000408591305
N#Cc1cccc(C(=O)N(CCc2cccs2)Cc2ccoc2)c1 ZINC000090612294
CCCN(CCC)CN1C(=O)S/C(=C/c2cccc([N+](=O)[O-])c2)C1=O ZINC000059422875
O=[N+]([O-])c1cc(I)cc(C[NH2+]C[C@H](CO)C2CC2)c1 ZINC000573965457
CSc1nc2n(n1)[C@@H](c1ccccc1)CC(c1ccc([N+](=O)[O-])cc1)=N2 ZINC000100068436
Cc1nc(N2CC(O)(c3ccc(F)cc3)C2)ccc1[N+](=O)[O-] ZINC000253429168
Cc1[n-]n(-c2ccc(F)cc2)c(=O)c1C=Nc1ccc([N+](=O)[O-])cc1 ZINC000015930673
Cc1cc(/C=C2/SC(=S)N(c3ccccc3)C2=O)c(C)n1-c1ccc(O)cc1 ZINC000408903576
CCN1C(=O)/C(=C/c2ccc(OS(=O)(=O)c3ccccc3[N+](=O)[O-])cc2)SC1=S ZINC000013940886
Cc1cc(NC(=O)CCc2c(C)[nH]c(=O)c(C#N)c2C)n([C@@H]2CCS(=O)(=O)C2)n1 ZINC000048354387
Cc1[nH]c2ccccc2c1/C=C1/C(=N)N2C(SCc3ccccc3)=NSC2=NC1=O ZINC000013750326
CCN1C(=O)/C(=C\c2cccc([N+](=O)[O-])c2[O-])SC1=S ZINC000004579060
O=C1/C(=C/c2cn(-c3ccccc3)nc2-c2ccccc2)SC(=S)N1[C@@H]1CCS(=O)(=O)C1 ZINC000001107434
Cc1cc(/C=C2/C(=N)N3N=C(CC(=O)N4CCCC4)SC3=NC2=O)c(C)n1-c1cc([N+](=O)[O-])ccc1C ZINC000103117951
Cc1nc(N2CCCCC2)ncc1-c1cc(=O)[nH]c(N2CCC(C)CC2)n1 ZINC000039383643
CN(c1ccc(C(C)(C)C)cc1)S(=O)(=O)c1ccc([N+](=O)[O-])cc1F ZINC000517494604
CCc1ccc(N[C@@H]2NC(=O)/C(=C/c3cn(CC#N)c4ccccc34)S2)cc1 ZINC000408784859
CN(C(=O)COC(=O)CCC(=O)c1ccc2c(c1)CCCC2)C1(C#N)CCCCC1 ZINC000024848541
Cc1nc(-c2ccncc2)nc(N2CC[C@@]3(C2)CN(c2cccc(F)c2)C(=O)CN3C)c1C ZINC001165004580
CCOc1ccccc1NC(=O)NC1C[C@H]2CCC[C@@H](C1)N2Cc1nnnn1CCc1ccccc1 ZINC000006550634
CNc1ccc(S(=O)(=O)NCC(=O)OCC(=O)N2c3ccccc3Sc3ccccc32)cc1[N+](=O)[O-] ZINC000103124054
O=C1c2ccccc2C(=O)C1C(c1ccc([N+](=O)[O-])cc1)C1C(=O)c2ccccc2C1=O ZINC000102947348
O=C1/C(=C/c2cc([N+](=O)[O-])ccc2[O-])SC(=S)N1C1CC1 ZINC000036617174
C[C@@H]1C[C@H](c2ccccc2)CN1c1nnc([C@H]2CCCCO2)n1CC1CC1 ZINC000612937691
O=S(=O)(c1cccc(C(F)(F)F)c1)N1CCCC[C@@H]1C1OCCO1 ZINC000060348789
CCOC(=O)c1cccc(-n2c(C)cc(/C=C3/SC(=O)N(C(C)C)C3=O)c2C)c1 ZINC000015013576
CC(=O)[C@@H]1[C@H]2c3ccccc3O[C@]1(C)N=c1s/c(=C3\C(=O)Nc4ccc(Br)cc43)c(=O)n12 ZINC000035982207
Cc1[nH]c(C(=O)C[N@@H+]2[C@H](C)C[C@@H]3CCCC[C@H]32)c(C)c1C(=O)[O-] ZINC001599944614
CCCN(C)c1ccc(/C=N/NC(=S)Nc2ccc(C)cc2)cc1 ZINC000000263970
Cc1ccc(-c2nnn(CC(=O)N(c3ccccc3)[C@@H](C(=O)NC[C@@H]3CCCO3)c3ccncc3)n2)o1 ZINC000000903988
C=CCN1C(=O)N/C(=C/c2ccc(OCc3ccc(F)cc3)cc2)C1=O ZINC000409123135
O=[N+]([O-])c1cnccc1N1CCC[C@H](c2nc(C(F)(F)F)cs2)C1 ZINC000610929869
Cc1nc(CN2CCN(C)C3(CCN(c4nc5cnccc5cc4C)CC3)C2=O)cs1 ZINC001164825999
Cc1occc1-c1nnc(SCc2cn3ccccc3c2C#N)o1 ZINC000010469822
CCCCc1ccc(-n2c(C)cc(/C=C3\C(=O)[N-]C(=O)N(c4cc(C)cc(C)c4)C3=O)c2C)cc1 ZINC000408787382
Cc1nnc([N-]c2cc([C@H]3CCCN3C(=O)/C=C/c3c(C)nn(C)c3C)nc(C)n2)s1 ZINC000585291426
Cc1cccc(N2C(=O)/C(=C\c3ccc([N+](=O)[O-])o3)C(=O)[N-]C2=S)c1 ZINC000004805761
C[C@@H]1[C@H](C(=O)N2CCC3(CN(C(=O)C#CC(C)(C)C)C3)CC2)CC[N@@H+]1C ZINC001061007173
c1cnc(-c2nnc(N3CCC[C@@H](C4CCCCC4)C3)n2C[C@H]2CCCO2)nc1 ZINC000611878124
CC(=O)C1=C(C)N(c2ccccc2)C(=S)N[C@@H]1c1ccc([N+](=O)[O-])o1 ZINC000408732764
O=C1[N-]C(=O)N(c2ccccc2)C(=O)C1=CC=Cc1cccc([N+](=O)[O-])c1 ZINC000001201900
Cc1cc(C=C2C(=O)NC(=S)NC2=O)c(C)n1-c1ccc(Oc2ccc([N+](=O)[O-])cc2[N+](=O)[O-])cc1 ZINC000408997512
O=[N+]([O-])c1ccc(S(=O)(=O)N2CC[C@]3(CCC[NH2+]3)C2)c(C(F)(F)F)c1 ZINC000420478031
CC(O)=CC(=O)c1c(C)[n-]n(-c2ccccc2)c1=O ZINC000100095884
Cc1ccc([N+](=O)[O-])cc1S(=O)(=O)N(C)Cc1ccccc1F ZINC000006314219
O=[N+]([O-])c1cccc(/C=N/c2cc([N+](=O)[O-])ccc2[O-])c1 ZINC000001751166
O=[N+]([O-])c1ccc(-c2ccc(/C=N/NS(=O)(=O)c3ccccc3)o2)cc1 ZINC000003526647
C[C@@H]1CN(c2ncc(Br)cc2[N+](=O)[O-])CCC1=O ZINC000170601930
CCCc1nnc(-n2c(=O)c3ccc4oc5ccccc5c5ccc(c2=O)c3c45)s1 ZINC000005432457
CCS(=O)(=O)C1=NN2C(=NC(=O)/C(=C/c3cc(C)n(-c4cccc(C)c4C)c3C)C2=N)S1 ZINC000020208552
C=CCOc1c(Br)cc(/C=C2/NC(=O)[N-]C2=O)cc1OCC ZINC000014009283
Fc1cccc(C=Nn2c(=S)[n-]nc2C(F)F)c1 ZINC000002789734
FC(F)(COc1cncc(Cl)n1)N1CC[C@@H]2O[C@@H](COc3cccnc3)CC[C@@H]21 ZINC001164874062
CC(C)COc1ccccc1/C=C1\SC(=S)N(c2ccc([N+](=O)[O-])cc2)C1=O ZINC000408599028
O=[N+]([O-])c1ccccc1/C=C\CN1CCCC2(C1)OCCO2 ZINC000221828212
CC1=CC(=O)C=CC1=NNc1nc(C#N)c(C#N)[n-]1 ZINC000004817947
Cc1nn(-c2ccc3nncn3n2)c2c1[C@H](c1ccc(C)cc1C)CC(=O)N2 ZINC000033011310
CN(CC(=O)Nc1c(C#N)c2c(n1C[C@@H]1CCCO1)CCCC2)Cc1ccccc1F ZINC000029697472
C=CCN(CCc1ccccc1)C(=O)NCc1nnc2ccc(C(F)(F)F)cn21 ZINC000062476735
C=CCN1C(=O)N/C(=C/c2ccc(-c3cc([N+](=O)[O-])ccc3C)o2)C1=O ZINC000409138200
C=C(C)CN(Cc1ccccc1)c1nnc(C(=O)N2CCCC2)n1C[C@H]1CCCCO1 ZINC000461841636
CN(C)c1ccc(C2N3CC4([N+](=O)[O-])CN2CC([N+](=O)[O-])(C3)C4(C)C)cc1 ZINC000019320458
CN1C(=O)[N-]C(=O)C(=Cc2cn(Cc3ccccc3)c3ccccc23)C1=O ZINC000009015886
Cn1cc(C[NH2+]CCc2ccccc2[N+](=O)[O-])c(I)n1 ZINC000894298280
O=C([O-])c1cccc(CC(=O)N(C2CC2)[C@@H]2CCCc3ccccc32)c1 ZINC000262275262
CC(C)(C)[C@H]1CN(c2cc3nncn3c(N)n2)C[C@@H](c2ccccc2)O1 ZINC001529192539
CN(C(=O)Cc1csc(-c2ccoc2)n1)[C@@H]1CCCC[C@@H]1S(C)(=O)=O ZINC000125059045
c1cn(-c2ccc(CNc3nc(-c4cccnc4)nc4sc5c(c43)CCC5)cn2)cn1 ZINC000022136148
O=C(c1cnn2c1N[C@@H](c1ccc(Br)cc1)C[C@@H]2C(F)(F)F)N1CCN(C(=O)c2ccccc2)CC1 ZINC000000714875
CC(C)c1ccc(-n2cccc2/C=C2\C(=N)N3N=C(c4ccco4)SC3=NC2=O)cc1 ZINC000020210713
N#CC1(NC(=O)COC(=O)CCNC2=NS(=O)(=O)c3ccccc32)CCCCC1 ZINC000009551367
CCSC1=NN2C(=NC(=O)/C(=C/c3cc(C)n(-c4ccc(CC)cc4)c3C)C2=N)S1 ZINC000009292243
C=CCn1c(=O)c2c(C)c(C)sc2[n-]c1=S ZINC000002315048
CCc1cc(=O)n2[n-]c([C@@H]3CCCN(C(=O)c4cnn(C)c4C)C3)cc2n1 ZINC000100138129
O=C([O-])C[C@@H]1NC(=O)N(c2ccc(N=Nc3ccccc3)cc2)C1=O ZINC000071767396
C[C@@H]1CC[C@@H](CCC(=O)N2CC(C)(C)[C@@H]2c2cccs2)O1 ZINC000288178857
C[C@@H]1C[C@H](C[NH2+]C[C@@H]2CCC3(CC(C(=O)[O-])C3)O2)CCN1C(=O)OC(C)(C)C ZINC001603375702
O=C1NC(=S)NC(=O)C1=Cc1cc(Br)cc(I)c1OCc1ccccc1 ZINC000002086095
N#Cc1nc(-c2ccco2)oc1N1CCC(C(=O)Nc2nc3ccccc3[nH]2)CC1 ZINC000043802152
C[C@@H](Sc1nnc(C2CC2)n1C1CC1)C(=O)N1CCN(c2ccccc2)CC1 ZINC000007191408
O=[N+]([O-])c1ccc(/N=N/c2sc(N3CCCCC3)nc2N2CCCCC2)cc1 ZINC000016400508
Cc1ccc(-c2nc(C(=O)N3CCN([C@H](C#N)c4ccc(F)cc4)CC3)cs2)o1 ZINC000032808377
CSc1cnn(-c2ccccc2)c1NC(=O)C(=O)N[C@H]1CSC1(C)C ZINC000282872038
O=C([O-])COc1ccccc1[C@H]1Nc2ccccc2S(=O)(=O)N1Cc1ccccc1 ZINC000057473547
c1ccc2c(c1)CC[C@]21C[C@H]1c1nc(-c2ccnc(N3CCCC3)c2)no1 ZINC000581639074
O=c1/c(=C/c2ccc(Br)cc2)sc2nc(-c3ccco3)nn12 ZINC000026842407
O=c1c2nn(-c3ccccc3)[n-]c-2ncc1N=Nc1ccccc1 ZINC000096319116
Cc1c(C=Nn2c(=O)[nH]c3ccccc3c2=O)c2ccccc2n1CC(C)(C)C ZINC000409360619
CC(C)(C)[C@H](NCc1cc(=O)n2[n-]cc(-c3nnn[n-]3)c2n1)C(F)(F)F ZINC001573825497
CCCC(=O)N1CCC(NC(=O)OC(C)(C)C)CC1 ZINC000059025416
Cc1cccc(-c2nnc(N3CCC[C@H](C4CCC4)C3)n2C[C@H]2CCCO2)n1 ZINC000611871062
Cc1ccccc1NN=C1c2ccccc2N(c2ccccc2)C1=O ZINC000100327206
O=C1N[C@@H](c2cccs2)C(=C([O-])c2cccnc2)[C@@](O)(C(F)(F)F)N1 ZINC000004269924
Cc1ccccc1OCCN(C)c1nnc(-c2cc[nH]n2)n1Cc1cccs1 ZINC000612022833
c1nc2sc3c(c2c(N=NC2C4CC5CC(C4)CC2C5)n1)CCC3 ZINC000006510256
Cc1cc(/C=N/NC(N)=S)c(C)n1-c1ccccc1Br ZINC000408997470
C[C@@H]1CC(C(=O)N2CCOC(C3CC3)(C3CC3)C2)C[C@@H](C)C1 ZINC001131448383
O=C1[N-]C(=O)N(C2CCCC2)C(=O)/C1=C/c1ccc(Br)o1 ZINC000008477192
O=C(C1CCCCC1)N1CCNC(=O)[C@H](Cc2ccccc2)NC(=O)[C@@H]2C[C@@H](O)CN2C(=O)[C@@H](Cc2c[nH]c3ccccc23)NC(=O)C1 ZINC000952856795
O=C1NC(=S)SC1=Cc1cccn1-c1ccc([N+](=O)[O-])cc1 ZINC000012693489
O=CN1CCN(C(=O)C[C@@H]2CCN3C[C@@H]2/C=C\COc2ccccc2CN(C(=O)C2CCCCC2)CC3=O)CC1 ZINC000253402685
O=C1[N-]C(=O)/C(=C\c2ccc(OCc3ccccc3)c(I)c2)N1 ZINC000409045183
C=CCN1C(=O)CCC[C@@]12CCCN(C(=O)c1ccc3[nH]ccc3c1)C2 ZINC000096077093
CN(C)c1ccc([C@@H](C(=O)NC2CCCC2)N(C(=O)c2csnn2)c2ccccc2)cc1 ZINC000006287499
C[C@@H](O)[C@@H]1CC[C@@H]2[C@H]3CC[C@H]4C[C@@H](O[C@H]5O[C@@H](C(=O)[O-])[C@H](O)[C@@H](O)[C@@H]5O)CC[C@@]4(C)[C@@H]3CC[C@]12C ZINC000253611311
CN(Cc1cc(Cl)cc(Br)c1[O-])[C@@H]1CCS(=O)(=O)C1 ZINC000708145639
CCCOCc1nc(=O)c2c3c(sc2[nH]1)CCCCC3 ZINC000049068536
O=C1[C@@H]([NH2+]Cc2ccc([N+](=O)[O-])cc2)CCCN1c1ccc(-c2nn[nH]n2)cc1 ZINC000826476334
CN(c1ccc(C(C)(C)C)cc1)S(=O)(=O)c1ccc([N+](=O)[O-])s1 ZINC000066001465
O=C(CSc1nc2nn(-c3ccccc3)c(=O)c-2c2n1CCCCC2)NCCN1C(=O)CSC1=O ZINC000003309126
CC[C@@H]1N(c2nc(CN3CCCC3)nc3sc(C)c(C)c32)CCC[C@@]12CCC(=O)N2 ZINC001164846201
C=CCN1C(=O)/C(=C\c2c(Cl)ccc([N+](=O)[O-])c2Cl)SC1=S ZINC000113830446
O=[N+]([O-])c1cc(Cl)c2c(c1)[C@@H]1C=CC[C@@H]1[C@@H](c1ccc(Cl)c([N+](=O)[O-])c1)N2 ZINC000409151851
Cc1cc(/C=C2/C(=O)[N-]C(=O)N(C3CCCC3)C2=O)c(C)n1-c1ccc(-c2ccccc2)cc1 ZINC000408692253
CC1(C)[C@@H](O[C@H]2O[C@@H](CO)[C@@H](O)[C@@H](O)[C@H]2O)CC[C@@]2(C)[C@H]3CCC4=C5C[C@]6(C)CC[C@@]5(CC[C@]4(C)[C@@]3(C)CC[C@H]12)C(=O)O6 ZINC000104080092
Cc1c(/C=C2/NC(=O)[N-]C2=O)c2ccccc2n1Cc1ccccc1F ZINC000409047441
Cc1nc(C)c(S(=O)(=O)[N-]C(=O)CC2CCCC2)s1 ZINC000083150921
C[C@@]1(C2CC2)CN(c2nnc(CC3CCCC3)n2C[C@H]2CCCCO2)CCO1 ZINC000612227408
N#Cc1ccc(N[C@H]2CCN(c3cccc(OC(F)(F)F)c3)C2=O)c([N+](=O)[O-])c1 ZINC000301299771
Cc1ccccc1OCC(=O)Nc1nn2c(nnc2-c2ccco2)s1 ZINC000006818220
O=C1/C(=C\C=C\c2cccc([N+](=O)[O-])c2)SC(=S)N1c1cccc(Cl)c1 ZINC000059514497
Cc1ccc(N2C(=O)/C(=C\c3ccc(N4CCOCC4)c([N+](=O)[O-])c3)SC2=S)cc1 ZINC000409344732
Cn1cc(C=C2C(=O)[N-]C(=O)N(Cc3ccco3)C2=O)c2ccccc21 ZINC000083314195
O=C1[N-]C(=O)N(c2ccccc2)C(=O)/C1=C/c1ccc([O-])c([N+](=O)[O-])c1 ZINC000408965929
C[C@@H]1CN(C(=O)C(=O)N2CCC[C@H]2[C@@H](C#N)c2ccccc2)C[C@@]1(C)C[NH3+] ZINC000423530605
C=CCN1C(=O)c2oc3ccc(C)cc3c(=O)c2[C@@H]1c1ccc(C)cc1 ZINC000012062913
O=[N+]([O-])c1ccc(Oc2ccc(S(=O)(=O)[O-])cc2)cc1 ZINC000001720485
O=C1c2ccccc2C(=O)C1=Cc1ccc(-c2ccccc2[N+](=O)[O-])o1 ZINC000000063130
CN(C)c1ccccc1N[C@@H]1[C@@H]2CCO[C@@H]2C12CCC2 ZINC000170079345
O=C1CCCC2=C1[C@@H](c1ccncc1)c1c(ccc3ncccc31)N2 ZINC000012375232
Cc1ccc2[nH]c(=O)c(/C=C3\SC(=S)N(CC(=O)[O-])C3=O)cc2c1 ZINC000001464155
O[C@@H](C[C@H]1CCCN1Cc1coc(-c2ccc(F)cc2)n1)c1ccco1 ZINC000151720223
CC1(C)C[C@]1(NC(=O)c1ccnc(C2CC2)n1)c1ccccc1 ZINC001131463821
CN(C)c1ccc([C@H]2c3sc(=O)[nH]c3S[C@@H]3[C@@H]4C[C@@H]([C@H]5C(=O)N(c6ccc([N+](=O)[O-])cc6)C(=O)[C@H]45)[C@H]32)cc1 ZINC000101175590
CSc1cc(N2CC[C@]3(C2)CCC[C@H](C[NH+]2CCN(C)CC2)O3)nc(SC)n1 ZINC001164892033
O=C(CN1C(=O)/C(=C\c2ccccc2)SC1=S)N1CCN(CCO)CC1 ZINC000013653944
O=C(c1cc2c([nH]c1=O)CCCC2)N1CCC[C@H](c2nc3c(s2)CCCC3)C1 ZINC000163097114
N#CC1(NC(=O)COc2ccc3oc4ccccc4c3c2)CCCCC1 ZINC000003452171
C[C@@H]1[C@H](Cc2ccccc2)CCN1C(=O)CCOc1ccccc1[N+](=O)[O-] ZINC000471444736
O[C@H]1c2ccccc2CC[C@@H]1Nc1ccnc(-c2cncs2)n1 ZINC001169629083
Cc1ncc(C=CC(=O)[N-]S(=O)(=O)c2ccc(F)cc2F)s1 ZINC000079029099
O=C1[N-]C(=O)N(c2ccc(Cl)cc2)C(=O)/C1=C/C=C/c1ccco1 ZINC000000188904
CC[C@@H](C)N(C)c1nnc([C@H]2CCO[C@@H]2c2ccccc2)n1CC1CC1 ZINC000612899037
O=C(Nc1ccccc1-n1ccnn1)[C@@H]1CCc2cc(F)ccc21 ZINC001125566133
CS[C@@H]1CCN(C(=O)C(=O)N(c2ccc(C#N)cn2)[C@H]2CCC[NH2+]C2)C1 ZINC000910858655
O=[N+]([O-])c1ccc(C(F)(F)c2nc([C@@H]3CCOC4(CCC4)C3)no2)cc1 ZINC000897105979
O=C1OC2(CCCCC2)OC(=O)C1=Cc1cccc(OCc2ccc([N+](=O)[O-])cc2)c1 ZINC000058865635
CCc1nnc(NC(=O)CSc2nc3c(c(C)c2C#N)CCCC3)s1 ZINC000001070917
CC(C)C1=NN2C(=NC(=O)/C(=C/c3ccccc3OS(=O)(=O)c3ccccc3)C2=N)S1 ZINC000009679071
CCCNc1nc2ccccn2c(=O)c1/C=C1/SC(=S)N(CCc2ccccc2)C1=O ZINC000033343945
CC(C)Oc1nc(N2CCCC[C@H]2c2nnc(C3CCC3)o2)ccc1[N+](=O)[O-] ZINC000572134903
c1cn2cc(CNc3nc(C4CC4)nc4sc5c(c43)CCCC5)nc2s1 ZINC000109478367
CCc1nc2sc3c(c2c(N2CC[N@@H+]4C[C@@H](Oc5cncnc5)C[C@@H]4C2)n1)CCC3 ZINC001164741126
CCOC(=O)CC[C@H]1CCCN(c2ccc([N+](=O)[O-])c3cnccc32)C1 ZINC000128377963
Cc1[n-]n(-c2ccccc2C)c(=O)c1C=Nc1ccc(Br)cn1 ZINC000095470885
CSc1ncc(/C=C2/C(=O)[N-]C(=O)N(c3ccccc3C)C2=O)cn1 ZINC000004754478
C=CCNC(=S)N1CCc2sccc2[C@@H]1c1ccc(Cl)cc1 ZINC000002148393
C=CCN1C(=O)N/C(=C/c2ccc(OCc3ccccc3F)cc2)C1=O ZINC000409137888
Cc1ccccc1C=Nn1c(=S)[n-]nc1C(F)(F)F ZINC000005730777
CS/C(=N\C#N)SCS/C(=N/C#N)SCC(=O)c1ccccc1 ZINC000015441927
CN(Cc1csc(Br)c1)Cn1nnn(-c2ccc(Cl)cc2)c1=S ZINC000057995710
O=C(C[C@H]1NC(=O)c2ccccc21)N1CCC2(CNc3ccccc32)CC1 ZINC000299774353
Cc1cnn(CC(=O)N2C[C@@H](C[NH2+]CC#Cc3ccccc3)[C@H](C)C2)c1 ZINC001105885326
O=C(c1ncsc1-c1ccccc1)N1CCC[C@@H]([C@@H]2CCCCO2)C1 ZINC000619203505
C[C@@H](C(=O)Nc1sc2c(c1C#N)CCC2)N1CCC[C@H](N(C)C(=O)[O-])C1 ZINC000738637743
Cc1cc(C=C2C(=O)[N-]C(=S)N(c3cc(C)cc(C)c3)C2=O)c(C)[nH]1 ZINC000034221865
CC(C)Oc1ccc(C(=O)N2CCN3C(=O)[C@H](Cc4ccccc4)NC(=O)CCCn4cc(nn4)CNC(=O)[C@H]3C2)cc1 ZINC000952856274
Cc1nn(-c2ccc(F)cc2)c(C)c1/C=C1/Cc2ccccc2C1=O ZINC000096891323
O=C1C([O-])=C(c2ccccc2)S(=O)(=O)[C@@H]1c1ccccc1 ZINC000004521450
Cc1nn(-c2ccccc2)c(Cl)c1CSc1nnnn1C[C@H]1CCCO1 ZINC000009448369
O=C([O-])[C@@H]1CCCN(c2ccc(C[N@@H+]3CCC[C@@H](Cc4nccs4)C3)o2)C1 ZINC001594915684
CCOC(=O)Cn1cc(/C=C2\SC(=S)N(Cc3ccco3)C2=O)c2ccccc21 ZINC000409137310
CN(c1ccccc1)S(=O)(=O)/C=C\c1ccccc1 ZINC000096723424
CC1(C)CCC[C@H](CS(=O)(=O)[N-]N=c2[nH]c3ccncc3s2)O1 ZINC000901691749
Cc1cnc(C)c(N2CCN(C(=O)c3ccccc3N3CCCC3)CC2)n1 ZINC000220753453
C(=C/c1nn2c(nnc2-c2ccco2)s1)\c1ccco1 ZINC000006668721
C=C(OC)[C@@]1(O)CC[C@@H]2[C@@H]3CCC4=CC(=O)CC[C@@]4(C)C3=CC[C@@]21C ZINC000257355708
O=C([O-])[C@@H]1CC2c3ccccc3C1([N+](=O)[O-])c1ccccc12 ZINC000005765905
CC(=O)O[C@H]1CC[C@@]2(C)[C@@H](CC[C@H]3[C@@H]4CC[C@H](CC(=O)[O-])[C@@]4(C)CC[C@@H]32)C1 ZINC000004104893
O=S1(=O)CC[C@@H](N(/N=C/c2c[nH]c3ccccc23)c2ccccc2)C1 ZINC000005330093
c1coc([C@@H]2CCN(c3nnc([C@H]4COc5ccccc5O4)n3CC3CC3)C2)c1 ZINC000612545040
O=C1[N-]C(=O)N(C2CCCCC2)C(=O)C1=Cc1nc2ccccc2[nH]1 ZINC000008973119
O=C(CCC(=O)N1CC(=O)Nc2ccccc21)N1CCc2nc3cc(-c4ccccc4)[n-]n3c(=O)c2C1 ZINC000097124181
CC(/C=N/N1C(=O)c2ccccc2C1=O)=C\c1ccc(C(C)C)cc1 ZINC000000294332
O=C([O-])CCC1(C(F)(F)F)C(F)(F)C(F)(F)C(F)(F)C1(F)F ZINC000095681918
Cc1ccc(NC(=O)COc2ccc(C=Nn3c(=O)[nH]c4ccccc4c3=O)cc2I)cc1 ZINC000409362167
O=C1C=CC(=NNc2cccc(C(F)(F)F)c2)C=C1c1nc2ccccc2c(=O)[nH]1 ZINC000409258415
Cc1c(C=O)c2ccccc2n1C(=O)c1ccc(-c2cccc([N+](=O)[O-])c2C)o1 ZINC000226768487
C[C@H](C#N)CN(C)c1nc(C2CC2)nc2sc3c(c21)CCCC3 ZINC000058406807
CN1C(=O)/C(=C/c2ccc([O-])c([N+](=O)[O-])c2)SC1=Nc1ccccc1 ZINC000408962354
O=[N+]([O-])c1ccn(CC[N@@H+]2CC[C@@H](Oc3cncc(Br)c3)C2)n1 ZINC000602886066
C[C@H]1OC(C)(C)N(C(=O)OC(C)(C)C)[C@@H]1C[NH2+]Cc1ccc(C(=O)[O-])s1 ZINC001603480495
C=CC[NH2+]C[C@H]1CN(C(=O)C(C)(C)[C@@H]2CCCCO2)CCCO1 ZINC001200520288
Cc1c(CS(C)(=O)=O)cccc1NC(=O)N1CCC[C@H]1[C@@H](C#N)c1ccccc1 ZINC000438493891
C[C@@]12CC[C@H]([C@@]3(C)CCCC(C)(C)O3)[C@H]1[C@H](O)C[C@@H]1[C@@]3(C)CC[C@H](O)C(C)(C)[C@@H]3CC[C@]12C ZINC000026893090
O=CN1CCN(C(=O)C[C@@H]2CCN3C[C@@H]2/C=C\COc2ccccc2CN(Cc2ccccn2)CC3=O)CC1 ZINC000253394700
CCc1ccc(N[C@@H]2NC(=O)/C(=C/c3ccc(OCc4cccc([N+](=O)[O-])c4)c(Br)c3)S2)cc1 ZINC000100949629
O=C1NC(=S)NC(=O)C1=CN=c1[nH]c2ccc(Br)cc2s1 ZINC000040476897
CCC(=O)N1c2ccccc2-c2nnc(SC)nc2O[C@@H]1c1ccc(N(CC)CC)cc1 ZINC000000684272
Cc1nnc(NC(=O)CCCN2C(=O)/C(=C/C=C/c3ccccc3)SC2=S)s1 ZINC000008820516
N#Cc1ccc(C[NH2+]CCNC(=O)c2cccc(=O)[nH]2)s1 ZINC001125296549
C[C@@H](Nc1nc(Cl)nc2c1SCCC2)c1cnccn1 ZINC001169525200
CN(Cc1cccnc1)[C@@H]1CN(c2nccnc2C2SCCCS2)[C@H]2CCCO[C@@H]12 ZINC001164810119
Cc1ccc(N2C(=O)/C(=C/c3cc4c(cc3C)N(C(C)C)C(C)(C)C=C4C)C(=O)[N-]C2=S)c(C)c1 ZINC000223515615
C[C@H](OC(=O)[C@@H]1CCC[C@H](C(=O)[O-])C1)C(=O)N(C)C1(C#N)CCC(C)CC1 ZINC000828208008
O=[N+]([O-])c1ccc(C(Br)=NNc2ccc([N+](=O)[O-])cc2)o1 ZINC000013476067
C[C@H]1C[C@H](c2ccsc2)CN1c1nc2ccc([N+](=O)[O-])cc2c(=O)[nH]1 ZINC000376212649
c1coc(CCc2nnc(N3CCC[C@H](C4CCC4)C3)n2C[C@@H]2CCCO2)c1 ZINC000611870294
Cc1sc(NC(=O)CN2C[C@@H]3CCC[C@H](NC(=O)[O-])[C@@H]3C2)c(C#N)c1C ZINC000833938341
C=CCn1c(-c2ccc[nH]2)nnc1N1CCC[C@@H](NC(=O)c2cc3ccccc3o2)C1 ZINC000508724716
CC(=O)N(c1nc(Cn2nccc2[N+](=O)[O-])cs1)c1ccc(C)c(C)c1 ZINC000128002143
O=C(NCCC1CCN(CC(F)(F)F)CC1)N1CC=C(C(F)(F)F)CC1 ZINC000536062272
Cc1ccccc1OCCOc1ccc([N+](=O)[O-])cc1/C=C1\SC(=S)N(C)C1=O ZINC000026675879
O=C([O-])COc1ccccc1C=NN1C(=S)N=NC1c1ccccc1F ZINC000005111475
N#Cc1cnc(Cl)cc1C(F)(F)N1CCCn2cnc(Cn3cccn3)c2C1 ZINC001164939260
N#Cc1cncc(S(=O)(=O)N2CCCC[C@@H]2[C@H]2C[C@@H]([NH3+])CCO2)c1 ZINC000846235511
O=[N+]([O-])c1ccc(/N=C\c2cccc(OS(=O)(=O)c3ccccc3)c2)cc1 ZINC000409069047
CC(=O)O[C@H]1CC[C@@H]2[C@H]3[C@@H](CC[C@]21C)[C@@]1(C)CC[C@H](OC(C)=O)C[C@]12O[C@]32C ZINC000006614761
Cc1ccc(N2C(=O)[N-]C(=O)C(=Cc3ccccc3F)C2=O)cc1C ZINC000408852127
Cc1nc(Cn2c(N3CCC[C@@H](NC(=O)OC(C)(C)C)C3)nc3c2c(=O)[nH]c(=O)n3C)nc2ccccc12 ZINC000299754578
O=c1c2[n-][nH]n(-c3ccc([N+](=O)[O-])cc3)c=2c(=O)n1-c1ccc(Cl)cc1 ZINC000005344458
C=CCN1C(=O)[N-]C(=O)/C(=C/c2ccc(-c3ccc(F)cc3F)o2)C1=O ZINC000408602948
COC(=O)[C@@H](Cc1c[nH]c2ccccc12)NC(=O)CO/N=C1/C=C2CC[C@H]3[C@@H]4CC[C@](C)(O)[C@@]4(C)C[C@@H](O)[C@@H]3[C@@]2(C)CC1 ZINC000118921909
COc1ccccc1N1C(=O)/C(=C/C=C/c2ccc(N(C)C)cc2)C(=O)[N-]C1=S ZINC000006948715
CC[C@H]1C(=O)C[C@@H](c2ccc([N+](=O)[O-])cc2)N[C@@H]1c1ccc([N+](=O)[O-])cc1 ZINC000033926746
CN(C)c1ccc(C(=O)N2CCN(C(=O)C3CCCCC3)[C@H](C(=O)N[C@H](Cc3c[nH]c4ccccc34)C(N)=O)C2)cc1 ZINC000008627212
CN(CC(=O)N1CCC[C@@H]1c1cccn1C)c1ccccc1[N+](=O)[O-] ZINC000096430507
CCN(CC)Cc1nc2sc(C)c(C)c2c(N2C[C@@H](C)[C@]3(CCN(CC)C3=O)C2)n1 ZINC001164778693
CC(C)(NC(=O)Cc1c[nH]c2ccc([N+](=O)[O-])cc12)c1cccc(F)c1 ZINC000135263258
Cc1cc([C@@H]2[C@@H](c3ccccn3)N=C3S[C@@H](C)CN32)c(C)n1-c1cc(C)ccn1 ZINC000222620705
C=CCn1c(-c2ccco2)nnc1S(=O)(=O)Cc1nc(-c2ccccc2)cs1 ZINC000506961724
N#C[C@@H](NC(=O)C1CCC(NC(=O)[O-])CC1)c1ccc(Br)cc1 ZINC000740304781
CCOC(=O)Cn1cc(C=C2C(=O)N(C)C(=S)N(C)C2=O)c2ccccc21 ZINC000000631985
C=CNc1ccc(N=Nc2ccc(S(=O)(=O)[O-])cc2)cc1 ZINC001174785727
O=[N+]([O-])c1ccc(SCCOCCSc2ccc([N+](=O)[O-])cc2[N+](=O)[O-])c([N+](=O)[O-])c1 ZINC000100937343
Cc1sc2nc(C)nc(S[C@@H]3CCOC3=O)c2c1C ZINC000003386303
O=C(c1ccco1)N(Cc1cccc([N+](=O)[O-])c1)c1cccc([N+](=O)[O-])c1 ZINC000004893568
CCOC(=O)/C=C\c1cccnc1N1C[C@H]([N@H+](C)Cc2cccnc2)[C@@H]2OCCC[C@@H]21 ZINC001164810700
Cc1nc(CC(=O)Nc2cc(C(C)(C)C)sc2C#N)c(C)s1 ZINC000179545823
O=C1/C(=C/c2c(=O)n3ccccc3nc2NC[C@@H]2CCCO2)SC(=S)N1CCc1ccccc1 ZINC000001167767
CCOc1cc(CN=Nc2ccc([N+](=O)[O-])cc2[N+](=O)[O-])cc(Br)c1OCC#N ZINC000032707739
Cc1nc2ccc(Br)cn2c1C([O-])=C(C#N)C(=O)NC1CCCC1 ZINC000796649615
O=C1C(=C\c2ccccc2)/C(=N\Cc2ccccc2)N=C2SC=CN21 ZINC000016699451
N#CC1=C(N)NC(SCC(=O)Nc2nccs2)=C(C(N)=O)C12CCCCC2 ZINC000003619011
CCOC(=O)C1=C(C)N=c2s/c(=C\c3ccc(I)o3)c(=O)n2[C@@H]1c1ccc(C(C)C)cc1 ZINC000002185364
Cc1c(N2C(=O)/C(=C/c3ccccc3[N+](=O)[O-])SC2=S)c(=O)n(-c2ccccc2)n1C ZINC000002197417
Cn1nc(C2CC2)nc1Cc1noc(Cc2ccccc2OC2CCCC2)n1 ZINC000647427153
Cc1ccccc1N1C(=O)[N-]C(=O)C(=Cc2ccccc2OCc2ccc(Br)cc2)C1=O ZINC000014133096
O=C1C=CC2=N[C@@]3(c4ccccc4)CCC=C(c4ccccc4)N3C2=C1 ZINC000000506780
N#Cc1ccc(S(=O)(=O)NCc2nc3c(s2)C[C@@H](c2ccccc2)CC3)s1 ZINC000435421643
O=C(C[C@@H]1OCc2cc(Cl)ccc21)N1CCC[C@H]([C@@H]2CCCCO2)C1 ZINC000619179042
C=C(C)Cn1c([C@@H](C)NS(C)(=O)=O)nnc1N1C[C@H](C(C)(C)C)c2ccccc21 ZINC000460557159
CC1(C)C[C@H](c2ccccc2)N(C(=O)[C@@H]2CCC[C@@H](C(=O)[O-])C2)C1 ZINC000570805279
O=C(Nc1ccncc1[N+](=O)[O-])N1CCCCC[C@H]1/C=C\c1ccccc1 ZINC000540980963
O=C([O-])C1(NC(=O)/C=C\c2ccccc2C(F)(F)F)CCCCC1 ZINC001605667427
O=c1[nH]c(NN=Cc2ccc(OCc3ccc([N+](=O)[O-])cc3)cc2)nc2ccccc12 ZINC000408731132
CS(=O)(=O)c1cc([N+](=O)[O-])ccc1N[C@H]1CCCc2sccc21 ZINC000276307901
Cc1cc(C)c(S(=O)(=O)N[C@H](C)c2ccc(C)c([N+](=O)[O-])c2)s1 ZINC000431548409
CCN1C(=O)C(=CC2=CC(=NNc3cccc4ccccc43)C=CC2=O)SC1=S ZINC000408726394
O=C1[N-]C(=O)N(c2ccc(F)cc2)C(=O)C1=Cc1ccccc1OCc1ccc2ccccc2c1 ZINC000059135657
CC(C)c1ccc(/C=C2/C(=O)[N-]C(=O)N(c3ccccc3F)C2=O)cc1 ZINC000009317381
CCOC(=O)CN1C(=O)S/C(=C/c2cc(C)n(-c3ccc4ccccc4c3)c2C)C1=O ZINC000008986342
C[C@@H]1[C@H](C(=O)N(C)[C@H]2CCCN(C(=O)c3cc(C#N)c[nH]3)C2)CC[N@@H+]1C ZINC000984040962
Cc1cc(N(Cc2ccccc2)C[C@H]2CCCO2)nc(-c2ccncc2)n1 ZINC000535838404
