# Supplementary material for: Building shape-focused pharmacophore models for effective docking screening
Source: J Cheminform. 2024 Aug 9;16:97. doi: 10.1186/s13321-024-00857-6 (PMC11312248; doi:10.1186/s13321-024-00857-6)
Supplement: Supplementary file 2 — Additional file2 [file 13321_2024_857_MOESM2_ESM.zip › supplementary_files/hsp90/input_noldlim.mol2]

@<TRIPOS>MOLECULE
Merged fragments
1508
SMALL
USER_CHARGES

@<TRIPOS>ATOM
1 N1 4.5308 36.4208 27.4508 N.pl3 1 LIG -0.802
2 C1 5.0133 35.6151 26.4214 C.ar 1 LIG 0.506
3 C2 4.3053 34.4986 25.9196 C.ar 1 LIG 0.163
4 N2 3.1161 33.9745 26.2549 N.2 1 LIG -0.505
5 C3 2.9674 32.9358 25.4672 C.ar 1 LIG 0.220
6 S1 1.5462 31.8860 25.5083 S.3 1 LIG -0.184
7 C4 0.5959 32.6998 24.2550 C.ar 1 LIG 0.035
8 C5 -0.7807 32.4227 24.0776 C.ar 1 LIG 0.056
9 Br1 -1.7110 31.1803 25.1894 Br 1 LIG -0.073
10 C6 -1.5081 33.0765 23.0720 C.ar 1 LIG -0.098
11 C7 -0.8345 33.9907 22.2702 C.ar 1 LIG 0.097
12 O1 -1.3205 34.7593 21.2607 O.3 1 LIG -0.250
13 C8 -0.1978 35.3610 20.6728 C.3 1 LIG -0.037
14 O2 0.8763 35.2218 21.5643 O.3 1 LIG -0.253
15 C9 0.4895 34.2699 22.4533 C.ar 1 LIG 0.065
16 C10 1.2382 33.6503 23.4466 C.ar 1 LIG -0.059
17 N3 4.0113 32.7739 24.6190 N.pl3 1 LIG -0.023
18 C11 4.1936 31.7272 23.5953 C.3 1 LIG -0.071
19 C12 4.8538 30.4711 24.1920 C.3 1 LIG -0.164
20 C13 5.0908 29.3770 23.1382 C.3 1 LIG -0.127
21 C14 5.9969 29.8388 21.9814 C.3 1 LIG -0.122
22 C15 7.3185 30.3927 22.4719 C.ar 1 LIG 0.061
23 C16 8.1594 31.3320 21.8884 C.ar 1 LIG -0.333
24 N4 9.2044 31.4641 22.7654 N.pl3 1 LIG 0.168
25 C17 10.3437 32.3678 22.6919 C.3 1 LIG -0.037
26 C18 11.4918 31.7422 21.8698 C.3 1 LIG -0.174
27 C19 11.7370 30.2503 22.1587 C.3 1 LIG 0.126
28 O3 10.6351 29.4653 21.7519 O.3 1 LIG -0.653
29 N5 9.0272 30.6811 23.8334 N.2 1 LIG -0.175
30 N6 7.8398 30.0025 23.6251 N.2 1 LIG -0.175
31 C20 4.8964 33.7774 24.8976 C.ar 1 LIG 0.297
32 N7 6.0982 34.0456 24.3284 N.ar 1 LIG -0.569
33 C21 6.6735 35.1242 24.8838 C.ar 1 LIG 0.398
34 N8 6.2232 35.9113 25.8717 N.ar 1 LIG -0.588
35 H1 3.6369 36.2074 27.8694 H 1 LIG 0.360
36 H2 5.0862 37.2015 27.7690 H 1 LIG 0.360
37 H3 10.1742 29.9258 21.0470 H 1 LIG 0.427
38 C22 1.2830 37.5039 18.3484 C.3 1 LIG -0.196
39 C23 1.5733 37.9326 19.7922 C.3 1 LIG 0.070
40 O4 0.5495 37.4690 20.6567 O.3 1 LIG -0.354
41 P1 0.5802 37.8145 22.2509 P.3 1 LIG 0.836
42 O5 -0.4835 37.1603 23.0624 O.2 1 LIG -0.594
43 C24 2.3342 37.4753 22.6776 C.3 1 LIG -0.287
44 C25 2.7022 36.0269 22.3170 C.3 1 LIG -0.063
45 N9 1.7797 35.0750 22.9623 N.pl3 1 LIG 0.000
46 C26 1.8913 34.5324 24.1971 C.ar 1 LIG 0.207
47 S2 3.2281 34.8654 25.3028 S.3 1 LIG -0.141
48 C27 4.3644 33.5856 24.8744 C.2 1 LIG 0.124
49 N10 5.6347 33.5776 25.1817 N.2 1 LIG -0.320
50 C28 6.2583 32.4650 24.7165 C.ar 1 LIG 0.375
51 C29 7.6173 32.1535 24.8719 C.ar 1 LIG -0.255
52 N11 8.1490 31.0112 24.3664 N.ar 1 LIG -0.052
53 C30 7.3386 30.1532 23.6960 C.ar 1 LIG -0.132
54 C31 5.9740 30.3659 23.4860 C.ar 1 LIG -0.048
55 Br2 4.9229 29.0968 22.5299 Br 1 LIG -0.082
56 C32 5.4330 31.5516 24.0117 C.ar 1 LIG -0.031
57 S3 3.7962 32.1965 23.9721 S.3 1 LIG 0.063
58 N12 0.9036 33.7204 24.4867 N.2 1 LIG -0.456
59 C33 0.1121 33.7429 23.4020 C.ar 1 LIG 0.150
60 C34 -1.1032 33.0789 23.1145 C.ar 1 LIG 0.512
61 N13 -1.7243 32.2087 24.0083 N.pl3 1 LIG -0.800
62 N14 -1.6915 33.3051 21.9078 N.ar 1 LIG -0.589
63 C35 -1.0824 34.1467 21.0601 C.ar 1 LIG 0.403
64 N15 0.0625 34.8298 21.2172 N.ar 1 LIG -0.571
65 C36 0.6237 34.5820 22.4270 C.ar 1 LIG 0.300
66 O6 0.5460 39.4456 22.2769 O.3 1 LIG -0.354
67 C37 -0.5074 40.1630 21.6528 C.3 1 LIG 0.070
68 C38 -0.3653 41.6728 21.8875 C.3 1 LIG -0.196
69 H4 -1.2983 32.0311 24.9063 H 1 LIG 0.361
70 H5 -2.5928 31.7669 23.7441 H 1 LIG 0.361
71 N16 5.6412 35.9668 27.0932 N.pl3 1 LIG -0.802
72 C39 5.9426 35.0260 26.1104 C.ar 1 LIG 0.507
73 C40 5.0117 34.0658 25.6504 C.ar 1 LIG 0.166
74 N17 3.7348 33.8305 25.9909 N.2 1 LIG -0.507
75 C41 3.3680 32.8156 25.2440 C.ar 1 LIG 0.224
76 S4 1.7546 32.0933 25.2891 S.3 1 LIG -0.182
77 C42 0.9728 33.1061 24.0625 C.ar 1 LIG 0.035
78 C43 -0.4115 33.0021 23.7849 C.ar 1 LIG 0.058
79 Br3 -1.5368 31.7641 24.7044 Br 1 LIG -0.082
80 C44 -0.9970 33.8168 22.8045 C.ar 1 LIG -0.098
81 C45 -0.1792 34.7158 22.1299 C.ar 1 LIG 0.098
82 O7 -0.5040 35.5809 21.1341 O.3 1 LIG -0.251
83 C46 0.6379 36.3706 20.9330 C.3 1 LIG -0.037
84 O8 1.7147 35.7336 21.5675 O.3 1 LIG -0.250
85 C47 1.1575 34.8076 22.3907 C.ar 1 LIG 0.069
86 C48 1.7736 34.0107 23.3484 C.ar 1 LIG -0.054
87 N18 4.3569 32.3869 24.4247 N.pl3 1 LIG -0.023
88 C49 4.2934 31.2939 23.4358 C.3 1 LIG -0.071
89 C50 4.9729 30.0220 23.9730 C.3 1 LIG -0.164
90 C51 5.9553 29.4049 22.9612 C.3 1 LIG -0.119
91 C52 7.0623 30.3610 22.5674 C.ar 1 LIG 0.060
92 C53 8.2214 30.7040 23.2511 C.ar 1 LIG -0.329
93 N19 8.8611 31.6015 22.4367 N.pl3 1 LIG 0.169
94 C54 10.1032 32.3227 22.6773 C.3 1 LIG -0.038
95 C55 11.2668 31.7114 21.8715 C.3 1 LIG -0.174
96 C56 11.5040 30.2307 22.2078 C.3 1 LIG 0.126
97 O9 10.4562 29.4286 21.7067 O.3 1 LIG -0.652
98 N20 8.1479 31.8260 21.3292 N.2 1 LIG -0.173
99 N21 7.0218 31.0275 21.4236 N.2 1 LIG -0.179
100 C57 5.4373 33.1866 24.6700 C.ar 1 LIG 0.297
101 N22 6.6700 33.1638 24.1041 N.ar 1 LIG -0.579
102 C58 7.4626 34.1176 24.6190 C.ar 1 LIG 0.399
103 N23 7.1897 35.0283 25.5644 N.ar 1 LIG -0.589
104 H6 4.7192 35.9760 27.5048 H 1 LIG 0.361
105 H7 6.3491 36.6282 27.3773 H 1 LIG 0.361
106 H8 10.1154 29.8360 20.9068 H 1 LIG 0.426
107 O10 10.2755 33.5863 24.5831 O.3 1 LIG -0.534
108 C59 9.0927 34.2235 24.8601 C.ar 1 LIG 0.288
109 C60 9.1453 35.5519 25.2863 C.ar 1 LIG -0.322
110 C61 7.9719 36.2560 25.5518 C.ar 1 LIG 0.285
111 O11 8.0500 37.5608 25.9636 O.3 1 LIG -0.530
112 C62 6.7342 35.6283 25.3911 C.ar 1 LIG -0.070
113 Br4 5.1057 36.5583 25.7384 Br 1 LIG -0.094
114 C63 6.6811 34.3007 24.9679 C.ar 1 LIG -0.005
115 C64 7.8519 33.5780 24.7050 C.ar 1 LIG -0.100
116 C65 7.7144 32.1671 24.2181 C.2 1 LIG 0.179
117 N24 8.7657 31.4290 23.9165 N.2 1 LIG -0.039
118 O12 8.3117 30.1671 23.5124 O.3 1 LIG -0.237
119 C66 6.9527 30.1703 23.5860 C.ar 1 LIG 0.097
120 C67 6.0923 29.1148 23.2734 C.ar 1 LIG -0.098
121 C68 4.7259 29.3535 23.4246 C.ar 1 LIG -0.134
122 C69 4.2340 30.5881 23.8665 C.ar 1 LIG 0.220
123 N25 2.8388 30.7216 23.9797 N.pl3 1 LIG -0.819
124 C70 2.2181 32.0073 24.2783 C.3 1 LIG 0.112
125 C71 1.6226 32.0505 25.6980 C.3 1 LIG 0.093
126 N26 0.3889 31.2671 25.8189 N.3 1 LIG -0.703
127 C72 -0.6907 31.7479 24.9424 C.3 1 LIG 0.080
128 C73 -2.0027 30.9667 25.1727 C.3 1 LIG 0.131
129 O13 -2.3629 31.0055 26.5490 O.3 1 LIG -0.447
130 C74 -1.3640 30.4311 27.3841 C.3 1 LIG 0.131
131 C75 -0.0359 31.2007 27.2239 C.3 1 LIG 0.080
132 C76 5.1226 31.6353 24.1712 C.ar 1 LIG -0.117
133 C77 6.5043 31.4212 24.0321 C.ar 1 LIG -0.186
134 H9 10.5087 32.9292 25.2424 H 1 LIG 0.408
135 H10 7.5341 37.7297 26.7552 H 1 LIG 0.408
136 H11 2.3245 29.8940 24.2451 H 1 LIG 0.398
137 O14 5.9226 38.4118 25.4755 O.3 1 LIG -0.532
138 C78 6.3561 37.1434 25.1868 C.ar 1 LIG 0.268
139 C79 5.4511 36.1285 24.8615 C.ar 1 LIG 0.002
140 Cl1 3.7485 36.4304 24.8097 Cl 1 LIG -0.128
141 C80 5.9225 34.8478 24.5721 C.ar 1 LIG -0.025
142 C81 7.2920 34.5550 24.6088 C.ar 1 LIG -0.094
143 C82 7.7251 33.1622 24.2621 C.2 1 LIG 0.180
144 N27 9.0004 32.8339 24.1765 N.2 1 LIG -0.039
145 O15 9.0814 31.4720 23.8608 O.3 1 LIG -0.238
146 C83 7.8121 30.9914 23.7639 C.ar 1 LIG 0.097
147 C84 7.4329 29.6808 23.4645 C.ar 1 LIG -0.098
148 C85 6.0632 29.4200 23.4159 C.ar 1 LIG -0.134
149 C86 5.1099 30.4175 23.6552 C.ar 1 LIG 0.220
150 N28 3.7575 30.0424 23.5747 N.pl3 1 LIG -0.819
151 C87 2.6850 30.9536 23.9646 C.3 1 LIG 0.112
152 C88 1.6410 30.3589 24.9377 C.3 1 LIG 0.093
153 N29 0.5783 31.2717 25.3865 N.3 1 LIG -0.703
154 C89 -0.2370 31.8583 24.3114 C.3 1 LIG 0.080
155 C90 -1.4053 32.7038 24.8638 C.3 1 LIG 0.131
156 O16 -2.1779 31.9407 25.7822 O.3 1 LIG -0.447
157 C91 -1.4058 31.4979 26.8912 C.3 1 LIG 0.131
158 C92 -0.2491 30.6022 26.4009 C.3 1 LIG 0.080
159 C93 5.5188 31.7304 23.9523 C.ar 1 LIG -0.117
160 C94 6.8931 32.0213 24.0104 C.ar 1 LIG -0.186
161 C95 8.1945 35.5883 24.9235 C.ar 1 LIG 0.278
162 O17 9.5506 35.3814 24.9369 O.3 1 LIG -0.535
163 C96 7.7227 36.8691 25.2153 C.ar 1 LIG -0.317
164 H12 3.5613 29.0552 23.6556 H 1 LIG 0.398
165 H13 10.0143 35.9027 24.2780 H 1 LIG 0.408
166 H14 6.0485 38.6451 26.3981 H 1 LIG 0.408
167 C97 2.7954 38.6025 17.3834 C.3 1 LIG -0.207
168 C98 1.4753 37.8302 17.5888 C.3 1 LIG 0.044
169 C99 0.6634 38.4554 18.7461 C.3 1 LIG -0.207
170 C100 0.6628 37.8025 16.2742 C.3 1 LIG -0.207
171 C101 2.7017 36.1693 19.2524 C.3 1 LIG -0.043
172 C102 1.7673 36.2629 20.4705 C.3 1 LIG -0.200
173 C103 2.3761 35.6947 21.7684 C.3 1 LIG -0.056
174 N30 1.4000 34.8956 22.5370 N.pl3 1 LIG -0.051
175 C104 1.5343 34.4278 23.7994 C.ar 1 LIG 0.191
176 S5 2.9527 34.7214 24.8102 S.3 1 LIG -0.173
177 C105 3.9675 33.3390 24.3988 C.2 1 LIG 0.107
178 N31 3.5350 32.1181 24.2322 N.2 1 LIG -0.338
179 C106 4.5393 31.2607 23.9135 C.ar 1 LIG 0.507
180 C107 4.3713 29.8882 23.6725 C.ar 1 LIG -0.414
181 C108 5.4970 29.1280 23.3534 C.ar 1 LIG 0.009
182 C109 6.7629 29.7066 23.2734 C.ar 1 LIG -0.257
183 C110 6.9558 31.0685 23.5098 C.ar 1 LIG 0.125
184 Cl2 8.5385 31.7534 23.4030 Cl 1 LIG -0.122
185 C111 5.8306 31.8456 23.8318 C.ar 1 LIG -0.119
186 S6 5.6888 33.5646 24.1878 S.3 1 LIG 0.044
187 N32 0.4887 33.7466 24.2031 N.2 1 LIG -0.394
188 C112 -0.3547 33.7605 23.1584 C.ar 1 LIG 0.137
189 C113 -1.6374 33.1920 22.9811 C.ar 1 LIG 0.511
190 N33 -2.2873 32.4575 23.9710 N.pl3 1 LIG -0.774
191 N34 -2.2612 33.3702 21.7843 N.ar 1 LIG -0.562
192 C114 -1.6219 34.0770 20.8414 C.ar 1 LIG 0.430
193 N35 -0.4136 34.6605 20.8908 N.ar 1 LIG -0.639
194 C115 0.1798 34.4671 22.0950 C.ar 1 LIG 0.322
195 H15 -1.8372 32.3212 24.8645 H 1 LIG 0.363
196 H16 -3.2043 32.0790 23.7836 H 1 LIG 0.363
197 N36 1.8798 36.3845 17.9683 N.4 1 LIG -0.250
198 O18 4.0562 34.0397 23.6749 O.2 1 LIG -0.474
199 S7 4.3997 33.1389 24.7820 S.o2 1 LIG 0.909
200 O19 5.2602 33.6035 25.8753 O.2 1 LIG -0.474
201 N37 2.8746 32.6015 25.5262 N.pl3 1 LIG -0.449
202 C116 1.6065 32.7753 24.9507 C.ar 1 LIG 0.043
203 C117 0.5833 31.9074 25.3345 C.ar 1 LIG -0.069
204 C118 -0.6808 32.0055 24.7557 C.ar 1 LIG -0.207
205 C119 -0.9357 32.9709 23.7806 C.ar 1 LIG 0.228
206 O20 -2.1851 33.0187 23.2150 O.3 1 LIG -0.541
207 C120 0.0792 33.8577 23.3821 C.ar 1 LIG -0.023
208 C121 -0.1391 34.9053 22.3379 C.ar 1 LIG -0.060
209 C122 -0.5762 34.5404 21.0531 C.ar 1 LIG 0.227
210 O21 -0.8076 33.2259 20.7300 O.3 1 LIG -0.549
211 C123 -0.8087 35.4979 20.0726 C.ar 1 LIG -0.212
212 C124 -0.6234 36.8474 20.3366 C.ar 1 LIG -0.071
213 C125 -0.1886 37.2728 21.6112 C.ar 1 LIG -0.068
214 C126 0.0012 38.6492 21.8934 C.ar 1 LIG -0.107
215 C127 0.4371 39.0589 23.1485 C.ar 1 LIG -0.137
216 C128 0.6969 38.1244 24.1417 C.ar 1 LIG -0.115
217 C129 0.5190 36.7662 23.8981 C.ar 1 LIG -0.122
218 C130 0.0642 36.2983 22.6292 C.ar 1 LIG 0.019
219 C131 1.3386 33.7491 23.9816 C.ar 1 LIG -0.099
220 C132 5.1594 31.6527 24.1062 C.ar 1 LIG -0.178
221 C133 6.5168 31.6839 23.7629 C.ar 1 LIG -0.040
222 C134 7.1325 30.5651 23.2029 C.ar 1 LIG 0.060
223 Cl3 8.8015 30.6253 22.7683 Cl 1 LIG -0.138
224 C135 6.3968 29.4015 22.9872 C.ar 1 LIG -0.068
225 C136 5.0462 29.3591 23.3293 C.ar 1 LIG -0.126
226 C137 4.4205 30.4769 23.8861 C.ar 1 LIG 0.168
227 Cl4 2.7374 30.3595 24.2711 Cl 1 LIG -0.108
228 H17 -2.8367 32.5096 23.7021 H 1 LIG 0.404
229 H18 -0.0908 32.8319 20.2283 H 1 LIG 0.403
230 H19 2.9448 31.9551 26.2983 H 1 LIG 0.282
231 N38 1.7972 37.0651 20.4384 N.pl3 1 LIG -0.771
232 C138 0.9621 36.0540 20.9098 C.ar 1 LIG 0.513
233 C139 1.2306 35.3182 22.0872 C.ar 1 LIG 0.132
234 N39 2.2462 35.3799 22.9631 N.2 1 LIG -0.362
235 C140 1.9789 34.4532 23.8518 C.ar 1 LIG 0.180
236 S8 3.0519 34.0621 25.1994 S.3 1 LIG -0.172
237 C141 4.1127 32.8608 24.4606 C.2 1 LIG 0.109
238 N40 3.7301 31.6876 24.0325 N.2 1 LIG -0.351
239 C142 4.7611 30.9711 23.5156 C.ar 1 LIG 0.508
240 C143 4.6450 29.6795 22.9792 C.ar 1 LIG -0.417
241 C144 5.7936 29.0618 22.4838 C.ar 1 LIG 0.011
242 C145 7.0317 29.7021 22.5166 C.ar 1 LIG -0.255
243 C146 7.1725 30.9860 23.0454 C.ar 1 LIG 0.126
244 Cl5 8.7215 31.7511 23.0705 Cl 1 LIG -0.116
245 C147 6.0237 31.6198 23.5473 C.ar 1 LIG -0.118
246 S9 5.8166 33.2096 24.2773 S.3 1 LIG 0.053
247 N41 0.8201 33.8020 23.5985 N.pl3 1 LIG -0.057
248 C148 0.2241 32.6978 24.3725 C.3 1 LIG -0.140
249 C149 -1.2733 32.5585 24.0538 C.3 1 LIG -0.039
250 C150 -1.6438 31.5636 26.3819 C.3 1 LIG -0.141
251 C151 -0.3206 31.1578 26.9879 C.3 1 LIG -0.158
252 C152 -1.5573 30.3273 27.2455 C.3 1 LIG -0.158
253 C153 0.3199 34.3396 22.4464 C.ar 1 LIG 0.327
254 N42 -0.8081 34.0148 21.7670 N.ar 1 LIG -0.657
255 C154 -0.9546 34.7768 20.6709 C.ar 1 LIG 0.440
256 N43 -0.1636 35.7543 20.2055 N.ar 1 LIG -0.551
257 H20 2.6336 37.2992 20.9533 H 1 LIG 0.367
258 H21 1.5491 37.5560 19.5917 H 1 LIG 0.367
259 N44 -1.8582 31.3990 24.8717 N.4 1 LIG -0.168
260 C155 -0.5040 40.8436 21.8727 C.3 1 LIG -0.272
261 C156 -0.0975 39.3836 22.0283 C.2 1 LIG 0.513
262 O22 -0.4989 38.5189 21.2481 O.2 1 LIG -0.453
263 O23 0.7154 39.1926 23.0842 O.3 1 LIG -0.312
264 C157 1.2299 37.8997 23.3833 C.3 1 LIG 0.157
265 C158 2.0039 37.3584 22.1722 C.3 1 LIG -0.216
266 C159 2.7101 36.0211 22.4659 C.3 1 LIG -0.075
267 N45 1.7878 35.0442 23.0742 N.pl3 1 LIG -0.007
268 C160 1.8997 34.4581 24.2899 C.ar 1 LIG 0.208
269 S10 3.2294 34.7572 25.4152 S.3 1 LIG -0.143
270 C161 4.3659 33.4879 24.9594 C.2 1 LIG 0.118
271 N46 5.6486 33.5112 25.2070 N.2 1 LIG -0.311
272 C162 6.2748 32.4088 24.7233 C.ar 1 LIG 0.378
273 C163 7.6458 32.1303 24.8203 C.ar 1 LIG -0.267
274 N47 8.1801 30.9955 24.3023 N.ar 1 LIG -0.036
275 C164 7.3609 30.1122 23.6768 C.ar 1 LIG -0.155
276 C165 5.9839 30.2927 23.5243 C.ar 1 LIG 0.024
277 Cl6 5.0196 29.1133 22.7106 Cl 1 LIG -0.118
278 C166 5.4397 31.4716 24.0628 C.ar 1 LIG -0.049
279 S11 3.7887 32.0823 24.0896 S.3 1 LIG 0.059
280 N48 0.9120 33.6367 24.5503 N.2 1 LIG -0.452
281 C167 0.1234 33.6935 23.4648 C.ar 1 LIG 0.149
282 C168 -1.0929 33.0419 23.1560 C.ar 1 LIG 0.511
283 N49 -1.7225 32.1545 24.0266 N.pl3 1 LIG -0.796
284 N50 -1.6746 33.2988 21.9525 N.ar 1 LIG -0.587
285 C169 -1.0582 34.1573 21.1276 C.ar 1 LIG 0.407
286 N51 0.0875 34.8339 21.3075 N.ar 1 LIG -0.579
287 C170 0.6403 34.5578 22.5149 C.ar 1 LIG 0.303
288 H22 -1.3023 31.9579 24.9236 H 1 LIG 0.361
289 H23 -2.5922 31.7235 23.7491 H 1 LIG 0.361
290 N52 -1.7510 32.1908 24.0288 N.pl3 1 LIG -0.798
291 C171 -1.1135 33.0654 23.1509 C.ar 1 LIG 0.511
292 C172 0.1025 33.7182 23.4595 C.ar 1 LIG 0.152
293 N53 0.8835 33.6739 24.5506 N.2 1 LIG -0.458
294 C173 1.8885 34.4708 24.2760 C.ar 1 LIG 0.213
295 S12 3.2561 34.7188 25.3670 S.3 1 LIG -0.145
296 C174 4.3396 33.4229 24.8580 C.2 1 LIG 0.128
297 N54 5.6243 33.3913 25.0900 N.2 1 LIG -0.351
298 C175 6.2089 32.2796 24.5742 C.ar 1 LIG 0.520
299 C176 7.5771 31.9819 24.6668 C.ar 1 LIG -0.417
300 C177 8.0400 30.8013 24.0852 C.ar 1 LIG 0.004
301 C178 7.1734 29.9306 23.4259 C.ar 1 LIG -0.269
302 C179 5.8086 30.2035 23.3220 C.ar 1 LIG 0.128
303 Cl7 4.7626 29.1028 22.4977 Cl 1 LIG -0.135
304 C180 5.3293 31.3894 23.9035 C.ar 1 LIG -0.127
305 S13 3.7006 32.0569 23.9726 S.3 1 LIG 0.036
306 N55 1.7856 35.0426 23.0539 N.pl3 1 LIG -0.010
307 C181 2.7416 35.9644 22.4130 C.3 1 LIG -0.097
308 C182 2.0540 36.7609 21.2848 C.3 1 LIG 0.089
309 N56 1.0407 37.6921 21.7882 N.3 1 LIG -0.702
310 C183 0.1830 38.2367 20.7237 C.3 1 LIG 0.079
311 C184 -0.8016 39.2933 21.2695 C.3 1 LIG 0.132
312 O24 -0.0940 40.3087 21.9723 O.3 1 LIG -0.447
313 C185 0.6409 39.7896 23.0748 C.3 1 LIG 0.132
314 C186 1.6741 38.7559 22.5792 C.3 1 LIG 0.079
315 C187 0.6337 34.5609 22.4984 C.ar 1 LIG 0.300
316 N57 0.0942 34.8169 21.2804 N.ar 1 LIG -0.581
317 C188 -1.0537 34.1435 21.1026 C.ar 1 LIG 0.405
318 N58 -1.6823 33.3029 21.9370 N.ar 1 LIG -0.590
319 H24 -1.3364 32.0049 24.9306 H 1 LIG 0.360
320 H25 -2.6177 31.7546 23.7500 H 1 LIG 0.360
321 C189 10.8320 30.3717 22.4706 C.3 1 LIG -0.353
322 S14 9.9403 32.0258 22.6240 S.o2 1 LIG 0.847
323 O25 10.4265 32.7075 23.8288 O.2 1 LIG -0.511
324 O26 9.9858 32.7018 21.3225 O.2 1 LIG -0.511
325 C190 8.2397 31.5492 22.9235 C.ar 1 LIG -0.167
326 C191 7.6679 30.5140 22.1812 C.ar 1 LIG -0.024
327 C192 6.3448 30.1472 22.4108 C.ar 1 LIG -0.121
328 C193 5.5969 30.8059 23.3899 C.ar 1 LIG -0.122
329 C194 4.1399 30.4279 23.6160 C.3 1 LIG 0.082
330 C195 1.9595 30.8892 24.8717 C.3 1 LIG 0.060
331 C196 1.2154 31.9679 25.6900 C.3 1 LIG -0.112
332 N59 0.9750 33.2025 24.9253 N.pl3 1 LIG -0.199
333 C197 -0.1218 33.2616 24.1081 C.ar 1 LIG -0.065
334 C198 -1.2113 32.3992 24.0652 C.ar 1 LIG -0.205
335 N60 -2.0421 32.8799 23.0967 N.pl3 1 LIG -0.040
336 N61 -1.5665 33.9720 22.5033 N.2 1 LIG -0.105
337 C199 -0.4087 34.2077 23.0893 C.ar 1 LIG 0.019
338 C200 0.4377 35.3600 22.6408 C.ar 1 LIG -0.088
339 C201 0.7425 35.4613 21.2779 C.ar 1 LIG -0.017
340 C202 1.5277 36.5076 20.7949 C.ar 1 LIG -0.076
341 Br5 1.9135 36.5928 18.9294 Br 1 LIG -0.082
342 C203 2.0179 37.4731 21.6785 C.ar 1 LIG 0.286
343 O27 2.7912 38.5113 21.2284 O.3 1 LIG -0.525
344 C204 1.7221 37.3825 23.0384 C.ar 1 LIG -0.321
345 C205 0.9391 36.3333 23.5231 C.ar 1 LIG 0.279
346 O28 0.6949 36.2714 24.8716 O.3 1 LIG -0.544
347 C206 2.2735 33.7402 24.4834 C.3 1 LIG -0.112
348 C207 3.1018 32.7447 23.6347 C.3 1 LIG 0.060
349 C208 6.1695 31.8453 24.1269 C.ar 1 LIG -0.121
350 C209 7.4923 32.2142 23.8980 C.ar 1 LIG -0.024
351 H26 -2.9265 32.4683 22.8344 H 1 LIG 0.296
352 H27 -0.2407 36.3012 25.0836 H 1 LIG 0.410
353 H28 3.0458 38.4157 20.3080 H 1 LIG 0.412
354 N62 3.3329 31.4521 24.4470 N.4 1 LIG -0.434
355 C210 7.4194 39.1235 24.5537 C.1 1 LIG -0.221
356 C211 7.7592 38.0283 24.9735 C.1 1 LIG -0.119
357 C212 8.1566 36.7001 25.4717 C.3 1 LIG -0.058
358 C213 7.4510 35.5301 24.7623 C.3 1 LIG -0.165
359 C214 8.0105 34.1631 25.1959 C.3 1 LIG -0.069
360 N63 7.2363 33.0590 24.5993 N.pl3 1 LIG -0.050
361 C215 5.8926 32.8926 24.6202 C.ar 1 LIG 0.237
362 C216 4.9548 33.8491 25.3053 C.3 1 LIG -0.106
363 C217 3.4947 33.7222 24.8643 C.ar 1 LIG -0.046
364 C218 2.7751 34.8253 24.3807 C.ar 1 LIG 0.052
365 Cl8 3.5280 36.3825 24.2424 Cl 1 LIG -0.123
366 C219 1.4384 34.6708 23.9927 C.ar 1 LIG 0.143
367 O29 0.7410 35.7435 23.4895 O.3 1 LIG -0.345
368 C220 0.8312 36.9260 24.2731 C.3 1 LIG 0.136
369 C221 0.8205 33.4156 24.0765 C.ar 1 LIG 0.099
370 O30 -0.4843 33.2919 23.6562 O.3 1 LIG -0.345
371 C222 -1.3638 32.6660 24.5844 C.3 1 LIG 0.134
372 C223 1.5384 32.3010 24.5368 C.ar 1 LIG 0.141
373 O31 0.8844 31.0819 24.5553 O.3 1 LIG -0.356
374 C224 1.6427 29.8774 24.5705 C.3 1 LIG 0.137
375 C225 2.8721 32.4741 24.9387 C.ar 1 LIG -0.191
376 N64 5.5122 31.8056 23.9845 N.2 1 LIG -0.531
377 C226 6.6476 31.2609 23.5196 C.ar 1 LIG 0.160
378 C227 6.8853 30.0977 22.7561 C.ar 1 LIG 0.554
379 N65 5.8687 29.2475 22.3265 N.pl3 1 LIG -0.792
380 N66 8.1705 29.7982 22.4262 N.ar 1 LIG -0.656
381 C228 9.1571 30.6131 22.8346 C.ar 1 LIG 0.601
382 F1 10.4126 30.2642 22.4750 F 1 LIG -0.111
383 N67 9.0343 31.7379 23.5624 N.ar 1 LIG -0.649
384 C229 7.7468 32.0154 23.8802 C.ar 1 LIG 0.337
385 H29 4.9106 29.4623 22.5623 H 1 LIG 0.363
386 H30 6.1045 28.4320 21.7802 H 1 LIG 0.363
387 C230 10.7655 30.3593 22.4714 C.3 1 LIG -0.353
388 S15 9.8826 32.0186 22.6187 S.o2 1 LIG 0.847
389 O32 10.3694 32.7003 23.8234 O.2 1 LIG -0.511
390 O33 9.9354 32.6915 21.3159 O.2 1 LIG -0.511
391 C231 8.1784 31.5513 22.9148 C.ar 1 LIG -0.167
392 C232 7.3664 32.3591 23.7134 C.ar 1 LIG -0.024
393 C233 6.0431 31.9950 23.9460 C.ar 1 LIG -0.121
394 C234 5.5276 30.8303 23.3718 C.ar 1 LIG -0.122
395 C235 4.0907 30.4148 23.6549 C.3 1 LIG 0.082
396 C236 1.8969 30.8799 24.8864 C.3 1 LIG 0.060
397 C237 1.1458 31.9593 25.6975 C.3 1 LIG -0.112
398 N68 0.9179 33.1954 24.9313 N.pl3 1 LIG -0.199
399 C238 -0.1672 33.2589 24.0986 C.ar 1 LIG -0.065
400 C239 -1.2602 32.4012 24.0416 C.ar 1 LIG -0.205
401 N69 -2.0750 32.8843 23.0607 N.pl3 1 LIG -0.040
402 N70 -1.5858 33.9733 22.4726 N.2 1 LIG -0.105
403 C240 -0.4354 34.2047 23.0747 C.ar 1 LIG 0.019
404 C241 0.4219 35.3530 22.6370 C.ar 1 LIG -0.081
405 C242 0.7447 35.4531 21.2784 C.ar 1 LIG -0.037
406 C243 1.5428 36.4947 20.8052 C.ar 1 LIG -0.001
407 Cl9 1.9134 36.5690 19.1172 Cl 1 LIG -0.119
408 C244 2.0283 37.4569 21.6968 C.ar 1 LIG 0.269
409 O34 2.8151 38.4922 21.2618 O.3 1 LIG -0.527
410 C245 1.7132 37.3670 23.0524 C.ar 1 LIG -0.316
411 C246 0.9171 36.3229 23.5261 C.ar 1 LIG 0.269
412 O35 0.6540 36.2622 24.8711 O.3 1 LIG -0.545
413 C247 2.2236 33.7301 24.5074 C.3 1 LIG -0.112
414 C248 3.0593 32.7340 23.6666 C.3 1 LIG 0.060
415 C249 6.3441 30.0201 22.5790 C.ar 1 LIG -0.121
416 C250 7.6679 30.3827 22.3456 C.ar 1 LIG -0.024
417 H31 -2.9576 32.4764 22.7867 H 1 LIG 0.296
418 H32 -0.2853 36.2712 25.0683 H 1 LIG 0.410
419 H33 2.3247 39.3076 21.1376 H 1 LIG 0.412
420 N71 3.2770 31.4393 24.4791 N.4 1 LIG -0.434
421 C251 -1.6887 33.6014 23.6724 C.3 1 LIG -0.272
422 C252 -1.1641 32.5614 24.6546 C.2 1 LIG 0.513
423 O36 -1.8814 32.1005 25.5435 O.2 1 LIG -0.453
424 O37 0.1226 32.2397 24.4183 O.3 1 LIG -0.311
425 C253 0.7518 31.1826 25.1354 C.3 1 LIG 0.157
426 C254 2.1844 30.9814 24.6180 C.3 1 LIG -0.216
427 C255 3.1487 32.0853 25.0933 C.3 1 LIG -0.074
428 N72 4.4234 32.0670 24.3478 N.pl3 1 LIG -0.008
429 C256 5.3639 33.0435 24.2922 C.ar 1 LIG 0.211
430 S16 5.2883 34.5775 25.1693 S.3 1 LIG -0.148
431 C257 3.7625 35.2451 24.5989 C.2 1 LIG 0.126
432 N73 3.2054 36.3308 25.0622 N.2 1 LIG -0.350
433 C258 2.0684 36.6439 24.3880 C.ar 1 LIG 0.519
434 C259 1.2631 37.7615 24.6558 C.ar 1 LIG -0.416
435 C260 0.1260 37.9630 23.8725 C.ar 1 LIG 0.004
436 C261 -0.2106 37.0837 22.8443 C.ar 1 LIG -0.269
437 C262 0.5738 35.9656 22.5587 C.ar 1 LIG 0.127
438 Cl10 0.1336 34.8991 21.2726 Cl 1 LIG -0.134
439 C263 1.7188 35.7484 23.3426 C.ar 1 LIG -0.127
440 S17 2.9228 34.4657 23.2794 S.3 1 LIG 0.037
441 N74 6.3875 32.7152 23.5421 N.2 1 LIG -0.453
442 C264 6.1012 31.4874 23.0818 C.ar 1 LIG 0.151
443 C265 6.8166 30.6180 22.2259 C.ar 1 LIG 0.511
444 N75 8.0531 30.9440 21.6721 N.pl3 1 LIG -0.798
445 N76 6.2686 29.4070 21.9326 N.ar 1 LIG -0.589
446 C266 5.0788 29.1089 22.4740 C.ar 1 LIG 0.405
447 N77 4.3101 29.8448 23.2928 N.ar 1 LIG -0.579
448 C267 4.8826 31.0444 23.5651 C.ar 1 LIG 0.302
449 H34 8.4684 31.8404 21.8812 H 1 LIG 0.361
450 H35 8.5144 30.2804 21.0673 H 1 LIG 0.361
451 N78 1.7291 36.9354 20.6269 N.pl3 1 LIG -0.799
452 C268 0.9617 35.8674 21.0873 C.ar 1 LIG 0.511
453 C269 1.2666 35.1504 22.2677 C.ar 1 LIG 0.152
454 N79 2.2564 35.2908 23.1636 N.2 1 LIG -0.459
455 C270 2.0409 34.3506 24.0533 C.ar 1 LIG 0.212
456 S18 3.0757 34.0889 25.4621 S.3 1 LIG -0.148
457 C271 4.2957 33.0056 24.7953 C.2 1 LIG 0.127
458 N80 5.5843 33.2027 24.8717 N.2 1 LIG -0.350
459 C272 6.2882 32.2012 24.2829 C.ar 1 LIG 0.519
460 C273 7.6887 32.1434 24.2135 C.ar 1 LIG -0.416
461 C274 8.2771 31.0496 23.5773 C.ar 1 LIG 0.004
462 C275 7.5026 30.0328 23.0206 C.ar 1 LIG -0.269
463 C276 6.1086 30.0674 23.0766 C.ar 1 LIG 0.128
464 Cl11 5.1789 28.7888 22.3793 Cl 1 LIG -0.135
465 C277 5.5033 31.1638 23.7133 C.ar 1 LIG -0.127
466 S19 3.8027 31.5438 23.9718 S.3 1 LIG 0.036
467 N81 0.9553 33.5960 23.7640 N.pl3 1 LIG -0.006
468 C278 0.4203 32.4575 24.5345 C.3 1 LIG -0.077
469 C279 -1.1072 32.3497 24.3798 C.3 1 LIG -0.164
470 C280 -1.7046 31.2038 25.2147 C.3 1 LIG -0.132
471 C281 -1.4020 31.3374 26.7159 C.3 1 LIG 0.124
472 O38 -2.3009 30.5627 27.4806 O.3 1 LIG -0.658
473 C282 0.4272 34.1048 22.6108 C.ar 1 LIG 0.300
474 N82 -0.6695 33.7065 21.9191 N.ar 1 LIG -0.576
475 C283 -0.8592 34.4616 20.8253 C.ar 1 LIG 0.403
476 N83 -0.1333 35.4931 20.3703 N.ar 1 LIG -0.591
477 H36 2.5472 37.2182 21.1470 H 1 LIG 0.360
478 H37 1.4639 37.4022 19.7718 H 1 LIG 0.360
479 H38 -2.6255 31.0996 28.2074 H 1 LIG 0.424
480 C284 7.5948 38.7009 23.5178 C.3 1 LIG -0.212
481 C285 6.7155 38.2749 24.7100 C.3 1 LIG 0.001
482 C286 5.7656 39.3913 25.1744 C.3 1 LIG -0.212
483 C287 8.3396 36.5297 25.7611 C.3 1 LIG -0.041
484 C288 7.3555 35.4524 25.2763 C.3 1 LIG -0.198
485 C289 7.8706 34.0093 25.4485 C.3 1 LIG -0.055
486 N84 6.9521 33.0187 24.8497 N.pl3 1 LIG -0.051
487 C290 5.5977 33.0318 24.8542 C.ar 1 LIG 0.191
488 S20 4.6165 34.2789 25.6303 S.3 1 LIG -0.174
489 C291 3.0163 33.9122 24.9847 C.2 1 LIG 0.107
490 N85 2.2005 33.0169 25.4726 N.2 1 LIG -0.337
491 C292 1.0391 32.9487 24.7715 C.ar 1 LIG 0.507
492 C293 -0.0195 32.0752 25.0642 C.ar 1 LIG -0.414
493 C294 -1.1561 32.1160 24.2557 C.ar 1 LIG 0.009
494 C295 -1.2492 32.9992 23.1811 C.ar 1 LIG -0.257
495 C296 -0.2096 33.8765 22.8692 C.ar 1 LIG 0.125
496 Cl12 -0.3564 34.9562 21.5284 Cl 1 LIG -0.122
497 C297 0.9410 33.8454 23.6750 C.ar 1 LIG -0.119
498 S21 2.4275 34.7862 23.5887 S.3 1 LIG 0.044
499 N86 5.0786 32.0048 24.2259 N.2 1 LIG -0.393
500 C298 6.1337 31.2985 23.7900 C.ar 1 LIG 0.137
501 C299 6.2164 30.0969 23.0488 C.ar 1 LIG 0.511
502 N87 5.0950 29.3913 22.6176 N.pl3 1 LIG -0.773
503 N88 7.4513 29.6124 22.7428 N.ar 1 LIG -0.562
504 C300 8.5199 30.3038 23.1647 C.ar 1 LIG 0.430
505 N89 8.5684 31.4460 23.8691 N.ar 1 LIG -0.640
506 C301 7.3239 31.9011 24.1580 C.ar 1 LIG 0.322
507 H39 4.1734 29.7363 22.8447 H 1 LIG 0.364
508 H40 5.2198 28.5377 22.0933 H 1 LIG 0.364
509 N90 7.5959 37.8671 25.9083 N.4 1 LIG -0.260
510 C302 7.3701 30.0014 21.5708 C.1 1 LIG -0.227
511 C303 6.3890 29.6574 22.2117 C.1 1 LIG -0.114
512 C304 5.1994 29.2557 22.9816 C.3 1 LIG -0.059
513 C305 4.7127 30.3252 23.9817 C.3 1 LIG -0.162
514 C306 4.6193 31.7495 23.3963 C.3 1 LIG -0.076
515 N91 4.3246 32.7606 24.4333 N.pl3 1 LIG -0.018
516 C307 3.2347 32.8393 25.2360 C.ar 1 LIG 0.204
517 S22 1.9027 31.6678 25.1811 S.3 1 LIG -0.185
518 C308 0.6721 32.6349 24.3487 C.ar 1 LIG 0.069
519 C309 1.0836 33.5219 23.3517 C.ar 1 LIG -0.113
520 C310 0.1597 34.3088 22.6610 C.ar 1 LIG 0.161
521 O39 0.6645 35.1578 21.6952 O.3 1 LIG -0.362
522 C311 -0.2151 35.6865 20.7089 C.3 1 LIG 0.136
523 C312 -1.2020 34.1903 22.9843 C.ar 1 LIG -0.177
524 C313 -1.6189 33.3017 23.9744 C.ar 1 LIG -0.075
525 C314 -0.6908 32.5181 24.6602 C.ar 1 LIG -0.022
526 I1 -1.4064 31.2072 26.1353 I 1 LIG -0.052
527 N92 3.2972 33.8581 26.0635 N.2 1 LIG -0.473
528 C315 4.4626 34.4625 25.7891 C.ar 1 LIG 0.153
529 C316 5.0806 35.6057 26.3470 C.ar 1 LIG 0.509
530 N93 4.5075 36.3555 27.3724 N.pl3 1 LIG -0.800
531 N94 6.2920 35.9872 25.8566 N.ar 1 LIG -0.590
532 C317 6.8294 35.2535 24.8713 C.ar 1 LIG 0.402
533 N95 6.3430 34.1584 24.2655 N.ar 1 LIG -0.576
534 C318 5.1362 33.8058 24.7752 C.ar 1 LIG 0.297
535 H41 3.6115 36.0790 27.7472 H 1 LIG 0.360
536 H42 4.9991 37.1619 27.7294 H 1 LIG 0.360
537 N96 1.2153 36.5956 20.8576 N.pl3 1 LIG -0.799
538 C319 0.4187 35.5037 21.1960 C.ar 1 LIG 0.511
539 C320 0.6710 34.6839 22.3204 C.ar 1 LIG 0.151
540 N97 1.6350 34.7263 23.2540 N.2 1 LIG -0.456
541 C321 1.3799 33.7123 24.0456 C.ar 1 LIG 0.212
542 S23 2.3979 33.2776 25.4222 S.3 1 LIG -0.146
543 C322 3.7275 32.4141 24.6418 C.2 1 LIG 0.127
544 N98 3.5877 31.2013 24.1844 N.2 1 LIG -0.352
545 C323 4.7282 30.7299 23.6144 C.ar 1 LIG 0.520
546 C324 4.8606 29.4626 23.0263 C.ar 1 LIG -0.417
547 C325 6.0931 29.1123 22.4739 C.ar 1 LIG 0.004
548 C326 7.1751 29.9912 22.5010 C.ar 1 LIG -0.269
549 C327 7.0691 31.2562 23.0802 C.ar 1 LIG 0.128
550 Cl13 8.4279 32.3234 23.0954 Cl 1 LIG -0.135
551 C328 5.8333 31.6209 23.6391 C.ar 1 LIG -0.127
552 S24 5.3305 33.1053 24.4445 S.3 1 LIG 0.037
553 N99 0.2831 33.0150 23.6675 N.pl3 1 LIG -0.005
554 C329 -0.2726 31.8026 24.2983 C.3 1 LIG -0.078
555 C330 -1.2727 32.1663 25.4113 C.3 1 LIG -0.170
556 C331 -1.7025 30.9479 26.2412 C.3 1 LIG 0.126
557 O40 -2.6040 31.3293 27.2581 O.3 1 LIG -0.655
558 C332 -0.1944 33.6267 22.5430 C.ar 1 LIG 0.301
559 N100 -1.2662 33.3020 21.7776 N.ar 1 LIG -0.577
560 C333 -1.4040 34.1488 20.7448 C.ar 1 LIG 0.404
561 N101 -0.6509 35.2059 20.4083 N.ar 1 LIG -0.590
562 H43 2.0129 36.8252 21.4328 H 1 LIG 0.361
563 H44 0.9847 37.1405 20.0395 H 1 LIG 0.361
564 H45 -2.1275 31.8475 27.9111 H 1 LIG 0.425
565 C334 -0.2992 30.7840 27.1660 C.3 1 LIG -0.190
566 C335 -0.6291 31.6707 25.9868 C.ar 1 LIG -0.013
567 C336 0.1325 32.2479 24.9725 C.ar 1 LIG -0.146
568 C337 1.6073 32.1224 24.7766 C.ar 1 LIG -0.008
569 C338 2.4642 33.1586 25.1714 C.ar 1 LIG -0.113
570 C339 3.8449 33.0449 25.0009 C.ar 1 LIG -0.128
571 C340 4.3767 31.8913 24.4277 C.ar 1 LIG 0.079
572 O41 5.7502 31.7969 24.3274 O.3 1 LIG -0.350
573 C341 6.2020 30.7818 23.4248 C.3 1 LIG 0.110
574 C342 5.4030 29.4729 23.6328 C.3 1 LIG 0.110
575 O42 4.0046 29.7009 23.4301 O.3 1 LIG -0.347
576 C343 3.5271 30.8437 24.0392 C.ar 1 LIG 0.075
577 C344 2.1477 30.9651 24.2015 C.ar 1 LIG -0.107
578 C345 -0.7977 32.9751 24.1879 C.ar 1 LIG 0.027
579 C346 -0.5405 33.7684 22.9419 C.ar 1 LIG -0.066
580 C347 0.6069 34.5701 22.8965 C.ar 1 LIG -0.029
581 C348 0.9025 35.3400 21.7717 C.ar 1 LIG 0.004
582 Cl14 2.3279 36.3200 21.7756 Cl 1 LIG -0.138
583 C349 0.0465 35.3095 20.6662 C.ar 1 LIG 0.260
584 O43 0.3108 36.0541 19.5455 O.3 1 LIG -0.536
585 C350 -1.0980 34.5130 20.6979 C.ar 1 LIG -0.316
586 C351 -1.3962 33.7467 21.8260 C.ar 1 LIG 0.274
587 O44 -2.5466 32.9988 21.8175 O.3 1 LIG -0.538
588 N102 -2.0189 32.8729 24.6683 N.2 1 LIG -0.162
589 N103 -1.9063 32.0886 25.7379 N.pl3 1 LIG -0.079
590 H46 -2.8992 32.8458 22.6969 H 1 LIG 0.403
591 H47 -2.7063 31.8441 26.3035 H 1 LIG 0.283
592 H48 0.1566 35.5709 18.7308 H 1 LIG 0.406
593 C352 2.4769 39.3047 28.9893 C.3 1 LIG -0.212
594 C353 2.8010 39.0019 27.5134 C.3 1 LIG 0.001
595 C354 3.0940 40.2721 26.6975 C.3 1 LIG -0.212
596 C355 1.8428 37.8456 25.3827 C.3 1 LIG -0.042
597 C356 3.1371 37.0282 25.2824 C.3 1 LIG -0.198
598 C357 3.3864 36.5167 23.8536 C.3 1 LIG -0.051
599 N104 2.3538 35.5433 23.4507 N.pl3 1 LIG -0.063
600 C358 2.1204 34.3203 23.9841 C.ar 1 LIG 0.179
601 S25 3.0616 33.6709 25.3410 S.3 1 LIG -0.203
602 C359 3.8141 32.2703 24.5567 C.ar 1 LIG 0.026
603 C360 5.1756 32.3500 24.2251 C.ar 1 LIG -0.070
604 C361 5.7584 31.2491 23.6089 C.ar 1 LIG 0.072
605 C362 5.0480 30.1145 23.3409 C.ar 1 LIG 0.108
606 C363 3.7027 29.9975 23.6702 C.ar 1 LIG -0.087
607 C364 3.0776 31.0926 24.2849 C.ar 1 LIG 0.006
608 I2 1.0445 30.9008 24.7697 I 1 LIG -0.017
609 O45 5.8687 29.1929 22.7724 O.3 1 LIG -0.241
610 C365 7.0682 29.8691 22.5036 C.3 1 LIG -0.039
611 O46 7.0483 31.0759 23.2188 O.3 1 LIG -0.253
612 N105 1.1273 33.6976 23.3907 N.2 1 LIG -0.410
613 C366 0.7118 34.5373 22.4305 C.ar 1 LIG 0.138
614 C367 -0.3150 34.4230 21.4652 C.ar 1 LIG 0.511
615 N106 -1.1366 33.3027 21.3593 N.pl3 1 LIG -0.779
616 N107 -0.5047 35.4578 20.6009 N.ar 1 LIG -0.560
617 C368 0.2959 36.5272 20.7163 C.ar 1 LIG 0.428
618 N108 1.2962 36.7494 21.5844 N.ar 1 LIG -0.639
619 C369 1.4574 35.7025 22.4316 C.ar 1 LIG 0.319
620 H49 -1.0065 32.5304 21.9966 H 1 LIG 0.365
621 H50 -1.8534 33.2812 20.6488 H 1 LIG 0.365
622 N109 1.6228 38.2645 26.8460 N.4 1 LIG -0.260
623 C370 7.3124 30.0026 21.5725 C.1 1 LIG -0.228
624 C371 6.3238 29.6603 22.2024 C.1 1 LIG -0.114
625 C372 5.1307 29.2621 22.9690 C.3 1 LIG -0.059
626 C373 4.6726 30.3095 24.0002 C.3 1 LIG -0.162
627 C374 4.5944 31.7229 23.3967 C.3 1 LIG -0.076
628 N110 4.3219 32.7339 24.4362 N.pl3 1 LIG -0.019
629 C375 3.2348 32.8178 25.2386 C.ar 1 LIG 0.204
630 S26 1.8907 31.6708 25.1836 S.3 1 LIG -0.183
631 C376 0.7090 32.6788 24.3293 C.ar 1 LIG 0.061
632 C377 1.1779 33.5812 23.3720 C.ar 1 LIG -0.110
633 C378 0.2988 34.3967 22.6566 C.ar 1 LIG 0.157
634 O47 0.8598 35.2580 21.7334 O.3 1 LIG -0.362
635 C379 0.0175 35.8939 20.7781 C.3 1 LIG 0.136
636 C380 -1.0779 34.2921 22.9138 C.ar 1 LIG -0.175
637 C381 -1.5533 33.3877 23.8622 C.ar 1 LIG -0.081
638 C382 -0.6695 32.5746 24.5714 C.ar 1 LIG 0.025
639 Br6 -1.3932 31.3465 25.8412 Br 1 LIG -0.091
640 N111 3.2838 33.8474 26.0511 N.2 1 LIG -0.471
641 C383 4.4493 34.4518 25.7715 C.ar 1 LIG 0.153
642 C384 5.0624 35.6032 26.3176 C.ar 1 LIG 0.509
643 N112 4.4897 36.3572 27.3400 N.pl3 1 LIG -0.801
644 N113 6.2685 35.9896 25.8182 N.ar 1 LIG -0.591
645 C385 6.8059 35.2530 24.8350 C.ar 1 LIG 0.401
646 N114 6.3256 34.1487 24.2412 N.ar 1 LIG -0.576
647 C386 5.1258 33.7895 24.7619 C.ar 1 LIG 0.297
648 H51 3.5990 36.0766 27.7240 H 1 LIG 0.360
649 H52 4.9784 37.1691 27.6877 H 1 LIG 0.360
650 C387 1.4568 39.7081 20.6770 C.3 1 LIG -0.207
651 C388 0.4470 39.0222 21.6206 C.3 1 LIG 0.045
652 C389 0.4231 39.7414 22.9885 C.3 1 LIG -0.207
653 C390 -0.9551 38.9877 20.9717 C.3 1 LIG -0.207
654 C391 2.3119 37.3630 22.5158 C.3 1 LIG -0.031
655 C392 2.7621 35.9059 22.3183 C.3 1 LIG -0.141
656 N115 1.8195 34.9765 22.9707 N.pl3 1 LIG -0.056
657 C393 1.9148 34.4209 24.2034 C.ar 1 LIG 0.181
658 S27 3.2496 34.7024 25.3253 S.3 1 LIG -0.175
659 C394 4.3391 33.3981 24.8681 C.2 1 LIG 0.103
660 N116 5.6209 33.3849 25.1147 N.2 1 LIG -0.339
661 C395 6.2243 32.2797 24.6052 C.ar 1 LIG 0.506
662 C396 7.5958 32.0001 24.7056 C.ar 1 LIG -0.413
663 C397 8.0788 30.8287 24.1210 C.ar 1 LIG 0.010
664 C398 7.2293 29.9506 23.4493 C.ar 1 LIG -0.254
665 C399 5.8625 30.2070 23.3356 C.ar 1 LIG 0.124
666 Cl15 4.8392 29.1054 22.4849 Cl 1 LIG -0.118
667 C400 5.3625 31.3817 23.9214 C.ar 1 LIG -0.117
668 S28 3.7254 32.0281 23.9727 S.3 1 LIG 0.050
669 N117 0.9025 33.6368 24.4848 N.2 1 LIG -0.366
670 C401 0.1096 33.6947 23.4030 C.ar 1 LIG 0.132
671 C402 -1.1276 33.0743 23.1122 C.ar 1 LIG 0.511
672 N118 -1.7751 32.2170 23.9997 N.pl3 1 LIG -0.767
673 N119 -1.7098 33.3312 21.9086 N.ar 1 LIG -0.552
674 C403 -1.0744 34.1593 21.0670 C.ar 1 LIG 0.439
675 N120 0.0934 34.8022 21.2281 N.ar 1 LIG -0.655
676 C404 0.6473 34.5240 22.4344 C.ar 1 LIG 0.327
677 H53 -1.3547 32.0205 24.8965 H 1 LIG 0.365
678 H54 -2.6564 31.8029 23.7329 H 1 LIG 0.365
679 N121 0.9581 37.5730 21.8130 N.4 1 LIG -0.246
680 C405 1.2900 31.5246 25.5130 C.2 1 LIG -0.203
681 C406 0.4158 31.1383 24.5708 C.2 1 LIG -0.189
682 C407 -0.3452 32.0793 23.6557 C.3 1 LIG 0.055
683 N122 -0.1762 33.5055 23.9151 N.pl3 1 LIG -0.571
684 C408 0.1457 34.4357 22.8988 C.ar 1 LIG 0.227
685 C409 1.1062 35.4368 23.1888 C.ar 1 LIG -0.170
686 C410 1.7082 35.5796 24.6074 C.3 1 LIG -0.078
687 C411 3.1190 34.9764 24.8614 C.3 1 LIG -0.083
688 C412 3.2551 33.5200 24.3743 C.3 1 LIG -0.167
689 C413 4.2724 35.8913 24.3672 C.3 1 LIG -0.161
690 C414 5.6600 35.6335 24.9967 C.3 1 LIG 0.197
691 O48 5.5194 35.6947 26.4184 O.3 1 LIG -0.451
692 C415 6.5681 35.1101 27.1788 C.3 1 LIG 0.131
693 C416 6.7705 36.5923 24.4487 C.3 1 LIG 0.164
694 O49 8.0021 35.8896 24.5239 O.3 1 LIG -0.645
695 C417 6.8806 37.9959 25.1386 C.3 1 LIG -0.064
696 C418 8.2304 38.7023 24.8700 C.3 1 LIG -0.158
697 C419 5.7527 38.9600 24.7639 C.2 1 LIG -0.145
698 C420 4.7282 39.4168 25.5215 C.2 1 LIG -0.150
699 C421 4.4348 38.9433 26.9439 C.3 1 LIG -0.142
700 C422 3.8209 40.5387 24.9828 C.3 1 LIG 0.202
701 O50 3.5871 41.5700 25.9507 O.3 1 LIG -0.319
702 C423 4.5994 42.2181 26.5712 C.2 1 LIG 0.697
703 N123 4.0794 43.1377 27.4531 N.am 1 LIG -0.779
704 O51 5.7990 42.0192 26.3805 O.2 1 LIG -0.572
705 C424 2.4844 40.0756 24.3411 C.3 1 LIG 0.202
706 O52 1.7242 39.1885 25.1679 O.3 1 LIG -0.443
707 C425 0.6993 38.4090 24.5595 C.3 1 LIG 0.138
708 C426 1.6401 41.2154 23.7629 C.2 1 LIG -0.186
709 C427 1.2593 41.3853 22.4807 C.2 1 LIG -0.126
710 C428 1.5503 40.4752 21.3858 C.2 1 LIG -0.113
711 C429 0.8184 39.3775 21.0717 C.2 1 LIG -0.120
712 C430 -0.5068 39.0144 21.7492 C.3 1 LIG -0.132
713 C431 1.1884 38.5998 19.8903 C.2 1 LIG 0.487
714 O53 1.5621 39.1623 18.8607 O.2 1 LIG -0.521
715 N124 1.1245 37.2445 19.8940 N.am 1 LIG -0.334
716 C432 0.8317 36.3478 20.9391 C.ar 1 LIG 0.030
717 C433 1.4747 36.3560 22.1870 C.ar 1 LIG 0.162
718 O54 2.4701 37.2672 22.4227 O.3 1 LIG -0.573
719 C434 -0.1194 35.3712 20.6666 C.ar 1 LIG -0.178
720 C435 -0.4666 34.4245 21.6253 C.ar 1 LIG 0.159
721 O55 -1.4475 33.5325 21.2719 O.3 1 LIG -0.555
722 H55 0.2761 33.7040 24.7960 H 1 LIG 0.270
723 H56 8.6391 36.3330 23.9589 H 1 LIG 0.424
724 H57 3.0782 43.2267 27.5438 H 1 LIG 0.362
725 H58 4.7080 43.7075 27.9995 H 1 LIG 0.362
726 H59 1.2969 36.7983 19.0052 H 1 LIG 0.295
727 H60 2.1487 38.0726 22.8342 H 1 LIG 0.409
728 H61 -2.2593 33.9590 20.9889 H 1 LIG 0.408
729 C436 -0.7986 31.0872 27.1554 C.3 1 LIG -0.171
730 C437 -1.7049 31.1967 25.9222 C.3 1 LIG -0.127
731 C438 -1.2387 32.2834 24.9326 C.3 1 LIG -0.165
732 C439 0.1947 32.0991 24.3878 C.3 1 LIG -0.080
733 N125 0.6885 33.2837 23.6535 N.pl3 1 LIG -0.003
734 C440 1.7450 34.0693 23.9697 C.ar 1 LIG 0.212
735 S29 2.7597 33.8403 25.3969 S.3 1 LIG -0.147
736 C441 4.0132 32.7746 24.7573 C.2 1 LIG 0.133
737 N126 5.2975 32.9999 24.8401 N.2 1 LIG -0.354
738 C442 6.0290 31.9946 24.2963 C.ar 1 LIG 0.536
739 C443 7.4313 31.9556 24.2557 C.ar 1 LIG -0.433
740 C444 8.0469 30.8527 23.6620 C.ar 1 LIG 0.020
741 C445 7.2964 29.8104 23.1183 C.ar 1 LIG -0.317
742 C446 5.9017 29.8280 23.1498 C.ar 1 LIG 0.235
743 F2 5.1886 28.8078 22.6201 F 1 LIG -0.170
744 C447 5.2709 30.9295 23.7458 C.ar 1 LIG -0.174
745 S30 3.5611 31.2800 23.9678 S.3 1 LIG 0.037
746 N127 1.9163 35.0562 23.1232 N.2 1 LIG -0.460
747 C448 0.9295 34.9137 22.2246 C.ar 1 LIG 0.152
748 C449 0.5849 35.6744 21.0833 C.ar 1 LIG 0.511
749 N128 1.2968 36.8014 20.6776 N.pl3 1 LIG -0.800
750 N129 -0.4953 35.2857 20.3516 N.ar 1 LIG -0.592
751 C450 -1.1714 34.2016 20.7579 C.ar 1 LIG 0.403
752 N130 -0.9433 33.4046 21.8140 N.ar 1 LIG -0.575
753 C451 0.1388 33.8167 22.5208 C.ar 1 LIG 0.299
754 H62 2.0994 37.0996 21.2128 H 1 LIG 0.360
755 H63 0.9995 37.3039 19.8540 H 1 LIG 0.360
756 C452 -0.5480 33.9484 22.3154 C.3 1 LIG -0.168
757 C453 0.6182 34.8371 21.8611 C.3 1 LIG -0.066
758 C454 1.3397 35.4910 23.0357 C.ar 1 LIG -0.146
759 C455 2.6692 35.1444 23.2900 C.ar 1 LIG -0.037
760 C456 3.3725 35.6937 24.3689 C.ar 1 LIG -0.073
761 C457 4.7874 35.2456 24.5859 C.ar 1 LIG 0.037
762 N131 5.7422 36.1215 24.8190 N.2 1 LIG -0.171
763 N132 6.8551 35.3987 24.9354 N.pl3 1 LIG -0.081
764 C458 6.6602 34.0537 24.7905 C.ar 1 LIG -0.011
765 C459 7.7962 33.0634 24.9068 C.3 1 LIG -0.187
766 C460 5.2941 33.9235 24.5558 C.ar 1 LIG -0.136
767 C461 4.5358 32.6553 24.3369 C.ar 1 LIG 0.006
768 C462 3.2675 32.5184 24.9151 C.ar 1 LIG -0.118
769 C463 2.5225 31.3522 24.7336 C.ar 1 LIG -0.137
770 C464 3.0354 30.3034 23.9715 C.ar 1 LIG -0.121
771 C465 4.2976 30.4242 23.3929 C.ar 1 LIG 0.072
772 C466 5.0450 31.6032 23.5611 C.ar 1 LIG 0.097
773 O56 6.3068 31.7393 23.0117 O.3 1 LIG -0.330
774 C467 6.5913 30.8307 21.9452 C.3 1 LIG 0.108
775 C468 6.1385 29.4028 22.3248 C.3 1 LIG 0.109
776 O57 4.7351 29.3817 22.6005 O.3 1 LIG -0.350
777 C469 2.7198 36.6232 25.1975 C.ar 1 LIG 0.271
778 O58 3.3466 37.1851 26.2806 O.3 1 LIG -0.534
779 C470 1.3941 36.9784 24.9449 C.ar 1 LIG -0.323
780 C471 0.7008 36.4154 23.8740 C.ar 1 LIG 0.254
781 O59 -0.6060 36.7793 23.6707 O.3 1 LIG -0.593
782 H64 7.7501 35.8279 25.1217 H 1 LIG 0.282
783 H65 2.9740 36.8978 27.1170 H 1 LIG 0.398
784 H66 -1.1968 36.4352 24.3442 H 1 LIG 0.446
785 C472 7.3655 30.0028 21.5698 C.1 1 LIG -0.228
786 C473 6.3877 29.6435 22.2070 C.1 1 LIG -0.114
787 C474 5.2012 29.2402 22.9807 C.3 1 LIG -0.059
788 C475 4.7109 30.3154 23.9755 C.3 1 LIG -0.162
789 C476 4.6296 31.7461 23.4012 C.3 1 LIG -0.076
790 N133 4.3350 32.7693 24.4281 N.pl3 1 LIG -0.018
791 C477 3.2290 32.8696 25.2040 C.ar 1 LIG 0.205
792 S31 1.8559 31.7615 25.1167 S.3 1 LIG -0.183
793 C478 0.7404 32.8218 24.2337 C.ar 1 LIG 0.042
794 C479 1.2681 33.7963 23.3833 C.ar 1 LIG -0.103
795 C480 0.4370 34.6699 22.6802 C.ar 1 LIG 0.146
796 O60 1.0584 35.6049 21.8753 O.3 1 LIG -0.363
797 C481 0.2641 36.4234 21.0241 C.3 1 LIG 0.136
798 C482 -0.9535 34.5467 22.8333 C.ar 1 LIG -0.166
799 C483 -1.4885 33.5697 23.6720 C.ar 1 LIG -0.101
800 C484 -0.6506 32.7035 24.3749 C.ar 1 LIG 0.097
801 Cl16 -1.3710 31.5110 25.4031 Cl 1 LIG -0.124
802 N134 3.2830 33.8869 26.0312 N.2 1 LIG -0.475
803 C485 4.4543 34.4859 25.7686 C.ar 1 LIG 0.153
804 C486 5.0633 35.6356 26.3229 C.ar 1 LIG 0.509
805 N135 4.4751 36.3963 27.3314 N.pl3 1 LIG -0.801
806 N136 6.2798 36.0146 25.8440 N.ar 1 LIG -0.591
807 C487 6.8306 35.2730 24.8721 C.ar 1 LIG 0.401
808 N137 6.3542 34.1705 24.2719 N.ar 1 LIG -0.576
809 C488 5.1426 33.8186 24.7708 C.ar 1 LIG 0.297
810 H67 3.5736 36.1236 27.6953 H 1 LIG 0.360
811 H68 4.9602 37.2077 27.6856 H 1 LIG 0.360
812 C489 8.4409 39.2156 25.4947 C.3 1 LIG -0.172
813 C490 7.6530 38.0512 24.8797 C.3 1 LIG -0.129
814 C491 8.0782 36.6813 25.4351 C.3 1 LIG -0.127
815 C492 7.2875 35.5108 24.8174 C.3 1 LIG -0.165
816 C493 7.7760 34.1127 25.2498 C.3 1 LIG -0.080
817 N138 6.9113 33.0329 24.7318 N.pl3 1 LIG -0.003
818 C494 5.5607 32.9668 24.7855 C.ar 1 LIG 0.212
819 S32 4.5411 34.2249 25.4908 S.3 1 LIG -0.147
820 C495 2.9290 33.6245 25.1005 C.2 1 LIG 0.127
821 N139 2.2910 32.7032 25.7715 N.2 1 LIG -0.350
822 C496 1.0654 32.4458 25.2462 C.ar 1 LIG 0.520
823 C497 0.1575 31.5076 25.7611 C.ar 1 LIG -0.417
824 C498 -1.0696 31.3489 25.1164 C.ar 1 LIG 0.004
825 C499 -1.3971 32.0993 23.9880 C.ar 1 LIG -0.269
826 C500 -0.5112 33.0380 23.4571 C.ar 1 LIG 0.128
827 Cl17 -0.9495 33.9525 22.0582 Cl 1 LIG -0.135
828 C501 0.7284 33.2072 24.0961 C.ar 1 LIG -0.127
829 S33 2.0762 34.2771 23.7198 S.3 1 LIG 0.036
830 N140 5.0820 31.8786 24.2319 N.2 1 LIG -0.460
831 C502 6.1633 31.2066 23.8055 C.ar 1 LIG 0.152
832 C503 6.2925 29.9679 23.1353 C.ar 1 LIG 0.511
833 N141 5.2009 29.1788 22.7788 N.pl3 1 LIG -0.800
834 N142 7.5436 29.5300 22.8256 N.ar 1 LIG -0.592
835 C504 8.5832 30.3016 23.1742 C.ar 1 LIG 0.403
836 N143 8.5874 31.4867 23.8048 N.ar 1 LIG -0.575
837 C505 7.3277 31.8948 24.0996 C.ar 1 LIG 0.299
838 H69 4.2676 29.4930 23.0026 H 1 LIG 0.360
839 H70 5.3591 28.3034 22.3015 H 1 LIG 0.360
840 O61 3.2375 38.4863 22.9034 O.3 1 LIG -0.527
841 C506 2.4372 37.3914 23.1061 C.ar 1 LIG 0.269
842 C507 2.2003 36.8980 24.3934 C.ar 1 LIG -0.000
843 Cl18 2.9057 37.6470 25.7839 Cl 1 LIG -0.121
844 C508 1.3806 35.7826 24.5670 C.ar 1 LIG -0.037
845 C509 0.7861 35.1473 23.4699 C.ar 1 LIG -0.081
846 C510 -0.0886 33.9584 23.7305 C.ar 1 LIG 0.020
847 N144 -1.2971 33.9028 23.2047 N.2 1 LIG -0.107
848 N145 -1.7927 32.7295 23.5898 N.pl3 1 LIG -0.041
849 C511 -0.9240 32.0158 24.3613 C.ar 1 LIG -0.206
850 C512 0.2162 32.8006 24.4948 C.ar 1 LIG -0.063
851 N146 1.3631 32.5152 25.1866 N.pl3 1 LIG -0.201
852 C513 1.5834 31.1371 25.6556 C.3 1 LIG -0.112
853 C514 2.1993 30.2245 24.5720 C.3 1 LIG 0.060
854 C515 4.2370 29.9086 23.0902 C.3 1 LIG 0.090
855 C516 5.7052 30.2235 22.8427 C.ar 1 LIG -0.171
856 C517 6.0669 31.0669 21.7885 C.ar 1 LIG -0.102
857 C518 7.4083 31.3709 21.5710 C.ar 1 LIG -0.116
858 C519 8.3822 30.8361 22.4117 C.ar 1 LIG -0.080
859 C520 8.0271 30.0020 23.4699 C.ar 1 LIG -0.116
860 C521 6.6861 29.6979 23.6884 C.ar 1 LIG -0.102
861 C522 3.3595 32.2459 23.6562 C.3 1 LIG 0.060
862 C523 2.6577 33.0749 24.7596 C.3 1 LIG -0.112
863 C524 1.0276 35.6529 22.1801 C.ar 1 LIG 0.270
864 O62 0.4526 35.0879 21.0700 O.3 1 LIG -0.545
865 C525 1.8506 36.7667 22.0059 C.ar 1 LIG -0.315
866 H71 -2.7162 32.4218 23.3199 H 1 LIG 0.295
867 H72 -0.4295 34.7484 21.2370 H 1 LIG 0.410
868 H73 4.1119 38.3866 23.2864 H 1 LIG 0.412
869 N147 3.5702 30.8016 24.1618 N.4 1 LIG -0.436
870 N148 -1.8060 39.5036 20.7331 N.1 1 LIG -0.489
871 C526 -0.8040 39.2946 21.2725 C.1 1 LIG 0.324
872 C527 0.4703 39.0290 21.9579 C.3 1 LIG 0.060
873 C528 0.9023 37.5590 21.8665 C.3 1 LIG -0.147
874 C529 2.2337 37.2874 22.5916 C.3 1 LIG -0.165
875 C530 2.7187 35.8253 22.5093 C.3 1 LIG -0.076
876 N149 1.7484 34.8806 23.0992 N.pl3 1 LIG -0.009
877 C531 1.8351 34.2572 24.2971 C.ar 1 LIG 0.210
878 S34 3.1659 34.4890 25.4348 S.3 1 LIG -0.146
879 C532 4.3046 33.2576 24.8884 C.2 1 LIG 0.132
880 N150 5.5922 33.2827 25.1045 N.2 1 LIG -0.360
881 C533 6.2201 32.2028 24.5718 C.ar 1 LIG 0.521
882 C534 7.6005 31.9633 24.6507 C.ar 1 LIG -0.420
883 C535 8.1086 30.8093 24.0530 C.ar 1 LIG 0.005
884 C536 7.2747 29.9089 23.3915 C.ar 1 LIG -0.269
885 C537 5.8992 30.1251 23.2993 C.ar 1 LIG 0.129
886 Cl19 4.8949 28.9896 22.4701 Cl 1 LIG -0.133
887 C538 5.3744 31.2834 23.8968 C.ar 1 LIG -0.127
888 S35 3.7194 31.8800 23.9836 S.3 1 LIG 0.040
889 N151 0.8082 33.4790 24.5413 N.2 1 LIG -0.452
890 C539 0.0244 33.5953 23.4575 C.ar 1 LIG 0.150
891 C540 -1.2163 33.0006 23.1304 C.ar 1 LIG 0.512
892 N152 -1.8800 32.1130 23.9750 N.pl3 1 LIG -0.799
893 N153 -1.7850 33.3122 21.9334 N.ar 1 LIG -0.589
894 C541 -1.1338 34.1685 21.1329 C.ar 1 LIG 0.406
895 N154 0.0370 34.7944 21.3321 N.ar 1 LIG -0.581
896 C542 0.5774 34.4629 22.5314 C.ar 1 LIG 0.302
897 H74 -1.4683 31.8742 24.8655 H 1 LIG 0.361
898 H75 -2.7636 31.7209 23.6839 H 1 LIG 0.361
899 C543 -0.7532 31.1361 27.0936 C.3 1 LIG -0.171
900 C544 -1.7079 31.2032 25.8946 C.3 1 LIG -0.127
901 C545 -1.3073 32.2855 24.8721 C.3 1 LIG -0.165
902 C546 0.0944 32.1086 24.2480 C.3 1 LIG -0.080
903 N155 0.5488 33.3011 23.5009 N.pl3 1 LIG -0.003
904 C547 1.6068 34.0980 23.7815 C.ar 1 LIG 0.212
905 S36 2.6729 33.8783 25.1722 S.3 1 LIG -0.147
906 C548 3.8706 32.7621 24.5120 C.2 1 LIG 0.125
907 N156 3.6247 31.5310 24.1518 N.2 1 LIG -0.348
908 C549 4.7220 30.9185 23.6397 C.ar 1 LIG 0.513
909 C550 4.7480 29.6013 23.1568 C.ar 1 LIG -0.405
910 C551 5.9511 29.1027 22.6562 C.ar 1 LIG -0.004
911 C552 7.1051 29.8849 22.6330 C.ar 1 LIG -0.247
912 C553 7.1033 31.1976 23.1062 C.ar 1 LIG 0.057
913 Br7 8.6997 32.2362 23.0555 Br 1 LIG -0.103
914 C554 5.8981 31.7128 23.6103 C.ar 1 LIG -0.109
915 S37 5.5176 33.2997 24.2731 S.3 1 LIG 0.037
916 N157 1.7383 35.0872 22.9308 N.2 1 LIG -0.460
917 C555 0.7226 34.9351 22.0668 C.ar 1 LIG 0.152
918 C556 0.3308 35.6930 20.9387 C.ar 1 LIG 0.511
919 N158 1.0168 36.8274 20.5093 N.pl3 1 LIG -0.800
920 N159 -0.7701 35.2937 20.2447 N.ar 1 LIG -0.592
921 C557 -1.4200 34.2020 20.6727 C.ar 1 LIG 0.403
922 N160 -1.1467 33.4065 21.7190 N.ar 1 LIG -0.575
923 C558 -0.0454 33.8295 22.3885 C.ar 1 LIG 0.299
924 H76 1.8353 37.1330 21.0156 H 1 LIG 0.360
925 H77 0.6856 37.3273 19.6971 H 1 LIG 0.360
926 C559 -0.8158 31.1590 27.0442 C.3 1 LIG -0.171
927 C560 -1.7011 31.2235 25.7929 C.3 1 LIG -0.127
928 C561 -1.2787 32.3426 24.8200 C.3 1 LIG -0.165
929 C562 0.1754 32.2496 24.3075 C.3 1 LIG -0.080
930 N161 0.5864 33.4315 23.5197 N.pl3 1 LIG -0.003
931 C563 1.6177 34.2726 23.7695 C.ar 1 LIG 0.212
932 S38 2.6958 34.1352 25.1615 S.3 1 LIG -0.147
933 C564 3.8344 32.9120 24.5927 C.2 1 LIG 0.128
934 N162 3.5129 31.6902 24.2620 N.2 1 LIG -0.350
935 C565 4.5821 30.9814 23.8194 C.ar 1 LIG 0.520
936 C566 4.5291 29.6497 23.3808 C.ar 1 LIG -0.417
937 C567 5.7108 29.0465 22.9498 C.ar 1 LIG 0.004
938 C568 6.9203 29.7397 22.9526 C.ar 1 LIG -0.269
939 C569 6.9978 31.0651 23.3830 C.ar 1 LIG 0.128
940 Cl20 8.5127 31.8958 23.3712 Cl 1 LIG -0.135
941 C570 5.8145 31.6857 23.8166 C.ar 1 LIG -0.127
942 S39 5.5252 33.3190 24.4102 S.3 1 LIG 0.036
943 N163 1.7124 35.2376 22.8867 N.2 1 LIG -0.460
944 C571 0.6996 35.0229 22.0327 C.ar 1 LIG 0.152
945 C572 0.2787 35.7298 20.8824 C.ar 1 LIG 0.511
946 N164 0.9240 36.8724 20.4138 N.pl3 1 LIG -0.800
947 N165 -0.8097 35.2706 20.2060 N.ar 1 LIG -0.592
948 C573 -1.4209 34.1720 20.6720 C.ar 1 LIG 0.403
949 N166 -1.1178 33.4210 21.7429 N.ar 1 LIG -0.575
950 C574 -0.0294 33.9030 22.3936 C.ar 1 LIG 0.299
951 H78 1.7331 37.2216 20.9065 H 1 LIG 0.360
952 H79 0.5746 37.3330 19.5862 H 1 LIG 0.360
953 C575 5.8866 29.6765 23.3767 C.3 1 LIG 0.139
954 O63 5.4579 30.9134 23.9361 O.3 1 LIG -0.367
955 C576 4.1138 31.1070 24.1914 C.ar 1 LIG 0.154
956 C577 3.7287 32.3976 24.5555 C.ar 1 LIG -0.183
957 C578 2.3955 32.6884 24.8302 C.ar 1 LIG -0.081
958 C579 1.4278 31.6852 24.7429 C.ar 1 LIG -0.042
959 C580 -0.0044 31.9951 25.0290 C.ar 1 LIG -0.143
960 C581 -0.7709 31.5010 26.0828 C.ar 1 LIG -0.016
961 C582 -0.4863 30.5565 27.2286 C.3 1 LIG -0.189
962 N167 -2.0043 32.0609 25.9026 N.pl3 1 LIG -0.079
963 N168 -2.0858 32.8555 24.8377 N.2 1 LIG -0.163
964 C583 -0.8844 32.8346 24.3000 C.ar 1 LIG 0.024
965 C584 -0.5872 33.6568 23.0811 C.ar 1 LIG -0.071
966 C585 0.5673 34.4497 23.0873 C.ar 1 LIG -0.010
967 C586 0.9069 35.2346 21.9860 C.ar 1 LIG -0.066
968 Br8 2.4971 36.2849 22.0516 Br 1 LIG -0.106
969 C587 0.0832 35.2395 20.8571 C.ar 1 LIG 0.277
970 O64 0.3943 36.0023 19.7616 O.3 1 LIG -0.534
971 C588 -1.0713 34.4578 20.8384 C.ar 1 LIG -0.322
972 C589 -1.4092 33.6685 21.9393 C.ar 1 LIG 0.283
973 O65 -2.5436 32.9005 21.8630 O.3 1 LIG -0.537
974 C590 1.8060 30.3899 24.3826 C.ar 1 LIG -0.081
975 C591 3.1392 30.1002 24.1067 C.ar 1 LIG -0.183
976 H80 -2.7980 31.8966 26.5049 H 1 LIG 0.283
977 H81 -2.9695 32.7772 22.7141 H 1 LIG 0.404
978 H82 0.1186 35.5995 18.9354 H 1 LIG 0.406
979 C592 7.8959 38.6997 24.6579 C.1 1 LIG -0.230
980 C593 7.8937 37.5915 25.1707 C.1 1 LIG -0.113
981 C594 7.8953 36.2478 25.7740 C.3 1 LIG -0.059
982 C595 6.9530 35.2483 25.0723 C.3 1 LIG -0.161
983 C596 6.9034 33.8578 25.7371 C.3 1 LIG -0.076
984 N169 6.0645 32.9035 24.9830 N.pl3 1 LIG -0.021
985 C597 4.7253 32.9605 24.7920 C.ar 1 LIG 0.206
986 S40 3.7030 34.2452 25.4546 S.3 1 LIG -0.177
987 C598 2.2017 33.9562 24.5481 C.ar 1 LIG 0.028
988 C599 1.9055 34.8189 23.4904 C.ar 1 LIG -0.093
989 C600 0.7399 34.6497 22.7277 C.ar 1 LIG 0.124
990 O66 0.3768 35.4496 21.6615 O.3 1 LIG -0.364
991 C601 -0.5042 34.9283 20.6722 C.3 1 LIG 0.139
992 C602 -0.1245 33.6058 23.0539 C.ar 1 LIG -0.148
993 C603 0.1575 32.7486 24.1153 C.ar 1 LIG -0.171
994 C604 1.3235 32.9104 24.8828 C.ar 1 LIG 0.170
995 O67 1.6434 32.0993 25.9584 O.3 1 LIG -0.355
996 C605 0.6662 31.2005 26.4710 C.3 1 LIG 0.138
997 N170 4.2766 31.9693 24.0573 N.2 1 LIG -0.479
998 C606 5.3592 31.2246 23.7841 C.ar 1 LIG 0.155
999 C607 5.5102 30.0250 23.0504 C.ar 1 LIG 0.509
1000 N171 4.4441 29.3695 22.4376 N.pl3 1 LIG -0.803
1001 N172 6.7568 29.4893 22.9410 N.ar 1 LIG -0.592
1002 C608 7.7714 30.1333 23.5354 C.ar 1 LIG 0.400
1003 N173 7.7537 31.2694 24.2507 N.ar 1 LIG -0.576
1004 C609 6.4988 31.7764 24.3431 C.ar 1 LIG 0.296
1005 H83 3.5152 29.7588 22.5113 H 1 LIG 0.360
1006 H84 4.6162 28.5158 21.9272 H 1 LIG 0.360
1007 N174 11.1988 30.3966 21.5205 N.pl3 1 LIG -0.789
1008 S41 10.2600 31.7363 22.1496 S.o2 1 LIG 0.985
1009 O68 10.8581 32.1329 23.4291 O.2 1 LIG -0.493
1010 O69 10.0869 32.7077 21.0638 O.2 1 LIG -0.493
1011 C610 8.6576 31.0260 22.5154 C.ar 1 LIG -0.222
1012 C611 8.4569 30.3013 23.6924 C.ar 1 LIG -0.036
1013 C612 7.2048 29.7565 23.9632 C.ar 1 LIG -0.130
1014 C613 6.1579 29.9191 23.0518 C.ar 1 LIG -0.057
1015 C614 4.7794 29.3463 23.3598 C.3 1 LIG 0.148
1016 N175 3.7741 30.3794 23.6081 N.am 1 LIG -0.572
1017 C615 4.0013 31.5353 24.2608 C.2 1 LIG 0.500
1018 O70 5.1126 31.9013 24.6456 O.2 1 LIG -0.511
1019 C616 2.8421 32.3851 24.3926 C.ar 1 LIG -0.179
1020 C617 1.5081 32.0177 24.2507 C.ar 1 LIG -0.144
1021 N176 0.7910 33.1692 24.3955 N.pl3 1 LIG -0.075
1022 N177 1.5586 34.2399 24.6006 N.2 1 LIG -0.154
1023 C618 2.8000 33.7917 24.5896 C.ar 1 LIG 0.044
1024 C619 3.9369 34.7484 24.7968 C.ar 1 LIG -0.080
1025 C620 4.9202 34.4179 25.7377 C.ar 1 LIG -0.034
1026 C621 6.0044 35.2637 25.9712 C.ar 1 LIG 0.000
1027 Cl21 7.1964 34.7987 27.1356 Cl 1 LIG -0.137
1028 C622 6.1115 36.4656 25.2637 C.ar 1 LIG 0.266
1029 O71 7.1646 37.3189 25.4718 O.3 1 LIG -0.535
1030 C623 5.1360 36.8078 24.3273 C.ar 1 LIG -0.316
1031 C624 4.0544 35.9580 24.0896 C.ar 1 LIG 0.286
1032 O72 3.1312 36.3276 23.1445 O.3 1 LIG -0.528
1033 C625 6.3583 30.6588 21.8835 C.ar 1 LIG -0.130
1034 C626 7.6086 31.2075 21.6124 C.ar 1 LIG -0.036
1035 H85 12.2117 30.5083 21.6136 H 1 LIG 0.362
1036 H86 10.9102 30.0738 20.5933 H 1 LIG 0.362
1037 H87 2.8186 30.1298 23.4004 H 1 LIG 0.306
1038 H88 -0.2158 33.2332 24.3456 H 1 LIG 0.290
1039 H89 7.1917 37.6673 26.3656 H 1 LIG 0.408
1040 H90 2.3244 36.6785 23.5278 H 1 LIG 0.406
1041 C627 -0.4065 33.0715 24.2767 C.3 1 LIG 0.139
1042 O73 0.8260 33.7838 24.2750 O.3 1 LIG -0.367
1043 C628 2.0115 33.0771 24.2071 C.ar 1 LIG 0.154
1044 C629 3.1336 33.7832 23.7719 C.ar 1 LIG -0.184
1045 C630 4.3711 33.1541 23.6707 C.ar 1 LIG -0.081
1046 C631 4.5001 31.8044 24.0050 C.ar 1 LIG -0.042
1047 C632 5.8247 31.1250 23.8915 C.ar 1 LIG -0.143
1048 C633 6.0727 29.8650 23.3506 C.ar 1 LIG -0.016
1049 C634 5.1933 28.8026 22.7313 C.3 1 LIG -0.189
1050 N178 7.4252 29.7038 23.4610 N.pl3 1 LIG -0.080
1051 N179 8.0487 30.7407 24.0166 N.2 1 LIG -0.163
1052 C635 7.0968 31.6078 24.2906 C.ar 1 LIG 0.025
1053 C636 7.4280 32.9057 24.9657 C.ar 1 LIG -0.064
1054 C637 6.4601 33.4807 25.7991 C.ar 1 LIG -0.030
1055 C638 6.6999 34.6887 26.4537 C.ar 1 LIG 0.004
1056 Cl22 5.4647 35.3557 27.4646 Cl 1 LIG -0.138
1057 C639 7.9267 35.3386 26.2832 C.ar 1 LIG 0.260
1058 O74 8.1919 36.5277 26.9126 O.3 1 LIG -0.536
1059 C640 8.9002 34.7748 25.4591 C.ar 1 LIG -0.316
1060 C641 8.6582 33.5677 24.8008 C.ar 1 LIG 0.273
1061 O75 9.6393 33.0665 23.9831 O.3 1 LIG -0.538
1062 C642 3.3822 31.0916 24.4442 C.ar 1 LIG -0.081
1063 C643 2.1446 31.7208 24.5441 C.ar 1 LIG -0.184
1064 H91 7.9289 28.8856 23.1504 H 1 LIG 0.283
1065 H92 7.4242 36.8954 27.3559 H 1 LIG 0.406
1066 H93 10.1219 32.3390 24.3815 H 1 LIG 0.403
1067 C644 2.3149 36.6007 19.0962 C.1 1 LIG -0.225
1068 C645 1.3359 36.3240 19.7717 C.1 1 LIG -0.116
1069 C646 0.1510 36.0051 20.5866 C.3 1 LIG -0.058
1070 C647 0.3913 34.8959 21.6319 C.3 1 LIG -0.162
1071 C648 1.4842 35.2276 22.6685 C.3 1 LIG -0.074
1072 N180 1.5373 34.2353 23.7626 N.pl3 1 LIG -0.024
1073 C649 2.5632 33.9855 24.6116 C.ar 1 LIG 0.201
1074 S42 4.1043 34.8451 24.5873 S.3 1 LIG -0.182
1075 C650 5.1743 33.4405 24.4082 C.ar 1 LIG 0.043
1076 C651 6.5620 33.5591 24.5676 C.ar 1 LIG 0.091
1077 Cl23 7.2958 35.0851 24.9450 Cl 1 LIG -0.106
1078 C652 7.3755 32.4295 24.4153 C.ar 1 LIG 0.128
1079 O76 8.7366 32.5461 24.5685 O.3 1 LIG -0.356
1080 C653 9.3223 33.6014 23.8176 C.3 1 LIG 0.135
1081 C654 6.8019 31.1831 24.1182 C.ar 1 LIG 0.111
1082 O77 7.5949 30.0696 23.9710 O.3 1 LIG -0.354
1083 C655 8.6831 30.2395 23.0718 C.3 1 LIG 0.137
1084 C656 5.4186 31.0617 23.9396 C.ar 1 LIG 0.141
1085 O78 4.9277 29.8073 23.6248 O.3 1 LIG -0.347
1086 C657 5.4724 29.1025 22.5140 C.3 1 LIG 0.134
1087 C658 4.6142 32.2007 24.0936 C.ar 1 LIG -0.150
1088 N181 2.2918 33.0296 25.4677 N.2 1 LIG -0.466
1089 C659 1.0398 32.6469 25.1713 C.ar 1 LIG 0.151
1090 C660 0.1988 31.6650 25.7450 C.ar 1 LIG 0.510
1091 N182 0.5863 30.8636 26.8170 N.pl3 1 LIG -0.799
1092 N183 -1.0475 31.4990 25.2230 N.ar 1 LIG -0.590
1093 C661 -1.4049 32.2770 24.1912 C.ar 1 LIG 0.403
1094 N184 -0.7012 33.2342 23.5654 N.ar 1 LIG -0.580
1095 C662 0.5331 33.3762 24.1098 C.ar 1 LIG 0.298
1096 H94 1.5098 30.9747 27.2100 H 1 LIG 0.361
1097 H95 -0.0608 30.1804 27.1826 H 1 LIG 0.361
1098 C663 5.2060 28.8032 22.4726 C.1 1 LIG -0.227
1099 C664 6.0848 29.4558 23.0141 C.1 1 LIG -0.114
1100 C665 7.1343 30.2562 23.6683 C.3 1 LIG -0.059
1101 C666 6.6010 31.4840 24.4287 C.3 1 LIG -0.161
1102 C667 5.7408 32.3935 23.5339 C.3 1 LIG -0.076
1103 N185 4.9627 33.3521 24.3409 N.pl3 1 LIG -0.020
1104 C668 3.7591 33.1492 24.9262 C.ar 1 LIG 0.204
1105 S43 2.8570 31.6327 24.8329 S.3 1 LIG -0.192
1106 C669 1.2105 32.2516 24.5889 C.ar 1 LIG 0.057
1107 C670 0.1587 31.6529 25.2861 C.ar 1 LIG -0.114
1108 C671 -1.1553 32.1050 25.1370 C.ar 1 LIG 0.157
1109 O79 -2.1273 31.4445 25.8634 O.3 1 LIG -0.363
1110 C672 -1.7507 30.7314 27.0366 C.3 1 LIG 0.138
1111 C673 -1.4043 33.1849 24.2726 C.ar 1 LIG -0.187
1112 C674 -0.3573 33.7933 23.5812 C.ar 1 LIG -0.094
1113 C675 0.9477 33.3314 23.7390 C.ar 1 LIG -0.134
1114 N186 3.3238 34.2050 25.5706 N.2 1 LIG -0.471
1115 C676 4.2801 35.1316 25.3978 C.ar 1 LIG 0.151
1116 C677 4.3848 36.4669 25.8524 C.ar 1 LIG 0.509
1117 N187 3.4082 37.0832 26.6324 N.pl3 1 LIG -0.800
1118 N188 5.4932 37.1795 25.5103 N.ar 1 LIG -0.590
1119 C678 6.4231 36.5720 24.7590 C.ar 1 LIG 0.402
1120 N189 6.4369 35.3211 24.2714 N.ar 1 LIG -0.577
1121 C679 5.3216 34.6380 24.6310 C.ar 1 LIG 0.297
1122 H96 2.5824 36.5641 26.8933 H 1 LIG 0.360
1123 H97 3.5422 38.0389 26.9287 H 1 LIG 0.360
1124 C680 0.1515 38.4570 20.6837 C.3 1 LIG -0.171
1125 C681 0.7886 37.6471 21.8205 C.3 1 LIG -0.127
1126 C682 2.0320 36.8560 21.3671 C.3 1 LIG -0.165
1127 C683 2.6959 35.9947 22.4642 C.3 1 LIG -0.080
1128 N190 1.7623 35.0285 23.0818 N.pl3 1 LIG -0.004
1129 C684 1.8838 34.4142 24.2823 C.ar 1 LIG 0.214
1130 S44 3.2502 34.6398 25.3783 S.3 1 LIG -0.151
1131 C685 4.3412 33.3622 24.8368 C.2 1 LIG 0.122
1132 N191 5.6284 33.3370 25.0546 N.2 1 LIG -0.348
1133 C686 6.2076 32.2106 24.5672 C.ar 1 LIG 0.512
1134 C687 7.5724 31.9082 24.6723 C.ar 1 LIG -0.423
1135 C688 8.0268 30.7092 24.1253 C.ar 1 LIG -0.001
1136 C689 7.1550 29.8283 23.4870 C.ar 1 LIG -0.280
1137 C690 5.7876 30.0993 23.3653 C.ar 1 LIG -0.019
1138 C691 4.8860 29.1018 22.6590 C.3 1 LIG -0.127
1139 C692 5.3245 31.3072 23.9186 C.ar 1 LIG -0.127
1140 S45 3.6988 31.9847 23.9722 S.3 1 LIG 0.011
1141 N192 0.8917 33.5954 24.5373 N.2 1 LIG -0.462
1142 C693 0.0956 33.6735 23.4595 C.ar 1 LIG 0.153
1143 C694 -1.1179 33.0204 23.1417 C.ar 1 LIG 0.511
1144 N193 -1.7322 32.1024 23.9910 N.pl3 1 LIG -0.800
1145 N194 -1.7085 33.3025 21.9480 N.ar 1 LIG -0.593
1146 C695 -1.1022 34.1843 21.1405 C.ar 1 LIG 0.402
1147 N195 0.0416 34.8615 21.3288 N.ar 1 LIG -0.575
1148 C696 0.6039 34.5605 22.5263 C.ar 1 LIG 0.298
1149 H98 -1.3015 31.8825 24.8773 H 1 LIG 0.360
1150 H99 -2.5974 31.6673 23.7059 H 1 LIG 0.360
1151 C697 0.3961 37.4597 23.9378 C.3 1 LIG -0.171
1152 C698 1.3199 38.2829 23.0306 C.3 1 LIG -0.127
1153 C699 2.6513 37.5695 22.7221 C.3 1 LIG -0.165
1154 C700 2.5003 36.2374 21.9579 C.3 1 LIG -0.080
1155 N196 1.6326 35.2784 22.6718 N.pl3 1 LIG -0.002
1156 C701 1.8232 34.7617 23.9080 C.ar 1 LIG 0.208
1157 S46 3.1799 35.1907 24.9559 S.3 1 LIG -0.140
1158 C702 4.3270 33.8806 24.6493 C.2 1 LIG 0.123
1159 N197 5.5911 33.9844 24.9559 N.2 1 LIG -0.321
1160 C703 6.2832 32.8548 24.6542 C.ar 1 LIG 0.374
1161 C704 7.6581 32.6522 24.8473 C.ar 1 LIG -0.255
1162 N198 8.2612 31.4834 24.5103 N.ar 1 LIG -0.051
1163 C705 7.5082 30.4891 23.9747 C.ar 1 LIG -0.133
1164 C706 6.1344 30.5853 23.7423 C.ar 1 LIG -0.048
1165 Br9 5.1664 29.1306 22.9843 Br 1 LIG -0.082
1166 C707 5.5201 31.7991 24.0937 C.ar 1 LIG -0.031
1167 S47 3.8472 32.3293 23.9716 S.3 1 LIG 0.061
1168 N199 0.8726 33.9303 24.2626 N.2 1 LIG -0.458
1169 C708 0.0307 33.9038 23.2174 C.ar 1 LIG 0.151
1170 C709 -1.1763 33.1984 23.0041 C.ar 1 LIG 0.512
1171 N200 -1.7301 32.3368 23.9490 N.pl3 1 LIG -0.800
1172 N201 -1.8244 33.3734 21.8200 N.ar 1 LIG -0.590
1173 C710 -1.2795 34.2077 20.9230 C.ar 1 LIG 0.404
1174 N202 -0.1507 34.9294 21.0109 N.ar 1 LIG -0.575
1175 C711 0.4710 34.7330 22.2004 C.ar 1 LIG 0.300
1176 H100 -1.2607 32.2029 24.8329 H 1 LIG 0.361
1177 H101 -2.5969 31.8637 23.7384 H 1 LIG 0.361
1178 C712 0.3872 31.2018 25.9489 C.3 1 LIG 0.133
1179 O80 0.2846 31.9182 24.7230 O.3 1 LIG -0.347
1180 C713 1.1226 32.9947 24.4911 C.ar 1 LIG 0.142
1181 C714 0.7229 33.9163 23.5144 C.ar 1 LIG 0.112
1182 O81 -0.4743 33.6947 22.8686 O.3 1 LIG -0.354
1183 C715 -0.4732 33.9026 21.4602 C.3 1 LIG 0.137
1184 C716 1.5166 35.0448 23.2394 C.ar 1 LIG 0.128
1185 O82 1.1099 35.9806 22.3190 O.3 1 LIG -0.356
1186 C717 2.0832 36.2798 21.3270 C.3 1 LIG 0.135
1187 C718 2.7307 35.2312 23.9110 C.ar 1 LIG 0.090
1188 Cl24 3.7109 36.6063 23.5196 Cl 1 LIG -0.107
1189 C719 3.1311 34.3108 24.8882 C.ar 1 LIG 0.041
1190 S48 4.6434 34.5118 25.7933 S.3 1 LIG -0.178
1191 C720 5.6027 33.2436 25.0125 C.ar 1 LIG 0.199
1192 N203 5.0697 32.2723 24.3078 N.2 1 LIG -0.458
1193 C721 6.1102 31.5621 23.8492 C.ar 1 LIG 0.136
1194 C722 6.1699 30.4080 23.0386 C.ar 1 LIG 0.558
1195 N204 5.0359 29.7575 22.5564 N.pl3 1 LIG -0.787
1196 N205 7.3945 29.9132 22.7157 N.ar 1 LIG -0.660
1197 C723 8.4918 30.5367 23.1744 C.ar 1 LIG 0.605
1198 F3 9.6809 30.0019 22.8181 F 1 LIG -0.108
1199 N206 8.5380 31.6344 23.9500 N.ar 1 LIG -0.646
1200 C724 7.3079 32.1068 24.2676 C.ar 1 LIG 0.337
1201 N207 6.9581 33.1815 25.0408 N.pl3 1 LIG -0.017
1202 C725 7.8944 34.1141 25.7115 C.3 1 LIG -0.091
1203 C726 8.1501 35.3994 24.9009 C.3 1 LIG 0.137
1204 O83 6.9759 36.2052 24.8711 O.3 1 LIG -0.459
1205 C727 7.1332 37.5099 24.3167 C.3 1 LIG 0.254
1206 C728 8.1801 38.2459 25.1650 C.3 1 LIG -0.231
1207 C729 5.7965 38.2748 24.2718 C.3 1 LIG -0.231
1208 C730 2.3344 33.2016 25.1685 C.ar 1 LIG -0.149
1209 H102 4.1219 30.1147 22.7939 H 1 LIG 0.364
1210 H103 5.1444 28.9326 21.9848 H 1 LIG 0.364
1211 N208 3.0369 37.3284 25.5997 N.pl3 1 LIG -0.800
1212 C731 1.9574 37.0854 24.7530 C.ar 1 LIG 0.511
1213 C732 1.4836 35.7854 24.4614 C.ar 1 LIG 0.151
1214 N209 1.8954 34.5759 24.8721 N.2 1 LIG -0.454
1215 C733 1.0793 33.7269 24.2936 C.ar 1 LIG 0.211
1216 S49 1.1624 31.9794 24.5479 S.3 1 LIG -0.144
1217 C734 2.8870 31.6379 24.3542 C.2 1 LIG 0.133
1218 N210 3.3135 30.5004 23.8804 N.2 1 LIG -0.360
1219 C735 4.6705 30.4381 23.8261 C.ar 1 LIG 0.522
1220 C736 5.3999 29.3288 23.3714 C.ar 1 LIG -0.420
1221 C737 6.7934 29.4036 23.3729 C.ar 1 LIG 0.004
1222 C738 7.4567 30.5479 23.8139 C.ar 1 LIG -0.270
1223 C739 6.7544 31.6644 24.2698 C.ar 1 LIG 0.129
1224 Cl25 7.6057 33.0680 24.8086 Cl 1 LIG -0.133
1225 C740 5.3514 31.6010 24.2726 C.ar 1 LIG -0.127
1226 S50 4.1473 32.7922 24.7608 S.3 1 LIG 0.039
1227 N211 0.1560 34.3384 23.5139 N.pl3 1 LIG -0.012
1228 C741 -0.9253 33.7103 22.7263 C.3 1 LIG -0.117
1229 C742 -0.8596 34.1018 21.2379 C.3 1 LIG 0.128
1230 O84 -1.9704 33.6030 20.5219 O.3 1 LIG -0.654
1231 C743 0.3989 35.6799 23.6088 C.ar 1 LIG 0.301
1232 N212 -0.2542 36.7142 23.0225 N.ar 1 LIG -0.574
1233 C744 0.2847 37.8936 23.3709 C.ar 1 LIG 0.403
1234 N213 1.3242 38.1455 24.1799 N.ar 1 LIG -0.589
1235 H104 3.5114 36.5495 26.0333 H 1 LIG 0.361
1236 H105 3.3272 38.2803 25.7704 H 1 LIG 0.361
1237 H106 -2.0279 32.6555 20.6666 H 1 LIG 0.431
1238 C745 -2.0064 30.1447 27.5407 C.1 1 LIG -0.223
1239 C746 -1.7875 30.6879 26.4691 C.1 1 LIG -0.117
1240 C747 -1.5041 31.3360 25.1751 C.3 1 LIG -0.058
1241 C748 -0.1849 32.1397 25.1023 C.3 1 LIG -0.162
1242 C749 0.0995 32.8796 23.7729 C.3 1 LIG -0.076
1243 N214 1.2720 33.7760 23.8380 N.pl3 1 LIG -0.016
1244 C750 2.5122 33.4769 24.2905 C.ar 1 LIG 0.197
1245 S51 2.9800 31.8883 24.8974 S.3 1 LIG -0.181
1246 C751 4.7291 32.0524 24.6644 C.ar 1 LIG 0.037
1247 C752 5.4393 31.1821 23.8258 C.ar 1 LIG 0.093
1248 Cl26 4.6374 29.8999 22.9756 Cl 1 LIG -0.106
1249 C753 6.8224 31.3413 23.6771 C.ar 1 LIG 0.131
1250 O85 7.5231 30.4835 22.8630 O.3 1 LIG -0.344
1251 C754 6.9626 30.3221 21.5667 C.3 1 LIG 0.135
1252 C755 7.4894 32.3760 24.3522 C.ar 1 LIG 0.123
1253 O86 8.8476 32.5385 24.2127 O.3 1 LIG -0.345
1254 C756 9.3010 32.5818 22.8660 C.3 1 LIG 0.135
1255 C757 6.7867 33.2369 25.2042 C.ar 1 LIG 0.130
1256 O87 7.5154 34.2156 25.8563 O.3 1 LIG -0.356
1257 C758 6.9917 34.8028 27.0427 C.3 1 LIG 0.136
1258 C759 5.4010 33.0673 25.3463 C.ar 1 LIG -0.148
1259 N215 3.3336 34.4981 24.2329 N.2 1 LIG -0.453
1260 C760 2.6020 35.4979 23.7155 C.ar 1 LIG 0.136
1261 C761 2.9262 36.8390 23.4174 C.ar 1 LIG 0.560
1262 N216 4.1901 37.3837 23.6332 N.pl3 1 LIG -0.786
1263 N217 1.9534 37.6338 22.8964 N.ar 1 LIG -0.660
1264 C762 0.7313 37.1184 22.6851 C.ar 1 LIG 0.608
1265 F4 -0.1933 37.9570 22.1670 F 1 LIG -0.109
1266 N218 0.3259 35.8599 22.9311 N.ar 1 LIG -0.652
1267 C763 1.3101 35.0866 23.4506 C.ar 1 LIG 0.338
1268 H107 4.9213 36.8035 24.0182 H 1 LIG 0.364
1269 H108 4.3573 38.3507 23.3965 H 1 LIG 0.364
1270 C764 -0.5439 31.1072 27.3236 C.1 1 LIG -0.227
1271 C765 -0.9396 31.4257 26.2132 C.1 1 LIG -0.115
1272 C766 -1.4031 31.8021 24.8665 C.3 1 LIG -0.059
1273 C767 -0.6599 33.0117 24.2717 C.3 1 LIG -0.162
1274 C768 0.8656 32.8001 24.2207 C.3 1 LIG -0.075
1275 N219 1.5539 34.0039 23.7168 N.pl3 1 LIG -0.020
1276 C769 2.6794 34.5897 24.1990 C.ar 1 LIG 0.201
1277 S52 3.6434 34.0189 25.5700 S.3 1 LIG -0.180
1278 C770 4.6286 32.7790 24.7704 C.ar 1 LIG 0.026
1279 C771 3.9533 31.7539 24.0887 C.ar 1 LIG -0.060
1280 C772 4.7143 30.7705 23.4695 C.ar 1 LIG 0.067
1281 C773 6.0779 30.7978 23.4904 C.ar 1 LIG 0.099
1282 C774 6.7797 31.8159 24.1247 C.ar 1 LIG -0.097
1283 C775 6.0445 32.8225 24.7688 C.ar 1 LIG 0.057
1284 Br10 7.0221 34.2361 25.5978 Br 1 LIG -0.076
1285 O88 6.5609 29.7421 22.7851 O.3 1 LIG -0.250
1286 C776 5.4476 28.9427 22.4856 C.3 1 LIG -0.037
1287 O89 4.2944 29.6961 22.7522 O.3 1 LIG -0.252
1288 N220 3.0284 35.6458 23.5036 N.2 1 LIG -0.472
1289 C777 2.0895 35.7679 22.5532 C.ar 1 LIG 0.152
1290 C778 1.9193 36.7176 21.5192 C.ar 1 LIG 0.510
1291 N221 2.7932 37.7835 21.3145 N.pl3 1 LIG -0.801
1292 N222 0.8500 36.5804 20.6879 N.ar 1 LIG -0.589
1293 C779 0.0196 35.5489 20.8987 C.ar 1 LIG 0.402
1294 N223 0.0765 34.5912 21.8379 N.ar 1 LIG -0.577
1295 C780 1.1505 34.7573 22.6500 C.ar 1 LIG 0.298
1296 H109 3.5912 37.8942 21.9233 H 1 LIG 0.361
1297 H110 2.6172 38.4285 20.5582 H 1 LIG 0.361
1298 C781 8.1630 30.0090 23.5776 C.3 1 LIG -0.294
1299 C782 7.7228 31.4000 24.0387 C.2 1 LIG 0.548
1300 O90 8.5942 32.2426 24.2558 O.2 1 LIG -0.454
1301 C783 6.2550 31.6657 24.1916 C.ar 1 LIG -0.193
1302 C784 5.3406 30.6341 23.9431 C.ar 1 LIG -0.077
1303 C785 3.9730 30.8534 24.0792 C.ar 1 LIG -0.136
1304 C786 3.4929 32.1044 24.4694 C.ar 1 LIG 0.060
1305 N224 2.0933 32.2162 24.5765 N.am 1 LIG -0.405
1306 C787 1.1432 31.2542 24.5488 C.2 1 LIG 0.485
1307 O91 1.3424 30.0520 24.3731 O.2 1 LIG -0.496
1308 C788 -0.2038 31.7704 24.6391 C.ar 1 LIG -0.178
1309 C789 -1.2765 31.2153 25.3308 C.ar 1 LIG -0.147
1310 N225 -2.3078 32.0965 25.1845 N.pl3 1 LIG -0.076
1311 N226 -1.9760 33.1746 24.4741 N.2 1 LIG -0.153
1312 C790 -0.7094 33.0031 24.1464 C.ar 1 LIG 0.045
1313 C791 -0.0091 34.0470 23.3318 C.ar 1 LIG -0.081
1314 C792 0.8926 34.8998 23.9795 C.ar 1 LIG -0.034
1315 C793 1.5720 35.8933 23.2743 C.ar 1 LIG -0.000
1316 Cl27 2.6726 36.9232 24.1229 Cl 1 LIG -0.135
1317 C794 1.3538 36.0412 21.9002 C.ar 1 LIG 0.267
1318 O92 2.0051 37.0096 21.1803 O.3 1 LIG -0.534
1319 C795 0.4594 35.1950 21.2449 C.ar 1 LIG -0.316
1320 C796 -0.2219 34.2023 21.9513 C.ar 1 LIG 0.286
1321 O93 -1.1066 33.4051 21.2700 O.3 1 LIG -0.529
1322 C797 4.4023 33.1450 24.7121 C.ar 1 LIG -0.136
1323 C798 5.7703 32.9242 24.5743 C.ar 1 LIG -0.077
1324 H111 1.7605 33.1628 24.6841 H 1 LIG 0.307
1325 H112 -3.2316 31.9750 25.5743 H 1 LIG 0.290
1326 H113 -1.9635 33.8192 21.1465 H 1 LIG 0.407
1327 H114 2.9591 36.9061 21.1945 H 1 LIG 0.408
1328 C799 -1.4271 31.2529 26.1936 C.3 1 LIG -0.171
1329 C800 -1.1400 32.2316 25.0482 C.3 1 LIG -0.165
1330 C801 0.3654 32.3938 24.7717 C.3 1 LIG -0.080
1331 N227 0.6129 33.4522 23.7738 N.pl3 1 LIG -0.004
1332 C802 1.6028 34.3750 23.7821 C.ar 1 LIG 0.212
1333 S53 2.8439 34.4656 25.0325 S.3 1 LIG -0.144
1334 C803 3.8921 33.1748 24.4733 C.2 1 LIG 0.133
1335 N228 3.4748 31.9712 24.1961 N.2 1 LIG -0.362
1336 C804 4.4942 31.1613 23.8078 C.ar 1 LIG 0.522
1337 C805 4.3487 29.8138 23.4435 C.ar 1 LIG -0.420
1338 C806 5.4875 29.1015 23.0660 C.ar 1 LIG 0.004
1339 C807 6.7453 29.7025 23.0481 C.ar 1 LIG -0.270
1340 C808 6.9163 31.0407 23.4055 C.ar 1 LIG 0.129
1341 Cl28 8.4893 31.7550 23.3723 Cl 1 LIG -0.134
1342 C809 5.7778 31.7703 23.7866 C.ar 1 LIG -0.128
1343 S54 5.6090 33.4491 24.2926 S.3 1 LIG 0.038
1344 N229 1.5526 35.1831 22.7500 N.2 1 LIG -0.459
1345 C810 0.4788 34.7812 22.0513 C.ar 1 LIG 0.152
1346 C811 -0.0938 35.2650 20.8516 C.ar 1 LIG 0.512
1347 N230 0.4258 36.3454 20.1415 N.pl3 1 LIG -0.801
1348 N231 -1.2062 34.6438 20.3722 N.ar 1 LIG -0.592
1349 C812 -1.6961 33.6077 21.0680 C.ar 1 LIG 0.403
1350 N232 -1.2460 33.0619 22.2092 N.ar 1 LIG -0.576
1351 C813 -0.1378 33.7014 22.6596 C.ar 1 LIG 0.299
1352 H115 1.2462 36.8197 20.4904 H 1 LIG 0.361
1353 H116 -0.0309 36.6438 19.2921 H 1 LIG 0.361
1354 C814 6.4740 31.2707 24.1412 C.3 1 LIG 0.138
1355 O94 5.7643 32.4352 24.5498 O.3 1 LIG -0.367
1356 C815 4.3831 32.4063 24.5789 C.ar 1 LIG 0.160
1357 C816 3.7404 33.6114 24.8652 C.ar 1 LIG -0.183
1358 C817 2.3513 33.6773 24.9213 C.ar 1 LIG -0.074
1359 C818 1.5868 32.5325 24.6881 C.ar 1 LIG -0.055
1360 C819 0.0953 32.5878 24.7697 C.ar 1 LIG -0.100
1361 C820 -0.7485 31.9781 25.7092 C.ar 1 LIG -0.092
1362 C821 -0.4490 31.2030 26.8926 C.2 1 LIG 0.504
1363 N233 -1.5066 30.6854 27.5288 N.am 1 LIG -0.695
1364 O95 0.7017 31.0305 27.2878 O.2 1 LIG -0.494
1365 N234 -2.0046 32.3917 25.3420 N.pl3 1 LIG -0.038
1366 N235 -2.0318 33.1597 24.2559 N.2 1 LIG -0.138
1367 C822 -0.7740 33.2833 23.8915 C.ar 1 LIG 0.010
1368 C823 -0.4148 34.0759 22.6693 C.ar 1 LIG -0.070
1369 C824 0.7104 34.9080 22.7313 C.ar 1 LIG -0.030
1370 C825 1.1000 35.6749 21.6333 C.ar 1 LIG 0.003
1371 Cl29 2.4957 36.6881 21.7686 Cl 1 LIG -0.136
1372 C826 0.3614 35.6132 20.4473 C.ar 1 LIG 0.263
1373 O96 0.7201 36.3536 19.3504 O.3 1 LIG -0.535
1374 C827 -0.7600 34.7877 20.3719 C.ar 1 LIG -0.316
1375 C828 -1.1517 34.0229 21.4721 C.ar 1 LIG 0.276
1376 O97 -2.2749 33.2439 21.3539 O.3 1 LIG -0.536
1377 C829 2.2218 31.3233 24.3975 C.ar 1 LIG -0.074
1378 C830 3.6111 31.2576 24.3430 C.ar 1 LIG -0.183
1379 H117 -1.3711 30.1351 28.3645 H 1 LIG 0.347
1380 H118 -2.4406 30.8268 27.1741 H 1 LIG 0.347
1381 H119 -2.8493 32.1537 25.8411 H 1 LIG 0.285
1382 H120 0.4266 35.9639 18.5240 H 1 LIG 0.407
1383 H121 -2.1172 32.4327 20.8664 H 1 LIG 0.405
1384 C831 9.0951 40.2042 26.9723 C.3 1 LIG -0.197
1385 C832 8.2359 39.8295 25.7548 C.3 1 LIG 0.110
1386 N236 8.1330 38.3871 25.5404 N.am 1 LIG -0.565
1387 C833 7.0043 37.7275 25.2059 C.2 1 LIG 0.491
1388 O98 5.9209 38.2927 25.0465 O.2 1 LIG -0.500
1389 C834 7.1511 36.2878 25.0445 C.2 1 LIG 0.154
1390 N237 8.3056 35.6541 25.1612 N.2 1 LIG -0.077
1391 O99 8.0746 34.3129 24.8775 O.3 1 LIG -0.200
1392 C835 6.7642 34.1510 24.5804 C.2 1 LIG 0.244
1393 C836 6.3035 32.7628 24.2682 C.ar 1 LIG -0.112
1394 C837 4.9277 32.5084 24.2512 C.ar 1 LIG -0.025
1395 C838 4.4192 31.2389 23.9511 C.ar 1 LIG -0.135
1396 C839 2.8951 31.0413 23.9364 C.3 1 LIG -0.019
1397 C840 2.1245 32.3371 24.2559 C.3 1 LIG -0.167
1398 C841 2.4397 29.8609 24.8163 C.3 1 LIG -0.167
1399 C842 5.3245 30.1990 23.6736 C.ar 1 LIG 0.275
1400 O100 4.9008 28.9298 23.3751 O.3 1 LIG -0.585
1401 C843 6.6978 30.4418 23.6952 C.ar 1 LIG -0.325
1402 C844 7.1905 31.7132 23.9866 C.ar 1 LIG 0.280
1403 O101 8.5485 31.9060 23.9715 O.3 1 LIG -0.544
1404 C845 6.1248 35.3811 24.6800 C.2 1 LIG -0.259
1405 C846 4.6695 35.6159 24.4445 C.ar 1 LIG -0.019
1406 C847 4.2503 36.4413 23.3985 C.ar 1 LIG -0.107
1407 C848 2.8948 36.6964 23.2140 C.ar 1 LIG -0.120
1408 C849 1.9532 36.1181 24.0682 C.ar 1 LIG -0.075
1409 C850 0.4772 36.4600 23.9101 C.3 1 LIG 0.145
1410 N238 -0.2625 35.4185 23.1885 N.3 1 LIG -0.692
1411 C851 0.2440 35.2865 21.8163 C.3 1 LIG 0.077
1412 C852 -0.4802 34.1586 21.0505 C.3 1 LIG 0.132
1413 O102 -0.3789 32.9367 21.7728 O.3 1 LIG -0.450
1414 C853 -0.9571 33.0252 23.0702 C.3 1 LIG 0.132
1415 C854 -0.2564 34.1270 23.8937 C.3 1 LIG 0.077
1416 C855 2.3726 35.3031 25.1221 C.ar 1 LIG -0.120
1417 C856 3.7280 35.0477 25.3061 C.ar 1 LIG -0.107
1418 H122 8.9841 37.8551 25.6545 H 1 LIG 0.306
1419 H123 4.8064 28.7815 22.4317 H 1 LIG 0.449
1420 H124 8.9950 31.4765 24.7042 H 1 LIG 0.408
1421 C857 -1.1251 34.5817 21.1095 C.3 1 LIG -0.009
1422 C858 0.5766 34.7798 22.9828 C.3 1 LIG 0.058
1423 C859 0.8589 34.3793 24.4508 C.3 1 LIG -0.081
1424 N239 0.8738 32.9143 24.6474 N.pl3 1 LIG -0.437
1425 C860 2.0462 32.1703 24.4665 C.ar 1 LIG 0.150
1426 C861 1.9718 30.7900 24.1987 C.ar 1 LIG -0.108
1427 C862 3.1032 30.0022 23.9873 C.ar 1 LIG -0.112
1428 C863 4.3376 30.6489 24.0443 C.ar 1 LIG 0.152
1429 O103 5.5648 30.0876 23.8683 O.3 1 LIG -0.235
1430 N240 6.5225 31.0995 24.0102 N.2 1 LIG 0.024
1431 C864 5.8903 32.2311 24.2576 C.2 1 LIG 0.170
1432 C865 6.6295 33.5147 24.4881 C.ar 1 LIG -0.115
1433 C866 5.8785 34.6831 24.6708 C.ar 1 LIG -0.027
1434 C867 6.5002 35.9168 24.8641 C.ar 1 LIG 0.002
1435 Cl30 5.5219 37.3256 25.0903 Cl 1 LIG -0.115
1436 C868 7.8962 35.9961 24.8714 C.ar 1 LIG 0.278
1437 O104 8.5360 37.1942 25.0608 O.3 1 LIG -0.525
1438 C869 8.6558 34.8429 24.6795 C.ar 1 LIG -0.315
1439 C870 8.0335 33.6089 24.4829 C.ar 1 LIG 0.280
1440 O105 8.8276 32.5108 24.2699 O.3 1 LIG -0.541
1441 C871 4.4725 32.0188 24.2929 C.ar 1 LIG -0.221
1442 C872 3.3140 32.7875 24.4916 C.ar 1 LIG -0.017
1443 C873 -0.4648 32.4179 24.2675 C.3 1 LIG -0.081
1444 C874 -0.8131 32.7029 22.7882 C.3 1 LIG 0.058
1445 H125 9.2150 37.3627 24.4034 H 1 LIG 0.413
1446 H126 8.6123 32.0452 23.4587 H 1 LIG 0.413
1447 N241 -0.8058 34.2301 22.5754 N.4 1 LIG -0.442
1448 C875 -2.1959 30.0203 27.9048 C.3 1 LIG 0.062
1449 N242 -2.0365 30.9037 26.7562 N.am 1 LIG -0.574
1450 C876 -0.8514 31.3209 26.2719 C.2 1 LIG 0.486
1451 O106 0.2377 30.9888 26.7421 O.2 1 LIG -0.499
1452 C877 -0.9409 32.2099 25.1344 C.ar 1 LIG -0.090
1453 C878 0.0552 32.8698 24.4000 C.ar 1 LIG -0.100
1454 C879 1.5392 32.7638 24.5446 C.ar 1 LIG -0.054
1455 C880 2.1914 31.5609 24.2674 C.ar 1 LIG -0.074
1456 C881 3.5753 31.4743 24.3875 C.ar 1 LIG -0.183
1457 C882 4.3245 32.5835 24.7818 C.ar 1 LIG 0.159
1458 O107 5.6917 32.4038 24.8709 O.3 1 LIG -0.367
1459 C883 6.5059 33.4831 25.3165 C.3 1 LIG 0.138
1460 C884 3.6653 33.7918 25.0589 C.ar 1 LIG -0.183
1461 C885 2.2812 33.8785 24.9403 C.ar 1 LIG -0.074
1462 C886 -0.6481 33.6750 23.4688 C.ar 1 LIG 0.010
1463 C887 -0.0835 34.5614 22.3990 C.ar 1 LIG -0.070
1464 C888 0.9524 35.4371 22.7479 C.ar 1 LIG -0.030
1465 C889 1.5224 36.2902 21.8030 C.ar 1 LIG 0.004
1466 Cl31 2.7951 37.3552 22.2917 Cl 1 LIG -0.136
1467 C890 1.0593 36.2718 20.4833 C.ar 1 LIG 0.263
1468 O108 1.6008 37.0970 19.5315 O.3 1 LIG -0.535
1469 C891 0.0288 35.4040 20.1230 C.ar 1 LIG -0.316
1470 C892 -0.5446 34.5537 21.0701 C.ar 1 LIG 0.276
1471 O109 -1.5723 33.7366 20.6717 O.3 1 LIG -0.536
1472 N243 -1.9501 33.5664 23.6188 N.2 1 LIG -0.139
1473 N244 -2.1129 32.7014 24.6162 N.pl3 1 LIG -0.038
1474 H127 -2.8827 31.1765 26.2783 H 1 LIG 0.310
1475 H128 -1.3704 32.8045 20.7770 H 1 LIG 0.405
1476 H129 -3.0312 32.4499 24.9520 H 1 LIG 0.286
1477 H130 2.5354 37.2653 19.6696 H 1 LIG 0.406
1478 C893 8.2172 38.9611 25.1858 C.3 1 LIG -0.197
1479 C894 7.8846 37.4609 25.1751 C.3 1 LIG 0.107
1480 N245 6.4855 37.1802 24.8582 N.am 1 LIG -0.573
1481 C895 5.9234 35.9552 24.8544 C.2 1 LIG 0.486
1482 O110 6.5374 34.9213 25.1211 O.2 1 LIG -0.498
1483 C896 4.5184 35.9317 24.5122 C.ar 1 LIG -0.089
1484 C897 3.6906 34.8793 24.0965 C.ar 1 LIG -0.102
1485 C898 4.0299 33.4290 23.9713 C.ar 1 LIG -0.054
1486 C899 5.2925 33.0454 23.5153 C.ar 1 LIG -0.074
1487 C900 5.6054 31.6957 23.3825 C.ar 1 LIG -0.183
1488 C901 4.6660 30.7147 23.7018 C.ar 1 LIG 0.159
1489 O111 5.0651 29.4021 23.5362 O.3 1 LIG -0.367
1490 C902 6.0913 29.1022 22.5963 C.3 1 LIG 0.138
1491 C903 3.3979 31.1041 24.1613 C.ar 1 LIG -0.183
1492 C904 3.0839 32.4537 24.2929 C.ar 1 LIG -0.074
1493 C905 2.4403 35.4847 23.8126 C.ar 1 LIG 0.010
1494 C906 1.1712 34.8222 23.3642 C.ar 1 LIG -0.076
1495 C907 0.5065 33.9887 24.2726 C.ar 1 LIG -0.010
1496 C908 -0.6740 33.3366 23.9192 C.ar 1 LIG -0.067
1497 Br11 -1.5274 32.2078 25.1973 Br 1 LIG -0.104
1498 C909 -1.2111 33.5174 22.6417 C.ar 1 LIG 0.280
1499 O112 -2.3705 32.8882 22.2694 O.3 1 LIG -0.533
1500 C910 -0.5615 34.3464 21.7279 C.ar 1 LIG -0.322
1501 C911 0.6232 34.9958 22.0800 C.ar 1 LIG 0.286
1502 O113 1.2366 35.7815 21.1375 O.3 1 LIG -0.535
1503 N246 2.4778 36.7859 24.0005 N.2 1 LIG -0.140
1504 N247 3.7189 37.0423 24.4058 N.pl3 1 LIG -0.037
1505 H131 5.9096 37.9784 24.6345 H 1 LIG 0.307
1506 H132 -2.9288 32.6620 23.0164 H 1 LIG 0.407
1507 H133 1.9570 35.3330 20.6895 H 1 LIG 0.405
1508 H134 4.0256 37.9837 24.6038 H 1 LIG 0.285
