# Supplementary material for: Building shape-focused pharmacophore models for effective docking screening
Source: J Cheminform. 2024 Aug 9;16:97. doi: 10.1186/s13321-024-00857-6 (PMC11312248; doi:10.1186/s13321-024-00857-6)
Supplement: Supplementary file 2 — Additional file2 [file 13321_2024_857_MOESM2_ESM.zip › supplementary_files/hsp90/o-lap_optimized_model_shape-esp.mol2]

@<TRIPOS>MOLECULE
 clustermin-8-nib-nibthreshold-0.1-nib0
 34
 SMALL
 USER_CHARGES

@<TRIPOS>ATOM
      1 C1        -1.6651   31.8103   25.3031 C.3       1 LIG         0.000
      3 C3         2.5345   36.2098   22.1885 C.3       1 LIG         0.000
      4 C4         1.9087   35.0204   23.0365 C.3       1 LIG         0.000
      6 C6         5.5840   33.1774   24.3048 C.3       1 LIG         0.000
      7 C7         0.7911   33.6393   23.8096 C.3       1 LIG         0.000
      9 N1         3.7979   33.1434   24.8222 N.3       1 LIG         0.224
     10 N2         5.4140   33.3688   24.6941 N.3       1 LIG         0.297
     11 N3         1.8228   34.4461   24.0049 N.3       1 LIG         0.338
     13 N5         0.3268   34.2628   22.6553 N.3       1 LIG         0.327
     15 N7        -1.0344   34.2892   21.0019 N.3       1 LIG         0.511
     16 N8        -1.3728   32.1134   24.7943 N.3       1 LIG         0.513
     17 N9        -2.7904   32.1693   23.3972 N.3       1 LIG         0.407
     24 N16        2.2175   37.0526   21.1727 N.3       1 LIG         0.510
     25 N17        1.0955   37.1059   19.8355 N.3       1 LIG         0.367
     26 N18        5.1550   28.7593   22.1944 N.3       1 LIG         0.449
     29 O2        -0.5038   34.9558   20.9438 O.3       1 LIG        -0.322
     32 O5         4.9948   29.3364   22.9877 O.3       1 LIG        -0.585
     34 O7         8.5796   31.5348   23.0825 O.3       1 LIG        -0.333
     36 O9         5.8182   33.5975   24.8338 O.3       1 LIG        -0.579
     37 O10        0.3324   37.9788   21.5186 O.3       1 LIG        -0.453
     38 O11        2.0967   37.5098   22.6971 O.3       1 LIG        -0.321
     39 O12        3.0335   34.0675   25.0658 O.3       1 LIG        -0.203
     40 O13        8.1536   31.9753   24.3096 O.3       1 LIG        -0.649
     42 O15       -1.8253   32.2226   23.9937 O.3       1 LIG        -0.800
     43 O16       -1.3657   33.4175   21.6090 O.3       1 LIG        -0.779
     45 O18        3.3564   36.4056   23.9441 O.3       1 LIG        -0.528
     46 O19       -1.6654   31.4325   25.5863 O.3       1 LIG        -0.590
     47 O20        3.4929   31.1657   24.1472 O.3       1 LIG        -0.572
     48 O21       -1.3623   32.5026   24.5919 O.3       1 LIG        -0.269
     51 O24        1.5894   35.3634   23.0373 O.3       1 LIG        -0.460
     53 O26       -0.9960   30.9281   26.9875 O.3       1 LIG        -0.227
     54 O27       -0.5917   35.3006   20.3449 O.3       1 LIG        -0.592
     55 O28        7.9286   38.4486   25.0859 O.3       1 LIG        -0.260
     56 O29        2.5463   32.0639   24.6240 O.3       1 LIG        -0.192
