# Supplementary material for: Building shape-focused pharmacophore models for effective docking screening
Source: J Cheminform. 2024 Aug 9;16:97. doi: 10.1186/s13321-024-00857-6 (PMC11312248; doi:10.1186/s13321-024-00857-6)
Supplement: Supplementary file 2 — Additional file2 [file 13321_2024_857_MOESM2_ESM.zip › supplementary_files/README.txt]

# Date: 10/05/2024

# Supplementary Material for:

# "Building Shape-Focused Pharmacophore Models for Effective Docking Screening"
# Journal of Cheminformatics, 2024
# Paola Moyano-Gómez, Jukka V. Lehtonen, Olli T. Pentikäinen, Pekka A. Postila*
# *Corresponding author. Email: pekka.postila@utu.fi 

# Content:

# - Each target (NEU, AA2AR, HSP90, AR and AChE) has a folder with identically named files

# - The training and test set with the SMILES code
#	* training_set.smi
#	* test_set.smi

# - Input 50 docked active ligands from the DUDE-Z training set
#	* input_docked_poses.mol2

# - The bonding information and non-polar hydrogen atoms were removed
#	* In some cases, the ligand distance limit (2 Å) was applied to the input before clustering
# 	* input_noldlim.mol2
#	* input_ldlim.mol2

# - For AA2AR, the top-performing O-LAP models were obtained after applied the ligand distance limit to the generated O-LAP models instead of the input
#	* o-lap_model_noldlim_shape-esp.mol2
#	* o-lap_model_noldlim_shape-only.mol2

# - The top-performing O-LAP model is classified into shape-esp and shape-only 
#	* The clustering settings can be seen as a comment at the beginning of the file
#	* o-lap_model_shape-esp.mol2
#	* o-lap_model_shape-only.mol2

# - The top-performing O-LAP optimized model was only done for the shape-esp
#	* o-lap_optimized_model_shape-esp.mol2 
