# Supplementary material for: Building shape-focused pharmacophore models for effective docking screening
Source: J Cheminform. 2024 Aug 9;16:97. doi: 10.1186/s13321-024-00857-6 (PMC11312248; doi:10.1186/s13321-024-00857-6)
Supplement: Supplementary file 2 — Additional file2 [file 13321_2024_857_MOESM2_ESM.zip › supplementary_files/ache/training_set.smi]

C=CC[N@H+]1CCC2(CN(C(=O)C(C)(C)C(C)(F)F)C2)C1 ZINC001073153724
Cc1cc([N+](=O)[O-])c(S(=O)(=O)[N-]c2ccc(C)c(O)c2C)cc1C ZINC000060443264
CC[C@H]([NH2+]CCCCCC[NH3+])c1ccc(Br)cc1 ZINC000843343753
Cc1cccn2ccnc12 ZINC000000170147
Cc1nc(C)c(-c2cc[nH]n2)o1 ZINC000000107437
CC(C)[N@H+](C)[C@H]1c2ccccc2[C@@H]2CN(Cc3nccs3)C[C@@H]21 ZINC000096058319
CC(C)Cc1nnc(N2CC[NH+](C3CCC(C)CC3)CC2)n1CCCC[N@H+]1C[C@H](C)C[C@H](C)C1 ZINC001359855492
Cc1cncc(N2C[C@@H]3C[C@]3(C[NH+](C)C)C2)n1 ZINC001165185544
Cc1cc2c(ncnc2N2CCC([NH2+]CCN(C)S(C)(=O)=O)CC2)s1 ZINC000096161921
Fc1cc(CNc2ncnc3c2cnn3C2CC[NH2+]CC2)cc(C(F)(F)F)c1 ZINC000228922593
CCC(C#N)(CC)C(=O)N1CCC[C@]2(CC[NH2+]C2)C1 ZINC000602492444
Cc1nc([N+](=O)[O-])c(Br)n1C ZINC000013283515
O=c1c(N2CC[NH2+]CC2)nccn1-c1ccc(F)cc1 ZINC000096530488
O=C(N[C@H]1C[C@@H]([NH2+]Cc2ncc(Cl)s2)C1)[C@@H]1OC[C@@H]2COCC[C@H]12 ZINC001022475666
N#Cc1cccnc1N1CCC([NH2+][C@@H]2CCOC3(CCOCC3)C2)CC1 ZINC000082121501
CC(C)[N@H+](C)CC1CCN(c2nnc(-c3cccc(Cl)c3)n2CC(C)(C)C[NH+](C)C)CC1 ZINC001360092840
C#CC[NH2+][C@H]1CCCN(C(=O)C[C@@H]2C=CCCC2)C1 ZINC000999480096
CC(C)Cc1nnc(N(C)Cc2ccc(Cl)s2)n1Cc1ccc(C[S@@](C)=O)cc1 ZINC001359780214
CN1C(=S)S[C@@H](NO)C1(C)C ZINC000000333336
C=CCC1(C(=O)NC2CC[NH2+]CC2)CCOCC1 ZINC000424062843
CC(C)NS(=O)(=O)CC[NH2+]Cc1ccc(N(C)Cc2cccs2)cc1 ZINC000823818680
Cn1cc(C[NH2+][C@@H](CC2CC2)c2cc(F)cc(Br)c2)cc1C#N ZINC000191618806
C[C@H]1COC[C@@H]1[NH2+]CC(=O)N(C)C1(C#N)CCCCC1 ZINC000932501989
Nc1ncn(C(=O)CNC(=O)C[NH3+])c(=NC[C@@H]2CC[NH2+]C[C@@H]2O)c1Cl ZINC001218783450
COCCOC[C@@H](O)C[NH2+][C@H](C)c1sc(-c2ccc(Cl)cc2)nc1C ZINC000294891454
CO[C@@H]1[C@H]2C[C@H]3C[N@H+](CC[N+](=O)[O-])[C@H]1[C@H]3C2 ZINC000930452118
Cc1ccc(S(=O)(=O)OC[C@@H](O)C[NH2+]C(C)(C)C)cc1 ZINC000004071733
CC(C)CC[N@@H+](Cc1cccn1Cc1ccc(C(C)(C)C)cc1)C[C@@H](O)COCc1ccco1 ZINC000035840691
CC(C)[N@H+](C)Cc1cc(=O)n2c(n1)CN(c1ccc(C3(C#N)CCOCC3)cn1)CCC2 ZINC001164813899
CC[NH+](CC)CCC[C@H](C)[NH2+]CC1CCC(C(F)(F)F)CC1 ZINC000186576552
C[N@H+](Cc1ccco1)Cc1ccccc1C[NH2+]Cc1cnc2ccc(C#N)cn12 ZINC000174450779
CC[C@H](C)c1ccc([C@@H]([NH2+]CC(=O)Nc2cc(S(C)(=O)=O)ccc2C)C(C)C)cc1 ZINC000089942357
COc1c(C)cnc(CO)c1C ZINC000000169159
Cc1nc(CN2CCOC[C@]3(CN(c4cccc(N5CCC([NH3+])CC5)[nH+]4)CCO3)C2)cs1 ZINC001164923893
C=CCN(CC=C)C(=O)C[NH2+][C@@H]1CN(C(=O)[C@@H](C)NC(C)=O)C[C@H]1C ZINC001214100295
CO[C@]1(C)C[C@@H]([NH2+]Cc2cn(CCC#N)nc2-c2ccncc2)C1(C)C ZINC000278548384
CCN(CC)c1ccc(/C=C2\S/C(=N/c3cc(C)cc(C)c3)NC2=O)c(O)c1 ZINC000059426767
CCc1nsc(N2CCN(c3nnc([C@@H]4CCCOC4)n3C[C@@H](CC(C)C)[NH+](C)C)CC2)n1 ZINC001293209119
CC(=O)NC1C2CC3CC(C2)CC1C3 ZINC000000226056
CC[C@H](C)[NH2+]Cc1ccc(Br)c(C)c1 ZINC000085706617
O=c1[nH]ncc(N2CC[C@H]([NH2+]Cc3c[nH]nc3-c3ccsc3)C2)c1Cl ZINC000898367123
Cc1ccc(Sc2ccc(/C=N/c3sc4c(c3C#N)C3CCN4CC3)cc2[N+](=O)[O-])cc1 ZINC000032124723
CC#CC[C@H](CO)[NH2+][C@H]1CCO[C@H](C(C)(C)C)C1 ZINC000721522657
CCCCCCC[C@@H](C)[N@@H+]1CC[C@@]2(C1)CCC[C@H](CN1CC[NH+](C)CC1)O2 ZINC001258048929
CC[C@@H](O)C[N@H+](Cc1c(-c2ccccc2)nn(C)c1Oc1ccc(OC)cc1)[C@@H](C)CC ZINC000036306162
CC[N@@H+]1CC[C@@H](Cn2c([C@@H]3CN(S(C)(=O)=O)CCO3)nnc2N2CCC[NH+](C(C)(C)C)CC2)C1 ZINC001502276257
Cc1nn([C@@H]2CCS(=O)(=O)C2)c(Cl)c1C[NH2+]CC[C@@]1(C)C[C@@]1(F)Cl ZINC000846039632
CC#CC[NH2+][C@H]1C[C@@H](NC(=O)[C@@H](CC)CCC)C1 ZINC001266720888
C[C@H]([NH2+]C1CCN(c2nccs2)CC1)c1cncc(Br)c1 ZINC000581022903
C=CCC1(NC(=O)NC2CC([NH+]3CCC(C(F)(F)F)CC3)C2)CCCCC1 ZINC000458742975
CC[N@@H+]1CC[C@@H]([NH+](C)CCC(=O)Nc2sc3c(c2C#N)CCCC3)C[C@@H]1C ZINC000331377943
CC(C)[C@]([NH3+])(CC[P@@](=O)([O-])O)C(=O)[O-] ZINC000002115332
O=C1CC[C@@H]([N+](=O)[O-])[C@@H](C2CCCCC2)N1 ZINC000000100968
Cc1csc2c1ncnc2N1CCC([NH2+]CCc2nnc(C)s2)CC1 ZINC000095528703
CCOC(=O)c1cc(Br)cc(S(=O)(=O)N(CC[NH+](C)C)CC[NH+](C)C)c1 ZINC001474930412
C[C@@H](CC[S@@](C)=O)[NH2+]Cc1cc(Br)cc(Br)c1N ZINC000274240715
Fc1cc(Br)cc(-c2noc([C@@H]3CCCCN3[C@@H]3CC[NH2+]C3)n2)c1F ZINC001212101244
CC[C@H](C)c1nnc(N2CC[NH+](C3CCOCC3)CC2)n1CCCn1cc(Br)cn1 ZINC001305531725
C=C[C@@H]1CC(F)(F)[C@@]1(F)OC(F)(F)C(F)(F)OC(F)(F)C(F)(F)OC(F)(F)C(F)(F)OC(F)(F)F ZINC000101194128
O=c1[nH]c2cc([N+](=O)[O-])c([N+](=O)[O-])cc2[nH]1 ZINC000015009346
CC[N+](CC)(CCOc1ccc2c(c1)C(=O)c1cc(OCC[N+](CC)(CC)CC(N)=O)ccc1-2)CC(N)=O ZINC000009329297
Cc1cc([C@H]2[C@@H](c3ccccn3)NC(=S)N2Cc2ccco2)c(C)n1-c1ccccc1C ZINC000223343143
C[NH+](C)C[C@@H]1CN(S(=O)(=O)N2CCO[C@@H](C#N)C2)C[C@H]1C[NH+](C)C ZINC000867590337
CCN1CC[C@@H]([NH2+]C[C@@H]2C[C@H](C)CCN2C(=O)c2cscn2)C1=O ZINC001087134289
O=[N+]([O-])c1cc(I)cc(C[NH2+]CCC2(CO)CC2)c1 ZINC000449580844
Cc1cnc([C@H](C)[NH2+]CC[C@@H]2CN(C(=O)c3cn(C)c(=O)[nH]3)C[C@H]2C)o1 ZINC001104628464
CC(C)[NH2+]C1CCN(c2nnc(Cc3ccc(Cl)cc3)n2C[C@@H](c2cccs2)[NH+](C)C)CC1 ZINC001360308752
C#CC[NH2+][C@@H]1CN(C(=O)c2csc3cncn32)C[C@H]1c1cnn(C)c1 ZINC001087000049
CCc1ccc(-c2nn(-c3ccccc3C)cc2C[NH2+]C[C@@H](C(C)C)N2CC[NH+](C)CC2)cc1 ZINC001461030647
c1nc2c(s1)CN(CC1CC[NH2+]CC1)C2 ZINC001207440699
C=C[C@@H](CO)[NH2+]Cc1cnc2ccc(Br)cn12 ZINC000289746085
Oc1ccccc1/C=N/c1c(-c2ccco2)nc2ccc(Br)cn21 ZINC000408721290
C=CCOCC[NH2+]C[C@]12CCC[C@H]1CN(C(=O)[C@@H](CC)[NH+](CC)CC)C2 ZINC001112528398
CCc1nnc(N2CCN(c3ccc(C#N)cc3F)CC2)n1C[C@@H](C1CCCCC1)[NH+](C)C ZINC001306193334
COCC[N@H+](C)CCn1c(CSc2ccc(C)cc2)nnc1N1C[C@@H](C)[C@H](C(F)(F)F)C1 ZINC001316074671
CC(C)[C@@H](C)[NH2+]Cc1cc(Br)ccc1F ZINC000020305434
CC(C)[NH2+]Cc1nccs1 ZINC000004298826
C[C@H](O)C[N@@H+]1CCN(c2ncc(Br)cc2C(F)(F)F)C[C@@H]1C ZINC000450316311
C=C(C)C[NH2+][C@@H]1CCN(C(=O)C(C)(F)F)C[C@@H]1C ZINC001035876821
C=C(C)[C@@H]1OCC[C@H]1C[NH2+][C@@H]1CCC1(OC)OC ZINC000926344128
COc1ccc(-c2nc(C)c([C@@H](C)[NH2+]C[C@H](O)COCc3ccco3)s2)cc1 ZINC000541644052
OC[C@@H]1C[N@H+](CC2CC2)C2(CN(c3ncc(F)cn3)C2)C1 ZINC000585093805
CC(C)C[C@@H]([NH2+]Cc1ccccc1S(=O)(=O)N(C)CCO)c1ccc(Cl)cc1 ZINC000540185958
C[N@@H+]1CC[C@@H]2OCCN(c3cc(C#N)nc(C4CC4)n3)[C@H]2C1 ZINC000601163389
Cc1ccc([C@@H](C#N)c2ccc(NCCC[NH2+]CCCC[NH3+])nn2)cc1 ZINC001162289259
CCN(CC)C(=O)C[C@@H](C)[NH2+]CC1(C(=O)OC)CCN(C(=O)OC(C)(C)C)CC1 ZINC001169422537
O=[N+]([O-])c1ccc(Oc2ccc(Cc3ncc(C(F)(F)F)cc3Cl)cc2)nc1 ZINC000001405976
C[N@H+]1C[C@H]2C[C@@H](C1)C2O ZINC000085398464
C[C@@H]1C[NH2+]CCN1CCn1cc([N+](=O)[O-])cn1 ZINC000261891608
C[N@@H+]1CC[C@@](O)(Cn2c(-c3cc(Br)c[nH]3)nnc2N2CC=C(C(C)(C)C)CC2)C1 ZINC001298880713
CSCc1ccnc(-n2ccc(CC[NH3+])n2)c1 ZINC001156906055
CC[C@H](C)c1nnc(N2CCN(c3nccc(C(C)C)n3)CC2)n1C[C@@H]1C[N@H+](CC(C)C)CCO1 ZINC001305528497
CC(C)[N@@H+]1[C@H](Cn2cccn2)C[C@H]2CN(C(F)(F)c3nc(Cl)nc4[nH]cnc43)CC[C@@H]21 ZINC001164844149
CC(C)c1nnc(N)s1 ZINC000000059747
CC[C@@H](c1nnc(N2C[C@H](C)[N@H+](CC)C[C@@H]2C)n1C[C@@H](CC(C)C)[NH+](C)C)c1ccccc1 ZINC001545732249
C[C@@H]([NH3+])c1ccn(-c2cc(Cl)nc3[nH]cc(C#N)c32)n1 ZINC001169229955
C=CCn1c(-c2scnc2C)nnc1N1CC[C@H](C[NH+](CC)CC)C1 ZINC000566220797
Cc1ccc(C)c(OCc2nnc(N3CCC[N@@H+](C(C)C)CC3)n2CC(C)(C)C[NH+]2CCCC2)c1 ZINC001361159073
COc1nc(C)cnc1N=C1CC[NH+](C)CC1 ZINC001208793848
O=C(N1CC[N@@H+]2CCC[C@@H]2C1)[C@@](F)(OC(F)(F)[C@@](F)(OC(F)(F)C(F)(F)C(F)(F)F)C(F)(F)F)C(F)(F)F ZINC000229869546
CCOP(=O)(CCC(F)(F)C(F)(F)C(F)(F)C(F)(F)C(F)(F)C(F)(F)C(F)(F)C(F)(F)F)OCC ZINC000100043307
Cc1nc[nH]c1CN1C[C@H]2CC[C@H](C[N@H+]2CC(C)(C)CN2CCOCC2)C1 ZINC000095383926
Cc1cccc(-c2nnc(N3CCO[C@@H](COC(C)C)C3)n2C[C@@H]2C[N@H+](CC(C)C)CCO2)n1 ZINC001289990637
CN(c1ncc(Cl)cn1)[C@]1(C)CCC[NH2+]C1 ZINC001156948473
Cc1ccnc(C=O)c1[N+](=O)[O-] ZINC000038522886
C[C@@H]([NH2+]C[C@@H](O)CC1(C#N)CC1)c1ccns1 ZINC000860059846
Cc1noc([C@H](C)N2CCN(c3nnc(Cc4ccccc4C)n3CC[N@@H+](C)C(C)C)CC2)n1 ZINC001304876613
COCCOCc1ccc(C[NH2+]CCCn2cc(Br)cn2)cc1 ZINC000288359453
C[C@H]([NH2+]CC(C)(C)c1ccccc1Br)C(C)(C)n1cncn1 ZINC000438836408
C#CC[NH2+][C@@H]1CCC[C@H]2CN(C(=O)C3(CF)CCC3)C[C@@H]21 ZINC000992823601
CC[NH+](CC)[C@@H](CNC(=O)CSc1nnc(Cc2cccs2)n1-c1ccccc1)c1ccco1 ZINC000012538364
CCC[NH+](CCC)C[C@@H](O)c1cc2c(Cl)cc(Cl)cc2c2cc(C(F)(F)F)ccc21 ZINC000017109614
C=C(C)CCC(=O)N[C@@H]1C[N@H+](C[C@H](O)COCC(F)(F)F)C[C@H]1O ZINC001193400107
C[C@@H]1C[NH+]=C(N)O1 ZINC000013588693
NC(=[NH2+])S[C@@H]1C=CS(=O)(=O)C1 ZINC000006303490
C1[NH2+]CC1C1COC1 ZINC000091364552
CCOC(C)(C)C[NH2+]CC[N+](=O)[O-] ZINC000905228839
CC(C)Cc1nnc(N2CCC(C[NH+](C)C(C)C)CC2)n1C[C@@H]1CCC[N@@H+]1C1CCCCC1 ZINC001359808680
CC(C)[N@@H+]1CCCN(c2nnc([C@@H]3CCC(=O)N3)n2C[C@H]2C[C@@H](OC(C)(C)C)C2(C)C)CC1 ZINC001303310837
COc1ccc(CCc2nnc(N3CC[NH+](C(C)(C)C)CC3)n2C[C@@H](C)[N@@H+]2CCC[C@@H](C)C2)cc1 ZINC001300126417
CC(C)CN(Cc1cnn(C)c1)c1ncnc2sc3c(c21)CC[NH2+]C3 ZINC000065488028
CSCC[C@@H](C)[NH2+]CC[N+](=O)[O-] ZINC000905132185
C[C@@H]1COC[C@@H]1[NH2+][C@@H]1[C@@H]2CCCO[C@H]2C1(C)C ZINC000699804775
Cc1n[nH]c(CN2CC[NH2+]CC2)c1Br ZINC000045921800
C=C(C)Cn1c(CC(F)(F)F)nnc1N(C)[C@@H]1C[C@H](OCC)C1(C)C ZINC000580325886
C1C[C@H]2C[N@@H+](C3CCOCC3)CC[C@H]2O1 ZINC001255045060
C[C@@H]([NH2+]CC(C)(C)N1CC[NH+](C)CC1)c1cc(Br)c(F)cc1[O-] ZINC000756400012
CC/N=c1\scc(-c2ccc(Cl)c(Cl)c2)n1/N=C(\C)c1ccc(OC(F)F)cc1OC(F)F ZINC000102924796
O[C@@H](C[NH2+]CC1CCN(CC(F)(F)F)CC1)COc1ccc(Cl)cc1 ZINC000570711629
CC(C)CCC[NH2+]CC[C@@H]1CN(C(=O)CN2CCN(C)C(=O)C2)C[C@H]1C ZINC001104368199
CC(C)[NH+]1CCC(c2cnc(N3CC4(CCOCC4)OC3=O)cn2)CC1 ZINC000257311910
O=C(Nc1ccn(-c2ccc(Br)cc2)n1)N[C@@H]1C[C@@H]2CC[C@H]1[NH2+]2 ZINC000904484354
CC(C)(C)O[C@H]1C[C@@H]([NH2+]CC(=O)NCC#N)C12CCC2 ZINC000595778491
C=CC[N@@H+](CCc1ccco1)Cc1ccc(C[NH+](C)C)c2c1OC(F)(F)O2 ZINC001461998067
CC(C)[N@@H+]1[C@H](Cn2cccn2)C[C@@H]2CN(C(F)(F)COc3cncc(Cl)n3)CC[C@@H]21 ZINC001164844164
CSC[C@H]1CCCN1c1nnc(-c2cc(Br)c[nH]2)n1C[C@@H]1CCC[N@@H+]1CCCO ZINC001302696501
Cc1ccc(O)c2c1[C@H](C)C[C@@H]2[NH2+][C@@H]1CCOC[C@H]1C ZINC000312221328
CCCCCCCCCCS(=O)(=O)NC[C@@H]1CCC2(CC[NH2+]CC2)[NH2+]1 ZINC001238244193
CC(C)(C)Cc1nnc(N2CC(C)(C)OC(C)(C)C2)n1CC1([NH+]2CCOCC2)CCCCC1 ZINC001359525480
CC(C)C[C@@](C)(C[NH3+])NS(=O)(=O)c1cc(Br)cc([N+](=O)[O-])c1 ZINC000440412246
Cc1nccn1CC[NH2+]Cc1cc(Br)cc(Br)c1N ZINC000274674763
C[C@H]([NH2+]CC(C)(C)CCC#N)C1N=NC(=O)N1C ZINC000895179095
C[C@@H](CCCO)C[NH2+]Cc1cc(Br)cc(Br)c1N ZINC000294752971
CCC(CC)[C@@H](Cn1c(-c2noc3c2COCC3)nnc1N1CC(C)(C)OC[C@@H]1C)[NH+](C)C ZINC001305713161
C[PH+](C)C ZINC000001846023
CC1(C)C(C#N)=C([O-])NC(=S)[C@H]1C(N)=O ZINC000003625156
CC(C)(C)OC(=O)N1CCC(C[NH3+])(S(C)(=O)=O)CC1 ZINC000217931411
Cc1ccc[n+](C(C(=O)c2ccccc2C)C(=S)NCC(C)(C)C[NH+](C)C)c1 ZINC000170715455
CC(=O)N(C1CC1)[C@@H]1CCCC[C@@H]1NC(=O)C[NH3+] ZINC000079417463
O=[N+]([O-])c1ccc(S(=O)(=O)N2CC[C@]3(CCC[NH2+]3)C2)c(C(F)(F)F)c1 ZINC000420478031
Cc1ccc([N+](=O)[O-])c(N2C[C@@H]3C[NH2+]C[C@H]3C2)n1 ZINC000162870259
C#CCOc1ccc(Br)cc1C[NH2+][C@H](C)Cc1cc(C)n[nH]1 ZINC000136805189
CCC[NH+](CCC)CCCC(=O)N[C@@H]1C[N@H+](C[C@@H](C)CC(C)C)C[C@H]1O ZINC001197724966
CC(C)CC[NH+]1CCC(Cn2c(Cc3ccc(F)cc3)nnc2N2CCC([NH2+]C(C)C)CC2)CC1 ZINC001359948972
Cn1cnc([N+](=O)[O-])c1Sc1ccncn1 ZINC000000480498
CC(C)[NH+](CCCn1c([C@@H]2CCO[C@H]2C(C)(C)C)nnc1N1CC[NH+](C(C)(C)C)CC1)C(C)C ZINC001360126695
N#C[C@H]1CCC[C@H]1NC(=O)N1CCC([NH2+]CC2CC2)CC1 ZINC000591356771
CC(=O)N1CCN(c2nnc(-c3cc(Br)cn3C)n2C[C@@H](CC(C)C)[NH+](C)C)[C@@H](C)C1 ZINC001301722839
C[C@@H]1C[C@@H](C)CN(c2ccc(N3C(=S)N[C@@H](c4ccccn4)[C@@H]3c3cccn3-c3cc[nH+]cc3)cc2Cl)C1 ZINC000224120807
Cc1c(Br)cccc1C[C@H](CO)C[NH2+][C@@H](C)C(C)(C)n1cncn1 ZINC000453378870
Cc1cnc(Nc2nccs2)c(I)c1 ZINC001210989905
C[N@@H+]1CCC[C@]2(CCN(c3ncc(C#N)cc3F)C2)C1 ZINC000413304386
CN(C[C@@H]1CCCN1C(=O)NC1CC[NH+]([C@@H]2CCC[C@@H]2O)CC1)C(=O)OC(C)(C)C ZINC000769157097
CC[C@@H](C)[N@@H+](Cc1c(C)nn(-c2ccccc2)c1Oc1ccc(F)cc1)C[C@@H](O)COCC(C)C ZINC000169680007
Fc1cccc(N(c2nc(Cl)ccc2CN2CCCC2)[C@@H]2CO[C@@]3(C2)CCC[NH2+]C3)c1 ZINC001164652608
C[C@@H]([NH2+]C[C@@H]1C[C@H](C)CCN1C(=O)c1cnn(C)c1N)c1cnccn1 ZINC001087153627
Cc1cc(C)nc(Nc2nc(=O)[n-]c(=O)[nH]2)n1 ZINC000000032542
CCOc1cc(C[NH2+]CCCSc2nnnn2C)cc(Br)c1OCc1ccc(Cl)cc1Cl ZINC000105346956
O=C([C@H]1C2CCC(CC2)[C@@H]1C(F)(F)F)N1CCC[C@H](OC2CCC2)C1 ZINC000655286061
O=C(NCCC[NH+]1CCN(c2cc[nH+]cc2)CC1)c1ccccc1-c1ncc(-c2ccc(F)cc2)o1 ZINC001318119322
CCN(C[C@@H]1CCN(c2nnc(-c3noc4c3COCC4)n2C[C@@H](C)[NH+](C)C)C1)CC(F)(F)F ZINC001295764955
N#CCc1c(Cl)c(Cl)c(Cl)c(Cl)c1CC#N ZINC000071609713
[NH2+]=C1Nc2nc3ccccc3n2[C@@H](c2c[nH]nc2-c2cccc([N+](=O)[O-])c2)N1 ZINC000004623172
COCC[N@@H+]1CC2(C[C@@H]1COCC1CC1)CCN(c1nc(C)c(Cl)c(C)c1C#N)CC2 ZINC001164783276
C[NH+](C)CCCN(CCC[NH+](C)C)C(=O)c1ccc(-c2ccc(Br)cc2)s1 ZINC001443431074
CCCC[NH2+]CC ZINC000002019687
C[NH2+]C(C)(C)C ZINC000001757024
COc1cccc(-n2c(SCC[NH+]3CCCC3)nnc2C2CC[NH+](Cc3sccc3C)CC2)c1 ZINC000299766479
CCC[N@@H+]1CC[C@@H](Cn2c(Cc3ccccc3F)nnc2N2CC[NH+](CCOC)[C@@H](C)C2)C1 ZINC001294663160
CC(C)c1cccc(C(C)C)c1-n1cc[n+](-c2c(C(C)C)cccc2C(C)C)c1CP(C1CCCCC1)C1CCCCC1 ZINC000097976255
Cc1ccc(C)c(-c2n[nH]cc2CN2CC[C@@](O)(C[NH+](C)C)C2)c1 ZINC000072423587
[NH3+][C@H](c1cn([C@@H]2CCOc3ccc(Br)cc32)nn1)[C@@H]1CCCO1 ZINC000899739332
O=C(N1CC[N@@H+]2CCC[C@@H]2C1)C(F)(F)C(F)(F)C(F)(F)C(F)(F)C(F)(F)C(F)(F)F ZINC000097956279
Cc1cc(CN=Nc2ccc([N+](=O)[O-])cc2[N+](=O)[O-])c(C)n1-c1ccc(C)c(Br)c1 ZINC000014408838
C[N@@H+]1[C@H](Cn2cncn2)C[C@@H]2CN([C@@H]3CCOC3)CC[C@@H]21 ZINC000096185628
C=CCCCCCC[C@@H](O)C[NH2+][C@@H](CCCC[NH3+])C(=O)N1CCCC1 ZINC001246019719
Cc1cccc(OCc2nnc(N3CCC[NH+](C(C)(C)C)CC3)n2CC[N@H+]2CCC[C@@H](C)C2)c1 ZINC001492545451
COCC[N@@H+]1CCO[C@@H]2CN(C(F)(F)c3cnc(Cl)c(C4=CC[NH2+]CC4)c3)CC[C@@H]2C1 ZINC001164857747
FCCn1cncc1C[NH2+][C@@H]1C[C@H]2C[C@H]2C1 ZINC001167919355
C[NH+](C)C[C@]12COC[C@H]1CN(c1ncc(F)cn1)C2 ZINC000096108248
C=CCNC(=O)C[NH2+][C@@H]1CN(C(=O)c2[nH]ncc2C(F)(F)F)C[C@H]1C ZINC001214821669
CC(C)[N@H+](C)CCCn1c(-c2c[nH]c3ccccc23)nnc1N1CC[NH+](CCC(C)(C)C)CC1 ZINC001360100666
CC[N@H+](CCn1c(Cc2ccc(Cl)cc2)nnc1N1CCO[C@@H](C#N)C1)CCC(F)(F)F ZINC001313818590
Cn1cc(-c2ccc(C[NH2+][C@@H](Cc3ccccc3)[C@H](O)C(F)F)s2)cn1 ZINC000509459308
O=[N+]([O-])c1cc(Cl)c(Cl)cc1C(F)F ZINC000263625007
C/C(=[NH+]\c1cc(C)cc(C)c1)N(C)CCN(CCCF)S(=O)(=O)c1ccc([N+](=O)[O-])cc1 ZINC000012953962
CCC[NH+](CCC)CCC[NH2+][C@@H]1CCC[C@H](C(F)(F)F)C1 ZINC000438075473
COC[C@@H](c1ccc(Cl)cc1)[N@H+](C)Cc1cn(CCC#N)nc1-c1ccncc1 ZINC000434989759
COc1ccc(CC[C@@H](C)[NH2+]C[C@H](C)CC(C)(C)CC[NH3+])cc1 ZINC001258394024
C[C@H]([NH2+]CCn1cc(Br)ccc1=O)c1ccc(N)c([N+](=O)[O-])c1 ZINC000834839779
CC(C)C(=O)N1CCC[C@@]12CCN(C(F)(F)c1cnc(Cl)c(C3=CC[NH2+]CC3)c1)C2 ZINC001165008459
OC[C@@H](C[NH2+]Cc1cnc2ccc(Cl)cn12)Cc1ccc(Br)cc1 ZINC000428550357
Cc1ccc[n+](C(C(=O)c2ccc(NC(=O)C(C)C)cc2)C(=S)Nc2ccccc2C(F)(F)F)c1 ZINC000027085817
CCc1nc(CN2CCC(C[NH2+][C@@H](C)c3ccc(OCC#N)cc3)CC2)cs1 ZINC000181737097
NC(=O)C1CC[NH+]([C@@H]2/C(=N/O)[C@@H]3CC[C@H]2C3)CC1 ZINC000100971161
Cc1cc(C)c(-n2cccc2C[NH2+]CCOC2c3ccccc3-c3ccccc32)c(C)c1 ZINC000006370495
Cc1ccccc1C[NH+]1CCN(c2nnc(-c3cccn3C)n2CCC[NH+](C(C)C)C(C)C)CC1 ZINC001492595538
Cc1ccc(O)c([C@H](C)[NH2+][C@H]2[C@@H](C)[C@H](C)O[C@H]2C)c1 ZINC000528000498
COCC[N@@H+]1CCN(c2nnc(-c3cc(Br)c[nH]3)n2CC2(CCOC)CC2)C[C@@H]1C ZINC001301881638
CC(C)(C)c1[nH]nc(N)c1[N+](=O)[O-] ZINC000087418660
Cc1cc(C)n(C[C@@H]2CN(c3nnc(Cc4ccncc4)n3C[C@@H](CC(C)C)[NH+](C)C)CCO2)n1 ZINC001290658651
CC(C)([NH2+]C[C@H](O)Cn1cc([N+](=O)[O-])cn1)c1ccc(Br)cc1 ZINC000438667776
CC[C@H](C)c1nnc(N2CCC(N(C)S(C)(=O)=O)CC2)n1C[C@@H](C1CCCCC1)[NH+](C)C ZINC001305451361
C[C@H](CCc1ccc(O)cc1)N(C)c1nnc([C@H]2CCOC2)n1CCc1csc(C(C)(C)C)n1 ZINC001360502895
COCc1n[nH]c([C@@H](C)[NH3+])n1 ZINC000061844027
CC[n+]1c(/C=C/C=C2C=Cc3c(C)n(-c4ccccc4)c(C)c3C=C2)ccc2ccccc21 ZINC000685944229
FC(F)(c1ccc(-c2cc(Cl)ncn2)cc1)N1CC(c2[nH+]cn3cc(-c4ccoc4)ccc23)C1 ZINC001165014165
CC(C)(C#N)c1cc(Cn2nccn2)cc(C(C)(C)C#N)c1 ZINC000584577121
NC(=[NH2+])c1cc(F)c(F)cc1F ZINC000001442868
N#CCC1(C[NH2+]Cc2ccc(S(N)(=O)=O)cc2F)CC1 ZINC000592367078
Cc1nc(-c2ccc(S(=O)(=O)N3CC[C@]4(C3)CCC[NH2+]C4)s2)cs1 ZINC000566228300
Cc1nc(CN2CCCN(c3nnc(CC(C)C)n3C[C@H](c3ccc(C)cc3)[NH+](C)C)CC2)no1 ZINC001304279755
C#CC[NH2+][C@H]1C[C@@H](NC(=O)c2c(F)cc(F)cc2F)C1 ZINC001022630403
C=CCOC1CCC([NH+]2CCC3(CC2)C[N@H+](Cc2cccs2)CCO3)CC1 ZINC001173322301
CC(C)[N@@H+]1CCCN(c2nnc([C@@H](C)Oc3ccc(F)cc3)n2C[C@@H]2[NH+](C)CCCC2(C)C)CC1 ZINC001360745895
CC(C)[N@H+](C)CCCn1c([C@@H]2CN(S(C)(=O)=O)CCO2)nnc1N1CC[NH+](C2CCCC2)CC1 ZINC001509518579
Oc1cccn2nccc12 ZINC000000015552
CCC[NH+](CCC)CCNC(=O)CCn1cnc2onc(-c3ccc(F)cc3)c2c1=O ZINC000020574653
CC(C)[NH+]1CCC(O)(C[NH2+]Cc2cc(Br)cc(F)c2[O-])CC1 ZINC000883043514
C=CCOC[C@@H](O)C[N@@H+](CCC)Cc1c(-c2ccccc2)noc1N1CCC(C)CC1 ZINC000036249884
OCCN1CCN([C@@H]2/C(=N/O)[C@@H]3CC[C@H]2C3)CC1 ZINC000100971167
C=CCc1cc(/C=N/n2c(=O)c3cc(Br)ccc3nc2[C@H](C)CC)cc(OCC)c1OCc1cccc([N+](=O)[O-])c1 ZINC001531249752
C[C@H]1C[C@H]([N@H+]2C[C@@H](NC(=O)C3CC3)[C@H]3OCCC[C@H]3C2)CN1C(=O)OC(C)(C)C ZINC001168854575
Cc1c[nH]nc1C(F)(F)F ZINC000000066375
CC[C@@H](C)C[C@@H]([NH3+])O ZINC000001716671
C=C(CC)C[NH2+][C@@H](C)c1ccc(S(=O)(=O)NCCC[NH+](C)C)cc1 ZINC000453374807
CC(C)[N@H+](C)Cc1cnc2n1CCN(C(F)(F)c1cnc(Cl)c(-c3ccc(C#N)cc3)c1)[C@@H]2C ZINC001164862574
[N-]=[N+]=NCc1c(C(F)(F)F)n[nH]c1C1CCC1 ZINC000409439915
COc1nccnc1N(C(C)C)[C@@H]1CC[NH2+]C1 ZINC001158020658
C#CC[N@H+]1CCC[C@@H](NC(=O)/C=C/C2CCOCC2)C1 ZINC000923575285
Cc1cccc(-c2nnc(N3CCC[C@@H](C[NH+]4CCCCCC4)C3)n2CCC[N@@H+](C)C(C)C)n1 ZINC001492513938
Cn1ncc2ncnc(N3CC[NH2+]CC3)c21 ZINC000040542543
CCn1cc([C@@H]2OCC[C@H]2C[NH2+][C@H](c2ccn(C)n2)c2ccc(Cl)cc2)cn1 ZINC000414236482
Cc1nccnc1C[NH2+][C@@H]1CCN(C(=O)C#CC2CC2)[C@@H]1C ZINC000986271887
CC[NH+](CC)C1CCN(c2nc(Cl)nc3c(Cl)nc(Cl)nc32)CC1 ZINC001165053824
CN1CCC([NH2+]C[C@H]2Cn3ccnc3CO2)CC1 ZINC000096296271
C[C@@H](c1ccc(S(N)(=O)=O)cc1)[N@H+](C)Cc1cc(Br)ccc1O ZINC000119439186
N#Cc1c2c(cnc1N1CC[C@@H]3[C@@H](C[C@@H](Cn4cncn4)[N@@H+]3CC3CC3)C1)C[NH2+]CCC2 ZINC001164751278
C[S@@](=O)CC[C@@H]([NH3+])P(=O)([O-])[O-] ZINC000004642766
CC1(Nc2ncnc3ccoc32)CC[NH2+]CC1 ZINC001168182702
Cc1[nH]c(=S)[nH]c(=O)c1C(C)C ZINC000000351123
C(C=CNc1ccc(N=Nc2ccccc2)cc1)=CC=Nc1ccc(N=Nc2ccccc2)cc1 ZINC000104104224
COC(C)(C)[C@H](C)[NH2+][C@@H]1CO[C@H](C)[C@@H]1C ZINC000405645788
C=C(C)Cn1c(Cc2nc(C)cs2)nnc1N1C[C@@H]2CCCC[C@@H]2C1 ZINC000647408217
CC(C)[N@@H+]1[C@H](Cn2cccn2)C[C@@H]2CN(c3nc4scnc4c(N4CCOCC4)n3)CC[C@@H]21 ZINC001164839453
CC(C)[C@@H]1N[C@@H](O)[C@H](C(C)C)[NH2+][C@H]1O ZINC000022584121
Cc1nc(C)c(C(=O)N2C[C@@H](C)[C@H](CC[NH2+][C@@H](C)c3nncn3C)C2)[nH]1 ZINC001104692691
COCC[N@H+](Cc1cccnc1)[C@@H](Cc1ccccc1)C1CC[NH+](Cc2cccc(OC)c2O)CC1 ZINC000012152746
Cc1cc(OC[C@@H](O)C[NH2+]CCc2ccc(Cl)cc2Cl)c(C(C)C)cc1Cl ZINC000003352192
C=Cn1ccnc1P(=NN=Nc1ccc(S(N)(=O)=O)cc1)(N(CC)CC)N(CC)CC ZINC000263621610
Oc1ccc(C=Nc2ccc(CCC(F)(F)F)cc2)c(O)c1O ZINC000255226900
O=C([C@@H]1CCCC[C@@H]1C(F)(F)F)N1CC[NH+]([C@H]2CCC[C@H]2O)CC1 ZINC000107136878
CCCN1c2cc(O)ccc2S/C1=C\C=C(\C=C\c1sc2ccc(O)cc2[n+]1CCC)c1ccccc1 ZINC000685944652
Cc1ccc(/N=C\c2cc(Br)c(N(C)C)o2)c(Br)c1 ZINC000408847234
CCC[C@@H](c1nnnn1C1CCCC1)[N@H+](Cc1cc2cc(C)cc(C)c2[nH]c1=O)C1CCCC1 ZINC000013500064
Cc1nccnc1CC[NH2+]Cc1c[nH]nc1-c1ccc(C(F)(F)F)cc1 ZINC000584364219
Cc1cccc(OCc2nnc(N3CC[NH+](CCC(C)(C)C)CC3)n2CC[N@H+]2CCC[C@@H]2C)c1 ZINC001492547599
C[C@@H]1C[NH2+]CCN1Cc1c([N+](=O)[O-])ncn1C ZINC000261723921
O=[N+]([O-])c1ccc(N2CC[NH+](C(c3ccccc3)c3ccccc3)CC2)c(C2=[NH+]CCc3ccccc32)c1 ZINC000008857482
O=C(Nc1cc([N+](=O)[O-])cc([N+](=O)[O-])c1)C(F)(F)C(F)(F)C(F)(F)C(F)(F)C(F)(F)C(F)(F)C(F)(F)F ZINC000100036155
N#Cc1c(Br)cccc1Nc1ccc(C(F)(F)F)nc1 ZINC000168584501
C[C@@H]1C[C@H](C(=O)N[C@@H]2C[C@H]3C[C@H]3C2)CC[NH2+]1 ZINC000397827371
CCC[C@@H](CCO)C[NH2+][C@@H](C)c1ccc(Br)c(S(N)(=O)=O)c1 ZINC000280541769
C=C(Cl)C[NH2+]C[C@@H]1CN(C(=O)[C@H]2CC23CC3)C[C@H]1C ZINC001106698607
C[C@@H](Nc1nc(C(F)(F)F)ccc1C#N)c1ccc2n[nH]cc2c1 ZINC000343975589
C[C@@H]([NH2+]CCCc1nc(-c2ccc(F)cc2)no1)c1ccc(OCC#N)cc1 ZINC000184097260
C[NH+](C)CC(C)(C)Cn1c(C2CCC2)nnc1N1CCN(c2ccc(C#N)cc2Cl)CC1 ZINC001314669061
CCC[N@@H+]1CCC[C@H]1Cn1c([C@@H]2CCO[C@H]2C(C)(C)C)nnc1N1CC[C@H](S(C)(=O)=O)C1 ZINC001294763122
C=CCOc1ccccc1CN=Nc1nc(-c2ccccc2)c(-c2ccc([N+](=O)[O-])cc2)s1 ZINC000059484270
CC[NH+](CC)CCC[C@H](C)[NH2+][C@H]1CCC[C@H](C2CCOCC2)C1 ZINC000902721058
CC(C)CC1=NN2C(=NC(=O)/C(=C\c3cccn3-c3cc(Cl)cc(Cl)c3)C2=N)S1 ZINC000041082925
CC(C)c1nc2cc(N=Cc3ccco3)ccc2[nH]1 ZINC000005911495
Cn1c(COc2ccc(C=NN3CCN(N=Cc4ccc(OCc5cn6ccccc6[n+]5C)cc4)CC3)cc2)c[n+]2ccccc12 ZINC000005618500
Oc1ccc(F)cc1C[NH2+]C1CCC=CCC1 ZINC000718125345
CCOc1cc(C[NH2+]CCSc2nnnn2-c2ccccc2)ccc1OCc1ccc(Cl)cc1Cl ZINC000102559371
CC(=O)N1CC[N@H+](CCCSCC#N)[C@H](C)C1 ZINC000357307986
C[C@@H]1CC[C@@H](C(F)(F)F)CN1C[C@H](O)C[N@@H+]1C[C@@H](C(F)(F)F)CC[C@H]1C ZINC000683668702
CCOc1cc(C[NH2+]CCCSc2nnnn2C)cc(Cl)c1OCc1ccc(Cl)cc1 ZINC000022109284
CCOc1ccc([C@@H](C)[NH2+]CCN(C)S(=O)(=O)c2cccs2)cc1OCC ZINC000539050064
CC(C)Nc1[nH+]ccn1C ZINC000008699735
[NH3+][C@H]1CCC[C@@H](Nc2ccn3ncnc3c2)C1 ZINC001162396932
Cc1cc(C=O)c(C)n1-c1cc(C)cc(C)c1 ZINC000000555306
CC(C)[N@H+](C)Cc1cnc2n1CCN(C(F)(F)c1cc(-c3ccc(F)cc3)nnc1Cl)[C@@H]2C ZINC001164857285
C=C(Br)C[NH2+][C@@H]1C[C@H](C)N(C(=O)C(F)F)C1 ZINC000987696029
Nc1ccc(/N=N/c2ccc(S(N)(=O)=O)cc2)c(N)n1 ZINC000012410614
Cc1c([N-]S(=O)(=O)c2ccc(C)c([N+](=O)[O-])c2C)cnn1CC(C)C ZINC000598711808
CCC1(Nc2ncnc3[nH]cc(C)c32)C[NH2+]C1 ZINC001157777462
C([NH2+][C@@H]1CO[C@@H](C2CC2)C1)C1SCCS1 ZINC000692807203
C[C@H]1OCC[C@H]1C[NH2+][C@@H]1CCO[C@H](C)C1 ZINC000300378261
C[NH+](C)/C=C1\C=C(/C=C2\c3ccccc3C(c3ccccc3)=C2c2ccccc2)C(/C=C2/c3ccccc3C(c3ccccc3)=C2c2ccccc2)=C1 ZINC000095742942
N#Cc1cc(I)ccc1Nc1cc(N)ccc1F ZINC001211839626
Brc1ccccc1[C@@H]1C[NH2+]CCN1 ZINC000038541304
N=C1NC(=O)/C(=C/c2cc(Br)ccc2OS(=O)(=O)c2cccc([N+](=O)[O-])c2)S1 ZINC000408754691
Cc1nc(Nc2cnn(C(C)C)c2)nc(C)c1Br ZINC001210317888
CCSc1ccc(-c2nn(-c3ccccc3)cc2C[NH2+]C[C@@H](O)COC)cc1 ZINC000117946316
CC(=O)[N-]S(=O)(=O)CCC(C)(C)C ZINC000089962753
CC(C)c1nnc(N2CCN(CC(F)(F)F)[C@@H](C)C2)n1CC(C)(C)[NH+]1C[C@@H](C)O[C@H](C)C1 ZINC001305112749
C[C@@H]1CCCN(C(=O)C2CC3(C2)C[NH2+]C[C@H]3C#N)CC1 ZINC000884109156
CN(C)c1ccc(Nc2ncc([N+](=O)[O-])c(N)n2)cc1 ZINC000071285410
Cc1ccccc1C[C@@H](C)[NH2+]CCn1cnc(C#N)n1 ZINC000285418469
C=CCC[C@H](O)C[NH+]1C[C@H](C)N(CC#N)[C@@H](C)C1 ZINC000602859787
Cc1cc(C(=O)CN(CCC#N)CCC(C)C)c(C)n1-c1nccs1 ZINC000444271763
N#Cc1c(Cl)nc(Cl)cc1C(F)(F)N1CC(c2[nH+]cn3cc(-c4ccoc4)ccc23)C1 ZINC001165014545
C=CCC[C@@H](C)[NH2+]CCc1ccc(S(=O)(=O)N2CCCCC2)s1 ZINC000185575974
CCCCCCCCCCCCC1=NCC[N+]1(CCO)C[C@@H](O)COc1cc(Cl)c(Cl)cc1Cl ZINC000104205675
CCSC[C@H](C)[N@@H+]1CC[C@@H](O)[C@@](C)(CO)C1 ZINC001173301421
C=CCCSCC[NH2+][C@@H]1[C@@H]2COC[C@H]1C[C@H](NC(=O)OC(C)(C)C)C2 ZINC000926686626
FC(F)(F)Oc1cc(NC2=CC[NH2+]C2)ccn1 ZINC001159371806
CNc1ncc([N+](=O)[O-])cc1Br ZINC000018227796
C=C(Br)C[N+]12CN3CN(CN(C3)C1)C2 ZINC000019319296
CCN(C[C@H]1CCCCN1C(=O)OC(C)(C)C)C(=O)[C@@H]([NH3+])C(C)C ZINC000079391439
Oc1ccc(C=NNc2n[nH]c(=S)[nH]2)cc1 ZINC000006331920
CSc1cncc(N2C[C@@H](C)[NH2+][C@@H](C)C2)n1 ZINC001158185511
COCCSC(N)=[NH2+] ZINC000005607027
Cc1nc(CN2CCN(C)C3(CC[NH+](C(C)(C)c4ccnc(Cl)c4)CC3)C2=O)cs1 ZINC001164825034
CC[C@@H](C)c1nc2[nH]ccc2c(N2CCCn3cnc(COCC[NH+](C)C)c3C2)n1 ZINC001165004391
CCC[C@@H](O)C[N@H+](Cc1c(C)nn(-c2ccccc2)c1Oc1ccc(OC)cc1)C(C)C ZINC000036304442
C[C@@H]([NH2+]Cc1ccccc1C[NH+]1CCCC1)C(=O)Nc1ccccc1-c1ccccc1 ZINC000012903598
Cc1cnc(N2CC[C@@H]3[C@@H](C[C@@H](Cn4cncn4)[N@@H+]3CC3CC3)C2)nc1C1C[NH2+]C1 ZINC001164746034
C#CCC[NH2+][C@@H]1CCO[C@H]1C1CCN(C(=O)[C@@H]2CCS(=O)(=O)C2)CC1 ZINC001131526442
Nc1nc2nc(Br)[n-]c2c(=O)[nH]1 ZINC000001511379
N#CCCC[C@H]([NH3+])C(=O)N1CC[C@]2(C1)CCCOC2 ZINC000595975145
Cc1cc(Br)cc([C@@H](C)[NH2+]CCS(=O)(=O)CC2CC2)c1O ZINC000779036573
Brc1cccc(/C=N/[C@@H]2N=CN=N2)c1 ZINC000011613916
C[C@@H]1C[C@@H](C)C[NH+](C(C)(C)Cn2c(CC3CC3)nnc2N2CCC(S(C)(=O)=O)CC2)C1 ZINC001304909126
CCC[NH2+]CCC ZINC000001672989
CC(/C=C1/Sc2ccccc2N1CCO)=C/c1sc2oc3ccccc3c2[n+]1CCO ZINC000006013705
[NH3+]Cc1c(F)cc(F)cc1F ZINC000002560211
C[NH+](C)C1CCN(c2c(I)cncc2[N+](=O)[O-])CC1 ZINC000418845327
CC(C)C[C@@H](Cn1c(-c2ccc(Cl)cc2Cl)nnc1N1CC[N@@H+]2CCCC[C@@H]2C1)[NH+](C)C ZINC001359766836
CC(C)(C)OC(=O)NCCNC(=[NH2+])NCC(C)(C)C#N ZINC000849017234
Cc1cc(C)n(Cc2nnc(N(C)[C@@H](C)c3ccc(S(C)(=O)=O)cc3)n2C[C@H](C)[NH+](C)C)n1 ZINC001290587420
CCc1nnc([C@@H]2C[NH2+]C[C@H](C(F)(F)F)C2)o1 ZINC001217700990
Cc1cc(C)nc(Sc2ccc([N+](=O)[O-])cc2/C=N\c2ccc(O)cc2)n1 ZINC000409113701
CCCNC1C[NH2+]C1 ZINC000084415735
C=CCn1c(SCc2ccc(C#N)cc2)nnc1-c1cccc(Cl)c1 ZINC000004295944
C[C@H](NC[C@@H]1[N@H+](C)CCCC1(C)C)c1ncc(Br)cc1F ZINC000448027073
Cc1ncc([N+](=O)[O-])n1C[C@@H]1C[NH2+]C[C@H]1C ZINC000905731621
CC[C@H](C(=O)N1C[C@@H](C[NH2+]CCOCC2CCC2)[C@H](C)C1)[NH+](CC)CC ZINC001106660208
Cc1cc2ncc(NC3=CC[N@H+](C)CC3)cn2n1 ZINC001208795277
Cc1nsc(NC2CC[NH+]([C@@H]3CCOC3)CC2)c1C#N ZINC000367269235
N#CC1(C(=O)NC[C@@H]2CCC3(CC[NH2+]CC3)O2)CC1 ZINC000096157248
C#CC[NH2+][C@H]1CC[C@H](NC(=O)[C@@H]2CC3CCC2CC3)CC1 ZINC001034798270
O=[N+]([O-])c1cnc(Br)cn1 ZINC000034224181
C[C@H]1CN(c2nnc(-c3cc(Br)c[nH]3)n2CC2([NH+](C)C)CCOCC2)C[C@@H]1C ZINC001305134507
Cc1oc(C)c(C(=O)[O-])c1C[NH3+] ZINC000000054479
C#C[C@@H](C)N(C)c1cc(N(C)[C@@H](C)C#C)nc(C)[nH+]1 ZINC000767439661
C[C@H]([NH2+]C1CCC(C#N)CC1)[C@H]1CN(C)CCO1 ZINC000602578602
O=[N+]([O-])c1ccc(NNC=CC(F)(F)C(F)(F)C(F)(F)C(F)(F)C(F)(F)C(F)(F)F)c([N+](=O)[O-])c1 ZINC000068568607
CC[N@@H+]1CCN(c2nnc(-c3cnccn3)n2CCc2nc(C(F)(F)F)cs2)C[C@@H]1C ZINC001296155307
Cc1ccc(C)c(OCc2nnc(N3CC[NH+](CCC(C)(C)C)CC3)n2CC[N@@H+](C)C2CCCC2)c1 ZINC001361162008
CSCC[C@H]([NH2+]Cc1cc(C)n(-c2ccnn2C(C)C)c1C)c1nc2ccccc2[nH]1 ZINC000013109881
O[C@@]1(C(F)(F)F)C=C(c2cccs2)[NH2+]N1c1nc(-c2ccc(Cl)cc2)cs1 ZINC000008752152
C#C[C@H](C)NC(=O)N1CCN(c2cc[nH+]cc2)[C@H](C)C1 ZINC000883581475
[NH3+][C@@H]1C[C@H](NC(=O)[C@@H]2CCCC23CC3)C12CCC2 ZINC000706240940
C[C@@H]1CN(C(=O)Cc2nnn(C(C)(C)C)n2)C[C@H]1CC[NH2+]CC1CCC1 ZINC001104231642
CCSC[C@H](C)[N@@H+]1C[C@@H]2C[C@H]1CO2 ZINC001173305312
CC(C)(C)OC(=O)N1C[C@H]([N@H+]2C[C@H]3[C@H](CC3(F)F)C2)C[C@H]1C(=O)N1CCSC1 ZINC001170040524
CCn1c2cc(Cl)c(Cl)cc2[n+](CC)c1/C=C/C=C1N(CC)c2cc(Cl)c(Cl)cc2N1CC ZINC000003872976
O=S(=O)(OCC(F)(F)C(F)(F)C(F)(F)C(F)(F)Cl)OCC(F)(F)C(F)(F)C(F)(F)C(F)(F)Cl ZINC000095708034
C[C@@H]([NH2+][C@H](CO)CCC(C)(C)C)c1ccc(S(=O)(=O)NCc2ccco2)cc1 ZINC000479514765
CCC[C@H]([NH2+][C@H]1CCc2cc(F)cc(F)c2C1)C(=O)Nc1cn(C(C)(C)C[NH2+]CC(C)(C)C)cn1 ZINC000038217837
COc1ccc([C@@H](C)[NH2+]CC#CC[NH2+][C@@H](C)c2ccc(OC)c(F)c2)cc1F ZINC000556502035
N#C[C@@H]1CC[C@H]([N@H+]2CC[C@H](C(F)(F)F)[C@@H](CO)C2)C1 ZINC000339192024
Cn1cc(-c2nnc(N3CCC(C)(C#N)CC3)n2C[C@@H](c2ccccc2Cl)[NH+](C)C)cn1 ZINC001314652504
C[C@@H]([NH2+]Cc1cc(Br)cc(Br)c1N)[C@@H]1CCOC1 ZINC000274443025
CNc1nc(N2CCC([N@@H+]3CCC[C@H](C(=O)NC4CC4)C3)CC2)ncc1F ZINC000071763452
C[C@@H](CC(C)(C)C#N)[NH2+][C@H]1CCc2nnn(C)c2C1 ZINC000927139779
N#C[C@@H]1CC[C@@H]([NH2+]CCCC[NH+]2CCN(c3cccc(C(F)(F)F)c3)CC2)C1 ZINC000442705453
C=CCOc1c(Br)cc(Br)cc1/C=C1\SC(=N)NC1=O ZINC000006192657
CC1(C)C[NH2+]CC[C@@H]1NS(=O)(=O)c1ccc([N+](=O)[O-])cc1C(F)(F)F ZINC000420456812
C[C@@H]1C[N@H+](CC[N+](=O)[O-])[C@@H]1C ZINC000930581222
C#CC[N@@H+]1CC(C)(C)CC[C@H]1CNC(=O)/C=C/C1CC1 ZINC001099008456
CC(C)Cc1ncc(CNc2ccc(N3CCC(O)CC3)c(C#N)c2)s1 ZINC000162692881
COc1ccc(C[N@H+]2C[C@H](C(=O)NCC[NH+](C)C)C[C@H](COc3cccc(C(F)(F)F)c3)C2)cc1OC ZINC000014732667
Brc1cnn(Cc2cnc(N3CCC[N@@H+](C4CCCC4)CC3)s2)c1 ZINC000302833414
CC[NH+](CC)CCNc1ncnc2c1sc1nc(CC(C)C)c3c(c12)CC(C)(C)OC3 ZINC000009310934
C=C1/C(=C\C=C2/CCC[C@@]3(C)[C@H]2CC[C@@H]3[C@H](C)CC[C@@H](O)C2CC2)C[C@@H](O)C[C@@H]1O ZINC000095644686
Cc1ccc(Nc2ncnc3c2cnn3C2CC[NH2+]CC2)cc1 ZINC000228941764
C[C@@H](CCO)C1(C[NH2+][C@@H](C)c2ccc(S(=O)(=O)NCc3ccco3)cc2)CCC1 ZINC000539507666
CC(C)(CO)CC[NH2+]CC[N+](=O)[O-] ZINC000905366501
C#CCN(C)c1nnc(CC[NH+]2CCN(c3ccccc3)CC2)n1CC[N@@H+]1CCCC(C)(C)C1 ZINC001286379505
COc1c(C[NH2+]C[C@@H](CO)Cc2ccc(C)c(Br)c2)c(C)nn1C ZINC000449599261
C[C@@H]1CN(c2nnc([C@@H]3CCS(=O)(=O)C3)n2CCOCC[NH+](C)C)CC[N@@H+](C2CCC2)C1 ZINC001494348348
Cn1ccnc1COc1ccc(C[NH2+][C@@H]2CCC[C@H]3[N@H+](C)[C@@H](c4ccccc4)C[C@@]3(C)[C@H]2O)cc1 ZINC000257336081
CCCCCCCC[C@@H](O)C[N@@H+]1CCCn2cnc(C[NH2+]C3CCC3)c2C1 ZINC001246037484
O=C(NC1C[C@H]2CC[C@@H](C1)[NH2+]2)[C@@H]1C[C@@H]1[N+](=O)[O-] ZINC000378185791
Cc1cc(-c2noc(-c3cn(CCCC[NH3+])nn3)n2)ccc1Br ZINC000841822157
c1cn(CCNc2cc3[nH]ccc3c[nH+]2)nn1 ZINC001154621637
O=[N+]([O-])c1cnn(C2CC([NH2+]CC3(n4cc(Br)cn4)CC3)C2)c1 ZINC000896912246
C[C@@H]1C[NH2+]C[C@@H](C)S1 ZINC000006031251
CCCCCC(=O)C=c1[nH]c2nnc(CCCCc3nnc4[nH]c(=CC(=O)CCCCC)c(=O)n34)n2c1=O ZINC000025573387
C[NH+]=C1NC(C)=CC(C)(C)S1 ZINC000005306000
CCSC[C@H](C)[N@@H+]1CC[C@H](OC)C1 ZINC001173298639
C#CCC[N@H+]1C[C@@H]2CCN(C(=O)[C@H]3CC=CCC3)[C@@H]2C1 ZINC001075539220
N#C[C@@H]1C[NH2+]C[C@H]1NC(=O)C12CC3CC(CC(C3)C1)C2 ZINC000834506343
O=[N+]([O-])CC[NH2+][C@@H]1C[C@H]2C[C@H]2C1 ZINC000905289988
O=C1C=CC[C@@H]2[C@H]3CCC[N@+]4([O-])CCC[C@@H](CN12)[C@@H]34 ZINC000238809353
O=[N+]([O-])/C=C\C(F)(F)F ZINC000008579998
Cn1cncc1C[NH2+]C1C[C@H]2CC[C@@H](C1)S2 ZINC000403712481
C=CC[N@H+]1CC[C@H]2CN(C(=O)C3(C)CCC3)CC[C@H]21 ZINC001036791073
CC(C)Oc1ccccc1[C@H](C)[NH2+]C[C@@H](O)COc1ccc(-c2nn[nH]n2)cc1 ZINC000824334481
CCC[C@@H](O)C[NH2+]CC[N+](=O)[O-] ZINC000905349249
CCn1ncnc1C[NH2+]C1(Cc2ccc(F)cc2Br)CCOCC1 ZINC000293513708
Cc1nc(-c2ccncc2)nc(N2CC[C@@H]3[C@H](C[C@H](Cn4cncn4)[N@@H+]3CC3CC3)C2)c1C ZINC001164745527
CCn1nc(C)c(C[NH+]2CCC([C@@H](Cc3ccccc3)[N@H+](CCOC)Cc3ccccn3)CC2)c1C ZINC000012242907
CC(C)c1nc(CN(C)C(=O)Cn2nccc2[C@@H]2CCC[NH2+]C2)cs1 ZINC000426465258
CC(C)(C)OC(=O)N1C[C@@H]2C[N@@H+](CC3(C#N)CC3)C[C@@H]2C1 ZINC000497299309
c1ccc2c(c1)nc1c3nonc3ncn21 ZINC000000032826
Oc1ccc(Nc2nnns2)cc1 ZINC000000119792
Cc1cnc(C[NH3+])n1-c1ccc(C(N)=S)cc1 ZINC001169030966
CN(Cc1cnccn1)c1nnc(-c2ccc(Br)s2)n1CC1([NH+](C)C)CCOCC1 ZINC001298406777
CCN1c2ccc(Oc3nc4ccccc4o3)cc2N(CC)/C1=C\C=C/c1n(-c2ccccc2)c2cc(Cl)c(Cl)cc2[n+]1CC ZINC000150552264
CC(C)CO[C@@H]1CCN(c2nnc(Cc3ccc(Cl)cc3)n2CCCc2nccs2)C1 ZINC001360064030
C[S@@](=N)(=O)CC[C@@H]([NH3+])P(=O)([O-])[O-] ZINC000001584385
CC[N@H+](C[C@@H]1CC[NH2+]C1)[C@@H](C)CC(C)(C)SCc1ccco1 ZINC001246934363
O=CNc1cccc(Br)c1[N+](=O)[O-] ZINC000040456592
CC(C)[n+]1cn(C)nn1 ZINC000017104964
Cc1c(Cn2c(CNC(=O)c3cccs3)nnc2N2CCC([NH2+]C(C)C)CC2)cnn1CC(C)C ZINC001304122164
C=CCOCC(=O)N1C[C@@H](C[NH2+]Cc2nnnn2C(C)(C)C)[C@H](C)C1 ZINC001105943310
C#CC[NH2+][C@H]1C[C@@H](C)N(C(=O)c2cnn(CC)c2C)C1 ZINC000989592602
CCN(CC[NH+](C)C)C(=O)c1ccc(N2CC[NH2+]CC2)c(NS(=O)(=O)c2ccc(CC(C)C)cc2)c1 ZINC000033033435
[NH3+]Cc1nc(C(F)(F)F)cs1 ZINC000003710555
CN(C)C(Nc1ccc(NC(=O)c2ccc(C(=O)Nc3ccc(NC(=[NH+]c4ccccc4)N(C)C)cc3)cc2)cc1)=[NH+]c1ccccc1 ZINC000150367448
C[C@@H]1CN(CCCc2nnc(CCCN3C[C@@H](C)[NH2+][C@@H](C)C3)n2-n2cccc2)C[C@@H](C)[NH2+]1 ZINC000225153366
COc1ccc(OC[C@@H](O)C[N@H+](Cc2cccn2Cc2ccccc2C)C2CCCCC2)cc1 ZINC000035840756
C[C@@H]([C@@H](O)C(F)(F)F)[N+](C)(C)C ZINC000001666951
COCCO[C@H](C)c1nnc(N2CCC[C@@H](c3nc(C)c(C)s3)C2)n1C[C@H](C)[NH+](C)C ZINC001302054125
C=CCc1cc(/C=N\NC(F)(F)C(F)(F)C(F)(F)F)cc(OCC)c1OCc1ccc(I)cc1 ZINC000409040798
Cc1cc(C)n(Cc2nnc(N3CCC[C@@H](C(=O)NC4CC4)C3)n2C[C@@H](CC(C)C)[NH+](C)C)n1 ZINC001290632767
CC(=O)N1CCC[N@@H+]([C@@H]2CN(c3nnc(-c4cnccn4)n3CC(C)(C)C[NH+](C)C)C[C@@H]2C)CC1 ZINC001508234411
CCCCC[NH+](CCCCC)CC(=O)OC[C@@]1(C)CCC[C@@]2(C)[C@H]3CCC(C(C)C)=CC3=CC[C@H]12 ZINC000004804092
C[N@@H+]1CC[C@]2(C1)C[C@@H](NS(=O)(=O)C1CC1)CCO2 ZINC000096207975
CCCC[C@@H](CC(C)C)[NH2+]CC1CC[NH+](C2CCOCC2)CC1 ZINC001173258041
CC(C)c1nc(CN(C)C(=O)Cn2ccc([C@H]3CCC[NH2+]C3)n2)cs1 ZINC000426496956
Cc1c([N+](=O)[O-])cc(S(=O)(=O)NCC2([C@@H](C)CCO)CCC2)c(C)c1[N+](=O)[O-] ZINC000790864775
Cc1ccc(-[n+]2cn(C(C)(C)C)nc2-c2ccccc2)cc1 ZINC000032815317
CCC1=NNC(N)=[NH+]N1 ZINC000049474202
CC(C)Cc1nnc(N(Cc2ccco2)Cc2ccco2)n1CCc1nccc(C(F)(F)F)n1 ZINC001359786624
CC(C)Cc1nnc(N2CCc3nc(C(F)(F)F)ncc3C2)n1CC1CCC(F)(F)CC1 ZINC001359826725
C=CC[C@H](CC)NC(=O)C(=O)NCC1([NH3+])CCCCC1 ZINC000419139044
C=CCn1cc(C(=O)NCCC[NH+](CC(C)C)CC(C)C)c(=O)c2cc(S(=O)(=O)N(CC)CC)ccc21 ZINC000009731238
CCC(CC)(CNS(=O)(=O)Cc1ccc(C#N)cc1F)[NH2+][C@H](C)c1ccccc1 ZINC000481058988
CCC[N@H+](CC)CCn1c(Cn2nc(C)cc2C)nnc1N1CCN(c2nc(C)cs2)CC1 ZINC001294528089
N#CCC[C@@H](C#N)CSc1nnc(-c2ccccn2)n1Cc1ccco1 ZINC000163445535
CC(C)C[N@H+](C)CCC[NH2+][C@@H](C)CCc1ccc(Cl)s1 ZINC001560916584
O[C@@H](c1cc2ccc(C(F)(F)F)cc2c2cc(C(F)(F)F)ccc21)[C@@H]1CCCC[NH2+]1 ZINC000001725685
C[C@H](CC(C)(C)c1c[nH]c2ccccc21)[NH2+][C@@H](C)CCCC[NH3+] ZINC000423427288
C[C@@H]1C[C@@H](C)C[N+](=C2C=C(N3CCCC3)CC(C)(C)C2)C1 ZINC000015953134
Cc1nc2sccn2c1CN1CCO[C@@H](CCc2cc[nH+]c(N)c2)C1 ZINC000257254779
CCC(O)(CC)Cn1c([C@@H]2CCO[C@H]2C(C)(C)C)nnc1N1CC[N@@H+](C2CCOCC2)C[C@H]1C ZINC001305858427
C#CCC[NH2+][C@@H]1C[C@]2(CN(C(=O)COCCOC)[C@@H]2C(C)C)C[C@H]1O ZINC001105611795
NCC1([NH3+])CCC1 ZINC000039117991
CC[C@@H](Cn1cncn1)[NH2+]Cc1ccc(C#N)cc1F ZINC000585726071
CCOc1cc(C[NH2+]C2C3CC4CC(C3)CC2C4)cc(Br)c1OCc1ccc(C)cc1 ZINC000020874681
Cn1cccc1-c1nnc(N2CCN(CC(F)(F)F)CC2)n1C[C@@H]1[N@H+](C)CCCC1(C)C ZINC001298886688
C=CCN(C(=O)N[C@@H]1CC[C@@H]2C[NH2+]C[C@@H]2C1)C1CC1 ZINC000418779760
CNC(NCc1sccc1Br)=[NH+]C ZINC000076105445
COc1cc2c(cc1O)CC[N@H+](C)[C@@H]2Cc1ccc(O)c(Oc2ccc(C[C@@H]3c4cc(OC)c(OC)cc4CC[NH+]3C)cc2)c1 ZINC000085492190
C[NH+](C)C[C@@H](c1ccc(O)c(Cc2cc([C@@H](C[NH+](C)C)C3(O)CCCCC3)ccc2O)c1)C1(O)CCCCC1 ZINC000077287267
C=CCS(=O)(=O)CC[NH2+][C@@H]1[C@@H]2CCO[C@H]2C12CCCC2 ZINC000371624128
C[C@]12CC3CC(SCC[NH3+])(C1)C[C@@](C)(C3)C2 ZINC000001733125
CCc1cnc(N2CC(C)([NH+](C)C)C2)nc1 ZINC001165117018
[NH3+]C[C@@H]1C[C@@H]1CO ZINC000034135312
Cc1nsc(NC(=O)N[C@@H](C)CC[NH3+])c1C#N ZINC000415722267
C=CCN(Cc1ccc(Cl)s1)S(=O)(=O)Cc1ccc(C#N)cc1 ZINC000016727777
CC[NH+](CC)[C@@H](CNc1ccc(S(=O)(=O)N(C(C)C)C(C)C)cn1)c1ccco1 ZINC000078878206
Nc1ncnc(Nc2ccccc2F)c1[N+](=O)[O-] ZINC000003892588
C[C@@H](CCO)[NH2+][C@H]1CCCN(C2CCCC2)C1 ZINC001256898736
CC(C)N(c1cncc(Cl)n1)[C@H]1CC[NH2+]C1 ZINC001158021387
CNS(=O)(=O)c1ccc([C@@H](C)[NH2+]CCc2nc(C(F)(F)F)cs2)cc1 ZINC000152244820
C[C@@H](C[NH2+][C@@H](CCCC[NH3+])c1ccc(F)cc1F)CC(F)F ZINC000902393711
C[C@@]1(C#N)CCCN(C(=O)NCC2([NH3+])CCCC2)C1 ZINC000595271373
CC[C@@H](C)[C@@H](NC(=O)[C@@H](C)[NH3+])C(N)=O ZINC000004762133
O=C(N1CC[C@H]2CN(C(=O)[C@@]34CC[N@H+](C3)CCC4)C[C@H]21)C1(F)CCCC1 ZINC001022054834
NC(=O)[C@H]1CCCC[C@@H]1[NH2+]Cc1c(F)c(F)c(Br)c(F)c1F ZINC000411542068
CCN(CC)c1ccc(-n2c(C)cc(/C=C3/S/C(=N\C(C)C)N(C(C)C)C3=O)c2C)cc1 ZINC000409212439
Cc1cc(C)c2c(c1)c(C)cc1nnc(SCc3cc4n(n3)CCC4)n12 ZINC000650311861
Fc1c(F)c(F)c(C=NNc2c(F)c(F)c(F)c(F)c2F)c(F)c1F ZINC000102130093
C#CCOc1ccc([C@@H](C)[NH2+]Cc2ccc(C)cc2OC[C@@H]2CCOC2)cc1 ZINC000167180501
Cc1c([C@H](C)Nc2ccc(N3CC[C@@H]([NH+](C)C)C3)cn2)cnn1C(C)(C)C ZINC000276558498
Cc1ccc(S(=O)(=O)C[C@@H](C)[NH2+]Cc2cc(F)cc(Br)c2)cc1 ZINC000542665097
CSC1=[N+](C)CCS1 ZINC000001712015
CO[C@@H]1[C@@H](C)[C@@H]([NH2+]CCS(=O)(=O)N(C)C)C12CCC2 ZINC000575222703
N#Cc1cnc(N2CCCC[C@H]2C[NH3+])c(Cl)c1 ZINC000571746699
C=C(Cl)C[NH2+][C@@H]1CCCN(C(=O)[C@@H]2C[C@H]2C)C1 ZINC000999904742
C=CC[C@@H]1CCCN(C(=O)N[C@@H]2C[NH2+]CC[C@H]2C)C1 ZINC000659539353
N#CC1CCC(Cn2cc(C[NH2+]C3CC3)nn2)CC1 ZINC000905815963
Cc1c(Cn2nnnc2C[NH3+])cccc1[N+](=O)[O-] ZINC000231886270
Cc1ccc(O)c(C[NH2+][C@H]2CCO[C@H](C(C)(C)C)C2)c1 ZINC000270653031
Cc1occc1Nc1nc2cc(C(F)(F)F)c(Br)cn2n1 ZINC001211238678
CO[C@@H]1CC[C@@H]1[N@H+](C)[C@H](C)C(=O)N[C@](C)(C#N)C(C)C ZINC000934130777
O=[N+]([O-])c1cccc2n[s+][n-]c21 ZINC000005218067
FC(F)C(F)(F)COCC[NH2+]Cc1cnc2ccc(Br)cn12 ZINC000277460633
[NH3+]CCc1c[nH]c2ccc(OC(=O)c3cccc(C(=O)Oc4ccc5[nH]cc(CC[NH3+])c5c4)c3)cc12 ZINC000003144307
C[N@H+](CCO)[C@@H]1CC[C@H]2[C@@H]3CC[C@H]4C[C@@H](O)CC[C@]4(C)[C@H]3CC[C@]12C ZINC000118918442
CC[C@@H]1C[C@H]1CN1CC[C@H]2CC[C@@H](C1)[NH2+]2 ZINC000723074567
COc1cc2cc[nH+]c(N3CC[C@@]4(C3)C[N@H+](CC3CC3)C[C@@H]4COCc3cccnc3)c2cc1OC ZINC001164754570
[NH2+]=C(NCc1csc(-c2ccco2)n1)Nc1ccc(OC(F)(F)F)cc1 ZINC000123616409
C=CC[N@H+](Cc1ccc(C)cc1-c1cnn(C)c1)[C@H](C)c1cccc(-n2cnnn2)c1 ZINC000555335701
CO[C@H](C[NH2+][C@@H]1CO[C@H](C)[C@@H]1C)C(C)C ZINC000405674449
C[C@@H]([NH2+]Cc1ccc(S(=O)(=O)CCO)cc1)c1cc(Br)ccc1O ZINC000790755530
C=CCCO[C@H](C)C(=O)N1C[C@@H](C)[C@H]([NH2+]CC(=O)Nc2nncs2)C1 ZINC001214283387
C=CCOc1c(Br)cc(C[NH2+][C@](C)(CO)c2ccccc2)cc1OCC ZINC000237028828
CCC(=O)Nc1cc(N(CC)CC)ccc1N=Nc1c(Br)cc([N+](=O)[O-])cc1C#N ZINC000256277136
C[C@H](CCc1cccn1C)[NH2+]Cc1ncc(I)s1 ZINC000285631427
CN(C)c1ccc(/N=N/c2nccs2)cc1 ZINC000103044348
CO[C@@H]1CC[C@@]2(C)C(=CC[C@@H]3[C@@H]4CC[C@]5(CN(C)C6(CC[NH+](C)CC6)O5)[C@@]4(C)CC[C@@H]32)C1 ZINC000253500185
C[C@@H]1CC[C@H]([NH2+]CCn2cnc(C#N)n2)CS1 ZINC000594525600
CCC[NH+](CCC)CCCN1C(=O)[C@H]2[C@H](C(=O)Nc3ccc(F)c(Cl)c3)[C@H]3C=C[C@@]2(O3)[C@@H]1C(=O)N[C@@H]1CCC[C@@H](C)[C@@H]1C ZINC000252586547
CC#CC[NH2+]CC[C@H]1CCCCN1C(=O)C(C)(F)F ZINC001271466992
C#CC[NH2+][C@@H]1CCN(C(=O)Cc2cnoc2)C[C@H]1CC ZINC001037895278
C=CC[N@H+]1CC[C@]2(CCN(C(=O)Cn3cc(C)cn3)C2)C1 ZINC001041119413
CC[NH+](CC)CCC[C@H](C)[NH2+]C(C)(C)c1cc(F)cc(F)c1 ZINC001258900635
[NH3+]CCSC1=NCCS1 ZINC000003641913
C#CCC[NH2+]C[C@@H]1CCCN1C(=O)[C@@H]1CCC1(C)C ZINC001270113443
CCn1nc(C)c(S(=O)(=O)N(CC[NH+](C)C)Cc2cccs2)c1C ZINC000084043281
Cc1c([N+](=O)[O-])cc2c(ncn2C)c1[N+](=O)[O-] ZINC000002024245
CCC(CC)[C@H](Cn1c(COc2cc(C)ccc2C)nnc1N1C[C@@H]2CCC[N@@H+]2C[C@@H]1C)[NH+](C)C ZINC001545820293
C[C@@H]([NH2+]CCc1nc2c(cccc2F)n1C)c1ccc(OCc2nccn2C)cc1 ZINC000537980939
C=CCn1c(C)cc(C(=O)COc2ccccc2C(=O)NCC[N+](C)(C)CC(=O)c2cc(C)n(CC=C)c2C)c1C ZINC000102342804
C#CCC[NH2+]C[C@@H]1CCCCN1C(=O)[C@H]1CC12CCC2 ZINC001266878274
CN(C)CCN(C(=O)[C@@H]1CCS(=O)(=O)C12C[NH2+]C2)[C@@H]1CCC[NH2+]C1 ZINC001161447147
C[C@@H]1CN(C(=O)C2(C(F)(F)F)CC2)C[C@H]1CC[NH2+]Cc1ncnn1C ZINC001104711639
[NH3+]CC[C@@H](NC(=O)Nc1ccc(Br)c(Cl)c1Cl)C(F)F ZINC000415472971
C[N+]1(C)C[C@@H]2C=CC[C@@H](C=C2)C1 ZINC000071785365
Cc1ccccc1-n1ncc2c1CC(C)(C)C[C@@H]2[NH2+]Cc1ccc(C#CC(C)(C)O)cc1 ZINC000012205344
CC(C)[N@H+](Cc1ccc(C(O)(c2cccs2)c2cccs2)o1)Cc1cccs1 ZINC000036154648
C[NH2+]C(C1CC1)C1CC1 ZINC000002559667
Cc1c(NS(=O)(=O)c2ccc(NCC[NH+](C(C)C)C(C)C)c([N+](=O)[O-])c2)c(=O)n(-c2ccccc2)n1C ZINC000514379641
C=CCn1c(Sc2ccc([N+](=O)[O-])c(C)n2)nnc1-c1ccoc1C ZINC000301659686
C#C[C@H](CO)[NH2+]C[C@@H](O)c1ccc(Br)cc1 ZINC000491752877
C#CC[NH2+]C[C@@H]1CN(C(=O)C2(CC(C)C)CC2)C[C@H]1C ZINC001106229866
CCS(=O)(=O)C[C@@H](C)[NH2+]Cc1c[nH]nc1-c1ccc(C(F)(F)F)cc1 ZINC000365956337
[NH3+][C@@H](c1ccc([N+](=O)[O-])cc1)c1c(O)ccc2ccccc21 ZINC000032098966
Cc1cc(C)n(Cc2nnc(N3CC[C@@H](OCC(C)C)C3)n2CCC[N@H+]2C[C@@H](C)O[C@@H](C)C2)n1 ZINC001290631900
C=C(C)C[NH2+]CC[C@@H]1CN(C(=O)[C@H]2CC2(F)F)C[C@H]1C ZINC001104160099
CCc1ccc(C[NH2+]C[C@@H](C)O)cc1 ZINC000005908630
C[NH+](C)C[C@@]12C[C@@H]1CN(c1ccc(N)cn1)C2 ZINC001156375508
Cc1ccc([N+]2=C3SCCCN3[C@@](O)(c3ccc(Cl)c(Cl)c3)C2)cc1 ZINC000004086738
CC(C)(C)c1nc2[nH]ccc2c(N2CC[C@@H]3[C@@H](C[C@H](Cn4cncn4)[N@@H+]3CC3CC3)C2)n1 ZINC001164741721
CC[C@H](C(=O)N[C@H](CC#N)C(F)(F)F)[NH+](C)C ZINC000928799333
O=C(OCC(F)(F)C(F)(F)C(F)(F)F)OCC(F)(F)C(F)(F)C(F)(F)C(F)(F)C(F)(F)C(F)F ZINC000169795701
O=S(=O)(c1ccc(Br)s1)N1CCC([N@@H+]2CC[C@@H](O)C2)CC1 ZINC000244969097
CC(C)(C)OCc1cn([C@@H]2CCC[NH2+]C2)nn1 ZINC001254063915
F[C@H]1COCC[C@H]1[NH2+]C1CCC2(COC2)CC1 ZINC001257900389
Cc1nn(C)c(C)c1C[C@H](C)[NH2+][C@@H](C)c1ccc(S(C)(=O)=O)cc1 ZINC000096478536
CCCC[NH+](CCCC)CCCN1C(=O)C(O)=C(C(C)=O)[C@@H]1c1ccc([N+](=O)[O-])cc1 ZINC000024672046
N#Cc1cc(Nc2ccc3ocnc3c2)c(Br)cc1F ZINC001210573260
N#Cc1c(F)cccc1[C@@H](C#N)c1ccc(Cl)cc1 ZINC000001400279
C[C@H](CC(C)(C)SCc1ccco1)[NH2+]CCCC[NH+](C)C ZINC001258298058
CC(=NNC(N)=[NH2+])c1cc(C)ccc1OC(F)F ZINC000915051094
OCC#Cc1csc(C[N@@H+]2C[C@H]3CC[C@@H]2CN(C2CCOCC2)C3)c1 ZINC000095354983
CSCCC(=O)N1CCc2nnc([C@@H](CC(C)C)NC(=O)C[NH+](C)C)n2CC1 ZINC000014969947
N#CCCC(F)(F)C(F)(F)C(F)(F)C(F)(F)C(F)(F)C(F)(F)C(F)(F)C(F)(F)C(F)(F)C(F)(F)F ZINC000068568570
CC[C@H](C)N/C(NCc1cn2ccsc2n1)=[NH+]/C ZINC000263249618
C[C@@H]([NH2+]Cc1ccc(-c2ccco2)cc1F)c1cccc(-n2cnnn2)c1 ZINC000684114137
Cn1c(=O)[nH]cc(CC[NH2+]Cc2nnc([C@H]3C[C@@H]([NH3+])C3)n2C2CC2)c1=O ZINC000243892535
O=C(CC[NH2+][C@H]1CCS(=O)(=O)C1)OCC(F)(F)F ZINC000032501434
CN(CC[NH3+])[N+](=O)[O-] ZINC000001723286
Cc1ccc(O)c2c1[C@H](C)C[C@@H]2[NH2+][C@@H]1C[C@@H](C)n2ncnc21 ZINC001333321373
C=CCn1cc(C[NH2+]Cc2ccc(S(N)(=O)=O)cc2)c(C)n1 ZINC000055393487
O=[N+]([O-])c1cc(F)cc2cn[nH]c21 ZINC000044185520
C#CCN(CC#C)c1nnc(Cc2cccnc2)n1CCC[NH+]1CCN(c2cc[nH+]cc2)CC1 ZINC001507652335
Cc1nn(Cc2ccc(C)cc2)c(Cl)c1C[NH2+]C[C@@H](c1cccs1)N1CCOCC1 ZINC000023257819
C[C@@H]([NH2+]CCS(=O)(=O)c1cccc(C#N)c1)[C@H](C)c1ccccc1C(F)(F)F ZINC000544462527
CC(C)C[C@@H](Cn1c(-c2ccccc2Cl)nnc1N1CC[C@@H](C[NH+]2CCCCC2)C1)[NH+](C)C ZINC001359766805
CCC1(C[NH2+]CC[N+](=O)[O-])COC1 ZINC000905281094
CC(C)(O)CC[NH2+]CC[N+](=O)[O-] ZINC000905217315
C=CC[C@@H]1CCCN(c2nnc([C@@H]3CCCS3)n2C[C@@H]2CCOC2)C1 ZINC000612133889
C=C[C@](C)(O)CC(=O)N[C@H]1C[C@H]([NH+](C)C)C12CCC2 ZINC000898829852
CC[C@@](C)([NH3+])c1cn(Cc2nc(-c3cccc(Br)c3)no2)nn1 ZINC000384238766
CC(=O)N[C@@H](C)C(=O)N[C@@H](C)C(=O)[O-] ZINC000002572098
Cc1cc(=S)[nH]c(=S)[nH]1 ZINC000000330473
Cc1coc(C)c1Cn1c([C@@H]2CCS(=O)(=O)C2)nnc1N1CCC(C[N@@H+](C)C(C)C)CC1 ZINC001290306953
C#CCCCC(=O)N[C@@H]1C[C@@]2(C[N@@H+](C)[C@@H]2C(C)C)C[C@H]1O ZINC000926153637
CCC[C@@H]1CN(c2nnc(-c3csc(N4CCOCC4)n3)n2C[C@@H](C)[NH+](CC)CC)CCO1 ZINC001294086039
CC1(C)OC[C@H]([C@@H]2O[C@H]3OC(C)(C)O[C@@H]3[C@H]2[NH3+])O1 ZINC000057678751
O=C(NCC[NH+]1CCCC1)[C@@H](C[N@@H+](Cc1ccc2c(c1)OCO2)C[C@@H]1CCCO1)Oc1ccccc1F ZINC000034708259
C=CCC[C@@H]([NH2+]CC(=O)N1CCOCC1)c1ccc(C(F)(F)F)cc1 ZINC000537130585
CC1=NN(c2ccc(C)c(C)c2)C(=O)C1=CNNc1ccc([N+](=O)[O-])cc1[N+](=O)[O-] ZINC000015974338
CCC(CC)[C@@H](NC(=O)CNCC[NH3+])[C@H]1[C@H]([NH3+])C[C@H](C(=O)OC)[C@H]1O ZINC001221072458
CC(C)(C)C#CC(=O)N1CC2(C1)CC[N@H+](C/C=C/Cl)C2 ZINC001147523609
COCC#CC[NH2+][C@@H]1CN(C(=O)[C@H](C)C(C)(F)F)C[C@@H]1n1ccnn1 ZINC001130009256
CCN1C(c2ccccc2)=C(c2ccccc2)S/C1=C/C=c1\s/c(=C\c2sc(-c3ccccc3)c(-c3ccccc3)[n+]2CC)n(CC)c1=O ZINC000097962850
c1ccc(Nc2ccc3c(c2)=[N+]2C(c4ccccc4)=C[C@H](c4ccccc4)C[C@]2(c2ccccc2)N=3)cc1 ZINC000059811497
C[NH+](C)C[C@@H]1Cn2ccnc2CN(C(F)(F)c2cncc(Cl)n2)C1 ZINC001164733773
C=C(C)C[NH2+][C@H]1C[C@@H](C)N(C(=O)c2ocnc2C)C1 ZINC000988489186
CCC1CCC(C(=O)N[C@@H](CCSC)C(=O)NCC[NH+](CC(C)C)CC(C)C)CC1 ZINC000004872217
O=C(OCC(F)F)OCC(F)(F)C(F)(F)C(F)(F)C(F)(F)C(F)(F)C(F)(F)C(F)(F)C(F)F ZINC000169795702
O=C1NC(=S)N(CCC2=CCCCC2)C(=O)C1=CNCCC1=CCCCC1 ZINC000006562358
CC1(C)C[NH2+]CC[C@H]1NCc1csc(-c2ccc(S(C)(=O)=O)cc2)n1 ZINC000584843231
Cc1cc(C=NNc2nc3ccccc3n2C)c(C)n1-c1oc(C)c(C)c1C#N ZINC000408666515
CC[C@@H]([NH2+]C[C@@H](C)CN1CC[NH+](C)CC1)c1cc(Br)ccc1O ZINC000155655372
Cc1cc(NC=C2SC(=S)N(C)C2=O)no1 ZINC000618255292
CCC[N@H+](Cc1c(CC)nn(-c2ccccc2)c1N1CC[NH+](CC)CC1)Cc1cccc(C)c1 ZINC000034836911
[NH3+]CCc1noc(-c2ccc([N+](=O)[O-])[nH]2)n1 ZINC000843129776
Cc1noc(C)c1C=O ZINC000000158502
COCc1nc(CNCc2nc(C#N)cs2)c(-c2ccccc2)s1 ZINC000514636101
C=CCNC(=O)C[NH2+][C@@H]1CCCC[C@H]1NC(=O)[C@@H]1CCNC(=O)CC1 ZINC001227734632
Cn1cncc1C[N@@H+]1CC[C@]2(C1)COCc1cnc(N3CCC(F)(F)CC3)nc12 ZINC000306140566
C[C@@](C#N)(NC(=O)C[N@@H+]1CC[C@@H](O)C12CCCC2)C1CC1 ZINC000332999879
CC(=O)N1CCC[N@@H+]([C@@H]2CN(c3nnc(C(C)C)n3CC[NH+]3CCC[C@@H](C)C3)C[C@@H]2C)CC1 ZINC001286869915
C[C@@H](CCCC(F)(F)F)[NH2+]CCCC[N@@H+]1CCCC[C@H]1C ZINC000480234309
C[C@@H]1C[C@@H](C)C[NH+](CCCC[NH2+]Cc2cn(C)nc2-c2ccc(C#N)cc2)C1 ZINC000180053377
CC(C)C[NH2+]CC[C@@H]1CN(C(=O)C#CC2CC2)C[C@H]1C ZINC001104174167
CC[C@@H](C(=O)N1CCN(C2CC2)[C@H](C#N)C1)[NH+](CC)CC ZINC000736017866
CCN(CC)c1ccc(C[NH2+]C(C)(C)CO)cc1 ZINC000006869657
C[C@@H]1CCC[C@](Cn2c([C@@H]3CCS(=O)(=O)C3)nnc2N(C)CC2CC(F)C2)([NH+](C)C)C1 ZINC001291069174
C[NH+](CCOC(=O)CCC(=O)OCC[N@@H+](C)C1C2CC3CC(C2)CC1C3)C1C2CC3CC(C2)CC1C3 ZINC000009379936
C#CC[NH2+][C@H]1CC[C@H](NC(=O)[C@@H]2C[C@@H](C)CO2)CC1 ZINC001034694315
CCC[N@@H+]1CCCC[C@H]1Cn1c([C@H](C)NS(C)(=O)=O)nnc1N1C[C@@H](C)[C@H](C(F)(F)F)C1 ZINC001294697611
Cc1ncnc(N[C@@H]2C=C[C@H]3C[NH2+]C[C@H]32)c1C ZINC001162794619
C=CCNC(NC[C@](C)(O)c1cc(C)oc1C)=[NH+]C ZINC000262322104
Cc1ccnc([N-]S(=O)(=O)c2ccc(N=Nc3ccc(=O)[nH]c3)cc2)n1 ZINC000018324019
COC[C@@H]1CCO[C@@H]1c1nnc(N(C)Cc2cscn2)n1C[C@@H]1CCC[N@H+](CC(C)C)C1 ZINC001302257849
COc1ccc(C[NH2+]CCc2cccc(C)n2)cc1OC[C@@H](O)C[NH+]1CCCCCCC1 ZINC000012305758
[NH3+]C1([C@H]2CN(C(F)(F)COc3cncc(Cl)n3)C[C@H]2CF)CC1 ZINC001164625522
CCOC[C@@H](O)C[N@H+](Cc1c(CC)nn(-c2ccccc2)c1Oc1ccc(OC)cc1)[C@@H](C)CC ZINC000036316400
CCc1cc[n+](C(C(=O)c2ccc(CCNS(C)(=O)=O)cc2)C(=S)Nc2cnn(CC)c2)cc1 ZINC000726178175
C#CCN1CCC[C@@H]([NH2+]Cc2ccnn2C2CCC2)C1 ZINC000922340655
O=C1N[C@H]2C[C@@H](C(=O)NC[C@H]3O[C@H](CCOc4cc(-c5ccncc5)ccc41)CC[C@@H]3O)[N@@H+](C1CCCC1)C2 ZINC000514287624
CCC[NH+](CCC)CCCC(=O)N1CC[C@H]2C[N@H+](C[C@@H](CC)OC)C[C@H]21 ZINC001189772275
Cc1cc(C)n(CCOc2ccc(C[NH2+][C@@H]3CCC[C@H]4[N@H+](C)[C@@H](c5ccccc5)C[C@@]4(C)[C@H]3O)cc2)n1 ZINC000585271181
CC[C@H](C)[N@H+](C)CCn1c(-c2cc(Br)c[nH]2)nnc1N1C[C@H](C)O[C@]2(CCOC2)C1 ZINC001305608748
N#Cc1ccc(CN2CCC([NH2+]C3C[C@H]4CC[C@@H](C3)[N@H+]4CC3CC3)CC2)cc1 ZINC001167964067
C=C(C)CN(Cc1cnn(C(C)C)c1)C(=O)NC[C@H](c1ccc(CC)cc1)[NH+](C)C ZINC000554216445
O=C1CSC(=S)N1/N=C/c1ccc(Cl)s1 ZINC000001711075
Cc1cc(C)c(/C=C/C[NH2+]CCCC[N@@H+](C)C2CC2)cc1C ZINC001474170097
Cc1nnc(SCC[NH2+]C2CCN(c3ncnc4nc[nH]c43)CC2)s1 ZINC000095505275
CC(C)(C)c1nccc(-n2ccc(CC[NH3+])n2)n1 ZINC001167726309
CCC[C@H](C)CN(C)c1nnc([C@@H]2CN(S(C)(=O)=O)CCO2)n1C[C@@H](C)[N@@H+]1CCC[C@H](C)C1 ZINC001293890219
C[C@@H]([NH2+]CC(=O)NCCNC(=O)C[NH2+][C@@H](C)c1ccc2ccccc2c1)c1ccc2ccccc2c1 ZINC000049580925
CC(C)c1nccn1CCC(=O)N1C[C@@H](O)[C@H]([NH+](C)C)C1 ZINC000257320538
C[C@@H]1CC[C@@H](C)[NH+]1CCN1CCN(c2nnc(CC3CC3)n2CCN(C)CC(F)(F)F)CC1 ZINC001291052735
C=CCN1CCN(C(=O)[C@@H]2CCCN2C(=O)[C@@H]([NH3+])CCCC[NH3+])CC1 ZINC001160431955
Cc1ccc(-c2csc(=S)n2CC(=O)OCC(=O)Nc2ccc([N+](=O)[O-])cc2C#N)cc1 ZINC000013060510
Cc1c(Cl)cnc(N2CC[C@@H]3CC[NH2+][C@H]3C2)c1C#N ZINC000591439074
FC(F)(F)C(F)(F)C(F)(F)N/N=C\c1cc(Br)ccc1OCc1ccc(Cl)cc1Cl ZINC000409033621
CC[NH+](CC)[C@@H](C)Cn1c(Cn2nc(C)cc2C)nnc1N1C[C@@H](C)OC2(CCOCC2)C1 ZINC001295383700
Cc1oc(-c2cccs2)nc1C[N@H+](C[C@@H]1CCCO1)CC1CC[NH+](C2CCCC2)CC1 ZINC000012468578
CCN1c2cc(C#N)ccc2N(c2ccccc2)/C1=C\C=C\C=C\c1n(-c2ccccc2)c2ccc(C#N)cc2[n+]1CC ZINC000685944352
O=c1[n-][nH]c(=O)n1N=Cc1ccc([N+](=O)[O-])cc1 ZINC000004990335
O=[N+]([O-])c1cc(Cl)cc(C(F)F)c1Cl ZINC000263624237
CC[NH+]1CCN(c2c(C[N@@H+](Cc3ccsc3)CC(C)C)c(C)nn2-c2cccc(F)c2)CC1 ZINC000034835952
CCC[N@@H+]1CCCC[C@@H]1c1ccc(N(c2cccc(F)c2)[C@@H]2CO[C@@]3(C2)CCC[NH2+]C3)nc1 ZINC001164654648
CNS(=O)(=O)c1c(C)c(C)ccc1[N+](=O)[O-] ZINC000119262717
CN/C(=[NH+]\C1CCCCC1)c1ccc(NC(=O)c2ccc(C(=O)Nc3ccc(/C(NC)=[NH+]/C4CCCCC4)cc3)cc2)cc1 ZINC000004758071
Cc1ccc([C@H](Cn2c([C@H](C)NS(C)(=O)=O)nnc2N(C)Cc2ccoc2)[NH+]2CCCC2)cc1 ZINC001304274837
C[NH+]=C(NC[C@@H]1CC=CCC1)N(C)C[C@H]1CCOC1 ZINC000261642177
[NH3+]C[C@@H]1OCCc2cn(CC3CCOCC3)nc21 ZINC000306133469
Cc1noc(CC[NH2+][C@H](C)c2nnn(-c3cccc(Br)c3)c2C)n1 ZINC000540174558
CC(C)[C@@H]1CC[C@@H]([NH2+][C@@H]2CCC(=O)N(C3CC3)[C@H]2c2ccnn2C)C[C@H]1C ZINC000582056939
CCC(C)(C)c1ccc(OCCOCC[n+]2cn(C)c3ccccc32)c(C(C)(C)CC)c1 ZINC000003205219
COc1cc(C[N@H+](C)CCc2ccccn2)ccc1OC[C@@H](O)C[NH+]1CCCCCCC1 ZINC000012449232
Cc1csc([C@H](C)C[NH2+][C@H](C)c2nnn(-c3ccc(F)cc3)c2C)n1 ZINC000186578085
Cc1nc(COC[C@@H]2C[N@@H+](C3CCCC3)Cc3cncn32)cs1 ZINC000248019197
CC(C)[NH+](CCCn1c(-c2ccc(C#N)cc2)nnc1N1CCC[N@@H+](C2CCCC2)CC1)C(C)C ZINC001360123966
O[C@@H](C[NH2+]CCc1ccccc1)COc1ccc(OC[C@@H](O)C[NH2+]CCc2ccccc2)cc1 ZINC000009090445
CC(C)CC(=O)N[C@H](Cc1c[nH]cn1)C(=O)N(C)CC(C)(C)C[NH+](C)C ZINC000890880610
COCc1ccccc1/C=C(/C)C[NH2+][C@@H](C)CCNS(=O)(=O)c1ccccc1 ZINC000513568422
CCc1cc(N2CC[C@@](F)(C[NH3+])C2)nc(C)n1 ZINC001157818972
CCOc1c(Br)cc(Br)cc1C[NH2+]C(C)(C)CC(C)(C)C ZINC000007521609
C[C@H]([NH2+][C@@H]1CCCN(S(=O)(=O)N(C)C)C1)c1ccc(C(F)(F)F)cc1 ZINC000515343849
C=CC[NH+](CC=C)[C@@H](CNC(=O)C(=O)N1CCN(C)C[C@@H]1C[NH3+])C(C)C ZINC000561252494
N#C[C@@H]1CCC[C@@H]1NC(=O)N[C@H]1CC[N@@H+]2CCCC[C@H]12 ZINC000332913382
C[NH+]1CCN(c2ccc(C[NH2+]Cc3cc(-c4ccccc4)ccc3O)cn2)CC1 ZINC000263661745
c1nc(C2C[NH2+]C2)cc(N2C3CCC2CC3)n1 ZINC001159086546
CCc1c(C(=O)C(C(=S)N[C@@H](C)CC)[n+]2cccc(C)c2)[nH]c(C)c1C(C)=O ZINC000154473944
CCC[NH+](CCC)CCCC(=O)N1CCO[C@@H]2C[N@H+](C[C@@H](C)CC)C[C@@H]21 ZINC001218952683
CC(C)c1nnc(N2CCN(C3CCCCC3)C(=O)C2)n1CC(C)(C)[N@H+]1C[C@@H](C)O[C@@H](C)C1 ZINC001305113176
Cc1ncsc1CN1C[C@@H]([NH+]2CCCC2)[C@H]2OCCC[C@H]2C1 ZINC000096040604
Cc1cnc(C[NH3+])n1-c1nc(C)cnc1C ZINC001169028532
C[C@@H]([NH2+]Cc1nc(C[NH3+])cc(=O)[nH]1)c1cc(Br)cc(Cl)c1[O-] ZINC000854232339
CC(C)(C#N)C[C@H](O)C[N@@H+]1C[C@@H]2COC[C@@]2(C)C1 ZINC000598627500
C[C@@H]1CCC[N@H+](CCn2c([C@@H]3CN(S(C)(=O)=O)CCO3)nnc2N2CC[NH+](C(C)(C)C)CC2)C1 ZINC001493804766
CC[N@@H+]1C[C@]2(C)CC[C@H](OC(C)=O)[C@@]34[C@@H]5C[C@H]6[C@H](OC(C)=O)[C@@H]5[C@](OC(C)=O)(C[C@@H]6OC)[C@@H](C[C@@H]32)[C@@H]14 ZINC000070691745
Cn1ncc2c1CC(C)(C)C[N@@H+]([C@H]1CC[C@H](C#N)C1)C2 ZINC000596599281
NC(=O)[C@@H](c1ccc(Br)cc1F)N1CCC([C@H]2CCC[NH2+]C2)CC1 ZINC000662291786
Cc1cnc(N2C[C@H]3OC[C@@H](C)[C@H]3C2)c(C[NH3+])c1 ZINC001167174558
OCC[C@@H]([NH2+]C[C@H](O)COc1cc(Cl)cc(Cl)c1)C1CCOCC1 ZINC000634720773
O=[N+]([O-])c1cccnc1N=NC=CCc1ccco1 ZINC000409091464
C=CCN1CC[C@H]([N@@H+]2CCC[C@H]2[C@H]2CCCOC2)C1=O ZINC000576035100
C[C@H]([NH3+])CN1CCCC(F)(F)[C@H](F)C1 ZINC001206744465
O=C([C@@H]1C[C@H]2CC[C@@H]1O2)N1CCC[C@H](C[NH2+]Cc2ncnn2CCF)C1 ZINC001024168967
C#C[C@H]([NH2+][C@@H]1CCOC2(CCOCC2)C1)c1ccc(Br)cc1 ZINC000894869638
Cc1ccc(C(=O)N2CC[C@@H](C)C[C@H]2C[NH2+]C[C@H]2CCS(=O)(=O)C2)o1 ZINC001087115343
CC[C@@H]1CN(c2nnc([C@@H]3CCC(=O)N3)n2CC(C)(C)[NH+]2C[C@@H](C)O[C@H](C)C2)CC[N@@H+]1CCOC ZINC001499721111
NC(=O)C1CCN([C@@H]2CCC[NH2+]C2)CC1 ZINC000019686353
Oc1ccc(Br)cc1C[NH2+]Cc1cc(-c2nn[nH]n2)ccc1F ZINC000823726575
Fc1cc(C(F)(F)F)cc(C2(C[NH2+]Cc3nccn3CC(F)(F)F)CC2)c1 ZINC000191101788
Cc1c(C[N@@H+]2CC[C@@]3(C2)COCc2cnc(N4CCC(F)(F)CC4)nc23)cnn1C ZINC000306139056
C=C(C)Cn1c(Cc2nc(C)cs2)nnc1N1CC[C@H](C)C(F)(F)C1 ZINC000519399573
CCc1ncc(C[n+]2csc(CCO)c2C)c(N)n1 ZINC000001673584
Cc1nc(Cc2nnc(N3CCO[C@H](COC(C)C)C3)n2CCC[NH+]2C[C@H](C)O[C@@H](C)C2)cs1 ZINC001290440471
Cc1ccc(C)c(N(C)S(=O)(=O)c2cc([N+](=O)[O-])ccc2C)c1 ZINC000055675093
Cc1ccc(-c2nnn(CC(=O)N(c3ccc(C)cc3)[C@@H](C(=O)NC(C)(C)C)c3ccc(N(C)C)cc3)n2)o1 ZINC000012470726
CCn1cc(C[NH3+])nn1 ZINC000050224545
CC(C)(C)n1cc(Br)c(C(=O)N2CCC[C@H]([C@@H]3CC[NH2+]C3)C2)n1 ZINC000662786262
CC(C)C[C@@](C)([NH3+])C(=O)N[C@H](C)C(C)C ZINC001219553892
CC(C)(C)OC(=O)N1CCO[C@@H]([C@H]([NH2+]CC(C)(C)CCC#N)C2CC2)C1 ZINC000367900287
CC(C)C[C@@H]([NH3+])C(=O)N[C@H](C(N)=O)c1ccc(O)cc1 ZINC000001570249
CCC[C@H](O)C[N@H+](Cc1c(-c2ccccc2)nn(C)c1Oc1ccc(OC)cc1)C(C)C ZINC000036306092
C[C@H]([NH2+][C@@H]1CO[C@@H](C)[C@H]1C)C1CCOCC1 ZINC000405686507
CC(C)OC[C@H]1CN(c2nnc(-c3cc(Br)cn3C)n2CCC(C)(C)C2CC2)CCO1 ZINC001360368033
FC(F)(F)Sc1ccc(C=S)cc1 ZINC000584577026
O=[N+]([O-])c1c(F)c(Br)ccc1I ZINC000306285980
O[C@H]1CC[C@H]([NH2+]C2CCC3(COC3)CC2)C1 ZINC001257896496
Cc1ccc(CN2CCn3c(C[N@@H+](C)C(C)C)cnc3[C@@H]2C)s1 ZINC000096201204
O=C(OCCC(F)(F)C(F)(F)Br)OCC(F)(F)C(F)(F)C(F)(F)C(F)(F)C(F)(F)C(F)F ZINC000169795824
CC(C)=CC[NH2+]CC[N+](=O)[O-] ZINC000905227895
C#CCC1([NH2+]C[C@@H](O)C2(O)CCOCC2)CCCCC1 ZINC000933264595
C[N@@H+](Cc1ccc([C@@H]2CCCCO2)s1)CC1CC[NH+](CCc2ccc(F)cc2)CC1 ZINC000012209516
CC[N@@H+]1C[C@H](C)N(c2nnc(-c3cc(Br)c[nH]3)n2CCN2CCOC[C@@H]2C)C[C@H]1C ZINC001295977860
C#CCC[N@@H+](C)C[C@H]1CCN(C(=O)[C@H]2CC=CCC2)C1 ZINC001267577372
CC[C@H](C)[N@H+](C)CCn1c(-c2ccc(-n3cnnn3)cc2)nnc1N1C[C@@H](C)C(F)(F)[C@@H](C)C1 ZINC001305609579
CC[C@]1(O)C[C@@H](C)[N@H+](C)C[C@@H]1C ZINC000004141683
CC[NH+](CC)CCOC(=O)c1cc2cc3cc(C(=O)OCC[NH+](CC)CC)c(=O)oc3c(C)c2oc1=O ZINC000005496714
C=CCN1C(=O)SC(=CNc2ccc(F)cc2)C1=O ZINC000036636242
Cc1nnc(N2CC[C@@H](N3CC[NH+](C(C)C)CC3)C2)n1CCc1ccc(OCC(F)(F)F)nc1 ZINC001290797573
Cc1cc(N2CCn3c(C[N@@H+](C)C(C)C)cnc3[C@@H]2C)nc(-c2ccc(Cl)nc2)n1 ZINC001164864896
C[C@@H]1[NH2+]CCC[C@@H]1Nc1c([N+](=O)[O-])ncn1C ZINC000229595660
C[C@@H]([NH2+]Cc1ccoc1)c1cc(Br)cs1 ZINC000193988796
c1cnc2cc3nc4c(nc3cc2n1)NON4 ZINC000000189814
[NH3+]CCCC[C@@H]1NC(=O)[C@@H]2C[C@H]([NH2+]Cc3nc(-c4ccccc4)cs3)CN2C1=O ZINC000014754435
CC[C@H](C)[N@H+](C)CCn1c(-c2cc(Br)c[nH]2)nnc1N1CCN(CC(C)C)C(=O)[C@H]1C ZINC001305610607
CC[N@@H+]1CCC[C@@H]1Cn1c(COc2cc(C)ccc2C(C)C)nnc1N1CCO[C@@H](C#N)C1 ZINC001313906002
O=S(=O)(c1ccc(/N=C/c2ccc(N(CCO)CCO)cc2)cc1)c1ccc(/N=C/c2ccc(N(CCO)CCO)cc2)cc1 ZINC000004830822
Cc1c(Br)cc(S(=O)(=O)NC(C)(C)CCC[NH3+])cc1[N+](=O)[O-] ZINC000431036896
C[C@H]1CNC(NN=CC2([C@H]3CCCCO3)CCC2)=[NH+]1 ZINC000872364048
C[C@H]([NH2+][C@@H]1CCN(C)[C@@H]1c1ccc(F)c(F)c1)c1ccc(-c2nn[nH]n2)cc1 ZINC000824547136
CC[C@H](C)[N@H+](C)CCn1c([C@@H]2CCO[C@H]2C(C)(C)C)nnc1N1CCO[C@@](C)(c2cnn(C)c2)C1 ZINC001305623133
COC(=O)c1cc(F)c(Br)cc1NC(=O)N[C@@H](C)CCCC[NH3+] ZINC000415630278
Cc1cnc(Cl)c(N2CC([NH+](C)C)C2)n1 ZINC001163940180
Cc1c([C@@H](C)[NH2+]Cc2cn(-c3ccc(C)cc3)nc2-c2ccc(F)cc2)cnn1C ZINC000012315743
CC1(C)NC(=[NH2+])NC(=N)N1c1ccc(S(C)(=O)=O)cc1 ZINC000001842836
CCn1cnnc1CC[NH2+]Cc1cn(-c2ccccc2)nc1-c1cccc(Br)c1 ZINC001200724620
CCc1nnc(NC(=O)[C@H](C)[C@H](C)[NH2+]Cc2cccn2CCC(C)C)s1 ZINC000513057561
CCc1ccc(-n2c(C)cc(C[NH3+])c2C)cc1 ZINC000011851004
C#CCC[NH2+][C@@H]1CN(C(=O)[C@@H](CCC)S(N)(=O)=O)C[C@H]1C(F)(F)F ZINC001112137934
Cc1nc(N(C)C2CC([NH3+])C2)ncc1[N+](=O)[O-] ZINC000579814813
CCOc1cc(C[NH2+][C@@H](CO)Cc2ccccc2C)cc(Br)c1OC(F)F ZINC001560442760
C[C@H](C(=O)N(C)CCC#N)[N@@H+]1CCC[C@]2(CCCCO2)C1 ZINC000369672120
Cc1c(Br)cc(S(=O)(=O)N2CC[C@@H]([C@@H](C)[NH3+])C2)cc1[N+](=O)[O-] ZINC000447250890
CCC(CC)[C@@H](Cn1c(Cc2ccc(Cl)cc2)nnc1N1CCC[N@@H+](C(C)C)CC1)[NH+](C)C ZINC001545817376
Cc1cnc(CSc2nnc(CC[NH3+])n2-c2ccccc2F)cn1 ZINC000426359967
CC(C)Oc1cncc(N2CC3(C2)C[NH+](C)C3)n1 ZINC001158869284
Cc1csc2cnc(N3CCC4(C[C@@H](F)CO4)CC3)nc12 ZINC001167212162
C=CCOc1c(Br)cc(C[NH2+]CC[C@H]2CCC[NH2+]C2)cc1OCC ZINC000414854905
Cn1cc(Br)cc1-c1nnc(N2CCC[N@@H+](C(C)(C)C)CC2)n1C[C@@]1(C)COCCO1 ZINC001298801142
O=C(N[C@@H]1C[NH2+]CC12CC2)[C@H]1C[C@@H]1C1CCCC1 ZINC001342204262
CC(C)[N@H+](C)CC1CCN(c2nnc(Cc3ccccc3F)n2CC[NH+]2CCCC(C)(C)C2)CC1 ZINC001360095954
O=[N+]([O-])c1c(Cl)ncnc1-n1ccnc1 ZINC000040448193
CC(C)c1nnc(N2CCO[C@@H](c3ccc(C(F)(F)F)cc3)C2)n1Cc1nccn1C(F)F ZINC001359723420
COC1(C(F)(F)F)CN(C(=O)C2C[NH2+]C2)C1 ZINC000409433365
CC(C)CCNS(=O)(=O)c1ccc(N2CC[C@@H]3[C@@H](C[C@@H](Cn4cncn4)[N@@H+]3CC3CC3)C2)nc1 ZINC001164741843
COCC[N@@H+]1CC2(C[C@@H]1COCC1CC1)CCN(c1ncccc1C(=O)N1CC[NH2+]CC1)CC2 ZINC001164788663
CC(C)c1nccn1CCC[NH3+] ZINC000006677618
CC1(C)O[C@@H]2[C@@H](CO)C[C@@H]([NH3+])[C@@H]2O1 ZINC000038251534
C#CCC[NH2+][C@@H](C)C1CCN(C(=O)COC(C)(C)C)CC1 ZINC001267485325
Cc1nccn1-c1ccc([C@@H](C)[NH2+]Cc2ccc(N3CC[NH+](C)CC3)cc2)cc1 ZINC000095459050
Nc1ccc(N2CC3CC2(C[NH3+])C3)nc1[N+](=O)[O-] ZINC000596013272
CC(C)[N@H+](C)CCCn1c(-c2cc3c(s2)CCCCC3)nnc1N1CC[NH+](C(C)C)CC1 ZINC001360097424
CC(C)[NH2+]C1CCN(c2nnc(-c3noc4c3COCC4)n2CCSCC(F)(F)F)CC1 ZINC001303465711
COc1cc2c(cc1OC)[C@@H](Cc1ccc(O)c(-c3cc(C[C@@H]4[NH2+]CCc5cc(OC)c(OC)cc54)ccc3O)c1)[NH2+]CC2 ZINC000004273394
C=C[C@](C)(CC[C@@H]1[C@](C)(OC(C)=O)CC[C@@H]2C(C)(C)CCC[C@@]21C)OC(C)=O ZINC000004680690
CC(C)[N@H+](C)Cc1cnc2n1CCN(c1ccc3ccc4ccc(Cl)nc4c3n1)[C@@H]2C ZINC001164863241
C[C@@H]1C[C@@H](c2ccc(F)cc2)C[N@@H+]1Cc1cn(CCC#N)nc1-c1ccncc1 ZINC000571601745
Cc1cc(Br)cc([C@@H](C)[NH2+][C@@H]2CCN(C3CCOCC3)C2=O)c1O ZINC000368749800
CN1C(=O)C(=C/C=C/[NH+](C)C)C(=O)N(C)C1=O ZINC000001559004
C[C@](O)(C[NH2+]CCCC#N)C(F)(F)C(F)(F)F ZINC000905205463
C=C(C)Cn1c([C@@H]2CCCS2)nnc1N1CCC[C@H]([C@@H]2CCOC2)C1 ZINC000424254946
[NH2+]=C(NCc1c(F)c(F)cc(F)c1F)N1CCN(c2nccs2)CC1 ZINC000095964290
C=CC[NH2+][C@H]1CCN(C(=O)Cc2[nH]cnc2C)[C@H](C)C1 ZINC001044840202
CC[C@H]1COCC[N@@H+]1C[C@H](O)CC1(C#N)CCC1 ZINC000886012525
C[NH+](C)C[C@@H]1Cn2ccnc2CN(C(F)(F)c2cc(Cl)nc(-c3ccccn3)n2)C1 ZINC001164732600
N#CC1CCC([NH2+]CC2CC3(C2)OCCO3)CC1 ZINC000896909826
C[C@@H]1C[C@]2(CC[C@@H](C[NH2+]Cc3cnc4ccc(Br)cn34)O2)CO1 ZINC000886332816
CCC/C(=N\NS(=O)(=O)c1ccc(CC(C)C)cc1)c1ccc(Cl)s1 ZINC000017081639
c1cnn(C[C@H]2CCCN2c2ncnc3sc4c(c32)CC[NH2+]C4)c1 ZINC000065498622
CC1(C)CC(=O)C(CCS(=O)(=O)OCC(F)(F)C(F)F)(CCS(=O)(=O)OCC(F)(F)C(F)F)C(=O)C1 ZINC000100484796
O=[N+]([O-])c1cc(F)ccc1-n1cncn1 ZINC000070163662
CC(C)(C)[NH2+]C[C@@H](O)COc1c(F)cc(Br)cc1F ZINC000004426144
O[C@@H]1OCCC[C@H]1C(F)(F)C(F)(F)C(F)(F)C(F)(F)C(F)(F)C(F)(F)C(F)(F)C(F)(F)Cl ZINC000068568621
COc1ccc(-c2csc3[nH]c(C[N@H+](C[C@@H](O)COCC(C)C)C4CCCCC4)nc(=O)c23)cc1 ZINC000036206304
CC[C@@H](C)C[NH2+]Cc1ccccc1C[N@H+](C)Cc1ccco1 ZINC000537865175
C#CCNC(N[C@@H]1[C@@H]2CCO[C@H]2C12CCCC2)=[NH+]CC ZINC000261678073
CC(C)c1noc(-c2ccnc(N3CC[C@@H]4[C@@H](C[C@@H](Cn5cccn5)[N@H+]4C(C)C)C3)c2)n1 ZINC001164835996
Cc1nccnc1[C@H](C)[NH2+][C@@H]1CN(C)C[C@@H]1C ZINC000722308486
CCC[C@@H](c1nnnn1Cc1ccco1)[N@H+](Cc1cc2ccc(C)c(C)c2[nH]c1=O)C1CCCCC1 ZINC000013499662
CN(CC1CC(F)C1)c1nnc(-c2cc(Br)cn2C)n1C[C@@H]1CCC[N@@H+]1CCCO ZINC001298481970
CC[C@@H](C(=O)N1C[C@@H]2CCC[C@]2(C[NH2+]CCOC(C)C)C1)[NH+](CC)CC ZINC001112528774
C=CCn1c(Sc2ncnc(CC)c2F)nnc1-c1ccc(F)cc1 ZINC000502393589
O=[N+]([O-])c1cn(CC(F)(F)F)nc1[N+](=O)[O-] ZINC000095098574
CC(C)C[C@H]([NH2+]CCNS(=O)(=O)Cc1ccon1)c1ccc(Cl)cc1 ZINC000162439993
c1nnc(N2CC[C@@H]3[C@@H]2CC[N@H+]3[C@@H]2CCOC2)s1 ZINC000096092109
C=C(C)Cn1c(Cc2nc(C)cs2)nnc1N1CCC[C@H]1C1CCC1 ZINC000581190781
Nc1cc(Br)c([N+](=O)[O-])cn1 ZINC000071255966
CN(C)S(=O)(=O)N(C)CC(=O)N1C[C@@H](C[NH+](C)C)[C@H](C[NH+](C)C)C1 ZINC000870018642
C#C[C@@H](O)[C@@H]1OC(C)(C)O[C@@H]1[C@@H]1COC(C)(C)O1 ZINC000005120815
CO[C@@H]1COCC[C@H]1Nc1c[nH+]cc2cc[nH]c21 ZINC001168194702
Cn1nccc1[C@@H](O)CC[NH3+] ZINC000082844564
[NH3+]CCCc1c[nH]nn1 ZINC000082054255
COCO[C@@H](C)c1cc(F)c(C[NH2+][C@@H](CO)Cc2ccccc2C)cc1Br ZINC001202024723
CN1c2ccccc2C(C)(C)/C1=C\C=C1\C=C(/C=C/C2=[N+](C)c3ccccc3C2(C)C)CC1 ZINC000685944735
CCOc1cc(C[NH2+]Cc2ccc(S(=O)(=O)N(C)C)cc2)ccc1OCC(C)C ZINC000061045365
O=[N+]([O-])c1cnnc(Cl)c1Cl ZINC000217721807
Nc1ncc(C[NH3+])c(N)n1 ZINC000001868469
CCCN(Cc1c(CC)nn(-c2ccc(F)cc2)c1N1CC[NH+](C(C)C)CC1)C(=O)NCC(=O)OCC ZINC000034835777
BrC12CC[NH+](CC1)CC2 ZINC000005134162
Cc1nc(-c2ccc(C(F)(F)F)cc2)sc1C[NH3+] ZINC000000169304
CCC[N@H+](C)CCC(=O)N1C[C@H]2C[NH+](CCOCCC(C)C)C[C@@]2(C)C1 ZINC001101438734
C[C@H]([NH2+]Cc1ccc2c(c1)CCS2(=O)=O)c1ccc(F)c(Cl)c1 ZINC000675088820
CO[C@H](C[NH2+]Cc1nnc2c(Cl)cc(C(F)(F)F)cn12)[C@@H]1CCOC1 ZINC000638344295
Cc1cccc[n+]1CC(N=Nc1ccc([N+](=O)[O-])cc1[N+](=O)[O-])c1ccc(Cl)cc1 ZINC000033591095
CCCC[C@H](CC)[C@H]1CC(=O)Nc2c1c(C)nn2-c1ncnc2nc[nH]c21 ZINC000072325625
CCC(CC)c1cc[n+](C(C(=O)c2ccccc2Br)C(=S)Nc2cnn(CC)c2)cc1 ZINC000726179371
C[C@@H]1C[C@H]1N1C[C@@H]([NH2+]Cc2cc(C#N)cs2)CC1=O ZINC000344549181
Cc1cc(C)[n+]2c(n1)SCC2 ZINC000000497141
O=C(C[C@@H]1C[C@H]2O[C@H](C[NH2+]C3CC[NH2+]CC3)[C@@H](O)[C@H]2O1)N1CCOCC1 ZINC000225514412
CC#CC[C@@H](CO)[NH2+]Cc1cccc(-n2cccn2)c1 ZINC000641767660
CC(C)(C)[C@@]1(C[NH3+])CCN(S(=O)(=O)c2cc(F)ccc2Br)C1 ZINC000866815166
CCOC[C@@]1([NH3+])C[C@@H]1S(=O)(=O)CC ZINC000217971535
C#Cc1ccc(C[NH2+]C[C@@H]2C[C@@H]3COC[C@@H]3O2)cc1 ZINC000922726641
Cc1oc(-c2cccc(Cl)c2)nc1C[NH+]1CCC(C(=O)NCC[N@H+](Cc2ccccc2)C(C)C)CC1 ZINC000009731842
C=C(C)Cn1c(-c2ccc(C)s2)nnc1N(C)Cc1noc(C2CC2)n1 ZINC000414535427
COc1ccc(C[NH2+]CCc2scnc2C)c(OC[C@@H](O)CN2CC[NH+](C)CC2)c1 ZINC000020877890
CN(C)c1ccc([C@@H](CNS(=O)(=O)CCCC(C)(F)F)[NH+](C)C)cc1 ZINC000908460686
C[NH+](C)[C@@H]1[C@H]2CO[C@H](O2)[C@H](n2cc(Cl)cn2)[C@H]1O ZINC000952844885
C=CC[NH2+][C@@H]1C[C@H](C)N(C(=O)Cc2ccc(F)cn2)C1 ZINC000989036705
CNS(=O)(=O)c1ccc([C@H](C)[NH2+][C@H](C)c2ccc([S@@](C)=O)cc2)cc1 ZINC000151910001
O[C@@H]1CN(C2CC[NH2+]CC2)C[C@@H]1n1cccn1 ZINC000409436232
CN(C)c1ccc(C[NH2+]C[C@H](O)CS(=O)(=O)c2cccs2)c(C(F)(F)F)c1 ZINC000793020547
COCCC[N@H+](Cc1ccc(C(O)(c2ccc(F)cc2)c2ccc(F)cc2)o1)Cc1cccs1 ZINC000036154676
CC[NH+]1CCN([C@@H](C)Cn2c(Cc3ccccc3F)nnc2N2CCC[N@@H+](C(C)C)CC2)CC1 ZINC001296131448
Cn1ncc(Br)c1[N+](=O)[O-] ZINC000000987400
CCCOc1ccc(C[NH2+]CCNS(=O)(=O)c2cc(C)ccc2Br)cc1C ZINC001308399487
C[NH2+]CCOC(C)(C)C ZINC000002507601
CC[N@@H+]1CCN(c2nnc(Cc3ccccc3F)n2C[C@@H]2C[NH+](CC(C)C)CCO2)C[C@@H]1C ZINC001296163247
COCc1nc(OC)cc(N2CC[C@@H]3[C@H](C[C@H](Cn4cncn4)[N@@H+]3CC3CC3)C2)n1 ZINC001164746855
COc1ccc(CCc2nnc(N3CCC([NH2+]C(C)C)CC3)n2C[C@@H](C)[NH+]2CCC(C)CC2)cc1 ZINC001300119837
CC[C@@H]([NH2+]Cc1ccc(S(N)(=O)=O)c(Br)c1)c1cccs1 ZINC000414322659
C=CCOC[C@@H](O)C[N@H+](Cc1c(-c2ccccc2)nn(C)c1N(C)C)CC(C)C ZINC000036301635
COc1ccc(N(C[C@@H](O)C[NH2+]CCC(C)C)S(=O)(=O)c2ccc(C)cc2)cc1 ZINC000016839620
CCC(=CNNc1ccc([N+](=O)[O-])cc1[N+](=O)[O-])C(F)(F)C(F)(F)C(F)(F)C(F)(F)C(F)(F)C(F)(F)F ZINC000068568602
O=S(=O)(c1ccc(Cl)cc1)N(C[C@@H](O)CON=C1c2ccccc2-c2ccccc21)c1ccc(Br)cc1 ZINC000102415155
Cc1n[nH]c(C)c1[C@@H](C)[NH2+]C1CCN(c2cc(C)[nH+]c(N3CCCC3)n2)CC1 ZINC000095370212
Cc1ccc(Cl)nc1C(F)(F)N1Cc2ncnn2C2(CC[NH2+]CC2)C1 ZINC001164416357
[NH3+]Cc1cc(-c2csc(CO)c2)ncn1 ZINC001205266610
O=C([C@H]1COC[C@H]2C[NH2+]C[C@H]21)N1CCCO1 ZINC000306142025
C[NH2+]Cc1nc(C)oc1C ZINC000005177595
Cc1oc(NC(=O)[C@@H](C)[NH2+][C@@H](C)c2ccc(Br)cc2)c(C#N)c1C ZINC000181130847
O=C(Cc1ccc(Br)c(Br)c1)N1CC[C@@H]2C[NH2+]C[C@@H]21 ZINC000852833129
Cc1csc(CN2C[C@@H]([NH+]3CCCC3)[C@H]3OCCC[C@H]3C2)n1 ZINC000096040603
COCC[N@@H+](Cc1c(-c2ccccc2)nn(C)c1Oc1ccccc1Cl)C[C@@H](O)COC(C)(C)C ZINC000036304969
CCCCCN(C(=O)CCC(=O)N1CCN(c2cc[nH+]cc2)CC1)c1c(N)n(CCCC)c(=O)[nH]c1=O ZINC000514385161
O=[N+]([O-])c1ccn([C@@H]2CCCC[C@@H]2[NH2+]C2CCN(S(=O)(=O)C3CC3)CC2)n1 ZINC000170606845
C[C@](C#N)(NC(=O)CSCC1CC[NH2+]CC1)C1CC1 ZINC000566182226
Cc1ccc(C)c(C[N@H+]2C[C@@H](Sc3ccc(F)cc3)C[C@H]2C(=O)NCC[NH+](C)C)c1 ZINC000015069718
C[C@@H](N1CCN(c2nnc(CC3CC3)n2CC(C)(C)[N@H+]2C[C@@H](C)O[C@@H](C)C2)CC1)C(F)(F)F ZINC001305111429
Cc1cccc(N2CC[NH+](CCCC[NH2+]Cc3cccc(F)c3OCC(F)(F)F)CC2)c1 ZINC001461040349
N#Cc1ccnc(N2C(=O)CCC2C(=O)[N+](=C(C(=O)NC2CC(F)(F)C2)c2ccccc2Cl)c2cncc(F)c2)c1 ZINC001560406171
CC[NH+](CC)CCNc1cccc2c1C(=O)c1cccc(NCC[NH+](CC)CC)c1C2=O ZINC000027524271
Cc1nc2n(n1)CCC[C@@H]2[NH2+][C@H]1CCC[C@H](C#N)C1 ZINC000185854183
C(c1nc2sc3c(c2c(N2CCCC[C@@H]2C2CC[NH2+]CC2)n1)CCC3)N1CCCCC1 ZINC001164419199
Cc1nc2cc(Br)cc(CC#N)c2o1 ZINC000089263580
CC(C)[C@@H](C(=O)[C@@H](C)[NH3+])[C@H]([NH3+])C(=O)[O-] ZINC000064219360
CC(C)(CCS(C)(=O)=O)[NH2+]CC1=Cc2cc(Br)ccc2OC1 ZINC000174637731
C=C(C)C[N@H+]1C[C@H](NC(=O)COC(C)(C)C)CC[C@H]1C ZINC001131977196
[NH3+]Cc1cnc2[nH]ccc2c1 ZINC000006643330
C[C@H](c1nc([C@H](C)n2cc(Br)cn2)no1)[N@H+]1[C@H](C)CC[C@@H]1C ZINC000580191414
CCCN(CCC)c1nnc([C@H]2CN(S(C)(=O)=O)CCO2)n1CC(C)(C)[N@H+]1C[C@H](C)C[C@H](C)C1 ZINC001294563518
O=[N+]([O-])c1cccc(Br)c1CO ZINC000054962322
C[N@H+](CCC(F)(F)F)[C@@H](CNc1ccnc(C#N)c1)c1ccc(Cl)cc1 ZINC000571309132
CC(C)Cc1nnc(N2CCN([C@@H](C)c3nccs3)CC2)n1C[C@@H](C)Cc1cccs1 ZINC001359850102
CC[N@@H+]1CCCC[C@@H]1c1ccc(N(c2ccc(C)nn2)[C@@H]2CO[C@@]3(C2)CCC[NH2+]C3)nc1 ZINC001164963360
Cc1ccc(S(=O)(=O)NCC[NH2+][C@@H](C)Cc2ccccc2[N+](=O)[O-])s1 ZINC000449207753
O[C@@H]([C@H](Cc1ccccc1)[NH2+]Cc1ccc(-n2cccn2)cc1)C(F)(F)F ZINC000604765235
Cn1ccnc1[C@](O)(CC[NH2+][C@H]1CC=C(c2ccc(F)cc2)CC1)C(F)(F)F ZINC000272604880
COCC[N@H+](Cc1ccccn1)[C@@H](Cc1ccccc1)C1CC[NH+](Cc2ccc(CO)o2)CC1 ZINC000015002729
N#Cc1ccccc1CN1CCC([NH2+]C2C[C@H]3CC[C@@H](C2)[N@H+]3CC2CC2)CC1 ZINC001167975603
Cc1ccc(S(=O)(=O)N/N=C\c2oc(-c3ccccc3Cl)c(-c3ccccc3Cl)c2[N+](=O)[O-])cc1 ZINC000005824140
Cc1cccc(N2C(=O)/C(=C/C=C/c3ccco3)C(=O)[N-]C2=S)c1C ZINC000409132796
Cc1csc(Nc2cc(C3CN(C(=O)/C=C/c4ccnn4C)C3)nc(C)n2)n1 ZINC000585292015
N=C(NC(N)=[NH2+])Nc1c(F)c(F)c(F)c(F)c1F ZINC000001561460
Cc1noc(C)c1C(C)(C)[NH2+]Cc1nc(=O)c2sccc2[n-]1 ZINC001170074149
Cc1ncc(C)c(N[C@H](C)[C@H](C)NC(=O)C(C)(C)C(C)C)n1 ZINC001113170274
Cc1cc(C=O)c(C)n1C ZINC000000336276
CC(C)OC[C@@H](O)C[N@H+](Cc1c(-c2ccccc2)nn(C)c1Oc1ccc(Cl)cc1)C1CC1 ZINC000036305117
Cc1c[n+]([O-])c(C)c(C)c1[N+](=O)[O-] ZINC000026893364
CC(C)CNC1=[NH+]CCS1 ZINC000003885616
Cc1[nH+]c2cc(NCc3ccc(N(C)C)cc3)ccc2n1C ZINC000000170079
O=[N+]([O-])c1ccc2nnc(C(F)(F)F)n2c1 ZINC000001383745
N#Cc1ccc(C(F)(F)F)nc1NC1CC[NH+]([C@@H]2CCCC[C@@H]2O)CC1 ZINC000132891557
Cn1c(-c2ccc(C=NNc3n[n-]c(=S)n3N=Cc3ccc(-c4cn5ccccc5[n+]4C)cc3)cc2)c[n+]2ccccc12 ZINC000018127332
CC(C)[C@@H](CCO)[NH2+]Cc1ccc(F)c(C[NH2+][C@@H](CCO)C(C)C)c1 ZINC000295065822
CC#CC[NH2+][C@H](CNC(=O)[C@H](C)CC(F)(F)F)C(C)C ZINC001271878078
C=CCOC[C@@H](O)C[N@@H+](CCOC)Cc1c(-c2ccccc2)nn(C)c1Oc1ccccc1F ZINC000036306718
CCc1ccc(-c2nnc(N3CCN(c4cc(C#N)ccn4)CC3)n2C[C@@H](C)[NH+](CC)CC)cc1 ZINC001305944883
C=CCC[C@H](O)C[N@H+]1CCO[C@@H]2CC[C@H](OC)C[C@H]21 ZINC000305367462
Cc1[nH]c2c(cc(C)cc2Cl)c1CCC[NH3+] ZINC000022130373
CN(C)c1ccc([C@@H]([NH3+])CNS(=O)(=O)c2ccc(C(F)(F)F)s2)cc1 ZINC000842785500
CC[NH2+]CCC1(CC)C(=O)NC(=O)NC1=O ZINC000001752377
CCC[NH+](CCC)CCCC(=O)N[C@@H]1C[N@H+](CCCC(C)(C)C)C[C@@H]1O ZINC001220740682
C[C@@H]1CN(C(=O)c2cn[nH]n2)C[C@H]1CC[NH2+]CCCOCC(F)(F)F ZINC001104380482
CC1(C)CC([NH2+]C[C@@H](O)COC(c2ccc(F)cc2)c2ccc(F)cc2)CC(C)(C)[NH2+]1 ZINC000007010014
COCC[N@@H+]1CCN(c2nnc(CC(C)(C)C)n2C[C@@H](c2ccc(C)cc2)[NH+]2CCCC2)C[C@@H]1C ZINC001316133773
CSc1[n-]c(=O)c([N+](=O)[O-])cc1C#N ZINC000001428573
FC(F)(F)C(Cl)(Cl)[C@@](F)(Cl)C(F)(F)F ZINC000049952247
c1nnnn1C1CC[NH2+]CC1 ZINC000032915046
Cc1nc([N+](=O)[O-])c(Br)[nH]1 ZINC000004311295
C=C(Cl)C[NH2+]C1CCN(C(=O)[C@H]2CCOC2)CC1 ZINC000990129520
C=C(C)Cn1c([C@H]2CCO[C@@H]2C(C)(C)C)nnc1N(C)[C@@H]1CC[N@@H+](CC)[C@@H](C)C1 ZINC000460558947
C#CC[NH2+][C@H]1C[C@@H](CNC(=O)C2CC(C(C)(C)C)C2)C1 ZINC001086282068
Cc1cnc(I)c([N+](=O)[O-])c1 ZINC000167724021
CNC(=O)NCC(=O)N1C[C@@H](C)[C@H](CC[NH2+][C@H](C)c2ncc(C)o2)C1 ZINC001104264875
CCOc1cc(C[NH2+]CCSc2nnnn2-c2ccccc2)cc(Br)c1OCC(N)=O ZINC000022107907
C=CCC[C@@H](CO)[NH2+]Cc1cc(Br)cc(Br)c1OCC ZINC000320270649
C=CCn1ncc(CN(Cc2ccc(C)o2)C2CC(C)(C)[NH2+]C(C)(C)C2)c1C ZINC000019216539
C=CCn1c(CC(C)C)nnc1N1CCN([C@H](C)c2ccsc2)CC1 ZINC000508491412
CC1([N+](=O)[O-])COC2(CCCCC2)OC1 ZINC000001566613
FC(F)(F)OCCC[N@@H+]1CC[C@]12CCOC2 ZINC001330673278
CC#CC[NH2+][C@H]1CC[C@H](NC(=O)[C@@H]2CC[C@H](C)C2)CC1 ZINC001270024859
CCOC[C@H](C)[NH2+]CC[N+](=O)[O-] ZINC000905217232
c1ncn(C[C@@H]2C[C@@H]3CN(c4ccc(OCC5CC[NH2+]CC5)nn4)CC[C@@H]3[N@H+]2CC2CC2)n1 ZINC001164748786
Cn1c(/C=C/c2cccs2)c([N+](=O)[O-])c(=O)n(C)c1=O ZINC000030702604
Cc1csc2sc3ccccc3[n+]12 ZINC000001648619
CC[C@@H](C)[N@H+](C)CCn1c(-c2cccn2C)nnc1N1CCN(Cc2cnc(C)s2)CC1 ZINC001305608868
C#CC[NH2+][C@@H]1CN(C(=O)c2c[nH]nc2CCC)C[C@H]1C ZINC001054834570
C/C=C/[C@@H]1CC(F)(F)[C@@]1(F)OC(F)(F)C(F)(F)OC(F)(F)C(F)(F)OC(F)(F)C(F)(F)OC(F)(F)F ZINC000101162919
Cn1cc(Br)c([N+](=O)[O-])n1 ZINC000002257400
Cn1nc(C(C)(C)C)c([N+](=O)[O-])c1N ZINC000039320098
C[C@H]([NH2+]Cc1cc(N(C)C)nc2ccccc12)c1ccc([S@](C)=O)cc1 ZINC000154476416
c1nc2ncn3c(c-2n1)SCCC3 ZINC000000076867
C[C@H]([NH2+]C1CCN(S(=O)(=O)C2CC2)CC1)c1ccc(Br)s1 ZINC000181267752
Cn1cc(Br)cc1-c1nnc(N2CCC(C#N)CC2)n1C[C@@H](c1ccco1)[NH+](C)C ZINC001314647496
CCC(CC)(CO)C[NH2+]Cc1c(Br)cncc1Br ZINC000394590654
CC(C)Cc1nnc(N2CCO[C@@H](c3ccc(Cl)cc3)C2)n1C[C@@H]1CSCCS1 ZINC001359866636
C=CCC[C@H](C)[N@H+]1C[C@@H](CNC(=O)C(F)F)[C@H](C)C1 ZINC001101670244
Cc1nc2sccc2c(N(C)C2C[NH2+]C2)n1 ZINC001166977000
Cn1ccnc1/C=N/CCc1ccc(S(N)(=O)=O)cc1 ZINC000005387403
[NH3+]CCC(=O)N1CC[C@@](O)(C(F)(F)F)C1 ZINC000161815018
CC(C)c1nnc(N2CCC[C@@H](C[N@@H+]3CCCC[C@H]3C)C2)n1CCOCC(F)(F)C(F)F ZINC001359706721
CC(C)[N@@H+]1[C@H](Cn2cccn2)C[C@@H]2CN(c3cc4nc(Cl)cnc4cc3F)CC[C@@H]21 ZINC001164841245
CC(C)(C)n1c[n+](-c2ccc(Br)cc2)c(-c2ccc(Br)cc2)n1 ZINC000012551155
C=C(C)C(=O)OCCN(CC)S(=O)(=O)C(F)(F)C(F)(F)C(F)(F)C(F)(F)C(F)(F)C(F)(F)C(F)(F)C(F)(F)F ZINC000095713147
Cc1ccc(/N=C2C(=N\c3ccc(C)cc3)\SC(=S)N\2CCC[N+](C)(C)C)cc1 ZINC000104311338
Cc1csc(N=NC(C)c2ccc([N+](=O)[O-])cc2)n1 ZINC000012200758
Cc1ccccc1OC[C@@H](O)C[N@@H+](Cc1cccn1Cc1ccc(F)cc1)CC1CCCCC1 ZINC000035840584
CN1CCC[NH2+]C1 ZINC000032152418
CCC[C@H](CCO)C[NH2+]Cc1ncc(Br)cc1Br ZINC000230556628
CCCn1nc(C)c(C[N@@H+](Cc2ccc(C)s2)C[C@@H](C)O)c1C ZINC000012185889
Cn1ccsc1=[N+]1CC1(C)C ZINC000003129779
C#CC[NH2+][C@H]1CCN(C(=O)c2ccoc2C2CC2)C[C@@H]1C ZINC001036150737
Cc1nc(Cc2nnc(N(C)CCN3CCOC(C)(C)C3)n2CC(C)(C)C[NH+](C)C)cs1 ZINC001290400627
CCC[C@H](C)[NH2+][C@@H](C)c1ccc(S(=O)(=O)NCCC[NH+](C)C)cc1 ZINC000675722709
COCCn1c(-c2ccc(F)cc2)c[nH+]c1NCc1cc(C(C)(C)C)c(O)c(C(C)(C)C)c1 ZINC000009720971
CC(C)[NH+](CCCn1c([C@H]2CCOC2)nnc1N1CCS(=O)(=O)C2(CCCCC2)C1)C(C)C ZINC001303291822
CCN1C=CC(=Cc2ccc3ccc(C)cc3[n+]2C)C=C1 ZINC000003656514
CC[N@H+](CCn1c([C@@H]2CN(S(C)(=O)=O)CCO2)nnc1N1C[C@@H](C)[NH+](CC)C[C@H]1C)C(C)C ZINC001502199230
C=CCCCCC[N@@H+]1C[C@@H](NC(=O)[C@@H]2CC[NH+](CC(C)C)C2)[C@H](OC)C1 ZINC001212401520
Cc1n[nH]c(C)c1Cl ZINC000000035825
Cc1nc(C[NH2+]CC[C@@H]2CN(C(=O)Cn3nccn3)C[C@H]2C)sc1C ZINC001104241159
O=S(=O)(N1CCC([NH2+][C@@H]2CCc3c2c(F)ccc3F)CC1)C(F)(F)F ZINC000269853847
[NH3+][C@@H]1CCC[C@H](Nc2ccc(F)c[n+]2[O-])C1 ZINC001154973908
Cn1cc[nH+]c1N[C@@H]1COC2(C1)CCN(CC#N)CC2 ZINC000096224777
C=C(C)[C@@H]1OCC[C@@H]1CNC(=O)NCC(C)(C)[NH+]1C[C@@H](C)C[C@H](C)C1 ZINC000437652896
CC(=O)c1sc2ncnn2c1C ZINC000000170009
CCOC[C@@H](O)C[N@H+](Cc1c(C)nn(-c2ccccc2)c1Oc1ccc(Cl)cc1)C(C)C ZINC000036303728
CCc1nnc(N2CCN(C[C@@H]3C[N@@H+](C(C)C)CCO3)CC2)n1CCO[C@H]1CCCC[C@H]1C ZINC001293131557
CN(CC[NH+](C)C)c1ncc(Br)cc1C#N ZINC000297508628
COC[C@@H](C)C[NH2+]CC[N+](=O)[O-] ZINC000905060542
CN(C)c1ccc(C[NH2+]CCCn2ccnc2)cc1 ZINC000002510441
FC(F)(F)CCN1CCC([NH2+]CC#Cc2ccc(C(F)(F)F)cc2)CC1 ZINC000180179155
Cc1cc(C)ncn1 ZINC000000388629
C=CC(=O)OC[C@@H](O)CC(F)(F)C(F)(F)C(F)(F)C(F)(F)C(F)(F)C(F)(F)C(F)(C(F)(F)F)C(F)(F)F ZINC000095681734
Cn1cc(C[NH2+][C@@H]2CCc3nccn3C2)cc1C#N ZINC000372774263
N#Cc1cccc(-c2cc(C(F)(F)N3C[C@@H]4[C@@H]([NH3+])[C@@H]4C3)cnc2Cl)c1 ZINC001164441212
O=[N+](Nc1ccc(Br)cc1)c1ccc(N=Nc2ccc(Br)cc2)cc1 ZINC000368053657
N#Cc1cc(C[NH2+]C[C@H](O)COc2ccc(C(F)(F)F)cc2)cs1 ZINC000921598162
Cn1cnc([N+](=O)[O-])c1CN1CCC[C@@H]([NH3+])C1 ZINC000346090953
O=[N+]([O-])c1ccc(-c2csc(Cc3nc(-c4ccc([N+](=O)[O-])cc4)cs3)n2)cc1 ZINC000002030850
CC(C)[N@H+](C)Cc1cnc2n1CCN(C(F)(F)c1cnc(Cl)c(-c3ccccc3F)c1)[C@@H]2C ZINC001164860325
CC[N@@H+]1CCC[C@@H]1CN(CCC(=O)N1CC[NH2+]CC1)S(=O)(=O)c1c(C)cc(C)cc1C ZINC000021534306
C=CCN1CC[C@@H](N2CCC[C@H]([NH2+]C(C)C)C2)C1=O ZINC000685002566
CC(C)(C)N/C(N)=[NH+]/Cc1cn2ccsc2n1 ZINC000262312961
[NH3+]CCC[C@@H]([NH3+])Nc1nc(N2CCOCC2)nc(N2CCOCC2)n1 ZINC001159779985
CCN1CCC([NH+]2CCC(C(=O)N[C@@H](C)c3cc(F)ccc3N3CC[NH+](C)CC3)CC2)CC1 ZINC001292649672
CN(C)C(=O)C[N@@H+]1CCOCC2(CCN(C(F)(F)c3cnc(Cl)c(C4=CC[NH2+]CC4)c3)CC2)C1 ZINC001164879191
C=CCCn1cc(CNCc2cc(Cl)ccc2Br)nn1 ZINC000657497634
Cc1ccc(S(=O)(=O)N2CCC(C(=O)N3C[C@@H](C[NH+](C)C)[C@H](C[NH+](C)C)C3)CC2)cc1C ZINC001471107738
Nc1c(Br)cc(Br)cc1C[NH2+]CC[C@@H](O)C(F)F ZINC000639378818
CSc1sc(Cl)c2c1/C(=N\O)CC(C)(C)C2 ZINC000004361622
CCN(CC)S(=O)(=O)c1ccc([C@@H](C)[NH2+]CCCc2nc(C(C)C)no2)cc1 ZINC000540167002
Cc1ccc(C(C)C)c(Oc2ccc(C[NH2+]CCCn3ccnc3)cc2[N+](=O)[O-])c1 ZINC000035310468
CC#CC[NH2+][C@H](C)C[C@@H](C)NC(=O)c1ccoc1Cl ZINC001134252789
CCOC(=O)c1ccc(NC(CCC(C#N)(C#N)CCC(Nc2ccc(C(=O)OCC)cc2)=[NH+]C(C)(C)C)=[NH+]C(C)(C)C)cc1 ZINC000005648900
C[C@@H](CC(C)(C)SCc1ccco1)[NH2+]CC[C@H]1CCC[NH2+]C1 ZINC001246226500
CCOc1ccc2[nH+]c3cc(/N=N/c4ccc5c(N)c6cc(OCC)ccc6[nH+]c5c4)ccc3c(N)c2c1 ZINC000005573692
O=c1c([N+](=O)[O-])cc(Br)cn1CCCCC(F)(F)F ZINC000096488997
Cc1cc(C[N+](C)(C)C)c(C)n1-c1ccc(C)cc1 ZINC000004147117
CN(Cc1c([N+](=O)[O-])ncn1C)[C@@H]1CC[NH2+]C1 ZINC000592472607
Cc1ccccc1-n1cccc1/C=C1\C(=N)N2N=C(CC(C)C)SC2=NC1=O ZINC000032964391
C[NH+](C)C(C)(C)C ZINC000001672345
C[C@@H](Cn1cncn1)[NH2+]Cc1cn(C(c2ccccc2)(c2ccccc2)c2ccccc2)cn1 ZINC000097102660
CC(C)(C)CC[NH2+]CC[C@H]1CCCS1(=O)=O ZINC000714349136
Cn1cnc(N2CC[NH2+]CC2)n1 ZINC000082853075
CC[C@@H]1OCC[C@H]1C(=O)N1C[C@H]2CC[C@@H](C1)N2C(=O)[C@@H](C1CC1)[NH+](C)C ZINC000969208251
Cc1nnc(-n2ccc([C@H](C)[NH3+])n2)c(C)c1C ZINC001169232011
C1C[C@@H]2COC[C@@H]2[NH2+]1 ZINC000082828843
CC1(C)C[C@@H](O)C[C@@](C)(C[NH3+])C1 ZINC000005190948
C#CC[NH2+][C@@H]1CN(C(=O)c2cncc(Cl)c2C)C[C@@H]1C ZINC001054755411
CC1=C(C)C[C@](C#N)(C(F)(F)F)[C@](C#N)(C(F)(F)F)C1 ZINC000075260455
Cc1nc(NC[C@@](C)(O)C[NH+](C)C)nc(NC[C@@](C)(O)C[NH+](C)C)n1 ZINC000480442635
C#C[C@@H](CC)NC(=O)N1CCC(C[NH+](C)C)CC1 ZINC000854070298
C=CC[C@H](C)[C@H](C)[NH2+]C[C@@]12COC(=O)N1CCOC2 ZINC000866519014
[NH3+]C1CCN(c2cc(C3CC3)nc3ncnn32)CC1 ZINC000096515958
CCO[C@@H](CC[NH+](C)C)CNS(=O)(=O)c1cc(Cl)c([N+](=O)[O-])cc1F ZINC000809825864
C=C(C)C[NH2+][C@H]1CC[C@H](NC(=O)[C@H]2CO[C@H](C)C2)CC1 ZINC001034682829
OCc1cc(N2CCn3c(c(Br)nc3C(F)(F)F)C2)cc[nH+]1 ZINC000897275378
Cc1cc(C)n2nc([N+](=O)[O-])c([N+](=O)[O-])c2n1 ZINC000004357636
Cc1[nH]nc([N+](=O)[O-])c1Br ZINC000001049768
CC(C)[N@H+](C)CC1CCN(c2nnc([C@@H]3CCC(=O)N3)n2C[C@@H](C)[NH+]2CCC[C@@H](C)C2)CC1 ZINC001291106644
O=[N+]([O-])c1ccc(NO)c([N+](=O)[O-])c1 ZINC000038171406
CCCC(O)(CCC)CNS(=O)(=O)c1cc([N+](=O)[O-])c(C)c([N+](=O)[O-])c1C ZINC000790847712
Cc1nccn1[C@H]1[C@@H]2OC[C@@H](O2)[C@@H]([NH2+]CC(C)C)[C@@H]1O ZINC000952844992
COCC[N@@H+]1CCN(c2nnc([C@H](C)NS(C)(=O)=O)n2C[C@@H](C)[NH+]2CCC(C)CC2)C[C@H]1C ZINC001504904002
C=CCC[C@H](O)C[N@@H+]1C[C@@H](O)CC2(CCOCC2)C1 ZINC000880585208
Cc1noc(C[C@@H]([NH2+]C[C@@H](O)COc2ccc(C(C)(C)C)cc2)c2ccccc2)n1 ZINC000429534803
C#CC[NH2+][C@@H]1CN(C(=O)c2cnoc2-c2ccco2)C[C@@H]1C ZINC001054816115
CC(C)Oc1ccc([C@@H](O)C[NH2+]Cc2cn(CCC#N)nc2-c2ccccc2)cc1 ZINC000236810848
CCC(O)(CC)C(C)(C)CNC(=O)N(CC[NH+](C)C)CC(=O)N(C)C ZINC000665764594
CC[C@@H](Cn1c(Cc2ccc(Cl)cc2)nnc1N1CCC[N@@H+](C(C)(C)C)CC1)[NH+]1CCCC1 ZINC001545997130
CC[C@H]([NH2+]Cc1ccc(-c2nn[nH]n2)cc1)[C@H](c1ccc(C)cc1)n1cncn1 ZINC000825142562
[O-][n+]1cccc2cccc(O)c21 ZINC000000388136
CCc1ccc(C[C@@H](C)[NH2+]CCc2ccc(C[NH+](C)C)cc2)cc1 ZINC001173245682
C=CCN(CC=C)C(=O)[C@H](C)[NH2+][C@@H](C)c1ccc(-n2ccnc2C)cc1 ZINC000183686237
CN1/C(=N\C(=O)C(C)(C)C)S[C@@H]2CS(=O)(=O)C[C@@H]21 ZINC000101318912
CC1(C)CC(O)CC(C)(C)[NH+]1C[C@@H](O)COCC12CC3CC(CC(C3)C1)C2 ZINC000027666049
CC(C)[N@H+](C)Cc1cc(=O)n2c(n1)CN(c1cccc(N3CCC([NH3+])CC3)n1)CCC2 ZINC001164812355
CC[C@H](C)[C@H](NC(=O)CCOCC(F)(F)C(F)(F)F)C(F)(F)F ZINC000436158111
CCC[C@H](CCO)C[NH2+][C@H](C)c1ccc(S(=O)(=O)C(F)F)c(OC)c1 ZINC000268895104
Cc1cc(Br)cc([C@@H](C)[NH2+]CCN2CCC([NH+](C)C)CC2)c1O ZINC000187278642
Cc1cc(CO)c(C)n1-c1c(C)cc(C)cc1C ZINC000000470869
[NH3+]C[C@@H](O)CN1CCSCC1 ZINC000020257221
C=C[C@@H]1OCC[C@H]1CNC(=O)N[C@@H](CC[NH3+])C(F)(F)F ZINC000424418196
C=CC[N@H+]1C[C@@]2(C)CN(C(=O)c3c[nH]nc3C)C[C@@]2(C)C1 ZINC000982413057
CC[C@H](C)[N@H+](C)CCn1c(CSc2ccc(Cl)cc2)nnc1N1CCN2CCOC[C@H]2C1 ZINC001305618702
C#CCN(CC#CC)C(=O)N[C@H](C[NH3+])C1CCCC1 ZINC000491306759
CCN(CC)c1ncc(C[NH2+][C@@H](C)c2ccc(S(=O)(=O)N(CC)CC)cc2)s1 ZINC000538313544
CCOC(=O)[C@@]1(C[NH3+])CC[C@@H](S(=O)(=O)CC)C1 ZINC000217946456
CC[N@H+](CC1CC1)C1CCN(C(=O)[C@@H](C)C#N)CC1 ZINC001039483031
FC(F)(c1cnc(Cl)c(C2=CC[NH2+]CC2)c1)N1C[C@@H]2CCC[C@@H](OCC3CC3)[C@@H]2C1 ZINC001164899547
CC(C)CC[NH2+]C[C@H]1O[C@H](Cc2cc(-c3ccc(F)cc3)on2)CC[C@@H]1O ZINC000077262585
COc1cc(C[NH2+]Cc2cnn(C)c2C)ccc1OC[C@@H](O)C[NH+]1CCSCC1 ZINC000015076450
Cc1nc2n(n1)C[C@H]([NH2+][C@H]1CC[C@@H]1C)CC2 ZINC000390479859
CC(=O)N1CCC[N@@H+]([C@@H]2CN(c3nnc(-c4cccn4C)n3CCCC(C)(C)C)C[C@H]2C)CC1 ZINC001301708191
Brc1ccc(-c2ccc3nnc([C@@H]4CCC[NH2+]4)n3n2)cc1 ZINC000217556807
C[NH+](C)CCN(Cc1ccc(C(F)(F)F)cc1)c1nc(N)nc(C(F)(F)C(F)(F)F)n1 ZINC001306994164
CC1=NN(C(N)=[NH2+])[C@@](C)(O)[C@@H]1C ZINC000005515714
CC1(C)Cc2c(cnn2-c2ccc(F)cc2)[C@@H]([NH2+]C2CCN(Cc3ccco3)CC2)C1 ZINC000012591378
c1ccn(CCCn2ccnc2)c1 ZINC000000159422
C=C(C)C(=O)OC(F)(F)C(F)(F)C(F)(F)C(F)(F)C(F)(F)C(F)(F)C(F)(F)C(F)(F)[C@@H](C)F ZINC000113832312
N#C[C@@H]1CC[C@H]([NH2+][C@@H]2CCCN3CCSC[C@@H]23)C1 ZINC000903271648
Cc1cccc(-c2nnc(N3CCN(CC[NH+]4[C@@H](C)CC[C@@H]4C)CC3)n2CCOCC(F)F)n1 ZINC001289985076
O=C(NC1CC[NH+]([C@@H]2CCCC[C@@H]2O)CC1)N[C@@H]1CCC[C@H]2OCC[C@@H]21 ZINC000121980186
CC[N@H+](CCn1c(-c2sc(-c3ccccc3)nc2C)nnc1N1CCO[C@@H](C#N)C1)C(C)C ZINC001313805413
Cc1nn(CC(F)(F)F)c(C)c1[C@@H](C)[NH2+]CC(=O)N(C)c1nccs1 ZINC000185633756
C[N@@H+]1CCC[C@@H]1CCNC(=O)[C@@H]1C[C@H](COc2ccc3c(c2)CCC3)C[NH+](Cc2ccc3ccccc3c2)C1 ZINC000199305058
CN1C(=S)N=NC1c1ccco1 ZINC000000221557
COc1ccccc1N1CC[NH+]([C@@H]2CCN(Cc3cccc(Cl)c3)C[C@@H]2CCC(=O)NCC(C)(C)C[NH+](C)C)CC1 ZINC000101626191
CC(C)[C@@](C)(C#N)NC(=O)[C@H](C)[NH2+][C@@H](C)c1ccc(NC(=O)c2ccc(F)cc2)cc1 ZINC000539276996
COC[C@@H](O)C[NH2+][C@@H]1CN(C(=O)C[N@H+](C)C(C)C)C[C@@H]1n1ccnn1 ZINC001130137144
[NH3+]Cc1ccc(CCC(F)(F)C(F)(F)C(F)(F)C(F)(F)C(F)(F)C(F)(F)C(F)(F)C(F)(F)F)cc1 ZINC000060272251
C[C@@H](CCn1c(Cc2c(F)cccc2F)nnc1N1CCC[N@@H+](C(C)(C)C)CC1)[NH+]1CCCCC1 ZINC001360510950
Cc1cc(Cl)cc(C)c1O[C@@H](C)c1nnc(N2CCC[NH+](C(C)C)CC2)n1CC[N@@H+](C)C(C)C ZINC001360991490
Cc1cc([C@@H]([NH2+]C2CCOCC2)C(C)C)c(C)s1 ZINC000095422324
Nc1cc(C(F)(F)F)c([N+](=O)[O-])cc1O ZINC000035636319
CC[N@@H+]1CCC[C@H]1CN(CC[NH+](C)C)C(=O)c1nnn(Cc2cc(C)on2)c1C ZINC000509069497
Cc1nnc([C@@H](C)[NH2+]CC[C@@H]2CN(C(=O)c3cnc[nH]c3=O)C[C@H]2C)[nH]1 ZINC001104333779
COc1nc(N[C@H]2C[NH2+]CC[C@H]2F)c(C#N)c(C)c1Cl ZINC001168227890
C[NH+](C)CC[C@@H](NS(=O)(=O)c1cc(S(C)(=O)=O)sc1Cl)C(C)(C)C ZINC000770682188
COC[C@H](OC)C(=O)N1C[C@@H](C)[C@H](CC[NH2+]CCCC2CCOCC2)C1 ZINC001104650916
CS(=O)(=O)c1nc2c(c(-n3cncc3C[C@@H]([NH3+])CO)n1)CC[NH2+]CC2 ZINC001158203074
C[C@@H]([NH2+]C[C@](O)(c1nccn1C)C(F)(F)F)c1ccc(Br)s1 ZINC000272000581
C[C@H]([NH2+]C[C@@H](O)COCc1ccc(Cl)cc1)c1ccc([S@](C)=O)cc1 ZINC000272896308
C[C@@H](CNCc1c(Br)cncc1Br)[N@H+](C)C1CC1 ZINC000394605959
N#CCOc1ccc(CSc2nncn2CCc2cccs2)cc1 ZINC000729240768
FC(F)(c1cc(Cl)nc(Cl)n1)N1CC(c2[nH+]cn3cc(-c4ccoc4)ccc23)C1 ZINC001165013787
C[C@@]1(O)CS(=O)(=O)C[C@@]1(C)SC(N)=[NH2+] ZINC000036719756
CCC(CC)[C@@H](Cn1c(CC2CCCC2)nnc1N1CC[N@@H+](C2CCC2)C[C@@H](C)C1)[NH+](C)C ZINC001545819421
CC(C)CN(c1nnc(Cc2ccncc2)n1Cc1nc2cccc(Cl)c2n1C)C(C)C ZINC001359992505
Cc1c([N+](=O)[O-])ccc(N)c1[N+](=O)[O-] ZINC000005419396
N#Cc1c(C(F)(F)F)cc(-c2ccc(F)cc2)[nH]c1=S ZINC000001386154
CC[N@@H+]1CCN(c2nnc([C@]3(OC(C)C)CCOC3)n2CCCN(C)CC(F)(F)F)C[C@H]1C ZINC001296140988
CC[NH+](CC)[C@@H](C)Cn1c(-c2cnn(C)c2)nnc1N1CCN(C(=O)[C@@H]2CCC[N@@H+]2C)CC1 ZINC001501799810
CC(C)C(C)(C)[NH3+] ZINC000003627630
CCN1c2ccccc2SC1=CC=Cc1cc(-c2ccccc2)cc(-c2ccccc2)[o+]1 ZINC000685944536
Cc1cnn([C@H]2[C@@H]3OC[C@@H](O3)[C@@H]([NH2+]C3CCC3)[C@@H]2O)c1 ZINC000952844997
Cc1ccc(S(=O)(=O)NCCN(C)c2nnc(CC(C)(C)C)n2CC2([NH+](C)C)CCC2)cc1 ZINC001492442534
CC[N@@H+]1CCC[C@H]1Cn1c([C@@H]2COCCN2C(=O)OC(C)(C)C)nnc1N(C)CCCCCO ZINC001296067960
CC(C)N(C)Cc1nn(C(F)(F)c2nc(Cl)cc(N3CCOCC3)n2)c2c1CC[NH2+]C2 ZINC001164684229
CC[NH2+][C@@H](C)CN ZINC000050270226
C[C@@H]1[NH2+]CCC[C@@H]1NC(=O)[C@@H]1C[C@H]1C(C)(C)C ZINC000699988815
OCCCSCC[NH2+]Cc1c(Br)cncc1Br ZINC000290931356
CCO[C@@H]1CN(C(=O)[C@H](CC)[NH+](C)C)C[C@H]1C[NH2+]CC(=O)NC(N)=O ZINC001264533780
C=CC[NH+](CC=C)[C@@H](Cn1c(-c2ccccc2F)nnc1N1CC[N@@H+]2CCCC[C@@H]2C1)C(C)C ZINC001359265949
CCc1nc(Cl)c(N2CCC3(CCC[N@@H+]3Cc3csc(C)n3)CC2)c(Cl)n1 ZINC001164693429
C[C@@H](CCc1ccc(F)cc1)[NH2+][C@H](CCC[NH3+])c1ccccc1 ZINC000415057183
C=CCCOCC(=O)N1C[C@@H]2CCC[C@@H]([NH3+])[C@@H]2C1 ZINC000644107958
CN(Cc1cc(C(C)(C)C)n[nH]1)c1nc(-c2ccncc2)nc2c1C[NH2+]C2 ZINC000072166252
Oc1ccc(F)cc1C[NH2+][C@@H]1CC2CCC1CC2 ZINC000386720619
Cc1nn(Cc2c(Cl)cccc2Cl)c(C)c1C[NH2+]Cc1ccc(N(C)C)cc1 ZINC000017318050
C[C@H](Cn1c([C@@H]2CCS(=O)(=O)C2)nnc1N1C[C@@H](C)CC(C)(C)C1)[N@@H+]1CCC[C@@H](C)C1 ZINC001305026145
C[C@@H]([NH3+])CC(=O)OC(C)(C)C ZINC000002569671
C[C@@H]([NH2+]CC[C@@H]1CN(C(=O)CC(F)(F)C(F)F)C[C@H]1C)C(=O)N(C)C ZINC001104682548
O=[N+]([O-])c1cnn(CCC(F)(F)F)c1 ZINC000071791960
CC[N@H+](CCn1c(C(=O)NC(C)C)nnc1N1CCC[C@@H](C[NH+]2CCCCCC2)C1)C1CC1 ZINC001295821044
C=C(C)C[NH2+][C@H]1C[C@H](NC(=O)[C@H]2OCC[C@H]2CC)C1 ZINC001020254843
C[C@H]1C[C@@H](CF)[N@H+](C[C@H]2COC(C)(C)O2)C1 ZINC001207920612
CCc1nn(-c2ccccc2)c(N2CC[NH+](CC)CC2)c1C[N@H+](CCCc1ccccc1)C1CC1 ZINC000034836949
N#Cc1cnn2cc(CNc3cc4c(c[nH+]3)CCC4)cnc12 ZINC000521625403
C[NH+](C)CCn1ccc(NCc2cnn(-c3ccc(Br)cc3)c2)n1 ZINC000178420205
Nc1cc(O)c(F)cc1F ZINC000000168054
Cc1cc(/C=N/c2ccc(Sc3ccc([N+](=O)[O-])cc3)cc2)c(C)n1-c1ccc(S(N)(=O)=O)cc1 ZINC000143623240
COCC(C)(C)Cn1c(Cc2c(F)cccc2F)nnc1N1CC[NH+](CCc2cccs2)CC1 ZINC001315769138
CCC1CCC(NC2(C[NH3+])COC2)CC1 ZINC001256866329
CC(C)[N@H+](C)Cc1cc(=O)n2c(n1)CN(c1ccc(OCC3CC[NH2+]CC3)nn1)CCC2 ZINC001164816760
CC(C)CN(c1nnc([C@H](C)Oc2ccccc2F)n1C[C@@H]1NC(=O)CC1(C)C)C1CCCC1 ZINC001359983730
CCC(C)(C)[C@@H]1CCc2c(C#N)c(NC(=O)C[N@H+](C)[C@H]3CC[C@H](O)CC3)sc2C1 ZINC000439303128
Cc1cnc(N(C(C)C)[C@@H]2CC[NH2+]C2)cn1 ZINC001158021741
CC(C)[N@H+](C)CCCn1c([C@@H]2CCCCO2)nnc1N1CCC(CC[NH+]2CCCC[C@@H]2C)CC1 ZINC001360100081
C[C@@H]1CCCC[NH+]1C[C@H](O)COc1ccc(S(=O)(=O)c2ccc(OC[C@H](O)C[N@H+]3CCCC[C@@H]3C)cc2)cc1 ZINC000101210316
Cc1n(O)c2c([n+]1[O-])/C(=N/[O-])C=C/C2=N/O ZINC000100342066
C[C@@H]1CC[C@@H](C)[NH+]1CCN1CCN(c2nnc(CC(C)(C)C)n2C[C@@]2(O)CCSC2)CC1 ZINC001291052777
C1[C@H]2C[N@@H+]([C@H]3CCCC4(C3)OCCO4)C[C@@H]12 ZINC001169935431
CSc1nccs1 ZINC000002570798
CCCn1ncc(C[N@@H+]2CCC[C@H](c3cc(N)n4nc(C)cc4n3)C2)c1C ZINC000019525945
C#C[C@H]([NH2+][C@H]1CC[C@@H]2[C@H]3OCC[C@H]3[C@@H]21)[C@H]1CCCO1 ZINC000902957177
FC(F)(c1nc(Cl)ncc1Cl)N1CC(c2[nH+]cn3cc(-c4ccoc4)ccc23)C1 ZINC001165015016
C[C@@H](Cn1c([C@H](C)Oc2ccccc2F)nnc1N1CC[NH+](CCC(C)(C)C)CC1)[N@H+](C)C1CC1 ZINC001360773475
Brc1ccc(N/C=[NH+]/c2ccc(Br)cc2)cc1 ZINC000003086206
CC[NH+](CC)CC(=O)N1CCN(c2nnc(CC(C)C)n2C[C@@]2([NH+](C)C)CCSC2)CC1 ZINC001501906651
COCc1cc(C[N@H+](CCc2ccc(OC)cc2)CC2CC[NH+](C)CC2)ccc1OC ZINC000012315935
C#CC[NH2+][C@H]1C[C@H]2C[C@@H](C1)N(C(=O)CCC(C)C)C2 ZINC001108615390
Cc1cn(C)c(CC(=O)N[C@@H]2CC[NH+](C3CC3)C2)c1C(=O)N[C@@H]1CC[N@@H+](C2CC2)C1 ZINC000495127391
C[NH+]1CCC(Oc2cc[nH+]c(N3CCCn4nnc(Cn5ccnc5)c4C3)c2)CC1 ZINC001164829386
CCOc1cc(C[NH2+][C@H](C)C2CCC(F)CC2)nc2nc(C(F)(F)F)nn21 ZINC000662000564
CO[C@H](c1ccccc1F)[C@@H](C)[NH2+][C@@H](C)c1ccc(NS(C)(=O)=O)cc1 ZINC000271913435
CN(C(=O)[C@@H]1C[C@@H]1[N+](=O)[O-])[C@@H]1CCC[NH2+]CC1 ZINC000364787165
CCN1C[C@H](C(=O)N2CC[C@@H](C)C[C@H]2C[NH2+]Cc2cnoc2C)CC1=O ZINC001087173234
CN(C)C(=O)[C@@H]1CCC[N@@H+]1CCCn1c(N2CC[NH+](C3CCOCC3)CC2)nnc1C(C)(C)C ZINC001503356860
CC(C)Cc1nnc(N2CCN(C(=O)[C@@H]3CCC[N@@H+]3C)CC2)n1C[C@@]1([NH+](C)C)CCC[C@@H](C)C1 ZINC001287463161
O[C@@H](C(F)F)[C@H](Cc1ccccc1)[NH2+]Cc1cnn(-c2ccc(C(F)(F)F)cc2)c1 ZINC000511997671
Cc1nnc(N[C@H]2C[NH2+]CC[C@H]2F)c(C)c1C ZINC001168227876
OCC(CO)[NH2+][C@H]1C[C@@](O)(CCc2ccccc2)[C@@H](Cc2ccccc2)[C@@H](Cc2ccccc2)[C@@H]1Cc1ccccc1 ZINC000067665444
CC1(C)CC[N@H+](CC(=O)N2C[C@@H]3CCN(C(=O)[C@@H]4C[C@H]4C4CC4)[C@@H]3C2)C1 ZINC001021786256
CC(C)[N@H+](C)Cc1cnc2n1CCN(c1ncc([N+](=O)[O-])c(C3C[NH2+]C3)n1)[C@@H]2C ZINC001164864530
C#CCn1ncc(S(C)(=O)=O)c1Br ZINC000218305970
Cc1noc(C=Cc2cc[nH]n2)c1[N+](=O)[O-] ZINC000005212103
C[C@H](NC(=O)[C@@H]1CCCN1C(=O)C[NH3+])C(=O)N1C[C@@H]([NH3+])C2(COC2)C1 ZINC001161508257
OCCC(F)(F)C(F)(F)C(F)(F)C(F)(F)C(F)(F)C(F)(F)C(F)(F)C(F)(F)C(F)(C(F)(F)F)C(F)(F)F ZINC000095681753
Cc1ccc(-c2ncc(C[NH2+]Cc3cccc(OCC[N@@H+](C)C4CCOCC4)c3)s2)cc1 ZINC001461138232
O=C([C@H]1[C@@H]2CCCC[C@@H]21)N1CCCC[C@H]1c1ncc2c(n1)CC[NH2+]C2 ZINC000247872868
CC(C)[NH2+]C(C)(C)C ZINC000002384729
Cc1oncc1Nc1nc(C)c(Br)c(Cl)n1 ZINC001210579592
O=[N+](N=c1ccn(O)cc1)c1cc[n+]([O-])cc1 ZINC000104233575
Cc1nn(CCCF)c(C)c1[N+](=O)[O-] ZINC000005921320
CC[NH+](CC)[C@H](CN1C(=O)N[C@@H](c2cccc(C)c2C)C1=O)c1ccco1 ZINC000431020009
CC(C)(C)c1cnc(SCC(F)F)s1 ZINC000170664061
FC(F)(c1c2c(nnc1Cl)CCC2)N1CC(c2[nH+]cn3cc(-c4ccoc4)ccc23)C1 ZINC001165015630
Cc1ccc([C@H](C[NH2+][C@@H](C)Cn2cc(Br)cn2)N2CCCC2)o1 ZINC000154033505
CS[C@@H]1CN(C(=O)c2sc(NC(=O)C(C)(C)C)cc2C)C[C@H]1[NH+](C)C ZINC000332681528
C=CCn1c(SCc2cc(=O)n3cc(C)ccc3n2)nnc1-c1ccc(F)cc1 ZINC000003405701
C[n+]1ccn(S(=O)(=O)n2ccnc2)c1 ZINC000034649958
[NH2+]=C1Nc2nc3ccccc3n2[C@@H](c2cnn(-c3ccccc3)c2)N1 ZINC000007030711
Nc1ccc(C[NH2+]CCN(Cc2ccc(N)cc2)[C@@H]2CS(=O)(=O)C[C@@H]2O)cc1 ZINC000575419912
Cn1cc([C@H]2OCC[C@H]2C[NH2+]Cc2csc(C3CC3)n2)cn1 ZINC000084317598
N#CC1(C[C@H](O)C[NH2+]CCNS(=O)(=O)c2ccccc2[N+](=O)[O-])CC1 ZINC000600724886
CCc1c(C)nc(C)nc1N1CCC([NH2+]CCSc2nnnn2C)CC1 ZINC000095529899
Cc1ccc(/C=C2/SC(=S)N([N-]C(=O)c3cccs3)C2=O)o1 ZINC000409339514
C[C@H]([NH2+]Cc1ccc(C#N)s1)c1cccc(N2CCCS2(=O)=O)c1 ZINC000557724092
Cc1nnc2ccc(N3N=C(C)C(=CNc4cc(Cl)cc(Cl)c4)C3=O)nn12 ZINC000036357729
C[C@@H]1CC[NH2+]C[C@@H]1Nc1ncc([N+](=O)[O-])cn1 ZINC000389723199
CC[NH+](CC)CCN(C(=O)Cn1nnc(-c2ccc(C)o2)n1)[C@@H](C(=O)NC(C)(C)C)c1ccc(F)cc1 ZINC000006511819
CC1=C[C@@H](C[NH2+]CCN(C)C)[C@H](C(C)C)C[C@H]1Cc1nnc(C(C)(C)C)o1 ZINC000030883539
CCC=CC(O)=CC(O)(C(F)(F)F)C(F)(F)F ZINC000001639212
Cc1ccc(-c2nnc(N3CCC([NH2+]C(C)C)CC3)n2C[C@@H](c2ccccc2Cl)[NH+](C)C)o1 ZINC001361207435
CN(c1ccccc1C[NH2+]Cc1ccc(C(=O)OCc2ccccc2)cc1)C1CC[NH+](C)CC1 ZINC001461552955
Cc1ccc(-n2cnc3cc(N=Cc4nc5ccccc5n4C)ccc32)cc1 ZINC000252635898
C[C@@H]1COC[C@@H]1[NH2+]Cc1nccn1C(F)F ZINC000699749496
O=S1(=O)CC[C@@H]([NH2+]C2CCN(c3nccs3)CC2)c2cc(F)ccc21 ZINC000684962598
CC1(C)[C@@H]2C[C@H]([NH2+][C@H]3COC[C@@H]3F)C[C@@H]21 ZINC001170736640
C[C@H]([NH2+]C[C@@]1(O)CCOC1)c1cc2cc(Br)ccc2o1 ZINC000182073931
[NH3+][C@]12C[C@H]1CN(c1ncc(Cl)cc1F)C2 ZINC001165313041
C[N@@H+]1CCN(CC[NH2+]Cc2cc(Cl)cc(Cl)c2[N+](=O)[O-])CC1(C)C ZINC000291696053
CCCCCN(C(=O)CCC(=O)OCC(=O)c1ccc(CCC)cc1)c1c(N)n(CCCC)c(=O)[nH]c1=O ZINC000012864483
O=C(N[C@@H]1CN(C(F)(F)c2cnc(Cl)c(C3=CC[NH2+]CC3)c2)[C@@H]2COC[C@@H]12)c1cnccn1 ZINC001164798814
CCC(CC)[C@H](Cn1c(Cn2nc(C)cc2C)nnc1N1CCO[C@H]([C@@H]2CCCO2)C1)[NH+](C)C ZINC001291974066
Cc1noc([C@]23COC[C@H]2C[N@@H+](C2CCOCC2)C3)n1 ZINC000096110050
Cc1nn(CCC#N)c2c1[P@@](=O)(Nc1ccc([N+](=O)[O-])cc1)N(C)C(c1ccc(F)cc1)=N2 ZINC000009090689
NC(=O)N1C[C@H]2C[NH2+]C[C@H]2C1 ZINC000083823731
Cc1ccnc2scc[n+]21 ZINC000000496321
CC[C@H](C)[C@H](Cn1c(-c2ccc(-n3cnnn3)cc2)nnc1N1C[C@@H](C)[N@H+](CC)C[C@H]1C)OC ZINC001291411743
CC(C)[C@@H](O)C[NH2+]Cc1csc(-c2cccc(Br)c2)n1 ZINC000236778522
CC(C)[N@@H+]1[C@H](Cn2cccn2)C[C@@H]2CN(c3nccc(-c4ccc(N(C)C)cc4)n3)CC[C@@H]21 ZINC001164843563
CSc1nccc(N2CCC([NH2+][C@H](C)Cn3nc(C)cc3C)CC2)n1 ZINC000095375519
C[C@H]1CN(c2nnc(-c3ccc(Cl)nc3)n2CC(C)(C)C[NH+](C)C)C[C@]2(CCCOC2)O1 ZINC001305148134
CC(C)C[C@@H](Cn1c(-c2ccc(C(C)(C)C)cc2)nnc1N1CC[NH+](CC2CC2)CC1)[NH+](C)C ZINC001359766878
CC(C)(O)c1cn(-c2ccc([N+](=O)[O-])cc2)nn1 ZINC000066089596
C1=CC2(CC1)OCCO2 ZINC000000388286
FC(F)(F)c1ccc(NN=Cc2cc(Br)c(OCc3ccc(Br)cc3)c(Br)c2)nc1 ZINC000409069071
C[NH2+]CCN(C)c1nc(Cl)nc(Nc2cccc(Cl)c2)n1 ZINC000199800383
O=[N+]([O-])c1cnc(N2CC[N@@H+]3C[C@@H](Oc4cccc(F)c4)C[C@@H]3C2)nc1C1C[NH2+]C1 ZINC001164905877
Cc1cc(Br)cn2cc(CC[NH2+][C@@H](C)C(C)(C)n3cncn3)nc12 ZINC000285243016
CC(C)[N@H+](C)Cc1cnc2n1CCN(c1nc(Cl)cc(C3CC[NH2+]CC3)n1)[C@@H]2C ZINC001164857955
Cc1cc([C@@](C)(O)Cn2c(Cc3csc(C)n3)nnc2N2CC[NH+](C(C)C)CC2)c(C)o1 ZINC001304152059
CC#CC[N@@H+]1C[C@@H]2CC[C@H](NC(=O)C(C)(F)F)C[C@H]2C1 ZINC000979486588
C[C@H](CC[S@](C)=O)[NH2+]Cc1cc(C#N)n(C)c1 ZINC000232315999
C[C@@H]1C[C@H](C[NH2+]C[C@H](O)CC(C)(C)C#N)[C@H](C)O1 ZINC000598728396
[NH3+][C@@H]1CCCO[C@@H]1C1CCN(c2ncc([N+](=O)[O-])cc2Br)CC1 ZINC000577166244
CCc1[nH]nc(-c2ccsc2)c1CN=[N+]=[N-] ZINC000409439911
Brc1ccccc1C[NH2+]Cc1cccs1 ZINC000020139467
Cc1ccc(O)c2c1[C@H](C)C[C@H]2[NH2+][C@H]1CCn2ccnc2C1 ZINC001324228976
C[NH+](C)C[C@@H]1Cn2ccnc2CN(C(F)(F)c2cnc(Cl)c(-c3ccncc3)c2)C1 ZINC001164734858
C[C@@H]1CN(c2nnc(CC3CC3)n2CCCC[N@@H+]2CCC[C@H]2CO)CCN1CC(F)(F)F ZINC001291270578
c1nc2c([nH]1)C1(CCCCC1)[NH2+]CC2 ZINC000008791935
Cc1ccc(N=C(NN=C(Nc2ccc(C)cc2)C(c2ccccc2)c2ccccc2)C(c2ccccc2)c2ccccc2)cc1 ZINC000008613507
C#CC[NH2+][C@@H]1CN(C(=O)c2ncnc3ccsc32)C[C@@H]1n1ccnn1 ZINC001070206753
CCOc1ccccc1[C@@H](C)[NH2+][C@@H](CCC[NH3+])c1ccccc1 ZINC000423497244
C=CC(C)(C)C(=O)NC[C@@H](C)[NH2+]Cc1oc(C)nc1C ZINC001266963112
CC(C)(C)OC(=O)N1C[C@@H]([N@@H+]2CC[C@@]3(CCOC3)C2)C[C@H]1C(=O)N1CCSC1 ZINC001170041227
CC(C)(C)N1C=[N+](C(C)(C)C)CC1 ZINC000001639394
C=C(C)C[N@@H+]1C[C@@]2(C)CN(C(=O)c3nc[nH]n3)C[C@@]2(C)C1 ZINC000982652807
[NH3+]C[C@@H]1CN(Cc2cc(Br)cc3c2OCC3)C[C@@H]1C(F)(F)F ZINC000873227296
Cn1cc(C[NH2+]CCc2nc(C(C)(C)C)cs2)c(-c2ccc(C#N)cc2)n1 ZINC000180174051
C=C(C)C[NH2+]C1CC2(CC(NC(=O)[C@@H](F)CC)C2)C1 ZINC001121555987
C=CCN(Cc1ccc(Cl)s1)S(=O)(=O)c1c[nH]c(C(C)C)n1 ZINC000122735183
COCC[N@@H+]1CC2(C[C@@H]1COCC1CC1)CCN(c1nc(Cl)nc(C)c1C)CC2 ZINC001164789388
NNc1c(F)c(F)cc(F)c1F ZINC000000035750
CCOc1cc(C[NH2+]CCSc2nnnn2-c2ccccc2)cc(Br)c1OCc1ccc(Cl)cc1Cl ZINC000102559336
CC(C)[C@@H](Cn1c(CC(C)(C)C)nnc1N(C)Cc1ncnn1CC(F)F)[NH+]1CCCC1 ZINC001302526176
CC(/C=C/C=C(C)/C=C/C(=O)[C@@]1(C)C[C@@H](O)CC1(C)C)=C\C=C\C=C(C)\C=C\C=C(C)\C=C\C1=C(C)C[C@H](O)CC1(C)C ZINC000103652376
CCC[N@H+](C)C[C@@H]1CCN(c2nnc([C@@H]3CCS(=O)(=O)C3)n2C[C@@H](C2CC2)[NH+](C)C)C1 ZINC001500721608
CC(C)c1[nH]nc(-c2ccco2)c1CN=[N+]=[N-] ZINC000409442437
Nc1ncn(C(=O)[C@@H](N)CC[NH3+])c(=NC[C@@H]2CC[NH2+]C[C@@H]2O)c1Cl ZINC001218775218
CC(C)[C@](C)(C#N)NC(=O)C[NH2+][C@@H](C)c1ccc(Br)s1 ZINC000444785930
CC(C)(CO)[C@@H]([NH2+]CCC(=O)N1CCc2sccc2C1)c1cccs1 ZINC000411733169
COCC[N@@H+]1CC2(C[C@@H]1COCC1CC1)CCN(C(F)(F)c1cc(Cl)nc(C#N)c1)CC2 ZINC001164782676
C[C@@H](C[C@H](C)[NH2+]CC1CCCC1)NC(=O)C#CC1CC1 ZINC001134322256
C=C[C@@H]1OCCC[C@H]1[NH2+]Cc1cnc2c(C#N)cnn2c1 ZINC000573683940
Nc1[nH][nH+]c(N)c2ncnc1-2 ZINC000006057084
CC(C)[NH+](CCn1c([C@@H]2CCS(=O)(=O)C2)nnc1N1C[C@@H]2CCCCCC[C@@H]21)C(C)C ZINC001303298252
C=C(C)C[NH2+][C@@H]1C[C@@H](C)N(C(=O)c2cnn(C)c2)C1 ZINC000988012871
CN1C[C@H]2[C@@H](CC[N@@H+]2C[C@H](O)CC2(C#N)CCC2)C1 ZINC000886214987
CCOC(=O)c1ccc(NC(=O)c2cc([N+](=O)[O-])ccc2NC(=O)C[NH2+]CCCSCc2ccco2)cc1 ZINC000101349885
O=C1COC2(CC[NH2+]CC2)CN1c1cncnc1 ZINC000306138043
CC(C)(C)c1ccc(C#N)c(NCc2nnc(-c3ccc(F)cc3)[nH]2)n1 ZINC000613420719
C=CC[C@@H](CC)NC(=O)N1CC[C@H](N2CC[NH2+]CC2)C1 ZINC000418148571
COc1ccc(C[C@@](C)(CO)[NH2+]Cc2cnn(Cc3ccc(C(F)(F)F)cc3)c2)cc1 ZINC001179519792
CCC[N@H+](Cc1ccc(C(O)(c2cccc(F)c2)c2cccc(F)c2)o1)Cc1cc(OC)cc(OC)c1 ZINC000036167642
C[C@H](Cn1cc(Br)cn1)[NH2+]C[C@H](C)c1nc(-c2ccccc2)no1 ZINC000179478290
CCC(CC)[C@@H](Cn1c([C@@H]2CCCCO2)nnc1N1CC[NH+](Cc2ccccc2C)CC1)[NH+](C)C ZINC001545814537
Cc1ccc(/N=C/c2cc(Br)ccc2Oc2ccc([N+](=O)[O-])cc2[N+](=O)[O-])cc1 ZINC000409200948
CC(C)[N@H+](C)Cc1cnc2n1CCN(c1nc(S(C)(=O)=O)nc3c1CC[NH2+]CC3)[C@@H]2C ZINC001164859827
CC(C)CC[NH2+][C@@H]1[C@H]2CO[C@H](O2)[C@H](n2ccnc2)[C@H]1O ZINC000952844835
Cc1nc(C)c(C=NNC2=[NH+][C@@H]3CCCC[C@H]3N2)o1 ZINC000793033458
COC[C@H]1C[C@@H]([NH2+]C2CCC2)[C@H](O)[C@@H]1O ZINC000225508694
C[C@@H]([NH2+]CC#Cc1ccc(C(F)(F)F)cc1)c1ccc(N2CCOC2=O)cc1 ZINC000181213730
C#CC[NH2+]C[C@@H]1OCC[C@@H]1c1n[nH]c(CNC(=O)[C@H](C)C(F)(F)F)n1 ZINC001130227560
CCCCN(C)S(=O)(=O)NC[C@@H](c1ccc(C(F)(F)F)cc1)[NH+](CC)CC ZINC000518909351
C[C@@H]([NH2+][C@@H](C)c1ccccc1O)C(C)(C)C ZINC000133986499
CC(C)[C@@H](C)[N@H+](Cc1cccn1Cc1ccc(C(F)(F)F)cc1)Cc1cccc(Cl)c1 ZINC000035844685
N#C[C@@H]1CC[C@H]([NH2+]CCc2cn3c(n2)SCC3)C1 ZINC000333067233
O=[N+]([O-])c1ccc(OCC(F)(F)F)nc1 ZINC000001043070
Cc1c(Br)cc(S(=O)(=O)NC2(C)CC[NH2+]CC2)cc1[N+](=O)[O-] ZINC000420447937
C=CCn1c([C@@H](C)NS(C)(=O)=O)nnc1N1CCC([N@@H+]2CCO[C@@H](C)C2)CC1 ZINC000508885258
[NH3+]C[C@@H](O)COCC(F)(F)C(F)(F)C(F)(F)C(F)(F)C(F)(F)C(F)(F)C(F)(F)C(F)F ZINC000100237578
O=S(=O)(C1CC1)N(C[C@H]1CCC[C@]2(CC[NH2+]C2)O1)c1nc(Cl)ccc1CN1CCCC1 ZINC001164947380
CC(C)(C[NH2+]CC1=Cc2cc(Cl)cc(Cl)c2OC1)[C@@]1(O)CCOC1 ZINC000647246585
CCC[C@@H]([NH2+]Cc1ccc(S(=O)(=O)NCCOC)cc1)c1ccc(Cl)cc1 ZINC000539066632
C=C[C@H](CO)NC(=O)C1(C[NH+](C)C)CCCCC1 ZINC000330902215
CC[n+]1c(/C=C2/C=C(/C=C3\C=Cc4cc(C)ccc4N3CC)CC(C)(C)C2)sc2cc(SC)c(OC)cc21 ZINC000685944405
C[NH+](C)CCCNc1ccc2ccc3c(NCCC[NH+](C)C)ccc4ccc1c2c43 ZINC000001572054
CNC(=S)NC1CC[NH+](C2CCOCC2)CC1 ZINC000225214389
Cc1cc(C)n(Cc2nnc(N3CCC[N@@H+](C(C)(C)C)CC3)n2CC(F)(F)Br)n1 ZINC001304757961
C[NH+](C)CCNS(=O)(=O)c1ccc(N2CCN(S(=O)(=O)c3ccc(Br)s3)CC2)c([N+](=O)[O-])c1 ZINC000514297794
Cc1ncc(CN2CCN(c3nnc(CC(C)C)n3CC(C)(C)[N@H+]3C[C@@H](C)O[C@@H](C)C3)CC2)s1 ZINC001304700356
C[C@@H](O)C1=[NH+]CCN1 ZINC000033359453
C[C@H]([NH2+][C@H]1COC(C)(C)C1)c1cc2c(cc1O)CCCC2 ZINC000850481408
O=C([C@H]1CCn2c(cnc2C2CCCCC2)C1)N1CCC([C@@H]2CCC[NH2+]C2)CC1 ZINC000662587429
CC[N@H+](C1COC1)C1CCC2(COC2)CC1 ZINC001257910996
C=CCn1c(COc2cc(C)ccc2C(C)C)nnc1SCc1ccc(Cl)cc1Cl ZINC000035251899
Cc1c(C)c(CO)c(C)c(C)c1CO ZINC000000388390
C[C@@H]1[NH2+]CCC[C@@H]1c1nnc([C@@H]2CCOC2)o1 ZINC001217707944
Cc1cc(C)n(Cc2nnc(N3CCCO[C@H](C)C3)n2CC(C)(C)[N@H+]2C[C@@H](C)O[C@@H](C)C2)n1 ZINC001290641686
C=C(C[NH+](C)C)C(=O)NC[C@H]1CSCCS1 ZINC000764611880
C[C@@H]1C[C@@H](C)C[NH+](CCCc2nnc(CCC[N@H+]3[C@H](C)CCC[C@@H]3C)n2-n2cccc2)C1 ZINC000260572224
CC(C)[NH2+]C[C@@H](O)COc1ccc(Br)cc1Br ZINC000012420343
CC[N@H+](C)C[C@@H](C)O ZINC000002044296
N#Cc1ccc(F)c(C[NH2+][C@@H]2CCN(C(=O)C(F)F)C2)c1 ZINC000965968132
C[C@@H](CC(c1ccccc1)c1ccccc1)[NH2+]CCCCC[NH3+] ZINC001246165331
COc1ccc(C[NH2+]Cc2cccc(C)c2)cc1OC[C@@H](O)C[N@H+](C)Cc1ccccc1 ZINC000014967660
C=C(C)C[NH2+]C[C@@H](C)N(C)C(=O)C1(CC)CCOCC1 ZINC001271156579
CC(=NNC1=[NH+]C[C@H](C)N1)c1c(C)nn(C(C)C)c1C ZINC000779794126
C[C@@H](C[N@H+]1C[C@H](C)C[C@H](C)C1)NS(=O)(=O)CCCC#N ZINC000110682485
CC(C)[N@@H+]1CCCN(c2nnc(CCCc3ccccc3)n2C[C@@H](C2CCCCC2)[NH+](C)C)CC1 ZINC001360147449
C=CCN(Cc1nc(CCC)cs1)[C@@H](C)c1cccc(-n2cnnn2)c1 ZINC000426417563
C[C@H]([NH2+]Cc1cnc2c(C#N)cnn2c1)c1ccc(OCC2CC2)c(F)c1 ZINC000580327345
CC[C@H](C)c1nnc(N2CCN(CC(F)(F)F)[C@@H](C)C2)n1C[C@H]1C[N@H+](CC(C)C)CCO1 ZINC001305539394
O=C(OCC(F)F)OCC(F)(F)[C@H](F)C(F)(F)F ZINC000169795648
COc1cc(NC(=O)[C@H](CCCC[NH3+])NC(=O)[C@H](CC(C)C)NC(=O)[C@H]([NH3+])C(C)C)cc2ccccc21 ZINC000035051152
CCN(CC)S(=O)(=O)c1ccc(CC[NH2+]Cc2cnc(CC(C)C)s2)s1 ZINC000533446853
C[C@H]1[C@H](C)OC[C@H]1[NH2+]C1CC(F)(F)C1 ZINC000697512650
C=CCc1cc(/C=N/n2c(CCC)nc3ccc(Br)cc3c2=O)cc(OCC)c1OCc1cccc([N+](=O)[O-])c1 ZINC001531277962
CC(=O)N1CCC[N@@H+]([C@@H]2CN(c3nnc(CC(C)C)n3C[C@H]3CCCCS3)C[C@H]2C)CC1 ZINC001301709376
O=[N+]([O-])c1ncn(-c2ncnc3ccsc32)n1 ZINC000096460532
Cc1ccccc1C[N@@H+](Cc1ccc(C(O)(c2cccc(F)c2)c2cccc(F)c2)o1)C(C)C ZINC000036203265
C[C@@H](Cn1c(-c2cccc(OC(F)F)c2)nnc1N1CCC[N@@H+](C(C)(C)C)CC1)C[NH+]1CCCC1 ZINC001360592515
CC[C@H](CO)[NH2+]Cc1cc(Cl)cc(Cl)c1OCc1ccc(C)cc1 ZINC000028427553
C=COC(=O)C(C)(C)C ZINC000000388152
O=[N+]([O-])c1ccc(-n2ccnn2)cc1 ZINC000039401602
Cc1nnc(N2CC[C@H]3CCN(C(=O)OC(C)(C)C)[C@H]3C2)n1CC(C)(C)[NH+]1C[C@@H](C)O[C@H](C)C1 ZINC001304870004
N=C1NC(=O)/C(=C/c2ccccc2[N+](=O)[O-])S1 ZINC000004996845
CC(C)[N@H+](C)Cc1cnc2n1CCN(c1ccc([C@@H](C#N)c3ccccc3F)nn1)[C@@H]2C ZINC001164861946
Cc1ccc(/N=C2\S/C(=C/c3ccncc3)C(=O)N2C)cc1 ZINC000408907902
N#Cc1ccsc1NC(=O)C[NH2+][C@H](c1ccc(Br)cc1)C1CCC1 ZINC000540378726
C[C@@H]1C[C@@H]1C(=O)N1Cc2ccnn2[C@@H](C[NH+](C)C)C1 ZINC000585095433
COCCC[N@@H+](Cc1c(-c2ccc(F)cc2)noc1N1CCOCC1)C[C@@H](O)COCc1ccco1 ZINC000036249707
C#CC[N@H+]1C[C@@H]2CN(C(=O)[C@@H](C)C(C)(C)C)C[C@]2(C)C1 ZINC001091787106
CC(C)[N@H+](C)CC1CCN(c2nnc(Cc3ccsc3)n2C[C@@H]2CCC[NH+](C(C)C)C2)CC1 ZINC001360096053
Cc1ccc(/N=N/c2ccc(C)cc2/N=C/C=N\c2cc(C)ccc2/N=N\c2ccc(C)cc2)cc1 ZINC000016291650
Cc1nccnc1CCn1c(-c2cc(Br)cn2C)nnc1N1CCC([NH2+]C(C)C)CC1 ZINC001304717538
O=C(Nc1nccs1)C1(F)C(F)(F)C(F)(F)C(F)(F)C(F)(F)C1(F)F ZINC000102055833
Cc1nc(C(C)C)cc(N2CCn3c(C[N@@H+](C)C(C)C)cnc3[C@H]2C)n1 ZINC001164858486
CC(C)C1(C(C)C)OC[C@H](CO)O1 ZINC000000000665
Cc1ccc([C@H](C)[NH2+][C@@H]2C[C@H](C)O[C@@H]2C)c(O)c1C ZINC000866444220
Cc1[nH]c(C=O)c(C)c1C ZINC000000076515
CCCn1nc(C)c(CNc2ccc(Br)c(C#N)c2)c1C ZINC000453050330
Cc1c([N+](=O)[O-])cc(S(=O)(=O)N[C@H](CCO)c2cccs2)c(C)c1[N+](=O)[O-] ZINC000790853370
COC[C@@H](C)[NH2+]Cc1cc2ccc(C)cc2nc1-c1cccc(Cl)c1 ZINC000011790322
N#Cc1csc(C[NH2+]CC[C@H](O)C(F)(F)F)n1 ZINC000356348619
CCCNC(=O)C[NH2+]CC[C@@H]1CN(C(=O)C(C)(C)CCOC)C[C@H]1C ZINC001104858311
O=[N+]([O-])[C@@]1(Br)CCSC1 ZINC000958527576
Nc1ccc(F)c(F)c1F ZINC000000164526
C=CCOC(=O)N1CCCC2(CC[NH+](CC3(C[NH+](C)C)CCCC3)CC2)C1 ZINC001208182425
C=CCOc1c(Br)cc(C[NH2+][C@H](CO)c2ccsc2)cc1OCC ZINC000472038913
CCN(C[C@@H]1CCN(C(=S)NC[C@@H]2CCC[N@@H+]2CC)C1)CC(F)(F)F ZINC000748084498
CC[N@@H+]1C[C@H](C)N(c2nnc([C@H](C)NS(C)(=O)=O)n2C[C@@H]2C[NH+](CC(C)C)CCO2)C[C@@H]1C ZINC001502244046
Fc1cc(C[NH2+]C[C@H](n2cncn2)C(F)(F)F)cc(C(F)(F)F)c1 ZINC000631209351
CCc1ncc(C[NH2+]C[C@H](CO)Cc2cccc(Br)c2C)cn1 ZINC000414456676
CSc1[nH+]c(N)nc(N)c1N ZINC000013284830
Cc1nc(C[N@@H+]2CCCC23CCN(c2nccc(C4CC[NH2+]CC4)n2)CC3)cs1 ZINC001164692272
C#CCC[N@H+]1CC[C@H]2[C@H]1CCCN2C(=O)[C@H]1CC1(C)C ZINC001049430487
CCn1cc(CN[C@@H]2C[C@H]([NH3+])C23CCC3)cn1 ZINC000405234837
C[C@H]1C[N@H+](CCO)[C@@H](C)CN1Cc1cc(F)c(N(C)C)cc1F ZINC000862396744
O=[N+]([O-])c1cc(Br)cn2cnnc12 ZINC000015021332
C[NH+](C)[C@@H]1CCCN(c2ncc(C#N)cc2F)CC1 ZINC000413261000
NC(=O)C1CCN(C(=O)[C@@H]2CCC[NH2+]C2)CC1 ZINC000004312873
CCOc1cc(C[NH2+][C@@H](C)C23CC4CC(CC(C4)C2)C3)cc(Br)c1OCC ZINC000016688363
Cc1ccccc1Cc1nnc(N2CCC[N@@H+](C(C)C)CC2)n1C[C@@H](c1ccsc1)[NH+](C)C ZINC001492585388
COC[C@]1(CNCc2csc(COc3ccc(Cl)cc3)n2)CCC[NH2+]1 ZINC000414940641
CCOCCOc1ccc(Br)cc1C[NH2+]C[C@H](O)c1ccc(F)cc1 ZINC000065889775
CCC[NH+]1CCC(N(C)c2nnc([C@H](C)NS(C)(=O)=O)n2CC2(O)CC[NH+](C(C)C)CC2)CC1 ZINC001500963914
Cc1noc(C)c1C[NH2+]C[C@@]1(COc2ccc(C(F)(F)F)cn2)C[C@@H](O)[C@@H](O)C1 ZINC000107430410
CCN1C=C/C(=C/C=C/C=C2/CCCC(/C=C/C=C/c3cc[n+](CC)c4ccc(C(F)(F)F)cc34)=C2C)c2cc(C(F)(F)F)ccc21 ZINC000685944567
[NH3+]Cc1cn(-c2ccc3[nH]cnc3c2F)cn1 ZINC001162304531
Cc1ccc(SCc2nnc(N3CCN4C(=O)N(C)C[C@@H]4C3)n2CC(C)(C)C[NH+](C)C)cc1 ZINC001304437360
C/C=C/S(=O)(=O)c1ccccc1[N+](=O)[O-] ZINC000000458866
C[C@@H]1OCC[C@]1(C)[NH2+]C[C@@H](O)CC1(C#N)CCC1 ZINC000886169843
C[C@@H](C[NH2+]Cc1ccc(-c2ccc([N+](=O)[O-])cc2)s1)CN1CC[NH+](C)CC1 ZINC000105439328
C[NH+](C)CCN1CC[C@H]2[C@H]1CCN2c1cc2ncnc(Cl)c2cc1[N+](=O)[O-] ZINC001164932462
CCC[N@H+](Cn1nc(C)c(Br)c1C)[C@@H]1[C@@H]2CCO[C@@H]2C1(C)C ZINC000077164889
C=CCNc1nc(Cl)nc(Nc2ccc(I)cc2C)n1 ZINC000002924938
CC[C@H](Cn1c([C@@H]2COCCN2C(=O)OC(C)(C)C)nnc1N1C[C@@H](C)[N@H+](CC)C[C@H]1C)OC ZINC001292225257
Cn1ccnc1C[NH2+]C[C@@H]1C=C[C@H]2C[C@@H]1CO2 ZINC001354173742
CC(C)(C)N([C@H]1COC2(C1)CC[NH2+]CC2)C(F)(F)c1nc(Cl)cc(N2CCOCC2)n1 ZINC001164735300
C[C@@H]1C(=O)N(C)CN1C(=O)C(=O)N1C[C@@H](C[NH+](C)C)[C@H](C[NH+](C)C)C1 ZINC000867621878
CCOC(=O)CC[NH+](CCC(=O)OCC)C1CCC([NH+](CC)CC)CC1 ZINC001173112922
Cc1c(Cl)nc(CC(C)C)nc1N1CC[C@@H]2[C@@H](C[C@H](Cn3cncn3)[N@@H+]2CC2CC2)C1 ZINC001164751863
O=Cc1cc(Br)cc(Br)c1Oc1ccc([N+](=O)[O-])cc1[N+](=O)[O-] ZINC000035657281
Brc1ccccc1/N=C\c1ccccc1I ZINC000408552710
C[NH2+]C[C@@H](O)COc1ccc2[nH]cc(CC[NH2+]C(c3ccccc3)(c3ccccc3)c3ccccc3)c2c1 ZINC000004013240
FC(F)(F)c1ccccc1-c1cc(-c2nc([C@H]3C[N@@H+]4CCC[C@@H]4CO3)no2)no1 ZINC000463050907
C#CCOC[C@@H](O)CN(Cc1c(C)nn(-c2ccc(F)cc2)c1Oc1ccc(F)cc1)C1CC1 ZINC000036346735
C[C@@H](C[NH2+][C@@H]1CN(C(=O)c2c[nH]c(C#N)c2)C[C@H]1C)CS(C)(=O)=O ZINC001214472334
O=[N+]([O-])c1cc(OC(F)(F)C(F)(F)F)ccc1OC(F)(F)C(F)(F)F ZINC000068590891
COC[C@]1(CNc2nc(C)cc(C)c2C#N)CCC[NH2+]1 ZINC000261654926
CCC[NH+](CCC)C[C@@H](O)c1cc2cc(C(F)(F)F)cc(C(F)(F)F)c2c2cc(Cl)c(Cl)cc21 ZINC000104205174
O=[N+]([O-])CC[N@H+]1CC[C@@H](O)CC12CCC2 ZINC000930753723
FC(F)(F)C1CC[NH2+]CC1 ZINC000002575344
CCCNC(=O)NC(=O)C[NH2+]CC1(CCNC(=O)[C@@H]2C[C@H]2CC)CC1 ZINC001167279858
CCc1cccc(C)c1-n1c(C)cc(/C=N/c2ccc(Sc3ccc([N+](=O)[O-])cc3)cc2)c1C ZINC000059104508
CCCCCCCCCOC(=O)C[N+](C)(C)Cc1cn(-c2ccccc2)nc1-c1cccs1 ZINC000102429955
Cc1n[nH]c(=O)c(C[NH2+][C@H]2CCSC2)c1C ZINC000309877979
CC[C@@H](c1nnnn1C(C)(C)C)[N@H+](Cc1cc2cc(C)c(C)cc2[nH]c1=O)C1CCCCC1 ZINC000013064554
C[C@H](CCC#N)C[N@@H+]1CCO[C@]2(CCCOC2)C1 ZINC000602651556
Cn1cc([C@@H]([NH2+]CCOc2ccc(C(F)(F)F)cn2)c2cccc(F)c2)cn1 ZINC000180943501
Cn1cnnc1Sc1ncccc1[N+](=O)[O-] ZINC000072408202
C=C(Cl)C[NH2+]C[C@]12CCC[C@H]1CN(C(=O)[C@@H](C)C#N)C2 ZINC001112286670
CSCC[C@@H]([NH3+])C(=O)Nc1ccc(S(=O)(=O)c2ccc(NC(=O)[C@@H]([NH3+])CCSC)cc2)cc1 ZINC000004792009
C#CCN1CCC[C@H]([NH2+]Cc2cnc([C@H](C)O)s2)C1 ZINC000886211260
C=CCC(C)(C)CNc1cnn(-c2ccc([N+](=O)[O-])cc2)c(=O)c1Cl ZINC000432154753
[NH3+]C12CCC(CC1)C2 ZINC000001720138
CCC(C)(C)NC(=O)[C@@H](C)[NH2+]CC[C@@H]1CN(C(=O)c2cn[nH]n2)C[C@H]1C ZINC001104380858
C[N@@H+]1Cc2ccc(NCc3cn(CCC#N)nc3-c3ccncc3)cc2C1 ZINC000278670781
Cc1ccn2ccnc2c1[N+](=O)[O-] ZINC000089202627
CC(C)C[C@@H](Cn1c(Cc2ccc(Cl)cc2)nnc1N1CCC[N@@H+](C2CCCC2)CC1)[NH+](C)C ZINC001359770282
CC(C)N1C[C@H]([NH3+])[C@@H](O)C1 ZINC000033414662
C[C@H]1C[C@@H](Nc2ncnc3c2CC[NH2+]C3)CCO1 ZINC001161692230
CC[N@@H+]1C[C@H](C)N(c2nnc([C@H](C)NS(C)(=O)=O)n2C[C@H](C)C[NH+]2CCCC2)C[C@@H]1C ZINC001502245433
CC(C)(C)CNC(N)=[NH2+] ZINC000001700381
C#CC[NH2+][C@@H]1CC[C@H](CNC(=O)C23CCC(CC2)C3)C1 ZINC001086733649
CCN(CC)c1ccc(C=[NH+][N-]c2ncnc3sc(C)c(C)c32)cc1 ZINC000004674857
C=CCn1c(C)cc(C(=O)C(C(=S)Nc2cc(C)cc(C)c2)[n+]2ccccc2)c1C ZINC000006566112
Cc1cc(F)c(C#N)c(N2CC[C@](O)(C[NH+](C)C)C2)c1 ZINC000895010244
C[C@@H]([NH2+]CCS(=O)(=O)NC(C)(C)C)c1ccc(F)c(Br)c1 ZINC000537939766
CCCCCCCCCCCCCCCCN(C)S(=O)(=O)c1ccc2c(c1)sc(SC)[n+]2C ZINC000042685811
O=[N+]([O-])c1cn(Cc2nnsc2Cl)cn1 ZINC000026123931
[NH3+]C[C@@H](O)[C@@H]1CCCOC1 ZINC000070533424
Cc1sc2ncnc(N)c2c1C ZINC000000172369
CC(C)(c1ccnc(Cl)c1)[N@@H+]1CCC[C@@]2(C1)COCCN(c1cccc(C#N)n1)C2 ZINC001164663134
Nc1c(/C=C/c2cc3cc(C4=[NH+]CCN4)ccc3o2)[nH]c2cc(C3=[NH+]CCN3)ccc12 ZINC000003933527
CC(C)NC(=O)c1nnc(N2CCC[C@@H](NC(=O)C(C)(C)C)C2)n1CCC[NH+](C(C)C)C(C)C ZINC001303390076
O[C@@H]1COC[C@@H](C[NH2+]Cc2ccc3cc[nH]c3c2)[C@@H]1O ZINC000585287346
C=CCNC(=O)[C@@H](C)[N@@H+]1C[C@@H]2CN(C(=O)COCC(F)F)C[C@]2(C)C1 ZINC001101312624
C[C@]12CC[C@@H]3C[C@@]1(C[NH3+])OC[C@@]32C ZINC000002532894
CC[C@@H](Cn1c(-c2ccc(Cl)cc2Cl)nnc1N1CC[NH+](C(C)C)CC1)[NH+]1CCCC1 ZINC001545965328
C#CCC[NH+]1CCC2(C[C@H]2NC(=O)[C@@H]2CCCC[C@@H]2C(F)(F)F)CC1 ZINC001016689241
Cc1nc(-c2cc(C(C)N=Nc3ccc(Cl)nn3)cs2)cs1 ZINC000729141369
NC(=[NH2+])SCCC(N)=O ZINC000016991087
CC[C@H](C)c1nnc(N2C[C@H](C)[C@H]([N@@H+]3CCCN(C(C)=O)CC3)C2)n1C[C@@H](C)C[NH+]1CCCC1 ZINC001291471084
O[C@@H](C[NH2+]Cc1ccc(OCc2ccc(Cl)cc2)c(Br)c1)c1ccccc1 ZINC000020876507
FC(F)(c1ccc(-c2ccnc(Cl)c2)cc1)N1CCO[C@@H]2C[NH2+]CC[C@@H]2C1 ZINC001164407472
CCOC(=O)CCC(=O)N(Cc1c(CC)nn(-c2ccc(F)cc2)c1N1CC[NH+](C(C)C)CC1)CC(C)C ZINC000034835366
C=CCCC[NH2+]C[C@]12CCC[C@H]1CN(C(=O)[C@@H](F)C[NH+](CC)CC)C2 ZINC001112379276
Cc1cc(N=Nc2ccc(N)c(C)c2)ccc1N ZINC000258830254
C=CC[C@]1(C(=O)N2CC[C@@]3(CCOC3)C2)CCC[NH2+]1 ZINC000662644874
CC(C)Cc1nnc(N2CCN(C(=O)[C@@H]3CCC[N@@H+]3C)CC2)n1CC(C)(C)[NH+]1C[C@@H](C)C[C@H](C)C1 ZINC001287461761
Cc1cc(C)[n+]2ccsc2n1 ZINC000000124319
Cc1ccc([C@@H](C)Nc2c(C)nn(C)c2C)s1 ZINC000020135569
C=CCc1cc(CNc2ccc(C)c(Cl)c2)cc(OCC)c1OCc1ccc([N+](=O)[O-])cc1 ZINC000409115441
C=CCN(CC(N)=[NH2+])S(=O)(=O)c1ccc(F)cc1 ZINC000217351635
O=[N+]([O-])CC[N@@H+]1CCC[C@@H]2COCC[C@@H]21 ZINC000929822525
CC[NH+](CC)CCC[C@H](C)[NH2+]CCC1CCC(F)(F)CC1 ZINC001258903705
CCOc1cc(C[NH2+]CCSc2nnnn2-c2ccccc2)ccc1OCc1cccs1 ZINC000022108096
[NH3+]CCC(=O)N1CCN(CCF)CC1 ZINC000402745477
C[C@H]([NH2+][C@@H]1C[C@H](O)c2ccccc21)c1cc(F)ccc1O ZINC000850528859
Cc1cc([C@@H](O)C[NH+](CCC(C)C)CCC(C)C)cc2c1ccc1cc(C(C)C)ccc12 ZINC000001700114
OC[C@H]([NH2+]Cc1ccc(Br)c(Br)c1)[C@@H]1CCCOC1 ZINC000414554233
C=C(C)[C@H]1OCC[C@H]1C[NH2+]Cc1cnn(CC)n1 ZINC000839070280
CN(Cc1cnccn1)c1nnc(-c2cc(Br)c[nH]2)n1CC1([NH+](C)C)CCCC1 ZINC001298406810
CC[C@@H]1CN(c2nnc(C)c(C)c2C#N)CC[N@@H+]1C[C@@H](C)O ZINC000072276337
COC(C)(C)CC[NH2+][C@@H]1CO[C@@H](C)[C@H]1C ZINC000405625919
Cc1ccc(-c2[nH]nc(N(C)C)c2N=Nc2c(N(C)C)n[nH]c2-c2ccc(C)cc2)cc1 ZINC000008934951
C=CCN(C(=O)C1C[NH+](C2CCOCC2)C1)C1CC1 ZINC000897303760
CN(c1ccccc1C[NH2+]CCc1ccc(Br)cc1Cl)C1CC[NH+](C)CC1 ZINC001461537840
CCCCn1c(N)c(N(CC(C)C)C(=O)CCC(=O)Nc2cc(S(=O)(=O)N(CC)CC)ccc2OC(C)C)c(=O)[nH]c1=O ZINC000514381035
Cc1ncn(CCCCc2noc(Cc3ccc(F)cc3Cl)n2)c1C ZINC000656037487
O=C1N[C@@H](Cc2ccc(O)cc2)C(=O)N2C[C@@H]([NH2+]Cc3cnn(-c4ccccc4F)c3)C[C@@H]12 ZINC000014754525
CCCC[N@H+](C)CCn1c(N2CCS(=O)(=O)C3(CCCCC3)C2)nnc1[C@@]1(OCC)CCOC1 ZINC001294228982
CCN(CC)S(=O)(=O)c1cccc(-c2nnc(SCC(=O)Nc3cc(S(N)(=O)=O)cc(C)c3C)n2[C@@H](C)COC)c1 ZINC000514382332
CCC(CC)CN(CCC#N)Cc1nc(=O)c2c3c(sc2[nH]1)CCC3 ZINC000173553919
CC[C@H]([NH2+]Cc1sccc1OC)[C@H](c1ccc(C)cc1)n1cncn1 ZINC000535941423
CSCc1[nH]cnc1C ZINC000000335483
O=C(N[C@@H]1C[C@H]2CC[C@@H]1[NH2+]2)[C@@H]1CC=CCC1 ZINC001342186734
CC(C)(C#N)C[C@H](O)C[NH2+]CCNS(=O)(=O)c1ccc([N+](=O)[O-])cc1 ZINC000598718391
COCc1cc(C[NH2+]C2C[C@@H](C(F)(F)F)C[C@H](C(F)(F)F)C2)no1 ZINC000656472538
C=CCN1CCC([NH2+][C@H]2C[C@H](OC)C23CCC3)CC1 ZINC000453103806
O=[N+]([O-])c1ccc(Sc2ccc(/N=C/c3cc(Br)c(N4CCOCC4)o3)cc2)cc1 ZINC000059679214
CC[NH+](CC)[C@@H](C(=O)N[C@H]1C[C@H]2CC[C@@H]1[N@@H+]2CCOCC(C)C)C(C)C ZINC001109860026
FC(F)(F)C(F)(F)C(F)(F)N/N=C\c1ccc(OCc2ccc(Cl)cc2Cl)c(I)c1 ZINC000409039357
C=CCO[C@@H]1C[C@H]2CN(Cc3nccn3C)CC[N@@H+]2C1 ZINC000096183218
CCCC[NH+](CCCC)CC[C@H](O)c1cc(-c2ccc(C(F)(F)F)cc2)nc(C(F)(F)F)c1 ZINC000005390177
C/C(=[NH+]\c1cc(C)cc(C)c1)N(C)CCN(Cc1ccc(C(F)(F)F)cc1)S(=O)(=O)c1ccc([N+](=O)[O-])cc1 ZINC000012953967
N#Cc1cnc2ncc(Br)cc2c1Cl ZINC000095707870
Cc1csc([C@H](C)NC(=O)C#CC2CC[NH2+]CC2)n1 ZINC000852865991
CCC(C)(C)[C@@H]1CCc2c(C#N)c(NC(=O)C[NH2+][C@@H]3CCOC[C@H]3C)sc2C1 ZINC000433161766
N#Cc1cnn(CC(F)(F)C(F)(F)C(F)(F)F)c1 ZINC000095094014
C=CCN(Cc1cccs1)C(=O)[C@@H](C)[NH2+][C@@H](C)c1ccc(-n2ccnc2C)cc1 ZINC000541024838
C1OC[C@@H]2OCC[NH2+][C@H]12 ZINC000062712757
C=CC(C)(C)CCNC(=O)C1([S@](C)=O)CC[NH2+]CC1 ZINC000602532116
C[C@@H]([NH2+]C[C@@H]1CC(=O)N(C)[C@H]1c1ccncc1)c1cc2ccncc2s1 ZINC000658186033
CC(C)C[C@@H](Cn1c([C@@H](C)NS(C)(=O)=O)nnc1N1CC[NH+](C2CCOCC2)CC1)[NH+](C)C ZINC001509106507
c1cnnc(C2([NH2+][C@@H]3C[C@H]4C[C@H]4C3)CC2)c1 ZINC001167900888
CO[C@H]1C[C@@H]([N@H+](C)C[C@H](O)CC2(C#N)CCOCC2)C1 ZINC000599414221
CCC[N@H+](C)C[C@@H]1CCN(c2nnc(Cn3nc(C)cc3C)n2Cc2ccc(N(C)C)cc2C)C1 ZINC001306788002
Cc1ccc(/N=C\c2cc(Br)c(Br)o2)cc1[N+](=O)[O-] ZINC000408955354
[O-]c1c(C[NH2+]Cc2ccccc2)cc(C[NH2+]Cc2ccccc2)c(O)c1C[NH2+]Cc1ccccc1 ZINC000001679808
C=CCOCC[N@H+]1C[C@@H](CO)[C@H](C(F)(F)F)C1 ZINC000640044090
Cc1nnsc1C[NH2+]C[C@@H]1C[C@H](C)CCN1C(=O)[C@H]1CCC(=O)NC1 ZINC001087184411
CC[C@@H]1CN(c2nnc(-c3cnccn3)n2C[C@H](C)c2c(C)noc2C)CC[N@@H+]1CCOC ZINC001293577787
CCOCC[N@@H+]1CCN(c2nnc([C@@H]3CCOC3)n2CC2(O)CC[NH+](C(C)C)CC2)C[C@@H]1CC ZINC001503224509
CC(C)(C)C(=O)N[C@H]1C[NH2+]C[C@@H]1NC(=O)C(C)(C)C ZINC000079036680
C=CCOc1c(Br)cc(C[NH2+]CC2(C)CC[NH2+]CC2)cc1OCC ZINC000414904218
O=C(N[C@@H]1C[NH2+][C@@H]2COC[C@H]12)C1CCC1 ZINC000306139068
C=CCN(c1ccc(C)cc1N(CC=C)S(=O)(=O)c1ccc(C)cc1)S(=O)(=O)c1ccc(C)cc1 ZINC000002518760
CC(C)[NH+](CCn1c([C@@H](C)Oc2cccc(Cl)c2)nnc1N1CC[NH+](C(C)C)CC1)C(C)C ZINC001360760583
c1coc(-c2nc3c(c(N[C@H]4COC5(CCCC5)C4)n2)CC[NH2+]CC3)c1 ZINC000072431063
C[C@@H](Cn1c([C@@H](C)Oc2ccccc2F)nnc1N1CCC[N@@H+](C(C)(C)C)CC1)C[NH+]1CCCC1 ZINC001360592597
Cc1cc(C=O)[nH]c1C ZINC000000076521
C=CC[NH2+][C@H]1C[C@H](NC(=O)C2(F)CCCC2)C12CCC2 ZINC001078663663
N#Cc1cc(-c2cnc(N3CC[NH2+]CC3)cn2)ccc1O ZINC000899321978
CN(C)C[C@@H]1CC[NH2+]1 ZINC000059555394
CC[NH+](CC)[C@@H](Cn1c(COc2cc(C)ccc2C)nnc1N1CCO[C@@H](C#N)C1)c1ccco1 ZINC001313673811
N#Cc1cnn2cc(C[NH2+][C@H](CCO)C3CCCC3)cnc12 ZINC000897886228
C[C@@H]1C[C@@H](C)C[NH+](CCCC[NH2+]Cc2cn(CCC#N)nc2-c2ccncc2)C1 ZINC000278761568
C=CCNC(=O)NC(=O)[C@H](C)[NH2+]CCNC(=O)[C@H]1OCC[C@H]1C(C)C ZINC001127542261
Cc1ccc(C[NH2+][C@@H](C)C[C@@H](C)O)cc1[N+](=O)[O-] ZINC000228068490
C=CCC[C@@H](O)C[N@@H+](CC(=O)N1CCc2sccc2[C@@H]1COc1ccc(F)cc1)CC1CC1 ZINC000036310197
Cc1nn(C)cc1-c1cc(C(F)(F)F)n2ncc(C(=O)N3CC[N@@H+]4CCC[C@@H]4C3)c2n1 ZINC000002778391
COCC#CC[N@H+](C)[C@@H](C)CNC(=O)OC(C)(C)C ZINC000757662561
Cc1ccc(C[NH2+]C[C@@H](C)O)s1 ZINC000000360078
CCOCC[C@H](O)C[NH2+]Cc1ccc(Cl)cc1I ZINC000566005351
CC(C)(C)c1nccc(C[C@H]2[C@H]([NH2+]C3CCCCC3)C[C@@H](O)[C@@H]2CO)n1 ZINC000604382572
Brc1ccc(N=NC(=NNc2ccccc2)c2ccc(C=[NH+][N-]c3ccccc3)cc2)cc1 ZINC000104079478
O=[N+]([O-])c1cc(Cl)c(Cl)c(C(F)F)c1 ZINC000263624075
N#CNC(=N)CCSCc1csc(NC(N)=[NH2+])n1 ZINC000027996748
CC(C)[C@H]1CCCN1C(=O)C1CC2(C1)C[NH2+]C[C@H]2C#N ZINC000884079289
Cc1cc(C)c(/C=C\C[NH2+]CCCC[N@@H+](C)C2CC2)c(C)c1 ZINC001620960531
CCCC[NH+](CCCC)CCCNCc1nn(Cc2c(Cl)cccc2Cl)nc1-c1ccccc1 ZINC000261491980
Cc1sc2nc(CN3CCCCC3)nc(N3CCN4CC[NH2+]C[C@@H]4C3)c2c1C ZINC001164407430
COCCOc1cc(C)ccc1C[NH2+][C@@H](C)Cn1cc(Br)cn1 ZINC000167639173
CC(C)C1=NN2C(=NC(=O)/C(=C\c3cccn3-c3ccc(Cl)c(Cl)c3)C2=N)S1 ZINC000041083191
C[NH+](C)C[C@@H]1CN(C(=O)C[C@@H]2CNCCS2(=O)=O)C[C@H]1C[NH+](C)C ZINC001263171330
C[C@@H](C#N)CN(C(=O)N[C@@H](CC[NH3+])C(F)(F)F)C1CC1 ZINC000416005445
CCC(CC)[C@@H](Cn1c(-c2cn(C)c3ccccc23)nnc1N1CCC[N@@H+](C(C)C)CC1)[NH+](C)C ZINC001545809626
Nc1ccsc1/C=C/c1cccs1 ZINC000000480746
Cc1c(C)c(-c2cc(C[NH3+])ncn2)ccc1CO ZINC001204943110
COc1nc(Br)cnc1Nc1ccc([C@H](C)O)cc1 ZINC001210641561
Cc1nccc(C[C@H]2[C@H]([NH2+]Cc3ccc(OC(F)(F)F)cc3)C[C@@H](O)[C@@H]2CO)n1 ZINC000604382402
O=[N+]([O-])c1ccc(-n2cncn2)c(F)c1 ZINC000004784658
C=C(Br)CN1CCC[C@@](O)(C[NH+](C)C)C1 ZINC000878867481
O=[N+]([O-])c1n[nH]nc1-c1cccc([N+](=O)[O-])c1 ZINC000004354755
Cc1cc2ncnc(N3CC[C@](F)(C[NH3+])C3)c2[nH]1 ZINC001157816950
CC(C)C[C@@H](Cn1c([C@@H]2CCO[C@H]2C(C)(C)C)nnc1N1CC[NH+](C2CCCCC2)CC1)[NH+](C)C ZINC001359772216
C#CCNC(=O)[C@H](C)[N@@H+]1C[C@@H]2CN(C(=O)Cc3cncs3)C[C@]2(C)C1 ZINC001101273359
C[C@@H](c1ccc(S(C)(=O)=O)cc1)N(C)c1nc(C(C)(C)C)ccc1C#N ZINC000613411787
C=CCOc1ccc(CN=Nc2ccc(C(F)(F)F)cc2[N+](=O)[O-])cc1I ZINC000409070348
C[NH+]1CCN(c2ccc(N(c3ncccc3F)[C@@H]3CO[C@@]4(CC[NH2+]C4)C3)nn2)CC1 ZINC001164690367
CCC[N@H+](C)C[C@@H]1CCN(c2nnc(C(=O)N3CCCC3)n2C[C@@H](C)N2CC[NH+](CC)CC2)C1 ZINC001500703215
N#CCCC[NH2+]C[C@H](O)COC(c1ccc(Cl)cc1)c1ccc(Cl)cc1 ZINC000575175848
C[NH+](C)[C@]1(CNC(=O)C#CC(C)(C)C)CCSC1 ZINC000837456685
CC(C)[NH2+]C1CCN(c2nnc(-c3cc(Br)ccc3F)s2)CC1 ZINC000189804206
Nc1ccc(OC(F)F)cc1 ZINC000000167204
CC(C)[C@@H]([NH3+])CCN(C)S(=O)(=O)c1cc(Br)ccc1[N+](=O)[O-] ZINC000236799941
CC(C)C[C@@H](Cn1c(-c2cccc(C#N)c2)nnc1N1CCC(C[NH+]2CCCCCC2)CC1)[NH+](C)C ZINC001359766678
C(/C=C\C=C/c1cc(-c2ccccc2)cc(-c2ccccc2)[s+]1)=C1/C=C(c2ccccc2)C=C(c2ccccc2)S1 ZINC000685944598
C[C@H]1COC(C)(C)C[N@@H+]1C[C@@H](O)CC1(C#N)CCOCC1 ZINC000599384572
CCCOc1ccc(C[NH2+][C@@H](C)c2ccc(S(=O)(=O)N(C)C)cc2)cc1OCC ZINC000513622674
CN(CCN(C)C(=O)OC(C)(C)C)C(=O)NC1CC[NH+]([C@@H]2CCCC[C@H]2O)CC1 ZINC000768961608
C#CC[N@@H+]1C[C@@H](NC(=O)C2CC(F)(F)C2)C(C)(C)C1 ZINC000973004578
CN(C)c1ccc([C@@H]([NH3+])CNCc2cnc3ccc(Br)cn23)cc1 ZINC000841042990
CCN(CC)c1ccc(-n2c(C)ccc2C)cc1 ZINC000004620710
Cc1ccc(Oc2c(C[N@@H+](C[C@@H](O)COc3ccccc3C)C(C)C)c(-c3ccccc3)nn2C)cc1 ZINC000036316027
Cc1cnn(-c2cc(-c3cc4c(c(F)c3)O[C@@H](C[NH3+])C4)ncn2)c1 ZINC000067588262
CC[N@@H+]1CCN(c2nnc(Cc3ccc(F)cc3)n2CC2CC[NH+](CCN(C)C)CC2)C[C@@H]1C ZINC001296162832
CS(=O)(=O)CC1(C[NH2+][C@@H]2CN(C(=O)C3CC3)C[C@H]2C(F)(F)F)CC1 ZINC001112031261
CCP(=O)(CC)CSC(N)=[NH2+] ZINC000004991413
Cc1nn(C)cc1[C@@H](C)[NH2+]C[C@](C)(O)C(F)F ZINC000698583845
CC(C)[NH2+]C1CCN(c2nnc(-c3cc(Br)c[nH]3)n2CCC[NH+](C(C)C)C(C)C)CC1 ZINC001360305316
O=[N+]([O-])c1cc2c(cc1[N+](=O)[O-])NCC2 ZINC000004180724
CCOc1c(Br)cc(CNCC(C)(C)[NH3+])cc1Br ZINC000414795950
Oc1ccc(/C=N/c2cccc3nsnc32)c(O)c1 ZINC000006829234
CC(C)CSc1nc(N)c(C#N)c(C(F)(F)F)n1 ZINC000225894361
CC[C@@H](C)[N@H+](Cc1cccs1)Cc1c(C)nn(-c2ccc(F)cc2)c1N1CC[NH+](CC)CC1 ZINC000034836399
Cc1ccc([C@H](Cn2c([C@H](C)NS(C)(=O)=O)nnc2N(C)CC(C)C)[NH+]2CCCC2)cc1 ZINC001304275370
Cn1ncc(C(F)(F)F)c1C[NH2+]CCc1cnc(SC2CCCC2)nc1 ZINC000657476739
Cc1cc2ncnc(N(C)C3C[NH2+]C3)c2s1 ZINC001166978172
CCCCOCC[NH2+]C[C@]12CCC[C@H]1CN(C(=O)C(C)(C)[N@H+](C)CC)C2 ZINC001112439005
C[C@@H]1C[C@@H]([N@@H+]2CCC23COC3)C[C@H](C)O1 ZINC001257096636
CC(C)[NH2+]CCCC[C@H]([NH3+])C(=O)N(C1=CC(=O)CCC1)[C@H](C)c1ccccc1 ZINC001161509000
C=CCC[NH2+][C@H]1CCN(C(=O)C[C@H](C)C(F)(F)F)C1 ZINC001266547511
O=C(OCC(F)(F)[C@@H](F)C(F)(F)F)OCC(F)(F)C(F)(F)C(F)(F)C(F)(F)C(F)(F)C(F)(F)C(F)(F)C(F)F ZINC000169795716
CO[C@@]1(C)C[C@@H]([NH2+]Cc2cnc3c(C#N)cnn3c2)C1(C)C ZINC000592506558
CC[NH+](CC)CCOC(=O)c1ccc(C)c2oc3c(C)c(=O)c(N)c(C(=O)OCC[NH+](CC)CC)c-3nc12 ZINC000005124476
Cc1ccc(-c2csc(N=NC(C)c3ccc(Br)cc3)n2)cc1 ZINC000004199196
CCOCC[N@@H+]1CCN(c2nnc(C)c(C)c2C#N)C[C@@H]1CC ZINC000069697949
C=CCN1CC[C@H]([N@H+](CC)C[C@H]2CCOC2)C1=O ZINC000685000157
CN(C(=O)C[N@H+](C)[C@H]1CCSC1)C1(C#N)CCC1 ZINC000154926558
CN(C)c1ccc(Nc2cc3nc4ccc(N(C)C)cc4[n+](-c4ccccc4)c3cc2Nc2ccccc2)cc1 ZINC000043199470
Cc1cc(N(C(N)=[NH2+])[C@@H]2C[C@H]3C[C@H]3C2)n[nH]1 ZINC001167924634
Cc1cnc(-n2cccc2)c(C)n1 ZINC000000153136
CCCc1nccnc1N1CCC2(C[C@H](COCC3CC3)[N@H+](CCOC)C2)CC1 ZINC001164786569
Cc1cncc(C[NH2+][C@H]2C[C@@H](C(=O)N3CCSC3)N(C(=O)OC(C)(C)C)C2)c1 ZINC001170013064
C[C@H](c1ccc(S(C)(=O)=O)cc1)N(C)c1cc[nH+]c2cc(F)ccc21 ZINC000091426091
CC[NH+](CC)C[C@@H](F)C(=O)N1C[C@@H]([NH2+]CC(N)=O)[C@@H](n2ccnn2)C1 ZINC001129878912
C=C(C)Cn1c([C@@H]2CC[C@H](C)O2)nnc1N1CC[C@@H](OCCC(C)C)C1 ZINC000453460911
CC[C@@H]([NH2+]C1CCN(c2cc(C)[nH+]c(N3CCCC3)n2)CC1)c1nc(C)c[nH]1 ZINC000095509972
Cc1nc(C)c(C)o1 ZINC000000003184
CC(C)C[C@@H](O)C[NH2+]CC[N+](=O)[O-] ZINC000905340626
CC(C)(C)OC(=O)C[C@@H]([NH3+])C(N)=O ZINC000034353182
C=CC[C@@H](CO)[NH2+][C@@H](C)c1sc(-c2ccccc2Br)nc1C ZINC000186691986
CC(C)(C)C(C)(C)[NH3+] ZINC000003627635
CCn1nc(C)c(C[NH2+]Cc2cccc(OC[C@@H](O)C[N@H+](C)C3CCCCC3)c2)c1C ZINC000011840169
CCOc1cc(CN=Nc2ccc(C(F)(F)F)cn2)ccc1OCc1ccc([N+](=O)[O-])cc1 ZINC000409103074
CC(C)[NH2+]C1CCN(c2ncc(Cn3cc(Br)cn3)s2)CC1 ZINC000192715289
FC(F)(F)c1ccc(N=NCc2cc(Br)ccc2OCc2ccc(I)cc2)nc1 ZINC000409085621
CCC(CC)NC(=O)c1nnc(N2CCNC(=O)[C@@H]2CC)n1C[C@@H](c1ccc(C)cc1)[NH+](C)C ZINC001292133575
CCc1c(C(=O)C(C(=S)NC(C)(C)CC)[n+]2ccccc2)[nH]c(C)c1C(C)=O ZINC000186981513
CCCC(=O)OC[C@@H](O)C[N@H+](CCC(C)C)Cc1c(-c2ccccc2)noc1N(CC)CC ZINC000036248932
OC[C@H]1[C@H](O)C[C@@H]([NH2+]Cc2ccccc2F)[C@@H]1Cc1ccnc(-c2ccccc2)n1 ZINC000604382723
CC(C)[C@@H](C)[N@H+](Cc1cccn1Cc1ccc(C(F)(F)F)cc1)Cc1cc(F)ccc1F ZINC000035844693
CC[C@H](C)[C@@H]([NH3+])CC(=O)N(C)CC(F)(F)F ZINC001157519172
C[C@@H]1CN(c2nc3c(cc2C#N)CCCC3(C)C)C[C@@H]1[NH3+] ZINC000420277996
CC(C)(C#N)CCCCN1C(=O)N[C@](C)(c2ccc(Cl)s2)C1=O ZINC000436198436
C=C(C)C[NH2+][C@@H]1CN(C(=O)c2c[nH]c(C)n2)C[C@@H]1C ZINC001054486230
CS[C@H]1CN(CC2(C#N)CC2)C[C@@H]1[NH+]1CCCC1 ZINC000362016499
Cc1ccc(OCc2nc(CS(=O)(=O)CCn3cc([N+](=O)[O-])cn3)cs2)cc1 ZINC000772826438
CC[C@H](COCC(F)(F)F)[NH2+][C@@H](C)c1ccc(NS(=O)(=O)CC)cc1 ZINC000297338855
C=CC[NH2+][C@@H]1CN(C(=O)C2CC3(C2)CS(=O)(=O)C3)C[C@H]1C(F)(F)F ZINC001099269263
CC(C)[NH+](CCn1c(-c2ccc3ccccc3n2)nnc1N1CC[NH+](C(C)(C)C)CC1)C(C)C ZINC001360128966
C[NH+](C)[C@H](CNc1cncc(C#N)n1)c1ccco1 ZINC000420587587
C[NH+](C)CCCN(Cc1nc(C#N)cs1)Cc1ccc(Cl)c(Cl)c1 ZINC000570253773
CN(C[C@H](O)C(F)(F)F)C(=O)N[C@@H]1CC[C@H]([NH+](C)C)C1 ZINC000330859766
O=[N+]([O-])C1CC2CC([N+](=O)[O-])CC2C1 ZINC000002150797
C[NH2+]CCCc1[nH]nc(NC(=O)c2cnc3sccn3c2=O)c1C#N ZINC001116393748
COc1cc(C(F)(F)N2C[C@H](CF)[C@H](C3([NH3+])CC3)C2)nc(Cl)n1 ZINC001164623135
Cc1ccc(N2C(=O)/C(=C\c3ccc(Br)c([N+](=O)[O-])c3)SC2=S)c(C)c1 ZINC000409212744
Cc1cc(C)c(O)c(C[N@@H+](C)CC(C)(C)C)c1 ZINC000754731441
CC(C)[N@H+]1[C@@H]2CCN(c3nccnc3N(C)C)C[C@@H]2C[C@H]1Cn1cccn1 ZINC001164834565
C[C@H](C[S@](C)=O)[NH2+]Cc1cc(I)cc([N+](=O)[O-])c1 ZINC000289424144
CCNC(NCc1cn2cc(C)ccc2n1)=[NH+]CC ZINC000264076412
C#CC[N@H+]1C[C@@H](CNC(=O)[C@@H](C)CC(C)(C)C)[C@H](C)C1 ZINC001102435796
Fc1cnc(Cl)cc1NCc1cc(Br)no1 ZINC001156687052
CCN1c2ccccc2N(c2ccccc2)/C1=C\C=C\C=C\c1n(-c2ccccc2)c2ccccc2[n+]1CC ZINC000685944667
Cc1ncc2c(c1-c1noc(-c3ccc[nH]3)n1)CC[N@@H+]([C@@H](C)CCn1cccn1)C2 ZINC000019731126
Cc1cc(C)nc(S[C@H]2C[C@@H](C(=O)N3CC[NH+](C4C5CC6CC(C5)CC4C6)CC3)[N@H+](CC3CCCCC3)C2)n1 ZINC000102031481
C=C[C@@H]1OCCC[C@H]1NC(=O)N(C)[C@H]1CC[N@@H+](C2CC2)C1 ZINC000459035271
C#CCC[NH2+][C@@H]1CCN(C(=O)C2CC=CC2)C[C@H]1CC ZINC001269160499
CC(C)=CCC[C@@]1(C)NC(=O)NC1=O ZINC000000189088
CC(C)[N@@H+]1CCC[C@H]1C(=O)N1C[C@H]2CCN(C(=O)C(=O)C(C)(C)C)C[C@H]21 ZINC000972151798
[NH3+]C1(c2noc([C@@H]3CC3[N+](=O)[O-])n2)CCCC1 ZINC000842596389
Cc1nc2nc(=S)[nH]n2c(C)c1C ZINC000000051677
CC(C)(C)[C@H](CO)[NH2+]Cc1nnnn1-c1ccc(Cl)cc1C(F)(F)F ZINC000278932678
CCN(CC)[C@@H](C[NH2+]Cc1cn(C)nc1-c1ccc(C#N)cc1)c1ccccc1 ZINC000180027144
Cc1ccc(N(CCC#N)C(=O)[C@@H](C)[NH2+][C@H](C)c2ccc(C)c([N+](=O)[O-])c2)cc1 ZINC000178680071
C[C@H]([NH2+]CCn1cnc(C#N)n1)c1ccc(Oc2ccc(Br)cc2)cc1 ZINC000552099714
CCS(=O)(=O)N1CC(C[NH2+][C@H](C)c2ccc(SCC(F)(F)F)cc2)C1 ZINC000190691861
CN(C)/C=C/c1ccc2c(nnn2C)c1[N+](=O)[O-] ZINC000052525345
CC(C)COCC[NH2+]CC[C@@H]1CN(C(=O)COC2CCOCC2)C[C@H]1C ZINC001104746750
Cc1c(Br)cc(S(=O)(=O)N2CC[NH2+]CC2(C)C)cc1[N+](=O)[O-] ZINC000592372689
O=[N+]([O-])c1cc(F)cnc1Br ZINC000002546085
O=[N+]([O-])c1ccc(N=NCc2cc(Br)c(OCc3ccc(I)cc3)c(I)c2)nc1 ZINC000408749182
CC(C)(C)c1cc(Oc2ccc([N+](=O)[O-])cn2)ccc1Oc1ccc([N+](=O)[O-])cn1 ZINC000002162969
C#CCN(C(=S)NCC(C)(C)C[NH+](C)C)C(C)C ZINC000905652391
Cc1cc(C)n(Cc2nnc(N3CCC(OC(C)(C)C)CC3)n2CCC[N@@H+]2C[C@@H](C)O[C@@H](C)C2)n1 ZINC001304753144
[NH3+]C1(c2noc(C3CCCCC3)n2)CCCCCC1 ZINC000041155544
CC[C@@H]1CN(c2nnc([C@@H]3CCC(=O)N3)n2CCOC2CCCCCC2)CC[N@@H+]1CCOC ZINC001293582216
CC[NH+](CCNC(=O)Nc1cc(NC(=O)NCC[N@@H+](CC)C(C)C)ccc1C)C(C)C ZINC000058310407
COc1ccc(C[NH2+]C2(c3ccccc3)CC2)cc1OC[C@@H](O)C[N@H+](C)Cc1ccccc1 ZINC000012051533
C=CC[NH2+]C1CC(N(C)C(=O)[C@H]2CCC2(F)F)C1 ZINC000998963798
C[C@@H](CCC#N)C[NH2+]C[C@H](CO)Cc1cc(Br)ccc1F ZINC000602685025
O=C1N/C(=N/C2CCCCC2)S/C1=C\c1ccnn1-c1cc[nH+]cc1 ZINC000853001709
CC[C@H](O)C[N@H+](CCC(C)C)CC(=O)N1CCc2sccc2[C@@H]1COc1ccc(C)cc1C ZINC000036310122
CC(C)[C@@H]([NH2+]C1CCN(S(=O)(=O)C(F)(F)F)CC1)c1ccc(F)cn1 ZINC000779407409
CC(C)c1nn(C)c(N)c1[N+](=O)[O-] ZINC000085021909
O=C(OCC(F)(F)C(F)(F)C(F)(F)C(F)(F)C(F)(F)C(F)(F)C(F)(F)C(F)F)OC(C(F)(F)F)C(F)(F)F ZINC000169795708
Cc1n[nH]c(C)c1S(=O)(=O)N1CCC([NH2+]Cc2ccncc2OCCC[NH+](C)C)CC1 ZINC001474558497
NS(=O)(=O)c1ccc(NN=Cc2ccc(-c3cc([N+](=O)[O-])ccc3Cl)o2)cc1 ZINC000016427902
CCC(C)([NH3+])CC ZINC000002563293
O=[N+]([O-])c1cnn(CC[NH2+]C[C@H](O)COc2c(Cl)cccc2Cl)c1 ZINC000582780988
N#CC1(C[C@H](O)C[NH+]2CC3(C2)CCOCC3)CCC1 ZINC000905950437
Cc1ccc(S(=O)(=O)NC[C@H]([NH2+]CCCC(C)(C)C#N)c2ccccc2)c(C)c1 ZINC000539356759
OC1C[NH+](C2CCOCC2)C1 ZINC000068958179
Cc1ncsc1C[NH2+][C@@H]1CN(C(=O)C#CC2CC2)C[C@@H]1n1ccnn1 ZINC001070192944
Cc1cc(C#N)cc(N2CC[C@@H]3[C@H](CCC[N@H+]3C)C2)n1 ZINC000161101304
CCCC[N@@H+]1C[C@H](OCc2ccccc2)[C@@H](OCc2ccccc2)[C@H](OCc2ccccc2)[C@H]1COCc1ccccc1 ZINC000136460188
C=CC[N@@H+]1C[C@@H]2CCC[C@]2(NC(=O)[C@@H]2C[C@H]2C2CC2)C1 ZINC001099072897
Cc1ncc2c(c1-c1noc([C@]34CC[C@](C)([C@@H](O)C3)C4(C)C)n1)CC[NH2+]C2 ZINC000067872551
COCCCC[NH2+]CC[C@@H]1CN(C(=O)[C@@H]2CCC[N@@H+]2CC(C)C)C[C@H]1C ZINC001104378733
[NH3+]CCONc1ccc2[nH]cnc2c1F ZINC001164435918
CCOC(=O)[C@@H]1C[NH2+]C[C@H]1C(=O)NC[C@@H]1CO[C@@]2(C1)C[NH2+]CCOC2 ZINC001219837702
Cc1nc2scn[n+]2c(C)c1C ZINC000000496266
C[C@@H](Cc1ccccc1[N+](=O)[O-])[NH2+]C[C@@H](O)CS(=O)(=O)c1cccs1 ZINC000449187089
CSc1nc(Cl)cc(C(F)(F)N2CCn3c(C[N@H+](C)C(C)C)cnc3[C@H]2C)n1 ZINC001164863938
COCC[N@@H+]1CC2(C[C@@H]1COCC1CC1)CCN(c1cc(N3CCC[C@H](C)C3)ncn1)CC2 ZINC001164789549
CC(C)Cc1nnc(N2CCC[C@H](NC(=O)C(C)C)C2)n1CC(C)(C)[NH+]1C[C@H](C)O[C@@H](C)C1 ZINC001302924085
CC(=O)c1nccs1 ZINC000000164484
C[C@@H]([NH2+][C@@H]1CCN(c2sccc2C#N)C1=O)c1ccc(C(F)(F)F)cc1 ZINC000176715714
C[C@@H]1CC(N=NC2=N[C@H]3CCCC[C@@H]3N2)CC[N@@H+]1C ZINC000753930847
[NH3+]C12CC3CC(CC(C3)C1)C2 ZINC000000968256
O=[N+]([O-])c1ccc([O-])c(-c2cc[nH]n2)c1 ZINC000004522016
O=C1N/C(=N/c2ccccc2Br)S/C1=C\c1ccccc1Cl ZINC000005550952
Cc1ccc(CN(C)c2nnc([C@@H](C)NS(C)(=O)=O)n2C[C@@H](c2ccco2)[NH+]2CCCC2)s1 ZINC001304337452
CN(C)c1cc[nH+]c(N2Cc3cncnc3C2)c1 ZINC001163984553
C[C@H](C[NH2+][C@@H](C)c1nc2c(s1)CCCC2)N1CCOC[C@@H]1C ZINC000195548807
Cc1ccsc1C[NH2+]C1C2CC3CC(C2)CC1C3 ZINC000000359707
Cc1cc(C#N)ccc1C[NH+]1CC[C@@H](Oc2ccnc(C[N@@H+](C)C(C)C)c2)C1 ZINC000856604130
CN(C)c1ccc2cc3ccc(N(C)C)cc3[nH+]c2c1 ZINC000004262317
CO[C@@H]1C=C[C@@](C[NH3+])(OC)O1 ZINC000005210208
Nc1c[nH+]cc(Br)c1N ZINC000005783816
CCCC[N@@H+]1CCCC[C@@H]1Cn1c(-c2csc(N3CCOCC3)n2)nnc1N(C)[C@@H](C)CC#N ZINC001306722335
CC[N@@H+]1C[C@H](C)N(c2nnc([C@H]3OCC[C@H]3COC)n2CCN2CC[NH+](C)C(C)(C)C2)C[C@@H]1C ZINC001502265793
C#CC[N@H+]1C[C@H]2[C@@H](C1)[C@@H]2NC(=O)[C@@H]1C[C@@H]2CCCC[C@H]12 ZINC000961303400
CCCCn1c(N)c(N(Cc2ccco2)C(=O)CCc2nc3cc(S(=O)(=O)N(CC)CC)ccc3n2C)c(=O)[nH]c1=O ZINC000514378453
Cc1c(C(=O)NCC(C)(C)[NH+](C)C)cnn1CCC#N ZINC000895588389
COCCC[N@H+](C)CCn1c(C(C)C)nnc1N1C[C@@H](C)[C@@H]([NH+]2CCCN(C(C)=O)CC2)C1 ZINC001504811804
CC[C@H](C)[N@H+](CCNS(=O)(=O)c1cc(-c2cc(C)no2)ccc1C)Cc1cccs1 ZINC000020580788
C=CCCN(C)C(=O)C(=O)N1CC[C@](C[NH3+])(C(C)(C)C)C1 ZINC000868381080
Cc1cccc(C[NH2+][C@@H]2CC(C)(C)Cc3occc32)n1 ZINC000097016573
COc1ccc(-c2nnc(N3CC[NH+](CC(C)C)CC3)n2CCCC[N@@H+]2CCCC[C@@H]2C)cc1 ZINC001300074049
Cc1nn(C)c(C)c1Cn1nc(C)c([N+](=O)[O-])c1C ZINC000002741199
CCn1c(C[NH2+]C[C@@H](C)C[C@H](C)O)nc(Br)c1Br ZINC000921769406
CC(F)(F)CC[NH2+]CC[N+](=O)[O-] ZINC000905271680
CC(C)[C@@H]1O[C@H](C[NH3+])[C@@H](CNC(=O)[C@H](CC(N)=O)NC(=O)[C@H](C)[NH3+])O1 ZINC001220481533
O[C@H]1[C@H](n2cc(-c3ccsc3)nn2)c2ccccc2C12CC[NH2+]CC2 ZINC000072154013
C=CCC1(c2nc(N3CC[NH2+]CC3)no2)CCOCC1 ZINC000823299873
CC[N@H+](CCO)C[C@@H]1O[C@@H](OC)[C@H]2OC(C)(C)O[C@H]12 ZINC000004783601
CCCC[N@@H+]1CCCC[C@@H]1Cn1c([C@@H]2CCS(=O)(=O)C2)nnc1N1C[C@@H](CC)O[C@@H](C)C1 ZINC001294315528
COC(=O)c1ccc(C[C@H](C)[NH2+]C(C)(C)CCNCCC(C)(C)[NH3+])cc1 ZINC001173721389
O[C@H]1CC[C@H]2C[NH2+]C[C@H]21 ZINC000072266156
CO[C@@](C)(C[NH2+][C@@H]1C[C@@H]2CC[C@H]1O2)C1CC1 ZINC001207861702
CC[NH+]1CCN(c2ccc(F)cc2[C@H](C)[NH2+]Cc2ccc(C#N)cc2C)CC1 ZINC000186321743
Cc1ccc(SC[C@H](C)[NH2+][C@@H](C)c2ccc(-n3cnnn3)cc2)cc1 ZINC000471600482
C=CCn1c(N(Cc2ccc(C)nc2)CC2CC2)nnc1[C@@]1(C)CCCO1 ZINC000647368990
C[C@H](C[C@@H](O)c1ccco1)[NH2+]Cc1ncc(I)s1 ZINC000796341556
Cc1nc(C(C)C)sc1[C@H](C)[NH2+]CC(=O)N1CCc2sccc2C1 ZINC000089544325
CC(C)(O)CNC1C[NH2+]C1 ZINC000084419076
CSc1ccc(NCc2ccc(O)cc2)cc1 ZINC000019906309
Cc1cc(C)c(-n2cnnn2)c(C)c1 ZINC000000270441
CCc1nc(C#N)cc(N2CCC[C@@H]3C[NH2+]CC[C@H]32)n1 ZINC000601982622
N#Cc1ccc(Sc2nnc(C3CC[NH2+]CC3)n2C2CC2)c([N+](=O)[O-])c1 ZINC000301295835
N#CC1(C[C@@H](O)C[NH2+][C@@H](c2cncc(Br)c2)C2CC2)CCC1 ZINC000886193966
CC(C)(C)CC[NH+]1CCN(c2nnc([C@@H]3CCCCO3)n2CC(C)(C)C[NH+]2CCCC2)CC1 ZINC001359546717
Cc1ccc(C)c(OCc2nnc(N3CCC[N@@H+](C(C)C)CC3)n2CC[NH+](C(C)C)C(C)C)c1 ZINC001361159345
Cn1nc(Br)c2c1ncnc2NC[C@@H](c1ccco1)[NH+](C)C ZINC000076267144
COC[C@@H]1C[N@H+](CC2CC2)C[C@]12CCN(c1ccc(OC3CC[NH2+]CC3)nn1)C2 ZINC001164819439
CC(C)c1nn(C)c(N(C)C)c1C=[NH+]N[C@@H]1CCC[C@H]1O ZINC000901332720
C[C@@H]1C[C@@H](Nc2ncnc3c2c(Br)nn3C)C[N@@H+]1C1CC1 ZINC000133531481
CC(C)CC[NH+](CCC(C)C)CC(C)(C)NS(=O)(=O)c1ccc(Cl)cc1 ZINC000005497715
C[C@@H]1CN(c2ncc([N+](=O)[O-])cc2F)C[C@@H]1[NH3+] ZINC000580422350
CC(C)[C@@H](O)[C@@H](C)[NH3+] ZINC000001759071
CC1(C)C[NH2+]C[C@H](CNc2ncnc(N3CC[NH2+]CC3)c2[N+](=O)[O-])O1 ZINC001161954162
COCC[N@@H+]1CC2(C[C@@H]1COCC1CC1)CCN(c1ccc(S(=O)(=O)NC3CC3)cn1)CC2 ZINC001164787198
C[NH+]=C(NCc1noc(C)n1)N[C@@H]1C[C@@](C)(OC)C1(C)C ZINC000088982625
O=C(C#CC1CC[NH2+]CC1)N1CC[C@]2(CC2(F)F)C1 ZINC000852898244
C#CCC[NH2+]C[C@@H]1CN(C(=O)c2cscc2C)C[C@H]1C ZINC001105989241
COc1ccc(C[C@@](C)(CO)[NH2+]Cc2ccc(OCc3cn4cccc(C)c4n3)cc2)cc1 ZINC001474258309
C[C@H](CCS(C)(=O)=O)[NH2+][C@@H](C)c1ccc(OC(F)F)cc1OC(F)F ZINC000127396468
Cc1cnc(NC(=O)[C@H](C)Cn2nc(C)c(Br)c2C)s1 ZINC000002791730
CC[NH+](CC)CCC[C@H](C)[NH2+]Cc1cc2cc(Cl)cnc2o1 ZINC000648495886
O=C(Nc1nnc(-c2ccsc2)s1)N[C@@H]1C[NH2+]CC2(CCOCC2)C1 ZINC000925969663
CC(C)[N@H+](C)Cc1cnc2n1CCN(Cc1nccs1)[C@@H]2C ZINC000096201202
COCC[N@H+](Cc1cccnc1)[C@@H](Cc1ccccc1)C1CC[NH+](Cc2ccc(CO)o2)CC1 ZINC000012152665
[NH3+][C@H](c1cn(CCOCC(F)(F)F)nn1)c1ccc(Br)cc1 ZINC000640985075
CC(C)=CCC[C@@H](C)C[NH+]1CCC2(CC1)C(=O)N(CC[NH+](C)C)C(=O)N2CCC(C)C ZINC000014530565
C=Cc1ccc(N2CC[C@@H]([NH3+])C(F)(F)C2)nc1 ZINC001166958562
C=CCN(Cc1cccs1)C(=O)Cc1c(C)nc2nc(C(F)(F)F)nn2c1C ZINC000022967485
CC(C)(C)c1csc(CC[NH3+])n1 ZINC000003708400
COCCC[N@H+](Cc1ccc(C(O)(c2ccc(OC)cc2)c2ccc(OC)cc2)o1)Cc1ccc(C)s1 ZINC000036154590
Cc1noc(C2CCC([NH2+]C[C@@H](OC3CCCC3)C(F)(F)F)CC2)n1 ZINC000658125520
CC(=NNC1=[NH+]C[C@@H](C)N1)c1ccc([S@@](C)=O)cc1 ZINC000779797358
CC[N@@H+]1CCC[C@H]1Cn1c([C@H](C)NS(C)(=O)=O)nnc1N(CC1CC1)C1CCCCC1 ZINC001296061832
Cc1nc(N(C)[C@@H]2CC[NH2+]C2)ncc1[N+](=O)[O-] ZINC000563660716
COc1ccc(-c2nnc(C[C@@H]3C[C@@H](C(C)C)[C@H](C[NH2+]Cc4ccco4)C=C3C)o2)cc1 ZINC000030883217
CC[C@@H]1CCCC[N@@H+]1CCn1c(-c2cc(Br)cn2C)nnc1N(C)C[C@@H](C)C#N ZINC001306319232
C=CCOC[C@@H](O)C[N@H+]1C[C@H]2CN(C(=O)OC(C)(C)C)C[C@@]2(CO)C1 ZINC001252461543
CCC[NH+]1CCC(N(C)c2nnc(Cc3ccc(Cl)cc3)n2C[C@@]2(O)CC[N@H+](C)C2)CC1 ZINC001294688414
C1CN=C(C2=[NH+]CCCN2)NC1 ZINC000001606193
C=CCNC(=S)N(C)[C@@]1(C)CCS(=O)(=O)C1 ZINC000005677040
Cc1ccc(C)c(OCc2nnc(N3CCC[N@@H+](C(C)C)CC3)n2C[C@@H](C)[NH+]2CCC[C@@H](C)C2)c1 ZINC001361158644
CC[NH+](CC)C1CCN(C(F)(F)c2cnc3c(Cl)ncnc3c2)CC1 ZINC001165053705
CCc1ccc([C@H](Cn2c(Cc3ccccn3)nnc2N(C)Cc2cnn(C)c2)[NH+](C)C)cc1 ZINC001305921143
CS(=O)(=O)N[C@@H]1CCCC[C@H]1[NH2+]C[C@@H]1CNc2c(C#N)cnn2C1 ZINC000572961684
FC(F)(Cc1nc(Cl)cc(Cl)n1)N1CCCn2cnc(C[NH2+]C3CCC3)c2C1 ZINC001164838627
CN1CCC[C@H]([NH2+][C@@H]2COC[C@H]2C2CC2)C1 ZINC001207762846
C[NH+](C)CCOCc1ncn2c1CN(c1nc3cc(F)c(F)cc3c(Cl)c1C#N)CCC2 ZINC001165004815
C[N@H+](C[C@@H]1CNc2c(C#N)cnn2C1)[C@H]1CC1(C)C ZINC000566243173
COCC[N@@H+]1CC2(C[C@@H]1COCC1CC1)CCN(C(F)(F)c1ccc(C#N)c(Cl)n1)CC2 ZINC001164783861
C[NH+](C)CCN1CC[C@@H]2[C@H]1CCN2C(F)(F)c1cnc(Cl)c(-c2cccc(F)c2)c1 ZINC001164934608
CSc1cc(C(=O)C(C(=S)NC2CC[NH+](C)CC2)[n+]2ccc(N(C)C)cc2)ccc1NC(C)=O ZINC000920394538
O=C1CC[C@H]([N+](=O)[O-])[C@@H]([C@@H]2CC=CCC2)N1 ZINC000169355938
COC[C@@H]1CCO[C@@H]1c1nnc(N2CC[C@@H](C)[C@@H](C)C2)n1CC(C)(C)[NH+]1CCC(OC)CC1 ZINC001302276318
CC(C)=CC[N@@H+]1CC[C@@H]2CN(C(=O)C#CC3CC3)CC[C@@H]21 ZINC001036709378
CCc1ccc(/N=C/c2cc(Br)cc(Br)c2OS(=O)(=O)c2ccc(C)cc2)cc1 ZINC000409208304
O=C1CC[C@@H]([NH+]2CCN(c3cc(Br)ccc3[N+](=O)[O-])CC2)CCN1 ZINC000829352676
CSc1ccc(C(F)(F)N2CCCn3cnc(C[NH2+]C4CCC4)c3C2)nc1Cl ZINC001164838657
CC[N@H+](CCn1c([C@@H]2CCO[C@H]2C(C)(C)C)nnc1N1CCN(c2ncccc2C#N)CC1)C(C)C ZINC001313825081
CCCCN1C(=S)N[C@H](c2ccccn2)[C@H]1c1cc(C)n(-c2cc(C)cc(C)c2)c1C ZINC000222969824
CC[NH+](CC)CC(=O)N1CCN(c2nnc(CC3CC3)n2C[C@@]2([NH+](C)C)CCC[C@@H](C)C2)CC1 ZINC001295491044
COCC[N@@H+]1CC2(C[C@@H]1COCC1CC1)CCN(C(F)(F)c1nc(Cl)cc(N(C)C)n1)CC2 ZINC001164788666
COc1ccc(C[NH2+]CC2CCCCC2)cc1OC[C@@H](O)C[N@H+](C)Cc1ccccc1 ZINC000012193231
COCC[N@H+](C)CCn1c(-c2cc(Br)c[nH]2)nnc1N1CCC[C@@H](C[C@@H]2CCOC2)C1 ZINC001301723082
C1CCCC[NH2+]CCC1 ZINC000001620991
N#Cc1c(N)n[nH]c1-c1ccc(C(F)(F)F)cc1 ZINC000039955248
CO[C@H]1CCN(Cc2ccnc(-c3ccc(Br)cc3)n2)[C@@H](C[NH3+])C1 ZINC000520407887
C[C@@H]1CN(Cc2cn(C)nc2[N+](=O)[O-])C[C@H]1[NH3+] ZINC000603427128
C[C@H]1CN(C(=O)C#CC2CC[NH2+]CC2)C2(CCC2)CO1 ZINC000852896044
[NH2+]=C(N[C@@H]1C[C@H]1c1cc(F)c(F)c(F)c1)N1CCC1 ZINC000263188168
CCOc1ccc(O[C@H](C)c2nnc(N3CCO[C@@H](C#N)C3)n2C[C@@H](c2cccs2)[NH+](C)C)cc1 ZINC001314201154
CCN1c2ccc3ccccc3c2C(C)(C)/C1=C\C=C(\C=C\C1=[N+](CC)c2ccc3ccccc3c2C1(C)C)CCCO ZINC000100265827
CCC[NH+]1CCC(N(C)c2nnc([C@@H]3CN(S(C)(=O)=O)CCO3)n2CC[NH+]2CCCC2)CC1 ZINC001500979635
C[C@H](O)CN1CCN(C(=O)C(=O)N(CC[NH+](C)C)CC[NH+](C)C)CC1 ZINC000569197725
CC(C)[N@@H+]1[C@H](Cn2cccn2)C[C@@H]2CN(c3ncnc4cc(C(C)(C)C)sc43)CC[C@@H]21 ZINC001164840721
Brc1ccsc1C[NH2+][C@@H]1CCc2n[nH]cc2C1 ZINC000195564529
c1cc(C2CCCC2)sc1CN1C[C@H]2CC[C@@H](C1)[NH2+]C2 ZINC000097259155
CCc1nncn1CCNC(NC(C)(C)C)=[NH+]C(C)C ZINC000912509435
CC(C)Oc1ccc([C@H]2CCC[C@H]2[NH2+][C@H](C)CCCC[NH3+])cc1 ZINC000415010108
O=[N+]([O-])CC[NH2+]CCC1(CO)CC1 ZINC000905363433
FC(F)(F)C(F)(F)C(F)(F)C(F)(F)C(F)(F)C(F)(F)OC(F)(F)C(F)(F)C(F)(F)C(F)(F)C(F)(F)C(F)(F)F ZINC000150367758
OC[C@@H]([NH2+]C[C@H](O)COCc1cccs1)c1ccc(C(F)(F)F)cc1 ZINC000541022785
COc1cc(C[NH2+]CCc2ccc(F)cc2)ccc1OC[C@@H](O)C[N@H+](C)C1CCCCC1 ZINC000014965417
C=C(C)CN1CCC([NH2+][C@H]2CCO[C@]23CCOC3)CC1 ZINC000903091478
N#Cc1c(Cl)nc(Cl)cc1C(F)(F)N1CC[C@@H]2[C@@H](C[C@@H](Cn3cncn3)[N@@H+]2CC2CC2)C1 ZINC001164743497
CC(C)Oc1cccc(-n2ccc(CC[NH3+])n2)n1 ZINC001156898229
FC(F)(c1cnc(Cl)c(C2=CC[NH2+]CC2)c1)N1Cc2nccn2C[C@H](Cn2cccn2)C1 ZINC001164893898
CC[N@H+](CCn1c(-c2sc(N3CCOCC3)nc2C)nnc1N1CC[C@H](OC)C1)C(C)C ZINC001295823894
C[C@]12CC3CC(SC(N)=[NH2+])(C1)C[C@@](C)(C3)C2 ZINC000017021987
C(OC[C@@]12CCCO[C@H]1CC[N@@H+](C1CCC1)C2)C1CCOCC1 ZINC000107771423
CC(C)C[N@@H+]1CCO[C@@H](Cn2c(N3CCC([C@@](C)(O)C(F)(F)F)CC3)nnc2C(C)(C)C)C1 ZINC001303207334
C[C@H](Cn1cc(Br)cn1)[NH2+][C@@H](C)c1ccc(-n2ccnn2)cc1 ZINC000181747265
CC[C@H](C)OCC[C@@H](C)[N@H+](CC1CCCC1)[C@H]1CC[C@H]([NH3+])CC1 ZINC001172334468
CC(C)C[NH+](CC(C)C)C[C@@H](O)CN(c1ccccc1)S(=O)(=O)c1ccccc1[N+](=O)[O-] ZINC000002205654
CCN1c2cc(C)ccc2SC1=CC=c1sc(=Cc2sc(-c3ccccc3)c(-c3ccccc3)[n+]2CC)n(CC)c1=O ZINC000059608268
CCc1ccc([C@H](C[NH2+]Cc2ccc(S(C)(=O)=O)s2)N(CC)CC)cc1 ZINC000414453614
CC[C@H](Cn1c(-c2cc(Br)cn2C)nnc1N1C[C@H](C)[N@H+](CC)C[C@@H]1C)OC ZINC001305811773
C[C@@H]([NH2+]Cc1ccc(S(=O)(=O)N(C)C)cc1)c1cnc2ccsc2c1 ZINC000178502314
Cc1nn(-c2cc[nH+]cc2)cc1C=NN[C@@H](C)CC#N ZINC000783857070
O[C@H]1CCC[C@H]1[NH+]1CCC(NCc2cc(Br)c(Cl)s2)CC1 ZINC000276602481
N#CC1(C[C@@H](O)C[NH+]2CCC(C3OCCO3)CC2)CCC1 ZINC000885981495
Cc1ccc([C@H](CCn2cncn2)[NH2+]C[C@@]2(OCCO)CCOC2)cc1 ZINC000658144096
FC(F)(F)C(F)(C(F)(F)F)C(F)(F)C(F)(F)C(F)(F)C(F)(F)C(F)(F)C(F)(F)C(F)(F)C(F)(F)C[C@@H]1CO1 ZINC000150344646
CCOc1cc(C[NH2+]CCc2ccc(S(N)(=O)=O)cc2)cc(Br)c1OCc1ccc(Cl)cc1 ZINC000105251885
CCOc1ccc(C[N@H+](CCc2ccc(OC)cc2)CC2CC[NH+](C)CC2)cc1CO ZINC000012054333
CN(C)S(=O)(=O)N1CCCC[C@H]1C[NH2+]Cc1cscc1C(F)(F)F ZINC000562904706
C[C@@H](CNS(=O)(=O)C[C@@H]1C[NH2+]CCO1)CN1CC[NH+](C)CC1 ZINC000631922875
COCCC[N@H+](Cc1ccc(N(C)c2ccc(C#N)cc2)cc1)C1CC[NH2+]CC1 ZINC001235937821
[NH3+]CCn1cc(C(=O)N2CCSCC2)nn1 ZINC000084378761
C=CCn1c(C)nnc1N1CCN(c2cc[nH+]cc2)[C@@H](C)C1 ZINC000908640262
C#CC[NH2+][C@H]1CC[C@H](NC(=O)[C@H]2CCOC[C@@H]2C)CC1 ZINC001034727053
CCC[NH+]1CCN(c2nnc(-n3cccc3C[NH2+]Cc3ccccc3F)s2)CC1 ZINC000007002112
Cc1ccc(N2CN(CC[NH+](C)C)C(=O)[C@@H]2C)c([N+](=O)[O-])c1Br ZINC000826684929
CCCCn1c2nc(CCC(=O)N(CCC(C)C)c3c(N)n(CCCC)c(=O)[nH]c3=O)n(CC(C)C)c2c(=O)[nH]c1=O ZINC000514295773
CC[N@@H+]1C[C@]2(COC)CC[C@H](O)[C@@]34[C@@H]5C[C@H]6[C@H](OC(C)=O)[C@@H]5[C@](OC(C)=O)(C[C@@H]6OC)[C@@H]([C@H](OC)[C@@H]32)[C@@H]14 ZINC000085340884
CCOc1cc(C[NH2+]CCNc2ccc([N+](=O)[O-])cc2)cc(Br)c1OCc1ccc(F)cc1 ZINC000016688494
C[C@H](Cc1cnccn1)Nc1ncnc2sc3c(c21)CC[NH2+]C3 ZINC000065462275
CCc1ccc(S(=O)(=O)NCCc2[nH+]cc3ccccn32)s1 ZINC000031773183
CC[NH+]1CCN([C@@H](c2nnnn2C(C)(C)C)c2cc3cc(C)cc(C)c3[nH]c2=O)CC1 ZINC000019527927
CC(C)C[NH+]1CCN(c2nnc([C@@H](C)Oc3ccccc3F)n2CC[C@@H](C)[NH+]2CCCCC2)CC1 ZINC001360015778
N#Cc1ccsc1/N=C/c1ccccc1C(F)(F)F ZINC000100405480
COc1cc(-c2nnc(N(C)[C@@H]3CCSC3)n2C[C@H](C)[N@H+](C)C2CC2)cc(OC)c1OC ZINC001299836980
C[NH+](C)CCN(CC[NH+](C)C)S(=O)(=O)c1cc(Br)ccc1[N+](=O)[O-] ZINC000732815293
Cn1ncc([N+](=O)[O-])c1N1CC[NH2+]C(C)(C)C1 ZINC000905637416
O[C@@H](Cn1c2ccc(I)cc2c2cc(I)ccc21)C[NH+](C1CCCCC1)C1CCCCC1 ZINC000098000468
CC[C@@H](C)OC(=O)OCC(F)(F)C(F)(F)C(F)(F)C(F)(F)C(F)(F)C(F)(F)C(F)(F)C(F)F ZINC000169795807
O=[N+]([O-])c1c(-c2cn[nH]c2)n[nH]c1-c1cn[nH]c1 ZINC000013126934
C#CCC[N@H+]1C[C@@H](NC(=O)C(C)(F)F)CC[C@H]1C ZINC001071299123
Cc1c(/C=N\NC(F)(F)C(F)(F)C(F)(F)F)c2cc(C)ccc2n1Cc1ccc(Cl)cc1 ZINC000409033586
C[C@H](NC(=O)[C@@H]1CCCN1C(=O)C[NH3+])C(=O)N(C)C[C@@H]1CCC[NH2+]C1 ZINC001160698168
COc1ccc([C@@H](CCn2cncn2)[NH2+]CC#Cc2ccc(C(F)(F)F)cc2)cc1 ZINC000527109567
CC[NH+](CC)CCNc1ccc(NCC[NH+](CC)CC)c2c1C(=O)c1ccccc1C2=O ZINC000005919442
O=S(=O)(c1cccs1)N1CC[C@@H](C[NH2+]C/C=C/c2ccc(F)cc2)C1 ZINC000375741524
CC(=O)N1CCC[N@@H+]([C@@H]2CN(c3nnc(CSc4ccc(C)cc4)n3CCC(C)C)C[C@@H]2C)CC1 ZINC001359380512
C=CCn1c(SCc2csc(=NC)[nH]2)nnc1C1CC[NH2+]CC1 ZINC000426635738
c1cc(N2CC[N@@H+]3C[C@@H](Oc4cncnc4)C[C@@H]3C2)ncc1OCC1CC[NH2+]CC1 ZINC001164748704
O=C(OCC(F)(F)C(F)F)OCC(F)(F)C(F)F ZINC000113538638
C[C@H](CCCCn1c(=O)c2c(ncn2C)n(C)c1=O)n1ccc2ccc(C[NH3+])cc21 ZINC001169166256
C#CC[NH2+][C@H]1CCN(C(=O)c2cncnc2C2CC2)C[C@H]1C ZINC001036275278
CC(C)Cc1nnc(Nc2cnn([C@@H]3CC3(F)F)c2)n1CCC[N@@H+]1CCC[C@@H]1C(=O)N(C)C ZINC001287506460
C=Cc1ncc(NC(=N)c2ccc(Br)cc2F)cn1 ZINC001170464677
Fc1ccccc1Nc1nnc(SCc2nccn2C(F)F)s1 ZINC000078264599
Cc1ccc([C@H](Cn2c([C@H](C)NS(C)(=O)=O)nnc2N2CCC3(CCCC3)C2)[NH+](C)C)cc1 ZINC001304272731
Cc1ccc(C[C@@H](C)[NH2+]CCC(=O)CCC(=O)CCC(=O)CC[NH3+])cc1 ZINC001255781575
CC(C)[N@@H+]1[C@H](Cn2cccn2)C[C@@H]2CN(c3ccc([C@@H](C#N)c4ccccc4F)nn3)CC[C@@H]21 ZINC001164838514
C[C@H]([NH2+]CCC(F)(F)F)c1ccc(S(=O)(=O)NCc2ccco2)cc1 ZINC000165492558
C=CCn1c(-c2ccc(C)o2)nnc1N1CC[C@H]2[C@H](CCC[N@@H+]2C2CC2)C1 ZINC000508834578
O=C(NC[C@@H]1CSCCS1)NC1CC([NH+]2CCC(C(F)(F)F)CC2)C1 ZINC000366299820
CC[C@@H](C)[N@@H+](Cc1c(-c2ccccc2)noc1N1CCc2ccccc2C1)C[C@H](O)CN1CCOCC1 ZINC000036249094
Cc1cc(F)c([N+](=O)[O-])cc1S(C)(=O)=O ZINC000000154136
CC[NH+](CC)[C@H](CNC(=O)[C@@H]1CC[N@@H+](C(C)C)C[C@@H]1c1cnn(C)c1)c1ccc(C(F)(F)F)cc1 ZINC000849507860
Cc1csc(Cc2nnc(N(CCC#N)CCC(C)C)n2C(C)C)n1 ZINC000581369425
Cc1ccc(N(c2nc(Cl)ccc2CN2CCCC2)[C@@H]2CO[C@@]3(C2)CCC[NH2+]C3)nn1 ZINC001164960615
O=[N+]([O-])[C@@]1(Br)CN2CCC1CC2 ZINC000958528499
COCCC[C@@H](O)C[NH2+]C(C)C ZINC000005455506
C[NH+](C)[C@@H]1CO[C@H](CNC(=O)CC(C)(C)C)[C@H]1O ZINC000077263840
FC(F)(F)[C@@H]1N(C(F)(F)c2ccc(-c3cc(Cl)ncn3)cc2)CCC12CC[NH2+]CC2 ZINC001164389053
C[C@@H]1CCC[C@@](Cn2c([C@@H]3CCC(=O)N3)nnc2N2CCC=C(Br)C2)([NH+](C)C)C1 ZINC001304992477
C[C@H](Cn1cc(Br)ccc1=O)[NH2+]C[C@@H](n1cccn1)C(F)(F)F ZINC000624044289
Cc1cc(/C=C2/C(=N)N3C(=NC2=O)SN=C3S(C)(=O)=O)c(C)n1-c1cccc(Cl)c1C ZINC000020206418
CC1[N+](=O)C(C)(C)N(O)C1(C)C ZINC000000408014
Nc1c(Br)cc(Br)cc1C[NH2+][C@@H]1CCC[C@@H]2OCC[C@@H]21 ZINC000463235916
CC[C@@H]([NH3+])Cc1nn[nH]n1 ZINC000054178953
Cc1ccc(-n2cc(C=O)cn2)cc1 ZINC000000336350
COC(=O)C1CC[NH+](C[C@@H](O)COc2ccc(C[NH2+]Cc3[nH]nc4c3CCC4)cc2)CC1 ZINC000012299656
CC(C)N(C)Cc1nn(C(F)(F)c2cc(N(C)C)nc(Cl)n2)c2c1CC[NH2+]C2 ZINC001164680182
CCN(CC)S(=O)(=O)c1cccc(-c2nnc(SCC[NH2+]CCO)n2-c2c(C(C)C)cccc2C(C)C)c1 ZINC000102922736
CC[C@@H]([NH2+]CCOCC(F)(F)C(F)(F)F)c1nc(C(F)(F)F)cs1 ZINC000189934447
CCC[N@H+](Cc1ccc(C(O)(c2ccc(OC)cc2)c2ccc(OC)cc2)o1)Cc1cccn1C ZINC000036154683
C[C@@H]1COC[C@@H]1[NH2+][C@@H]1CO[C@H](C2CC2)C1 ZINC000691320013
N#CCC(Br)(Br)C(N)=O ZINC000016696667
C[C@H]([NH2+]C[C@@H](O)Cn1cc([N+](=O)[O-])cn1)c1ccc(Br)s1 ZINC000444784893
CC(C)(C)[C@@H](C[NH3+])NS(=O)(=O)c1ccc([N+](=O)[O-])cc1Br ZINC000420446678
CCCc1nn(-c2cccc(F)c2)c(N2CC[NH+](CC)CC2)c1CN(Cc1ccco1)C(C)C ZINC000034836537
O=C(OCCC(F)(F)C(F)(F)C(F)(F)C(F)(F)F)OCC(F)(F)C(F)(F)C(F)(F)C(F)(F)C(F)(F)F ZINC000169795711
COc1nccnc1CC(C)C ZINC000000156517
CCN1c2ccc(C=O)cc2N(C)/C1=C\C=C\c1n(-c2ccccc2)c2ccc(-c3nc4ccccc4s3)cc2[n+]1CC ZINC000001804150
O=S(=O)(CCN1CC[NH2+]CC1)c1cnoc1 ZINC000096524239
CC(C)[N@H+](C)CCCn1c(CSc2ccc(Cl)cc2)nnc1N1CCC[NH+](C(C)C)CC1 ZINC001360103524
C=C[C@](C)(O)CC(=O)N[C@@H](CC1CC1)c1cc(F)cc(Br)c1 ZINC000685828252
C[C@@H]([NH2+]Cc1sc2ccccc2c1Cl)c1ccc(S(C)(=O)=O)cc1 ZINC000014241433
Fc1cccc(Cl)c1-c1nc(CN2CCC[C@H](C3CC[NH2+]CC3)C2)no1 ZINC000662292291
CC[C@@H](C(=O)N1C[C@@H](C)[C@H](CC[NH2+]CCOC2CCC2)C1)[NH+](CC)CC ZINC001104666682
Cc1noc(/C=C/c2ccc(C)cc2)c1S(=O)(=O)N1CCC(C(=O)N(CC[NH+](C)C)Cc2cccs2)CC1 ZINC000102612945
CCN1c2cc(C)c(/C=N/n3cnnc3)cc2[C@@H](C)CC1(C)C ZINC000223574966
CC[NH+](CC)Cc1cc(Nc2cc(C)[nH+]c3ccc(N(C)C)cc23)ccc1O ZINC000001755462
Cc1nc(N[C@@H](C)[C@@H](C)[NH3+])ncc1[N+](=O)[O-] ZINC000420254528
C[NH+]1CCN(Cc2cn3c(n2)CN(C(F)(F)c2cnc(Cl)nc2Cl)CC3)CC1 ZINC001164795582
CC(C)[NH+]1CCN(c2nnc(-c3ccc(-c4ccc(F)cc4)s3)n2CC(C)(C)C[NH+](C)C)CC1 ZINC001360149373
CC[NH+]=C(NCCc1csc(C)n1)NCc1noc(C)n1 ZINC000096446961
N=C1/C(=C\c2ccc(Sc3ccc(Cl)cc3)o2)C(=O)N=C2SC=NN21 ZINC000004952344
C[N@H+]([C@H]1CC[C@H](O)CC1)[C@@H]1CCCOCC1 ZINC001170808678
O[C@H]1[C@H](CN2CCC(F)(F)C2)OC[C@@H]1[NH2+]C1CCCC1 ZINC000514288839
Cc1nc(C[NH2+]CC2=CC[C@H]3C[C@@H]2C3(C)C)cs1 ZINC000952870351
Cc1nc(CCNC(=O)[C@@H]2CCC[N@@H+](C3CC[NH+](C(C)C)CC3)C2)sc1C ZINC000020210276
C[NH+]1CC2(C1)CCN(Cc1nccs1)C2 ZINC001204549308
C=C(C)CNC(=[NH2+])NC[C@@H]1CCO[C@@H](C(C)C)C1 ZINC000263098749
Cc1ccccc1Cc1nnc(N2CC[NH+](CC(C)C)CC2)n1CC1([NH+](C)C)CCCCC1 ZINC001492587595
C1=CCC23CC=CCC2(C1)[NH2+]3 ZINC000004831029
CC[N+](CC)(Cc1ccccc1)C[C@@H](O)COCCOc1ccc(C(C)(C)C)cc1C(C)(C)C ZINC000226070060
CC(C)C[C@H](NC(=O)C[NH3+])C(=O)N1CC2(C[NH2+]C2)[C@@]2(CCNC2=O)C1 ZINC001158120450
CC(C)Cc1nnc(N2CCc3c(F)cc(F)cc3C2)n1Cc1nc(C(F)(F)F)cs1 ZINC001359823738
C[C@H](Cn1c([C@@H]2CCOC2)nnc1N1CCO[C@H](c2ccc(C(F)(F)F)cc2)C1)[NH+](C)C ZINC001303723729
COC[C@@H]1C[N@H+](CC2CC2)C[C@@]12CCN(c1ncnc3oc(-c4ccc(C)cc4)nc31)C2 ZINC001164816866
C=CC(C)(C)NC(=O)N[C@H]1C[C@H](C(F)(F)F)C[C@H](C(F)(F)F)C1 ZINC000891966922
Brc1ccc(Cc2noc(-c3cn([C@H]4CCC[NH2+]C4)nn3)n2)s1 ZINC000822919521
Cc1cc(/C=C2\C(=O)[N-]C(=O)N(c3ccc(F)cc3)C2=O)c(C)n1-c1cc[nH+]cc1 ZINC000001151417
CC(C)[N@H+](C)Cc1cnc2n1CCN(c1nc(Cl)nc(Oc3ccc(F)cc3)n1)[C@@H]2C ZINC001164864194
CC1=C[C@@H](C[NH2+]Cc2ccc(F)cc2)[C@H](C(C)C)C[C@H]1Cc1nnc(-c2cncn2C)o1 ZINC000035442725
N#CCC[C@@H](C#N)C[NH2+]C[C@@H]1COC2(CCCC2)O1 ZINC000773207963
C[C@H](CC[S@](C)=O)[NH2+][C@@H](C)c1cc(C#N)ccn1 ZINC000902877571
CCCCCC(CCCCC)[NH2+]C[C@@H]1CCC2(CC[NH2+]CC2)O1 ZINC001246136522
C[C@H](C#N)C[NH2+]C1CC2(C1)CN(C(=O)OC(C)(C)C)C2 ZINC000496432404
Cc1ccc(O)c2c1[C@@H](C)C[C@@H]2[NH2+][C@@H]1CCO[C@H]1C1CC1 ZINC001333162472
CO[C@H](C[NH2+]C[C@@H](O)C(F)(F)F)C(C)(C)C ZINC001336802442
CN(C)S(=O)(=O)[C@@H]1CCC[N@@H+]([C@@H]2CC[C@H](C#N)C2)C1 ZINC000339187706
O=[N+]([O-])CC[NH2+]CCC1(O)CCC1 ZINC000905256278
Cc1cc(Br)cc([C@@H](C)[NH2+]CCCN2CCCS2(=O)=O)c1O ZINC000779030330
C[C@@]12CC[C@@H](C[C@@H]1[NH3+])C2 ZINC000008271983
[NH3+]CCC(F)(F)Br ZINC000002560309
NS(=O)(=O)c1cnc(Cl)c(C(F)(F)N2C[C@@H]3[NH2+]Cc4ccccc4[C@H]3C2)c1 ZINC001164422656
CC(C)[N@H+](C)Cc1cnc2n1CCN(C(F)(F)c1ccc3c(Cl)ncnc3c1)[C@@H]2C ZINC001164858678
C[C@@H]([NH2+][C@H]1CCN(c2ccc(C(F)(F)F)cc2)C1)c1cnn(C)c1 ZINC000095422516
Cc1cnc(N2C[C@@H]3C[NH2+]C[C@H]3C2)c([N+](=O)[O-])c1 ZINC000090692727
Cc1nccc(C[C@H]2[C@H]([NH2+]C(C)C)C[C@@H](O)[C@@H]2CO)n1 ZINC000604382282
Cc1nc(N2CC[C@@H]3[C@@H](C[C@H](Cn4cncn4)[N@@H+]3CC3CC3)C2)ccc1[N+](=O)[O-] ZINC001164742117
Cn1ccnc1Cn1c(C#N)cc(N)c1N1CC[NH+](C)CC1 ZINC000225869173
C[C@H]([NH2+]CCCS(C)(=O)=O)c1cc(C#N)ccn1 ZINC000902791351
C=C(C)Cn1c(CCC(C)C)nnc1N1CCN([C@@H](C)C(F)(F)F)CC1 ZINC000549246404
CC[C@@H](C)[C@@H](O)C[NH2+]CC[N+](=O)[O-] ZINC000905351109
CCSCCSC(N)=[NH2+] ZINC000004480357
CCC[C@H](O)[C@H](CO)[NH2+]Cc1cc(Br)cc(Br)c1 ZINC000419807261
CO[C@](C)(C[NH2+]C[C@@H](O)COc1cc(F)cc(Br)c1)C1CC1 ZINC000563530611
O=C(CCCC(=O)OCC(F)(F)C(F)(F)C(F)(F)C(F)F)OCC(F)(F)C(F)(F)C(F)(F)C(F)F ZINC000060296403
CO[C@@H]1CC[C@@H]([NH2+][C@H]2CCCn3ccnc32)C1 ZINC001118387415
COCC[N@@H+](Cc1c(-c2ccccc2)nn(C)c1Oc1ccccc1Cl)C[C@@H](O)COCC(C)C ZINC000036304960
CC[C@H](C)C[C@H](C)NC(=O)C1CC2(C[NH2+]C2)C1 ZINC001220241030
CCC[N@H+](Cc1c[nH]nc1C)[C@@H]1COC[C@@H](O)[C@H]1O ZINC000585292074
C[NH+](CC1=CCSC1)Cc1cc(C#N)cc(C[N@H+](C)CC2=CCSC2)c1 ZINC000878998766
CN(C)c1nccc(N2CCOC[C@@]3(CCC[NH2+]C3)C2)n1 ZINC000096090317
Cc1ccc(C[C@@H](CO)[NH2+]Cc2cc(Br)cc(Br)c2N)cc1 ZINC000467354102
[O-]/N=C(C(=N/O)\c1ccoc1)/c1ccoc1 ZINC000017185268
CC[C@H](C)NC(=O)CN1CCN(c2nnc(C(C)C)n2C[C@@H](c2ccc(C)cc2)[NH+](C)C)CC1 ZINC001305643432
CC(C)n1cc([C@H](C)[NH2+][C@@H](C)[C@H](C)O)cn1 ZINC000309446835
CC(C)C[C@@H](Cn1c(-c2cccc(OC(F)F)c2)nnc1N1CCC[N@@H+](C(C)(C)C)CC1)[NH+](C)C ZINC001359766561
C=Cc1cnccn1 ZINC000000152334
N#CCC[C@@H]([NH2+]C[C@@H](O)COc1ccc(Cl)cc1Br)c1ccccc1 ZINC000553386036
[NH3+][C@H]1CC[C@H](CO[C@H]2CNCC2(F)F)CC1 ZINC001217844944
O=S(=O)(c1cscc1C(F)F)N1CCC([N@@H+]2CCCOCC2)CC1 ZINC000916292622
CCC(CC)[C@@H](Cn1c(Cc2ccccc2C)nnc1N1CC[NH+](C2CCCCC2)CC1)[NH+](C)C ZINC001545817499
CCC[N@H+](CC)CCn1c([C@H]2CN(S(C)(=O)=O)CCO2)nnc1N1CC[NH+](C(C)(C)C)CC1 ZINC001500789987
CCOc1ccc([C@@H](C)[NH2+]Cc2ccnc(OCC[NH+](C)C)c2)cc1[N+](=O)[O-] ZINC000271434474
CC[NH+](CC)CC#CCC1(CC#CC[NH+](CC)CC)c2ccccc2-c2ccccc21 ZINC000001818344
COC[C@H](C)Cc1noc(C2(c3ccc(C(F)(F)F)cc3)CCC2)n1 ZINC000656026797
N#CC1(C[C@H](O)C[N@@H+]2CC[C@@H](O)C23CCCC3)CCC1 ZINC000886217725
C[C@](O)(C[NH2+][C@H]1CCC[C@H](F)C1)C(F)F ZINC001336840464
CC#CC[NH2+]C[C@@H]1CCCN1C(=O)[C@H](C)C(C)(C)C ZINC001270074645
C[NH+]1CCN(c2ccc(N(Cc3cnc4n3CC[NH2+]CC4)c3ccccn3)nn2)CC1 ZINC001164759934
Cc1cc(Br)cc(C)c1C[NH2+]C[C@H](O)CN1C[C@@H](C)O[C@H](C)C1 ZINC000576980006
O=CNc1ccc(F)cc1[N+](=O)[O-] ZINC000005701096
CC(C)[N@H+](C)Cc1cnc2n1CCN(c1ccc([N+](=O)[O-])c(-c3ccc(F)cc3)n1)[C@@H]2C ZINC001164862426
CC(C)CCC[C@@H](C)[C@@H]1CC[C@@H]2[C@@H]3CC[C@H]4[C@@H]5O[C@@H]5CC[C@]4(C)[C@@H]3CC[C@@]21C ZINC000257356105
C[C@@H]([NH3+])CCCC(C)(C)O ZINC000003079364
CCO[C@]1(c2nnc(N3CCC([NH2+]C(C)C)CC3)n2CC[NH+]2CCSCC2)CCOC1 ZINC001502683652
CC(=O)CCC(F)(F)C(F)(F)C(F)(F)C(F)(F)C(F)(F)C(F)(F)C(F)(F)C(F)(F)Cl ZINC000068568577
CC(C)[NH2+]C(C)C ZINC000004674523
Cc1cccc(C)c1C(OC[C@@H](O)CNCC[NH2+]C[C@H](O)COC(c1c(C)cccc1C)c1c(C)cccc1C)c1c(C)cccc1C ZINC000100455353
CNc1ncncc1Br ZINC000000343403
c1nc2n[nH]nc2c(N2CC[NH2+]CC2)n1 ZINC000096517096
C=CC[C@@]1(C(=O)N(C)Cc2ncc(Cl)n2C)CCC[NH2+]1 ZINC000852885515
Cc1nn(CC[NH3+])c(C)c1Cl ZINC000002535107
CC1(C)C[C@@H](O)C[N@H+](CC[N+](=O)[O-])C1 ZINC000931552168
C[C@@H]([NH2+]CC1SCCS1)c1ccnn1C ZINC000692903820
N#Cc1ncn(Cc2cc(-c3ccco3)on2)n1 ZINC000014144307
CCOCc1nnc(N2CCC(N3CC[NH+](C(C)C)CC3)CC2)n1CCC[NH+]1CCC(O)CC1 ZINC001503060714
N=C1/C(=C/c2ccco2)C(=O)N=C2SC(C34CC5CC(CC(C5)C3)C4)=NN21 ZINC000033457495
Cc1nn(Cc2c(Cl)cccc2Cl)c(C)c1C[NH2+]CCc1nnc2ccccn21 ZINC000013109887
CC(C)(C)c1n[nH]cc1CN1CC[C@](C)([NH3+])C1 ZINC001204770668
CC(C)([C@@H](C[NH3+])CO)N1CCOCC1 ZINC000072210346
O=C(C[NH2+]C[C@@H]1CCCO1)Nc1ccc(Oc2ccc(NC(=O)C[NH2+]C[C@@H]3CCCO3)cc2)cc1 ZINC000012492849
CCC1=NN2C(=NC(=O)/C(=C\c3cc(C)n(-c4cccc(C)c4)c3C)C2=N)S1 ZINC000005218152
OC[C@@H]1CCC[N@@H+]1C[C@@H]1CCCN1c1cncc(Br)c1 ZINC000110690393
CCOC(CC(F)(F)C(F)(F)C(F)(F)C(F)(F)C(F)(F)C(F)(F)C(F)(F)C(F)(F)F)OCC ZINC000100098763
C=CCn1c(CSc2ccc(C)cc2)nnc1N(C)C[C@H]1CCCOC1 ZINC000508486872
O=C1N[C@@H](Cc2ccc(O)cc2)C(=O)N2C[C@@H]([NH2+]Cc3cnn(-c4cccc(F)c4)c3)C[C@@H]12 ZINC000014746987
CC[C@H](C[NH2+]CC[C@@H]1CN(C(=O)CCCn2ccnn2)C[C@H]1C)OC ZINC001104281254
C1[NH2+]C[C@@H]2CON[C@@H]12 ZINC000034453872
CCOc1ccc(-c2c[nH+]c(NCc3ccc(OC)c(OC)c3OC)n2CCOC)cc1 ZINC000009720967
O=[N+]([O-])c1ccc(N=NCc2cc(Br)ccc2OCc2ccc(Br)cc2)c([N+](=O)[O-])c1 ZINC000408941266
C[C@@H]1C[NH+](CC[C@H]2CC2(Cl)Cl)C[C@@H](C)N1CC#N ZINC000878773635
Cc1ccc(CC[C@@H](C)[NH2+]CCCOCCOCCOCCC[NH3+])cc1 ZINC001171658206
C[C@@H]([NH2+]CC1CC[NH+](CCc2ccc([N+](=O)[O-])cc2)CC1)[C@@H]1C[C@H](C(=O)OC(C)(C)C)C1(C)C ZINC001462387727
CC[NH+](CC)CCCn1c([C@@H]2CN(S(C)(=O)=O)CCO2)nnc1N1CC[N@@H+]2CCCC[C@@H]2C1 ZINC001501954556
CC(C)n1nc([N+](=O)[O-])cc1[N+](=O)[O-] ZINC000072209602
C#CCSCC(=O)N[C@@H]1C[C@@H]([NH+](C)C)C12CCC2 ZINC000898823612
O=[N+]([O-])c1ccccc1C[C@@H]([NH2+]C1CC[NH+]([C@@H]2CCCC[C@@H]2O)CC1)C1CC1 ZINC000181411794
CCOCC1(C[NH2+]C2CCN(c3cc(C)[nH+]c(N4CCCC4)n3)CC2)CCC1 ZINC000095519268
O[C@@H]1C[NH2+][C@H](c2nnc(CC3CCCC3)o2)C1 ZINC001217717760
C#CCOC[C@@H](O)C[N@@H+](CC(=O)N1CCc2sccc2[C@@H]1COc1ccc(F)cc1)CC1CC1 ZINC000036310209
C[C@@H]1C[N@H+](C)C(C)(C)C[C@@H]1O ZINC000004558122
CCCOc1ccc(C[NH2+][C@@H](C)c2ccc(S(=O)(=O)N(CC)CC)cc2)cn1 ZINC000482626383
CC(C)c1ccnc(NC[C@@H]2C[C@H](F)C[NH2+]2)n1 ZINC001155037875
C[C@H](CCC#N)C[NH2+][C@H]1CCO[C@@]2(CCOC2)C1 ZINC000602581493
CCOc1ccc([C@@H](CC)[NH2+]Cc2ccc(S(=O)(=O)N(C)C)cc2)cc1OCC ZINC000537987972
FC(F)(F)c1ccc(N=NCc2ccc(OCc3ccc(Cl)cc3)c(I)c2)nc1 ZINC000409094613
Cc1cc([N+](=O)[O-])c([N+](=O)[O-])cc1[N+](=O)[O-] ZINC000008383092
CCN1c2ccccc2S/C1=C\C=C(\C=C\c1sc2ccccc2[n+]1CC)CCCO ZINC000685944302
CC(C)(C)c1ccc(S(=O)(=O)N2CCC[C@H]([C@H]3C[C@@H]([NH3+])CCO3)C2)s1 ZINC000652374569
NC(=[NH2+])c1cccnn1 ZINC000057990139
CCc1nn(-c2ccccc2)c(Oc2ccc(C)cc2)c1C[N@H+](C[C@@H](O)COCC(C)C)C(C)C ZINC000036346510
C[C@H]([NH2+]Cc1ccc(CS(C)(=O)=O)cc1)c1cnc2ccsc2c1 ZINC000125802394
CCOc1ccc([C@@H]2N[C@H](c3ccc(OCC)cc3)C3C(=O)C2[C@@H](c2ccc(OCC)cc2)[NH2+][C@H]3c2ccc(OCC)cc2)cc1 ZINC000035955956
C#CC[NH2+]C1CCC(NC(=O)[C@@H]2C[C@H]2C2CC2)CC1 ZINC001026574607
COC(=O)[C@@H](CCC[NH3+])Nc1ncnc(N2CC[NH2+]CC2)c1[N+](=O)[O-] ZINC001157114550
Cc1ccc(C)n1-c1ccc2cc[nH]c2c1 ZINC000215980929
C=CCOCC(=O)N1CCC[C@H]([C@@H]2CC[NH2+]C2)C1 ZINC000449202280
CCS(=O)(=O)c1cc(C(F)(F)N2Cc3nccn3C[C@H](C[NH+](C)C)C2)cnc1Cl ZINC001164736058
CCC(C)(C)[NH3+] ZINC000001587801
CC/C=C/C[NH2+]CC[N+](=O)[O-] ZINC000905271437
CC(C)N(C)Cc1nn(-c2nccc(Oc3ccc(S(C)(=O)=O)cc3)n2)c2c1CC[NH2+]C2 ZINC001164680233
N#CC1(C[C@H](O)C[NH2+]C2CC(C(F)(F)F)C2)CC1 ZINC000600742618
OC1Cn2cc(Br)c[n+]2C1 ZINC000017417450
O=C(OCC(F)(F)C(F)(F)F)OCC(F)(F)C(F)(F)C(F)(F)C(F)(F)C(F)(F)F ZINC000169795677
N#CC1(CNC(=O)N2CC3CC2(C[NH3+])C3)CCCCC1 ZINC000595268828
CCN(CCC#N)C(=O)C[NH2+]CC1(O)CCN(C(=O)[C@@H]2C[C@@H]3O[C@H]2[C@H]2C[C@H]23)CC1 ZINC001484956795
COc1cc(C[NH2+]Cc2cc(F)ccc2C)ccc1OC[C@@H](O)C[N@H+](C)C1CCCCC1 ZINC000011841518
CCCCCc1nnc(NC(=O)CCC(=O)N(CCCCC)c2c(N)n(CCCC)c(=O)[nH]c2=O)s1 ZINC000514295569
Cc1cc(C(F)(F)F)c(C#N)c(SCc2noc(C(C)C)n2)n1 ZINC000052889833
CCC(CC)[C@@H](Cn1c(CC(C)(C)C)nnc1N1CC[NH+](Cc2ccccc2C)CC1)[NH+](C)C ZINC001545817597
FC(F)(c1cnc(Cl)c(C2CCCCC2)c1)N1CCCn2cnc(C[NH2+]C3CCC3)c2C1 ZINC001164844881
Fc1ccc(-c2cc(C(F)(F)N3CCO[C@@H]4C[NH2+]CC[C@H]4C3)cnc2Cl)cc1 ZINC001164410356
C=CCC[C@H](CO)[NH2+]Cc1cc(Br)c(OCC)c(Br)c1 ZINC000320187094
CS(=O)(=O)O[C@H]1C[NH2+][C@H](C(=O)Nc2sc3c(c2C#N)CC[NH2+]C3)C1 ZINC001218553824
C=CCn1c(Sc2ncnc3sc(C)cc32)nnc1-c1ccccn1 ZINC000301852825
Cc1cc2nnc(SCCC#N)n2c(C)n1 ZINC000048834583
CN(C)c1ccc(/C=C/C[N@@H+]2CCC[C@@H](c3ccnc(SCC[NH+]4CCCC4)n3)C2)cc1 ZINC000012039163
O[C@@H]1C[NH2+]C[C@@H]1Cc1cn2ccnc2cn1 ZINC000257238581
CCC[C@@H](O)[C@@H](C)[NH3+] ZINC000001759065
C=C(C)C[NH2+][C@H]1C[C@H](NC(=O)C(C)(C)C(=C)C)C1 ZINC001266610335
O[C@@H](C[NH2+]Cc1ccc(Cl)cc1Cl)Cn1c(-c2ccc(F)cc2)cc2ccccc21 ZINC000008616539
CO[C@H]1C[C@@H](CN(C)Cc2c(F)c(F)c(Br)c(F)c2F)[N@H+](C)C1 ZINC000411710280
Cc1nnc(NC(C)C)s1 ZINC000000072586
CCc1nc(CC[NH2+]C2CCN(c3ncnc4c(C)csc43)CC2)no1 ZINC000095510777
Cc1ccccc1Cc1nnc(N2C[C@@H]3CCC[N@@H+]3C[C@@H]2C)n1CCC[NH+](C(C)C)C(C)C ZINC001492580322
C[C@@H](NCC1([NH3+])C2CC3CC(C2)CC1C3)c1ncc(Br)cc1F ZINC000423517250
C[C@@H]1C[N@H+](CCO)[C@@H](C)CN1CC1(CC#N)CC1 ZINC000602848156
CC(C)c1nccn1-c1cncc([C@@H]2CCC[N@@H+](C3CCCC3)C2)n1 ZINC000072355514
CC[C@@H](C)c1nnc(N2CCN(CC(F)(F)C(F)F)CC2)n1C[C@@H]1C[N@H+](CC(C)C)CCO1 ZINC001305540933
C[C@H](Nc1ccc(N2CC[C@@H]([NH+](C)C)C2)cn1)c1ccc(C(F)F)nc1 ZINC000657953386
CC1(C)CC(OC(=O)CCCCCCCCC(=O)OC2CC(C)(C)[N+](=O)C(C)(C)C2)CC(C)(C)N1O ZINC000334160133
C[C@@H](C[NH2+]CC[N+](=O)[O-])C1CC1 ZINC000899872868
CCNC(=O)N1CCN(c2nnc(COCC)n2CCC[NH+]2CCN(c3cc[nH+]cc3)CC2)CC1 ZINC001502463714
Cc1c(Br)cc(S(=O)(=O)NC(C)(C)C[NH+](C)C)cc1[N+](=O)[O-] ZINC000416511995
O=[N+]([O-])c1cc2c(cc1Br)C[NH2+]CC2 ZINC000095495803
CSC[C@](C)(O)C[NH2+]Cc1cc(Br)cc(Br)c1 ZINC000394516208
Cc1ccc(C)c(OCc2nnc(N3CC[NH+](C(C)(C)C)CC3)n2C[C@@H](C)[NH+]2CCC(C)CC2)c1 ZINC001361159894
Cc1ccc(-c2cc[nH]n2)cn1 ZINC000000142281
C#CCOC[C@@H](O)C[N@@H+](CCC)Cc1c(-c2ccccc2)noc1N1CCSCC1 ZINC000036249961
CC#CC[NH2+][C@H]1C[C@H]2C[C@@H](C1)N(C(=O)CCCC)C2 ZINC001108622719
COCC1(C#N)CCN(C(=O)[C@H](C(C)C)[NH+](C)C)CC1 ZINC000357090162
CCCCCC[C@@H](CCC)[NH2+]C[C@@]1(C(F)(F)F)CC[NH2+]C1 ZINC001246113390
O=[N+]([O-])c1n[nH]nc1-c1ccccc1[N+](=O)[O-] ZINC000004115107
CC[C@H](C)[N@H+](C)CCn1c(-c2cc(Br)c[nH]2)nnc1N1CCN(CCOC)CC1 ZINC001291763797
C[C@@H](Cc1ccc(O)cc1)[NH+](C)CC#CC[N@@H+](C)[C@@H](C)Cc1ccc(O)cc1 ZINC000551699457
CCS(=O)(=O)c1ccc(C[NH2+]C[C@](C)(O)C(F)(F)C(F)(F)F)s1 ZINC000905242340
O=[N+]([O-])c1cc(C(F)(F)F)ccc1S(=O)(=O)N1CCC2(CC[NH2+]2)CC1 ZINC000422550919
O=P(CCC(F)(F)C(F)(F)C(F)(F)C(F)(F)C(F)(F)C(F)(F)C(F)(F)F)(N1CC1)N1CC1 ZINC000104110253
CC(=O)[C@@H](C)CCCCC(=O)N(CC[NH+](C)C)Cc1ccc(C#N)cc1 ZINC000269308017
C[NH2+][C@H]1CCCN(C(=O)NCC2(CC#N)CC2)C1 ZINC000418116057
CC(C)(C)C1=CC(C(C)(C)C)=C([N+](=O)[O-])C(=O)C1=O ZINC000002848887
C[C@@H]1CCN(C(=O)c2cncc3nc[nH]c32)[C@H](C[NH2+]Cc2nccn2C)C1 ZINC001087169451
N#Cc1c(N)n(-c2ccccn2)nc1-c1ccc(F)cc1F ZINC000039955398
CC(C)Cn1cnc2sc3c(c2c1=O)CC[C@@H]([NH2+]CC(C)(C)C[NH+](C)C)C3 ZINC000012217681
COCCO[C@H](C)c1nnc(N2CCC(C)=C(Br)C2)n1C[C@@H](c1cccs1)[NH+](C)C ZINC001316172768
C#CC[N@H+]([C@H]1CCN(C2CCOCC2)C1=O)C(C)(C)C ZINC000932463664
[NH3+]C[C@H]1CN(Cc2cnco2)CCC1(F)F ZINC001205770181
C=C(C)CN(Cc1cnn(C(C)C)c1)c1cncc(-n2nc(C)cc2C)n1 ZINC000582438007
Cc1ccc(-c2nnc(N3CCC[C@@H](C[NH+]4CCCCCC4)C3)n2C[C@@H](CC(C)C)[NH+](C)C)o1 ZINC001361212563
C[N@H+](CCCc1[nH]nc(N)c1C#N)CC1CC(F)(F)C1 ZINC000570016301
Oc1ccccc1C=Nc1ccc(OC(F)(F)F)cc1 ZINC000252460497
COCc1c(C#N)c(=O)[n-]c(C)c1[N+](=O)[O-] ZINC000009058910
CN(C)c1cc(F)c(C[N@H+](C)C(C)(C)C)cc1F ZINC000862400130
[NH3+]Cc1cc2ncnn2cn1 ZINC000082408634
CC[N@@H+]1C[C@H](C)N(c2nnc(C(=O)N3CCCC3)n2C[C@@H](c2cccc(F)c2)[NH+](C)C)C[C@@H]1C ZINC001295976266
CCCCC[C@@H](CC)[NH2+]C1(Cc2cccc(F)c2)CC[NH2+]CC1 ZINC001246460038
CCOc1cc(C[NH2+]Cc2ccc(C)cc2)cc(Br)c1OCc1ccc(Cl)cc1 ZINC000022076704
[NH3+]CCc1n[nH]c(=S)[nH]1 ZINC000005501742
C[C@H](Cn1cc(Br)cn1)[NH2+]CCCc1nc2ccccc2n1C ZINC000181020921
c1cn(Cc2cnc3c(c2)CCC3)c(-c2cc3n(n2)CCC[NH2+]C3)n1 ZINC000072420058
Cc1nsc(NC(=O)N[C@H]2CCCC[C@@H]2C[NH3+])c1C#N ZINC000415717427
CC(C)Oc1ccc(C[NH2+]CC[C@@H](c2ccccc2)c2ccc(OC(C)C)cc2)cc1 ZINC000001898690
O=S(=O)(c1ccc(C[NH2+][C@H](C2CC2)C2CCCC2)s1)N1CCOCC1 ZINC000568717058
O=[N+]([O-])c1ccc(Cn2cc[n+](CCCNP3(=O)C=C(c4ccccc4)OC(c4ccccc4)=C3)c2)cc1 ZINC000003168568
CC[C@@H]([NH2+]Cc1cc(Br)cc(Br)c1N)[C@@H](O)C(C)C ZINC000414526118
CC[NH+](CC)CCC[C@@H](C)[NH2+]Cc1cc(C(C)(C)C)oc1C ZINC001560248517
C=C[C@@H]1OCCC[C@H]1[NH2+]Cc1cc(Cl)cc(C[NH2+][C@@H]2CCCO[C@H]2C=C)c1 ZINC000451683021
C=CC/N=c1/scc(-c2ccc(Br)s2)n1/N=C/c1cccc(C(F)(F)F)c1 ZINC000102960508
O=[N+]([O-])c1ccc(S(=O)(=O)N2CCC3(CC[NH2+]3)CC2)c(C(F)(F)F)c1 ZINC000422553948
Cc1c[nH]c(C=O)c1C ZINC000000076523
Cc1ccc(Oc2ccc(C=S)cc2)nc1 ZINC000064219862
CC(C)CC[C@](C)(O)Cn1c(C2CC2)nnc1N1CCO[C@@H](c2ccc(OC(F)F)cc2)C1 ZINC001359894171
CS[C@H](CO)[C@@H](C)[NH2+]Cc1sccc1Br ZINC000195564536
Oc1ccc(C=NNC2=[NH+][C@H]3CCCC[C@@H]3N2)c(F)c1 ZINC000844590192
C[C@H](O)CC(=O)OC(C)(C)C ZINC000000388766
O=C([O-])C(Cl)=C(Cl)C=Nc1nc[nH]n1 ZINC000004929150
CC[C@@H](C#N)S(=O)(=O)N(CC[NH+](C)C)C1CCCCC1 ZINC000095439787
CC(C)[C@@H](CN(Cc1ccc(Cl)c(Cl)c1)c1ccc2nnnn2n1)[NH+](C)C ZINC000084410242
O=[N+]([O-])c1c2no[n+]([O-])c2c(Cl)c([N+](=O)[O-])c1Cl ZINC000005577245
c1cc2ncnc(N3CCC[C@H]4[NH2+]C[C@H]43)c2s1 ZINC001165386891
Cc1ccc(NC(=S)N(CCC[NH+](CC(C)C)CC(C)C)Cc2cccn2Cc2ccc(Cl)cc2)c(C)c1 ZINC000102103480
CCn1nc(C)c([N-]S(=O)(=O)c2cc(Cl)c(C)c([N+](=O)[O-])c2)c1C ZINC000172905182
O=[N+]([O-])CC[NH2+]CC1(CCO)CC1 ZINC000905367940
C=CCCn1cc(C[NH2+][C@@H]2[C@@H]3Cc4ccc(Br)cc4[C@@H]32)nn1 ZINC000865835672
FC(F)(c1cnc(Cl)c(-c2ccncc2)c1)N1CC(c2[nH+]cn3cc(-c4ccoc4)ccc23)C1 ZINC001165015029
C#CC[NH2+][C@@H]1CCN(C(=O)c2ncc(F)cc2F)[C@H](C)C1 ZINC001044646732
Fc1cc(C(F)(F)F)cc(C2(C[NH2+]C3CCN(CC(F)(F)F)CC3)CC2)c1 ZINC000187991587
C[N@@H+]1CC[C@@](O)(Cn2c(-c3ccc(F)cc3Br)nnc2N2CCC(F)(F)CC2)C1 ZINC001298878737
C=CC[NH2+]Cc1cc(Br)c(OCc2ccc(F)cc2)c(OCC)c1 ZINC000008253974
Cc1cc([C@@H]2[C@@H](c3ccccn3)NC(=S)N2Cc2ccco2)c(C)n1-c1ccc(C)cc1 ZINC000223343624
CCOc1cc(C[NH2+][C@@H](C)c2ccccc2)ccc1Oc1nnnn1-c1ccccc1 ZINC000013717710
CC[C@H](C)CN1C[C@H]([NH3+])CC(F)(F)C1 ZINC001206110499
CC[C@H](C(=O)N[C@@H]1CCCC[C@H]1[NH2+]CCOC1CCC1)[NH+](CC)CC ZINC001228558879
CC[C@H](C)[N@H+](C)CCn1c(Cc2cn3ccccc3n2)nnc1N1C[C@@H](C)O[C@@H](C(F)(F)F)C1 ZINC001305622077
CC(C)CSCCn1c(CSc2ccc(Cl)cc2)nnc1N1CCO[C@]2(CCO[C@@H]2C)C1 ZINC001360087460
CC(C)C[C@@H](C[NH3+])NS(=O)(=O)c1cc(Br)cc([N+](=O)[O-])c1 ZINC000440412136
CCN(CC)c1onc(-c2ccc(F)cc2)c1C[N@H+](CCC(C)C)C[C@@H](O)COCc1ccco1 ZINC000036249755
OC[C@@H]1C[C@@H](O)C[N@@H+]1Cc1cc(F)ccc1O ZINC000370384163
N#CC1(c2ccccc2)CCC([NH2+]CCCOCCOCCC[NH3+])CC1 ZINC001170362184
Fc1ccccc1C=NNc1ccc(Br)cc1 ZINC000004017776
C[C@@H](Cn1c([C@@H]2CCO[C@H]2C(C)(C)C)nnc1N(C)Cc1ccc(S(C)(=O)=O)cc1)[NH+](C)C ZINC001303743322
CC(C)C(=O)N1CCN(C(F)(F)c2cnc(Cl)c(C3=CC[NH2+]CC3)c2)C[C@]2(CCCC(=O)N2)C1 ZINC001164979317
CC(C)[N@H+](C)CCCn1c(-c2cc(Br)cn2C)nnc1N(C)C[C@H]1CCCO1 ZINC001303261449
C=CC[NH2+][C@H]1CN(C(=O)c2nc(C(C)C)oc2C)C[C@H]1C ZINC001054651138
CNc1nc(N(C)C)nc(N)[nH+]1 ZINC000001708612
O=c1cc2[nH]c(N3CC[C@@H]4[C@@H](C[C@@H](Cn5cncn5)[N@@H+]4CC4CC4)C3)c(Cl)cc-2[nH]1 ZINC001164737996
CCC(CC)[C@H](Cn1c([C@H](C)NS(C)(=O)=O)nnc1N1C[C@@H](C)CC[C@@H]1C)[NH+]1CCOCC1 ZINC001291950505
C#CCOC[C@@H](O)C[N@@H+](CCC)CC(=O)N1CCc2sccc2[C@@H]1COc1ccc(C(C)C)cc1 ZINC000036309243
COC[C@@]1(C[NH3+])C[C@@H]2[C@H](C1)[C@H]1CS(=O)(=O)C[C@@H]21 ZINC000242548070
CCS(=O)(=O)C1(CO)CC[NH2+]CC1 ZINC000217929598
CCOc1cc(C[NH2+][C@@H](C)C23CC4CC(CC(C4)C2)C3)ccc1OCc1cccs1 ZINC000008254759
Cc1ccc(C[N@@H+]2C[C@@H](c3nnc(C)o3)C[C@H]3OCC[C@H]32)s1 ZINC000096065654
CC[NH+](CC)CCN(C(=O)Cn1nnc(-c2ccc(F)cc2)n1)[C@@H](C(=O)NC(C)(C)C)c1ccc(O)cc1 ZINC000006511835
CCOC1CCC([NH2+]C[C@H]2CCO2)CC1 ZINC001256429112
C[C@@H](O)c1ncc(Cl)n1C ZINC000000306894
CC(C)c1nn(-c2ccc(Br)cc2)cc1C[NH2+]CCn1cncn1 ZINC000270597624
C=CCOC[C@@H](O)C[N@H+]1C[C@@H](NC(=O)C2CCC2)[C@H]2OCCC[C@H]2C1 ZINC001252463504
C/C(=N\N1/C(=N/c2ccccc2F)SC[C@@]1(O)c1ccc([N+](=O)[O-])cc1)c1ccc(-n2ccnc2)cc1 ZINC000015980735
Cc1cnn(C[C@@H]2CN(c3nnc([C@H]4CCCCO4)n3C[C@H](CC(C)C)[NH+](C)C)CCO2)c1 ZINC001290280933
C[NH+](C)C[C@@H]1Cn2ccnc2CN(c2ccc(COc3ccc(CC#N)cc3)cn2)C1 ZINC001164735234
CN(CCOCC[NH3+])c1ncc(Br)cc1C#N ZINC000600956730
Brc1cccc(-c2nc(-c3noc([C@@H]4C[C@@H]5CC[C@H]4[NH2+]5)n3)n[nH]2)c1 ZINC000904712135
[NH3+]C[C@@H](O)CC(F)(F)C(F)(F)C(F)(F)C(F)(F)C(F)(F)C(F)(F)C(F)(F)C(F)(F)C(F)(F)C(F)(F)F ZINC000100237377
Fc1ccc(N2CC[C@H]([NH2+][C@@H]3CCC[C@@H]([C@@H]4CCOC4)C3)C2)c(F)c1 ZINC000684926634
COCCCC[NH2+]CC[C@@H]1CN(C(=O)CC2([NH+](C)C)CCCC2)C[C@H]1C ZINC001104452351
CCn1c(/C=C/C=C2/N(CC)c3cc(Cl)c(Cl)cc3N2c2ccccc2)[n+](CC)c2ccc(Oc3nc4ccccc4s3)cc21 ZINC000685944754
CC(C)C[C@](C)(C[NH3+])NC(=O)N=c1ccn(CCC#N)[nH]1 ZINC000415187346
CN(C)c1ncc(-c2ccc(C(F)(F)F)cc2)c([C@@H]2CCCC[N@@H+]2Cc2cnn(C)c2)n1 ZINC000019694385
ClC1=CC[C@@H]2C[N@H+](CCN(Cc3ccccc3)C[NH+]3C[C@@H]4CC=C(Cl)C[C@@H]4C3)C[C@@H]2C1 ZINC000019324673
O=C(C[NH2+]C1(c2ccc(C(F)(F)F)cc2)CCCC1)NCc1ccc(C[NH+]2CCCC2)cc1 ZINC001459937513
C[C@@H](Cn1ccnc1)[NH2+]Cc1cc(Br)cc(Br)c1N ZINC000274694380
CCn1cc(C(=O)N2C[C@@H](C)[C@H](CC[NH2+]Cc3cnns3)C2)c(C)n1 ZINC001104738221
C[NH2+][C@@H](C)CC12CC3CC(CC(C3)C1)C2 ZINC000005734851
N#Cc1ccc(C[NH2+]Cc2ccc(OCC(F)(F)F)nc2)c(C(F)(F)F)c1 ZINC000570862346
C=CCOc1c(Br)cc(C[NH2+]C[C@@H]2CCO[C@H]2C(=C)C)cc1OCC ZINC000435742549
CCCN(CCC)c1cc(N2CCn3cc(CN4CC[NH+](C)CC4)nc3C2)ncn1 ZINC001164799237
Cc1c(Br)cc(S(=O)(=O)NCC2([NH3+])CCCC2)cc1[N+](=O)[O-] ZINC000595120807
CC(C)[NH+](CCCn1c(-c2cccc(C#N)c2)nnc1N1CC[C@@H](C[NH+]2CCCCC2)C1)C(C)C ZINC001360124142
CC[C@H](C)c1nnc(N2CCN(CC(C)C)C(=O)C2)n1Cc1cc(C)[nH+]c(N2CCCC2)c1 ZINC001305538247
C=C(C)C[NH2+][C@@H]1CN(C(=O)c2c(C)ncn2C)C[C@@H]1C ZINC001054757115
c1cn(C[C@H](c2ccncc2)N2CCOCC2)c(-c2cc3n(n2)CCC[NH2+]C3)n1 ZINC000072429148
COCC[N@@H+]1CC2(C[C@@H]1COCC1CC1)CCN(C(F)(F)c1ccc(C(N)=O)c(Cl)n1)CC2 ZINC001164786605
COCCCn1c(C)c(C)c(C#N)c1NC(=O)C[NH2+][C@@H](C)c1ccc(SC)cc1 ZINC000500247126
C#CC[NH2+][C@H]1CCCCCN(C(=O)[C@@H]2C[C@H]2C2CC2)C1 ZINC001088396195
CC(C)COC[C@@H](O)C[NH2+]CC[C@@H]1CN(C(=O)c2nccs2)C[C@H]1C ZINC001104831420
CC(C)Cc1nnc(N2CCO[C@H](c3ccc(F)c(Cl)c3)C2)n1C[C@@H]1CCO[C@H](C)C1 ZINC001359865833
N#CCCOC[C@@H]1C[C@]2(Cl)C(Cl)=C(Cl)[C@@]1(Cl)C2(Cl)Cl ZINC000005377123
Cc1ccc(-c2ccc(C#N)c(Sc3ccc([N+](=O)[O-])cc3C=O)n2)cc1 ZINC000013573945
O=[N+]([O-])CC[NH2+]C[C@@H]1CCC[C@H]1O ZINC000905342742
C=CCn1c(CC(C)C)nnc1N1CCC(C(F)(F)F)(C(F)(F)F)C1 ZINC000508497255
CC1(C)C[NH2+]CC[C@H]1NCc1ncc(Br)cc1Br ZINC000414980429
CCCCCN(C(=O)CSc1nnc(-c2cccc(S(=O)(=O)N(CC)CC)c2)n1C)c1c(N)n(CCCC)c(=O)[nH]c1=O ZINC000514377038
O=C(C[C@@H]1COCC[NH2+]1)N1CCC(c2nccn2Cc2cscn2)CC1 ZINC000095510783
[NH3+]CC1(O)C2CC3CC(C2)CC1C3 ZINC000001728298
CC(C)[N@H+](C)Cc1cnc2n1CCN(c1nc(-c3ccc(F)cc3)ccc1C#N)[C@H]2C ZINC001164861317
FC(F)(c1cnc(Cl)c(-c2ccncc2)c1)N1CCCCC12CC[NH2+]CC2 ZINC001164421118
C=C(Cl)C(C)(C)C(=O)N[C@@H]1C[N@H+](C[C@@H](O)COCC(C)C)C[C@@H]1O ZINC001219702415
[NH2+]=C1C=CNCN1 ZINC000005134807
Cc1nc(C2CC[NH2+]CC2)cc(N(C)Cc2cc(C3CC3)n[nH]2)n1 ZINC000045989446
Cc1c([C@H](C)[NH2+]Cc2ccc(C)c(Cl)c2)cnn1C ZINC000193733479
C#CC[N@H+](Cc1ccnc(-c2nn[nH]n2)c1)C1CCCC1 ZINC000823850966
CCO[C@H](CC[NH+](C)C)CNS(=O)(=O)c1cc([N+](=O)[O-])c(C)cc1Cl ZINC000150868876
CC(C)[NH+]1CCN(c2nnc(CSc3ccc(Cl)cc3)n2CC(C)(C)C[NH+]2CCCC2)CC1 ZINC001360153531
CC(C)(C)CC(C)(C)Nc1nc(NC(C)(C)CC(C)(C)C)[nH+]c(NC(C)(C)CC(C)(C)C)n1 ZINC000001571229
CC(C)[N@H+](C)Cc1ccccc1Cn1c(CC(C)(C)C)nnc1N1CCC[C@@H]([NH+]2CCCC2)C1 ZINC001360092666
COCCO[C@@H]1COCC[C@@H]1[NH2+][C@H](C)Cc1ccc(F)cc1Br ZINC000558110690
O=C(NC1CC[NH2+]CC1)C(F)(F)c1ncc(C(F)(F)F)cc1Cl ZINC000261494933
C[C@@]1(O)N(CCCCCCN2C(=O)OC3(CC(C)(C)[NH2+]C(C)(C)C3)[C@]2(C)O)C(=O)OC12CC(C)(C)[NH2+]C(C)(C)C2 ZINC000003672494
C[NH+](C)CC#CCNC(=O)C1(C)C(C)(C)C1(C)C ZINC000827972007
CN(C)c1cncc(N(C)[C@]2(C)CCC[NH2+]C2)n1 ZINC001156956240
CC(C)[N@H+](C)CCCn1c([C@@H]2CCS(=O)(=O)C2)nnc1N(Cc1ccc(F)cc1F)C1CC1 ZINC001303266346
C[C@@H]([NH2+]Cc1cc(C#N)ccc1Br)c1ccccc1-n1cccn1 ZINC000191821055
CCCC[C@@H](CC)COC[C@H](O)C[NH2+]C1CC[NH+](CCCOC)CC1 ZINC001253022433
C[C@@H](CCCC(C)(C)O)[NH2+]Cc1cc2ccc(Cl)cc2n(CCS(=O)(=O)c2ccccc2)c1=O ZINC000020362934
Cc1ccc([C@@H](Cn2c(CC3CCCC3)nnc2N2CCC([NH2+]C(C)C)CC2)[NH+](C)C)cc1 ZINC001361141856
Cn1c[nH+]cc1-n1ccc2cccc(N)c21 ZINC001211251833
CC[NH+](CC)CCN(C)C(=O)[C@H]1[C@@H]2CC[C@@H](C2)[C@H]1[NH2+]CC[C@@H](C)SC ZINC001280227385
[NH3+]C[C@H]1[C@H]2CCO[C@@H]12 ZINC000083267262
C=CCc1cc(CNc2cc(C)ccc2C)cc(OCC)c1OCc1ccc(Br)cc1 ZINC000409112042
OC[C@@H]([NH2+]CC#Cc1ccc(OC(F)(F)F)cc1)c1ccc(Br)cc1 ZINC000541984888
O=c1[nH]nc(-c2cccc([N+](=O)[O-])c2)c2c1Nc1nnnn1[C@@H]2c1cccc(Br)c1 ZINC000010296748
CC(C)[C@@H]1OCC[C@H]1Cn1c(CSc2ccc(Cl)cc2)nnc1N(C)CCc1cnccn1 ZINC001359759743
CCN(CC[NH2+]C1CCC2(CC1)NC(=O)NC2=O)CCC(F)(F)F ZINC000683162992
Fc1cncc(Br)c1 ZINC000000336455
Cc1cc(C=O)c(C)n1-c1ccc(Br)cc1[N+](=O)[O-] ZINC000008733459
CC[C@@H](C)C[C@@H](C)[NH3+] ZINC000001587851
CC(C)CN1C[C@@H]2CN(c3nnc(C(C)(C)C)n3C[C@H](c3ccco3)[NH+](C)C)CCN2C1=O ZINC001303174875
C=CC(=O)OCCN(CCCC)S(=O)(=O)C(F)(F)C(F)(F)C(F)(F)C(F)(F)C(F)(F)C(F)(F)C(F)(F)C(F)(F)F ZINC000095713246
C[C@H](CCCCn1c(=O)c2c(ncn2C)n(C)c1=O)[NH2+]Cc1ccc(F)cc1F ZINC001169160498
Cc1c([C@H](C)[NH2+]CCS(=O)(=O)c2cccc(Br)c2)cnn1C ZINC000183326420
N#[N+][N-]S(=O)(=O)CC[NH3+] ZINC000038292458
CCc1nn(-c2ccc(F)cc2)c(N2CC[NH+](C)CC2)c1CN(CCC(C)C)Cc1ccoc1 ZINC000034836351
c1ccc(-c2nc(N(c3ccccc3)c3ccccc3)s[n+]2-c2ccccc2)cc1 ZINC000001820741
CC(C)[C@](C)(C#N)NC(=O)[C@@H](C)[N@@H+]1CC[C@]2(CCOC2)C1 ZINC000153571946
CC(C)[N@H+](C)CCCn1c(-c2ccc(C(C)(C)C)cc2)nnc1N1CC[NH+](C2CCC2)CC1 ZINC001360097562
CSC1(Cn2c(Cc3ccc(Cl)cc3)nnc2N2CC[NH+](CC(C)C)CC2)CC[NH+](C)CC1 ZINC001316406501
C#CCOc1ccccc1C[NH2+][C@H]1CCO[C@@]12CCOC2 ZINC000903121165
Cc1nc(Cc2nnc(N3CCN(c4cccs4)CC3)n2CCOCC[NH+](C)C)cs1 ZINC001290433740
Cc1nc(CN2CCO[C@@H]3CCN(c4ccc(OCC5CC[NH2+]CC5)nn4)CC[C@@H]32)cs1 ZINC001164987028
C[C@@H]1CCN(C(=O)C[C@H]2CCC(=O)NC2)[C@H](C[NH2+]Cc2nccs2)C1 ZINC001087174691
CC1=NN2C(=NC(=O)/C(=C/c3ccco3)C2=N)S1 ZINC000017259407
C[C@@H](c1ccsc1)N1CCN(c2nnc(CC(C)(C)C)n2CCCN(C)CC(F)(F)F)CC1 ZINC001360468208
CCC(CC)(CC)[NH2+]CC(=O)N1CCN([C@@H](C#N)c2cccs2)CC1 ZINC000182927944
N/C(=N/O)c1c(F)c(F)c(F)c(/C(N)=N/O)c1F ZINC000016082817
CC1(C(Cl)(Cl)Cl)C=C(Cl)C(=O)C(Cl)=C1 ZINC000000336859
CC(C)c1ccc([C@@H](C)[NH2+]CCS(=O)(=O)c2ccc(Br)cc2)cc1 ZINC000012766445
CCC[C@@H](c1nnnn1C(C)(C)CC)[N@H+](Cc1cc2cccc(C)c2[nH]c1=O)C1CCCC1 ZINC000013500096
Cc1oc(/N=C/c2ccc(OCc3ccc(Cl)cc3Cl)c(Br)c2)c(C#N)c1C ZINC000409144810
C=C[C@@](C)(O)CC(=O)N1C[C@@H](C[NH2+]CCNC(=O)NC(C)C)[C@H](C)C1 ZINC001106065127
C[NH+](C)Cc1ccc(C[NH2+][C@@H](CO)Cc2c[nH]c3ccccc23)c2c1OC(F)(F)O2 ZINC001560330213
CC(C)CSc1nsc(N)n1 ZINC000000375149
CC[C@@H]1CCCC[N@@H+]1CCn1c(Cc2csc(C)n2)nnc1N(CC)[C@H]1CCS(=O)(=O)C1 ZINC001293371009
O=C(N[C@@H]1CCC[C@@H](n2ccnc2)[C@@H]1O)C1CC[NH2+]CC1 ZINC000257296394
COc1ccc(C[NH2+]C[C@H]2Cn3cc(-c4ccc(C)cc4)nc3CO2)cn1 ZINC000096296312
CCOC(=O)c1n[nH]cc1CN(CC[NH+]1CCCCC1)C[C@@H]1CCC[N@@H+](C2CCCC2)C1 ZINC000020905898
CC[C@H](C(=O)N1CC[C@H]2C[N@H+](CCOCCC(C)C)C[C@H]21)[NH+](CC)CC ZINC001189109843
C[C@@H](Cc1ccccc1Br)[NH2+]C[C@H](O)Cn1cc([N+](=O)[O-])cn1 ZINC000566116492
C[C@H]([NH2+]CC1([S@@](C)=O)CCC1)c1ccc(I)cc1 ZINC000280934480
F[C@@H]1C[N@@H+]([C@@H]2CCSC2)C[C@@H]2C[C@@H]21 ZINC001255285108
Cc1cc(O)c(C[NH2+][C@@H]2CC[C@@H]3C[C@@H]3C2)cc1C ZINC000842776429
CCCc1csc([N-]S(=O)(=O)c2cc([N+](=O)[O-])c(C)cc2C)n1 ZINC000493000939
CC(C)(C)Oc1ncc(-c2cc(Br)cc([N+](=O)[O-])c2)c(OC(C)(C)C)n1 ZINC000002027065
C=CC[N@H+]1CCC[C@H]1CNC(=O)[C@@H]1CCO[C@H]1CC ZINC001028042387
CSc1ccc(C(F)(F)N2CCCn3cnc(COCC[NH+](C)C)c3C2)nc1Cl ZINC001165002572
C=C[C@@H]1C[C@]1([NH3+])C(=O)n1cnc(N)c(Cl)c1=NC[C@@H]1CC[NH2+]C[C@@H]1O ZINC001218778160
[NH2+]=C1Nc2nc3ccccc3n2[C@H](c2ccccc2O)N1 ZINC000000530932
CSCC[C@@H](CO)[NH2+]C[C@H](O)COc1ccc(Cl)cc1Br ZINC000519822793
CCN1C(=O)/C(=C/c2cc(C)n(-c3cc[nH+]cc3)c2C)SC1=S ZINC000033775822
CC(C)CC[C@](C)(O)Cn1c(Cn2ccc3ccccc32)nnc1N1CCSC(C)(C)C1 ZINC001359900046
C=CCOCC[NH2+][C@@H]1CN(C(=O)CN2CCCCS2(=O)=O)C[C@H]1C ZINC001215158174
CC(C)[N@@H+]1CCCN(c2nnc([C@@H]3CCC(=O)N3)n2CCC[NH+]2CCC[C@H]2C(=O)N(C)C)CC1 ZINC001509561297
CO[C@@H](C)c1nc(CN[C@H](C)c2nc(C(F)(F)F)cs2)cs1 ZINC000274623254
O=C(OCCC(F)(F)C(F)(F)Br)OCCC(F)(F)C(F)(F)C(F)(F)C(F)(F)F ZINC000169795823
C[C@@H]([NH2+][C@@H]1[C@H]2C[NH2+]C[C@H]21)c1cc(Br)cc(Br)c1[O-] ZINC000817977615
Cc1cc(C)cc(OCc2nnc(N3CCC[N@@H+](C(C)C)CC3)n2CC[NH+]2CCCC(C)(C)C2)c1 ZINC001361034999
C[C@H]([NH3+])C(=O)N[C@@H](CC(N)=O)C(=O)N[C@@H]1CC[NH2+]C[C@@H]1C(F)(F)F ZINC001220803130
CO[C@H]1COCC[C@H]1C[NH2+]Cc1csc(C#N)c1 ZINC000922156109
[NH3+]CCC(=O)N1C[C@@H](CO)C2(CCC2)C1 ZINC000409425575
CCC[NH+](CCC)CCCC(=O)N[C@@H]1C[N@H+](Cc2ocnc2C)C[C@H]1C ZINC001210237029
C[N@@H+]1CC[C@@H](C(=O)N2C[C@@H]([NH2+]CCS(C)(=O)=O)[C@@H](n3ccnn3)C2)C1 ZINC001130123400
CCC[NH+](CCC)CCCC(=O)N1C[C@@H](C[NH2+]C[C@H](CC)OC)[C@H](C)C1 ZINC001106865987
CCOc1cc(C[NH2+]C23CC4C[C@@](C)(C2)C[C@](C)(C4)C3)cc(Br)c1OCC ZINC000016688366
Cc1c[nH]c2nc(Cl)cc(N3CC[C@@H]4[C@@H](C[C@H](Cn5cncn5)[N@@H+]4CC4CC4)C3)c12 ZINC001164740013
Cc1ccccc1Cc1nnc(N2CCC[N@@H+](C(C)C)CC2)n1C[C@@H](C)C[NH+]1CCCCC1 ZINC001492585649
Cc1c([N+](=O)[O-])cc(S(=O)(=O)NC[C@@](C)(O)CCC(C)C)c(C)c1[N+](=O)[O-] ZINC000790853955
Cc1nn(C(C)C)c(C)c1S(=O)(=O)N1CCC([NH+]2CCC(Oc3ncc(C(F)(F)F)cc3Cl)CC2)CC1 ZINC000618256357
C[N@H+](CCCc1[nH]nc(N)c1C#N)C[C@H](O)c1ccc(-c2nn[nH]n2)cc1 ZINC000825938692
Cc1nc2[nH]ccc2c(N2CC[C@](F)(C[NH3+])C2)n1 ZINC001157812866
[NH3+]C12C[C@H]3C[C@@H](C1)CC(O)(C3)C2 ZINC000000301205
C#CCN(C(=O)NC[C@H]1[NH2+]CCCC1(C)C)C1CC1 ZINC000491806935
COCCO[C@@H](C)c1nnc(N2CC[NH+](C(C)(C)C)CC2)n1CCN1CC[N@H+](C)C(C)(C)C1 ZINC001504990117
C[C@@H](NS(C)(=O)=O)c1nnc(N2CCC[C@H](C(F)(F)F)C2)n1C[C@]1([NH+](C)C)CCC[C@@H](C)C1 ZINC001304981791
C[NH+](C)CCOCc1ncn2c1CN(C(F)(F)c1c[nH]c3nc(Cl)ccc13)CCC2 ZINC001165001856
C[C@H](c1cccc(C#N)c1)n1cc(CSCC[NH3+])nn1 ZINC000603237850
Cc1c(Sc2cc(C(C)C)c(O)c(C[NH+](C)C)c2C)cc(C(C)C)c(O)c1C[NH+](C)C ZINC000071769667
CC1(C)[C@@H]2CC[C@@]1(C)[C@@H](OCC[N+](C)(C)CCO[C@@H]1C[C@@H]3CC[C@@]1(C)C3(C)C)C2 ZINC000012436477
C[C@H]([NH2+]CC1(O)CCS(=O)(=O)CC1)c1ccc(SCC(F)(F)F)cc1 ZINC000551563305
O=C1C(=CNCc2ccco2)C(C(F)(F)F)=NN1c1ccc([N+](=O)[O-])cc1 ZINC000105370384
O=C(OCCC(F)(F)C(F)(F)C(F)(F)C(F)(F)F)OCC(F)(F)C(F)(F)C(F)(F)C(F)(F)C(F)(F)C(F)F ZINC000169795718
Oc1ccc(Br)cc1C[NH2+][C@@H]1CCC[C@@H]2C[C@@H]21 ZINC000694268476
COCC[N@@H+]1CC2(C[C@@H]1COCC1CC1)CCN(c1nc(Cl)cc(C)c1C#N)CC2 ZINC001164789463
Cc1oncc1C[NH2+]CC[C@@H]1CN(C(=O)[C@H]2C[C@H]2C(=O)N(C)C)C[C@H]1C ZINC001104690061
NS(=O)(=O)c1ccc(NN=C2C=CC(=O)NC2=O)cc1 ZINC000018056732
Brc1ccc(Nc2ccc(-n3ccnn3)cc2)nc1 ZINC001210293674
Oc1ccccc1C[N@@H+](Cc1ccco1)C[C@@H](O)c1ccc(-c2nn[nH]n2)cc1 ZINC000823732405
C#CC[C@H]([NH3+])C(=O)N[C@H](C(CC)CC)[C@H]1[C@H]([NH3+])C[C@H](C(=O)OC)[C@H]1O ZINC001221070387
CC[C@@H](C(=O)OCC(=O)N1CCC(C(=O)N2CCC[C@@H](C)C2)CC1)[NH+](CC)CC ZINC000741032228
C[C@@H](NS(=O)(=O)c1cccc2ccn(C)c21)c1cccs1 ZINC001211560034
CC1(C)C[C@H]([NH2+]Cc2cnc(Cl)cn2)CO1 ZINC001172281323
C[C@H]1CN(Cc2csc(-c3ccc(C(F)(F)F)cc3)n2)CC[C@@H]1[NH3+] ZINC000430945604
CC(C)C[C@H](NC(=O)[C@@H]1CCC[NH2+]1)C(=O)NCc1nnc(-c2ccc(Cn3cc(Cl)cn3)cc2)o1 ZINC001217753585
CC1(C)CCC([NH3+])CC1 ZINC000001870724
C=CC[N@H+](Cc1cnn(C(C)(C)C)c1)[C@@H](C)c1cccc(-n2cnnn2)c1 ZINC000539832201
Cc1nccn1CC[NH2+][C@@H](CO)c1ccc(Br)cc1C(F)(F)F ZINC000280876106
C=CCCO[C@@H](C)C(=O)N1CCC2(C[NH+](C)C2)C1 ZINC000683907735
Cc1cc(/C=C2/C(=N)N3N=C(C)SC3=NC2=O)c(C)n1-c1ccc(Cl)cc1 ZINC000033558175
Cc1cccc2[nH]c(C[C@@H]3C[C@@H](C(C)C)[C@H](C[NH2+]Cc4ccccc4F)C=C3C)nc21 ZINC000077262176
CCCOc1ccc([C@@H](C)[NH2+]C2CCN(S(=O)(=O)CC)CC2)cc1OCCC ZINC000536851734
COC(=O)[C@@]12C[NH2+]C[C@@H]1[C@H]1CN(C(=O)[C@@H]([NH3+])CC[S@@](C)=O)C[C@H]1C2 ZINC001160795797
O=[N+]([O-])c1ccsc1/C=C/c1cccs1 ZINC000000480742
Cc1ccc(Nc2nnns2)cc1 ZINC000000171878
Cc1ccnc(N2CC[N@@H+](C[C@H](C)O)[C@H](C)C2)c1C#N ZINC000273402459
COCC(C)(C)[NH2+]CC[N+](=O)[O-] ZINC000929500332
C[C@H]1CC[C@H](NC(=O)NCC2CCC(C#N)CC2)C[NH2+]1 ZINC000599917781
CC(C)CC[NH2+]C[C@H]1CCC[C@@H]1NC(=O)C#CC1CC1 ZINC001272259910
CCc1ccc([C@@H](Cn2c([C@@H]3CCC(=O)N3)nnc2N(C)CCC2CCOCC2)[NH+](C)C)cc1 ZINC001305920636
CCCS(=O)(=O)N1CCC([NH2+]C[C@@H]2C[C@@]2(C)Br)CC1 ZINC000892570680
C[N@@H+](Cc1coc(-c2ccc(I)cc2)n1)C[C@@H]1CCOC1 ZINC000132761003
[NH3+]C/C=C/CO ZINC000034121566
CCOc1cc(C[NH2+]Cc2cccs2)cc(Br)c1OCc1ccc(Cl)cc1 ZINC000016688453
C=CCNC(=O)NC(=O)[C@@H](C)[NH2+][C@H]1CC2CCC1CC2 ZINC000431111667
Cc1ccc(C)c(N2C(=O)/C(=C/C=C/c3ccco3)C(=O)[N-]C2=S)c1 ZINC000409246074
FC(F)(F)C1(C(F)(F)F)OC(F)(F)[C@]1(F)C(F)(F)F ZINC000095671247
C[C@@H]1CN(c2ccc(C(F)(F)F)cc2[N+](=O)[O-])CC[NH2+]1 ZINC000004406361
C[C@H]1CCC[C@H]1[NH2+]CCC(=O)Nc1sc2c(c1-c1nn[nH]n1)CC[C@@H](C)C2 ZINC001576217788
CCC[N@H+](CCCc1ccccc1)Cc1c(CC)nn(-c2ccccc2)c1N1CC[NH+](CC)CC1 ZINC000034836885
Brc1cnc(C2CC2)nc1N1CCC(CO[C@@H]2CC[NH2+]C2)CC1 ZINC000530175303
Cc1noc(C)c1CN1CCOC[C@]2(CCCN(c3nc(Cl)nc4c3CC[NH2+]C4)C2)C1 ZINC001164778061
CCCC[N+](C)(C)C[C@@H]1C(=O)O[C@]23[C@@H]4O[C@]4(C)CC[C@@H]2[C@H](C)CC[C@@H]13 ZINC000103163638
C[C@H](C[NH2+]Cc1cn(CCC#N)nc1-c1ccncc1)c1nccs1 ZINC000278685301
C[C@@H](Cn1c(Cc2ccc(Cl)cc2)nnc1N1CCC[N@@H+](C(C)(C)C)CC1)C[NH+]1CCCCC1 ZINC001360598390
C=CCO[C@H](c1ccnc2ccccc21)[C@@H]1C[C@@H]2CC[N@@+]1(Cc1c3ccccc3cc3ccccc31)C[C@@H]2C=C ZINC000253589368
CCC[C@@H](O)[C@@H]([NH3+])CC ZINC000001759078
C[C@@H]1CCN(C(=O)Cc2csc(NC(=O)C(C)(C)C)n2)[C@H](C[NH3+])C1 ZINC000261663865
CCC(CC)[C@H](Cn1c([C@@H](C)Oc2ccc(F)cc2)nnc1N1CC[N@@H+]2CCCC[C@@H]2C1)[NH+](C)C ZINC001545804779
COCC#CC[NH2+][C@]1(CO)C[C@@H](C)CC(C)(C)C1 ZINC000677818776
Cc1cc(Br)c(O)c(NC(=O)c2cnn([C@H]3CCC[NH2+]C3)c2)c1 ZINC000583375746
Cc1nn(C)c(C)c1S(=O)(=O)N[C@H](C)C(=O)NCC(C)(C)[NH+]1CCCCC1 ZINC000072297073
CSc1ccnc(N2CCC[C@H]3[NH2+]C[C@@H]32)c1 ZINC001165394586
COc1c(Br)cc(Br)cc1C[NH2+]C[C@@H](C)O ZINC000008535060
CCN1c2ccccc2S/C1=C/C1=C/C(=C/c2sc3ccccc3[n+]2CC)C[C@H](C(=O)N(C2CCCCC2)C2CCCCC2)C1 ZINC000685944684
CC(C)(C(=O)N1CC[C@@H]2[C@@H](CCC[N@@H+]2C2CC2)C1)c1cc(F)cc(C#N)c1 ZINC000285824110
O[C@@H](C[NH2+]Cc1ccccc1)COCCC(F)(F)C(F)(F)C(F)(F)C(F)(F)C(F)(F)C(F)(F)F ZINC000100238868
CC1=C(F)C(=O)c2c(F)c(F)c(F)c(F)c2C1=O ZINC000000235988
NOCCSC(N)=[NH2+] ZINC000004887234
O[C@@H]1C[N@@H+](C2CCN(c3ccc(C(F)(F)F)cn3)CC2)C[C@H]1F ZINC000952981024
C[C@@H]1CCN(C(=O)[C@@H]2CCN(C)C(=O)C2)[C@H](C[NH2+]Cc2cncn2C)C1 ZINC001087182534
Cc1cc(C[NH2+]C(C)(C)C)ccc1Br ZINC000085706588
Cc1ccccc1OC[C@@H](O)C[N@H+](C[C@H](O)c1ccc([N+](=O)[O-])cc1)C[C@@H](O)c1ccc([N+](=O)[O-])cc1 ZINC000040156591
OC[C@H](Cc1ccccc1)[NH2+]Cc1cnn(-c2ccc(Br)cc2)c1 ZINC000189519851
CCC[NH+](CCC)CCCC(=O)N1C[C@@H](C)[C@H]([NH2+]C[C@@H]2CCCOC2)C1 ZINC001216348915
Cc1cnc(C[NH2+]C[C@@H]2C[C@H](C)CCN2C(=O)c2nccnc2N)cn1 ZINC001087137494
CC[NH+]1CCN(c2ccc(NC(=O)C[NH2+][C@@H](C)c3ccc(Cl)c4ccccc43)cc2)CC1 ZINC001459996355
CCc1nc([N+](=O)[O-])c(Br)[nH]1 ZINC000031775877
Brc1cnn(CCC[NH2+]Cc2c(C3CC3)nc3sccn23)c1 ZINC000288326914
CCC[NH+]1CCC(Cn2c([C@H](C)NS(C)(=O)=O)nnc2N2C[C@@H]3CCC[N@@H+]3C[C@H]2C)CC1 ZINC001500921966
C#CCn1cc(S(C)(=O)=O)c(Br)n1 ZINC000218305242
CN(C)c1cc2c(cc1Sc1nc3c(ccnc3N)n1CC[NH2+]CC(C)(C)C)OCO2 ZINC000072315658
Cc1nc(CC(C)C)oc1-c1nc(-c2cccc(C(F)(F)F)n2)no1 ZINC000581514480
Cc1cc(NCCC[NH+](C)C)c2ccc3c(ccc4c(NCCC[NH+](C)C)cc(C)nc43)c2n1 ZINC000001568218
C1C[C@@H]([NH2+]C2C[C@H]3CC[C@@H](C2)S3)CO1 ZINC000403497965
CCCCCC(CCCCC)[NH2+]C1(CCOC)CC[NH2+]CC1 ZINC001246388834
[NH3+][C@@H]1CCN(c2cncc(Cl)n2)CC1(F)F ZINC001166959426
CC(C)[N@H+](C)Cc1cc(=O)n2c(n1)CN(c1ncc3c(c1C#N)CCC[NH2+]C3)CCC2 ZINC001164811401
Cc1ccc(-c2nnc(N3CC[NH+](C(C)(C)C)CC3)n2CCC[N@@H+](C)C(C)C)cc1Br ZINC001361221189
C=C[C@@](C)(O)C[N@H+](CCOC)Cc1c(C)nn(-c2ccccc2)c1Oc1ccc(OC)cc1 ZINC000036308722
Cc1ccc(CN(Cc2cncn2C)C2CC(C)(C)[NH2+]C(C)(C)C2)o1 ZINC000012116747
C[C@H]([C@@H]1SC=CN1C)[N@@H+]1CCC[C@@H](O)C1 ZINC000101709268
C=CCC[C@H](O)C[N@@H+](CC(=O)N1CCc2sccc2[C@@H]1COc1ccc(C)cc1)C[C@@H]1CCCO1 ZINC000105002856
CCC[NH+](CCC)CCN1C(=O)[C@H]2[C@H](C(=O)Nc3ccc(C(C)C)cc3)[C@H]3C=C[C@@]2(O3)[C@@H]1C(=O)N[C@@H]1CCC[C@@H](C)[C@@H]1C ZINC000252585972
CCOc1cc(CN=Nc2ccc(C(F)(F)F)cn2)ccc1OCc1ccc(I)cc1 ZINC000409099414
C=CCn1c(CN2c3ccccc3Sc3ccccc32)n[nH]c1=S ZINC000004333616
C[C@@]1(CNCc2ncc(Br)cc2Br)CCC[NH2+]C1 ZINC000414919532
CCc1nccc(N2CCC[C@@](C)(C[NH3+])CC2)n1 ZINC001164248105
CC(C)[N@@H+]1CCCN(c2nnc(CC3CCCC3)n2CC[C@@H](C)[NH+](C)Cc2ccccc2)CC1 ZINC001360509929
FC(F)(F)c1nccc(O[C@H]2CCC[NH2+]C2)n1 ZINC001218280117
CCc1nn(-c2ccccc2)c(Oc2ccc(OC)cc2)c1C[N@H+](C[C@@H](O)COC(C)(C)C)C(C)C ZINC000036316385
Cc1cnc(C[NH2+]C2CCC3(COC3)CC2)nc1 ZINC001257896091
O=[N+]([O-])CC[NH2+]C[C@@H]1CC[C@@H](O)C1 ZINC000905362550
C[C@]12CCC[C@]3(CO3)[C@@H]1C[C@@H]1[C@H](C[NH2+]CCCn3ccnc3)C(=O)O[C@@H]1C2 ZINC000012663447
O=CCCc1c(Br)cncc1Br ZINC000228937686
CCN1CC[C@H]([NH2+]Cc2cnc([C@@H](C)O)s2)[C@@H]1c1cc(F)c(F)c(F)c1 ZINC000377706025
CCn1c2ccc(S(=O)(=O)C(F)(F)F)cc2[n+](CC)c1/C=C/C=C1\N(CC)c2ccc(S(=O)(=O)C(F)(F)F)cc2N1CC ZINC000097960735
C[C@@H]([NH2+]Cc1ccnc(OCC[NH+](C)C)c1)c1ccc(Br)cc1O ZINC000186197547
C=CC[NH2+][C@@H]1CN(C(=O)c2nc(C)oc2C)C[C@H]1C ZINC000939388593
C[C@@H](CCN1CC[N@H+](CC[C@@H](C)CC(C)(C)C)C1C[C@@H](C)CC(C)(C)C)CC(C)(C)C ZINC000104043226
C[C@@H](Nc1ncc(C#N)cc1Cl)c1nc(C(F)(F)F)cs1 ZINC000278806494
C=C(C)Cn1c([C@@H]2CCO[C@@H]2C)nnc1N1CCC[C@H](C(C)(C)C)C1 ZINC000647404286
C[C@@H](CCn1cccn1)[NH2+]Cc1c(Br)cncc1Br ZINC000294818226
Cc1ccc(C)c(OCc2nnc(N3CCC[NH+](C(C)(C)C)CC3)n2CC[N@@H+](C)C2CCCC2)c1 ZINC001361159222
C[C@@H](Nc1ccc(N2CC[NH2+]CC2)cc1[N+](=O)[O-])C12CC3CC(CC(C3)C1)C2 ZINC000005094999
O=[N+]([O-])CC[NH2+]CC1CCOCC1 ZINC000905082599
C#CCCCC(=O)N[C@H]1CC[C@H](OP(OCC)[NH+](C(C)C)C(C)C)CC1 ZINC000584566824
Cc1cncc(N[C@H]2COCCC23C[NH2+]C3)c1C ZINC001163071314
[NH3+]CCCCCCNS(=O)(=O)c1ccc([N+](=O)[O-])c(Br)c1 ZINC000842921316
Cc1cc(Cl)cc([C@@H](C)N[C@H]2C[NH2+]CC2(C)C)c1O ZINC000902441652
CC(C)(C)[C@@H]([NH3+])Cn1ccnc1 ZINC000004635038
C=CCn1c(-c2ccc[nH]2)nnc1N1Cc2cccc(Br)c2C1 ZINC000685551143
C=CCOc1c(Br)cc(C[NH2+]CCC[C@@H]2CCC[NH2+]2)cc1OC ZINC000414972724
O=C1CN(C(F)(F)c2cnc(Cl)c(-c3ccncc3)c2)CC2(CC[NH2+]CC2)N1 ZINC001164392592
O=[N+]([O-])c1ccnn1CC(F)F ZINC000012396439
NS(=O)(=O)c1ccc(CC[NH2+]C[C@@H](O)COCc2ccc(Cl)cc2)cc1 ZINC000032682381
CCN(CC)S(=O)(=O)c1ccc(CC[NH2+]Cc2ccc(OC(F)F)cc2)s1 ZINC000518777669
CCCc1ccc([C@@H]([NH2+][C@@H](C)C(=O)Nc2c(C)n(C)n(-c3ccccc3)c2=O)c2cccs2)cc1 ZINC000039992572
CC[C@H]1CCCC[N@@H+]1CCn1c(Cn2nc(C)cc2C)nnc1N1CCCC[C@@H](S(C)(=O)=O)C1 ZINC001293374612
FC(F)C(F)(F)COCC[N@@H+]1CCSC2(CCOCC2)C1 ZINC000189988897
CC[C@@H](Cn1c([C@H](C)NS(C)(=O)=O)nnc1N1CCC[N@@H+](C(C)C)CC1)Oc1cccc(F)c1 ZINC001292170372
CC(C)[N@H+](C)CCCn1c(-c2ccc(Cl)nc2)nnc1N1CCN(CC(F)(F)F)CC1 ZINC001303262509
C[NH+]=C(NCc1nccn1C(F)F)N[C@H](C)C(C)C ZINC000263248100
O=[N+]([O-])c1ccc(-c2nn[nH]n2)cc1C(F)(F)F ZINC000040566718
O=S(=O)(c1ccc(C[NH2+]Cc2ccc(F)c(Br)c2)cc1)N1CCOCC1 ZINC000017317504
O=[N+]([O-])c1ccc(-c2cc(C(F)(F)N3CCCCC34CC[NH2+]CC4)c(Cl)nn2)cc1 ZINC001164420427
O=C(c1cnns1)N1C[C@@H](C(F)(F)F)[C@H]([NH2+]CCOCC2CC2)C1 ZINC001112058076
N=C1/C(=C\c2cccn2-c2ccc(Cl)c(Cl)c2)C(=O)N=C2SC=NN21 ZINC000004908856
CCc1nnc(N(C)[C@H](C)c2ccc(S(N)(=O)=O)cc2)n1CC(C)(C)[NH+]1C[C@H](C)O[C@@H](C)C1 ZINC001292803039
[NH3+]CCN(CC[NH3+])C1CCN(S(=O)(=O)c2ccccc2[N+](=O)[O-])CC1 ZINC001246832008
C1C[C@@H](C2OCCO2)C[NH2+]1 ZINC000076575837
Cc1cc([C@@H]2NC(=[NH2+])Nc3nc4ccccc4n32)c(C)n1-c1ccc(C)cc1C ZINC000013124387
Cc1cc(C)c([C@@H](C)[NH2+]CC2CCN(S(=O)(=O)C(F)F)CC2)c(O)c1 ZINC000284853453
Fc1ccc(CN2CCOCC23CCN(c2ncnc4c2CC[NH2+]CC4)CC3)cc1 ZINC001164666607
CC[NH+](CC)[C@@H](Cn1c(CC(C)C)nnc1N1CCN(c2nccnc2C#N)C[C@@H]1C)c1ccco1 ZINC001313679481
O=S(=O)(CC[NH2+]CC1CCC(C(F)(F)F)CC1)N1CCSCC1 ZINC000183703900
CC(C)n1nc(CN(c2nccs2)c2cc(F)ccc2Oc2ccc(Cl)nn2)c2c1C[NH2+]CC2 ZINC001165642089
c1ccc(CN=C(Nc2ccc(C3=[NH+]CCN3)cc2)c2cccc(C(=NCc3ccccc3)Nc3ccc(C4=[NH+]CCN4)cc3)c2)cc1 ZINC000008613738
CCC(CC)C[NH2+]C[C@@H]1CN(C(=O)COC[C@@H](C)[NH+]2CCCC2)C[C@H]1C ZINC001106680748
N#Cc1ccc(C[N@H+](Cc2ccc(-n3cncn3)cc2)C2CC2)c(C(F)(F)F)c1 ZINC000571216089
Cc1cc(C=O)c(C)n1-c1cc(C)ccc1C ZINC000005588025
CC(C)c1noc(-c2ccnc(-n3nc(CN(C)C(C)C)c4c3C[NH2+]CC4)c2)n1 ZINC001164679470
C[C@@H](CC[S@](C)=O)[NH2+]Cc1cc(I)cc([N+](=O)[O-])c1 ZINC000289472130
O=[N+]([O-])CCN1C[C@@H]2C[NH2+]C[C@H]2C1 ZINC000929312849
FC(F)(F)CN1CCC([NH2+][C@H]2CCc3ncc(Br)n3C2)CC1 ZINC000898726057
CCN(CC)S(=O)(=O)c1ccc(CC[NH2+][C@@H](C)CCc2ccc(O)cc2)s1 ZINC000468369628
CCC(C)(C)[C@@H]1CCc2c(C#N)c(NC(=O)C[N@H+](C)C[C@H]3CCOC3)sc2C1 ZINC000426435708
Cc1cc(/C=N/c2ccc(C(C)C)cc2)c(C)n1-c1ccc(S(N)(=O)=O)cc1 ZINC000408967134
NC(=[NH2+])NN=Cc1cc(Br)ccc1O ZINC000001723502
CC[C@H](C)[N@H+](C)CCn1c(-c2ccc[nH]2)nnc1N1CCN(CC(=O)N[C@H]2CCC[C@@H](C)C2)CC1 ZINC001291773064
O=CNc1ccc([N+](=O)[O-])cc1[N+](=O)[O-] ZINC000006321339
CCc1c(C)c(/C=C2\[NH+]=CC(C)=C2C)[nH]c1CC1=[NH+]/C(=C\c2[nH]cc(C)c2C)C(C)=C1CC ZINC000019702939
C[C@H]([NH2+]Cc1ccnc2[nH]ccc21)c1ccc(F)cc1F ZINC000095462179
CC[NH+](CC)[C@@H](Cn1c(-c2ccc(C#N)cc2)nnc1N(C)Cc1cnccn1)c1ccco1 ZINC001313672656
COc1cccc(C[NH+]2CCC(c3nc(C)ccc3C(=O)N(CC[NH+](C)C)Cc3ccccc3)CC2)c1OC ZINC000034725592
Cc1c(Cl)cc(S(=O)(=O)N(C)[C@@H](C[NH3+])C(F)(F)F)cc1[N+](=O)[O-] ZINC000596053249
CC[C@@H](CC#N)N(c1ccncn1)[C@H]1CC[C@H]([NH3+])CC1 ZINC001255160395
C=CCC[NH2+][C@@H](C)[C@H]1CCN(C(=O)c2cnc(C)s2)C1 ZINC001271471157
CC[C@@H]1C[N@@H+]2CCc3cc(OC)c(OC)cc3[C@@H]2C[C@@H]1C[C@@H]1c2cc(OC)c(OC)cc2CCN1C(=O)[C@@H]1CCC[NH2+]1 ZINC000004946267
Cc1cccc(OCc2nnc(N3CCC[N@@H+](C(C)C)CC3)n2C[C@@H](C(C)C)[NH+]2CCCC2)c1 ZINC001492546477
C=CCOc1c(Br)cc(C[NH2+][C@@H](C)c2cccc(F)c2)cc1OCC ZINC000008395698
Cc1nc2nc(N[C@@H]3CCC[C@@H]([NH3+])C3)ncc2[nH]1 ZINC001154990726
CO[C@@H]1CN(C(=O)OC(C)(C)C)C[C@H]1[NH2+]C[C@@H](O)CN(C)CCC#N ZINC000905654602
CS(=O)(=O)N(Cc1noc2c1C[NH2+]CC2)C(=O)[C@@]12C[NH2+]C[C@@H]1CCN2 ZINC001158734983
Cc1ccc([C@@H](C)[NH2+][C@H]2CSC2(C)C)c(O)c1 ZINC000283388689
C[C@@H](OC[C@@H](O)C[NH2+]CCc1ccc(Cl)cc1Cl)c1ccc(Cl)cc1 ZINC000002654406
[NH3+][C@H]1CCN(c2ncc(C(F)(F)F)cn2)C1 ZINC001164281789
C=CCN(CC(=O)N1CCc2sccc2[C@H]1COc1cccc(C)c1)C[C@@H](O)COCC(C)C ZINC000169680165
CCOc1c(Br)cc(C[NH2+]C[C@@H](O)CC)cc1Br ZINC000124446953
C[C@@H]([NH2+]CCNS(=O)(=O)c1ccc([N+](=O)[O-])cc1)c1ccc(Cl)nc1 ZINC000181400280
CC(C)Cc1nnc(N2CCC[C@@H](CN(C)S(C)(=O)=O)C2)n1C[C@H](C1CCCCC1)[NH+](C)C ZINC001302920780
C[NH+](C)CC1(C(=O)N[C@@H]2CN(c3nc(C#N)c(Cl)s3)C[C@H]2O)CC1 ZINC001090524931
C=CCNC(=S)N/N=C/c1cc(Br)c(OCCOc2cc(C)ccc2C(C)C)c(OCC)c1 ZINC000408973040
Cc1ccnc(CN2CC(C)(C[NH3+])C2)c1Cl ZINC001206737849
Cc1cc(-c2cc3nc(C)c(C)c(N4CC[NH+](C(C)C)CC4)n3n2)no1 ZINC000019119579
c1ccc(Nc2ccc3nc4cc(Nc5ccccc5)c(Nc5ccccc5)cc4[n+](-c4ccccc4)c3c2)cc1 ZINC000102187817
Cc1c[n+]2c(nc(C)cc2C)s1 ZINC000000391040
CCN(CC)c1cncc(N2CC[C@@H]3[C@H](C[C@H](Cn4cncn4)[N@@H+]3CC3CC3)C2)n1 ZINC001164751789
CC(C)CN1CCN(C(NC[C@H]2CCS(=O)(=O)C2)=[NH+]C2CC2)CC1 ZINC000262262368
Cc1ccc(CC[C@@H](C)[NH2+]CCc2ccc(C[NH+](C)C)cc2)cc1 ZINC001171660972
CC[NH+](CC)CCOC(=O)c1oc2cc3c(C)c(C(=O)OCC[NH+](CC)CC)oc3cc2c1C ZINC000012411634
C#CCN1CCN(C(=O)C[NH2+][C@H](CC)[C@H]2CC2(C)C)CC1 ZINC000491440640
O=C(c1cc(-c2ccc(Br)cc2)n[nH]1)N1CC[C@@H]2C[NH2+]C[C@@H]2C1 ZINC000290216266
Cc1cc(C)cc(C[NH3+])c1 ZINC000002389989
Cc1ccc(C)n1-c1cn[nH]c1 ZINC000035764345
C[C@@H](O)CCC[NH2+]CC[C@@H]1CN(C(=O)COC2CCOCC2)C[C@H]1C ZINC001104746504
N#Cc1ccc(C(F)(F)F)nc1N1CC[C@@H]([NH3+])C1 ZINC000094337368
CN1c2ccccc2C(C)(C)/C1=C/C=C(/C=C\C1=[N+](C)c2ccccc2C1(C)C)CCCO ZINC000095913082
C[C@@H]([NH2+]C1CCN(c2ccc(C(F)(F)F)cn2)CC1)c1cncc(F)c1 ZINC000156082679
COCc1cc(C)nc(N=NCc2ccc(N(C)C)c(Br)c2)c1C#N ZINC000032138845
CC[N+](CC)=C1S[C@]2(C)CS(=O)(=O)C[C@]2(Br)S1 ZINC000004935895
C[S@](=O)[C@H]1CCC[C@@H](NC(=O)[C@@H]2C[N@@H+](C(C)(C)C)C[C@H]2C(F)(F)F)C1 ZINC000598751862
C[NH+](C)[C@@H](CNC(=O)CSc1nnc(SCC(=O)NC[C@@H](c2ccccc2)[NH+](C)C)s1)c1ccccc1 ZINC000514404313
COc1ccc(-c2ccc(C[NH2+][C@@H](C)CCCC[NH3+])s2)cc1 ZINC000422830586
CCC(CC)c1cc[n+](C(C(=O)c2cc(C)[nH]c2C)C(=S)Nc2ccc3c(c2)OC(F)(F)O3)cc1 ZINC000920397826
CC(C)[C@@H]1CCCN(c2nnc([C@@H]3CCS(=O)(=O)C3)n2CCC[N@@H+]2CCCC[C@H]2C)C1 ZINC001302732512
CC(C)CC1(Cn2c([C@@H](C)NS(C)(=O)=O)nnc2N2CCC[N@@H+](C(C)(C)C)CC2)CC1 ZINC001302823579
COCCO[C@@H]1CCN(c2nnc(-c3ccc(Cl)cc3F)n2C[C@@H](c2ccsc2)[NH+](C)C)C1 ZINC001316240914
Fc1ccc(Oc2ccc(Cl)nn2)c(N2CCN3CC[NH2+]C[C@@H]3C2)c1 ZINC001164406700
Nc1cc(Br)cc([N+](=O)[O-])c1 ZINC000002000722
C[C@H]1COCCN1CC[NH2+][C@H]1C[C@H]2C[C@H]2C1 ZINC001167911282
CC(C)Cc1nnc(N2CCC(C[NH+](C)Cc3ccccc3)CC2)n1C[C@@H]1CCC[N@@H+](C(C)C)C1 ZINC001359807754
O=c1c(Br)c[nH]cc1[N+](=O)[O-] ZINC000004806108
O=C(N[C@@H]1CCC[C@@H](O)[C@@H]1O)C1CC[NH2+]CC1 ZINC000257318394
CCOCCOc1cc(C)ccc1CNC(=[NH2+])Nc1ccc(OC(F)(F)F)cc1 ZINC000304937034
C[C@@H]1C[C@@H]([N@@H+]2CCO[C@]3(CCOC3)C2)CCO1 ZINC001168113136
CC[C@@H](Cn1c(-c2ccc(C(C)(C)C)cc2)nnc1N1CC[NH+](C(C)C)CC1)[NH+]1CCCC1 ZINC001545962851
CCC1(Nc2cncc(SC)n2)C[NH2+]C1 ZINC001157787900
Cc1ccc2nc(CNC(=[NH2+])NCC(C)C)cn2c1 ZINC000264070166
CCCn1nc(C)c(C[NH3+])c1C ZINC000002538037
CCn1cc([N+](=O)[O-])c(C(F)(F)F)n1 ZINC000095098689
FC(F)(F)COc1ccc(Br)cc1/C=N/NC(F)(F)C(F)(F)C(F)(F)F ZINC000409029902
CCOC[C@@H](O)C[N@@H+](Cc1c(CC)nn(-c2ccccc2)c1Oc1ccc(OC)cc1)CC(C)C ZINC000036316360
C#CC[NH2+][C@@H]1C[C@]2(CN(C(=O)CS(=O)(=O)CC)[C@H]2C(C)C)C[C@H]1O ZINC001105676796
C[C@@H]1CN(C(=O)c2cnc3sccn3c2=O)C[C@H]1CC[NH2+]CCF ZINC001104396354
C#CCOC[C@@H](O)C[N@@H+](CCC)CC(=O)N1CCc2sccc2[C@@H]1COc1ccccc1C ZINC000036309225
C[C@@H](Cn1c(CCCc2ccccc2)nnc1N1CCC[N@@H+](C(C)(C)C)CC1)C[NH+]1CCCCC1 ZINC001360602138
C[NH+](C)CCN1CC[C@@H]2[C@@H]1CCN2c1nc(Cl)nc2c1ncn2[C@H]1CCCCO1 ZINC001164925607
CCN1c2cc(C#N)ccc2N(c2ccccc2)/C1=C\C=C(\C=C\c1n(-c2ccccc2)c2ccc(C#N)cc2[n+]1CC)c1ccccc1 ZINC000685944461
CC(C)[N@@H+]1[C@H](Cn2cccn2)C[C@@H]2CN(C(F)(F)c3cc(Cl)nc(C#N)c3)CC[C@@H]21 ZINC001164833580
N#Cc1cc([N+](=O)[O-])ccc1Sc1ccc(Cl)cc1 ZINC000000093457
Cc1cc(C[C@@H]2CCC[C@H]2[NH2+]Cc2c(C)nn(C(C)C)c2C)on1 ZINC000012366556
Cc1cc(C)n(Cc2nnc(N(C)Cc3cnc(C(C)C)nc3)n2CC2(O)CC[NH+](C(C)C)CC2)n1 ZINC001290600264
C[C@@H](CCn1c(COc2ccc(Cl)cc2)nnc1N1CC[NH+](C(C)(C)C)CC1)[NH+]1CCCCC1 ZINC001360511164
CC(C)[C@H]([NH3+])C(=O)NCC(=O)N(CC[NH+](C)C)CC(=O)N(C)C ZINC000662873586
CCn1nc(C)c(S(=O)(=O)NCC(CC)(CC)[NH2+][C@H](C)c2ccccc2)c1C ZINC000462143078
COCC[N@@H+]1CCO[C@@H]2CN(c3nc(Cl)cc(C4CC[NH2+]CC4)n3)CC[C@H]2C1 ZINC001164854803
CCCn1cc([C@H](C)[NH3+])cn1 ZINC000002537959
Nc1nc(C(F)(F)F)ccc1[N+](=O)[O-] ZINC000085223434
CS(=O)(=O)c1cnn(CC#N)c1Br ZINC000218306046
CC(C)=CC[NH2+]CC[C@@H]1CN(C(=O)[C@@H]2CCc3nnnn3CC2)C[C@H]1C ZINC001104709006
CC[C@H](C)c1nc(C)c(Cc2nc(-c3cc(C)cc(C)n3)no2)c(C)n1 ZINC000655981436
CC[NH+](CC)[C@@H](C)Cn1c(-c2cccn2C)nnc1N1CCN(Cc2nc(C)c(C)o2)CC1 ZINC001295370986
C[C@@H]1CC[C@@H](CO)C[N@@H+]1CC1(C)CCOCC1 ZINC001207963960
Nc1cc(-n2cccn2)c(F)cc1[N+](=O)[O-] ZINC000012926579
C[C@@H]([NH3+])c1ccc(-n2cncn2)cc1 ZINC000004206140
CCC[C@@H](C)CC[C@H](C)[NH2+]Cc1cccnc1C1CC[NH2+]CC1 ZINC001246165557
Cc1nc(=N)c(C[n+]2ccn(C)c2)cn1C ZINC000408526111
C=CC[NH2+]Cc1cc(Br)cc(Br)c1OC ZINC000008469478
C[Si](C)(C)[NH+](CCCCCC[NH+]([Si](C)(C)C)[Si](C)(C)C)[Si](C)(C)C ZINC000169745161
C=CCC[C@@H]([NH2+]CC1CCC(S(C)(=O)=O)CC1)[C@]1(C)CCCCO1 ZINC000903149482
Cc1nc(-c2ccccc2)sc1[C@H](C)[NH2+]CCCCCC[NH3+] ZINC000843343060
CC1(C)O[C@@H]2O[C@@H](CN(CCC[NH3+])CC(=O)NCCC[NH3+])[C@@H](O)[C@@H]2O1 ZINC001236309543
C=C(Cl)C[NH2+][C@H]1C[C@H](NC(=O)[C@H]2CCOC[C@H]2C)C1 ZINC001020558660
[NH3+]Cc1[nH]nc2c1COCC2 ZINC000024731324
[NH3+]CC[C@@H](O)c1cnccn1 ZINC000082842270
COc1cccc(-c2nnc(N3CCC([NH2+]C(C)C)CC3)n2CCCC[NH+]2CCC(C)CC2)c1 ZINC001315559540
C=CCNC(=O)NC(=O)C[N@@H+]1CC[C@@]2(CNC(=O)[C@@H]3C[C@H]4CC[C@@H]3O4)CCC[C@@H]12 ZINC001107554978
C=C(Br)CNC(=O)N[C@@H]1C[NH2+]CCC1(F)F ZINC000841744775
C/C=C/C[NH2+]CC[N+](=O)[O-] ZINC000905398299
O=[N+]([O-])c1ccc(N2CC[C@@H]3C[NH2+]C[C@@H]32)cn1 ZINC000209509483
C=CCn1c2[nH]c(Cl)nc2c(=O)n(CC=C)c1=O ZINC000005386199
CC(C)C[NH2+][C@@H]1CCN(C(=O)c2cc(C#N)c[nH]2)C[C@@H]1C ZINC001035978352
COCC[N@@H+]1CC2(C[C@@H]1COCC1CC1)CCN(c1c(Cl)nccc1SC)CC2 ZINC001164784035
CCC[NH+]1CCC(N(C)c2nnc([C@@H]3CN(S(C)(=O)=O)CCO3)n2CC2(CCC)CCC2)CC1 ZINC001294683099
CC(C)COC[C@@H](O)C[N@@H+](Cc1c(-c2ccccc2)nn(C)c1Oc1ccc(F)cc1F)CC(C)C ZINC000036316106
Cc1cc(Br)cn2cc(C[NH2+][C@@H]3[C@@H]4CCO[C@@H]4C34CCCC4)nc12 ZINC000544826373
C=CCNC(=S)Nc1nnc(C(CC)CC)s1 ZINC000005375142
CC(C)[N@H+](C)Cc1cnc2n1CCN(C(F)(F)c1cc(Cl)nc(Cl)c1C#N)[C@@H]2C ZINC001164863240
Cc1nc([C@H]2CCCN2c2nnc([C@@H]3CCS(=O)(=O)C3)n2CC[N@@H+](C)C(C)C)cs1 ZINC001290474420
C[C@@H](CCc1cccn1C)[NH2+]C1CCN(S(=O)(=O)c2cccs2)CC1 ZINC000362235790
C=CC[NH2+][C@@H]1CN(C(=O)[C@H]2CC23CCCC3)C[C@H]1C ZINC001082842622
COc1ccc(C[NH2+]Cc2ccc(C)s2)cc1OC[C@@H](O)C[N@H+](C)Cc1ccccc1 ZINC000014953517
[NH3+]Cc1cn2ncnc2cn1 ZINC000082408641
CC(C)C[C@@H]([NH3+])c1noc(-c2nn(-c3ccc(F)cc3)cc2Br)n1 ZINC000647132630
Cc1ccc(C[C@@H](CO)[NH2+]Cc2cc(Cl)ccc2I)cc1C ZINC001178868889
Cc1ccc(S(=O)(=O)/N=C2\C=C(C)C(=O)C(O/N=C3\C=C(C(C)C)C(=O)C=C3C)=C2)cc1 ZINC000100753220
CC1=CCCN(c2nnc(-c3cc(F)ccc3Br)n2C[C@@]2(O)CC[N@@H+](C)C2)C1 ZINC001304585371
COCCc1nccc(C[C@H]2[C@H]([NH2+]Cc3ccc(C(F)(F)F)cc3)C[C@@H](O)[C@@H]2CO)n1 ZINC000604382206
CC[N@@H+]1CCN(c2nnc([C@@H]3CCC(=O)N3)n2CC(C)(C)[NH2+][C@@H](C)c2ccccc2)C[C@@H]1C ZINC001296157458
Cc1nc(Cc2nnc(N3CC[NH+](CC(C)C)CC3)n2CCN2CCOCC2(C)C)cs1 ZINC001290430640
Cc1nc(C(C)C)sc1[C@@H](C)[N@H+](C)CCCCCCC[NH3+] ZINC000842476350
Cc1cc(-c2csc(C3CC[NH2+]CC3)n2)ccc1F ZINC000011632087
CCC12CN3CC(CC)(CN(C1)C31CC(C)(C)[NH2+]C(C)(C)C1)C2O ZINC000019331134
CS(=O)(=O)N(c1ncnc(N2CC[NH2+]CC2)c1[N+](=O)[O-])C1C[NH2+]C1 ZINC001166968282
[NH3+]Cc1cn(-c2cc3c(ncnc3Cl)[nH]2)cn1 ZINC001162299068
CCOP1(OCC)(OCC)OC(C(F)(F)F)(C(F)(F)F)C(C(F)(F)F)(C(F)(F)F)O1 ZINC000100085513
C[C@H](NC(NCc1nc(C2CC2)no1)=[NH+][C@H]1C[C@H]1C)[C@@H]1CCCO1 ZINC000255961409
C[NH+](C)C[C@]12C[C@H]1CN(c1ccc(F)nn1)C2 ZINC001165184498
CC(C)C[NH+]1CCN(c2nnc([C@@H]3CCO[C@H]3C(C)(C)C)n2CCC[N@H+](C)C2CCCCC2)CC1 ZINC001360033805
Cc1cc(C=NNc2ccc(C#N)c(C(F)(F)F)c2)cnc1Cl ZINC000760248866
O=[N+]([O-])c1cccc(/C=N/c2nc(-c3ccc(Br)cc3)cs2)c1 ZINC000004177005
C[C@H]([NH2+]CCc1ccc(S(=O)(=O)N2CCCCC2)s1)c1cnccn1 ZINC000127156395
Cc1cc([N+](=O)[O-])c(Cl)cc1-n1cnnn1 ZINC000001431600
CC(C)(C)OC(=O)N1C[C@H]([NH2+]C2CCN(C3CC3)CC2)C[C@H]1C(=O)N1CCSC1 ZINC001170021682
C[NH+](C)C1CCN(C(C)(C)C[NH2+][C@@H]2CCC[C@@H]2[C@@H]2CCCN2C(=O)OC(C)(C)C)CC1 ZINC000108149018
C[C@H]([C@H](C)S(C)(=O)=O)N(C)c1nnc([C@@H]2CCCOC2)n1C[C@@H](C1CCCCC1)[NH+](C)C ZINC001286976578
CC(C)C[C@@H](/N=C1/NS(=O)(=O)c2ccccc21)C(=O)N1C[C@@H](C[NH+](C)C)[C@H](C[NH+](C)C)C1 ZINC001471107141
COCC[N@@H+]1CC2(C[C@@H]1COCC1CC1)CCN(c1nc(C)c(C#N)cc1Cl)CC2 ZINC001164790664
C=C[C@@H]1OCC[C@H]1NC(=O)N(C)[C@@H]1CCC[NH2+]CC1 ZINC000333796235
COCCc1nc(C)c([C@@H](C)[NH2+]CC#Cc2ccc(C(F)(F)F)cc2)s1 ZINC000181215303
C=C(C)C[NH2+][C@@H]1CN(C(=O)CS(=O)(=O)CCC)C[C@H]1c1cncn1C ZINC001131124006
COC(=O)C(C(=O)OC)c1ncc(N[C@@H]([NH3+])CCC[NH3+])cc1[N+](=O)[O-] ZINC001170900538
CC(C)CN(c1nnc([C@@H]2CN(S(C)(=O)=O)CCO2)n1CC(C)(C)C[NH+]1CCCC1)C(C)C ZINC001287708165
CC[C@@H](C)[N@@H+](Cc1c(-c2ccccc2)nn(C)c1Oc1ccc(C)cc1)C[C@@H](O)COC(C)(C)C ZINC000169680009
CCCCCn1c(CCC(=O)Nc2nc(CC(=O)OCC)cs2)nc2c1c(=O)[nH]c(=O)n2CCCC ZINC000514392925
Cc1cc(C)c(-c2nccc(C3C[NH2+]C3)n2)cn1 ZINC000713888344
CC[C@H](Cn1c(-c2cc(Br)cn2C)nnc1N1CC[C@@H](OC)C1)[NH+]1CCCC1 ZINC001305809960
C#CCC[N@H+]1C[C@@H](NC(=O)C[C@@H](OC)C(F)(F)F)[C@@H](n2ccnn2)C1 ZINC001129376496
CC(C)[NH+](CCn1c(-c2cccc3cccnc32)nnc1N1CCC[N@@H+](C(C)(C)C)CC1)C(C)C ZINC001360128926
CC[C@H]1CN(C(C)=O)CC[C@H]1[NH2+]Cc1csc(C2CC2)n1 ZINC000084736413
NNc1nc(-n2ccnc2)cc[nH+]1 ZINC000087867016
COC(CO[C@H]1[C@@H]2CCC[C@H]1C[N@@H+](C)C2)OC ZINC001204903036
COC(=O)c1c(C)c(C)[nH]c(=O)c1C#N ZINC000000127733
CC[NH+](CC)[C@@H](CNc1oc(-c2ccc(OCc3ccccc3Cl)cc2)nc1C#N)c1ccc(C(C)(C)C)cc1 ZINC000101360393
CC(C)[NH+](CCCn1c(Cc2ccccc2F)nnc1N1CCC[N@@H+](C2CCCC2)CC1)C(C)C ZINC001360126047
CC[C@]1(C)CN(c2nnc([C@H](C)NS(C)(=O)=O)n2CC(C)(C)[N@H+]2C[C@H](C)C[C@H](C)C2)CCO1 ZINC001292347905
Cc1csc(C)n1 ZINC000000150863
N#CC1(C[C@H](O)C[N@H+]2CCCC[C@H]2CO)CCC1 ZINC000885955800
C#CCOc1ccc([C@@H](C)[NH2+]Cc2ccccc2C[N@@H+]2CCC[C@@H]2CO)cc1 ZINC000182238634
Cc1cc(Br)cc([C@@H](C)[NH2+]CCCN2CCC[N@H+](C)CC2)c1O ZINC000187168143
CC(C)Sc1nnc(N)s1 ZINC000000017831
C=CC[C@@H]([NH2+]Cc1ccc(C[NH+](C)C)c2c1OC(F)(F)O2)c1ccncc1 ZINC001177885719
C[C@@H](CCc1ccc(O)cc1)[NH2+][C@H]1CCCN(c2cnn(C)c2)C1 ZINC000195566254
CC[N@@H+]1CCN(c2nnc(-c3cccc(Br)c3)n2CCOCC[NH+](C)C)C[C@@H]1C ZINC001296142743
CCn1c(C)cc(/C=C2\C(=O)[N-]C(=S)N(c3ccc(C)cc3)C2=O)c1C ZINC000409103179
O=[N+]([O-])CC[NH2+][C@]12C[C@H]1COC21CCC1 ZINC000933380963
Cc1cc(C)cc(N2C(=S)N[C@@H](c3ccccn3)[C@@H]2c2cccn2-c2cc[nH+]cc2)c1 ZINC000224292438
C=CCc1cc(/C=N\NC(F)(F)C(F)(F)C(F)(F)F)cc(OCC)c1OCc1ccc(Cl)cc1Cl ZINC000409032162
FC(F)(c1cnc(Cl)c(C2=CC[NH2+]CC2)c1)N1CCOC[C@@]2(CC[C@H](Cn3cccn3)O2)C1 ZINC001164804494
Cc1nnc([C@@H](C)[NH2+]C2CCN(c3ccc(C(F)(F)F)cn3)CC2)[nH]1 ZINC000095360003
Cc1cc(/C=C2\C(=N)N3N=C(S(C)(=O)=O)SC3=NC2=O)c(C)n1-c1cccc(Cl)c1C ZINC000020208135
C[C@@H]1OC[C@H]([NH2+]CC(C)(C)N(C)C)[C@@H]1C ZINC000405599840
C=CCN1C(=O)S/C(=C/c2cc(Br)ccc2OCc2ccc([N+](=O)[O-])cc2)C1=O ZINC000033313192
C[N+]1(C)C[C@@H]2[C@@H]3C=C[C@@H](C3)[C@@H]2C1 ZINC000005664740
N=C1/C(=C/c2ccc(-c3ccccc3)o2)C(=O)N=C2SC(C(F)(F)F)=NN21 ZINC000004664750
COc1cc(C[NH2+]Cc2ccc(C)s2)ccc1OC[C@@H](O)C[N@H+](C)C(C)C ZINC000012477962
COCc1noc([C@@H](C)[NH2+]CC2(c3ccc(Cl)cc3Cl)CCOCC2)n1 ZINC000542236918
CC(C)C[N@H+]1C[C@@H]2[C@H](C1)OCC(=O)N2Cc1nccn1C ZINC000067897333
COC[C@H](C)OCC[N+](C)(C)C ZINC001224772344
COc1ccc(NC(=O)CC[C@H]2C[N@H+](CC(c3ccccc3)c3ccccc3)CC[C@H]2[NH+](C)C)cc1 ZINC000014987129
C[C@@H]1C[C@@H]([NH+]2CC3(C2)CCOCC3)CCO1 ZINC001168129178
c1ncn(C[C@@H]2C[C@@H]3CN(c4ccc(N5CC[NH2+]CC5)cn4)CC[C@H]3[N@@H+]2CC2CC2)n1 ZINC001164743610
CC(C)[NH+]1CCN(c2nnc(-c3cc(Br)cn3C)n2C[C@H]2CSCCS2)CC1 ZINC001303311178
C[C@H](NS(C)(=O)=O)c1nnc(N(C)Cc2ccc(F)cc2F)n1C[C@H](C1CCCCC1)[NH+](C)C ZINC001303812502
CCc1cc(N2C[C@@H]3NC(=O)CN(C)C(=O)c4ccc(C)c(c4)Oc4cccc(c4)CO[C@H]3C2)nc(N(C)C)[nH+]1 ZINC000952856460
FC(F)(F)[C@@H]1N(C(F)(F)c2ccc(-c3ccc(Cl)nn3)cc2)CCC12CC[NH2+]CC2 ZINC001164387125
Cc1ccn(-c2[nH]nc(C)c2[N+](=O)[O-])n1 ZINC000006657322
CS(=O)(=O)N(Cc1cnc2n1CC[NH2+]CC2)[C@@H]1CCNC2(C[NH2+]C2)C1 ZINC001246735765
CCOc1nnc(C[NH2+][C@@]2(CO)C[C@H](C)CC(C)(C)C2)s1 ZINC000080902996
C[NH2+]Cc1cn(CC2CCN(c3ncnc4sc(C)c(C)c43)CC2)nn1 ZINC000020452524
CCc1ccc([N+](=O)[O-])cc1[N-]S(=O)(=O)c1c(C)nn(C(C)C)c1C ZINC000579418317
O[C@@]1(C[NH2+]C2CCN(CCC(F)(F)F)CC2)CCC[C@@H](C(F)(F)F)C1 ZINC000188618681
Cc1sc2ncnc(N3CCC([NH2+]CCc4ccnn4C)CC3)c2c1C ZINC000095498317
COCC[N@@H+]1CC2(C[C@@H]1COCC1CC1)CCN(c1cc(C#N)cc(Cl)n1)CC2 ZINC001164784304
CC[C@@H](Cc1ccc(C)cc1)[NH2+]CCNS(=O)(=O)c1sc(=O)[nH]c1C ZINC000097143578
O[C@H](C[NH2+]Cc1c(F)cccc1-n1cccn1)CO[C@@H]1CCCc2ccccc21 ZINC000583930056
CC[C@@H](C)[C@H](CC)C(N)=O ZINC000000000825
C=C(Cl)C[C@@H]([NH3+])C(=O)N1C[C@H](C)OCC12CCC2 ZINC000876947558
Cc1c(Br)cccc1CC[NH2+]C[C@@H](O)Cn1cc([N+](=O)[O-])cn1 ZINC000905561083
[NH3+]C[C@H]1CN(C(=O)c2ccc(C(F)(F)F)nc2Cl)CC12CCOCC2 ZINC000834853258
FC(F)(F)C(F)(F)C(F)(F)N/N=C\c1cc(I)c(OCc2ccc(Cl)cc2)c(I)c1 ZINC000409029457
Cc1nc2c(cc(-c3nc(N4CC[NH+](C5CCCC5)CC4)ncc3F)cc2F)n1C(C)C ZINC001165027961
CC(C)(C)CC(C)(C)[NH2+]Cc1cc(Br)ccc1OCc1ccc(Cl)cc1 ZINC000022076260
CSC1(Cn2c(Cn3nc(C)cc3C)nnc2N2C[C@@H](C)S[C@H](C)C2)CC[NH+](C)CC1 ZINC001302623814
C[C@@H]1CCCC[N@@H+]1C[C@@H]1CCCN(C(=O)C(=O)Nc2cnn(CC[NH+](C)C)c2)C1 ZINC000676097069
C[NH+](C)CCOCc1ncn2c1CN(c1ccc(OCC3CC[NH2+]CC3)nn1)CCC2 ZINC001165004271
C[NH+]1CCN(CCC(C)(C)[NH2+]Cc2ccc(-c3cccc([N+](=O)[O-])c3)o2)CC1 ZINC000185896536
C[C@H](Oc1cc(-c2cnn(C3CC[NH2+]CC3)c2)cnc1N)c1c(Cl)ccc(F)c1Cl ZINC000035902488
C[NH2+]CCC(C)C ZINC000002563393
CC[C@@H](C)c1nnc(N2CCN(CC(=O)N(C)C)CC2)n1CCC[NH+]1CCN(c2cc[nH+]cc2)CC1 ZINC001495790296
C=C(C)C[NH2+][C@H]1C[C@H](C)N(C(=O)c2snnc2CC)C1 ZINC000989138258
C[C@@H]1C[N@@H+]2CCC[C@H]2CN1c1nnc(-c2cc(Br)cn2C)n1CCCOC(F)F ZINC001305223594
Cc1ccccc1-c1nnc(N(C)CCN2CCOC(C)(C)C2)n1C[C@]1([NH+](C)C)CCSC1 ZINC001304525561
COc1c(F)c(F)c(Nc2ccc(F)c(C#N)c2F)c(F)c1F ZINC001210763231
CC[NH2+]Cc1nccn1CC ZINC000004243952
N#C[C@@H]1CC[C@H]([NH2+][C@H]2CCN(c3ccccc3F)C2=O)C1 ZINC000568342908
C#CCOC[C@@H](O)C[N@H+](Cc1nc2sc3c(c2c(=O)[nH]1)CCCC3)C1CCCCC1 ZINC000036157053
Cc1c(NS(C)(=O)=O)cccc1[N+](=O)[O-] ZINC000005681243
C[C@H]([NH3+])C(=O)N[C@@H](CC(N)=O)C(=O)N1CCC(C2CC[NH2+]CC2)CC1 ZINC001161210670
C=CC[C@@H]1Cc2c(Br)ccc(Br)c2[C@@H](CC=C)[NH2+]1 ZINC000019860595
Cc1c(Br)cc(S(=O)(=O)N(C)CC(C)(C)[NH3+])cc1[N+](=O)[O-] ZINC000595115257
CC[N+]([O-])(CC)CC ZINC000002584523
Cc1ccc(N=C2NC(=O)/C(=C\c3ccc(Br)s3)S2)cc1 ZINC000408967568
CCN(CC)S(=O)(=O)c1ccc(CC[NH2+][C@@H](C)[C@@H](OC)c2ccccc2)s1 ZINC000493932744
C[C@@](CO)(Cc1ccc(Cl)cc1)[NH2+]Cc1cn(-c2cccc(Cl)c2Cl)nn1 ZINC001621486890
C#CCOc1ccc(Br)cc1C[NH2+]Cc1ccccc1C[N@H+](C)Cc1ccco1 ZINC001461226298
CO[C@]1(C)CCCN(c2nnc([C@H]3CCS(=O)(=O)C3)n2CC(C)(C)[N@@H+]2CCC[C@@H](C)C2)CC1 ZINC001299763549
O=[N+]([O-])c1ccc(/N=C/c2ccc(Oc3ccc(C(F)(F)F)cc3[N+](=O)[O-])c(Br)c2)cc1 ZINC000409077878
C[C@@H]1CCC[C@]1(O)C[NH2+]Cc1c(Br)cncc1Br ZINC000394532656
CC[C@@](C)(O)Cn1c(-c2cc(Br)cn2C)nnc1N1CCC([NH2+]C(C)C)CC1 ZINC001305293726
C[C@@H](N[C@@H]1C[NH2+]CCC1(F)F)c1ccc(C#N)c(F)c1 ZINC000335566428
N#Cc1c(/N=C/c2ccc(-c3ccccc3[N+](=O)[O-])o2)oc(-c2ccccc2)c1-c1ccccc1 ZINC000014408509
C[C@@H]([NH2+]C1CCC(C#N)(c2ccccc2)CC1)c1ncc(Br)cn1 ZINC000571229664
CCO[C@@H](CC[NH+](C)C)C[NH2+]Cc1csc(-c2cccc([N+](=O)[O-])c2)n1 ZINC000267857042
C[C@H](CO[C@H]1CCOC1)[NH2+]Cc1ccc(F)cc1I ZINC000417924451
CC[C@@H]1CCCN(c2nnc([C@@H]3CN(S(C)(=O)=O)CCO3)n2CC[N@@H+]2CCCC[C@@H]2CC)C1 ZINC001293398631
CN(CC1([NH+]2CCCCC2)CCCCC1)S(=O)(=O)[C@@H]1CCS(=O)(=O)C1 ZINC000952976914
C=CC[N@H+](Cc1ccc(C#N)cc1C(F)(F)F)[C@H](C)c1cccc(-n2cnnn2)c1 ZINC000573617319
Cn1ncc(C(=O)N2C[C@@H]3CCN(C(=O)[C@H]4CCC[N@@H+]4C)[C@@H]3C2)c1C1CC1 ZINC001021240567
Cc1nn(Cc2ccc(C)cc2)c(Cl)c1[C@H]1NC(=[NH2+])Nc2nc3ccccc3n21 ZINC000007127320
Cc1nn2c(C[NH2+][C@@H]3CCO[C@H](c4ccncc4)C3)c(C(C)C)nc2s1 ZINC000580281381
C=CC[NH2+][C@H]1CCN(C(=O)[C@H]2CCC=CCCC2)C1 ZINC001019030641
O=[N+]([O-])CC[NH2+]C[C@@H]1C[C@H]1C1CC1 ZINC000905279455
NS(=O)(=O)c1ccc(-c2ccc(/C=C3/SC(=S)N(Cc4ccco4)C3=O)o2)cc1 ZINC000013590950
Cc1cc(C)nc(N(C(C)C)[C@@H]2CC[NH2+]C2)n1 ZINC001158021473
CC(C)[C@@H]([NH2+]C[C@]1(C#N)C[C@H]1S(C)(=O)=O)C1(CO)CCC1 ZINC000952992555
CCOCc1nnc(N2C[C@@H](C)[C@@H]([N@@H+]3CCCN(C(C)=O)CC3)C2)n1CC1([NH+](C)C)CCC1 ZINC001503033318
N=C1/C(=C\c2cccn2-c2ccc(Cl)c([N+](=O)[O-])c2)C(=O)N=C2SC=NN21 ZINC000004908899
Cc1cc(F)c(Br)cc1S(=O)(=O)N1CCC[C@]2(CC[NH2+]C2)C1 ZINC000490007585
CCOc1ccc(C[NH+]2CCC(Nc3ncnc4sc5c(c43)CC(C)(C)OC5)CC2)cc1C[NH+](C)C ZINC000585292394
C[NH+]=C(NC[C@@H]1COC2(CCCCC2)O1)NC[C@@H]1CCS(=O)(=O)C1 ZINC000262365751
C=C(Cl)C[NH2+][C@H]1C[C@H](NC(=O)[C@@]2(C)CCOC2)C1 ZINC001020823694
Cc1nnc(Sc2ccc(/C=C3\S/C(=N\c4ccc(C)cc4)N(c4ccc(C)cc4)C3=O)cc2[N+](=O)[O-])s1 ZINC000408993358
CC[NH+](C)C[C@@H](O)CN1CCN(C[C@H](O)C[N@@H+](C)CC)CC(O)C1 ZINC000581951638
Cc1ccc([C@@H](C)[NH2+]CC2CCN(S(=O)(=O)C(F)(F)F)CC2)c(O)c1 ZINC000185431284
COc1ccc(-c2csc(C[NH2+][C@@H](C)CCCC[NH3+])c2)cc1 ZINC000422817839
NS(=O)(=O)c1ccc(/N=N/c2ccc[nH]c2=O)cc1 ZINC000012410625
CC[C@@H](Cn1c(-c2ccccc2)nnc1N1CCN(C(=O)C[NH+](CC)CC)CC1)[NH+]1CCCC1 ZINC001292196868
CS[C@@H]1CN(c2nccc(C#N)c2Cl)C[C@@H]1[NH+](C)C ZINC000342702976
FC(F)(c1ccc2nc(Cl)cnc2c1)N1CC(c2[nH+]cn3cc(-c4ccoc4)ccc23)C1 ZINC001165014607
N#CC1(CNC(=O)[C@H](F)[C@@H]2CC[NH2+]C2)CCCCC1 ZINC000876972026
C[C@@H]1CN(Cc2cn(C)nc2[N+](=O)[O-])CC[NH2+]1 ZINC000602430035
O[C@]1(C(F)(F)F)C2=C(CC[C@@H](c3ccccc3)C2)[NH2+]N1c1nc(-c2ccccc2)cs1 ZINC000035999485
C#CCOC[C@@H](O)C[N@H+](Cc1c(-c2ccccc2)nn(C)c1Oc1ccc(OC)cc1)[C@@H](C)CC ZINC000036306177
CC/N=c1/scc(-c2ccc(Br)s2)n1/N=C/c1ccccc1OC(F)F ZINC000102960729
CCN(Cc1cc(Br)ccc1O)C(=O)c1csc(CC[NH3+])n1 ZINC000194821310
Cn1c(Cl)cnc1C[NH2+][C@H]1C[C@H](O)C1(C)C ZINC000163421860
Nc1cc(C(F)(F)F)ncc1[N+](=O)[O-] ZINC000091301609
C[C@@H]([NH2+]C[C@@H]1CCS(=O)(=O)C1)c1ccc(S(=O)(=O)NCCC[NH+](C)C)cc1 ZINC000675736467
CC(C)[NH+]1CCN([C@H]2CCN(c3nnc(C4CCCC4)n3CCOCC(F)(F)C(F)F)C2)CC1 ZINC001303317940
CC(C)[N@H+](C)Cc1ccccc1Cn1c(CC2CC2)nnc1N1CC[NH+](CCC(C)(C)C)CC1 ZINC001360092382
Cc1nc(C)n([C@@H]2CCCN(c3nnc(CC(C)C)n3CCN3CC[N@H+](C)C(C)(C)C3)C2)n1 ZINC001290583486
CCCCC[C@@H](C)[NH2+]CC1(Cc2cccc(F)c2)CC[NH2+]CC1 ZINC001246380228
CCCCCC[C@H](CCCC)[NH2+]C[C@@H]1CO[C@]2(C1)CCC[NH2+]C2 ZINC001246155998
Cc1cnn(CC2CCN(c3nnc(C(=O)NC(C)C)n3C[C@H](CC(C)C)[NH+](C)C)CC2)c1 ZINC001290272352
C#CC[NH2+]CC[C@@H]1CN(C(=O)[C@]23C[C@H]2CCCC3)C[C@H]1C ZINC001104656403
Cc1ccc(SC[C@H](C)[NH2+]C[C@@H](C)CC(C)(C)CC[NH3+])cc1 ZINC001255756247
CCc1cc(C(=O)N2CCC(n3cc(CN4CC[C@@H]([NH3+])C4)nn3)CC2)cs1 ZINC000023158931
Cc1cc(OC[C@@]2(CC(=O)N3CCOCC3)CCC[N@@H+](Cc3cccc(OCC[NH+](C)C)c3)C2)ccc1Cl ZINC000257282221
C[NH+](C)C[C@@H]1Cn2ccnc2CN(c2nc(Cl)nc(Cl)c2[N+](=O)[O-])C1 ZINC001164731226
Cc1cc(/C=C2\NC(=S)NC2=O)c(C)n1-c1ccc(I)cc1 ZINC000001198324
O=[N+]([O-])c1cncc([N+](=O)[O-])c1Cl ZINC000002571269
NC(=O)c1ccc2ccn([C@@H]3C[NH2+]C[C@H]3O)c2n1 ZINC000257210204
NC(=O)C1CCN(c2cncc(C3CC[NH2+]CC3)n2)CC1 ZINC000072364946
C=CC[NH2+][C@@H]1CCCN(C(=O)C[C@H]2CC(C)(C)CO2)C1 ZINC000999682825
COc1ccc([C@@H](C)[NH2+]CC[C@@H](c2ccc(C)cc2)c2ccc(OC(C)C)cc2)cc1 ZINC000002114767
CCCSc1cncc(N2CCC3(C[C@@H](COCC4CC4)[N@H+](CCOC)C3)CC2)n1 ZINC001164789226
N#Cc1cc(-n2ccnc2-c2cc3n(n2)CC[NH2+]C3)ccc1N1CCCC1 ZINC000072412477
O=[N+]([O-])CC[N@@H+]1C[C@@H]2COC[C@@H]2C1 ZINC000931607339
COCC#CC[NH2+]C[C@@H]1CN(C(=O)C2(COC)CCOCC2)C[C@H]1C ZINC001106216566
C[NH+](C)CCn1cc(NC(=O)C(=O)Nc2nc(C(C)(C)C)cs2)cn1 ZINC000684018365
Cc1ccc([C@@H](C#N)c2ccc(N3CCn4c(C[N@@H+](C)C(C)C)cnc4[C@@H]3C)nn2)cc1 ZINC001164863712
C[NH+](C)CCOc1ccccc1C[NH2+]Cc1ccc(C#N)cc1C(F)(F)F ZINC000589310524
COc1cc(C)c2c(n1)c(N[C@@H](C)CCC[NH3+])cc(OC)c2Oc1cccc(C(F)(F)F)c1 ZINC000009294040
CS(=O)(=O)O[C@H]1C[NH2+][C@H](C(=O)Nc2nc3c(s2)C[C@@H]([NH3+])CC3)C1 ZINC001218531954
Cc1ccc(C(=O)Nc2ccc(N3CCC([NH2+]C[C@@H]4CCC[N@@H+](C(C)C)C4)CC3)cc2)c(C)c1 ZINC000011786084
CC(C)=CCOc1cc2c(cc1CN(CCC[NH+](C)C)Cc1ccc(F)cc1)OC(C)(C)[C@H]1CC[C@H](C)O[C@H]21 ZINC000257317012
CC[N@H+](CCn1c(-c2cc(Br)c[nH]2)nnc1N1CCN(CC(C)C)C(=O)C1)C1CC1 ZINC001295825145
CC#CC[NH2+]C1CC2(CC(NC(=O)[C@H](C)C(C)(F)F)C2)C1 ZINC001121784550
Cc1cc(/C=N/c2oc(-c3ccco3)c(-c3ccco3)c2C#N)c(C)n1-c1ccccc1Br ZINC000409388146
C=C(Cl)C[NH2+][C@@H]1CCCC[C@H]1N1CCOCC1 ZINC000839577454
O[C@@H]1CCCC12CCC[C@H]2O ZINC000000039928
Cc1cc(Br)c(C[NH2+][C@H]2CCN(c3ccc4nncn4n3)C2)s1 ZINC000623651080
CC[NH+](CC)CCC[C@@H](C)[NH2+]Cc1ccc(SC)s1 ZINC000567403878
Cc1nn(C)cc1C[NH+]1CCC2(CC1)C(=O)N(CC[NH+](C)C)C(=O)N2CCC(C)C ZINC000014743216
COCC[N@@H+]1CC2(C[C@@H]1COCC1CC1)CCN(c1ccc(CC#N)c(C)n1)CC2 ZINC001164787206
CS[C@@H](CO)[C@@H](C)[NH2+]Cc1cc(Cl)ccc1I ZINC000405281072
CC[NH+](CC)CCOc1ccc2c(c1)C(=NO)c1cc(OCC[NH+](CC)CC)ccc1-2 ZINC000004737224
CC(C)[NH+]1CCC(N2CCN(c3ncnc4c3c(Br)nn4C)CC2)CC1 ZINC000771189479
Cc1nc(-c2ccc([C@@H](C)[NH2+]C[C@@H](O)COCC(F)(F)F)cc2)cs1 ZINC000431089817
Cc1c(/N=N/N(C)C)cnn1C ZINC000004952365
CCC[N@@H+]1CCC[C@H]1Cn1c([C@@H]2CN(S(C)(=O)=O)CCO2)nnc1N1CC[NH+](CC(C)C)CC1 ZINC001501056345
C=CC[N@H+]1CCC2(C1)CCN(C(=O)[C@H](C)C#N)CC2 ZINC001035167406
CCC/C=C\CC[NH2+][C@H]1C[C@H](NC(=O)C#CC2CC2)C1 ZINC001266591438
CC[C@@H](C(=O)N[C@]12CCC[C@H]1C[N@H+](CCOCC(C)C)C2)[NH+](CC)CC ZINC001111870061
C[NH+](C)CCC[C@@H]1CN(C(=O)C(=O)NC[C@@H]2COCC[NH2+]2)CCO1 ZINC000627474921
C[NH+](C)CCCN(CCC[NH+](C)C)C(=O)C(C)(C)CC1CCOCC1 ZINC001185319461
Cc1cc(C#N)cc(NC(=O)N[C@@H]2C[NH2+]CC[C@H]2C)c1 ZINC000334856560
Nc1ccc(N=O)cc1 ZINC000005420834
C[C@@H]1CN(C(=O)c2c[nH]nc2C2CC2)C[C@H]1CC[NH2+]Cc1cnnn1C ZINC001104863945
CC(C)([NH3+])c1cn(-c2ccc([N+](=O)[O-])cn2)nn1 ZINC000594650176
O=[N+]([O-])c1ccc(Sc2ccc(N3C(=S)N[C@@H](c4ccccn4)[C@@H]3c3cccn3-c3cc[nH+]cc3)cc2)cc1 ZINC000224764487
O=Cc1ccc(-n2cncn2)cc1 ZINC000000158900
CO[C@H]1CCN(c2nnc(COc3cc(C)ccc3C(C)C)n2C[C@H](c2ccco2)[NH+](C)C)C1 ZINC001316330151
C[N@@H+]1CC[C@]2(CCN(C(=O)C(C)(C)c3csc(-c4cc(F)ccc4F)n3)C2)C1 ZINC000553796835
C=CC[C@H]1CCCC[C@@H]1[NH2+]Cc1nn(C)cc1I ZINC000595050425
CCOc1cc(C[N@H+](C)[C@@H](C)CCSC)nc2nc(C(F)(F)F)nn21 ZINC000268935652
CC(C)Nc1ncnc2c1cnn2C ZINC000000073429
CC(C)C[C@@H](Cn1c([C@@H](C)Oc2ccccc2F)nnc1N1CC[NH+](C2CCCC2)CC1)[NH+](C)C ZINC001359765072
Cc1nn(-c2ccc(F)cc2)c(Oc2ccc(F)cc2)c1C[N@@H+](C[C@@H](O)COC(C)(C)C)C(C)C ZINC000036346706
Cc1cc(C)n([C@H]2[C@@H]3OC[C@@H](O3)[C@@H]([NH2+]C(C)C)[C@@H]2O)n1 ZINC000952844945
C1CC1[NH2+]C1CC1 ZINC000002525585
CC[NH+](CC)[C@@H](C)Cn1c(-c2cccc(C)n2)nnc1N1CCN2C(=O)N(CC(C)C)C[C@H]2C1 ZINC001295373671
CCCCCCCCCCNC(=S)N1CCC([NH+]2CCC(N3CC[NH+](C)CC3)CC2)CC1 ZINC001200217709
O=[N+]([O-])c1cnn(-c2ncnc3sccc32)c1 ZINC000072310929
C=CCOCC[N@@H+]1[C@@H]2CC[C@H]1[C@@H](NC(=O)CCC[NH+](CCC)CCC)C2 ZINC001109968337
CCc1ccc(C[C@@H](C)[NH2+]C[C@@H](C)CC(C)(C)CC[NH3+])cc1 ZINC001173243064
Cc1nn(C)c(C)c1[C@@H](C)[NH2+]Cc1ccc(C)c(C)c1 ZINC000252489058
CC[C@H]([NH2+]Cc1nc(C#N)cs1)[C@@H]1CCCOC1 ZINC000723952194
Cc1ccc(-n2nnnc2-c2cnc(-c3ccncc3)nc2-c2ccccc2F)cc1 ZINC000000721447
COCC(C)(C)[NH2+][C@@H]1COC(C)(C)C1 ZINC001172270467
CCC[N@@H+]1CCCC[C@@H]1c1ccc(N([C@@H]2CCC23CC[NH2+]CC3)S(=O)(=O)c2ccccc2)nc1 ZINC001164688595
C=CC[NH2+][C@H]1C[C@@H](NC(=O)[C@@H]2CCO[C@H](C(C)C)C2)C1 ZINC001022932943
C[NH+](C)CCOCc1ncn2c1CN(c1nc(Cl)nc3c1C[NH2+]CC3)CCC2 ZINC001165002100
Cc1nn(C)cc1[C@@H](C)[NH2+]Cc1cnc2c(C#N)cnn2c1 ZINC000609222411
Cc1ncsc1C[NH2+]CCS(=O)(=O)c1cccc(Br)c1 ZINC000578522045
CN(C)[P@]1(NN(c2ccccc2)c2ccccc2)=NC(C(Cl)(Cl)Cl)=NC(NN(c2ccccc2)c2ccccc2)=N1 ZINC000409415760
CC(C)(C)OC(=O)N1C[C@@H](O)[C@@H](C[NH2+]C2CCN(c3nccs3)CC2)C1 ZINC000225755921
Cc1oc(C#N)cc1-c1nc(-c2sccc2Br)no1 ZINC000904892401
CN(C)c1ncnc2c1cnn2CC[NH3+] ZINC000096524250
CC(C)[C@@](C)(C[NH3+])NS(=O)(=O)c1ccsc1C#N ZINC000903493707
C=CC[NH2+][C@H]1CCN(C(=O)c2cc(C)nnc2C)[C@@H](C)C1 ZINC001044621448
CCOc1ccc(CC[NH2+][C@@H](C)c2ccc(S(=O)(=O)N(C)C)cc2)cc1OCC ZINC000480089267
CC(C)NC(=O)C[C@@H]1COC[C@H]2C[N@@H+]([C@H]3C[C@@H](C)N(C(=O)OC(C)(C)C)C3)C[C@H]21 ZINC001168861781
CC1(C)[C@@H](O)C[C@@H]1[NH2+]CC[N+](=O)[O-] ZINC000930631711
Fc1cc2ncc(Cl)nc2cc1N1CC[C@@H]2[C@H](C[C@H](Cn3cncn3)[N@@H+]2CC2CC2)C1 ZINC001164744638
O=[N+]([O-])c1c(F)cc(F)c([N+](=O)[O-])c1F ZINC000001706141
N#CN/N=N/c1cc(Cl)c(Cl)c(Cl)c1 ZINC000017885764
Cc1cnc([C@@H](C)[N@@H+]2CCC[C@@H](c3cc(C(F)(F)F)n[nH]3)C2)o1 ZINC000331876616
CCCC[C@@H](O)C[N@H+](Cc1c(C)nn(-c2ccc(F)cc2)c1Oc1ccc(F)cc1)C(C)C ZINC000036346716
CCN(C(C)=O)c1nc(C[N+]2(Cc3csc(N(CC)C(C)=O)n3)CCc3c(ncn3C)C2)cs1 ZINC000101112668
C#CC[NH2+][C@H]1C[C@@H](NC(=O)[C@H]2CC[C@@H](C(F)(F)F)C2)C1 ZINC001022610408
CN1C(=O)C(Cc2c(Cl)cccc2Cl)(C[N@@H+]2C[C@H]3C[C@@H](C2)c2cccc(=O)n2C3)C(=O)N(C)C1=S ZINC000070670075
Cc1ccccc1N1CC[NH+](C[C@@H](O)COc2ccc(OC[C@@H](O)C[NH+]3CCN(c4ccccc4C)CC3)cc2)CC1 ZINC000097944199
CC[C@@H](C)[C@@H]([NH3+])C(=O)N[C@@H](Cc1ccccc1)C(=O)N[C@@H](CCCC[NH3+])C(=O)Nc1ccc([N+](=O)[O-])cc1 ZINC000004556583
Fc1ccc(C(F)(F)N2CC[C@@H]3[C@H](C[C@H](Cn4cncn4)[N@@H+]3CC3CC3)C2)nc1Cl ZINC001164742695
C=CC[NH2+][C@H]1CCN(C(=O)c2[nH]c(C)nc2C)C[C@H]1C ZINC001036186041
[NH3+]C[C@@H](O)C[NH2+]C1CCN(S(=O)(=O)c2ccccc2[N+](=O)[O-])CC1 ZINC001173690308
CC(C)[C@@H](NS(=O)(=O)c1ccc(C#N)s1)c1ccc(F)cc1F ZINC000435445045
O=[N+]([O-])c1cc(C(F)(F)F)ccc1NN=Cc1ccc(Sc2ccc(Cl)cc2)c([N+](=O)[O-])c1 ZINC000409086346
CCOc1cccc(F)c1C[NH2+]CCCC[NH+]1CCN(c2cccc(C(F)(F)F)c2)CC1 ZINC001461034432
C1=[NH+]CCN1 ZINC000001728935
CC(C)(C)SCC[NH3+] ZINC000002510156
CC[C@@H]([NH2+][C@@H](CCC[NH3+])c1ccccc1)c1ccc(OC)cc1 ZINC000423517104
Cc1cc(C#N)cc(N2CCC[N@@H+]([C@H](C)CO)CC2)n1 ZINC000367448898
CCNC(=O)[C@H](Cc1ccc(O)c(C(C)(C)C)c1)NC(=O)[C@H](C(C)C)N(C)C(=O)[C@H](Cc1ccc(F)cc1)[NH2+]C ZINC000078938167
CC1=N[N+](C)=C(C)C1(C)C ZINC000000270806
Nc1ccc(OCC(F)(F)F)nc1 ZINC000000078352
N#C[C@@H]1CCC[N@@H+]([C@H]2CCCC3(C2)OCCO3)CC1 ZINC001169957362
Cc1nnc(N2CCC(CC[N@H+]3CCCC[C@@H]3C)CC2)n1C[C@@H](c1cccc(F)c1)[NH+](C)C ZINC001492805129
CN1CC[C@H]([NH2+]Cc2ccc(C#N)cc2OC(F)F)[C@@H]1c1ccc(Cl)c(F)c1 ZINC000573142562
CS/C(=N\C#N)SCS/C(=N/C#N)SC ZINC000015441959
CC(C)[NH+](CCn1c(-c2ccccc2Br)nnc1N1CCC[N@@H+](C(C)C)CC1)C(C)C ZINC001360144467
CCCN(C)c1nnc([C@H]2CN(S(C)(=O)=O)CCO2)n1C[C@@H](c1ccc(C)cc1)[NH+]1CCCC1 ZINC001294442985
C=CCO[C@@H]1C[C@H]2CN(c3cc(OC)ncn3)CC[N@@H+]2C1 ZINC000096183233
CC(C)(CCO)C[NH2+]CC[N+](=O)[O-] ZINC000905358591
O=C1[N-]C(=O)C(=Nc2nccs2)C(=O)N1 ZINC000001958911
N#Cc1cncc(N2CC[C@@H](C(F)(F)F)[C@H](C[NH3+])C2)n1 ZINC000600952239
CCC(O)(CC)C[NH2+]Cc1cc(Br)cc(Br)c1N ZINC000187232231
O=C(c1cc([C@H]2CCC[NH2+]C2)n[nH]1)N1CCOCC1 ZINC000072348358
C[C@H](CCCC[NH3+])[NH2+]CC[C@@H](C)c1cccc(C(F)(F)F)c1 ZINC000422811148
Cc1[nH]nc2oc(=O)c([N+](=O)[O-])c(C)c12 ZINC000005687141
CCCC[NH2+]CC[C@@H](O)c1cc2ccc(C(F)(F)F)cc2c2cc(C(F)(F)F)ccc21 ZINC000017109611
CC[C@@H](C)[N@H+](C)CCn1c(-c2cc3c(s2)CC[C@H](C)C3)nnc1N1CCS(=O)(=O)CC1 ZINC001305604136
CCc1ccc([C@H]([NH2+]CCC(=O)N[C@@H](C)CC)c2cccc(S(C)(=O)=O)c2)cc1 ZINC000490114972
C=CCOC(=O)C1=C(C)N=C2SC=C(CC(=O)NCC[NH+](C)C)N2[C@@H]1c1cc(OC)cc(OC)c1 ZINC000102531403
Cc1nc(-c2ccc(S(=O)(=O)N3CC[C@]4(CC[N@@H+](C)C4)C3)s2)cs1 ZINC000291615517
Cc1ccsc1C[NH3+] ZINC000000165948
C[C@@H]([NH2+][C@@H](C)c1ccc([S@](C)=O)cc1)c1ccc(S(C)(=O)=O)c(F)c1 ZINC000247269215
CCCCCCCCC[NH+]1CCC(N2CCC([NH+]3CCN(C)CC3)CC2)CC1 ZINC001201853015
CC(C)C(=O)N1CC[C@@H]2CN(C(F)(F)c3cnc(Cl)c(C4=CC[NH2+]CC4)c3)CC[C@@H]21 ZINC001164895041
Brc1cnc(C[NH2+][C@@H]2[C@@H]3CCO[C@@H]3C23CCC3)c(Br)c1 ZINC000542518405
Cc1nc(CC[NH3+])sc1C ZINC000007952314
CO[C@@H]1CC[C@@]2(OC)CC[N@H+](Cc3cnc(C(F)(F)F)nc3C)[C@H]2C1 ZINC000299780833
Cn1ncc2c1cn[nH]c2=S ZINC000000337146
CCCC[NH+](CCCC)CCCOC1CC[NH+](C(C)C)CC1 ZINC001224755056
Cc1csc(C[NH2+]CC[C@@H]2CN(C(=O)[C@H]3C[C@H]3C(N)=O)C[C@H]2C)n1 ZINC001104686227
CC(C)[NH2+]CCC[NH2+][C@@H](C)c1ccc(SCC(F)F)cc1 ZINC000578518500
CN(C)S(=O)(=O)N1CC[C@@H]2CN(C(F)(F)c3cnc(Cl)c(C4=CC[NH2+]CC4)c3)C[C@@H]2C1 ZINC001164950718
Cc1cc(C)c(/C=C/C[NH2+]CCC[N@@H+](C)CC(C)C)c(C)c1 ZINC001179081137
CCCN1c2ccccc2S/C1=C/C(=C/c1sc2ccccc2[n+]1CCC)CC ZINC000002512172
FC(F)(F)c1ccc(N2CCN(C3CC[NH+]([C@@H]4CCSC4)CC3)CC2)nc1 ZINC000244998800
C#CC[NH2+][C@H]1CCCN(C(=O)c2[nH]cnc2C(C)(C)C)C1 ZINC000999195879
CNc1ccc(C=C2SC(Nc3cc(C)ccc3C)=NC2=O)cc1[N+](=O)[O-] ZINC000013039434
CC(C)(C)OC(=O)N1CC2(C1)C[NH2+]C[C@@]21CCNC1=O ZINC000091303430
C[C@@H]([NH3+])Cc1cccs1 ZINC000004384267
CC(C)[C@@H](C#N)N1CCN(C(=O)CN2CC[N@@H+](C[C@H](C)O)C[C@H]2C)CC1 ZINC000248976764
C[C@H]([NH3+])C(=O)N[C@@H](CC(N)=O)C(=O)N(C1COC1)[C@H]1CC[C@H]([NH3+])CC1 ZINC001220931196
C[C@@H]1C[N@@H+](C2CCN(c3ncc(Br)cc3[N+](=O)[O-])CC2)CCO1 ZINC000301629780
C[C@@H](Nc1c([N+](=O)[O-])cc(C(F)(F)F)cc1[N+](=O)[O-])C12C[C@H]3C[C@H](CC(O)(C3)C1)C2 ZINC000012285487
N#Cc1ccnc(N2CCC[C@H]([C@@H]3CC[NH2+]C3)C2)c1 ZINC000333841515
CC(C)CN1CCN(c2nnc(-c3ccc[nH]3)n2C[C@@H](c2cccs2)[NH+](C)C)[C@@H](C)C1=O ZINC001303188041
CCCCCCC[NH2+]CC[C@@H]1CN(C(=O)COCC[NH+](C)C)C[C@H]1C ZINC001104908141
COCC[C@H](C)C[NH2+][C@@H](C)c1nnn(-c2cccc(Br)c2)c1C ZINC000414212033
CC(C)c1noc(-c2ccnc(N3CCN([C@@H]4CCC[N@H+](C)C4)CC3)c2)n1 ZINC000078262976
Brc1ccc(C[NH2+][C@H]2CCO[C@]3(CCOC3)C2)cc1Br ZINC000538877243
Cc1ccc(S(=O)(=O)N(C[C@@H](O)C[NH+](CC(C)C)CC(C)C)c2cccc(C)c2)cc1 ZINC000002204342
C[C@@H]1CN(C(=O)c2ccnc(N(C)C)c2)C[C@H]1CC[NH2+]Cc1ccnn1C ZINC001104745464
C#CC[NH2+][C@@H]1CN(C(=O)c2coc(C(F)(F)F)n2)C[C@@H]1n1ccnn1 ZINC001070226909
C[C@@H]1[C@@H]([NH3+])C(=O)N1c1cnn(CCF)c1 ZINC000225778016
CC(=C\c1sc2ccc(C)cc2[n+]1CCO)/C=C1\Sc2ccc(C)cc2N1CCO ZINC000016348213
CCCCC[C@@H](C)[NH2+]CC1(Cc2ccccc2F)CC[NH2+]CC1 ZINC001246436748
CC(C)[C@@H]1CC[C@]2(C)O[C@@H]2CC[C@]2(C)O[C@H]2[C@H]1O ZINC000253480988
Cn1cc(CNc2ccc([C@@H]3C[NH2+]CCO3)cc2)c(C2CCCCC2)n1 ZINC000656791966
COC[C@@H](C)[NH2+]CC(=O)Nc1ccc(Oc2ccc(NC(=O)C[NH2+][C@@H](C)COC)cc2)cc1 ZINC000009562586
CC(C)CC[C@H](NC(=O)C(=O)NCc1nc(C[NH3+])cc(=O)[nH]1)C(C)(C)C ZINC000659683698
CN(C(=O)/C=C/C[NH+](C)C)[C@@H]1CC[C@@H](n2ccnc2)[C@@H]1O ZINC000585290545
CCN1c2ccccc2S/C1=C/C=C1/CCCC(/C=C/c2sc3ccccc3[n+]2CC)=C1OC(C)C ZINC000685944358
C[C@@H]1CCc2nnc(N(C)C3C[NH2+]C3)cc2C1 ZINC001166981578
CC(C)C[C@H](Cn1c([C@H]2CCC(=O)N2)nnc1N1CCC[C@H](c2noc(C(C)C)n2)C1)[NH+](C)C ZINC001302821348
NC(=S)N1CC[NH2+]CC1 ZINC000002528758
Cc1ccc(C)c(C[N@@H+]2C[C@@H](Sc3nccc(C)n3)C[C@H]2C(=O)N2CC[NH+](C3C4CC5CC(C4)CC3C5)CC2)c1 ZINC000101864107
C[C@@H](CC#N)Sc1ccccc1NC(=O)C[NH2+][C@@H](c1cccs1)C(C)(C)CO ZINC000569860324
CC[NH+](CC)Cc1cccc(C[NH2+]Cc2cc(Br)cc(Br)c2N)c1 ZINC001461054098
C=C/C=C/CC[NH2+]CC[N+](=O)[O-] ZINC000905425092
C=CCNC(=O)C[NH2+][C@@H]1CN(C(=O)CNC(=O)CC(C)(C)C)C[C@H]1C ZINC001216789723
C=C1C[C@@H]2CC([NH2+]CCC(=O)CCC(=O)CCC(=O)CC[NH3+])C[C@H](C1)C2 ZINC001257890046
CC[C@@H](C[C@@H](C)O)[NH2+]CC[N+](=O)[O-] ZINC000905409941
CC1(C)CN(c2cc(N)cc[nH+]2)[C@](C)(CO)C1 ZINC001164353836
C=CCNC(=O)C[NH2+][C@@H]1CN(C(=O)[C@H](F)CC)C[C@H]1c1cn(C)cn1 ZINC001130644660
CCC1([NH2+]C2CCSCC2)COC1 ZINC001255081627
C#CC[NH2+][C@@H]1C[C@@H](C)N(C(=O)C2CCC(=C)CC2)C1 ZINC000989404051
C=CCOc1c(Cl)cc(CNCC[NH2+]C[C@H](C)O)cc1OC ZINC000022076680
O=c1[nH]nc(-c2ccc(Br)cc2)c2c1Nc1nnnn1[C@@H]2c1ccccc1[N+](=O)[O-] ZINC000111999828
Cc1cc(C)nc(C)n1 ZINC000000331029
C[C@@H](CS(C)(=O)=O)N(C)c1nnc(-c2cc3c(s2)CC[C@@H](C)C3)n1C[C@H](C)[NH+](C)C ZINC001291062919
COCC[N@@H+]1CC2(C[C@@H]1COCC1CC1)CCN(c1ncc(CC#N)cc1Cl)CC2 ZINC001164791316
COCC[N@@H+]1CC2(C[C@@H]1COCC1CC1)CCN(c1ccc(SC(C)C)nn1)CC2 ZINC001164789519
C[C@@H]([NH2+]Cc1cn(-c2ccccc2)nc1-c1cccs1)c1ccc(-n2ccnc2)cc1 ZINC000012648105
C#CC[NH2+][C@H]1CCN(C(=O)[C@H]2CCC2(F)F)[C@H]1C ZINC001074704359
Nc1ccc(/N=N/c2ccc([N+](=O)[O-])cc2)cc1 ZINC000003861520
Cc1cc(C(C)(C)NCc2nc(CC(C)C)no2)ccc1Br ZINC000558476052
C=C(C)CN(c1ccc(C)cc1N(CC(=C)C)S(=O)(=O)c1ccc(C)cc1)S(=O)(=O)c1ccc(C)cc1 ZINC000002518767
CC(C)[NH2+]C[C@H]1O[C@@H](CO)[C@@H](O)[C@H]1N1CCC(C)CC1 ZINC000020466033
CCN(CC)[C@@H](C[NH2+]Cc1cc(-c2ccccc2)cn2nnnc12)c1ccco1 ZINC000019526304
CC[N@H+](CCn1c(C2CCC2)nnc1N1CCN(C(=O)C[NH+]2CCCC2)CC1)CCC(F)(F)F ZINC001295844521
Cc1cc(C)cc(OCc2nnc(N3CC[NH+](C4CCC(C)CC4)CC3)n2CCC[N@@H+](C)C(C)C)c1 ZINC001361036119
Cc1cc(/C=C2\SC(=O)N(C(C)C)C2=O)c(C)n1-c1cc(C)c(Br)c(C)c1 ZINC000409124751
CC(C)=CC[NH2+]CCS(=O)(=O)c1cccc(C#N)c1 ZINC000229123870
[NH3+][C@H](CCO)c1ccoc1 ZINC000002530217
N#Cc1c(N)n(-c2ccc(I)cc2)c2nc3ccccc3nc12 ZINC000002344575
Cc1cc(Cn2cc([N+](=O)[O-])c(C)cc2=O)no1 ZINC000225476396
COC(C)(C)CCC[C@@H](C)CC[N@H+](C[C@@H]1CCC[NH2+]C1)C1CC1 ZINC001236584625
CCCCn1c(C)c2c(c1C)C=CC(=C/C=C/c1cc(-c3ccccc3)[s+]c(-c3ccccc3)c1)C=C2 ZINC000685944439
N#Cc1cc(N2CC[C@@H]3[NH2+]CC[C@H]3C2)cc(N)c1[N+](=O)[O-] ZINC000571269770
COCC[NH2+]C[C@@H]1C=C(C)[C@H](Cc2nnc(-c3ccc([N+](=O)[O-])cc3)o2)C[C@H]1C(C)C ZINC000030883352
CCC[C@@H](O)C(C)(C)[N+](=O)[O-] ZINC000001759045
CC(C)(C)OC(=O)[C@](C)(O)C[NH2+][C@@H]1CCC[C@@H](C#N)C1 ZINC000331314640
C[NH+](C)[C@@H](Cn1c(CC(C)(C)C)nnc1N1CCN(c2ccc(C#N)cn2)CC1)c1cccs1 ZINC001314657593
CC1(C)O[C@@H]2O[C@@H](C(=O)[O-])[C@@H](O)[C@@H]2O1 ZINC000095932325
CO[C@@]1(C)CCCN(c2nnc(-c3cc(Br)c[nH]3)n2CCN2CC[N@H+](C)C(C)(C)C2)C1 ZINC001299748786
Cc1nn(C)c(C)c1N[C@@H](C)c1ccc(C)cc1 ZINC000020134841
Cc1n[nH]c(C)c1S(=O)(=O)N(C)CC[NH3+] ZINC000020183020
FC(F)(F)Oc1ccc(NN=Cc2ncc(C(F)(F)F)cc2Cl)cc1 ZINC000004324221
CCOc1cc2ncnc(N3CCn4c(C[N@H+](C)C(C)C)cnc4[C@H]3C)c2cc1OCC ZINC001164856973
CC[NH+](CC)CCC[C@@H](C)[NH2+]Cc1cc2c(cc(C)cc2C)[nH]1 ZINC000479552458
CC(C)N1Cc2c(nc(Cl)nc2N2CC[C@@H]3[C@@H](C[C@@H](Cn4cncn4)[N@@H+]3CC3CC3)C2)C1=O ZINC001164750235
C[C@@H]([NH2+]Cc1ccc(OC(F)F)cc1OC(F)F)c1ccc(-n2ccnc2)cc1 ZINC000007984033
CN(C)[C@H]1CCCC[C@@H]1[NH2+][C@@H]1CCCOC1 ZINC001254364825
CC(C)[N@H+](C)Cc1cnc2n1CCN(c1c(Cl)[n+]([O-])ccc1[N+](=O)[O-])[C@@H]2C ZINC001164856126
CC(C)[N@@H+]1CCCN(c2nnc(CC(C)(C)C)n2C[C@@H](c2ccco2)[NH+]2CCCCC2)CC1 ZINC001360146742
c1coc(CN2CCC([NH2+]CCc3csc(-c4ncccn4)n3)CC2)c1 ZINC001506398668
C#Cc1cncc(C(=O)N2C[C@H](C)[C@H]([NH2+]C(C)C)C2)c1 ZINC000939112002
Cc1cc([N+](=O)[O-])c(Cl)c(S(=O)(=O)N(C)[C@@H](C[NH3+])C(F)(F)F)c1 ZINC000853081264
C#CC[NH2+]C[C@@H]1C=C(C)[C@H](Cc2nnc(-c3ccc(C)cc3)o2)C[C@H]1C(C)C ZINC000030883158
CC[C@@H](C)C1=NNC(N)=[NH+]N1 ZINC000049474206
CCCC[NH+](CCCC)CCCN1C(=O)C(O)=C(C(=O)c2ccc(C)cc2)[C@@H]1c1ccc(OCC)cc1 ZINC000025181255
Cc1sc(N)c(C(N)=O)c1C ZINC000000032153
O=C1CSCC1=O ZINC000034027301
COCC[NH2+]Cc1cc(Br)cc(Br)c1OC ZINC000008469090
C[C@@H](c1ccc(-n2cncn2)cc1)N(C)Cc1cc([O-])ccc1[N+](=O)[O-] ZINC000429728765
FC1(F)Oc2ccc(-n3ccnc3-c3cc4n(n3)CCC[NH2+]C4)cc2O1 ZINC000072463534
O=S(=O)(c1cn[nH]c1)N1C[C@@H]2CCCC[NH2+][C@@H]2C1 ZINC000257331362
CCc1ccc([C@@H](Cn2c(-c3cnn(C)c3)nnc2N2CCN(CC(C)C)C(=O)C2)[NH+](C)C)cc1 ZINC001292455923
CCS(=O)(=O)C1=NSC2=NC(=O)/C(=C\c3ccc(Sc4ccc(C)cc4)o3)C(=N)N21 ZINC000020206495
C#CCC[NH2+][C@H]1CC[C@H](NC(=O)C[C@H](C)SC)CC1 ZINC001267922190
O=[N+]([O-])[C@@H]1C=CC=C2N=NC=C21 ZINC000328967202
COC[C@@H]1CCO[C@@H]1c1nnc(N2CCc3c(F)ccc(F)c3C2)n1CC(C)(C)C[NH+](C)C ZINC001302292323
CCOc1cc(C[NH2+]CCSc2nnnn2-c2ccccc2)cc(Br)c1OCc1ccc(F)cc1 ZINC000102559329
C=CCOCC[NH2+][C@H](c1ccc(C)cc1)c1cccc(S(C)(=O)=O)c1 ZINC000679576063
C[NH+]1CCN(Cc2cn3c(n2)CN(C(F)(F)c2ccc(-c4cc(Cl)ncn4)cc2)CC3)CC1 ZINC001164794780
C[C@H](Cn1cccn1)[NH2+][C@@H](C)c1cc(C#N)ccn1 ZINC000902852832
O[C@@H](COCc1ccco1)C[N@H+](CCc1nc(-c2ccccc2)no1)Cc1ccco1 ZINC000036147643
C#CCC1([NH2+][C@@H](C)C(=O)N[C@](C)(C#N)C(C)C)CCC1 ZINC000933303051
CC(C)=CCC/C(C)=C/CC[C@@]1(C)OC(=O)N(C2CC(C)(C)[NH2+]C(C)(C)C2)[C@@]1(C)O ZINC000004199115
C[C@@H]1OC[C@H]([NH2+]CC2(N(C)C)CCC2)[C@@H]1C ZINC000405689382
CC[C@@H](c1nnc(N2CCC[N@@H+](C3CCCC3)CC2)n1CC(C)(C)C[NH+](C)C)c1ccccc1 ZINC001545751971
CCN1C(=O)/C(=C/c2cc(C)n(-c3ccc(Br)c(C)c3)c2C)SC1=S ZINC000409131425
Cc1nc(-c2ccc(C)cc2)sc1[C@@H](C)[NH2+]CC(=O)N[C@](C)(C#N)C(C)C ZINC000184541184
CC(C)(C)[NH2+]C[C@@H](O)CO ZINC000004977722
COC1CC[NH+](C(C)(C)Cn2c([C@H](C)NS(C)(=O)=O)nnc2N2C[C@@H]3CCC[N@@H+]3C[C@@H]2C)CC1 ZINC001504489019
[NH3+][C@@]12CC[C@@](NC(=O)C3=CC=CC3)(C1)CCC2 ZINC001220782518
CCCCCCCCCCCC[N+](C)(C)Cc1c(Cl)c(Cl)c(Cl)c(Cl)c1Cl ZINC000104056701
COCO[C@@H](C)c1cc(F)c(C[NH2+][C@@H](CO)Cc2ccc(O)cc2)cc1Br ZINC001308688181
CCC[C@@H]1CN(c2nnc(Cc3ccsc3)n2C[C@@]2(C)COCCO2)CC[N@@H+]1CCOC ZINC001294097185
Cc1sc(C#C[Si](C)(C)C)cc1Br ZINC000195952411
C[NH+](C)Cc1ccc(C[NH2+][C@@](C)(CO)Cc2ccccc2F)c2c1OC(F)(F)O2 ZINC001560548144
N#Cc1c(N)n(-c2ccc(F)cc2)nc1-c1ccco1 ZINC000039955569
CC(C)[C@@H]([NH3+])CCN(C)S(=O)(=O)c1cc(Br)cc([N+](=O)[O-])c1 ZINC000124943791
CC(=O)N1CCC[N@@H+]([C@@H]2CN(c3nnc(C)n3C[C@@H](c3ccc(C)cc3)[NH+](C)C)C[C@@H]2C)CC1 ZINC001286872940
CCC[C@@H](C)CC[NH3+] ZINC000005837742
CCS(=O)(=O)N(C)CCC[NH2+][C@@H](C)c1ccc(OCc2ccc(F)cc2)cc1 ZINC000531682581
CCC(CC)[C@@H](C[NH2+][C@H](C)c1ncc(Br)s1)N1CCOCC1 ZINC000179200536
[NH3+]CCc1nccn1-c1nc(Cl)ccc1F ZINC001156477864
C[C@H]1CCC[C@H]1OC[C@@H]1C[C@@H]2CC[NH2+]C[C@@H]2O1 ZINC001217783481
CCS(=O)(=O)N1CCC2(C[C@@H]([NH+](C)C)CO2)CC1 ZINC000096073255
CC[NH+](CC)[C@H](Cn1c([C@H](C)NS(C)(=O)=O)nnc1N1CCSCC1)c1ccsc1 ZINC001295391016
C[C@@H]1CN(C(=O)c2cnn(CCF)c2)C[C@H]1CC[NH2+]Cc1nncs1 ZINC001104373391
N#Cc1cnc(N2CCC([C@H]3CCC[NH2+]CC3)CC2)cn1 ZINC000900382904
Cc1cc(/C=N\n2cnnc2)c(C)n1-c1ccc(C)cc1 ZINC000014137936
CC(C)[C@@H]1CCCN(c2nnc([C@@H]3CN(S(C)(=O)=O)CCO3)n2C[C@H]2[N@H+](C)CCCC2(C)C)C1 ZINC001287231165
CC[C@@H](Cn1c(-c2ccc(Br)cc2)nnc1N1CCC[N@@H+](C(C)C)CC1)[NH+]1CCCC1 ZINC001545961208
Cn1cnc([N+](=O)[O-])c1-n1nnc2ccccc21 ZINC000009219653
O[C@@H](COCc1ccco1)C[N@@H+](Cc1ccc(F)cc1)C[C@@H]1CC(c2ccc(Cl)c(Cl)c2)=NO1 ZINC000036146744
COc1ccc([C@H](C)CC[NH2+]Cc2cnc3ccc(-c4nn[nH]n4)cn23)cc1 ZINC000821777751
O=[N+]([O-])c1ccc(S(=O)(=O)CC[NH2+]CCOC(F)(F)C(F)(F)F)cc1 ZINC000872244941
Clc1cnnc(Cl)c1N=NCc1ccco1 ZINC000004897131
FC(F)(c1cc(Cl)nc(-c2ccncc2)n1)N1CCCO[C@@]2(C[NH2+]CCOC2)C1 ZINC001164423469
CCCC[C@@H](CC)[NH2+]CC1(Cc2ccccc2F)CC[NH2+]CC1 ZINC001246436364
C#CC[NH2+]C1CCN(C(=O)[C@@H]2CC23CCCC3)CC1 ZINC000997149394
Cc1ccc(C(C)C)c(OCc2nnc(N3CC[NH+](C4CCC(C)CC4)CC3)n2C[C@@H](C)[NH+](C)C)c1 ZINC001361129709
C=CC[C@H]1N(C(=O)[C@@H](CCC)CCCS(C)(=O)=O)CCCC1(C)C ZINC000448392461
Cc1nnc(N2CC[C@@H]3[C@@H](C[C@@H](Cn4cccn4)[N@H+]3C(C)C)C2)nc1C ZINC001164842200
CC[C@@H](O)C(N)=[NH2+] ZINC000043542485
CC1OC(C)OC(C)O1 ZINC000000001886
CC[C@@H](Cn1c(C(=O)NC(C)C)nnc1N1CC[NH+](C2CCC(C)CC2)CC1)[NH+]1CCCC1 ZINC001292160858
Cc1sc2c(C3CCN(C(=O)[C@@H](C)[NH2+][C@@H]4CCS(=O)(=O)C4)CC3)nc(C)n2c1C ZINC000019561754
FC(F)(c1cnc(Cl)cc1Cl)N1CCCO[C@@]2(C[NH2+]CCOC2)C1 ZINC001164421495
O=C(N[C@@H]1CN(C(F)(F)c2cnc(Cl)c(C3=CC[NH2+]CC3)c2)[C@H]2CCCO[C@H]12)c1cscn1 ZINC001164949674
C#CC[NH2+][C@@H]1CCN(C(=O)c2cnn(C(C)(C)C)c2)C1 ZINC000969164440
Cc1cc(C)n(-c2ccc(CNC(=[NH2+])N[C@@H](C)c3ccc(Cl)cc3Cl)cn2)n1 ZINC000303907549
CCCN1c2ccccc2S/C1=C\C=C\C=C\c1sc2ccccc2[n+]1CCC ZINC000002545321
[NH3+][C@H]1CO[S@@](=O)O[C@@H]1c1ccc([N+](=O)[O-])cc1 ZINC000055425342
Cn1c2ccc(Oc3ccnc(-c4nc(C(F)(F)F)c[nH]4)c3)cc2[nH+]c1Nc1ccc(C(F)(F)F)cc1 ZINC000018710085
Oc1ccccc1/C=N\c1ccccc1C(F)(F)F ZINC000016920933
O=[N+]([O-])c1cc(Br)[n+]([O-])cc1F ZINC000079052086
Cc1cccc(C[N@H+](C[C@@H](Oc2ccc(F)c(F)c2)C(=O)NCC[NH+]2CCCC2)C[C@@H]2CCCO2)c1 ZINC000105044996
CC[NH+](CC)[C@H](C)Cn1c(-c2cccc(C#N)c2)nnc1N1CCO[C@@H](c2nccs2)C1 ZINC001313722412
C[C@@H]1C[N@H+](CCCn2c([C@H]3CCS(=O)(=O)C3)nnc2N2CCC[NH+](C(C)(C)C)CC2)CCCO1 ZINC001494532880
C[C@@H](CCC#N)[N@@H+]1CCN(c2nccn3cnnc23)[C@@H](C)C1 ZINC000298019445
C[C@@H]1CC2(CN1C(=O)[C@@H]1C[C@H]1F)CC[NH2+]CC2 ZINC001341893549
N#CC1(C[C@H](O)C[NH2+][C@@H]2CCCC[C@@H]2F)CCOCC1 ZINC000872219757
C[NH+]=C(NCc1nnc(C)n1C)N1CC[C@@H](CC(C)C)C1 ZINC000261656813
[NH3+]CCn1ncc([N+](=O)[O-])n1 ZINC000108283863
CC(Cl)(Cl)[N+](=O)[O-] ZINC000004409900
CC(C)Cn1cc(C(=O)N2C[C@@H](C)[C@H](CC[NH2+]CC(=O)N(C)C)C2)cn1 ZINC001104839451
COc1ccc(C[NH2+]Cc2cccc(F)c2)cc1OC[C@@H](O)C[N@H+](C)Cc1ccccc1 ZINC000011874261
Fc1cccc(Sc2nnc([C@H]3CCC[NH2+]C3)n2C2CC2)c1-c1nn[nH]n1 ZINC000737662665
CCOc1cc(C[NH2+]C[C@@H](O)c2ccccc2)cc(Cl)c1OCc1ccc(C)cc1 ZINC000020874899
Cc1c(C)c(C)c(CSC2=[NH+]C[C@@H](C)N2)c(C)c1C ZINC000013464778
O[C@H]1C[NH2+]C[C@H]1F ZINC000084239369
O=C(C[NH2+][C@@H](CCO)C1CC1)N1CCN(c2ncc(C(F)(F)F)cc2Cl)CC1 ZINC000771802945
N#Cc1cc(Nc2ccc(OCC3CC[NH2+]CC3)c(F)c2)cc(C2C[NH2+]C2)c1 ZINC001159881018
CC(C)CN1CC[NH2+][C@@H]2CS(=O)(=O)C[C@@H]21 ZINC000253495567
C[C@@H]([NH2+]Cc1cc(C#N)ccc1Br)c1cccc(-n2cccn2)c1 ZINC000191821120
Cc1c([C@@H](C)[NH2+]C[C@@H](O)CS(=O)(=O)c2cccs2)cccc1[N+](=O)[O-] ZINC000181634681
Cc1c(Br)cnc(N)c1[N+](=O)[O-] ZINC000021981756
CCS(=O)(=O)Nc1ccc([C@@H](C)[NH2+]Cc2ccc(C)cc2OCCOC)cc1 ZINC000484599641
CCc1cc(N2CCC3(CCC(=O)N(CCOC)C3)CC2)nc(N(C)C)[nH+]1 ZINC000092061829
CCCS(=O)(=O)N1CCC([NH2+][C@@H](CC)c2ccc(OCC)c(OCC)c2)CC1 ZINC000480755781
[NH3+]CCCCCCNS(=O)(=O)c1ccc([N+](=O)[O-])cc1Br ZINC000842920654
CSCC[C@H]([NH3+])C(=O)N[C@@H](CCSC)C(=O)N[C@@H]1C[NH2+]C[C@H]1O ZINC001219714610
Cc1nc(NC2C[NH2+]C2)ncc1[N+](=O)[O-] ZINC000562831454
CCC(CC)[C@@H](Cn1c(Cc2ccsc2)nnc1N1CCC[N@@H+](C(C)(C)C)CC1)[NH+](C)C ZINC001545819843
O=[N+]([O-])c1ccc(S(=O)(=O)N2CCC[C@@]23CC[NH2+]C3)c(C(F)(F)F)c1 ZINC000903591961
O=[N+]([O-])c1ccc(F)c2c1NCC2 ZINC000044699990
FC1(F)Oc2cccc(-c3n[nH]c4c3CN([C@H]3CCC[NH2+]C3)CC4)c2O1 ZINC000019742493
Cc1nsc(NC(=O)N2CC[C@@H](C)C[C@H]2C[NH3+])c1C#N ZINC000415726531
C[C@](O)(CC[C@H]1[C@](C)(O)CC[C@H]2C(C)(C)CCC[C@]12C)[C@@H]1CO1 ZINC000004027474
O=Cc1cc([N+](=O)[O-])c(Cl)c([N+](=O)[O-])c1 ZINC000021304407
Cc1c2ccc(/C=C/C=C/C=C3C=C(c4ccccc4)OC(c4ccccc4)=C3)ccc-2c(C)[n+]1-c1ccccc1 ZINC000685944268
O=C(c1cc([C@@H]2CCCC[NH2+]2)[nH]n1)N1CCOCC1 ZINC000257225043
C=CCOC[C@@H](O)C[N@@H+](CCC(C)C)CC(=O)N1CCc2sccc2[C@@H]1COc1ccc(F)cc1 ZINC000036309844
C[C@H]1O[C@@H](C)[C@@H](C)[C@@H]1[NH2+]CC[N+](=O)[O-] ZINC000931258394
Cc1c(-c2ccc(C)cc2)nn(S(=O)(=O)c2cnn(C)c2)c1-c1ccc(C)cc1 ZINC000020617855
C=CCC[C@@H](O)C[NH2+]CCCC[C@H]([NH3+])C(=O)SCc1ccccc1 ZINC001246012847
C[C@H](C(=O)NC(=O)NC12CC3CC(CC(C3)C1)C2)N1C[C@@H](C)[NH2+][C@@H](C)C1 ZINC000430966826
CC(/C=C/C=C(C)/C=C/[C@@]12O[C@]1(C)C[C@@H](O)CC2(C)C)=C\C=C\C=C(C)/C=C/C=C(C)/C=C/[C@@]12O[C@]1(C)C[C@@H](O)CC2(C)C ZINC000064436466
CC(C)CC[C@@]1(C2CC2)NC(=O)N(CN2CCC(n3ccc([N+](=O)[O-])n3)CC2)C1=O ZINC000789442313
CCC(C)(C)[C@@H]1CCc2c(C#N)c(NC(=O)C[NH2+][C@H](C)[C@@H]3CCOC3)sc2C1 ZINC000500231525
FC(F)(c1nc2ccccc2nc1Cl)N1CC(c2[nH+]cn3cc(-c4ccoc4)ccc23)C1 ZINC001165016471
CCOC(=O)CN(CC[NH3+])C(=O)[C@@H]1C[NH2+]CC12CCS(=O)(=O)CC2 ZINC001220583235
C[NH+](C)CCc1c[nH]c2ccc(Cc3[nH]c4ccc(CS(=O)(=O)N5CCCC5)cc4c3CC[NH+](C)C)cc12 ZINC000065734163
CC(N=Nc1ncc(-c2ccc([N+](=O)[O-])cc2)cn1)c1ccc(I)cc1 ZINC000012343328
CC[N@H+](CCN1CCCC1)[C@@H]1CCCOCC1 ZINC001170828210
C=CCc1cc(/C=N\NC(F)(F)C(F)(F)C(F)(F)F)cc(OCC)c1OCc1ccc([N+](=O)[O-])cc1 ZINC000409041394
[NH3+]Cc1ccn2ncnc2n1 ZINC000082840184
C[C@@]1([NH3+])CCCN(Cc2nccs2)CC1 ZINC001205267023
CC[C@H](C)c1nnc(N2CCC(N3CCN(CC)C3=O)CC2)n1CC(C)(C)[N@H+]1C[C@@H](C)O[C@@H](C)C1 ZINC001305455503
C#CC[N@H+]1C[C@@]2(C)CN(C(=O)[C@H](OC)C(C)C)C[C@@]2(C)C1 ZINC000982522011
Cc1ccccc1Cc1nnc(N2CC[C@@H](N3CC[NH+](C(C)C)CC3)C2)n1C[C@@H](C)[NH+](C)C ZINC001290164726
C[NH+](C)CCN(CC[NH+](C)C)C(=O)C(=O)NC[C@@H]1C[C@@H]2COC[C@@H]2O1 ZINC000932394132
Cc1cc(CN2CC(C)(C[NH3+])C2)ncc1Cl ZINC001206737888
O=C(C1CCC1)N1CCn2nc(C[NH2+][C@H]3CCCSC3)cc2C1 ZINC000426500033
CC(C)[C@](C)(C#N)NC(=O)C[N@H+](C)C[C@@H]1CCOC1 ZINC000178368309
[NH3+]CCOC12CC3CC(CC(C3)C1)C2 ZINC000002545708
Fc1ccc(-c2cc(C(F)(F)N3CC(c4[nH+]cn5cc(-c6ccoc6)ccc45)C3)c(Cl)nn2)cc1 ZINC001165018872
O=[N+]([O-])CC[NH2+]CC[C@@H](O)C1CC1 ZINC000905693183
O=[N+]([O-])c1ccc([N+](=O)[O-])c([N+](=O)[O-])c1[O-] ZINC000064633620
O=C([C@@H]1CC[NH2+]C1)N1CCN(CCF)CC1 ZINC000402572312
N#CC1(C[C@H](O)C[N@@H+]2CCOCC23CCC3)CCC1 ZINC000886080922
FC1CC(Nc2ncnc3c2CC[NH2+]CC3)C1 ZINC001154831817
CN(C)C=C1C(=O)[C@@H]2SC=C[C@@H]2S(=O)(=O)N1C ZINC000036082447
C#CCOC[C@@H](O)C[N@@H+](CCCOC)Cc1c(-c2ccc(F)cc2)noc1N1CCOCC1 ZINC000036249718
C[C@@H]1CSC[C@@H]1[NH2+]CC[N+](=O)[O-] ZINC000930457381
C=CCN(Cc1cccs1)C(=O)[C@@H](C)[NH2+][C@@H](C)c1ccc(C)c([N+](=O)[O-])c1 ZINC000178680130
O=[N+]([O-])c1cnc(Sc2cncc[n+]2[O-])s1 ZINC000001570656
CC[C@@H](C)[C@@H]([NH3+])C(=O)N[C@@H](C)C(N)=O ZINC000004611631
CC[C@@H]1CCO[C@@H]1C(=O)N1CC[C@@H]([NH2+]CC(=O)N(CC)CCC#N)C1 ZINC001183392467
C=C(C)[C@@H]1OCC[C@H]1C[NH2+]C1CCN(C=O)CC1 ZINC000798000005
CC[NH+](CC)[C@@H]1CCN(Cc2nc(-c3ccc(Br)s3)no2)C1 ZINC000174307933
Cc1c([C@H]2OCC[C@@H]2[NH2+]CCC(C#N)(c2ccccc2)c2ccccc2)cnn1C ZINC000444685979
C[C@@H](C#N)CSc1ccccc1NC(=O)C[NH2+][C@@H](c1cccs1)C(C)(C)CO ZINC000514592978
OC[C@@H]([NH2+]Cc1ncc(Br)cc1Br)C1CCCC1 ZINC000386075301
O=[N+]([O-])CC[NH2+]CC[C@@H]1CC1(F)F ZINC000905383407
Cc1cc(N2CCN(c3nnc(CC(C)C)n3CC3(O)CC[NH+](C(C)C)CC3)CC2)nc(C(C)C)n1 ZINC001304246170
CCOCC(C)(C)C[NH2+]C[C@H](O)COc1cc(F)cc(Br)c1 ZINC000570795272
CC(C)C[N@H+](CC(=O)N(Cc1ccco1)Cc1ccc(F)cc1)Cc1ccc(C(F)(F)F)cc1 ZINC000035844948
N#CCCn1cc(C[NH2+]CCc2nc(-c3ccncc3)cs2)c(-c2ccccc2)n1 ZINC000532092164
C[C@]12COC[C@H]1C[N@H+](C[C@H](O)CC1(C#N)CCOCC1)C2 ZINC000599466485
C[NH+](C)[C@@H]1CCC[C@H](Nc2ccc(C#N)c(N[C@H]3CCC[C@@H]([NH+](C)C)C3)n2)C1 ZINC000302889329
O=C(c1ccc(C[NH+]2CCCCC2)o1)N1CC[C@@H]2[C@H](C1)[C@@H](c1ccc(F)cc1F)C[N@@H+]2Cc1ccccc1 ZINC000257263033
c1n[nH]nc1CN1CCOC[C@@]2(CCC[NH2+]C2)C1 ZINC000306144979
C=CCOC[C@@H](O)C[N@@H+](CC)CC(=O)N1CCc2sccc2[C@@H]1COc1ccc(C(C)C)cc1 ZINC000036308885
C=CCOc1ccc(Br)cc1/C=C1/SC(=O)N(Cc2ccc(F)cc2Cl)C1=O ZINC000215138668
FC(F)(c1ccc(-c2ccc(Cl)nn2)cc1)N1CC(c2[nH+]cn3cc(-c4ccoc4)ccc23)C1 ZINC001165014606
CC[C@H](C[NH2+]Cc1cnc2c(C#N)cnn2c1)Oc1cccc(Cl)c1 ZINC000518771220
CSC1(Cn2c(CC(C)(C)C)nnc2N2CC[C@@H]([N@H+](C)Cc3ccccc3)C2)CC[NH+](C)CC1 ZINC001316408448
CC(C)(C#N)CCC[NH2+][C@@H](c1cccc(S(C)(=O)=O)c1)c1cc(F)ccc1F ZINC000531903091
O=[N+]([O-])c1ccc(C(F)(F)N2CC(c3[nH+]cn4cc(-c5ccoc5)ccc34)C2)nc1Cl ZINC001165015423
CC(C)[C@@H](Cn1c([C@@H](C)Oc2ccccc2F)nnc1N1CC[NH+](C(C)(C)C)CC1)[NH+]1CCCC1 ZINC001360774847
COCCC[C@@H]([NH2+]CCNS(=O)(=O)c1cc(C)sc1C)c1ccc(F)cc1 ZINC000442861057
CC[C@H](C)c1nnc(N2C[C@@H](C)[C@H](N3CCN(C(C)=O)CC3)C2)n1CC[NH+](C(C)C)C(C)C ZINC001291470655
Clc1ccc(CC[NH2+]Cc2ncc(I)s2)cn1 ZINC000286748641
Nc1ccc(OC(=O)CCCCCOC(=O)COCC(=O)OCCCCCC(=O)Oc2ccc(N)cc2)cc1 ZINC000247660298
O=C(c1[nH]nc(C2CC2)c1Br)N1CC[C@@H]2[C@H](CCC[N@@H+]2C2CC2)C1 ZINC000333504837
Cc1n[nH]c(C)c1Br ZINC000000035824
CC[NH+]1CCN(c2c(/C=C3\SC(=S)N(C4CCCCC4)C3=O)c(C)c(C#N)c(=O)n2C)CC1 ZINC000002245278
Clc1ccccc1COc1ccc(C[NH2+]CCSc2nnnn2-c2ccccc2)cc1 ZINC000022107754
O=C(C1CC=CC1)N1CCO[C@]2(CCC[NH2+]C2)C1 ZINC000096049046
C[C@@H]1CCN(C(=O)c2nccnc2N)[C@H](C[NH2+]Cc2cc(C3CC3)no2)C1 ZINC001087137666
C[NH+]1CCN(Cc2cn3c(n2)CN(C(F)(F)c2cc(Cl)nc(Cl)n2)CC3)CC1 ZINC001164796673
Cc1ccc(C)n1-c1ccc(-c2noc([C@@H]3CC[NH2+]3)n2)cc1 ZINC001247676899
CC(C)[N@H+](C)CCn1c(-c2ccc(Cl)cc2F)nnc1N1CCO[C@]2(CCO[C@@H]2C)C1 ZINC001303270929
CCO[C@@H]1C[NH2+]C[C@@H]1O ZINC000082524738
CCCC[NH+](CCCC)CCNC(=O)C1=C(C)C(=O)OC12CCN(S(=O)(=O)CC)CC2 ZINC000020581847
Cc1nc(C(F)(F)N2CC[C@@H]3[C@@H](C[C@@H](Cn4cccn4)[N@H+]3C(C)C)C2)nc(Cl)c1C ZINC001164834256
CC#CC[C@H](CO)[NH2+][C@@H]1CCOC2(CCCC2)C1 ZINC000717817017
C[N@@H+]1C[C@@H]2CCCN(C(=O)[C@]3(C#N)CC34CCCC4)[C@@H]2C1 ZINC000425067109
CCc1ccc([C@H](C)[NH2+][C@@H]2CCO[C@@]3(CCSC3)C2)o1 ZINC000110704197
c1nnc2c(N3CC[NH2+]CC3)nccn12 ZINC000070616379
O=C(c1cc([C@@H]2CC[NH2+]C2)n[nH]1)N1CCc2c(Br)ccc(F)c2C1 ZINC000573962641
Cc1ccc(-c2nn3c(nc(C)cc3C(F)(F)F)c2C#N)cc1 ZINC000408922139
C=C1SC(Nc2cc(C)c(C)cc2C)=NC1(C)C ZINC000000067884
CN1C(=O)C2(CC[NH2+]CC2)NC1=NC(=O)OC(C)(C)C ZINC000261509049
C[C@@H]1CCC[N@@H+](C(C)(C)Cn2c(CC(C)(C)C)nnc2N2CCC([C@H]3NC(=O)N(C)C3=O)CC2)C1 ZINC001305019916
CC(C)[NH+]1CCC(N2CCN(c3nnc(CC(C)(C)C)n3C[C@@]3(O)CC[N@H+](C)C3)CC2)CC1 ZINC001509547320
N#Cc1ccccc1COc1ccc(Br)cc1CN=Nc1ccc(C(F)(F)F)cn1 ZINC000409105727
OCCSC(=S)N1CC[NH2+]CC1 ZINC000031637565
CC(C)Nc1[nH+]cc2c(Cl)cc(C(F)(F)F)cn21 ZINC000263639895
COCC[N@@H+]1CC2(C[C@@H]1COCC1CC1)CCN(c1cncc(N3CC[NH2+]CC3)n1)CC2 ZINC001164784644
Cc1cccc(O[C@@H](C)c2nnc(N3CCO[C@H](c4ccco4)C3)n2CCCOC(F)F)c1C ZINC001360879201
O[C@@]1(c2ccc(OC(F)F)cc2)C[N+](c2ccc(Br)cc2)=C2SCCN21 ZINC000009369188
CC(C)C[C@H](Cn1c(C(=O)N2CCCC2)nnc1N1CCN(C(=O)OC(C)(C)C)[C@H](C)C1)[NH+](C)C ZINC001287319678
Cn1cnnc1-c1ccc([N+](=O)[O-])cc1 ZINC000004576901
[NH3+]Cc1c(F)c(F)c(F)c(F)c1F ZINC000005282315
CC[NH+](CC)CC(=O)N1CCN(c2nnc(-c3cnn(C)c3)n2CC[C@@H](C)[NH+]2CCCCC2)CC1 ZINC001501903808
C=C(Cl)COc1ccc([C@@H](C)[NH2+]Cc2ccc(Cn3cncn3)cc2)cc1 ZINC000177777984
CC(C)(C)OC(=O)N1CC[C@@H]2[C@@H](CO[C@@H]2C[NH2+]C2CCC(S(C)(=O)=O)CC2)C1 ZINC001169851820
Cc1nc([C@@H]2COCCN2C(F)(F)c2cnc(Cl)c(C3=CC[NH2+]CC3)c2)cs1 ZINC001164751996
CSc1cc(Br)ccc1C[NH2+]C(C)(C)CCS(C)(=O)=O ZINC000268009829
O=C(NCCSCC(F)(F)F)NCC1([NH+]2CCSCC2)CCCC1 ZINC000537675747
O[C@H]1CCC[C@@H]1[NH+]1CCN(c2ccc(Br)c(C(F)(F)F)n2)CC1 ZINC000672207508
CC[C@@H](C)C[N@@H+]1C[C@@H]2C[C@H]1CN2C(=O)c1cc(C#N)c[nH]1 ZINC001032335896
CCCc1nnc(C[C@@H]2C[C@@H](C(C)C)[C@H](C[N@@H+]3CCC[C@H]3CO)C=C2C)o1 ZINC000035442705
N#Cc1c(N=Cc2ccc(Sc3nc[nH]n3)c([N+](=O)[O-])c2)oc(-c2ccccc2)c1-c1ccccc1 ZINC000409188931
C=CCOc1ccc(C[NH2+]Cc2ccc(S(=O)(=O)N(CC)CC)cc2)cc1Cl ZINC000520953110
Cc1cc(S(=O)(=O)N2CC[C@@]3(CC[NH2+]C3)C2)c(C)cc1Br ZINC000154395378
CCN(CC)S(=O)(=O)c1ccc2c(c1)c(/C=C/C1=C/C(=C/C=C3\C=CN(CC)c4ccc(S(=O)(=O)N(CC)CC)cc43)COC1)cc[n+]2CC ZINC000150396635
Cc1cc([C@@H](O)C[NH2+][C@@H](C)CCn2cnc3c2c(=O)n(C)c(=O)n3C)ccc1O ZINC000001566355
COc1cc(Br)cc([C@H](C)[NH2+][C@@H](CO)C[C@@H](O)C(C)(C)C)c1O ZINC000848548559
C[NH+](C)C[C@@H]1Cn2ccnc2CN(C(F)(F)c2cc(C3CC3)nnc2Cl)C1 ZINC001164732904
CC(C)CC[C@H](C)[N@H+]1C[C@H](CO)[C@H](O)C1 ZINC001256364895
CC[C@H](C)[N@H+](C)CCn1c(-c2cc(Br)c[nH]2)nnc1N1CCC[C@H](N2CCCC2=O)C1 ZINC001305604913
Cc1ccc2[nH]c(CN3CCCN(C)C4(CC[NH2+]CC4)C3)nc2c1C ZINC000244678532
CC[N@H+](CCn1c(Cn2nc(C)cc2C)nnc1N(C)C1CCC(NC(C)=O)CC1)C(C)C ZINC001295867755
CN(C)C(=O)CN1CC[C@@]2(CCCN(C(=O)[C@@H]([NH3+])CCC[NH3+])C2)C1=O ZINC001159493865
O=[N+]([O-])c1ccc(-c2ccnc3ncnn32)cc1 ZINC000022607201
C/C(CC(O)(C(F)(F)Cl)C(F)(F)Cl)=N/O ZINC000017002727
C=C[C@H]1CCCCN1C(=O)C(=O)N[C@@H](C[NH3+])CC(C)C ZINC000419982158
CC(C)c1ccc(-c2cc(C(F)(F)N3CCC4(CC([NH3+])C4)CC3)c(Cl)nn2)cc1 ZINC001164387258
CC[N@@H+]1CCC[C@@H]1Cn1c([C@@H]2CCS(=O)(=O)C2)nnc1N(CCC(F)(F)F)CC1CC1 ZINC001296068396
Cc1cc(/C=C2\SC(=Nc3ccc(Br)cc3)NC2=O)c(C)n1-c1ccc(Oc2ccc([N+](=O)[O-])cn2)cc1 ZINC000408766182
C=CCn1c(C[NH2+]C)nnc1SCc1[nH]cc(C)c(=O)c1C ZINC000426405137
COc1ccccc1Oc1c(C[N@H+](C[C@@H](O)COCc2ccco2)C(C)C)c(C)nn1-c1ccccc1 ZINC000036301994
C[C@@H]1CCO[C@@H]1C(=O)N1CCC[C@H](n2cc(C[NH2+]CC3CCC3)nn2)C1 ZINC001075378328
C#CCC[N@H+]1CC[C@H]2[C@@H]1CCCN2C(=O)C1(F)CCCC1 ZINC001049560502
Cc1cc(/C=N/NC(F)(F)C(F)(F)C(F)(F)F)c(C)n1-c1ccc(F)cc1 ZINC000409050254
CCS(=O)(=O)C1=NN2C(=NC(=O)/C(=C/c3cc(C)n(-c4ccc(C)c(C)c4)c3C)C2=N)S1 ZINC000020208556
CC(C)C[C@@H](Cn1c([C@@H]2CCCOC2)nnc1N1CCC(n2cc([N+](=O)[O-])cn2)CC1)[NH+](C)C ZINC001302820390
Cc1cc(C)n(Cc2nnc(N3CCN([C@@H](C)C(F)(F)F)CC3)n2C[C@H](C)[N@H+](C)C2CC2)n1 ZINC001290640953
CC(C)[NH+]1CCC(C(=O)N[C@H]2CCC[C@@H]2C#N)CC1 ZINC000336078326
C[NH2+]CCCN(C)c1nc(Cl)nc(Nc2cc(F)cc(F)c2)n1 ZINC000199799818
C[C@@H]1C[C@@H]([NH2+]C[C@@H](O)CS(=O)(=O)c2cccs2)c2c1c(F)ccc2O ZINC000756767282
O=C(N[C@H]1C[C@@H]([NH2+][C@H]2CCN(C3CCC3)C2=O)C1)[C@@H]1C[C@H]1c1ccco1 ZINC001022752987
C=CCCCCC[NH2+][C@@H]1CN(C(=O)COC[C@@H](C)[NH+]2CCCC2)C[C@H]1C ZINC001215598734
C=CC1CCN(C(=O)N[C@@H]2CC[C@H](C[NH3+])C2)CC1 ZINC000334949133
C[C@H](C[NH2+]C[C@H](O)Cn1cc([N+](=O)[O-])cn1)c1ccc(Br)cc1 ZINC000905642314
CCS(=O)(=O)N1CCC(C(=O)N2CCCC[C@@H]2[C@H]2CCC[NH2+]C2)CC1 ZINC000658949184
O[C@@H](C[NH2+]CCc1cc(C(F)(F)F)ccn1)Cc1ccc(C(F)(F)F)cc1 ZINC000582661300
Clc1scc(C[NH2+]C[C@H]2CCCN(c3nccn4cnnc34)C2)c1Cl ZINC000365319914
CC(C)[N@H+](C)CCn1c(-c2cc(Br)c[nH]2)nnc1N1CC[C@H]([C@H]2CCOC2)C1 ZINC001303269240
CCS(=O)(=O)[C@@H]1CC[C@@](C[NH3+])(CO)C1 ZINC000217947162
F[C@@H]1CCC[C@H]([NH2+][C@@H]2C[C@@H]3COC[C@H]23)C1 ZINC001206430242
C[Si](C)(C)c1c(F)c(F)c(Br)cc1-n1cncc1C[C@@H]([NH3+])CO ZINC001169072404
CSC1=[NH+]C(C)(C)C=C(C)N1 ZINC000005497586
CCC[NH+]1CCC(N2C[C@@H]([NH2+]Cc3ccc(OC)c(C)c3C)C[C@H]2C(=O)NCCc2ccc3c(c2)OCO3)CC1 ZINC000102381723
COC[C@@]1(C[NH2+]Cc2c(C)noc2C)C[C@@H](O)[C@@H](O)C1 ZINC000107283929
O=[N+](Nc1ccccc1)c1ccc(/N=N\c2ccc([N+](=O)Nc3ccccc3)cc2)cc1 ZINC000368119779
O=C1NCCN1[C@@H]1CC[NH2+]C1 ZINC000052094028
CCC(CC)[NH+]1CCC(C[NH2+]C[C@@H](O)COCC(F)(F)C(F)F)CC1 ZINC001251643049
C=CC(N)=[NH2+] ZINC000001723229
COC[C@@H]1CCO[C@@H]1c1nnc(N2CCC(OC3CCC(C)CC3)CC2)n1CC(C)(C)C[NH+](C)C ZINC001316288591
Cc1ccc(SCc2nnc(N3CCC([NH2+]C(C)C)CC3)n2C[C@@]2(O)CCO[C@@H]2C)cc1 ZINC001304433243
CC(C)c1ccc(-c2csc(NC(=O)c3ccc([N+](=O)[O-])cc3[N+](=O)[O-])n2)cc1 ZINC000002027644
O=C([C@@H]1C[C@@H]1[N+](=O)[O-])N1CC[C@H]2CC[C@@H](C1)[NH2+]2 ZINC000374478661
CN(C(F)(F)c1cnc(Cl)c(C2=CC[NH2+]CC2)c1)C12CC3CC(CC(C3)C1)C2 ZINC001165048109
CC(C)n1cc(Br)c(C(=O)N2CCN(c3cc[nH+]cc3)[C@H](C)C2)n1 ZINC000915257347
O=[N+]([O-])CC[N@@H+]1C[C@@H]2CSC[C@@H]2C1 ZINC000931746477
COCC#CC[NH2+][C@@H]1CN(C(=O)[C@H](C)n2cncn2)C[C@H]1C(F)(F)F ZINC001112083849
Cc1cc(N2CC[C@@H]([NH2+][C@@H]3CCc4sc(Br)cc43)C2=O)n(C)n1 ZINC000294723053
Cc1nc(C(F)(F)N2CC(c3[nH+]cn4cc(-c5ccoc5)ccc34)C2)nc(Cl)c1C ZINC001165016484
CC(C)(C)OC(=O)N1CCO[C@@H]2[C@H](C[NH2+]C3CCC(S(C)(=O)=O)CC3)CC[C@@H]21 ZINC001169851186
CC[C@@H](Cn1c([C@H](C)NS(C)(=O)=O)nnc1N1CCSC2(CCCCC2)C1)[NH+]1CCCC1 ZINC001305811209
CC(C)CC[N@@H+]1C[C@H](NC(=O)C#CC2CC2)CC[C@@H]1C ZINC001132033175
Cc1nc(Cc2nnc(N3CC[C@H](N4CCCC4=O)C3)n2C[C@H](CC(C)C)[NH+](C)C)cs1 ZINC001290417406
Cc1cc(/C=C2/C(=N)N3N=C(C)SC3=NC2=O)c(C)n1-c1c(C)cccc1C ZINC000095471964
Cc1cc(C)c(S(=O)(=O)N2CCN(c3cc(N4CCOCC4)nc(C)[nH+]3)CC2)c(C)c1 ZINC000015671302
CC(C)C([NH3+])C(C)C ZINC000002146723
Cc1nc(C(C)(C)[NH2+]CCC(F)(F)F)sc1C ZINC000072865614
Cc1cc(C2=NN/C(=N\c3ccc(C(C)C)cc3)SC2)c(C)[nH]1 ZINC000023622605
Cc1nn(C)c(Cl)c1C[NH2+][C@H]1COC[C@H]1C ZINC000699746518
Cc1cccc(O[C@@H](C)c2nnc(N3CC[NH+](C(C)C)CC3)n2C[C@@H](CC(C)C)[NH+](C)C)c1C ZINC001360876717
O=C(/C=C/C(=O)OCC(F)(F)C(F)(F)C(F)(F)F)OCC(F)(F)C(F)(F)C(F)(F)F ZINC000095676677
C#CCNC(=O)CC(=O)N1C[C@@H](C(F)(F)F)[C@H]([NH2+]CCOCC=C)C1 ZINC001112085806
COC[C@@H]1CCO[C@@H]1c1nnc(N2CCC=C(Br)C2)n1CC(C)(C)C[NH+](C)C ZINC001302291418
C[C@@H]1C[C@H](n2nc(C(=O)N3CCCC3)c3c2C[NH2+]CC3)CN1C(=O)OC(C)(C)C ZINC001168858811
C#CCN1CCC[C@H]([NH2+][C@@H]2CN(C3CC3)C[C@H]2C)C1 ZINC000886661274
C[C@H]([NH2+]C(C)(C)Cn1c(-c2cnn(C)c2)nnc1N1CCN(CC(F)F)CC1)c1ccccc1 ZINC001303794905
C=CCC[C@@H](O)C[N@@H+]1CC[C@@]2(C[NH+](CC3CC3)C[C@@H]2COCC2CC2)C1 ZINC001252595031
CN(C)c1cc[nH+]cc1C(=O)NCCCC[C@H]([NH3+])C(=O)[C@@H](OC=O)C1c2ccccc2-c2ccccc21 ZINC001220741005
Cc1cc(S(=O)(=O)N2CC[C@@H](C(F)(F)F)[C@@H](C[NH3+])C2)ccc1[N+](=O)[O-] ZINC000599102948
O=[N+]([O-])c1c[nH]c2ncnc(Cl)c12 ZINC000001680585
COc1cc(C[N@H+](C)Cc2ccc(C)o2)ccc1OC[C@@H](O)C[NH+](C)C1CCCCC1 ZINC000011815492
COCc1nc2n(n1)C[C@@H]([NH2+][C@@H](C)c1cc(Br)cc(C)c1O)CC2 ZINC000187367535
C[C@@H](NS(C)(=O)=O)c1nnc(N(Cc2ccccc2F)C2CC2)n1CC1([NH+](C)C)CCCC1 ZINC001303819787
CC(C)Cc1nnc(N2CC[NH+](C3CCC3)C[C@@H](C)C2)n1CC[C@@H](C)[N@H+](C)Cc1ccccc1 ZINC001359855284
COCC[N@@H+]1CC2(C[C@@H]1COCC1CC1)CCN(c1ccc(COC3CCC3)cn1)CC2 ZINC001164790621
COCCC[N@H+](C)CCn1c(-c2ccc(Cl)cc2Cl)nnc1N1CC[NH+](C2CCCC2)CC1 ZINC001316029422
O=[N+]([O-])CC[NH2+][C@@H]1C[C@@H]2O[C@H]1[C@H]1C[C@H]12 ZINC000905658791
O=S(=O)(c1ccc(F)cc1F)N1CCN(c2ccc(Nc3cc[nH+]cc3)nn2)CC1 ZINC000065364967
CN(C)c1ncc(C[NH2+]CC2(CO)CCC2)cn1 ZINC000332474332
CC(C)(C[NH2+]C[C@H](O)Cn1cc([N+](=O)[O-])cn1)c1ccccc1Br ZINC000569095368
O=[N+]([O-])c1cc(C(F)(F)N2CC(c3[nH+]cn4cc(-c5ccoc5)ccc34)C2)cnc1Cl ZINC001165016536
N[C@@H]1CC[C@@H]1[NH3+] ZINC000005848879
O=[N+]([O-])c1ccc(NCC[NH2+]Cc2ccc(OCc3ccc(Cl)cc3)cc2)cc1 ZINC000008418787
C#CCOC[C@@H](O)C[N@H+](Cc1cccn1Cc1ccc(F)cc1)Cc1ccccc1 ZINC000035840488
COCC[C@@H]([NH2+][C@@H](C)c1ccc(S(=O)(=O)NCc2ccco2)cc1)c1ccco1 ZINC000507479710
C[C@@]1(C[NH3+])CCCCN(CC(F)(F)F)C1 ZINC001206542051
O[C@@H]1[C@H]([NH2+]Cc2ccccc2)CCCC[C@H]1[NH+](Cc1ccccc1)Cc1ccccc1 ZINC000585263544
COC[C@H](C)NC(=O)NC(=O)C[N@@H+]1[C@H](C)C[C@@H]2CCCC[C@@H]21 ZINC000331268617
CC(C)[N@@H+]1[C@H](Cn2cccn2)C[C@@H]2CN(C(F)(F)c3cc(Cl)nc(Cl)n3)CC[C@@H]21 ZINC001164833977
[NH3+]C[C@H](NCc1nc(-c2ccc(Br)s2)no1)C1CCCCC1 ZINC000420375148
C[C@@H](Cc1cc(N2C[C@@H](C)[NH2+][C@@H](C)C2)ccc1[N+](=O)[O-])C12CC3CC(CC(C3)C1)C2 ZINC000022023122
N[C@H]1C[NH2+]CC12CC2 ZINC000036458494
CC[C@H]([NH2+][C@H](C)Cc1ccc(Br)cc1F)[C@H](O)C(F)(F)F ZINC000537945636
FC(F)(c1ccc2nc(Cl)nc(Cl)c2c1)N1CC(c2[nH+]cn3cc(-c4ccoc4)ccc23)C1 ZINC001165014615
Cc1c(N)c(C)c([N+](=O)[O-])c(C)c1N ZINC000001610535
CC[NH+](CC)CCC[C@@H](C)[NH2+]Cc1ccsc1C(F)(F)F ZINC000628232620
Fc1cc(-c2nnc(-c3ccc(C(F)(F)F)cc3)o2)c(F)c(F)c1F ZINC000002183255
C=C[C@@H]1OCC[C@H]1[NH2+]CC(=O)N[C@H]1CCCC[C@H]1C ZINC000569316770
CCC[C@H](C)N(C)c1nnc([C@H]2CN(S(C)(=O)=O)CCO2)n1CC(C)(C)[N@@H+]1CCC[C@H](C)C1 ZINC001293924337
Cn1cc[s+]n1 ZINC000001703408
Cc1cnn(CCC[N@@H+]2C[C@H]3CC[C@@H]2CN(Cc2c(C)noc2C)C3)c1 ZINC000091452222
C[C@@H]([NH2+]C[C@@H]1CNc2c(-c3nn[nH]n3)cnn2C1)c1ccc(C(C)(C)C)cc1 ZINC000736134589
COC[C@@H]1CCO[C@@H]1c1nnc(N(C)[C@@H](C)c2ccccc2F)n1C[C@@H](C(C)C)[NH+]1CCCC1 ZINC001316273815
CC(C)CN(c1nnc(-c2cnn(-c3ccccc3)c2)n1CC[S@](=O)C(C)(C)C)C(C)C ZINC001359987172
Cc1cnc(Nc2cc([C@@H]3CCCN3C(=O)C(C)(C)[NH3+])nc(C)n2)s1 ZINC000072360849
CC(C)OCC[C@@H](C)N1CC[C@@H]([NH3+])C1 ZINC001172434877
CCN1c2ccc(OC)cc2C=C/C1=C\C=C1\CCCC(/C=C/c2ccc3cc(OC)ccc3[n+]2CC)=C1Cl ZINC000685944793
Cc1noc(C)c1C[C@@H](C)[NH2+]Cc1ncc(I)s1 ZINC000285352576
Nc1ccc(-c2c[nH]cn2)cc1[N+](=O)[O-] ZINC000013140596
Cc1cc(Br)cc(C[NH2+]C[C@@H](CO)[C@H]2CCOC2)c1OC(F)F ZINC000280388178
Cc1[nH]c(=S)c(C#N)c(C)c1N=Nc1ccccc1 ZINC000004365775
Cc1cc(-c2nn(C)c(Cl)c2CN2C[C@@H]([NH3+])C[C@H]2C(=O)NC(C)C)no1 ZINC000067934872
CC[C@@H](C)[N@@H+](Cc1c(C)nn(-c2ccccc2)c1Oc1ccccc1F)C[C@@H](O)COC(C)(C)C ZINC000169679581
CCCC[C@@H](Cc1ccccc1)[NH2+]CCc1ccc(C[NH3+])cc1 ZINC001246487300
O=[N+]([O-])c1cc([N+](=O)[O-])c(F)cc1F ZINC000001706147
C#CC[NH2+]C1(CNC(=O)[C@H]2CCC(F)(F)C2)CCCCC1 ZINC001115565775
Cc1cnc(N2CCn3c(C[N@@H+](C)C(C)C)cnc3[C@@H]2C)c(C#C[Si](C)(C)C)c1 ZINC001164858956
CC(C)(C)CC[NH3+] ZINC000006661317
O=[N+]([O-])c1ncn(Cc2ccc(Cl)nc2)n1 ZINC000037730017
C1C[C@H]([N@@H+]2CC[C@]3(C2)CCCOC3)CS1 ZINC001255290797
Cc1nc(Cc2nnc(N3CCC(Cn4cncn4)CC3)n2CC(C)(C)C[NH+](C)C)cs1 ZINC001290418769
C[C@@H]1C[C@@H](C)CN(c2cc(C#N)c(C#N)cc2[N+](=O)[O-])C1 ZINC000005739148
C[C@@H]([NH2+]CCN1CC[N@H+](C)C(C)(C)C1)c1cc(Br)c(F)cc1[O-] ZINC000799725079
COCCC[N@H+](C)CCn1c([C@H]2CCCCO2)nnc1N1CC[NH+](C2CCOCC2)CC1 ZINC001504820513
O[C@@H](C#CC12CC3CC(CC(C3)C1)C2)c1cccs1 ZINC000004174102
Cc1ccc2nc(C)cc(C)[n+]2c1 ZINC000000300829
N#C[C@H]1CC[C@@H](NC(=O)C2C[C@H]3CCC[C@@H](C2)C3[NH3+])C1 ZINC000424217066
O=S(=O)(NN=Cc1cc(Br)cs1)c1ccc(Br)cc1 ZINC000245284917
C/C=C/C[C@@H](CO)[NH2+]Cc1cc(Br)cc(Br)c1N ZINC000186533796
C#CC[N@H+]1CCCC[C@@H]1CNC(=O)[C@@H]1CCCO[C@H]1C=C ZINC001024441697
N#Cc1csc(C[NH2+][C@@H]2CCCS(=O)(=O)C2)c1 ZINC000093664151
Cc1ccc(N2CC[N@H+](CCO)C(C)(C)C2)nc1C#N ZINC000302738588
CC(C)Cc1nnc(N2CC[C@](O)(c3cccc(F)c3)C2)n1Cc1sccc1Br ZINC001359815606
C[N@@H+]1CC[C@@](O)(Cn2c(-c3ccc(Cl)cc3F)nnc2N2CC(C)(C)OC(C)(C)C2)C1 ZINC001298877791
Cc1ccccc1-n1cccc1/C=C1/SC(=Nc2ccc(F)cc2)NC1=O ZINC000408963907
CN(C(=O)NC1CC[NH+]([C@H]2CCCC[C@@H]2O)CC1)[C@H]1CC[C@@H](C(F)(F)F)CC1 ZINC000460362792
C#CCOC[C@@H](O)C[N@H+](Cc1c(-c2ccccc2)nn(C)c1Oc1ccccc1F)CC(C)C ZINC000036306682
CC(=O)OCC(C)C ZINC000000388187
OCc1ccc(-n2ccnc2)cc1 ZINC000000158891
C=CCOCc1ncn2c1CN(Cc1ccoc1)CCC2 ZINC000096058990
c1cc(-c2nc(C[NH2+]CC3(N4CCOCC4)CCOCC3)cs2)cs1 ZINC000459708473
Cc1cc2c(s1)N(c1cnnnc1)c1ccccc1NC2=N ZINC001167468526
O=C(C1C[NH2+]C1)N1C[C@@H](CO)C2(CCC2)C1 ZINC000409435822
CC(C)[N@H+](C)CCn1c(-c2ccc(Cl)cc2F)nnc1N1CC[NH+](C2CCCCC2)CC1 ZINC001360106710
C=C[C@@](C)(O)C[N@H+](CCC)Cc1c(C)nn(-c2ccccc2)c1Oc1ccc(C)cc1 ZINC000036346107
O=[N+]([O-])CC[N@@H+]1CCC[C@@H]2COC[C@@H]21 ZINC000930702133
C=CCC[C@@H]([NH2+]Cc1c(C)nn(C)c1N1CCOCC1)c1ccc(C(F)(F)F)cc1 ZINC000532725539
CCc1nc(C(C)C)ccc1C[NH2+][C@H](C)c1cccc(S(=O)(=O)N(C)C)c1 ZINC000549536587
CC(C=NNC1=[NH+]CCCCN1)=NN=C1NCCCCN1 ZINC000008665443
OCC[C@H]([NH2+]Cc1ccc(-c2nn[nH]n2)cc1OC(F)F)c1ccccc1 ZINC000826509423
CC#CC[N@@H+]1C[C@@H]2CN(C(=O)C(F)=C(C)C)C[C@]2(C)C1 ZINC001091590477
N#CCc1ccc(OCc2ccc(N3CC[C@@H]4[C@@H](C[C@@H](Cn5cncn5)[N@@H+]4CC4CC4)C3)nc2)cc1 ZINC001164745747
C/C=C(/C)C(=O)N1CC[C@H]([NH2+]Cc2ccc(C#N)s2)C1 ZINC001018692063
Cc1cc(C)cc(CC[NH3+])c1 ZINC000001688166
C=CCOCC[NH2+][C@@H]1CCCC[C@H]1NC(=O)[C@@H]1CCCC[N@H+]1CCCC ZINC001229615427
C1CC1N1CCC([N@@H+]2C[C@@H]3C[C@H]2CO3)CC1 ZINC001256079376
C=CCc1cc(CN=Nc2ccc(C(F)(F)F)cn2)cc(OCC)c1OCc1ccc(Cl)c(Cl)c1 ZINC000409075543
CC1(C[NH2+]CC[N+](=O)[O-])CC1 ZINC000905149596
O=C(C[N@@H+]1C[C@H]2CC[C@@H](C1)C(=O)N2Cc1cscn1)N1CC[NH2+]CC1 ZINC000095500713
CC[NH2+]C(C)C ZINC000001648991
C[C@H]([NH2+][C@H]1CCO[C@@H]1c1ccc(Cl)c(F)c1)c1ccc(-n2cnnn2)cc1 ZINC000180230137
CC[C@H](C)c1nc(Cl)c(C)c(N2CC[C@@H]3[C@@H](C[C@@H](Cn4cccn4)[N@@H+]3C(C)C)C2)n1 ZINC001164843544
C#CC[NH2+][C@@H]1CCN(C(=O)COC2CCCC2)C[C@H]1C ZINC001035941171
O=c1[nH]c2nc(Br)[n-]c(=O)c2[nH]1 ZINC000008615786
CCCC[C@@H](CC)C(=O)N(Cc1c(CC)nn(-c2ccc(F)cc2)c1N1CC[NH+](C(C)C)CC1)CC(C)C ZINC000034835332
O=C(Nc1ccc(-c2ccc(Cl)s2)nc1)N1C[C@@H]2CC[NH2+]C[C@H]2C1 ZINC000582408444
CCC[C@@H]([NH2+]Cc1ccc(OCc2ccc(Cl)cc2Cl)c(OCC)c1)c1ccccc1 ZINC000010435900
Cc1nn(C)c(C)c1S(=O)(=O)NC1C[NH2+]C1 ZINC000085256323
CC(C)c1cc(C(C)C)c(S(=O)(=O)N[C@@H](c2ccccc2)[C@@H]([NH3+])c2ccccc2)c(C(C)C)c1 ZINC000039183456
CC(C)[NH+](CCCn1c([C@H](C)NS(C)(=O)=O)nnc1N1CCC[C@H]2CCC[C@H]21)C(C)C ZINC001303851849
C[C@@H]1CN(C(=O)c2n[nH]cc2F)C[C@H]1CC[NH2+]Cc1nnc(C2CC2)[nH]1 ZINC001104645399
Cc1cc([N+](=O)[O-])n(C(C)C)n1 ZINC000072334133
O=C(c1ccco1)N1CC[C@@H]2CN(C(F)(F)c3cnc(Cl)c(C4=CC[NH2+]CC4)c3)C[C@H]21 ZINC001164961282
CN(C)CC[N@@H+]1CC[C@H]2[C@H]1CCN2c1nc(C2CCC2)nc2[nH]ccc21 ZINC001164931570
C#C[C@H](C)[N@H+](C)C[C@H](O)Cn1cnc2cc(C)c(C)cc21 ZINC000491738188
CC(=O)N1CCC[NH+]([C@@H]2CN(c3nnc(C(C)(C)C)n3CCC[N@@H+](C)C(C)C)C[C@@H]2C)CC1 ZINC001286871688
O=C1NC(=S)S/C1=C/c1cc(Br)c(Sc2ccc(Cl)cc2)o1 ZINC000059678691
CC(C)(O)CCCO[C@@H]1C[C@@H]2C[NH2+]C[C@H]12 ZINC001217880782
Clc1nc2c(c(N3CC[C@@H]4[C@@H](C[C@@H](Cn5cncn5)[N@@H+]4CC4CC4)C3)n1)CC[NH2+]C2 ZINC001164737397
S=C1N=NC(c2ccco2)O1 ZINC000000159633
C=C(C)C[NH2+][C@@H]1CCN(C(=O)c2cc(C3CC3)n[nH]2)C1 ZINC000970057803
COc1cc2c(cc1OC)[C@@H](Cc1ccc(O)c(Oc3cc4c(cc3OC)CC[N@H+](C)[C@@H]4Cc3ccc(O)cc3)c1)[NH+](C)CC2 ZINC000070455321
FC(F)(F)c1ccc(N2CCC([NH2+]CCc3cnccn3)CC2)nc1 ZINC000095377314
COC(=O)C(=CNNc1[nH+]cc(C(F)(F)F)cc1Cl)n1cncn1 ZINC000005700495
C[C@@H]([NH2+]C1CCN(CC[NH+](C)C)CC1)c1cc(Br)c(F)cc1[O-] ZINC000756396982
C[C@@H](c1ccc(-c2cnc3scnc3c2)cc1)[NH+](C)C ZINC000426634355
CC[C@@H](COC)[NH2+]CC[N+](=O)[O-] ZINC000905139368
CCc1cc(N2CCC([NH2+]Cc3ccncc3C)CC2)nc(N2CCCC2)[nH+]1 ZINC000095525388
C[NH+](C)CCN1CC[C@H]2[C@@H]1CCN2c1nc2cc(F)c(F)cc2nc1Cl ZINC001164925184
CCn1nc(C)c([C@@H](C)[NH3+])c1C ZINC000006674606
C[C@@H]([NH2+]CCN1CC[N@H+](C)C(C)(C)C1)c1cc(Br)cc(F)c1[O-] ZINC000799726745
Cc1ccc(C(C)C)c(OCc2nnc(N3C[C@@H]4CCC[N@@H+]4C[C@@H]3C)n2C[C@@H](CC(C)C)[NH+](C)C)c1 ZINC001361125955
C[C@@H]1C[C@@H](C)C[NH+](C(C)(C)Cn2c(C3CCCC3)nnc2N(C)[C@@H]2CCS(=O)(=O)C2)C1 ZINC001304911116
CC(C)NS(=O)(=O)CC[NH2+][C@@H](C)c1ccc(SCC(F)(F)F)cc1 ZINC000180468400
O=S(=O)(CCO)c1ccc(C[NH2+]Cc2cc(Br)cs2)cc1 ZINC000191848725
CC(C)CC[NH+]1CCC(C[NH2+]Cc2cn(CCC#N)nc2-c2ccncc2)CC1 ZINC000433329965
C=CC(C)(C)C(=O)N1C[C@@H](c2cn(C)cn2)[C@H]([NH2+]CCS(C)(=O)=O)C1 ZINC001130642581
C#CCN(C)Cc1cn(CCN2CC[N@@H+]3CCC[C@@H]3C2)nc1C ZINC000065505659
CC(C)CO[C@H](C)c1noc(CNc2cccc(Br)c2F)n1 ZINC000656671649
Fc1cc(C[NH2+][C@@H]2C[C@@H]3CC[C@H]2O3)c(F)cn1 ZINC001207861601
CC(C)C[N@@H+]1CCO[C@@H](Cn2c([C@@H](C)NS(C)(=O)=O)nnc2N2CCC[NH+](C(C)(C)C)CC2)C1 ZINC001509431953
NC(=O)c1cc(Cl)ncc1C(F)(F)N1CC(c2[nH+]cn3cc(-c4ccoc4)ccc23)C1 ZINC001165016007
C#CC[N@H+]1CC(C)(C)CC[C@@H]1CNC(=O)C#CC(C)(C)C ZINC001099069271
CC1(C)CC(NS(=O)(=O)c2cccc3c2cccc3S(=O)(=O)NC2CC(C)(C)[NH2+]C(C)(C)C2)CC(C)(C)[NH2+]1 ZINC000225543341
CC[NH+]=C(NCCc1ccn(C(C)C)n1)NCc1nccn1C ZINC000095963029
CCCNc1nc(OC(C(F)(F)F)C(F)(F)F)nc(N2CC[NH2+]CC2)n1 ZINC000003091970
CC[C@@H](CSC)[NH2+][C@@H](C)c1ccc(S(=O)(=O)NCCC[NH+](C)C)cc1 ZINC000271819915
C[C@@H]([NH2+]C1CCN(c2ccc(-c3nn[nH]n3)cn2)CC1)c1ccc(N(C)C)cc1 ZINC000820414358
O=c1c(Br)c(N[C@H]2CC[N@@H+]3CCC[C@@H]3C2)cnn1CC(F)(F)F ZINC000322440932
CC(C)(C)C(=N)Nc1ncc2c(n1)C[NH2+]C2 ZINC001155181003
Cn1ncc(Cl)c1-c1nnc2sc(-c3cc(F)c(F)c(F)c3)nn21 ZINC000079484640
COc1ccc([C@H](Cc2ccncc2)[NH2+]Cc2ccncc2OC[C@H]2CCOC2)cc1 ZINC000490263354
CC(C)C[N@@H+]1CCC[C@@H](C[NH2+]Cc2cn(C)nc2-c2ccc([N+](=O)[O-])cc2)C1 ZINC000120798381
Cc1cc(C(F)(F)F)nc(C[NH2+][C@H]2CCC(=O)N(CC3CC3)CC2)n1 ZINC001506413653
Nc1cc(F)c(F)c(F)c1F ZINC000000388049
CC[N@@H+]1CCN(c2nnc([C@@H]3CN(S(C)(=O)=O)CCO3)n2C[C@H](C)[NH+]2CCC[C@@H](C)C2)C[C@H]1C ZINC001502327332
CCCC(CCC)=NOC(=O)O[C@@H]1CC[C@@]2(C)[C@@H](CC[C@H]3[C@@H]4CC[C@H]([C@@H](C)CCCC(C)C)[C@@]4(C)CC[C@@H]32)C1 ZINC000118913302
C[C@@H]([NH3+])[C@H]1CCCN(Cc2ncc(Br)cc2Br)C1 ZINC000135328548
CC(C)CC[NH2+]CC[N+](=O)[O-] ZINC000899856254
CCO[C@@H](C[NH2+][C@@H](C)c1cc(Br)cc(OC)c1O)CN(C)C ZINC000926964464
CSC1=NSC2=NC(=O)/C(=C\c3cccn3-c3ccc(C)cc3C)C(=N)N12 ZINC000004909232
O=[N+]([O-])OC12C[C@@H]3C[C@H](C1)CC([N+](=O)[O-])(C3)C2 ZINC000016513311
CC[C@H](C)c1nnc(N2CCN(Cc3csc(C)n3)CC2)n1C[C@H]1CCC[N@@H+]1CCCO ZINC001291638443
N#CCc1ccc(OC[C@H](O)C[NH2+]Cc2ccc(C(F)(F)F)cc2)cc1 ZINC000560509834
NNc1ccc(-n2ccnc2)n[nH+]1 ZINC000026438491
O=[N+]([O-])c1cnn(C[C@H](O)C[NH2+][C@H](CCO)c2cc(Cl)cc(Cl)c2)c1 ZINC000599666927
Cc1cc(C#N)nc(N[C@@H](c2ccc(C(F)(F)F)cc2)C(C)C)n1 ZINC000557633936
Cc1[n-]n(C)c(=O)c1N=Nc1nc[nH]c1C(N)=O ZINC000102571558
C[NH+](C)CCN1CCC([NH2+]Cc2cc(Cl)cc(Cl)c2[N+](=O)[O-])CC1 ZINC000290989559
C[C@H]1C(=O)N(CC[NH+](C)C)CN1Cc1cc(C#N)cs1 ZINC000592523115
C=CC[NH2+][C@H]1C[C@H]2C[C@@H](C1)N(C(=O)C(C)(C)C=C)C2 ZINC001094978369
O=[N+]([O-])c1ccc(CC[NH+]2CCC(C[NH2+]Cc3cc(C(F)(F)F)cc(Cl)n3)CC2)cc1 ZINC001462565221
CC(C)[NH+](CCCn1c(-c2ccc(Cl)cc2F)nnc1N1CC[N@@H+]2CCCC[C@@H]2C1)C(C)C ZINC001360123100
Cc1cc(NC[C@H]2CCCC[NH2+]2)cc([N+](=O)[O-])c1C#N ZINC001171338802
Cn1cnc([N+](=O)[O-])c1N1CC([NH+](C)C)C1 ZINC000271714537
CC(C)C[C@@]1(CO)[NH2+][C@H](c2ccccc2Cn2cccn2)[C@@H]2CN(C)C[C@@H]21 ZINC000065373248
Cc1cc(C[NH3+])c([O-])c([N+](=O)[O-])c1 ZINC000165613909
C#C[C@@H](NC(=O)C1CC[NH+](C2CC2)CC1)C1CCOCC1 ZINC000856102493
COCC[N@@H+]1CC2(C[C@@H]1COCC1CC1)CCN(c1cnc(Cl)nc1SC)CC2 ZINC001164789276
CC(=O)N1CCN(c2cncc(C3CC[NH2+]CC3)n2)CC1 ZINC000072365049
C=CCn1c(SCCc2ncc[nH]2)nnc1C1CC[NH2+]CC1 ZINC000426470560
Fc1ccc(COc2ccccc2C[NH2+]CCCSc2nnnn2-c2ccccc2)cc1 ZINC000022108848
CC(C)NC(=O)c1nnc(N(C)[C@@H](C)CC#N)n1CCC[NH+]1CCN(c2cc[nH+]cc2)CC1 ZINC001509580449
[NH2+]=C1Nc2nc3ccccc3n2[C@@H](c2cn(-c3ccccc3)nc2-c2ccncc2)N1 ZINC000007030625
Cn1cc(N2C[C@@]3(CCN(C(F)(F)c4cnc(Cl)c(C5=CC[NH2+]CC5)c4)C3)CC2=O)cn1 ZINC001164886046
Cc1nnc(Sc2ccc(C=Nc3sc4c(c3C#N)CC[C@H](C(C)(C)C)C4)cc2[N+](=O)[O-])[nH]1 ZINC000409194022
N#CCc1ccc(Oc2c(Cl)cncc2Cl)cc1 ZINC000000127753
C[N@H+](Cc1ccccc1)[C@@H]1COC2(C1)CCN(c1nccc(C3CC[NH2+]CC3)n1)CC2 ZINC001164841004
CCN(CC)P(=Nc1ccccc1)(c1c(C)n(C)c2cccc[n+]21)N(CC)CC ZINC000005601743
O=C([C@@H]1OC[C@@H]2CCC[C@@H]21)N1CCC[C@@H](C[NH2+]Cc2csnn2)C1 ZINC001024067956
CC[NH+](CC)CCN(CC[NH+](CC)CC)[C@H]1CCCC2(C1)OCCO2 ZINC001169957061
C[C@H]([NH2+]Cc1ccc(Br)cc1N1CCOCC1)c1ccc(C#N)c(F)c1 ZINC000540706536
CC(C)(C)OCC[NH2+]CC[N+](=O)[O-] ZINC000905077547
O=C(Oc1ccc(/C=N/NS(=O)(=O)c2ccc(Cl)cc2)cc1)c1cccs1 ZINC000002519904
CCC[NH2+]Cc1csc(-c2nn[nH]n2)c1 ZINC001590638227
CC[C@@H]1COC[C@@H]1[NH2+]CCc1cnccn1 ZINC000699558292
COCCOC[C@H](O)C[NH2+]CC[C@@H]1CN(C(=O)C#CC2CC2)C[C@H]1C ZINC001104174204
CC(C)c1nnc(N(CCO)Cc2ccc(Br)s2)n1C[C@@H](c1ccco1)[NH+](C)C ZINC001359687244
COCCCn1nccc1C[NH2+]C(C)(C)COc1ncccc1Br ZINC000282675230
Fc1ccc(C[NH2+]Cc2cccn2-c2nnc(N3CC[NH+](C4CCCCC4)CC3)s2)cc1 ZINC000020576580
Fc1cnc(Cl)cc1C(F)(F)N1C[C@@H]2[C@H]3CC[C@H](O3)[C@@H]2C1 ZINC001167075295
C#CCC[NH2+]C1CC2(CC(NC(=O)[C@@H]3C[C@@]3(C)CC)C2)C1 ZINC001121989193
CCOCc1nnc(N2CC[NH+](C[C@@H]3CCOC3)CC2)n1CC(C)(C)[NH+]1CCC(OC)CC1 ZINC001503115462
Cc1cnc(C[C@@H]2COCCN(C(=O)C3C[NH2+]C3)C2)cn1 ZINC000072388206
OCCOC1(C[NH2+]Cc2ncc(Br)cc2O)CCC(F)(F)CC1 ZINC000895582624
O=[N+]([O-])c1ccc([N+]2=C3SCCCN3C[C@@]2(O)c2ccc(Br)cc2)cc1 ZINC000004531455
[NH3+][C@@H]1C[C@@H]2CC[C@H]1C2 ZINC000003096511
Cc1cc(Cl)ncc1C(F)(F)N1CC(c2[nH+]cn3cc(-c4ccoc4)ccc23)C1 ZINC001165014236
CC(C)(COc1ncccc1Br)[NH2+]Cc1cnc2ccccn12 ZINC000120437497
C[C@@H](CC(F)(F)F)[NH+]1CC(C2COC2)C1 ZINC001255645906
C[C@H]([NH3+])C(=O)N[C@@H](CC(N)=O)C(=O)Nc1nc2c(s1)C[C@@H]([NH3+])CC2 ZINC001218533183
CC(C)[NH2+][C@H](CO)C(C)C ZINC000002567306
C#CCOC[C@@H](O)C[N@@H+](CC)CC(=O)N1CCc2sccc2[C@@H]1COc1ccc(C)cc1C ZINC000036309389
C=CC(F)(F)C(F)(F)C(F)(F)C(F)(F)C(F)(F)C(F)(F)C(F)(F)F ZINC000095681706
C=CCn1c(CSc2ccc(Cl)cc2)nnc1N1CCC([NH2+]C(C)C)CC1 ZINC000508935190
CC(C)[N@@H+]1[C@H](Cn2cccn2)C[C@@H]2CN(c3ccc(C[NH+](C)C4CC4)cn3)CC[C@@H]21 ZINC001164842269
Cc1nc(C2N=NC(=S)O2)cs1 ZINC000000121010
CON1CCC([NH2+]Cc2c(Br)cncc2Br)CC1 ZINC000421407564
CC(C)[C@H](C(=O)NCCC#C[Si](C)(C)C)[NH+](C)C ZINC000912332463
O=[N+]([O-])c1cccc(C2=NNC(=NCCc3cccs3)SC2)c1 ZINC000011127308
CCc1ccc(C[C@@]2(C)[NH2+][C@@H](c3ccccc3)C(CC)=C[C@@H]2[C@H](O)CC(C)C)nc1 ZINC000005389727
C1CCC2(C1)CC[NH2+]CC2 ZINC000001601226
CC[C@@H](C)C(=O)/N=C1/S[C@H]2CS(=O)(=O)C[C@@H]2N1C ZINC000101319050
[NH2+]=C(NCCc1coc(-c2ccc(F)cc2)n1)Nc1ccc(OC(F)(F)F)cc1 ZINC000303971869
N#Cc1c2c(c(NC3CCCCC3)nc1N1CCCCC1)C[N@H+](C1CCCCC1)CC2 ZINC000013511266
C[C@@H](CCc1ccc(Cl)s1)[NH2+]CCCC[N@H+](C)C1CC1 ZINC000453395300
C[C@H]([NH3+])C(=O)N1[C@H](C(=O)NCCN(CC[NH3+])N(O)N=O)COC1(C)C ZINC001220903335
Cc1occc1C(=O)N1CCn2c(C[N@@H+](C)C(C)C)cnc2[C@@H]1C ZINC000096087581
O=S1(=O)C[C@@H]2N[C@H](C(Cl)(Cl)Cl)O[C@H]2C1 ZINC000256028103
CC[N@H+](CCn1c(-c2ccc(C#N)cc2)nnc1N1CCCN(CC(F)(F)F)CC1)C(C)C ZINC001313805596
C[C@@H]([NH2+]C1CCN(S(=O)(=O)C(C)(C)C)CC1)c1ccc([S@](C)=O)cc1 ZINC000277346466
C[C@H](O)[C@H](C)[NH2+]C[C@@]1(C)CC1(Cl)Cl ZINC001345616183
Cc1ccc(C=C2C(=O)NC(=S)N(C)C2=O)o1 ZINC000033326329
CCOc1cc(C[NH2+][C@@H](C)CC)cc(Br)c1OCc1ccc(Cl)cc1 ZINC000016610300
C=CC[NH2+][C@@H]1CCN(C(=O)C2CCOCC2)C[C@@H]1C ZINC001035886731
CC[C@@H](C)[N@@H+](Cc1c(C)nn(-c2ccccc2)c1Oc1ccc(C)cc1)C[C@@H](O)COC(C)(C)C ZINC000169679085
CCC(CC)[C@H](Cn1c(-c2noc3c2COCC3)nnc1N1C[C@H](OC)C(C)(C)C1)[NH+](C)C ZINC001305710259
C1N[C@@H]2C[NH2+]C[C@@H]12 ZINC000023473088
Cc1nn(C)cc1S(=O)(=O)N(C)CC[NH3+] ZINC000072209866
CC[NH+](CC)CCC[C@H](C)[NH2+]Cc1csc(C(C)(C)C)n1 ZINC000098161583
Cc1ccc(NN=C2N=CC=CC2=O)cc1C ZINC000017886087
C=CC[NH+](CC=C)[C@@H](CNC(=O)C(=O)N1CCO[C@@H](C[NH3+])C1)C(C)C ZINC000419569970
CCC(CC)[C@H](Cn1c(C(=O)NC(C)C)nnc1N1CC[C@](O)(c2ccc(C)cc2)C1)[NH+](C)C ZINC001305707063
Cc1ccc(SCc2nnc(N(C)[C@H]3CCS(=O)(=O)C3)n2CC2([NH+](C)C)CCOCC2)cc1 ZINC001289860858
CC[NH+](C[C@@H](O)COc1ccc(OC[C@H](O)C[N@@H+](CC)C2CCCCC2)cc1)C1CCCCC1 ZINC000006512284
CC(C)=CCC[C@]1(C)[C@@H](CC=C(C)C)C[C@@]2(CC=C(C)C)C(=O)C(CC=C(C)C)C(=O)[C@]1(C(=O)C(C)C)C2=O ZINC000100152630
CCC[N@@H+]1CCCC[C@H]1Cn1c(Cc2ccsc2)nnc1N1CCC[C@@H](CNS(C)(=O)=O)C1 ZINC001294712975
C[C@H]1CCc2sc(-c3nnc(N4CCN(S(C)(=O)=O)CC4)n3CC(C)(C)C[NH+](C)C)cc2C1 ZINC001291064510
Cc1ccc([C@@H](Cn2c(-c3cnn(C)c3)nnc2N(C)CCc2nccs2)[NH+](C)C)cc1 ZINC001304273045
C[C@@H]1C[N@@H+](C2CCOCC2)CCN1c1nnc(-c2ccc(Cl)cc2F)n1CC(C)(C)C[NH+](C)C ZINC001316492705
CC(C)C[C@@H](Cn1c(-c2cccn2C)nnc1N1CCC(n2cc([N+](=O)[O-])cn2)CC1)[NH+](C)C ZINC001302810845
Cc1ccc(/N=C/c2cc(Br)ccc2Oc2ccc([N+](=O)[O-])cc2[N+](=O)[O-])cc1Cl ZINC000409215953
C#C[C@@H](C)NC(=O)N1CCC[N@@H+](C(C)(C)C)CC1 ZINC000820435456
CC(C)[N@H+](C)Cc1cnc2n1CCN(C(F)(F)c1ccc(-c3ccnc(Cl)c3)cc1)[C@@H]2C ZINC001164859245
CNS(=O)(=O)c1ccc([C@H](C)[NH2+]Cc2cccnc2-n2ccnc2)cc1 ZINC000151544753
CC(C)C[N@@H+](Cc1c(-c2ccccc2)nn(C)c1Oc1ccccc1F)C[C@@H](O)COC(C)(C)C ZINC000036306669
c1coc(-c2cc[nH]n2)c1 ZINC000000334179
Cc1noc(C)c1[C@H](C)C[NH2+][C@H](CCn1cncn1)c1ccc(C)cc1 ZINC000275910727
CO[C@H](C)CC(=O)N[C@@]12CC[C@@]([NH3+])(C1)CCC2 ZINC001220779553
CCCC[N@H+](C)CCC[NH2+][C@@H](C)CSc1ccc(F)cc1 ZINC001255731370
CCc1nn(C)c(CC)c1Cn1c(COc2ccc(C#N)cc2)nnc1N1CCC([NH2+]C(C)C)CC1 ZINC001306044209
C#CC[NH2+][C@@H]1CCCN(C(=O)c2cnoc2C(C)C)C1 ZINC001000604955
CC(C)(C)[C@@H]1C[C@H]1C(=O)N[C@H]1C[C@@H]([NH3+])C1 ZINC001342067619
CC/C=C\CC[N@@H+]1C[C@@H]2CN(C(=O)[C@H](C)C#N)C[C@]2(C)C1 ZINC001101174536
O=[N+]([O-])c1cncnc1Cl ZINC000014982438
CCCCCC1=NN2C(=NC(=O)/C(=C\c3cc(C)n(-c4cccc(C)c4C)c3C)C2=N)S1 ZINC000041083086
C[C@@H]([NH2+][C@@H]1CCc2c(nnn2C)C1)c1ccc(I)cc1 ZINC000594522728
CC(=O)N1CCCN(c2nnc([C@@H]3CCO[C@H]3C(C)(C)C)n2C[C@H](CC(C)C)[NH+](C)C)CC1 ZINC001301703193
C[C@@H](CCc1cncc2ccccc21)[NH2+]CCCCC[NH+]1CCN(C(=O)OC(C)(C)C)CC1 ZINC001462562584
C=CCSc1ncc(-c2ccc(Br)cc2)n1Cc1ccco1 ZINC000044085406
CC(C)n1cc([C@H](C)[NH2+]C[C@@H](O)CS(=O)(=O)c2cccs2)cn1 ZINC000090770225
CC(C)CNC(=[NH2+])N[C@@H]1[C@@H]2CCO[C@H]2C12CCCC2 ZINC000261635420
Nc1ccc(Nc2ccc(S(N)(=O)=O)cc2)cc1 ZINC000005420836
Cc1ccc(-c2nnc(N3CCC(CC[N@H+]4CCCC[C@@H]4C)CC3)n2CC(C)(C)C[NH+](C)C)o1 ZINC001361204517
N#CC1(CCC[N@H+]2C[C@@H](F)C[C@H]2CO)CCOCC1 ZINC000330577479
CC[C@H](C)NC(=S)N1C[C@H]([NH3+])C[C@H](F)C1 ZINC001239416092
C[C@@H]([NH2+]CCN1CCC([NH+](C)C)CC1)c1cc(Br)c(F)cc1[O-] ZINC000756638930
C#CC[NH2+][C@@H]1CCC[C@@H]2CN(C(=O)Cc3ccon3)C[C@@H]21 ZINC000992629509
CC1(C)CC[NH2+]CCN1S(=O)(=O)c1cc([N+](=O)[O-])ccc1Br ZINC000866803832
C[C@]12CCC[C@@H]1[C@@H]1CC[C@@]34O[C@@H]3C(=O)CC[C@]4(C)[C@@H]1CC2 ZINC000005276535
Brc1ccccc1C[C@@H]([NH2+]Cc1nnnn1CC1CC1)C1CC1 ZINC000453190911
C[NH+](C)CC(C)(C)CNc1c(I)cncc1[N+](=O)[O-] ZINC000418811348
O=[N+]([O-])c1ccc(S(=O)(=O)CC[NH2+]C[C@@H](O)c2ccccc2Cl)cc1 ZINC000819230052
Cc1sc2nc(CN3CCCC3)nc(N3CCCO[C@]4(C[NH2+]CCOC4)C3)c2c1C ZINC001164423515
C[C@@H]1CN(C(=O)[C@H]2CCCC(=O)N2C)C[C@H]1CC[NH2+]Cc1nncs1 ZINC001104964420
CC(C)C[C@@H]([NH3+])[C@@H](O)C(F)(F)F ZINC000003259966
CCC(CC)NC(=O)c1nnc(N2CCO[C@]3(CCO[C@H]3C)C2)n1C[C@@H](CC(C)C)[NH+](C)C ZINC001292168616
C=C(C)C[NH2+]C[C@H]1CN(C(=O)c2nccs2)CC[C@H]1C ZINC001133186620
CCOC(=O)N1CCN(c2nnc(CC)n2CCC[NH+]2CCN(c3cc[nH+]cc3)CC2)CC1 ZINC001502502663
C[NH+](C)C/C=C/C(=O)N[C@@H]1CC[C@@H](n2ccnc2)[C@@H]1O ZINC000585289742
CC(=O)Oc1c(C)cc(OC[C@@H](O)C[NH+](C[C@H](O)COc2cc(C)c(OC(C)=O)c(C)c2C)C(C)C)c(C)c1C ZINC000138586180
CCOC[C@@H](O)C[N@H+](Cc1c(CC)nn(-c2ccccc2)c1Oc1ccccc1F)C(C)C ZINC000036316466
O=C(c1ccc2c[nH+]cn2c1)N1C[C@@H]2CCN(C(=O)[C@@H]3CC3(F)F)[C@@H]2C1 ZINC001021563492
CC#CC[NH2+]C[C@@H]1CN(C(=O)C2CCCC2)CC[C@H]1C ZINC001132595000
O[C@@H]1[C@@H](n2cc(Cl)cn2)[C@@H]2OC[C@@H](O2)[C@H]1[NH2+]CC1CC1 ZINC000952844913
CS(=O)(=O)c1ccc(-c2cc(C3CC[NH2+]CC3)c(C#N)c(N)n2)cc1 ZINC000071735863
CN(C)c1cc[nH+]c(N2CC[C@@]3(C2)C[N@H+](CC2CC2)C[C@@H]3COCc2cccnc2)c1 ZINC001164755957
OC[C@H]1CSC[NH2+]1 ZINC000031749872
O=[N+]([O-])c1cn(-c2ccc([N+](=O)[O-])cc2)cn1 ZINC000003161083
CC(C)[NH+](C)C(C)C ZINC000002563371
CC(C)C[NH2+]C12CN3CN(CN(C3)C1)C2 ZINC000019319032
CC(C)[C@@](C)(CO)[NH2+]CC[N+](=O)[O-] ZINC000930521850
CC[C@H]([NH2+]Cc1cc(C)n[nH]1)c1ccc(I)cc1 ZINC000610821112
Cc1c([C@@H](C)[NH2+]CCSCCCO)nnn1-c1cccc(Br)c1 ZINC000268893955
C[C@@H](CS(C)(=O)=O)[NH2+]C[C@@H](c1ccc(N(C)C)cc1)N(C)C ZINC000898450250
CCN(CC)c1ccc(/C=[NH+]/[C@@H](CCSC)c2nnc3ccccn32)c(O)c1 ZINC000054280307
C=CCOCC[N@@H+]1C[C@@H](C)[C@H](NC(=O)CCC[NH+](CCC)CCC)C1 ZINC001210236901
CC(C)(C)NS(=O)(=O)C1([C@H](O)C[NH2+]CC(C)(C)CC(F)(F)F)CCC1 ZINC000905387150
Cc1noc(C)c1C[N@@H+]1CC[C@]2(C1)COCc1cnc(N3CCC(F)(F)CC3)nc12 ZINC000306137477
C1CC[C@@H]2C[NH2+]CC[C@@H]2C1 ZINC000001676198
CCC(CC)C[N@H+]1C[C@@H]2[C@H](C1)OCCN2Cc1csc(C)n1 ZINC000096248784
Cc1cccc(-c2nnc(N3CC[NH+](C4CCCCC4)CC3)n2C[C@@H](CC(C)C)[NH+](C)C)n1 ZINC001492518056
CCCn1ccnc1C[NH2+]C[C@@H]1COC[C@@H](OC)[C@H]1O ZINC000585286064
O=[N+]([O-])c1cc(C(F)F)c(Cl)cc1Cl ZINC000263623077
O[C@@H](COCc1ccco1)C[N@@H+](Cc1c(-c2ccc(F)cc2)noc1N1CCOCC1)C[C@@H]1CCCO1 ZINC000036249724
C#CCOC[C@@H](O)C[N@@H+](Cc1c(-c2ccccc2)nn(C)c1Oc1ccc(C)cc1)C[C@@H]1CCCO1 ZINC000036316076
CCO[C@@H](C)c1nc(CN(C)Cc2cn3ccccc3c2C#N)cs1 ZINC000441359090
CC(C)[NH+](CCn1c(-c2ccccc2F)nnc1N1CC[NH+](C2CCCCC2)CC1)C(C)C ZINC001360128810
C#CC[NH2+][C@@H]1C[C@@H](C)N(C(=O)c2cc(F)c(F)c(F)c2)C1 ZINC000989471336
O=C(N[C@@H](c1cncc(Br)c1)C1CC1)N1C[C@H]2CCC[C@@H](C1)[NH2+]2 ZINC000575900289
CO[C@@H]1CN(CC[NH3+])C[C@@H]1n1cccn1 ZINC000409429690
C#CC[N@H+]1CC[C@@H]2CN(C(=O)CC3CCOCC3)CC[C@H]21 ZINC001036668005
Cc1cc(S(=O)(=O)NCC[NH2+][C@H](C)c2cnn(C(C)C)c2C)c(C)s1 ZINC000191385987
C[C@H]([NH2+]C[C@H](O)CC(C)(C)C#N)[C@H]1CCCOC1 ZINC000598612111
FC(F)(c1cc(Cl)nc(-c2ccccn2)n1)N1Cc2ncnn2C2(CC[NH2+]CC2)C1 ZINC001164415996
C/C=C(\C)C(=O)N1CC[C@@H](C)C[C@H]1C[NH2+]C[C@H]1CCCS(=O)(=O)C1 ZINC001087144506
CCc1nnc(CC[NH3+])o1 ZINC000011585727
CCCN(CCC)c1nc2ccc(C)cn2c(=O)c1/C=C1\SC(=S)N(CC)C1=O ZINC000002418374
C=CCOC[C@@H](O)C[N@H+](Cc1c(-c2ccccc2)noc1N1CCSCC1)C1CC1 ZINC000036249950
Cc1c(Br)cc(S(=O)(=O)NCCCCCC[NH3+])cc1[N+](=O)[O-] ZINC000842918606
CCOCCOc1cc(C)ccc1C[NH2+][C@@H](C)Cn1cc(Br)ccc1=O ZINC000551314686
CCOCc1nnc(N2CC[C@@H](N3CC[NH+](CC)CC3)C2)n1C[C@@H]1C[N@H+](CC(C)C)CCO1 ZINC001503060910
CC[NH+](CC)[C@H](C)Cn1c(CC(C)C)nnc1N1CCN(c2oc(-c3ccco3)nc2C#N)CC1 ZINC001313723616
Cc1ccc([C@H](C)[NH2+][C@@H]2[C@H](C)O[C@@H](C)[C@H]2C)c(O)c1C ZINC000528008355
C=Cn1cc[n+](C2=C(NS(=O)(=O)c3ccc([N+](=O)[O-])cc3)C(=O)c3ccccc3C2=O)c1 ZINC000003198331
O[C@H](C[NH2+][C@H](c1cc(F)cc(Br)c1)C1CC1)COCC(F)(F)F ZINC000432796414
Cc1nnc(-n2cccc2)s1 ZINC000000138058
CCN(C[C@@H]1CCN(c2nnc(-c3ccc(C#N)cc3)n2CC[N@H+](C)C(C)C)C1)CC(F)(F)F ZINC001313787872
CCC[NH+](CCC)CCCC(=O)N1C[C@@H](C)[C@H]([NH2+]Cc2cncs2)C1 ZINC001216348831
C[C@H]1C[C@@H]([NH+](C)C)[C@H](O)[C@H](O)O1 ZINC000005028751
CSc1ccc(C(F)(F)N2CCn3c(C[N@H+](C)C(C)C)cnc3[C@@H]2C)nc1Cl ZINC001164864144
Cc1cc(Br)cc([C@@H](C)[NH2+][C@@H]2CCN(c3cc(=O)[nH]cn3)C2)c1O ZINC000903397234
Cc1ccc(S(=O)(=O)N[C@@H](CC(C)C)c2nnc3n2CC[NH2+]CC3)cc1 ZINC000067649658
CC(C)[N@H+](C)Cc1cc(=O)n2c(n1)CN(c1ccc(OC3CC[NH2+]CC3)nn1)CCC2 ZINC001164812862
O=[N+]([O-])c1cc(Cl)ccc1-c1ccc(C[NH2+]CCCN2CCN(c3cc[nH+]cc3)CC2)o1 ZINC001338751762
Cc1cnn([C@H]2[C@@H]3OC[C@@H](O3)[C@@H]([NH2+]CCC(C)C)[C@@H]2O)c1 ZINC000952844972
C1CC1C(NC1=NCCO1)C1CC1 ZINC000000009708
Cn1cc(C[NH2+]CCn2cc(Br)cn2)c(-c2ccc(F)cc2)n1 ZINC000449323752
Cn1cnc([N+](=O)[O-])c1N1CC[C@@H]([NH+](C)C)C1 ZINC000263979835
C=CCC[C@@H]([NH2+]CCS(=O)(=O)c1ccc(C#N)cn1)c1ccc(C(F)(F)F)cc1 ZINC000558164547
Nc1cc(F)ccc1-n1ccnc1 ZINC000000128598
C[C@@H]([NH2+][C@H]1C[C@@H](C(=O)N2CCSC2)N(C(=O)OC(C)(C)C)C1)c1cncnc1 ZINC001170022261
C[C@@H](CCc1ccc(OC(F)F)cc1)[NH2+]CCN(C)S(=O)(=O)c1cccs1 ZINC000536832526
C[C@@H]([NH2+]CCS(=O)(=O)CC(F)(F)F)c1cc(Br)ccc1O ZINC000850520832
CC(C)[N@@H+]1[C@H](Cn2cccn2)C[C@@H]2CN(C(F)(F)c3nc(Cl)ccc3C#N)CC[C@@H]21 ZINC001164836729
CCC(CC)[C@H]1C[C@@H](NC(=O)C(=O)N2CC[C@@H](C)C[C@H]2C[NH3+])CCO1 ZINC000659677316
Cc1nc(Cc2nnc(N3CCN(c4ccc(F)cn4)CC3)n2C[C@@H](CC(C)C)[NH+](C)C)cs1 ZINC001304671842
C=C1CCC(C[NH2+]Cc2c(C)nn([C@@H]3CCS(=O)(=O)C3)c2Cl)CC1 ZINC000922713552
O=Cc1ccc(C=O)s1 ZINC000000042388
C=CC[C@@H]1CCCN(C(=O)[C@H]2CCC[NH2+]CC2)C1 ZINC000662857503
N#CC1(Cn2cc(CN3CC[NH2+]CC3)nn2)CCCCC1 ZINC000594658547
CCn1ncc(Cl)c1C(=O)N1C[C@@H](C)[C@H](CC[NH2+][C@H](C)C(N)=O)C1 ZINC001104234868
CCc1ccc(-n2c(C)cc(/C=C3/C(=N)N4C=CSC4=NC3=O)c2C)cc1 ZINC000004150590
C[C@H]([NH2+]CCC(C)(C)S(C)(=O)=O)c1ccccc1I ZINC000414256020
O=c1cc[nH]c2c1ccc1c(=O)cc[nH]c12 ZINC000012341711
FC(F)(F)C(F)(F)C(F)(F)N/N=C\c1cc(Br)ccc1OCc1ccc(I)cc1 ZINC000409029497
CC(C)OC=[NH2+] ZINC000006049738
O=Cc1c([N+](=O)[O-])cccc1N1CC(F)(F)C1 ZINC000169725219
CCc1nnc(CNC(=[NH2+])N2CCC[C@H](C)C2)s1 ZINC000262412406
NC(=[NH2+])c1ccccc1Br ZINC000001437884
COCC[N@@H+]1CC2(C[C@@H]1COCC1CC1)CCN(C(F)(F)COc1cncc(Cl)n1)CC2 ZINC001164788186
CCCC[N@H+](C)CC1CC[NH+]([C@H](C)C(=O)N(C)C2(C#N)CCC(C)CC2)CC1 ZINC000512265031
Cc1cc(C)c[n+](CC(N=Nc2ccc([N+](=O)[O-])cc2[N+](=O)[O-])c2ccc([N+](=O)[O-])cc2)c1 ZINC000104263926
C[C@H]([NH2+]C[C@H](O)c1cccc(F)c1)c1cccc(S(=O)(=O)N(C)C)c1 ZINC000173356336
CCc1nnc(N2C[C@@H](C)[C@@H]([N@@H+]3CCCN(C(C)=O)CC3)C2)n1CC1CC[NH+](CCC(C)C)CC1 ZINC001292893143
O[C@@H](C(F)F)[C@@H](Cc1ccccc1)[NH2+]Cc1cnn(Cc2ccc(C(F)(F)F)cc2)c1 ZINC000494605199
CC[C@@H](C)[N@H+](C)CCn1c(N2CC(C)(OC)C2)nnc1[C@]1(OC(C)C)CCOC1 ZINC001545679398
COc1ccc(C[NH2+]CCc2ncccc2C)cc1OC[C@@H](O)C[NH+]1CCCCCCC1 ZINC000012308255
Cc1ccc(O)c(O)c1C ZINC000022055488
CC[C@]([NH3+])(CO)Nc1cc(C)ccc1C ZINC001170866565
CCOc1cc(C[NH2+][C@H](CC)CO)cc(Cl)c1OCc1ccc(Cl)cc1Cl ZINC000016611386
Cc1c([C@@H](C)[NH2+]CCN2CCCS2(=O)=O)cccc1[N+](=O)[O-] ZINC000089519393
O=[N+]([O-])c1cnc(N2CCC3(CC2)COCCN3Cc2ccc(F)cc2)nc1C1C[NH2+]C1 ZINC001164677095
COc1ccc(CCc2nnc(N3CCC([NH2+]C(C)C)CC3)n2CC2CCC(OC)CC2)cc1 ZINC001300120142
FC(F)(F)C(F)(F)OC(F)(F)C(F)(F)C(F)(F)F ZINC000097949848
CC(C)Oc1cc[nH+]c(N2CC[C@@]3(C2)C[N@H+](CC2CC2)C[C@@H]3COCc2cccnc2)c1 ZINC001164758880
C[C@@H]([NH2+]C1CCC(C#N)CC1)[C@H](C)N1CCOCC1 ZINC000602561250
C[C@@H]([NH2+]C1CCN(Cc2ccc(C#N)cc2)CC1)[C@@H]1CCC[N@@H+](C2CCC2)C1 ZINC000183198420
CC(C)[N@@H+]1[C@H](Cn2cccn2)C[C@@H]2CN(c3cc(F)cc4ncnc(Cl)c43)CC[C@@H]21 ZINC001164841196
C=CC[N@@H+]1C[C@@H]2COC[C@@H](C(=O)N3CCCCO3)[C@@H]2C1 ZINC000096064490
Cc1c(Br)cc(S(=O)(=O)NCC[C@@H](C)[NH+](C)C)cc1[N+](=O)[O-] ZINC000594817536
CC[NH+](CC)C1CCN(c2nc(Cl)nc3c2ccn3COCC[Si](C)(C)C)CC1 ZINC001165054047
Cc1cc(/C=C2/C(=N)N3C(C)=CSC3=NC2=O)c(C)n1-c1cc(Cl)cc(Cl)c1 ZINC000103563337
Cc1ccc(-c2nc(C[NH2+]C3CCN(c4cccnn4)CC3)cs2)cc1 ZINC000277043889
CCc1cc(N2CC[C@@H]3[C@@H](C[C@@H](Cn4cncn4)[N@@H+]3CC3CC3)C2)nc(-c2ccc([N+](=O)[O-])cc2)n1 ZINC001164744783
CCCN1C(=O)/C(=C/c2c(NCc3ccco3)nc3ccc(C)cn3c2=O)SC1=S ZINC000001237073
NNc1ncc([N+](=O)[O-])cc1Br ZINC000004797783
O[C@@H]1C[C@H]2C[NH2+]C[C@H]2C[C@@H]1O ZINC000071372395
Cc1cc(C)cc([C@@H](N)[C@H]([NH3+])c2cc(C)cc(C)c2)c1 ZINC000034050830
Cc1ccc(/C=N/NS(=O)(=O)c2ccc(C)cc2)s1 ZINC000001711644
C=CCc1cc(CNc2cccc(Cl)c2C)cc(OCC)c1OCc1ccc(Br)cc1 ZINC000409115330
Cc1c(C(=O)N2CCC[C@@H]2CN2C[C@H](C)O[C@@H](C)C2)nnn1C1CC[NH2+]CC1 ZINC000237775036
N#C[C@H]1CC[C@@H]([NH+]2CCC3(CC2)COCCO3)C1 ZINC000880546310
CCO[C@@H]1CC(=N[NH+]=C2N[C@H]3CCCC[C@@H]3N2)[C@H]1OC ZINC000841634552
Cn1ccc2c1cc[nH+]c2-c1ccccc1-n1cccn1 ZINC001242708443
C[C@@H](COCC(F)(F)F)[NH2+][C@@H](C)c1ccc(S(=O)(=O)C(F)F)cc1 ZINC000269022041
COC[C@@H]1CCCN(c2nnc(-c3cc(Br)cn3C)n2C[C@@H](C)[N@H+](C)C2CC2)C1 ZINC001301261025
CC(=O)N(C)[C@@H]1CO[C@@H]2CC[N@H+](C[C@@]3(O)CC[C@H](C(C)(C)C)CC3)C[C@@H]2C[C@@]1(C)O ZINC000585283898
C[NH+]=C(NCc1cccn1C)N(C)Cc1ccc(Br)s1 ZINC000262776419
C=CC[NH+](CC=C)[C@@H](Cn1c(-c2cccn2C)nnc1N1CCC[N@@H+](C(C)(C)C)CC1)C(C)C ZINC001359266268
Cn1cnc([N+](=O)[O-])c1Br ZINC000013207660
CC(C)[NH+](CCNS(=O)(=O)c1ccc(N(C)CC(=O)NC(C)(C)C)c([N+](=O)[O-])c1)C(C)C ZINC000019309423
CC[NH+](CC)C[C@@H](O)Cn1cnc2c1nc[nH]c2=S ZINC000006382464
C=CCSc1ncnc2c1sc1nc(C)cc(C)c12 ZINC000004334934
CSC[C@@H](C)[NH2+]CC[N+](=O)[O-] ZINC000905127736
Cc1cc(C)cc(OCc2nnc(N3CCC([NH2+]C(C)C)CC3)n2CC[C@@H](C)[NH+]2CCCCC2)c1 ZINC001361030901
C=CC[NH2+][C@@H]1CN(C(=O)[C@@H]2C[C@H]2CCC)C[C@H]1C ZINC001082727206
Cc1cccc(-c2nnc(N3CCC([NH2+]C(C)C)CC3)n2CCCC[N@H+]2C[C@H](C)C[C@H](C)C2)n1 ZINC001492510909
CNc1c[nH+]c(N)nc1N ZINC000013284856
CC(C)[N@@H+]1[C@H](Cn2cccn2)C[C@@H]2CN(c3c(C#N)cnc4cnc(Cl)cc43)CC[C@@H]21 ZINC001164837306
CC(C)OC(=O)OCC(F)(F)C(F)(F)C(F)(F)C(F)(F)C(F)(F)C(F)(F)C(F)(F)C(F)F ZINC000169795759
Cc1cc([N+](=O)[O-])cnc1N1CC[C@@H]2[C@H](C[C@@H](Cn3cncn3)[N@@H+]2CC2CC2)C1 ZINC001164744806
CC[NH+](CC)C1CCN(C(F)(F)c2cc(Cl)nc(Cl)c2C#N)CC1 ZINC001165051964
CC[C@@H](CN)[NH2+]C ZINC000050269886
FC(F)(F)[C@@H]1CCC2(CC[NH2+]CC2)N1C(F)(F)c1cnc(Cl)c(-c2ccncc2)c1 ZINC001164413699
[NH3+]C[C@@H]1OC(=O)C(Br)=C1Br ZINC000035181681
CC(C)(C)[N@@H+]1CCCN(c2nnc(Cc3ccsc3)n2Cc2cccnc2OCC(F)F)CC1 ZINC001359548926
COc1ccc([N+](=O)[O-])cc1N(C[C@@H](O)C[NH+](CC(C)C)CC(C)C)S(=O)(=O)c1ccc(C)cc1 ZINC000009071696
CCc1nn(-c2ccccc2)c(Oc2ccccc2)c1C[N@H+](CC(C)C)C[C@@H](O)COC(C)C ZINC000036316231
CCOC(=O)Cn1cnc2c1nc(Cl)nc2N1CCn2c(C[N@H+](C)C(C)C)cnc2[C@@H]1C ZINC001164859045
Cc1ccc(C[N@H+](Cc2ccc(C(O)(c3ccc(F)cc3)c3ccc(F)cc3)o2)CC(C)C)o1 ZINC000036202570
Cc1ncc(CN2CC[C@](C)([NH3+])C2)s1 ZINC000405907421
OC[C@]1(F)CCC[N@@H+]([C@@H]2CCCOCC2)CC1 ZINC001170808706
Cc1ccc(-c2noc(CC[N@@H+](Cc3ccco3)C[C@@H](O)COc3ccccc3C)n2)cc1 ZINC000036147609
C=CCN1C(=O)/C(=C/c2cc(C)n(-c3cc[nH+]cc3)c2C)C(=O)NC1=S ZINC000009311827
CC(C)[NH+](C)CC1CCN(c2nnc(-c3c[nH]c4ccccc34)n2CCC[N@@H+](C)C(C)C)CC1 ZINC001360100693
C=CC[NH2+]C1CC2(CC(NC(=O)[C@@]3(F)CCOC3)C2)C1 ZINC000964669108
CC1=[NH+]CCN1CCN ZINC000001689759
C[C@H]([NH2+][C@H]1C[C@@H](C)c2c1c(O)ccc2F)c1cnn(C)c1 ZINC000756605427
C[NH+](C)CCOCc1ncn2c1CN(c1ncc3c(c1C#N)CCC[NH2+]C3)CCC2 ZINC001164999817
CC(C)C[NH2+][C@@H]1C[C@H](CO)[C@@H](O)[C@H]1O ZINC000225503312
CC(C)[N@H+](C)Cc1cnc2n1CCN(c1cc(Oc3ccnc(Cl)c3)c(F)cc1[N+](=O)[O-])[C@@H]2C ZINC001164860763
CSc1ccc(NC=C2Nc3ccc(Br)c(Cl)c3C2=O)cc1 ZINC000100381186
Cc1nn(-c2ccccc2)c(Oc2ccc(F)cc2F)c1C[N@H+](CC(C)C)C[C@@H](O)CN1CCOCC1 ZINC000036304003
CCSC1=NSC2=NC(=O)/C(=C\c3cccn3-c3ccc(C)cc3)C(=N)N12 ZINC000004909297
C1C[C@H]2CNC[C@@H]1[NH2+]2 ZINC000035325699
CCc1ccc(-c2nn(-c3ccccc3C)cc2C[NH2+]CC2CC[NH+](CCN(C)C)CC2)cc1 ZINC001461170798
[O-][N+](=C[C@H]1O[C@H](COCc2ccccc2)[C@H](OCc2ccccc2)[C@H](OCc2ccccc2)[C@H]1OCc1ccccc1)Cc1ccccc1 ZINC000004292827
CO[C@@H]1COC[C@H]1[NH2+]CCCC1(C#N)CCOCC1 ZINC000592154735
C[C@@H]([NH2+][C@@H]1CCOC1(C)C)c1cc2c(cc1O)CCCC2 ZINC000834874077
C#CC[NH2+]CC[C@@H]1CN(C(=O)C2(C)CC(F)(F)C2)C[C@H]1C ZINC001104897004
C[C@H]([NH2+]Cc1ccc(C2(C#N)CC2)cc1)c1cc(F)ccc1N1CC[NH+](C)CC1 ZINC000594919980
C#CCNC(=O)CC[NH2+]C[C@H]1COC2(CCC(C)CC2)O1 ZINC000491639206
CC#CC[NH2+]CC[C@H](C)NC(=O)[C@@H](C)C(C)(C)C ZINC001272866203
CC(C)COC[C@@H](O)C[NH+](C)C ZINC000005380636
Cc1nn(C)cc1C[N@H+](C)[C@@H](Cc1ccc(F)cc1)C1CC[NH+](Cc2ccc(OCCO)cc2)CC1 ZINC000014953846
CN(C)[Si](CCC(F)(F)C(F)(F)C(F)(F)C(F)(F)C(F)(F)C(F)(F)C(F)(F)C(F)(F)F)([NH+](C)C)[NH+](C)C ZINC000201631223
N=C1/C(=C/c2ccc(-c3ccc(F)cc3)o2)C(=O)N=C2SC(Cc3cccs3)=NN21 ZINC000033311436
CN(C)c1ccc([C@@H](CNCc2cn(C)nc2Br)[NH+](C)C)cc1 ZINC000898447724
CCO[C@@H]1C[C@@H](NC(NCc2ncnn2C)=[NH+]C)C1(CC)CC ZINC000095974074
COCCO[C@@H](C)C[N+](C)(C)C ZINC001204977434
Cn1cc(C[NH2+][C@@H](CO)Cc2ccc(F)cc2)c(-c2cc(F)ccc2F)n1 ZINC001202233066
C=CCOc1c(Br)cc(C[NH2+]Cc2cnn3ccccc23)cc1OCC ZINC000512875169
CC(C)CN1C[C@@H]2CN(c3nnc(-c4ccc[nH]4)n3CCC[NH+](C(C)C)C(C)C)CCN2C1=O ZINC001303174853
CCOC[C@H](O)C[N@H+](Cc1c(CC)nn(-c2ccccc2)c1Oc1ccc(F)cc1)C(C)C ZINC000036345820
Cc1nc2n(n1)C[C@H]([NH2+][C@@H](C)c1ccc(Br)c(Cl)c1)CC2 ZINC000657867082
C=CCOC(=O)C(F)(F)C(F)(F)C(F)(F)F ZINC000002571900
CO[C@@H]1CN(c2nnc([C@@H]3CCO[C@H]3C(C)(C)C)n2CC[NH+]2CCSCC2)CC1(C)C ZINC001300846109
COCCOc1cc2ncnc(N3Cc4nccn4C[C@@H](C[NH+](C)C)C3)c2cc1OCCOC ZINC001164733271
O=S(=O)(c1ccc(-c2noc(C3CCC4(CC[NH2+]C4)CC3)n2)cc1)C(F)(F)F ZINC001212124256
CC(C)(C)OC(=O)N1C[C@H]([NH2+][C@@]2(C)CC[C@H](O)CC2)C[C@H]1C(=O)N1CCSC1 ZINC001170035044
Cc1ccc(-c2csc3[nH]c(C[N@@H+](CCC(C)C)CC(C)(C)O)nc(=O)c23)c(C)c1 ZINC000036206474
Cc1ccc(S(=O)(=O)N(C[C@@H](O)C[NH+](CC(C)C)CC(C)C)c2cccc3ccccc32)cc1 ZINC000001768811
C[C@H](CCC#N)C[NH2+][C@H]1CCOC12CCOCC2 ZINC000898116444
Cc1cc(N2CCC([NH2+][C@@H]3CCCCNC3=O)CC2)nc(C(C)C)n1 ZINC000095499487
CN(C)C(=O)CN(CC[NH+](C)C)C(=O)C(=O)Nc1cc(F)cc(C#N)c1 ZINC000602050049
C[C@@H]1CCCN(C(F)(F)c2nc3[nH]cnc3c(Cl)n2)[C@H]1C ZINC001165052983
CC(C)COC[C@@H](O)C[N@H+](Cc1c(-c2ccccc2)nn(C)c1Oc1ccccc1F)C1CC1 ZINC000036316185
CN(C)c1ccc(N2C(=S)N[C@@H](c3ccccn3)[C@@H]2c2cccn2-c2cc[nH+]cc2)cc1 ZINC000223887243
Cc1csc(C[NH2+]C[C@@H]2C[C@H](C)CCN2C(=O)[C@H]2CCNC(=O)C2)n1 ZINC001087148049
CC[N@@H+]1CCN(c2ccc(S(=O)(=O)NCCC[NH+](C)C)cc2[N+](=O)[O-])C[C@@H]1C ZINC000611084388
CCN(CC)c1ccc(/N=C2/S/C(=C3\Sc4ccc(Cl)cc4N3C)C(=O)N2CC)c(C)c1 ZINC000006078573
Cc1cc(I)cc(NC(=O)N[C@H](CC[NH3+])C(F)F)c1 ZINC000415708389
Cc1cc(C)n(C[C@@H]2CN(c3nnc(-c4ccc(Cl)nc4)n3C[C@@H](C)[NH+](C)C)CCO2)n1 ZINC001290661390
CCO[C@@H](CC[NH+](C)C)C[NH2+][C@@H](C)c1ccc(S(=O)(=O)C(F)F)cc1 ZINC000269054723
Cc1cccc(O[C@@H](C)c2nnc(N3CC[NH+](CC(C)C)CC3)n2CC[N@@H+]2CCCC(C)(C)C2)c1C ZINC001360878658
CC[N@@H+]1C[C@@H](C)N(c2nnc(Cc3csc(C)n3)n2Cc2ccc(N(C)C)cc2C)C[C@@H]1C ZINC001313867863
CC[C@@H]([NH2+]C[C@@H](O)COc1ccccc1C(C)C)c1ccc(Br)cc1 ZINC000003441564
Cc1ccc(C)c(/N=C/c2cc(-c3ccccc3)n(-c3ccc([N+](=O)[O-])cc3)c2-c2ccccc2)c1 ZINC000100132003
Cc1csc2c1ncnc2N1CCC([NH2+]CCc2ccnn2C)CC1 ZINC000095527464
COc1nc(C)ccc1NC1=CCC[NH2+]C1 ZINC001159198047
N#CCC1(C[N@H+]2CCCC[C@H]2[C@H]2CCCN(C(=O)C(F)(F)F)C2)CC1 ZINC000878921606
COc1ccc(OCC[N+](C)(Cc2csc(Nc3ccccc3)n2)Cc2csc(Nc3ccccc3)n2)cc1 ZINC000102773643
Fc1ccc(Cn2nc(C[NH2+]CCCSc3nnnn3-c3ccccc3)c(-c3ccccc3)n2)cc1 ZINC000261492603
COCCO[C@]12CCC[C@@]1([NH2+]Cc1cc(C)c(Br)cn1)CCO2 ZINC000897998498
Cc1ccc(CN(Cc2c[nH]cn2)C2CC(C)(C)[NH2+]C(C)(C)C2)o1 ZINC000012116742
COc1ccc(C[N@H+](C)Cc2cc3cc(F)ccc3[nH]2)cc1OC[C@@H](O)C[NH+](C)C(C)C ZINC000012596850
OCC[N@@H+](Cc1cccc(OCC[NH+]2CCCCC2)c1)C[C@@H](O)CN1c2ccccc2Sc2ccccc21 ZINC000585273172
C#CCC[N@H+]1C[C@@H]2C[C@H]1CN2C(=O)[C@@H]1CCCC2(CC2)C1 ZINC001032404290
N#C[C@H]1C[NH2+]CC12CC(C(=O)NCC(F)(F)C(F)F)C2 ZINC000884334075
C[C@@H](O)CCC[NH2+]CC[N+](=O)[O-] ZINC000905356204
O=Cc1cc(F)cc(F)c1[N+](=O)[O-] ZINC000095642622
CC(C)[C@@H]([NH2+]C[C@@H](O)COCc1ccccc1)c1nc(-c2ccc([N+](=O)[O-])cc2)no1 ZINC000036160376
FC(F)(F)c1ccc(C(F)(F)F)c(Nc2ncnc3c2cnn3C2CC[NH2+]CC2)c1 ZINC000228935430
CCSc1ccc(C[NH2+][C@@H](CCC[NH3+])c2ccccc2)cc1 ZINC000925733135
Cc1ccc(C(=O)N2CCc3nnc([C@@H](CC(C)C)NC(=O)C[NH+](C)C)n3CC2)s1 ZINC000014969440
CC[N@@H+]1CCC[C@H]1Cn1c(CC(C)(C)C)nnc1N1CCN(CC(=O)N2CCCC[C@@H]2C)CC1 ZINC001296074769
C#CCSCCOC(=O)C12CCC[NH+](CCC1)C2 ZINC000893016638
C[C@H](c1ccccc1)N(Cc1ccc(C#N)cc1)C(=O)[C@@H]([NH3+])CCCC[NH+](C)C ZINC001160952076
CCC(CC)c1cc(C[NH2+][C@@H](CCC[NH3+])c2ccccc2)on1 ZINC000925513952
CCS(=O)(=O)C1=NSC2=NC(=O)/C(=C\c3cc(C)n(-c4cc(C)cc(C)c4)c3C)C(=N)N21 ZINC000020206919
Fc1cc(Br)ccc1[C@@H]1CCC[NH2+]1 ZINC000019517725
[NH2+]=C(NCC#Cc1ccc(C(F)(F)F)cc1)Nc1ccccc1OC(F)(F)F ZINC000305242999
[NH3+][C@]12C[C@H]1CN(c1cnc(-c3ccco3)cn1)C2 ZINC001165312894
Cc1c([N+](=O)[O-])cncc1[N+](=O)[O-] ZINC000098180701
CCS(=O)(=O)N1CC[C@H]2CO[C@H](C[NH+](C)C)[C@H]2C1 ZINC000096083116
Cc1cc(N2CCC([NH2+][C@H]3CCC[C@H]3Cc3ccc(F)cc3)CC2)nc(N)[nH+]1 ZINC000095367035
C1C[C@H]2CC[N@@H+]([C@H]3CCCOC3)C[C@@H]2O1 ZINC001254378839
Cc1nc(-c2cc(C)nc([C@@H]3CCCC[NH2+]3)n2)sc1CCO ZINC000257261094
C[C@@H]([NH2+]Cc1ccnc(N2CC[NH+](C)CC2)c1)c1cc2c(cc1O)CCCC2 ZINC000185042316
CCC[C@@H]([NH3+])CC ZINC000005649321
CCC(CC)[C@@H](Cn1c(-c2cccc(OC(F)F)c2)nnc1N1CC[NH+](C(C)(C)C)CC1)[NH+](C)C ZINC001545804719
Cc1ncc(C[NH2+][C@@H]2C[C@@H](C(=O)N3CCSC3)N(C(=O)OC(C)(C)C)C2)s1 ZINC001170014033
C[C@@H]1CCCN(c2cncc(C#N)n2)[C@@H]1CCC[NH3+] ZINC000596013664
OCCSC1=[NH+]CCN1 ZINC000001701404
C[C@H](Cc1nc([C@@H]2CCC[NH2+]2)no1)c1ccc(F)c(Br)c1 ZINC000647144573
CC(C)[N@H+](C)Cc1cc(=O)n2c(n1)CN(c1nc(Cl)nc3c1CC[NH2+]C3)CCC2 ZINC001164810832
C[C@@H]1[NH2+]CC[C@H]1Nc1ccc(N)c([N+](=O)[O-])n1 ZINC000600676639
CCCC[N@@H+]1CCCC[C@@H]1Cn1c([C@@H]2CCCOC2)nnc1N1CCC(NS(=O)(=O)CC)CC1 ZINC001294311800
C[NH2+]Cc1cn(Cc2ccc(Cl)cc2C#N)nn1 ZINC000603245245
CC1(C)O[C@@H]2O[C@@H](CN=[N+]=[N-])[C@@H](N=[N+]=[N-])[C@H](O)[C@@H]2O1 ZINC000005915158
CC(C)[C@](C)(O)Cn1c(-c2cc(Br)cn2C)nnc1N1C[C@@H]2CCC[N@@H+]2C[C@H]1C ZINC001305224576
C#CCC[N@@H+]1C[C@H]2[C@H](C1)[C@@H]1CC[C@H]2CN1C(=O)/C=C\C1CC1 ZINC001089783385
Cc1ccc(-n2c(-c3ccccc3)cc(CN=Nc3ccc([N+](=O)[O-])cc3[N+](=O)[O-])c2-c2ccccc2)cc1 ZINC000408729306
Cc1nn(-c2ccc(F)cc2)c(Oc2ccccc2F)c1C[N@@H+](C[C@@H](O)COC(C)C)C(C)C ZINC000036346580
C[NH+]=C(NCc1c(C)noc1C)N1CCN(CC(C)C)CC1 ZINC000073944682
Cc1cc(C[NH2+]C[C@@H](c2ccco2)N2CCCCC2)c(C)n1-c1ccnn1C(C)C ZINC000022804376
Cc1nc(-c2ccc(S(=O)(=O)N[C@@H](C)C(C)(C)C[NH+](C)C)s2)cs1 ZINC000121383412
O=C1NCc2c1c(N1CC[C@@H]3[C@H](C[C@@H](Cn4cncn4)[N@@H+]3CC3CC3)C1)nc(Cl)c2F ZINC001164739463
CC[NH+](CC)[C@@H](C)Cn1c(Cc2ccccc2F)nnc1N1CC[C@@H](N2CC[NH+](CC)CC2)C1 ZINC001296181853
Cc1cc(C#N)c(N2C[C@H]3OCC[N@@H+](C)[C@H]3C2)nc1C ZINC001164666147
CNC(=O)[C@@H](NC(=O)[C@@H]([NH3+])CC(C)C)C(C)(C)C ZINC000034520134
C[NH+](C)CCCNC(=O)c1cccc(-c2c[nH]nc2[C@@H]2CCC[N@H+](CCOCc3ccccc3)C2)c1 ZINC000257325625
CCOC(=O)[C@H]1CC[C@@H]([NH2+]C[C@H]2CN(C(=O)OC(C)(C)C)CC(C)(C)O2)CO1 ZINC001169357805
O[C@H]1CC[C@H](C[NH2+][C@H]2CCCOCC2)CC1 ZINC001170801199
C=CCC1(C(=O)N[C@@H]2CCC[NH2+][C@H]2C)CCOCC1 ZINC000424148609
CC(C)N(C)Cc1nn(-c2ncc3ccn(S(=O)(=O)c4ccccc4)c3n2)c2c1CC[NH2+]C2 ZINC001164679426
Cc1n[nH]c(C)c1[C@@H](C)[NH3+] ZINC000000054781
CC(C)[N@@H+]1CCCN(c2nnc([C@@H]3CCS(=O)(=O)C3)n2C[C@H]2C[C@@H](OC(C)(C)C)C2(C)C)CC1 ZINC001303310503
Cc1c(Br)c(N)ncc1[N+](=O)[O-] ZINC000019943184
N#CC1(CNC(=O)N2CCC[NH2+]CC2)CCCCC1 ZINC000595272948
C[NH+](C)CCN(CC[NH+](C)C)S(=O)(=O)c1c(Cl)nc2ccc(Br)cn21 ZINC001474930284
C=CCc1cc(CNc2ccc(Br)cc2C)cc(OCC)c1OCc1ccc(Cl)cc1 ZINC000408611455
CCN1CCC[C@@H]1C[N@H+](C/C=C/c1ccccc1OC)CC1CC[NH+](CCOC)CC1 ZINC000020542290
CN(CCc1ccccn1)[C@H]1[C@@H]2OC[C@@H](O2)[C@@H]([NH2+]Cc2ccc(OC(F)(F)F)cc2)[C@@H]1O ZINC000012489903
O[C@@H](C[NH2+]C1CCCC1)COCCOC12CC3CC(CC(C3)C1)C2 ZINC000041689949
CC[N+](C)(C)C(C)(C)C ZINC000001709065
CCC(CC)(CNC(=O)Nc1ccc(C)c(NC(=O)NCC(CC)(CC)[NH+](C)C)c1)[NH+](C)C ZINC000031094586
Cc1nn(-c2cccc(C)c2)cc1C[NH2+][C@@](C)(CO)Cc1ccc(Br)cc1 ZINC001203283738
C[C@@H]1CCc2c(sc3nc(CN4CCCCC4)nc(N4Cc5ncnn5C5(CC[NH2+]CC5)C4)c23)C1 ZINC001164414958
C[C@](O)(C[C@H](O)C[NH2+][C@H]1CCC[C@H]1C#N)C1CC1 ZINC000601962793
CN(CCC[NH2+]Cc1ccc(-n2ccc(C(F)(F)F)n2)cc1)CC(F)(F)F ZINC000237089119
CC(C)CC[C@](C)(O)Cn1c(N2CCCc3sccc3C2)nnc1[C@@]1(OC(C)C)CCOC1 ZINC001359900052
C#CC[NH2+][C@H]1CN(C(=O)c2cc(C(C)C)n[nH]2)C[C@@H]1C ZINC000939174672
C=CCN1C(=S)N=NC1c1sc(NC(=O)c2cc(C(C)C)nc3c2c(C)nn3C)nc1C ZINC000022972932
Cc1ccc(Oc2cc(Br)ccc2CN2C[C@@H](C[NH+](C)C)[C@H](C[NH+](C)C)C2)cc1 ZINC001462501123
C[C@@H]([NH2+]C(C)(C)Cn1c(-c2ccc[nH]2)nnc1N1CC[NH+](CCC(C)(C)C)CC1)c1ccccc1 ZINC001360644553
CC(C)Cc1nnc(N2CCO[C@@H](c3cccc(OC(F)F)c3)C2)n1C[C@](C)(O)c1cccs1 ZINC001359866221
COC[C@@H]1CCO[C@@H]1c1nnc(N2CC[NH+](CC(C)C)CC2)n1CC[NH+]1CCSCC1 ZINC001505080848
CC[NH+]1CCN([C@H](C)Cn2c([C@@H]3CCC(=O)N3)nnc2N2CC[NH+](CCC(C)(C)C)CC2)CC1 ZINC001502312547
C[C@H](Cn1c(-c2csc(N3CCOCC3)n2)nnc1N1C[C@@H](C)S[C@H](C)C1)[NH+](C)C ZINC001291238902
CC[NH+](CC)[C@@H](Cn1c(-c2noc3c2COCC3)nnc1N(C)C[C@@H](C)C#N)c1ccsc1 ZINC001313674374
N#Cc1cc(-c2ccc(N3CC[NH2+]CC3)nc2)ccc1O ZINC000600780928
Cc1cccc2c3nn4cnnc4nc3[nH]c21 ZINC000018190483
COCC[N@@H+]1CC2(C[C@@H]1COCC1CC1)CCN(c1nc(C(C)(C)C)nc(Cl)c1C)CC2 ZINC001164788719
C=CCNC(=S)NCC1(SC)CC[NH+](C)CC1 ZINC000811710900
CC[N@H+](C)C1CC[NH+](CC[C@@H](C)CCCC(C)(C)OC)CC1 ZINC001208214598
Cc1cc(C=C2C(=O)N(C)C(=S)N(C)C2=O)c(C)n1-c1cc[nH+]cc1 ZINC000002378613
Cc1nonc1CSc1nc(C)cc(C)c1C#N ZINC000256055453
CC[C@@]1(C)CN(c2nnc(COc3ccccc3F)n2C[C@H]2CCC[N@@H+]2CCCO)CCO1 ZINC001292379285
C[N@H+]1CC=C(Nc2cnc3c(c2)COCC3)CC1 ZINC001208719083
[NH3+][C@H]1CC[C@H](C(=O)N2CCN(c3ncc(C(F)(F)F)cc3Cl)CC2)C1 ZINC000178657263
C[C@@H](CCS(C)(=O)=O)[NH2+]Cc1cc(F)ccc1Br ZINC000090189229
CC1(C)[C@H]2C[NH+](C[C@@H](O)COc3ccc(OC[C@@H](O)C[N@H+]4C[C@@H]5C(C)(C)[C@@]56CC[C@]6(C)C4)cc3)C[C@]3(C)CC[C@@]213 ZINC000828588530
CCOc1cccc2cc([C@@H](C)[NH2+]CCCCCC[NH3+])oc21 ZINC000843343231
[NH2+]=C(CN1CC(F)(F)C[C@@H]1CO)NO ZINC000409432727
CC[NH2+]CCCC[C@@H]([NH3+])C(=O)[O-] ZINC000006385309
C=CC[C@H](CC)NC(=O)C(=O)N1CC[C@]2(C1)CCC[NH2+]C2 ZINC000582171616
C=CCOC[C@H](O)C[N@@H+](Cc1c(-c2ccccc2)noc1N1CCCC[C@@H]1C)C[C@@H]1CCCO1 ZINC000105005528
COC(=O)[C@@H](Nc1ncnc(N2CC[NH2+]CC2)c1[N+](=O)[O-])C(C)(C)[NH3+] ZINC001155368264
O=S(=O)(c1ccc(-c2noc([C@H]3CCCC[C@@]34CC[NH2+]C4)n2)cc1)C(F)(F)F ZINC001212118130
COCC[N@@H+]1CC2(C[C@@H]1COCC1CC1)CCN(c1cc(/C=C/N(C)C)c([N+](=O)[O-])cn1)CC2 ZINC001164790637
N#CC1(C(=O)NC[C@@H]2C[N@@H+]3CCC[C@@H]3CO2)CC2(CC2)C1 ZINC000865061279
CC(C)(C)OC1CC([NH2+]C2CCN(CC#N)CC2)C1 ZINC000611519182
BrN=C1C=CC(=NBr)C=C1 ZINC000001579992
CC(C)NS(=O)(=O)c1ccccc1[N+](=O)[O-] ZINC000003075297
Cc1nn(-c2ccccc2)c(Oc2ccc(C)cc2)c1C[N@@H+](C[C@@H](O)COC(C)C)C(C)C ZINC000036345858
O=S(=O)(c1ccc(C[NH2+]Cc2ccc(-n3cncn3)c(F)c2)cc1)N1CCCCC1 ZINC000040040710
CCC1(CC)[C@H](OC)C[C@@H]1NC(=[NH2+])N1CCSCC1 ZINC000262454192
C[C@@H]([NH2+]CCCCn1cc(Br)cn1)c1cccc(-n2ccnn2)c1 ZINC000286990428
Cc1nn2c(nc(-c3cnn(C)c3C)cc2C(F)F)c1Br ZINC000002786796
CC(=O)N1CCC[N@@H+]([C@@H]2CN(c3nnc(C(C)(C)C)n3C[C@@H](CC(C)C)[NH+](C)C)C[C@@H]2C)CC1 ZINC001286871176
CC(C)CCN1CC[N@@H+](C2CSCCSC2)C[C@H]1CCO ZINC000036385597
CCN(CC(C)C)c1nnc([C@H]2CN(S(C)(=O)=O)CCO2)n1C[C@H](c1ccc(C)cc1)[NH+](C)C ZINC001295285450
Cc1noc(C)c1CN1C[C@H]2C[C@@H](C1)[N@H+](CCO)C2 ZINC000096252258
N#Cc1cc(C[NH2+]C2CCN([C@@H]3CCOC3)CC2)cs1 ZINC000922262336
Cc1ccc(-c2nn(-c3cccc(F)c3)cc2C[NH2+]Cc2cnn(Cc3ccccc3)c2)o1 ZINC000012716974
COCCC1(Cn2c(Cc3csc(C)n3)nnc2N2CC[NH+](CC(C)C)CC2)CCCC1 ZINC001315986941
c1nsnc1C[NH2+][C@@H]1CCC[C@@H]2C[C@@H]21 ZINC000694656135
CSc1cnc(Cl)c(C(F)(F)N2CCn3c(C[N@H+](C)C(C)C)cnc3[C@@H]2C)c1 ZINC001164860495
C[C@@H](Cn1cccn1)[NH2+]CC(=O)N(C)C1(C#N)CCCCC1 ZINC000069382665
Fc1cnc(N2CCC[C@@]3(C[NH2+]CCO3)C2)nc1 ZINC000096226803
Cc1ncc(F)c(N[C@@H]2C=C[C@@H]3C[NH2+]C[C@H]23)n1 ZINC001162795674
Cc1ccsc1C[N@H+](CC1=Cc2ccccc2OC1)C[C@@H](C)O ZINC000057810253
C[C@H]1[C@@H]([NH3+])CCN1c1nc2c(cc1C#N)CCCC2(C)C ZINC000420245198
CC(C)[C@@H]([NH2+]CC1(O)CCS(=O)(=O)CC1)c1ccc(C(F)(F)F)cc1 ZINC000537124293
COC[C@H]1CCCN(c2nnc(Cc3c(F)cccc3F)n2C[C@H](c2ccsc2)[NH+](C)C)C1 ZINC001315898942
Cc1cc(C)c(-c2nnc(SCc3nc(C#N)cs3)o2)c(C)c1 ZINC000416909491
C[C@H]1O[C@@H](C)[C@H](C)[C@H]1[NH2+]C[C@H](O)CC1(C#N)CCOCC1 ZINC000599625146
CC(C)[C@@H](C(=O)N1C[C@@H](O)[C@H](NC(=O)[C@H]2CC[C@H](C)CC2)C1)[NH+](C)C ZINC001024939092
N=c1nc([C@@H]2CCC[NH2+]2)ccn1[C@H]1C[C@H]2C[C@H]2C1 ZINC001167941499
Cc1csc(Cn2cc(C)c([N+](=O)[O-])n2)n1 ZINC000225544544
CC[NH+](CC)[C@H](C)Cn1c(-c2ccccn2)nnc1N1CCN(c2ccc(C#N)cc2Cl)CC1 ZINC001313722624
CCc1nn(-c2ccc(F)cc2)c(N2CC[NH+](C(C)C)CC2)c1CN(CC(C)C)S(=O)(=O)c1ccc(OC)cc1 ZINC000101318418
C[C@@H]([NH2+]CCCN1CC[NH2+]CC1)c1cc(Br)cc(Cl)c1[O-] ZINC000817934707
COC[C@H]1C[C@@H]([NH2+]CC(C)C)[C@H](O)[C@@H]1O ZINC000225508952
CC(C)C[C@@H](Cn1c(Cc2c(F)cccc2F)nnc1N1CC[NH+](CCC(C)(C)C)CC1)[NH+](C)C ZINC001359771115
CC(C)OC[C@@H](O)C[N@H+](Cc1c(-c2ccccc2)nn(C)c1Oc1ccccc1F)C(C)C ZINC000036306770
C=CCC(F)(F)C(=O)NC1CC[NH+]([C@@H]2CCOC2)CC1 ZINC000815797891
CC(C)(C)OC(=O)[C@]1(C)CC[N@H+](CCOCCC#N)C1 ZINC000459556955
CO[C@@H](C)C[NH2+][C@@H]1CN(C(=O)CSCC#N)C[C@H]1c1cncn1C ZINC001130921061
C[NH+](C)Cc1ccnc(N(C[C@@H]2CCC[C@@]3(CC[NH2+]C3)O2)S(=O)(=O)C2CC2)c1 ZINC001164952398
CN(Cc1ccco1)Cc1cncc2c1CCN(c1cc(OC3CC[NH+](C)CC3)cc[nH+]1)C2 ZINC001164911818
CC(C)CNc1ncnc2nc[nH]c21 ZINC000000213813
CC[C@H](C)[N@H+](C)CCn1c(-c2csc(N3CCOCC3)n2)nnc1N1CCCO[C@H](C)C1 ZINC001291772480
CC(C)(C)N([C@@H]1COC2(C1)CC[NH2+]CC2)[C@@](F)(COc1cncc(Cl)n1)C(F)F ZINC001164734275
Cc1ccc(Br)c(S(=O)(=O)N[C@H](C)C(C)(C)C[NH+](C)C)c1 ZINC000128181830
Cc1cc(C#N)cc(N2CC[NH+]([C@H]3CCSC3)CC2)n1 ZINC000376457094
Cn1cnc2c1c(=O)n(CCC[N@H+](C)CCN1CC[NH2+]CC1)c(=O)n2C ZINC000649409630
CCCCCC[C@@H](CCC)[NH2+]CC[C@H]1C[NH2+]Cc2cccn2C1 ZINC001246137704
C[C@H](C[NH2+]Cc1cc(Br)c2c(c1)OCCCO2)Cn1cccn1 ZINC000067449169
OC[C@H](C[NH2+]C1CCN(C2CC2)CC1)Cc1ccc(F)c(Br)c1 ZINC000459566107
C[N@@H+]1CCC[C@]2(CCN(S(=O)(=O)c3ccc(C(F)(F)F)c(F)c3)C2)C1 ZINC000645092945
COCCc1nc(C)c([C@H](C)[NH2+]CCSCc2ccccc2C#N)s1 ZINC000181395084
COc1cnc(Br)c(Nc2cnc(OC)cc2C)c1 ZINC001209869246
C[C@@H](Cc1ccc(Cl)cc1Cl)[NH2+]CCCCCC[NH3+] ZINC001246166062
C=CCOc1ccc(Br)cc1/C=C1\SC(=Nc2cc(C)c(C)c([N+](=O)[O-])c2)NC1=O ZINC000408817684
CC(C)(C[NH2+]Cc1cn(CCC#N)nc1-c1ccncc1)c1cccnc1 ZINC000414563711
CC[C@@H](C(=O)N[C@H]1C[C@H]2CC[C@@H]1[N@@H+]2CCOCC1CCC1)[NH+](CC)CC ZINC001109714335
CC[NH+](CC)CCOC(=O)c1c(C)oc2cc3c(cc21)oc(C)c3C(=O)OCC[NH+](CC)CC ZINC000005463529
C[C@@]1(N(CC[NH2+]Cc2ccc(N)cc2)Cc2ccc(N)cc2)CCS(=O)(=O)C1 ZINC000575420412
CCO[C@@H]1C[C@@H](N(C)c2nnc(COc3ccc(C#N)cc3)n2C[C@@]2([NH+](C)C)CCSC2)C1(C)C ZINC001314246279
C[C@@H](C[NH2+][C@@H](C)c1cc(Br)c(F)cc1[O-])CN1CC[NH+](C)CC1 ZINC000756535440
OCc1ccc(Cc2ccco2)n1Cc1ccc(Cl)cc1 ZINC000226031808
Cn1cc(C(=O)N(CC[NH+](C)C)CC[NH+](C)C)c(=O)n(C)c1=O ZINC000735045290
C#CCN(CC#C)C(=S)NCC(C)(C)C[NH+](C)C ZINC000490799817
[NH3+]C[C@@H](NCc1ncc(Br)cc1Br)C1CCCC1 ZINC000415071909
CCCC/[NH+]=C(\NC)c1ccc(NC(=O)c2ccc(C(=O)Nc3ccc(/C(NC)=[NH+]/CCCC)cc3)cc2)cc1 ZINC000004726706
C=C(Cl)COc1ccc([C@@H](C)[NH2+]C[C@H](C(C)C)N2CC[NH+](C)CC2)cc1 ZINC000132566155
C=C(C)Cn1c([C@@H]2OCC[C@@H]2C)nnc1N1CC[N@@H+](C2CCC2)C[C@@H](C)C1 ZINC000453457215
OC[C@H](C[NH2+][C@H]1[C@H]2CCO[C@H]2C12CCC2)Cc1cc(F)cc(Br)c1 ZINC000414181876
CCN1C(=O)/C(=C/c2cc(C)n(-c3cc(C)c(Br)c(C)c3)c2C)SC1=S ZINC000409136698
CC(C)C(C)(C)C(=O)N1C[C@@H](C)[C@H](CC[NH2+][C@H](C)C(=O)NC(N)=O)C1 ZINC001104237871
CCc1nn(-c2ccccc2)c(N2CC[NH+](CC)CC2)c1C[N@H+](Cc1ccc(C)s1)C(C)C ZINC000034836850
N#Cc1cnn2c1NC[C@H](C[N@@H+]1CC[C@@H]3CCC[C@H]31)C2 ZINC000592508461
Cc1cccc(OCc2nnc(N3CC[C@@H]([NH+]4CCCCC4)C3)n2C[C@@H](CC(C)C)[NH+](C)C)c1 ZINC001492543145
CCn1nccc1[C@@H](C)[NH3+] ZINC000004298931
C=CCn1cc(C[NH2+][C@H]2CC[C@@H](C)SC2)nn1 ZINC000655777132
O=[N+]([O-])c1cc(C(F)(F)F)ccc1S(=O)(=O)N1CC[C@@]2(CCC[NH2+]2)C1 ZINC000420471417
C=CCc1cc(/C=N/c2ccc([N+](=O)[O-])cc2)cc(OCC)c1Oc1ccc([N+](=O)[O-])cc1[N+](=O)[O-] ZINC000409090074
Clc1c(Cl)c(/C=N\N=C/c2ccco2)c(Cl)c(Cl)c1/C=N/N=C/c1ccco1 ZINC000104098863
C[C@@H]1C[C@@H]([NH3+])CN1CCn1ccc([N+](=O)[O-])n1 ZINC000601329637
CC(C)C[C@@H](Cc1cccc(Cl)c1)[NH2+]CC[C@H](C)[NH+](C)C ZINC001462466355
CCOCCOC[C@H](O)C[NH2+]Cc1cc(Br)ccc1O ZINC000791007490
CC(C)C[C@H](Cn1c([C@@H]2CCO[C@H]2C(C)(C)C)nnc1N1CC[C@@H](N2CCCC2=O)C1)[NH+](C)C ZINC001302824404
Nc1[nH+]ccn1N ZINC000034499538
CC(C)c1nnc(N(C)[C@@H](C)c2ccc(F)c(F)c2)n1CCC[NH+]1CCN(c2cc[nH+]cc2)CC1 ZINC001359677291
Cc1cc(CN2CCN(c3nnc(-c4cccc(C)n4)n3CC(C)(C)C[NH+](C)C)CC2)no1 ZINC001289985405
COCc1nn(-c2nc(CN3CCC(C)CC3)nc3sc4c(c32)CCC4)c2c1C[NH2+]C2 ZINC001164715349
Cc1cc(C)cc(OCc2nnc(N3CCC[N@@H+](C(C)C)CC3)n2C[C@@H](C)[NH+]2CCC(C)CC2)c1 ZINC001361034965
Cc1sc2nc(CN3CCC(C)CC3)nc(N3CCC([N@@H+](C)C(C)C)CC3)c2c1C ZINC000058210567
COCC[N@@H+]1CC2(C[C@@H]1COCC1CC1)CCN(c1nc(Cl)nc3c1nc(C)n3C)CC2 ZINC001164790672
Cn1cc(CN2CCC[NH2+]CC2)c([N+](=O)[O-])n1 ZINC000603430089
CCOc1cc(C[NH2+]CC(C)(C)CC#N)cc(Br)c1OC(F)F ZINC000459739025
C[C@@H]([NH2+]CCCc1nc(-c2ccncc2)cs1)c1ccc(OCC#N)cc1 ZINC000181960192
C[NH2+]C1CC(C(=O)N2C[C@@H](C)C[C@H](C)C2)C1 ZINC000693614486
C=C(C)CC[N@H+]1C[C@H]2OCCN(C(=O)CCC[NH+](CCC)CCC)[C@H]2C1 ZINC001218951965
Cc1cc(Cl)c(C)c(N2CC[N@@H+]3C[C@H](Oc4cncnc4)C[C@@H]3C2)n1 ZINC001164743895
[NH3+][C@@H]1[C@@H]2[C@H]3CCN2C[C@@H]1O3 ZINC000019365214
CCC(C)(C)Cn1c([C@@H]2CN(S(C)(=O)=O)CCO2)nnc1N1CC[NH+](CCC(C)(C)C)CC1 ZINC001291353919
C[C@@H]([NH2+]Cc1ccc(C(F)(F)F)cn1)c1ccc(N2CCOC2=O)cc1 ZINC000278651949
CC(C)CC1=NNC(N)=[NH+]N1 ZINC000049474205
Fc1ncc(Br)cc1Nc1nccnc1Cl ZINC001211265331
Cc1nc(Cc2nnc(N3CC(=O)N(C)[C@@H](C)C3)n2CCCC[N@@H+]2CCCC[C@@H]2C)cs1 ZINC001290404341
Cc1ccc(-c2cc3c(c(OC[C@@H]4CCC[N@@H+](C)C4)c2)OCC[NH+](Cc2ccccc2O)C3)s1 ZINC000014878916
CCS(=O)(=O)NCCC[NH2+]Cc1ccc(N(C)Cc2cccs2)cc1 ZINC000823742669
O[C@@H]1C[C@@H]2C[NH2+]C[C@@H]12 ZINC000080587199
C[NH2+]CNC(=O)Nc1ccc(Oc2c(F)c(F)c(Oc3ccc(NC(=O)NC[NH2+]C)cc3)c(F)c2F)cc1 ZINC000102926064
COCC#CC[NH2+][C@@H]1CN(C(=O)CCC(F)F)C[C@H]1c1cncn1C ZINC001131033463
C[NH2+][C@@H](C)Cc1noc(-c2nnn(-c3ccccc3Br)c2C)n1 ZINC000904076735
CC(C)[C@@H]([NH2+]C[C@H](O)COc1ccc(C(C)(C)c2ccccc2)cc1)c1nncn1C ZINC000510932595
C[C@H]1COC2(CCCC2)C[N@@H+]1CCOCCC#N ZINC000595805979
CC(C)[C@H](C)NC(=O)C[NH2+]CC1(CCNC(=O)[C@H]2OCC[C@H]2C)CC1 ZINC001167263012
CC[NH+](CC)Cc1ccc(C(=O)N2CC[C@@H]3[C@H](C2)[C@@H](c2ccc(F)cc2F)C[N@@H+]3Cc2ccccc2)o1 ZINC000257222776
Cc1ccc(-c2noc([C@@H](C)N3CCN(S(=O)(=O)c4ccc5c(c4)OCCO5)CC3)n2)cc1F ZINC000012854928
C[N@@H+]1CC[C@@]2(C1)CCCN(C[C@@H](C#N)CCC#N)C2 ZINC000595508832
O=C(OCC(F)(F)F)OCC(F)(F)C(F)(F)F ZINC000138696596
CC1(C)CCCc2cc(C#N)c(N3CC[C@@H]4[C@@H](C[C@@H](Cn5cncn5)[N@@H+]4CC4CC4)C3)nc21 ZINC001164744668
CCCCn1c([C@H](CC)[NH+](C)C)nn(CN(CC)[C@@H](C)C#N)c1=S ZINC000853577957
C1CC1[C@@H]1C[C@H]([NH2+]C2CCC(=C3CCC3)CC2)CCO1 ZINC000585117459
CCN1C[C@@]23C[NH2+]C[C@@H](C[C@@H]2S1(=O)=O)O3 ZINC000096264047
CCN(CC)S(=O)(=O)c1ccc(CC[NH2+][C@@H](C)Cc2ccc(OC)cc2)s1 ZINC000468368609
CCc1ccc(N2C(=O)/C(=C/c3sccc3C)C(=O)[N-]C2=S)cc1 ZINC000408992341
C[C@@H]1C[C@@H](C)C[NH+](C(C)(C)Cn2c(N3CCN(c4cnn(C)c4)CC3)nnc2C(C)(C)C)C1 ZINC001304912945
CC(C)Oc1ccc([C@@H](CC[NH2+]Cc2ccc(N(C)C)cc2)c2ccc(F)cc2)cc1 ZINC000002450075
CC(C)n1cc[n+](C(C)C)c1 ZINC000002513722
Cc1cnn(CCN(CCCS(=O)(=O)c2ccc(F)cc2)CCCS(=O)(=O)c2ccc(F)cc2)c1 ZINC000070008397
[NH3+]CCCCNc1nc(Nc2ccc([N+](=O)[O-])cc2)nc(OC(C(F)(F)F)C(F)(F)F)n1 ZINC000009113803
Cc1nc2scc[n+]2c(C)c1C ZINC000004795595
Nc1c(Br)cc(Br)cc1C[NH2+]CC1(CO)CC2(CCC2)C1 ZINC000434988991
Cc1noc(/C=C/c2ccc(-c3cc(C)c(C)cc3Br)o2)c1[N+](=O)[O-] ZINC000000679229
C=C(C)[C@@H]1OCC[C@@H]1CNC(=O)N[C@@H](C)C[C@@H](C)[NH3+] ZINC000565655286
CCCN(Cc1c(CC)nn(-c2ccc(F)cc2)c1N1CC[NH+](C(C)C)CC1)C(=O)Cc1cccs1 ZINC000034835421
C=CCOCC[N@H+]1C[C@@H](CNC(=O)CCC[NH+](CCC)CCC)[C@H](C)C1 ZINC001102507716
Cc1nn([C@H]2CCS(=O)(=O)C2)c(C)c1CNC=O ZINC000217399926
S=c1nnn([C@H]2CCC[NH2+]2)[nH]1 ZINC000016952145
CN(C)c1ccc([C@@H](CNS(=O)(=O)CCCc2ccc(C(F)(F)F)cc2)[NH+](C)C)cc1 ZINC001309933592
O=[N+]([O-])c1cc(/N=C/c2cc(-c3ccccc3)n(-c3ccccc3)c2-c2ccccc2)ccc1Cl ZINC000408740431
CCCCCC[NH+](CCCCCC)[C@@H](C)[C@@H](O)c1cc(C)c2ccc3cc(C(C)C)ccc3c2c1 ZINC000004416732
CCC[NH+](CCC)CCCC(=O)N[C@@H]1C[C@H]2CC[C@@H]1[N@@H+]2C[C@H]1CCOC1 ZINC001111269215
Cc1c([C@@H](C)[NH2+]CC2(O)CCC(F)(F)CC2)nnn1-c1ccc(Cl)cc1 ZINC000658323982
[NH3+]CCCN(CCCCN(CCC[NH3+])C(=O)OCc1ccccc1)C(=O)OCc1ccccc1 ZINC000005834418
CC(C)=CC[NH2+][C@H](C)C[C@@H](C)NC(=O)C#CC1CC1 ZINC001134322997
[NH3+]C1CN(CCF)C1 ZINC000087776636
C=C(Cl)C[NH2+][C@@H]1CN(C(=O)CS(=O)(=O)NC(C)(C)C)C[C@H]1C ZINC001216778269
CC(C)c1ccc(Nc2ncnc3c2cnn3C2CC[NH2+]CC2)cc1 ZINC000228932721
CC1CCC(NS(=O)(=O)c2ccc(N3C[C@@H](C[NH+](C)C)[C@H](C[NH+](C)C)C3)c([N+](=O)[O-])c2)CC1 ZINC001307185060
CC(C)(C)OC(=O)n1ccnc1 ZINC000000155862
C=C[C@](C)(O)CC(=O)N1C[C@@H](C)[C@H]([NH2+]CCCS(=O)(=O)N(C)C)C1 ZINC001214535587
COc1c(Br)cc(Br)cc1C[NH2+]CCSc1nnnn1C ZINC000016363656
CC(C)C[N@@H+]1CCO[C@H](Cn2c(-c3cc(Br)c[nH]3)nnc2N(C)C2CCC2)C1 ZINC001303201288
[NH3+]CC1(CO)CC(O)C1 ZINC000084985674
OC[C@@H]1[NH2+]CCC[C@@H]1O ZINC000001562145
CC[C@@H](C)c1ccc([C@@H](C)[NH2+]CC(=O)Nc2nc(-c3ccc(Br)cc3)cs2)cc1 ZINC000002789207
Cc1ccc(S(=O)(=O)OC2(CCCCC3(OS(=O)(=O)c4ccc(C)cc4)CC3)CC2)cc1 ZINC000104816379
CN(CC[NH+](C)C)[C@H]1[C@@H](C[NH2+]C2CCN(C)CC2)O[C@@H](CO)[C@H]1O ZINC000020464983
N#Cc1ccc2ncc(C[NH2+]Cc3cn(-c4ccccc4)nc3-c3ccccc3)n2c1 ZINC000237857090
CC(C)[N@H+](C)Cc1cnc2n1CCN(c1cc(Cl)nc(-c3ccc(F)c(Cl)c3)n1)[C@@H]2C ZINC001164857336
C[C@@H](O)[C@@H](O)C[NH2+]Cc1ccc(C(C)(C)C#N)cc1 ZINC000865737765
Cc1ccc(S(=O)(=O)NCCC[NH+](C)C)cc1C(=O)N1CCN(c2cc[nH+]cc2)C[C@H]1C ZINC001471937304
[NH3+]CCS(=O)(=O)c1cccs1 ZINC000011896445
O=C(/C(F)=C(\F)C(F)(C(F)(F)F)C(F)(F)F)C(F)(F)C(F)(F)F ZINC000095681751
CCCCn1c(N)c(N(CCC(C)C)C(=O)C[NH2+][C@H](C)c2ccccc2)c(=O)[nH]c1=O ZINC000013096345
C[C@@H]1CN(C(=O)CCCC[NH+](C)C)C[C@H]1C[NH2+]CCCC1CCOCC1 ZINC001106899505
CCCC[NH+](CCCC)CCNc1ccc(C)c2sc3ccc([N+](=O)[O-])cc3c(=O)c12 ZINC000004706026
c1ccc(C([NH2+]CCOC(c2ccccc2)(c2ccccc2)c2ccccc2)(c2ccccc2)c2ccccc2)cc1 ZINC000004552072
O=S(=O)(c1ccc(CC[NH2+]Cc2cnc(-c3ccsc3)s2)s1)N1CCCCC1 ZINC001200752122
C[C@H](NS(C)(=O)=O)c1nnc(N2CC[C@H](C)[C@@H]2C)n1CC(C)(C)[N@H+]1C[C@H](C)C[C@H](C)C1 ZINC001291000679
Brc1cccc(-c2nc(CN3CC[C@H]4C[NH2+]C[C@H]4C3)cs2)c1 ZINC000566229928
COc1cc(C[N@H+](C)CCC2CCOCC2)ccc1OC[C@@H](O)C[NH+](C)C1CCCCC1 ZINC000015063289
C=C1CC[C@@H](OC(=O)c2cc([N+](=O)[O-])cc([N+](=O)[O-])c2)C/C1=C/C=C1\CCC[C@@]2(C)[C@H]1CC[C@H]2[C@H](C)/C=C/[C@H](C)C(C)C ZINC000100930881
O=[N+](N=C1C=CC(=NNc2ccccc2)C=C1)c1ccc(N=Nc2ccc(N=Nc3ccccc3)cc2)cc1 ZINC000368083190
C[C@@H]1C[N@H+](C)CC1N=Nc1ncc(Br)cn1 ZINC000848420478
C#CC[NH2+][C@H]1CCN(C(=O)C2=CCOCC2)C[C@H]1CC ZINC001037831701
CC[N@@H+]1CCC[C@@H]1Cn1c([C@@H]2CCS(=O)(=O)C2)nnc1N(C)Cc1ccc(F)cc1F ZINC001296067898
CC(C)[N@H+](C)CC1CCN(c2nnc(CC(C)(C)C)n2CC[NH+]2CCc3sccc3C2)CC1 ZINC001360095588
CSC1(Cn2c(CC(C)C)nnc2N2CCC(n3cc([N+](=O)[O-])cn3)CC2)CC[NH+](C)CC1 ZINC001302609932
C=CC[NH2+][C@H]1CCN(C(=O)[C@H]2CCC2(F)F)[C@H]1C ZINC001074704137
Cc1c(Br)cc(S(=O)(=O)NC2(C[NH3+])CCCC2)cc1[N+](=O)[O-] ZINC000237724860
C=CCN1CC2(CCC1=O)CCN(c1cc(C)[nH+]c(N)n1)CC2 ZINC000091997695
CCOc1cccc(C[NH2+]CCSc2nnnn2-c2ccccc2)c1OCc1ccccc1 ZINC000022108135
C=C[C@@H]1OCC[C@H]1NC(=O)N(C)[C@H]1CC[N@@H+](CC)[C@@H](C)C1 ZINC000459027949
C=CC[C@@H](CO)[NH2+]C1CCN(c2nccs2)CC1 ZINC000186706519
CC[C@@H](C)[NH2+]C[C@@H](C)O ZINC000001716812
c1nc2ncnc(N3CCC([NH2+][C@@H]4COC5(CCCC5)C4)CC3)c2[nH]1 ZINC000095502306
CCCC[C@@H](O)C[N@@H+](Cc1c(CC)nn(-c2ccccc2)c1Oc1ccc(C)cc1)CC1CC1 ZINC000036346554
O=C(NCCC1=CCCCC1)[C@@H]1CC12CC[NH+](Cc1cc(C[NH+]3CCCCC3)cs1)CC2 ZINC000014879353
Cc1cc(Br)c([O-])c(C[NH2+]C2CCC([NH+]3CCNCC3)CC2)c1 ZINC000841087347
COc1nccc(Nc2c[nH+]cn2C)c1F ZINC001211248134
C=CC[N+]1([C@H]2C[C@@H]3[C@@H]4CC[C@@H]5C[C@H](OC(C)=O)[C@@H]([NH+]6CCOCC6)C[C@]5(C)[C@@H]4CC[C@]3(C)[C@H]2O)CCCC1 ZINC000097978420
N#Cc1ccc(-c2nccnc2Cl)nc1Cl ZINC000035572384
CCC(CC)[C@@H](Cn1c(-c2ccc(Cl)cc2F)nnc1N1CC[NH+](C(C)C)CC1)[NH+](C)C ZINC001545808335
FC(F)(F)c1ccc(C#CCN[C@@H]([C@@H]2CCOC2)C(F)(F)F)cc1 ZINC000933002105
C[N@@H+]1C[C@@H](C[NH2+]Cc2cn(CCC#N)nc2-c2ccccc2)[C@H](c2ccccc2)C1 ZINC000592376469
Cc1ccccc1Cc1nnc(N2CCC(NS(C)(=O)=O)CC2)n1C[C@H](CC(C)C)[NH+](C)C ZINC001290164563
CCc1nnc(N2CCN(c3cccc(F)c3C#N)CC2)n1C[C@@H](c1cccs1)[NH+](C)C ZINC001306193281
CCC[C@@H]1[C@@H](c2ccc(Cl)cc2)[NH2+][C@H](c2ccc(Cl)cc2)[C@H](C)[C@@]1(O)CCC ZINC000102696869
C[NH2+]Cc1sccc1C ZINC000000570974
C[C@H](C(=O)NC(C)(C)C)n1cc([C@@H]([NH3+])c2ccc(Br)cc2)nn1 ZINC000640882938
CSc1nc(C[N@@H+](Cc2ccc(F)cc2)CC2CC[NH2+]CC2)ccc1C#N ZINC001236382059
Cc1ccc(NN=C2C=CC(=O)C(C=O)=C2)cc1 ZINC000070461642
Cc1cc(Br)cc(C[NH2+]C[C@@H](n2cncn2)C(F)(F)F)c1O ZINC000877675951
CC(C)[N@H+](C)CC1CCN(c2nnc(-c3ccc(Cl)nc3)n2CC[NH+]2CCCC(C)(C)C2)CC1 ZINC001360092296
C[N@@H+](Cc1ccc(CC#N)cc1)C[C@@H]1C[C@H](F)CN1Cc1nccs1 ZINC000470814917
C[C@H](NN=Cc1cc(Br)c(Cl)s1)C(F)(F)F ZINC000834997809
C[C@@H]([NH2+]CCS(=O)(=O)NC(C)(C)C)c1cc(Br)ccc1O ZINC000756481490
CC(C)[N@H+](C)Cc1cnc2n1CCN(c1ncnc3c1[C@H](C)CC(=O)N3)[C@@H]2C ZINC001164860502
CN(C)C(=[NH+][C@@H]1[C@H]2CCO[C@H]2C12CCC2)N(C)C ZINC000305254131
O=C(C1[C@@H]2CCCC[C@H]12)N1CCC[C@@H]([C@@H]2C[C@H](C(F)F)n3ncnc3N2)C1 ZINC000019406829
C[C@H](CCc1ccc(O)cc1)N(C)c1nnc([C@H]2CCOC2)n1C[C@@]1([NH+](C)C)CCSC1 ZINC001303664350
CCS(=O)(=O)c1ccc(C[NH2+][C@H](C)Cn2cc(Br)cn2)s1 ZINC000280588397
FC1(F)CC[C@@H]([NH2+]Cc2ncc(Br)cc2Br)C1 ZINC000310461417
CC#CC[NH2+]CC[C@@H]1CN(C(=O)[C@@H](NS(C)(=O)=O)C(C)C)C[C@H]1C ZINC001104769510
CC[NH+](CC)[C@H](CNC(=O)C(=O)N[C@@H]1CC[C@@H]2SCCS[C@@H]12)CC(C)C ZINC000786649789
N[C@]1(c2nc(-c3ccc(F)cc3)no2)CC[NH2+]C1 ZINC001204873592
C1CNC[NH2+]C1 ZINC000019318732
Cc1cc(N2CC[C@@H]3[C@@H](CCC[N@H+]3C)C2)cc(C#N)n1 ZINC000308269834
CC1=CC(=O)/C(=C\NC(=S)C(N)=S)C(=O)O1 ZINC000104300968
O=[N+]([O-])c1cc2c(Cl)nc(Cl)nn2c1 ZINC000066055286
CC#CC[N@H+]1C[C@H]2CN(C(=O)[C@H](C)n3cccc3)C[C@H]2C1 ZINC001048772943
CCC(C)(C)[NH2+][C@H](C)C(=O)N[C@@H]1CC[C@H](C#N)C1 ZINC000424968104
CC1(C)CC([NH3+])CC(C)(C)N1c1cncc2cc(Br)cnc21 ZINC001167625055
CO[C@@H]1CN(C2CC[NH2+]CC2)C[C@@H]1O ZINC000409435537
Cc1nn(C)c(C)c1C[NH2+]C[C@](C)(O)C(F)F ZINC000698586082
c1cnc([C@@H]2C[NH2+]CCN2)nc1 ZINC000033611413
Cn1cnc2nc[nH+]c(NN)c21 ZINC000016969118
COC(=O)c1c[nH]c2nc(Cl)nc(N3CC[C@@H]4[C@@H](C[C@@H](Cn5cncn5)[N@@H+]4CC4CC4)C3)c12 ZINC001164751820
c1cn2ccsc2n1 ZINC000000330640
CCC[C@@H](c1nnnn1C(C)(C)CC)[N@H+](Cc1cc2cc(C)cc(C)c2[nH]c1=O)C1CCCCC1 ZINC000013500078
C[C@@H](c1ccc(-n2cncn2)cc1)[N@H+](C)CC(=O)N[C@@](C)(C#N)C1CC1 ZINC000026299047
Cc1c(F)c(F)c(CSc2nnc(CC[NH3+])n2C)c(F)c1F ZINC000426613511
CC[N@@H+]1CCC[C@@H]1CN(CC[NH+](C)C)C(=O)N[C@H]1CCN(C(=O)C2CCCC2)C1 ZINC000675581680
Cn1cc(CN2CCC[C@@H]([NH3+])C2)c([N+](=O)[O-])n1 ZINC000603428266
CC(C)(C[NH3+])NC(=O)NCC1(C#N)CCCCC1 ZINC000595274721
OCCCCCCC(F)(F)C(F)(F)C(F)(F)C(F)(F)C(F)(F)C(F)(F)C(F)(F)C(F)(F)F ZINC000095681685
CCS(=O)(=O)NC[C@@H]1CCC[C@]2(CC[NH2+]C2)O1 ZINC000096207266
C[C@@H]([NH3+])[C@H]1CCCCN1C(=O)Cc1csc(NC(=O)C(C)(C)C)n1 ZINC000121989302
CC1CC(C#N)(C(=O)NC2C[C@H](C(F)(F)F)C[C@@H](C(F)(F)F)C2)C1 ZINC000610712068
CC(C)[C@@H]1C[C@H]1[NH2+]CC[N+](=O)[O-] ZINC000905283553
O=[N+]([O-])c1cnn(CC[NH2+]C[C@H](O)COc2ccc(Cl)c(Cl)c2)c1 ZINC000591756647
N#CCCOCC[N@@H+]1CC2(CCC2)[C@H]1[C@H]1CCCO1 ZINC000339201709
C[C@@H]1CN(c2nnc(-c3ccc(F)cc3Br)n2C[C@@H](C2CC2)[NH+](C)C)CC(=O)N1C ZINC001291222792
C=CC[NH2+][C@@H]1CCN(C(=O)c2ocnc2C2CC2)C[C@H]1C ZINC001036195668
O[C@H]1CCCN(C2C[NH2+]C2)C1 ZINC000078675891
C[C@@H]1C[N@H+](CCO)[C@H](C)CN1c1nccc(-c2ccc(Br)cc2)n1 ZINC000624285903
Nn1cc(C(F)(F)F)cc(Cl)c1=[N+]1CCNCC1 ZINC000000157874
Cc1ccc(-n2cccn2)c(C[N@@H+](Cc2cccnc2)CC2CC[NH+](C3CCCC3)CC2)c1 ZINC000015067309
CCOC(=O)[C@@]12C[NH2+]C[C@@]1(C(F)(F)F)CN(C(=O)CNC(=O)C[NH3+])C2 ZINC001158383624
N#Cc1ccc(S(=O)(=O)NCCC[NH3+])cc1C(F)(F)F ZINC000097229293
C[C@@H]1CN(C(=O)[C@H]2CCc3nc[nH]c3C2)C[C@H]1CC[NH2+]Cc1nccn1C ZINC001104881221
Cc1cc(C(F)(F)F)cc(N2CC[N@H+](C)[C@@]3(C2)CCC(=O)N(C)CC3)n1 ZINC000091645393
C=CCCS(=O)(=O)N1C[C@@H]2C[N@@H+]3CCCC[C@@H]3[C@@H]2C1 ZINC000361269300
CN(C)c1ccc(C[NH2+]Cc2ccc(S(=O)(=O)CCO)cc2)c(C(F)(F)F)c1 ZINC000793184451
O=[N+]([O-])[C@@H]1CC[C@@H](C(F)(F)F)C1 ZINC000256050748
C=CCn1cc(C(=O)N2C[C@H]([NH2+]CC(=C)C)[C@@H](C)C2)nn1 ZINC000939277648
C#CCC[N@H+]1CC[C@@H]2CCN(C(=O)C3CCOCC3)C[C@H]21 ZINC001041898453
CCN(CC)S(=O)(=O)c1ccc([C@@H](C)[NH2+]Cc2cc(COC)cs2)cc1 ZINC000657293388
C[C@@H]([NH3+])c1ccc(-n2ccnc2)cc1 ZINC000001301238
C[NH+](C)CCOCc1ncn2c1CN(c1nc(Cl)nc3c1SCC3)CCC2 ZINC001165000452
CC[C@@H](COC)n1cnc(-c2ccccc2)c1-c1ccc(C#CCCO)cc1 ZINC000065528823
CC(C)c1cc(CNCc2c[nH]nc2-c2ccc(C(F)(F)F)cc2)on1 ZINC000683769996
CC(C)(C)c1nnc(C[NH2+]C2CCC(C#N)CC2)[nH]1 ZINC000602689347
O=[N+]([O-])c1cc2nc[nH]c2c([N+](=O)[O-])c1 ZINC000019865973
CO[C@@H](c1ccccc1Cl)[C@@H](C)[NH2+]Cc1cn(CCC#N)nc1-c1ccncc1 ZINC000434980323
O=C([C@@H]1C[C@@H]2O[C@H]1[C@H]1C[C@H]12)N1CCC[C@@H](C[NH2+]Cc2cnc(Cl)s2)C1 ZINC001024068808
CC(C)C[C@@H](NC(=O)[C@@H](C)[NH3+])C(N)=O ZINC000001578636
C[NH+](C)CCCN1C(=S)N[C@@H](c2ccccn2)[C@@H]1c1cccn1-c1cc[nH+]cc1 ZINC000223215420
Cc1nc(Cc2nnc(N3CCN(Cc4c(C)nn(C)c4C)CC3)n2CC(C)(C)C[NH+](C)C)cs1 ZINC001290434980
OCCN(CCO)c1ccc(C(Cl)(c2ccc(Cl)cc2)c2ccc(N(CCO)CCO)cc2)cc1 ZINC000016401200
COC[C@@H](C)[NH2+][C@@H]1CCSC1 ZINC000004996407
C[C@]1(C2CC[NH+]([C@H]3CC[C@@H](C#N)C3)CC2)COC(=O)N1 ZINC000932098206
Cc1ccc([C@@H](C)[NH2+][C@@H](C)C(=O)Nc2ccc(C#N)c(Cl)c2)cc1[N+](=O)[O-] ZINC000178687757
C[NH+]1CCC(N2CCN(C(=O)[C@@H]3C[C@@H](Sc4ccc(F)cc4)C[N@@H+]3Cc3ccc4c(c3)Cc3ccccc3-4)CC2)CC1 ZINC000100890045
CCCCCCCCc1c(C)c(C#N)c2nc3ccccc3n2c1N1CC[NH+]([C@@H](c2ccccc2)c2ccccc2Cl)CC1 ZINC000100736028
O[C@H](C[NH2+][C@H]1C[C@H]2C[C@H]2C1)C(F)(F)F ZINC001167902191
CCN(CC)S(=O)(=O)c1cc([N+](=O)[O-])ccc1[N-][NH+]=Cc1ccc(N(CC(C)C)CC(C)C)c([N+](=O)[O-])c1 ZINC000033355181
C=CC[NH2+][C@H]1CCN(C(=O)C2=CCOCC2)C[C@@H]1CC ZINC001037831736
CCC(CC)NS(=O)(=O)c1ccc(N2CCCn3c(=O)cc(C[N@H+](C)C(C)C)nc3C2)nc1 ZINC001164812108
CCCN1C(=O)/C(=C\c2ccc(SCCO)c([N+](=O)[O-])c2)SC1=S ZINC000006656986
C#CCN(CC#CC)C(=O)N[C@@H]1CCCC[C@@H]1C[NH3+] ZINC000491337639
[NH3+]CCCCCn1ccnc1 ZINC000004226763
C/C=C/COc1ccc(CC[C@@H](C)[NH2+]CC2CCN(S(=O)(=O)CC)CC2)cc1 ZINC000541770938
C[C@@H]1C[NH+]=C(NN=Cc2cncc(Br)c2)N1 ZINC000767384698
CCc1ccc([C@@H](Cn2c([C@@H]3CCO[C@H]3C(C)(C)C)nnc2N2CCO[C@@H](C#N)C2)[NH+](C)C)cc1 ZINC001305922059
C[C@]12CSC[C@H]1C[N@H+](CC[N+](=O)[O-])C2 ZINC000934770231
CCO[C@H](CC[NH+](C)C)C[NH2+][C@H](C)c1ccc(NC(=O)NC2CC2)cc1 ZINC000165947931
CCCS(=O)(=O)N1CCN(CC[NH3+])CC1 ZINC000020181679
C[C@@H]1CN(c2nnc([C@@H]3CCO[C@H]3C(C)(C)C)n2C[C@@H](C2CCCCC2)[NH+](C)C)CC(=O)N1C ZINC001305216847
F[C@@H]1CC[NH2+]C[C@@H]1Nc1ncc2cc[nH]c2n1 ZINC001168227522
Fc1cc(Br)ccc1[C@H]([NH2+]C1CCN([C@@H]2CCOC2)CC1)C1CC1 ZINC000658296549
C[C@@H](CCCC[NH3+])NS(=O)(=O)c1cc(Br)cc([N+](=O)[O-])c1 ZINC000427930828
Cc1nc2sccn2c1-c1nc(-c2c(C)ncc3c2CC[NH2+]C3)no1 ZINC000020109824
Cc1nc(C=NNC2=[NH+][C@H]3CCCC[C@@H]3N2)sc1C ZINC000901204923
CC(C)(C)OC(=O)N1CCCC[C@@H]1[C@@H]1CCC[C@H]1[NH2+][C@H]1CC[C@H](O)CC1 ZINC000311289077
Cc1cc(S(C)(=O)=O)cc([N+](=O)[O-])c1F ZINC000015443644
COCC[N@@H+]1CCN(c2nnc(-c3ccc(Cl)cc3Cl)n2CCC[NH+](C)C(C)C)C[C@@H]1C ZINC001316126160
O=C1Nc2ccc(F)cc2/C1=C1/SC(=S)N(c2ccc([N+](=O)[O-])cc2)C1=O ZINC000004387656
C[C@H](CC(C)(C)SCc1ccco1)[NH2+]CC[C@@H]1CCCC[NH2+]1 ZINC001246247239
Cc1nc(CN2CCN(c3nnc(COc4ccccc4F)n3CCCC(C)(C)C)CC2)oc1C ZINC001360893964
C[C@@H]([NH2+]CC#CC[NH2+][C@@H](C)c1cccc([N+](=O)[O-])c1)c1cccc([N+](=O)[O-])c1 ZINC000792874554
Nc1nnc(S[C@H]2CCCCCC/C2=N/O)s1 ZINC000005612832
O=[N+]([O-])c1cncc(I)c1N[C@@H]1CC[N@@H+]2CCC[C@@H]2C1 ZINC000418853255
CC[C@@H]1[C@@H](C)C[NH2+][C@@H]1C ZINC000004582433
FC(F)(F)[C@@H]1N(C(F)(F)c2cnc(Cl)c(-c3ccncc3)c2)CCC12CC[NH2+]CC2 ZINC001164388790
C[NH+](C)CCOCc1ncn2c1CN(c1[nH+]ccc3c1ccn3Cc1ccccc1)CCC2 ZINC001165002372
C[C@]([NH3+])(CCCC[NH3+])c1nc(-c2ccc(Oc3ccc(C#N)cc3)cc2)no1 ZINC001212336005
OCC[N@H+](Cc1ncc(-c2ccc(Br)cc2)o1)C1CCOCC1 ZINC000275632493
O=[N+]([O-])c1ccc(-c2ccc(C[NH2+][C@@H](CO)Cc3ccc(F)cc3)o2)c(Br)c1 ZINC001560460389
C=CCn1c(CC(F)(F)F)nnc1N1CCC[C@H](CC(F)(F)F)C1 ZINC000516866852
CN(C)C1=[NH+]CCN1 ZINC000001668175
Cc1nc(C)c(N(C)C)nc1C ZINC000000002211
CC(C)[N@@H+]1[C@H](Cn2cccn2)C[C@@H]2CN(c3ncc([N+](=O)[O-])c(C4C[NH2+]C4)n3)CC[C@@H]21 ZINC001164843713
C=CCC[C@H](O)C[N@@H+]1CCSC2(CCOCC2)C1 ZINC000186832140
CNc1nc(N)c([N+](=O)[O-])c(N2C[C@H](C)C[C@H](C)C2)n1 ZINC000013778338
COP(=O)(C[C@@H](CCC#N)CC(=O)[O-])OC ZINC000005915149
CC[C@@H]([NH2+]Cc1cc(Br)cc(Br)c1OC)[C@H](C)O ZINC000386722482
C=CC[C@H](CO)[NH2+]Cc1cncc(Br)c1 ZINC000183767353
COCCC[N@H+](Cc1ccc(C(O)(c2cccs2)c2cccs2)o1)Cc1ccc(C)s1 ZINC000036154599
Cn1ccnc1[C@@](O)(CCNC(=[NH2+])N1CCSCC1)C(F)(F)F ZINC000262018622
C#CCOC[C@@H](O)C[NH2+][C@H](CO)[C@H](O)c1ccc(Br)cc1 ZINC001251904393
C[C@@H]([NH2+]C[C@@H](O)c1ccsc1)c1cccc(N(S(C)(=O)=O)S(C)(=O)=O)c1 ZINC000766109859
CN(C)S(=O)(=O)N(CC#N)Cc1nccs1 ZINC000330817370
CC(C)Nc1nc(OC(C(F)(F)F)C(F)(F)F)nc(N2CC[NH2+]CC2)n1 ZINC000004599658
O=S1(=O)CC[C@@]2(CC[NH2+]2)C1 ZINC000084178825
CC(C)C[N+](C)(C)CCCCCC[N+](C)(C)CC(C)(C)C ZINC000390834851
CC[C@@H]([NH2+]CCCCCC[NH3+])c1cccc(Br)c1 ZINC000843342989
CC(C)C[NH+]1CCN(c2nnc(-c3cc(Br)c[nH]3)n2CC[S@@](=O)C(C)(C)C)CC1 ZINC001303185256
O=[N+]([O-])c1cc(C(F)(F)F)ccc1N=NCc1ccc(Sc2ccc(Cl)cc2)s1 ZINC000409064021
CC(C)[C@H]([NH3+])CCNS(=O)(=O)c1ccc([N+](=O)[O-])c(Br)c1 ZINC000850593171
CC(C)[NH2+]C1CCN(c2nnc(COc3ccc(Cl)cc3)n2CC[N@H+](C)C2CCCCC2)CC1 ZINC001360309967
CC(C)[NH2+]C1CCN(c2nnc(-c3ccccc3F)n2CCCCC[NH+]2CCCCC2)CC1 ZINC001360306704
N[C@@H](C[NH3+])C(F)(F)F ZINC000036477579
CC1(C#N)CCC([NH2+]C[C@H]2CN3CCC[C@H]3CO2)CC1 ZINC000823825343
O=C(N[C@@H]1C[C@H]1C1CC1)[C@@H]1CC2CC[NH+]1CC2 ZINC001142637794
COc1ccc(-c2nnc(N3CCC[N@@H+](C(C)(C)C)CC3)n2CC(C)(C)C[NH+]2CCCC2)cc1 ZINC001300061431
CC(C)OCCC[NH2+]CC[C@@H]1CN(C(=O)CCCC[NH+](C)C)C[C@H]1C ZINC001104924964
CCN(CC)S(=O)(=O)c1ccc([C@@H](C)[NH2+][C@@H](C)CCCC[NH3+])cc1 ZINC000422762345
Cc1ccc(C)c(OCc2nnc(N3CC[NH+](C(C)(C)C)CC3)n2CC[N@@H+]2CCCC(C)(C)C2)c1 ZINC001361160398
COCC[N@H+](Cc1cccnc1)[C@@H](Cc1ccccc1)C1CC[NH+](Cc2c(C)nn(C)c2Cl)CC1 ZINC000012244621
CC1CC(C#N)(C(=O)N[C@H]2CC[N@@H+]3CCC[C@H]3C2)C1 ZINC000252513626
CC#CC[N@@H+]1CC[C@@H]2CCN(C(=O)C[C@@H]3C=CCC3)C[C@@H]21 ZINC001084886405
CCC#C[C@@H](C)N1CCC(CO)([NH2+]C(C)C)CC1 ZINC000653727599
Cc1csc(-c2ccc(S(=O)(=O)N3C[C@@H](C(F)(F)F)[C@H]([NH3+])C3)cc2)n1 ZINC000903573096
N#CCCn1cc(C[NH2+]C[C@@H](c2cccs2)N2CCCC2)c(-c2ccccc2)n1 ZINC000237831065
CC[N@@H+]1CCC[C@@H]1Cn1c([C@@H]2CCO[C@H]2C(C)(C)C)nnc1N(C)CCS(=O)(=O)CC ZINC001296073449
CC1=C[C@@H](C[NH+](CC2CC2)CC2CC2)[C@H](C(C)C)C[C@H]1Cc1nc2cc[nH]cc-2n1 ZINC000072320788
N#Cc1ccc(OC2CCC([NH2+]Cc3c(C4CC4)nc4sccn34)CC2)nc1 ZINC000181953932
CC1(C)Cc2c(sc3ncnc(NC4CC[NH+](Cc5cccc(OCC[NH+]6CCCCC6)c5)CC4)c23)CO1 ZINC000585295117
Cc1ccc([C@@H](C)[NH2+][C@@H]2C[C@H]3C[C@H]3C2)c(O)c1 ZINC000397895640
C=COc1ccc(N)cc1 ZINC000000047331
Cc1ccc(S(=O)(=O)NCc2nc3cccnc3n2CC(C)C)cc1C ZINC000047147203
C[C@@H]1CN(c2ncnc3c2cnn3CC[NH3+])C[C@@H](C)O1 ZINC000096524258
CC(C)C[C@@H](Cn1c([C@H](C)NS(C)(=O)=O)nnc1N1C[C@@H](F)[C@@H](c2ccccc2)C1)[NH+](C)C ZINC001287321406
Cc1[nH][nH]c(=O)c1[C@H](c1ccc(C(C)C)cc1)C(C#N)C#N ZINC000104815738
C[NH+](C)CCOCc1ncn2c1CN(C(F)(F)c1cc(Cl)ncc1Cl)CCC2 ZINC001165000938
C[C@@H]([NH3+])[C@](O)(Cn1cncn1)c1ccc(F)cc1F ZINC000022012448
Cc1ccccc1C[NH2+]Cc1ccccc1OC[C@@H](O)C[NH+]1CCSCC1 ZINC000011839656
C#CCOC[C@@H](O)C[N@@H+](Cc1c(-c2ccccc2)noc1N(CC)CC)C[C@@H]1CCCO1 ZINC000036245896
Cc1ccc([C@@H](C)[NH2+][C@@H]2C[C@H]3C[C@H]3C2)c(O)c1C ZINC000818359316
Cc1ccc(C#N)nc1-n1cnc2ccc(C[NH3+])cc21 ZINC001168840436
CCNc1ccc(C#N)cc1/N=C1\S/C(=C2\Sc3ccc(OC)cc3N2CC)C(=O)N1CC ZINC000033656761
Cc1ccsc1C[N@@H+](C)[C@@H](C)c1c(C)n[nH]c1C ZINC000067726758
C[NH+]1C[C@@H](c2ccccc2)C(O)([C@]2(c3ccccc3)C[N@H+](C)C[C@H](c3ccccc3)C2=O)[C@H](c2ccccc2)C1 ZINC000033838213
[NH3+][C@@H]1C[C@H](F)CN(Cc2ncc(Cl)cn2)C1 ZINC001206446378
C[C@@H]([NH2+]C[C@@H](c1cccs1)N(C)C)c1ccc(S(=O)(=O)N(C)C)cc1 ZINC000121130161
CN(C)C[C@@H]1CNCC[NH2+]1 ZINC000034338887
CCC[NH+](CCC)C[C@@H](O)COC(c1ccc(Cl)cc1)c1ccc(Cl)cc1 ZINC000003192741
C=CCc1cc(CN=Nc2ccc(C(F)(F)F)cn2)cc(OCC)c1OCc1ccc(I)cc1 ZINC000409099543
C[NH+](C)CCSc1nc(-c2ccc(Br)cc2)cc(C(F)(F)F)c1C#N ZINC000008451265
CC(C)C[C@@H](CO)[NH+](C)C ZINC000001677407
C[C@H](CCCC(F)(F)F)[NH2+]CCCC[N@H+]1C[C@H](C)C[C@H](C)C1 ZINC000480239317
C=CS(=O)(=O)Oc1ccc([N+](=O)[O-])cc1 ZINC000018194643
OC[C@H]1[C@H](O)C[C@@H]([NH2+]Cc2ccc(F)cc2)[C@@H]1Cc1ccnc(-c2ccccc2)n1 ZINC000604382277
CCc1ncoc1C(=O)N1CC[C@H]2[NH2+]CC[C@@H]2C1 ZINC001343506461
COc1ccc(Oc2c(C[N@H+](C[C@@H](O)COC(C)(C)C)C3CC3)c(-c3ccccc3)nn2C)cc1 ZINC000036306208
CC(C)C[C@H](Cn1c(-c2cc(Br)c[nH]2)nnc1N1CCO[C@@H]([C@H]2CCCO2)C1)[NH+](C)C ZINC001302809430
Cc1ccc(O)c(C[NH2+][C@@H]2CC3CCC2CC3)c1 ZINC000380940804
C[NH+]1CCC(Oc2ccc(C[NH2+]Cc3cccc(Br)c3OC(F)F)cc2)CC1 ZINC001461491817
C=CC[NH+](CC=C)[C@H](Cn1c(-c2ccc(C#N)cc2)nnc1N1C[C@@H]2CCC[N@@H+]2C[C@@H]1C)C(C)C ZINC001359264497
CC(C)[NH2+]C1CCN(c2nnc([C@@]3(OC(C)C)CCOC3)n2C[C@@H]2CSCCS2)CC1 ZINC001303462652
CCC(CC)c1cccc(C(CC)CC)c1-n1cc[n+](-c2c(C(CC)CC)cccc2C(CC)CC)c1 ZINC000218892838
Fc1ccc(-c2nn(-c3ccccc3)cc2CNCC[NH2+]Cc2cn(-c3ccccc3)nc2-c2ccc(F)cc2)cc1 ZINC000102584554
COCCO[C@@H](C)c1nnc(N2CCc3ccc(Cl)nc3C2)n1C[C@H](C1CCCCC1)[NH+](C)C ZINC001316183065
CO[C@H](C[NH2+]Cc1nc(-c2ccc(Br)cc2)c[nH]1)[C@H]1CCOC1 ZINC000657540957
Fc1ccc(-c2cnc3n2C[C@H](C[NH+](Cc2cccs2)Cc2cccs2)OC3)cc1 ZINC000096269295
CC[N@@H+]1CCN(c2nnc(-c3ccc(C#N)cc3)n2CCOc2cccc(C(F)(F)F)n2)C[C@@H]1C ZINC001313932957
C[C@@H]1CCCN(S(=O)(=O)c2ccc(N(CC[NH+](C)C)CC[NH+](C)C)c([N+](=O)[O-])c2)C1 ZINC000072312230
CCCN1c2cc(O)ccc2S/C1=C\C=C(\C=C\c1sc2ccc(O)cc2[n+]1CCC)CCCO ZINC000685944234
C=C(C)C[NH2+]C1CCN(C(=O)C[C@](C)(O)C2CC2)CC1 ZINC000991219354
N#Cc1csc(C[NH2+]C[C@H](CO)Cc2cccc(Br)c2)c1 ZINC000428550363
N#CCc1ccc(OC[C@H](O)C[NH2+]Cc2ccc(Oc3ccc(F)cc3)cc2)cc1 ZINC000560729279
C=C(C)C[NH2+][C@H]1C[C@H](C)N(C(=O)Cc2cnoc2)C1 ZINC000989344358
CCCCOCC[NH2+]C[C@@H]1CN(C(=O)[C@H](C(C)C)[NH+](CC)CC)C[C@H]1C ZINC001106776080
CCN(CC(C)C)C(=O)C1([NH2+]C)CCC1 ZINC000309002839
O=S(=O)(CCC(F)(F)F)N1CC[C@@H]2CC[NH2+][C@@H]2C1 ZINC000624361988
CC(C)c1nc([N+](=O)[O-])c[nH]1 ZINC000000157584
C[C@H]1C[C@@H](n2nc(C(=O)N3CC=CC3)c3c2CC[NH2+]C3)CN1C(=O)OC(C)(C)C ZINC001168849859
Cc1nc(CN2CCC[C@@H]([NH2+]Cc3cc(Br)cc(C)c3O)C2)no1 ZINC000378451719
Cc1ccc(C(=O)NN2C(=O)/C(=C/c3ccc(SCCO)c([N+](=O)[O-])c3)SC2=S)c(Cl)c1 ZINC000032124904
Cc1cc2nc3ccc(/N=N/c4ccc(N(C)C)cc4)cc3n(-c3ccccc3)c-2cc1=[NH2+] ZINC000018069099
Clc1ccc([C@@H](C[n+]2ccn(Cc3ccc(Sc4ccccc4)cc3)c2)OCc2ccc(Sc3ccccc3)cc2)c(Cl)c1 ZINC000077312443
Cc1ccc([C@@H](C)[NH2+]CC(C)(C)C)c(O)c1 ZINC000040492729
Oc1ccc(-[n+]2c(-c3ccccc3)cc(-c3ccc(N4N=C(c5ccccc5)C[C@@H]4c4ccccc4)cc3)cc2-c2ccccc2)cc1 ZINC000103562219
CCc1ccc([C@H](C[NH2+]Cc2ccc(-n3ccnc3)cc2)N(C)C)cc1 ZINC000023805461
C[C@@H](CCCCn1c(=O)c2c(ncn2C)n(C)c1=O)[NH2+][C@@H](c1ccncc1)C1CC1 ZINC001169178131
FC(F)(c1cc2cc[nH]c2c(Cl)n1)N1C[C@@H]2[NH2+]Cc3ccccc3[C@@H]2C1 ZINC001164425987
Cc1c([N+](=O)[O-])cc(S(=O)(=O)NCC2(CCO)CCCCC2)c(C)c1[N+](=O)[O-] ZINC000790863965
CC[C@@](C)(O)C[NH2+]CC[N+](=O)[O-] ZINC001120574904
CCN1c2cc(-c3ccccc3)ccc2O/C1=C\C=C\C1=C/C(=C\c2sc3ccccc3[n+]2CC)CC(C)(C)C1 ZINC000139569612
C=C(C)[C@H](CO)[N@@H+]1C[C@@H](CC)O[C@@]2(CCOC2)C1 ZINC000684626156
CC[C@@H](C)[N@@H+](Cc1c(C)nn(-c2ccccc2)c1Oc1cccc(OC)c1)C[C@H](O)CN1CCOCC1 ZINC000036341994
C=C(Br)C[NH2+][C@H]1CN(C(=O)C(C)C)C[C@@H]1C ZINC001054398080
C#C[C@H]([NH2+]C[C@@H]1CCC2(CCOCC2)O1)[C@@H]1CCCO1 ZINC000878454253
Cc1nn(C)c(Sc2ncccn2)c1[N+](=O)[O-] ZINC000000142785
CCCC[C@H](C[NH3+])NS(=O)(=O)c1cc(Br)sc1Cl ZINC000440425090
Cn1ccnc1[C@](O)(C[NH2+]Cc1cc2c(c(Br)c1)OCO2)C(F)(F)F ZINC000742718233
C1[NH2+][C@@H]2CNCC[C@@H]12 ZINC000072231459
COC[C@@H]1CC2(C[N@@H+]1Cc1ccccn1)CC[NH+](C(C)(C)c1ccnc(Cl)c1)CC2 ZINC001164714621
N#Cc1c(Cl)nc(Cl)cc1C(F)(F)N1CCCC[C@@H]1C1CC[NH2+]CC1 ZINC001164419043
COCCN1CCN(C)C2(CCN(C(F)(F)c3cnc(Cl)c(C4=CC[NH2+]CC4)c3)CC2)C1=O ZINC001164644972
C=C(C)CC#CC(C)(C)OC[C@H]1COC(C)(C)O1 ZINC000005377674
C[C@@H](c1ccc(N2CCCS2(=O)=O)cc1)[N@H+](C)Cc1cnc(C2CC2)s1 ZINC000548587440
Clc1ccc2ncc(-c3cccc(C[C@@H]4OCCC45CC[NH2+]CC5)n3)n2c1 ZINC000585263024
CC(C)[N@@H+](Cc1ccc(N(C)C)cc1)C[C@@H](O)c1ccc(-c2nn[nH]n2)cc1 ZINC000820122089
CCC(CC)[C@@H](Cn1c(Cn2nc(C)cc2C)nnc1N1CC[C@]2(CCS(=O)(=O)C2)C1)[NH+](C)C ZINC001291973028
CC#CC[NH2+][C@@H]1CN(C(=O)C[C@H](OC)C(F)(F)F)C[C@@H]1n1ccnn1 ZINC001130077705
CC(C)(C)OC(=O)N1CC[C@@H]([NH2+]CC2CCN(S(=O)(=O)C(F)(F)F)CC2)C1 ZINC000769392992
N#CCCN(CCC#N)C(=O)C[N@@H+]1C[C@H]2CCCC[C@H]21 ZINC000368257754
CC[NH+](CC)C[C@@H]1CCCC[C@H]1NS(=O)(=O)CC1(C#N)CCCCC1 ZINC000476341639
C[NH+](C)CCOc1cccc(NC2=C(Cl)C(=O)C(Nc3cccc(OCC[NH+](C)C)c3)=C(Cl)C2=O)c1 ZINC000001670305
C[C@@H](CCn1c([C@H]2CN(S(C)(=O)=O)CCO2)nnc1N1C[C@@H](C)CC(C)(C)C1)[NH+]1CCCCC1 ZINC001291256393
CC[NH2+]Cc1cn([C@@H]2CCCN(C(=O)[C@@H]3C[C@H]3c3cncn3C)C2)nn1 ZINC001075378323
Cc1ccc(C)n1-n1c(CCC[NH+]2C[C@@H](C)C[C@H](C)C2)nnc1CCC[NH+]1[C@@H](C)CCC[C@@H]1C ZINC000225153100
N#CCCN(C1CCCC1)C(F)(F)c1cnc(Cl)c(C2=CC[NH2+]CC2)c1 ZINC001165017212
Cc1cc(-c2ncnc3c2CC[NH2+]CC3)ccn1 ZINC001240714070
CC1=C[C@@H](C[N@@H+]2CCC[C@H]2CO)[C@H](C(C)C)C[C@H]1Cc1nnc(-c2ccc(N(C)C)cc2)o1 ZINC000035442685
Nc1c([N+](=O)[O-])cc(-c2c[nH]cn2)cc1[N+](=O)[O-] ZINC000013152490
C=C(C)[C@@H]1OCC[C@@H]1C(=O)N1CC[C@@H](C[NH2+]C(C)C)C1 ZINC001027115624
CC[C@@H](C)[NH2+]CC(=O)Nc1ccc(-c2nc3cc(NC(=O)C[NH2+][C@@H](C)CC)ccc3o2)cc1 ZINC000004326982
Nc1nc(-n2cccn2)cc(NCc2cc3cc(Br)ccc3[nH]2)[nH+]1 ZINC000302192609
Cc1cc(C)cc([C@H](O)C[NH2+]CCNS(=O)(=O)c2ccc(Cl)s2)c1 ZINC000819186070
Cn1nc(Br)cc1C[NH2+][C@@H]1C[C@@H](OC(C)(C)C)[C@@H]1n1cccn1 ZINC000825117999
FC(F)(c1nc(Cl)cc(Cl)n1)N1CC(c2[nH+]cn3cc(-c4ccoc4)ccc23)C1 ZINC001165016966
C=C(Cl)C[NH2+][C@@H]1C[C@@H](C)N(C(=O)c2cncn2C)C1 ZINC000989117804
CC(C)(C)[C@@H]([NH3+])[C@@H](CO)S(C)(=O)=O ZINC000096525134
Cc1nsc(N2C[C@@H](NC(=O)[C@H](C(C)C)[NH+](C)C)[C@@H](O)C2)c1C#N ZINC001091133472
N#Cc1c(N)n(/N=C/c2ccco2)c(-c2ccco2)c1C#N ZINC000001647971
C[N@@H+]1CC[C@@]2(C1)CCC[C@H](CNS(=O)(=O)C1CC1)O2 ZINC000096208307
Cc1csc(C[NH2+]C[C@@H]2C[C@H](C)CCN2C(=O)[C@H]2CC(=O)N(C)C2)n1 ZINC001087172812
Cc1ccc(-n2c(S[C@@H](C)C(=O)Nc3ccc([N+](=O)[O-])cc3)nnc2-c2ccco2)cc1 ZINC000006280251
CCOc1cc(CNCC[NH2+]C[C@@H](C)O)cc(Br)c1OCc1ccc(Cl)cc1Cl ZINC000023471928
CC#CC[NH2+]C1(CC(=O)OC(C)(C)C)CCOCC1 ZINC000595540756
CC(C)(C)OC(=O)Nc1cnc(C[NH2+]CCn2cc(Br)cn2)cn1 ZINC000865566503
CCC(CC)NC(=O)c1nnc(N2CCC(C)=C(Br)C2)n1CCC1=CCCCC1 ZINC001545865441
CCS(=O)(=O)c1ccc(C[NH2+][C@@H](C)C[C@@H](C)NC(=O)OC(C)(C)C)s1 ZINC000280523706
CC(C)CCC[C@H](C)[C@@H]1CC[C@@H]2[C@H]3C[C@@H]4O[C@@]45CCCC[C@]5(C)[C@@H]3CC[C@@]21C ZINC000257357502
CCS(=O)(=O)C1=NN2C(=NC(=O)/C(=C/c3cc(C)n(-c4ccc(F)c(Cl)c4)c3C)C2=N)S1 ZINC000020208589
C=CC[N@H+]1CCC2(CN(C(=O)CC(C)(F)F)C2)C1 ZINC001072958759
Cc1c(C(=O)N(C)C2CC[NH2+]CC2)cc(Br)cc1S(N)(=O)=O ZINC000125397537
N#C[C@@H]1C[NH2+]C[C@@H]1NC(=O)CC[C@@H]1CC1(Cl)Cl ZINC000852827110
Cc1cccc(C)c1OCc1nc2c3c4c(sc3ncn2n1)C(C)(C)[NH2+]C(C)(C)C4 ZINC000019771522
CCOc1cc(C[NH2+][C@@H](C)c2ccc(-n3ccnc3)cc2)ccc1OCCOc1ccc(F)cc1 ZINC000009468299
CC(C)c1cc2c(ncnc2N2CC[C@@H]3[C@@H](C[C@@H](Cn4cncn4)[N@@H+]3CC3CC3)C2)s1 ZINC001164745531
Cc1nc2c(c(N[C@@H](C)c3cn4ccsc4n3)n1)CC[NH2+]CC2 ZINC000072428787
[NH3+]C[C@@H]1CC[C@@H](NC(=O)N2CC[C@@H](C(F)(F)F)C3(CCOCC3)C2)C1 ZINC000333692891
C=CCOCCCC(=O)N1CC[C@]2(C1)CCC[NH2+]C2 ZINC000567672987
CC(=O)N1CCC[N@@H+]([C@@H]2CN(c3nnc(C(=O)NC(C)C)n3CC[NH+]3CC=CCC3)C[C@@H]2C)CC1 ZINC001508230438
N#C[C@@H]1CCC[C@H]([NH2+]C[C@@H]2CCC3(CCOCC3)[C@@H]2O)C1 ZINC000328766538
Cc1cc(C)c(C)c2occ(CC(=O)N3C[C@H](CO)[C@H](C[N@H+](C)CCO)C3)c21 ZINC000091635928
CC(C)(C)c1ccc(N[C@@H]2C[NH2+]C[C@@H]2CO)nc1 ZINC001159684074
Fc1cccc(Nc2cc(-c3ccncc3)nc([C@H]3CCC[NH2+]3)n2)c1 ZINC000019294088
N#[N+][N-]Cc1csc(=O)[nH]1 ZINC000082238035
O=S(=O)(CS(=O)(=O)Nc1ccc(Oc2ccc(F)cc2F)nc1)Nc1ccc(Oc2ccc(F)cc2F)nc1 ZINC000006058934
Cc1ncc(CN2CCN(c3nnc(-c4cccn4C)n3CC(C)(C)C[NH+](C)C)CC2)s1 ZINC001290496723
Cc1n[nH]c(C)c1/N=N/c1ccc(F)cc1F ZINC000095626604
Cn1nnc2ccc(-n3cccc3C[NH3+])cc21 ZINC001167593196
CC12C[C@]3(C)C[N@H+](C[C@](C)(C1)C3)[C@@H]2O ZINC000000407386
CSC1=C(SC)C(=O)C(Cl)=C(Cl)C1=O ZINC000100700283
C[C@H](C[S@@](C)=O)[NH2+]C1C[C@H]2CC[C@@H](C1)S2 ZINC000403532065
CC[NH+](CC)c1ccc(N[C@@H]2C=C(NC(C)=O)C(=O)C=C2NC(=O)COc2ccc(CC(C)(C)C)cc2CC(C)(C)C)cc1 ZINC000100998824
C=CC[C@H](CO)C[NH2+][C@@H]1[C@H]2CCCO[C@@H]2C1(C)C ZINC000344298837
CC(C)(C)O[C@@H]1C[C@H]([NH2+]Cc2ccc(S(C)(=O)=O)s2)[C@@H]1n1cccn1 ZINC000414463441
CCO[C@@]1(c2nnc(N3CC[NH+](C(C)(C)C)CC3)n2C[C@@H]2CCC[N@@H+]2CCCO)CCOC1 ZINC001502715604
OC[C@@H](C[NH2+]Cc1cn(C2CCC2)nn1)Cc1cc(Br)ccc1F ZINC000657483833
CC1CCC(C[NH2+][C@H]2CCN(C(=O)C#CC3CC3)C2)CC1 ZINC001018827809
Cc1ccc(/C=N/c2ccc3[nH]c(=O)[nH]c3c2)cc1[N+](=O)[O-] ZINC000005795498
C=CC[NH+](CC=C)Cc1c(O)ccc2c1ccc(O)c2C[NH+](CC=C)CC=C ZINC000001505910
C[N@H+](CCC(F)(F)F)[C@@H](CNc1ccc(C#N)cn1)c1ccc(Cl)cc1 ZINC000569340091
CO[C@H](C)CC[NH2+][C@@H]1CO[C@H](C)[C@H]1C ZINC000405646621
CCCc1cnc(NC(=O)N[C@H]2C[NH2+]C[C@@H]2C#N)s1 ZINC000841172821
Cc1ccc(C(=O)N[C@@H]2C[NH2+]C[C@@H]2C#N)c(C2CC2)n1 ZINC000876802987
Cc1ccc(Nc2ncnc3c2cnn3C2CC[NH2+]CC2)c(Br)c1 ZINC000228936302
Cc1nnc(N2CCC[C@@H](C[NH+]3CCCCCC3)C2)n1CC(C)(C)[NH2+][C@@H](C)c1ccccc1 ZINC001492847280
CCC[N@@H+]1CCCC[C@@H]1c1ccc(N2CC[C@@H]3[C@@H](C[C@@H](Cn4cccn4)[NH+]3C(C)C)C2)nc1 ZINC001164840812
C[NH+](C)C[C@@H]1COCCN1c1ncnc(N2CC[NH2+]CC2)c1[N+](=O)[O-] ZINC001154966906
CC1(C)[C@H](O)[C@]2(Br)CC[C@@]1(CC#N)C2 ZINC000216528605
C#C[C@](C)(CC)Nc1ncc(F)c(C2CC[NH2+]CC2)n1 ZINC001169692536
C[C@@H](CCCC[NH3+])[NH2+][C@@H](C)c1ccc(Oc2ccccc2)cn1 ZINC000423436122
C[C@H](Cc1ccc(F)cc1Br)[NH2+]Cc1cnn2ccccc12 ZINC000581510906
Cc1cc(/C=C2/C(=N)N3N=C(C)SC3=NC2=O)c(C)n1-c1ccc(C)c(C)c1 ZINC000041108120
COCc1cc(C)nc(N=NCc2cc(Cl)c(OCc3ccc(Cl)cc3)c(Br)c2)c1C#N ZINC000098045925
O=[N+]([O-])c1ccc(Cl)c(C(F)F)c1Cl ZINC000263624883
C[C@@]1([NH3+])CCN([C@@H]2CCc3ncsc3C2)C1 ZINC001246528821
CC[NH+](CC)[C@H](C)Cn1c(N2CCN(c3oc(-c4ccco4)nc3C#N)CC2)nnc1C(C)(C)C ZINC001313726362
Cc1cc(C)c(S(N)(=O)=O)cc1[C@H](C)[NH2+][C@H](C)c1cccc(C#N)c1 ZINC000619465669
CCCCc1cc(N2CCC3(C[C@@H](COCC4CC4)[N@H+](CCOC)C3)CC2)ncn1 ZINC001164787416
Br/N=C1/C=CC=C/C1=N/Br ZINC000104224518
Cc1cnc(N2CC[C@@H]3[C@@H](C[C@@H](Cn4cncn4)[N@@H+]3CC3CC3)C2)c(C#C[Si](C)(C)C)c1 ZINC001164750255
N#CCCn1cc(C[NH2+]Cc2ccccc2OC(F)F)c(-c2ccccc2)n1 ZINC000123970357
CCn1ccnc1C[NH2+]CCOC ZINC000004243965
CC(C)n1cc([C@H](C)[NH2+]Cc2ccc(S(=O)(=O)CCO)cc2)cn1 ZINC000189158629
N#CCc1ccc(C[NH2+][C@@H](CO)c2ccc(Br)cc2C(F)(F)F)cc1 ZINC000483235364
Cc1ccc(Cc2c(C)nc3nc(SCC(=O)NCCC[NH+](CC(C)C)CC(C)C)nn3c2C)cc1 ZINC000020681646
[NH3+]Cc1ccc(-c2ccc(C(F)(F)F)cc2)cc1 ZINC000002576570
CC(C)Cn1c(-c2cc(Br)cn2C)nnc1N(C)[C@@H](C)c1ccc([S@@](C)=O)cc1 ZINC001359995111
CC(C)C[C@@H](C[NH3+])NS(=O)(=O)c1ccc([N+](=O)[O-])cc1C(F)(F)F ZINC000225478196
CCCC[NH2+]CC(=O)Nc1ccc(-c2nc3cc(NC(=O)C[NH2+]CCCC)ccc3o2)cc1 ZINC000004326921
Cc1c(C(=O)N(C)[C@H](C)c2ccc(-n3cncn3)cc2)nnn1C1CC[NH2+]CC1 ZINC000237421327
CCN(CC)c1ccc(/C=[NH+]/N(CC)c2cc(C)c(C#N)c(Cl)n2)cc1 ZINC000012411712
CN(C)c1ccc(/N=C\c2cccn2-c2ccc(O)cc2)cc1 ZINC000409023303
N#CC1(C[NH2+][C@H]([C@H]2CCCO2)C2(CO)CCC2)CC1 ZINC000602892731
c1ccc(C2=N[C@@](CC[NH+]3CCCCC3)(c3ccccc3)S[C@@H]2C[NH+]2CCCCC2)cc1 ZINC000005496352
CCN(CCC#N)C(=O)C[NH2+][C@@H]1[C@H](C)O[C@@H](C)[C@H]1C ZINC000599626981
C[C@H](C[C@H](C)[NH3+])NC(=O)NCc1ccn(-c2ccc(Br)cc2)n1 ZINC000892198265
CC[C@H](Cc1ccc(C(F)(F)F)cc1)c1nc(Cc2noc(C)n2)no1 ZINC000580338137
O=C(c1cscn1)N1C[C@@H]2CCN(C(=O)c3ccn4c[nH+]cc4c3)[C@@H]2C1 ZINC001022254706
N#CCCn1cc(C[N@@H+](Cc2cccs2)C[C@H]2CCCO2)c(-c2ccncc2)n1 ZINC000435136101
CC(C)[NH2+]CCCC[C@H]([NH3+])C(=O)[O-] ZINC000002392298
CC(C)[N@H+](C)CC1CCN(c2nnc(CC(C)(C)C)n2C[C@@H](C)[NH+]2CCc3ccccc3C2)CC1 ZINC001360095693
CC(C)(/C=C\Cl)NC(=O)N[C@@H]1CC[NH2+]C1 ZINC001338658686
C[C@@H](c1ccc(-c2cncc(C(C)(C)O)c2)cc1)[NH+](C)C ZINC000426369822
Cc1ncn(CCCCc2noc(-c3ccc(C(C)(C)C)cn3)n2)c1C ZINC000656040274
C=C(C)CC[N@H+]1C[C@@H](NC(=O)CCC[NH+](CCC)CCC)[C@H](OC)C1 ZINC001213712980
CC[C@@H](F)C[NH2+]CC[C@@H]1CN(C(=O)Cc2c(C)[nH]c(=O)[nH]c2=O)C[C@H]1C ZINC001104827923
C=C(C)Cn1c(CCCC)nnc1N1CCN([C@@H](C)c2nccs2)CC1 ZINC000580880791
CC(C)(C)OC(=O)N1C[C@@H](n2ccc3c2CC[NH2+]C3)C[C@H]1C(=O)N1CCSC1 ZINC001170056794
CC(C)CCOCCCn1c([C@@H]2CCO[C@H]2C(C)(C)C)nnc1N1CCS[C@H](C)[C@H]1C ZINC001359962163
Cc1ccc2c(c1)[C@@]1([NH2+][C@@H](Cc3ccc(O)c(O)c3)[C@H]3C(=O)N(C(C)(C)C)C(=O)[C@H]31)C(=O)N2 ZINC000016024888
CC[C@@](C)([NH3+])c1cn([C@@H](C#N)c2ccccc2)nn1 ZINC000603219535
C=CCOc1c(Cl)cc([C@@H](C[N+](=O)[O-])Sc2nnc(C)n2-c2ccc(C)c(C)c2)cc1OCC ZINC000408570591
CCC(CC)[N@@H+]([C@@H](C)CCO[C@@H](C)CC)[C@H]1CC[C@H]([NH3+])CC1 ZINC001172332223
CCC(CC)[NH+]1CC(N2C[C@@H](C)O[C@H](C)C2)C1 ZINC001257301402
O=CNc1cc([N+](=O)[O-])ccc1Br ZINC000001603076
CC(=O)N[C@@H](C(=O)[O-])[C@@H](C)OC(C)=O ZINC000098091677
CC[C@@H]1C[N@@H+]2CCc3cc(OC)c(OC)cc3[C@@H]2C[C@@H]1C[C@@H]1[NH2+]CCc2cc(OC)c(OC)cc21 ZINC000011679768
CC(=O)O[C@H]1CC[C@]2(C)[C@H]3CC[C@]4(C)[C@@H]([C@@H](C)CCCC(C)C)CC[C@H]4[C@@H]3CC[C@@]23O[C@@]13C ZINC000118936315
Cc1nn(-c2ccccc2)c(Oc2ccc(C)cc2)c1C[N@@H+](CC(C)C)C[C@@H](O)COCC(C)C ZINC000036345836
Cc1ccc(C2CCN(c3nc(C(C)(C)C)ccc3C#N)CC2)cn1 ZINC000613429121
C[NH2+][C@@H](CC(C)C)C(=O)N1CCC2(CCC(=O)N(CCc3c[nH]cn3)C2)CC1 ZINC000092045786
C[C@@H](Cn1c(-c2noc3c2COCC3)nnc1N1CCC(C(F)(F)F)(C(F)(F)F)C1)[NH+](C)C ZINC001303708453
C=CCn1c(SCCCC2(C#N)CCOCC2)nnc1-c1ccncc1 ZINC000281104714
CSCCCN1C(=O)/C(=C/c2ccc(C)c([N+](=O)[O-])c2)S/C1=N\c1cc(C)ccc1C ZINC000102923110
C=CCCCCC[C@H]([NH3+])C(=O)N[C@H](CC1CC[NH2+]CC1)c1ccccc1F ZINC001221202108
CN(C)C(=O)[C@@H]1CCC[N@@H+]1CCCn1c([C@@H]2CCC(=O)N2)nnc1N1CC[NH+](C(C)(C)C)CC1 ZINC001503357960
CC(C)(C)Nc1[nH]c(=O)[n-]c(=O)c1[N+](=O)[O-] ZINC000253512439
C=CCn1c(-c2scnc2C)nnc1N1CC2(CCCC2)OC(C)(C)C1 ZINC000584782921
[NH3+]CCC[C@H]([NH2+]CCCc1c[nH]c2ccccc12)c1ccccc1 ZINC000925554786
c1c[nH]c([C@@H]([NH2+]C2CCN(Cc3cscn3)CC2)C2CCCCC2)n1 ZINC000375810922
CC(C)[NH+](CCNS(=O)(=O)c1ccc(NCCNc2cnccn2)c([N+](=O)[O-])c1)C(C)C ZINC000023172064
C[C@H](CC1CCC1)NC(=O)C1CC2(C1)C[NH2+]C[C@H]2C#N ZINC000884464309
[NH3+]C[C@@H](NS(=O)(=O)c1cc(Br)cc([N+](=O)[O-])c1)C1CCCC1 ZINC000447249158
C=CC1=C(C)/C(=C/c2[nH]c(Cc3[nH]c(/C=C4/NC(=O)C(C)=C4C=C)c(C)c3CCC(=O)OC)c(CCC(=O)OC)c2C)NC1=O ZINC000004208937
Nc1ccc(Br)c(N)c1[N+](=O)[O-] ZINC000095217843
CC[C@@H]([NH2+]CC[N+](=O)[O-])[C@@H](C)O ZINC000905356598
Nc1[nH]nc2ncnc(C[NH3+])c12 ZINC000095097566
C[C@H]([NH2+][C@H]1CO[C@@H](C2CC2)C1)c1ncc[nH]1 ZINC000691331421
CC[C@@H](C#N)Oc1cc(C[NH2+]Cc2cn(-c3cc[nH+]cc3)nc2C)ccc1OC ZINC000784543025
Cc1ccc([C@@H]([NH2+]CC(C)(C)CC#N)c2cccc(S(C)(=O)=O)c2)c(C)c1 ZINC000414161004
COc1ccc(C[NH2+][C@@H](C)C[C@@H]2COCCN2)cn1 ZINC000133469937
C[C@@H](CC[NH+](C)C)NC(=O)[C@]1(C#N)CC12CCCC2 ZINC000448977032
C[C@@H]([NH2+]CCCC#N)c1ccc(-c2nn[nH]n2)cc1F ZINC000824585995
CCC[N@@H+]1CCCC[C@@H]1c1ccc(N(Cc2noc3c2C[NH2+]CC3)c2ncccn2)nc1 ZINC001164636656
OC[C@H]1[C@H](O)C[C@@H]([NH2+]Cc2ccc(C(F)(F)F)cc2)[C@@H]1Cc1ccnc(-c2cccc(C(F)(F)F)c2)n1 ZINC000604382655
CC(C)(O)C[C@H]1[C@@H](C[NH3+])C1(C)C ZINC000004026008
CCOC[C@@H](O)C[N@H+](Cc1c(-c2ccccc2)nn(C)c1Oc1ccccc1Cl)C(C)C ZINC000036316557
COc1cc2cc(C[NH2+]C[C@@H]3CCC[N@@H+]4CCCC[C@H]34)c(=O)n(CC3CCCCC3)c2cc1OC ZINC000011967249
Cc1cc(Cl)nc(C(F)(F)N2CCCO[C@@]3(C[NH2+]CCOC3)C2)c1 ZINC001164425819
Cc1csc2c1ncnc2NN ZINC000000159993
Clc1ncnc2scc(N3CC[C@@H]4[C@@H](C[C@@H](Cn5cncn5)[N@@H+]4CC4CC4)C3)c21 ZINC001164741744
C[NH2+]CCN([C@@H]1C[C@@H](C(=O)N2CCSC2)N(C(=O)OC(C)(C)C)C1)C(C)(C)C ZINC001170055393
C#CCOc1c(Br)cc(CNc2ccc(Br)cc2C)cc1OCC ZINC000408605300
CC(C)=C1SC(=S)N(N)C1=O ZINC000002769225
C[C@H]([NH2+]C1CCN(c2ccc(-c3nn[nH]n3)cn2)CC1)c1cccc([N+](=O)[O-])c1 ZINC000820411312
C[C@H](C[C@@H]1COCCN1)[NH2+]Cc1ccc(I)cc1Cl ZINC000423093149
c1ncn(C[C@@H]2C[C@H]3CN(c4nccnc4OC4CCC4)CC[C@H]3[N@@H+]2CC2CC2)n1 ZINC001164748116
Clc1ccccc1-c1nn(-c2ccccc2)[n+](-c2ccccc2)n1 ZINC000255190259
CC(C)(C)c1cn2c(n1)[C@@H](C[NH2+]C1CCCC1)CCC2 ZINC000084284623
CCN1c2ccccc2S/C1=C\C1=C/C(=C\c2sc3ccccc3[n+]2CC)CCC1 ZINC000138810761
CCCCCn1c(CCC(=O)NCc2ccc(S(=O)(=O)N(CC)CC)s2)nc2c1c(=O)[nH]c(=O)n2CCCC ZINC000514393384
N#CC1(CC(=O)N2C[C@@H]3CCC[C@H]([NH3+])[C@@H]3C2)CCOCC1 ZINC000595253937
C[C@H](CCCCn1c(=O)c2c(ncn2C)n(C)c1=O)[NH2+]C[C@H](C)c1ccc(O)cc1 ZINC001169172926
Cc1ncsc1C[NH2+]C[C@@H]1C[C@H](C)CCN1C(=O)c1cn(C)c(=O)[nH]1 ZINC001087208812
Nc1ccc(Nc2ccc(-n3cccn3)nn2)cc1 ZINC000217506399
CCC(=O)O[C@]1(C(=O)C=C(O)CC)[C@@H](C)C[C@H]2[C@@H]3CCC4=CC(=O)C=C[C@]4(C)[C@@]3(F)[C@@H](O)C[C@@]21C ZINC000003882044
CS[C@@H](C)C[NH2+]CC[N+](=O)[O-] ZINC000905178731
Cc1cc(C)c(C=C2C(=O)NC(=S)N(C)C2=O)c(C)c1 ZINC000408914493
CC(C)(C)[C@@H]1C[C@@H]([NH2+][C@@H]2CCO[C@H]2c2cncc(Br)c2)CS1 ZINC000459750926
CC[N@@H+]1CCC[C@@H]1Cn1c([C@@H]2CCS(=O)(=O)C2)nnc1N(C)Cc1ccc(Br)o1 ZINC001296069820
C=CCC[C@@H]([NH2+]Cc1ccc([C@]2(C)NC(=O)NC2=O)cc1)c1ccco1 ZINC000552048196
Cc1n[nH]c(CC[NH2+]Cc2ccc(OC(F)(F)F)c(Br)c2)n1 ZINC000392406941
c1cn(-c2ccc(-c3noc([C@@H]4CCC[N@@H+]4C4CCOCC4)n3)cn2)cn1 ZINC000035425776
C=CC[NH2+][C@H]1CCN(C(=O)C2(C(F)(F)F)CCC2)C1 ZINC001019047506
C#CCC[NH2+]C[C@@H]1CN(C(=O)C2(C)CC=CC2)CC[C@H]1C ZINC001133087811
N#C[C@@H]1CC[C@@H]([NH2+]C2CCN(CC(F)F)CC2)C1 ZINC000613666839
CN(C[C@H]1CCOC1)c1nnc([C@@H]2CCO[C@H]2C(C)(C)C)n1C[C@@]1([NH+](C)C)CCSC1 ZINC001298579080
C[C@@H](CCCC[NH3+])[NH2+][C@@H](C)c1cc(Cl)ccc1OC(F)F ZINC000423426252
Cc1c2c([nH]cnc2=O)sc1[N+](=O)[O-] ZINC000000306701
COC(F)(F)C(F)(F)C(F)(F)C(F)(F)C(F)(F)F ZINC000079972364
CC(C)CCC[C@H](C)[C@H]1CC[C@@H]2[C@@H]3CC[C@@H]4[N@H+](C)[C@@H](C)CC[C@@]4(C)[C@@H]3CC[C@@]12C ZINC000008298476
Nc1n[nH]c2ncc(C[NH3+])cc12 ZINC000079367135
COCC[N@H+](C)CCCn1c(-c2ccc(Cl)cc2)nnc1N1CC[NH+](C2CCCCC2)CC1 ZINC001316065854
C=CCn1c(SCc2cc(=O)n3cc(C)ccc3n2)nc2sc(C)c(C)c2c1=O ZINC000002622909
C[C@H](NC1CC[NH+]([C@H]2CCCC[C@H]2O)CC1)c1ncc(Br)s1 ZINC000246468206
Cc1snnc1C(=O)N1C[C@@H]2COC[C@]2(C[NH+](C)C)C1 ZINC000585108250
Cn1cc(C2=NC[C@@H](C[NH2+][C@H](CCO)c3ccc(Cl)c(Cl)c3)O2)cn1 ZINC000930458787
CC(C)CCn1ccc([N+](=O)[O-])n1 ZINC000067801361
O=[N+]([O-])CC[NH+]1CC(C2CC2)C1 ZINC000899885611
CC[C@@H](C)Oc1c(Br)cc(/C=N/NC(F)(F)C(F)(F)C(F)(F)F)cc1[N+](=O)[O-] ZINC000409042299
Cc1ccc(C[C@@H](CO)[NH2+]Cc2c(Cl)cccc2N2CC[NH+](C)CC2)cc1C ZINC001461549520
CCOC[C@@H](O)C[N@H+](Cc1c(C)nn(-c2cccc(Cl)c2)c1Oc1ccc(OC)cc1)[C@@H](C)CC ZINC000036301650
C=C(C)C[NH2+][C@@H]1C[C@H](C)N(C(=O)c2cncnc2C)C1 ZINC000988227863
O=[N+]([O-])CC[NH2+]C1CCC2(COC2)CC1 ZINC000905454751
Cc1ccc(O)c([C@H](C)[NH2+][C@@H]2CCCSC2)c1 ZINC000168814697
Cc1cc2c(s1)N(c1cc3nccnc3cn1)c1ccccc1NC2=N ZINC001167457008
Fc1cnc(Cl)cc1NC[C@@H]1COCC[NH2+]1 ZINC001159042817
Cc1ncc2c(c1-c1noc(-c3n[nH]c4c3C[C@@H](C)CC4)n1)CC[NH2+]C2 ZINC000019782228
CSc1cccc(C[NH2+]Cc2ccccc2OC[C@@H](O)C[NH+]2CCSCC2)c1 ZINC000012075923
Cn1cc([C@@H](Nc2nc(C(C)(C)C)ccc2C#N)C(C)(C)C)cn1 ZINC000613427002
N#CC1(C[C@@H](O)C[N@@H+]2CC[C@@H](O)CC23CCC3)CCC1 ZINC000886251740
O=S1(=O)CC[C@H]([NH2+][C@H]2C[C@H](c3cccc(F)c3)C2)c2cc(F)ccc21 ZINC000684773839
CC(C)Nc1nc(Cl)ncc1[N+](=O)[O-] ZINC000004243354
CCCOc1ccc([C@@H](C)[NH2+]C2CCN(S(=O)(=O)C3CC3)CC2)cc1OCCC ZINC000540148646
CC(C)O[C@]1(c2nnc(N3CC=C(C(C)(C)C)CC3)n2CCCOC2CCCC2)CCOC1 ZINC001360334031
CC(C)=C(C)CC(=O)N1CCN(C/C(Cl)=C\Cl)CC1 ZINC001113209778
O=C(c1ccco1)C1=C2C(O)N(c3ccc([N+](=O)[O-])cc3)C(=O)[C@@H]2[C@@H]2C=Cc3ccccc3N12 ZINC000009313254
C#CC[NH2+][C@H]1CN(C(=O)C2CCC2)CC[C@H]1C(F)(F)F ZINC000998219867
C[C@@H](N)C(=[NH2+])NO ZINC000001585051
[NH3+]Cc1cc(F)cc(F)c1 ZINC000000403169
C=CCOC[C@@H](O)C[N@H+](CC(=O)N1CCc2sccc2[C@@H]1COc1ccc(C)cc1)C(C)C ZINC000036309546
N#Cc1c(Cl)c(Cl)c(Cl)c(Cl)c1C#N ZINC000000135743
O[C@@]12C[C@@H]1CC[NH2+]C2 ZINC000071790436
CC(C)C[C@@H](Cn1c([C@@H]2CCO[C@H]2C(C)(C)C)nnc1N(C)[C@@H](C)CS(C)(=O)=O)[NH+](C)C ZINC001302824773
CN(CC(=O)N1CC[NH2+]CC1)C(=O)OC(C)(C)C ZINC000036285612
CC(C)[C@H]1CC[C@@H](C)C[C@H]1OC[C@@H](O)C[N@H+]1[C@H](C)COC[C@@H]1C ZINC000253612745
C=CC[NH2+][C@@H]1CCN(C(=O)C2(C(C)(F)F)CC2)C1 ZINC000969982937
Brc1ccc([C@H]2CCCCC[NH2+]2)s1 ZINC000003735155
CCC[NH2+]CCNS(=O)(=O)c1cc(F)c(Br)cc1F ZINC000193345419
[NH3+]Cc1cc(F)cc(F)c1F ZINC000002560208
O=C(N1CCCO1)[C@]12COC[C@H]1C[N@@H+](C1CCOCC1)C2 ZINC000096110139
c1c(-c2ccccc2)n2c([n+]1-c1ccccc1)SCC2 ZINC000018194810
C=CC[C@@]1(C(=O)NCC(C)(C)SC)CCC[NH2+]1 ZINC000852842002
O=[N+]([O-])c1cn(C[C@H](O)c2ccccc2Cl)nc1-c1ccncc1 ZINC000080624656
Cc1c(Br)cc(S(=O)(=O)N2CC[C@](C)(C[NH3+])C2)cc1[N+](=O)[O-] ZINC000261788649
Cc1cccc(-c2nn(-c3ccc(F)cc3)cc2C[NH2+]Cc2ccnc(OCC[NH+](C)C)c2)c1 ZINC001461408107
CC[N@H+](CCn1c([C@@H]2CN(S(C)(=O)=O)CCO2)nnc1N1CCC([NH2+]C(C)C)CC1)C1CC1 ZINC001502199656
Cn1ncc(C#N)c1N1CCN(c2cc[nH+]cc2)CC1 ZINC000596060254
C[C@H]1CCc2c(sc3nc(CN4CCCCC4)nc(N4CCCO[C@@]5(C[NH2+]CCOC5)C4)c23)C1 ZINC001164426054
CCOCc1nnc(N2CCC[C@@H](C[NH+]3CCOCC3)C2)n1CCN1CC[N@H+](C)C(C)(C)C1 ZINC001503097105
Cn1cc(CN2C[C@@H](F)C[C@H]2C[NH2+]Cc2cc(Br)cs2)cn1 ZINC000475049601
CC(C)[N@H+](C)Cc1cnc2n1CCN(Cc1cccc(C#N)c1)[C@@H]2C ZINC000096201208
O[C@@H](C[NH2+]Cc1ccco1)Cn1c2ccc(I)cc2c2cc(I)ccc21 ZINC000098048131
Cn1cnnc1Sc1ccc([N+](=O)[O-])cc1 ZINC000000971863
CC(C)Cc1ccc(S(=O)(=O)N(CCC(=O)N2CC[NH2+]CC2)CC[N@@H+]2CCCC[C@@H]2C)cc1 ZINC000045945289
C=C[C@@](C)(O)CC(=O)N1C[C@@H](C)[C@H]([NH2+]CCCS(=O)(=O)C(C)C)C1 ZINC001214535183
C=CCCO[C@H](C)C(=O)N1C[C@]2(C)C[N@H+](C)C[C@]2(C)C1 ZINC000913291162
FC(F)(c1cc(-c2ccco2)nnc1Cl)N1CC(c2[nH+]cn3cc(-c4ccoc4)ccc23)C1 ZINC001165014608
C=CC[N@@H+](CCC(=O)N1CCc2sccc2C1)Cc1ccc(Cl)s1 ZINC000055899200
C[C@@H]([NH2+]Cc1ccc(C#N)cc1Br)c1ccc(-n2cccn2)cc1 ZINC000181230747
Cn1ccnc1CN(Cc1cc(Cl)cc(Cl)c1)[C@H]1CC12CC[NH2+]CC2 ZINC000435429172
CC(C)[C@@H](O)C[N@@H+]1C[C@H]2[C@H](CF)[C@H]2C1 ZINC001253764822
NNc1[nH+]cc(F)c(N)c1F ZINC000002386480
C[NH2+]CCOCC[NH2+][C@@H](C)c1cc(Br)cc(Br)c1[O-] ZINC000863544026
CCOC1CC(C[NH2+][C@H]2CCN(CC)[C@H]2c2cc(F)c(F)c(F)c2)C1 ZINC000510630948
CN(CCC#N)c1ccc(C[NH2+][C@@H]2CCN(Cc3ccc(C(F)(F)F)cc3)C2)cc1 ZINC000237209325
CCc1ccc(C[NH2+][C@@H](C)c2ccc(Br)c(S(N)(=O)=O)c2)s1 ZINC000430713014
COCCn1cc2c(n1)[C@@H](C[NH2+]C1CCOCC1)OCC2 ZINC000097953875
Cc1ccc(O)c2c1[C@H](C)C[C@@H]2[NH2+][C@@H]1[C@H]2C[C@H]3CO[C@H]1[C@H]3C2 ZINC001330354360
O=[N+]([O-])CC[NH2+]CC1CC1 ZINC000905022708
N#CCCn1cc(C[NH2+]CC#Cc2ccc(C(F)(F)F)cc2)c(-c2ccncc2)n1 ZINC000433343245
Cc1c(I)cnc(Cl)c1C#N ZINC000075629383
C[NH+](C)CC(C)(C)Cn1c(Cc2ccncc2)nnc1N1CCN(c2ccc(C#N)cc2Cl)CC1 ZINC001314666354
Cc1ccc(S(=O)(=O)N(CCC(=O)N2CC[NH2+]CC2)CC[N@H+]2CCCC[C@@H]2C)c(C)c1 ZINC000045945275
Cc1ccc([C@H](C)C[NH2+][C@H](c2nc(-c3nc[nH]n3)no2)C(C)(C)C)cc1 ZINC000628229941
CC[C@@](C)([N+](=O)[O-])[C@@](C)(CC)[N+](=O)[O-] ZINC000002173706
COc1c(C)cnc(CN(C)c2cc(C3CC[NH2+]CC3)nc(C)n2)c1C ZINC000067974719
[NH3+]CCCC[C@H]([NH3+])C(=O)N1CCC[C@H]1C(=O)N1CCS(=O)(=O)CC1 ZINC001158367956
Cn1nnc2c1CCN(c1ncc3c(c1C#N)CCC[NH2+]C3)[C@@H]2COCC[NH+]1CCCC1 ZINC001164712301
CC(C)c1[nH]nc(C2CCC2)c1CN=[N+]=[N-] ZINC000409441051
Cn1cc(C[C@H]2CCC[C@H]2[NH2+]Cc2ccc(Br)c(F)c2)cn1 ZINC000657691485
O=[N+]([O-])c1ccc(-c2cc(C(F)(F)N3C[C@@H]4C[NH2+]C[C@@]4(CO)C3)c(Cl)nn2)cc1 ZINC001164402557
Cc1ccc2c(c1)[C@H]1C=CC[C@@H]1[C@H](c1ccc(/N=C/c3cc(Br)ccc3OCc3cc(C)cc(C)c3)cc1)N2 ZINC000408943887
CCCCCCCCCCCCC1([C@@H](C)OP(=O)(OCC)OCC)COCCOCCCOCCOC1 ZINC000100080280
C[C@@H](c1ccc([S@](C)=O)cc1)N(C)c1nnc(-c2ccc[nH]2)n1CC1([NH+](C)C)CCOCC1 ZINC001303598909
CC(=O)N1C[C@@H]2CCC[C@H]([NH2+][C@@H]3CCC[C@H](C#N)C3)[C@@H]2C1 ZINC000588957812
CC(C)c1ccc([C@@H]2C[C@@H](C(F)(F)F)n3nc(C4N=NC(=S)N4CCC[NH+](C)C)cc3N2)cc1 ZINC000020028579
Cc1cc(C=Cc2[nH]c(=O)[n-]c(=O)c2[N+](=O)[O-])ccc1Br ZINC000486052273
CCC[n+]1cc(Br)cc(-c2nc3cc(N)cc(C)c3o2)c1 ZINC000226778133
N#CCc1ccc(OCc2ccc(-n3cc(CC[NH3+])c4c[nH+]ccc43)nc2)cc1 ZINC001160952306
C=C(C)CC[NH2+][C@H]1CCN(C(=O)[C@H]2[C@@H]3CCC[C@@H]32)C1 ZINC001267007887
Fc1ccccc1/C=N\NC(F)(F)C(F)(F)C(F)(F)F ZINC000409036233
C[C@@H](c1ccc(-n2cncn2)cc1)[N@H+](C)CC(=O)N(Cc1ccco1)CC(F)(F)F ZINC000016699025
Cc1cc([C@@H]2[C@H](c3ccccn3)NC(=S)N2C(C)C)c(C)n1-c1cc(Cl)ccc1C ZINC000222836285
C[NH+]1CCN(Cc2cn3c(n2)CN(c2ncc(F)c(-c4ccsc4)n2)CC3)CC1 ZINC001164794255
CCCCn1nnnc1CSc1nnc(-c2cccc(S(=O)(=O)N(CC)CC)c2)n1[C@@H](C)COC ZINC000514383934
[NH3+]CCCC(F)(F)F ZINC000005112986
Cc1cc2c(cc1C)[C@H]([NH2+]C[C@H]1CCCN(c3nccn4cnnc34)C1)CCS2 ZINC000427685715
Cc1cccc(-c2nnc(N3CC[NH+](CCC(C)(C)C)CC3)n2CC[NH+](C(C)C)C(C)C)n1 ZINC001492519410
[O-]C(C=C([NH2+]Nc1ccccc1)c1ccc(F)cc1)(C(F)(F)F)C(F)(F)F ZINC000005062842
[NH3+]CCCC[C@H]([NH3+])C(=O)N1CCC[C@H]1C(=O)N1CC[C@@H](O)[C@@H](CO)C1 ZINC001157934750
CC[C@@H](C)c1nnc(N2CCS(=O)(=O)C3(CCCCC3)C2)n1CCN1CC[N@H+](C)C(C)(C)C1 ZINC001291682312
Cc1cc(C)[n+](F)c(C)c1 ZINC000000039434
O=C(c1ccn([C@H]2CCC[NH2+]C2)n1)N1CCO[C@@H](c2ccc(Cl)s2)C1 ZINC000369580216
COCCn1c(CN2CC[C@H]([NH+](C)C)C2)cnc1S(=O)(=O)CCC(C)C ZINC000020779322
CO[C@@H](C)[C@@H](C)[NH2+]CC[N+](=O)[O-] ZINC000905263299
C#CC[NH2+][C@@H]1CN(C(=O)C2(C(F)F)CCC2)C[C@@H]1C ZINC001055004593
Cc1nnc(C[C@@H]2C[C@@H](C(C)C)[C@H](C[NH2+]CCN(C)C)C=C2C)o1 ZINC000035442616
Cc1ccc([N+](=O)[O-])c(S(=O)(=O)[N-]c2cc(F)cc(F)c2F)c1C ZINC000431177512
CCN1c2ccccc2S/C1=C\C=C1\CCCC(/C=C/c2sc3ccccc3[n+]2CC)=C1[NH+]1CCCCC1 ZINC000685944769
NC(=[NH2+])Nc1nc(CSCCNC=NS(=O)(=O)c2ccc(Br)cc2)cs1 ZINC000003952167
CCC1=NN2C(=NC(=O)/C(=C/c3cccn3-c3c(C)cccc3C)C2=N)S1 ZINC000032964072
C=C(Br)C[NH2+][C@H]1C[C@H](NC(=O)[C@@H]2C[C@@H]2C)C1 ZINC001019957006
CC[C@@]1([N+](C)(C)C)CS[C@@H]1C ZINC000001873900
N#CC1(C[C@@H](O)C[N@@H+]2CC[C@@]3(CCOC3)C2)CCOCC1 ZINC000599318063
C1CC1NC1C[NH2+]C1 ZINC000038809822
CC(C)c1nc2ccc(Br)cc2c(=O)n1N=Cc1ccc(N(C)C)cc1OCc1ccc([N+](=O)[O-])cc1 ZINC000409305613
CCC1CCC([NH2+][C@@H](CO)[C@H]2CCOC2)CC1 ZINC001256867766
CCOc1cc(C[NH2+]C[C@H](O)Cn2cnc3cc(C)c(C)cc32)ccc1OC(F)F ZINC000553790008
CC(C)N(Cc1sc(Br)nc1Br)CC1CC1 ZINC001140149502
Cc1cc([C@@H]2[C@H](c3ccccn3)NC(=S)N2CC(C)C)c(C)n1-c1ccccc1Cl ZINC000222919844
Cc1nc(CN2CCCC23CCN(C(F)(F)c2cnc(Cl)c(C4=CC[NH2+]CC4)c2)CC3)cs1 ZINC001164702194
CCS(=O)(=O)N1CCC(C[NH2+][C@@H](C)CCc2ccc(C(F)(F)F)cc2)CC1 ZINC000554715710
CC[C@@H](C(=O)N1CCC2(C1)CCN(CC#N)CC2)[NH+](C)C ZINC001040852802
CO[C@H](C(=O)N1C[C@@H](C)[C@H](CC[NH2+]Cc2ncnn2C)C1)C1CCCC1 ZINC001104958325
C=CCOc1ccc(C[NH2+]CC2CC[NH+](C3CCOCC3)CC2)cc1Cl ZINC000657535130
CC(C)N(C=O)C(C)C ZINC000000388563
C[C@@H]1CN(C(=[NH2+])NCC(C)(C)OCC2CC2)CCO1 ZINC000263039341
Cc1cc(CN=Nc2ccc([N+](=O)[O-])cn2)c(C)n1-c1ccc(Sc2ccc([N+](=O)[O-])cc2)cc1 ZINC000033924473
C[C@H]1CC(N=Nc2ccc(-c3nn[nH]n3)cc2)C[N@@H+]1C ZINC000820641922
C[NH+](C)CCN1CC[C@@H]2[C@@H]1CCN2C(=O)CN(CC[NH3+])S(C)(=O)=O ZINC001159929526
CCn1c(CC[NH3+])nnc1Sc1ccc(S(=O)(=O)C(F)F)cc1[N+](=O)[O-] ZINC000750030246
C=C(C)CNC(=S)C(C(=O)c1ccc(NC(=O)C(C)(C)C)cc1)[n+]1ccc(C)cc1 ZINC000027310977
CCC[NH+](CCC)CCCC(=O)NC[C@@H]1C[N@@H+]([C@H](C)COC)C[C@H]1C ZINC001102507710
CCN(CC)S(=O)(=O)c1ccc([C@H](C)[NH2+]CCc2scnc2C)cc1 ZINC000172525614
Cc1cc([C@@H]([NH2+]CCCC[N@@H+](C)C2CC2)C2CC2)ccc1F ZINC000453421013
Cc1c(Cl)nc(CC(C)C)nc1N1CCCn2cnc(COCC[NH+](C)C)c2C1 ZINC001165004830
Cc1c([N+](=O)[O-])cc(N(C)C)cc1[N+](=O)[O-] ZINC000067321063
CC(C)[NH2+]C1CCN(c2nnc(-c3ccccc3Cl)n2C[C@@H](c2cccs2)[NH+](C)C)CC1 ZINC001360306333
C[C@@H]1CCc2c(sc3nc(CN4CCCCC4)nc(N4CCNC(=O)C45C[NH2+]C5)c32)C1 ZINC001164411274
Cc1ccc(N(c2nc(Cl)nc3c2CN(C)CC3)[C@H]2CO[C@@]3(C2)CCC[NH2+]C3)nn1 ZINC001164957985
C[C@@H]1[C@@H]([NH+]2CCCC2)CCN1c1cncc(C#N)n1 ZINC000591462187
CC1(C)OC[C@H](CCC[NH3+])O1 ZINC000008700007
N#Cc1ccc(C(F)(F)F)nc1SC[C@H](O)CC1CCCC1 ZINC000473762197
C#CCO[C@H](C)C(=O)N1C[C@@H](C[NH2+]Cc2ncnn2CCF)[C@H](C)C1 ZINC001106110716
[NH3+]Cc1cnnn1-c1ccc(C(F)(F)F)cn1 ZINC001169310436
Cc1cc([N+](=O)[O-])cnc1N1CCCn2c(=O)cc(C[N@@H+](C)C(C)C)nc2C1 ZINC001164811519
Cc1nn(CC[NH3+])cc1I ZINC000072339227
c1csc(C[NH2+]C[C@@H]2Cn3nncc3CO2)n1 ZINC000096199121
C[C@@H]1CN(c2c([N+](=O)[O-])ncn2C)C[C@H](C)[NH2+]1 ZINC000053712203
CCc1ccc([C@@H](Cn2c([C@@H]3CCC(=O)N3)nnc2N2CC[NH+](CC(C)C)CC2)[NH+](C)C)cc1 ZINC001292458446
CC[NH+](CC)CCCNC(=S)N(Cc1cc2ccc(C)c(C)c2[nH]c1=O)C[C@@H]1CCC[N@@H+]1CC ZINC000012635757
CC(C)[NH2+]C1CCN(c2nnc(-c3cc(Br)cn3C)n2C)CC1 ZINC000508431298
Fc1ccc(-c2csc3ncnc(N4CC[N@@H+]5C[C@@H](Oc6cncnc6)C[C@@H]5C4)c23)cc1 ZINC001164745253
Cc1ccccc1C[NH+]1CCN(c2nnc(CC(C)C)n2CCCC[N@H+]2C[C@H](C)C[C@H](C)C2)CC1 ZINC001492596886
Cn1cc(C[NH2+]Cc2ccc(C[NH+](C)C)c(F)c2)c(-c2ccc([N+](=O)[O-])cc2)n1 ZINC000136071028
N#Cc1ccnc(NCc2cc(F)ccc2Br)c1Cl ZINC000236274705
C#C[C@@](C)(CC)[NH2+]Cc1cc(-c2cnn(C)c2)no1 ZINC000852103493
C[C@@H]1CN(C(=O)Cc2ccc(F)cn2)C[C@H]1CC[NH2+]Cc1ccn(C)n1 ZINC001104361547
C=CCn1c(C)nn(CN2C[C@H](C)C[C@H]2c2cccc(F)c2)c1=S ZINC000246807031
CC(C)C[C@H](C[NH2+]Cc1cnc2c(C#N)cnn2c1)CC(=O)OC(C)(C)C ZINC000597230488
O=Cc1cc(Br)cc([N+](=O)[O-])c1[O-] ZINC000000056983
N#Cc1c(C(F)(F)F)cc(C(F)(F)F)[nH]c1=S ZINC000100555716
[NH3+]Cc1cnn(-c2ccc3[nH]ccc3c2F)c1 ZINC001168258908
CC(C)COCCC[NH3+] ZINC000001605929
C[NH+](C)CCCC1=C([N+](=O)[O-])C=CC([N+](=O)[O-])=C(CCC[NH+](C)C)N1C(F)(F)F ZINC000005258424
C#CCCS(=O)(=O)N[C@H](C)C[N@H+]1C[C@H](C)C[C@H](C)C1 ZINC000791422100
C=C(C)C[NH2+][C@@H]1CN(C(=O)[C@@H]2CC23CCC3)C[C@H]1C ZINC001082769239
COc1ccc(C[N@H+]2C[C@H](C(=O)NCCC[NH+](C)C)C[C@H](COc3ccc(C)nc3)C2)cc1OC ZINC000014533976
C#CC[C@H](COC)[NH2+]C[C@H](O)COc1cc(C)c(Cl)cc1C(C)C ZINC000863589231
CC(=O)OCCC(C)C ZINC000000388082
CC(C)N(C)Cc1nn(-c2c(Cl)nc(N3CCOCC3)nc2Cl)c2c1CC[NH2+]C2 ZINC001164682120
C[C@@H]1CCC[N@@H+](C(C)(C)Cn2c([C@@H]3CCC(=O)N3)nnc2N2CCO[C@](C)(C(C)(C)C)C2)C1 ZINC001305023028
COCC[N@H+](C)CCn1c([C@@H]2CCCOC2)nnc1N1CCN(C2CC[NH+](C(C)C)CC2)CC1 ZINC001504857546
C#CCC[N@H+]1C[C@@H]2C[C@H]1CN2C(=O)[C@@H](C)C(C)(C)C ZINC001032476298
CC[C@H](C)n1c(C)c(CN=Nc2c(F)c(F)c(C(F)(F)F)c(F)c2F)c2cccc(C)c21 ZINC000409043549
Cc1c([N+](=O)[O-])cc(S(=O)(=O)N[C@H](C)CCc2cccn2C)c(C)c1[N+](=O)[O-] ZINC000790850058
Cc1nc(CN2C[C@H]3CC[C@@H](C2)N3C2CC[NH2+]CC2)sc1Br ZINC000903506034
C[C@@H]([NH2+]C[C@H](CO)Cc1cc(F)cc(Br)c1)c1cc2n(n1)CCC2 ZINC000414190059
C[C@]1([NH3+])CCN(Cc2c[nH]nc2C(F)(F)F)C1 ZINC001204783555
N#CCCn1cc(/C=C/c2nc3ccccc3o2)c(-c2ccncc2)n1 ZINC000432702952
OCCNc1nc(OCC(F)(F)F)nc(N2CC[NH+](C34CC5CC(CC(C5)C3)C4)CC2)n1 ZINC000004079164
Cc1cc(C)cc(N(CCC#N)C(=O)C[NH2+][C@@H](C)c2ccc(C)c([N+](=O)[O-])c2)c1 ZINC000181821144
CCc1c(Cl)nc(C(C)(C)C)nc1NCc1cncnc1 ZINC001167258442
C=CCC[C@H](C)[NH2+]C[C@H]1CCCN1C(=O)c1cnsn1 ZINC001267951088
c1cn2c(CNc3ccc([C@@H]4C[NH2+]CCO4)cc3)c(C3CC3)nc2s1 ZINC000656792344
COCCO[C@@H](C)c1nnc(N2CC[NH+](C(C)C)CC2)n1CC1(O)CC[NH+](C(C)C)CC1 ZINC001504986785
C1=CC2=CC=C3C=CC=CC4=CC=C1C21CC431 ZINC000068568445
COCC[N@@H+]1CC2(C[C@@H]1COCC1CC1)CCN(C(F)(F)c1cnc(Cl)cn1)CC2 ZINC001164783235
CCC(CC)[C@@H](Cn1c(-c2cccc(Br)c2)nnc1N1CC[N@H+](CC)[C@@H](C)C1)[NH+](C)C ZINC001545805015
CCC[N@@H+]1CCCC[C@@H]1c1ccc(N2CCOC[C@@H]2c2nccc(N(CC)CC)n2)nc1 ZINC001164999084
C[C@@H](CNc1nccc(C2(c3ccccc3Cl)CC[NH2+]CC2)n1)C[NH+](C)C ZINC000072478927
CCC[N@@H+]1CCCC[C@@H]1c1ccc(N(c2ncccc2F)[C@@H]2CO[C@@]3(CC[NH2+]C3)C2)nc1 ZINC001164691629
COc1ccc(C[C@@](C)(CO)[NH2+]Cc2csc(COc3ccc(Cl)cc3)n2)cc1 ZINC001308114969
C1COC2(CCOC[C@H]2[NH2+]C2CCCCC2)O1 ZINC001257450954
O=S(=O)(NC[C@@H]1CCC[C@]2(CC[NH2+]C2)O1)C1CC1 ZINC000096208423
Cc1nc[nH]c1CN1C[C@H]2CC[C@H](C[N@H+]2Cc2ccc(C#CCO)s2)C1 ZINC000095379596
Cc1cnc(C2CCN(c3nnc([C@@H](C)NS(C)(=O)=O)n3CCC[N@@H+](C)C(C)C)CC2)s1 ZINC001290301176
NC(=[NH2+])c1cc(F)c(F)c(F)c1 ZINC000001442861
Cc1cc(C)c([C@H](C)[NH2+]CCS(=O)(=O)N=S(C)(C)=O)c(O)c1 ZINC000903227961
C[C@H]1CCC[N@@H+](C(C)(C)Cn2c([C@@H]3CCC(=O)N3)nnc2N2CC=C(C(F)(F)F)CC2)C1 ZINC001305020658
C[C@@H](N1CCN(c2nnc(-c3ccccn3)n2CC(C)(C)[NH+]2C[C@@H](C)O[C@H](C)C2)CC1)C(F)(F)F ZINC001305114358
C[C@H](COc1ccc(C(C)(C)C)cc1)[NH2+]Cc1cnc2c(C#N)cnn2c1 ZINC000569265399
CCCCc1c(C)c(/C=C2/C=CC=[NH+]2)[nH]c1Cc1[nH]c(/C=C2/C=CC=[NH+]2)c(C)c1CCCC ZINC000017147350
NC(=O)c1csc(C[NH2+]CCOc2ncc(C(F)(F)F)cc2Cl)c1 ZINC000133043292
CC(C)[N@@H+]1[C@H](Cn2cccn2)C[C@@H]2CN(C(F)(F)c3nc4ccc(Cl)nc4[nH]3)CC[C@@H]21 ZINC001164841643
OCCCCCCCCC/C=C\C(F)(F)C(F)(F)C(F)(F)C(F)(F)C(F)(F)C(F)(F)C(F)(F)C(F)(F)F ZINC000106632191
C#CC[NH2+][C@H]1CCN(C(=O)COC2CCC(C)CC2)[C@H]1C ZINC001075145550
CCS(=O)(=O)N1CCC([NH2+][C@@H](C)c2cc(C)c(Br)s2)CC1 ZINC000285465522
CC1(C)C[N@H+](CC[N+](=O)[O-])[C@@H]2COC[C@@H]21 ZINC000930672136
CC[C@@H](C)[N@@H+](Cc1c(-c2ccccc2)noc1N1CCCCC1)C[C@@H](O)COCc1ccccc1 ZINC000169678870
C=C(C)Cn1c(-c2cc(Br)c[nH]2)nnc1N1CCC(=C)CC1 ZINC000549281971
O=C(N[C@H]1C[C@@H]([NH2+]C[C@@H]2CCC(F)(F)C2)C1)[C@@H]1OC[C@@H]2COCC[C@H]12 ZINC001022475700
CCC[C@@H](O)C[N@H+](CCC(C)C)CC(=O)N1CCc2sccc2[C@@H]1COc1ccc(C)cc1 ZINC000036309166
CC[NH+]1CCN(c2ccc(NC(=O)C[NH2+]C3(c4ccc(Cl)cc4)CCCCC3)cc2)CC1 ZINC001459714081
[NH3+]Cc1conc1-c1ccc(O)cc1 ZINC000006658029
O=C(c1csc(-c2ccc(Cl)s2)n1)N1CC[C@@H](N2CC[NH2+]CC2)C1 ZINC000262237879
O=C1C=CC(=NNc2nccs2)C=C1Cl ZINC000016384316
Cc1cncc(COC[C@@]23CCC[C@@H]2CN(C(F)(F)c2cnc(Cl)c(C4=CC[NH2+]CC4)c2)C3)c1 ZINC001164802292
[NH3+][C@H]1CN(C[C@@H]2CCCOC2)CC(F)(F)C1 ZINC001206116467
C=C(Cl)C[NH2+][C@H]1C[C@H](NC(=O)[C@]23C[C@H]2COC3)C1 ZINC001020177083
O=C1CC[C@@H](CC[NH2+]Cc2cccc(C(F)(F)F)c2)N1C[C@@H]1CCC[N@@H+]2CCCC[C@H]12 ZINC000299756902
O[C@H](C[NH2+]Cc1nc(-c2cccc(Br)c2)c[nH]1)COCC1CC1 ZINC000111383830
C#CCOC[C@@H](O)C[N@H+](Cc1c(C)nn(-c2ccc(F)cc2)c1Oc1cccc(F)c1)C(C)C ZINC000036346643
CC[NH+](CC)CC(=O)Nc1ccc(-c2ccc(NC(=O)C[NH+](CC)CC)c(OC)c2)cc1OC ZINC000010150506
Clc1ccc([C@@H](Nc2ccccc2)[C@@H](N=C(c2ccccc2)c2ccccc2)c2ccccc2)cc1 ZINC000016477237
CCN1CC[NH2+][C@@H]2CS(=O)(=O)C[C@@H]21 ZINC000253495522
Cc1c(CC(=O)N2C[C@@H](C)[C@H](CC[NH2+]CCC[C@@H](C)O)C2)cnn1C ZINC001104276769
Cc1ncsc1C[N@@H+]1CC[C@H]2[C@@H]1CCN2Cc1ncc(Br)s1 ZINC001279113192
C[C@@H](C#N)OCC[N@@H+]1Cc2cnn(C)c2CC(C)(C)C1 ZINC000854057641
C[C@H](Cn1c([C@@H]2COCCN2C(=O)OC(C)(C)C)nnc1N1CCC[C@@H](C(F)(F)F)C1)[NH+](C)C ZINC001303723162
Cc1ccnc(-n2ccnc2)c1[N+](=O)[O-] ZINC000070497255
CC[NH+](CC)CCNS(=O)(=O)c1ccc(Cc2ccc(S(=O)(=O)NCC[NH+](CC)CC)cc2)cc1 ZINC000009490113
CC(C)(C)Cc1nnc(N2CCC(Cn3ccnn3)CC2)n1CCCC[N@@H+]1CCC[C@H]1CO ZINC001287023115
CC1=CC(=NNc2ccc(N)cc2)C(=O)C=C1 ZINC000100132170
C[C@H](CCC#N)C[NH2+][C@@H]1CCN(CC(F)(F)F)C1=O ZINC000602564083
C[C@@H]1CN(C(=O)c2ncoc2C2CC2)C[C@H]1CC[NH2+]Cc1ncnn1C ZINC001104871624
Cc1ccc(C[NH2+]C[C@H]2Cn3nnc(-c4ccsc4)c3CO2)s1 ZINC000096061047
Cc1nn(C)cc1NC1=CC[N@H+](C)CC1 ZINC001208717494
C[C@@H](Cc1ccc(C(F)(F)F)cc1)[NH2+]CCCCCCC[NH3+] ZINC001171961275
Cc1c([N+](=O)[O-])ncn1C(C)C ZINC000408716111
O=C1C=CC(=NNc2ccc([N+](=O)[O-])cc2)C=C1 ZINC000100009138
Fc1ccc(C[N@@H+](Cc2cccn2Cc2ccc(C(F)(F)F)cc2)CC2CCCCC2)cc1F ZINC000035844703
N#CCCn1cc(C[NH2+]C[C@@H](O)c2cccc(C(F)(F)F)c2)c(-c2ccccc2)n1 ZINC000237953929
OCCN1c2ccccc2S/C1=C\C=C1/CCC(/C=C/c2sc3ccccc3[n+]2CCO)=C1c1ccccc1 ZINC000100265715
C[C@H](C#N)C[NH2+][C@@H]1CCN(C(=O)OC(C)(C)C)C1 ZINC000168156507
CC(C)[NH+]1CCN([C@@H](C)C(=O)N[C@@](C)(C#N)C(C)C)CC1 ZINC000045777567
CN(CCC#N)c1ccc(C[NH2+][C@@H]2CCN(C)[C@H]2c2ccc(Cl)cc2)cc1 ZINC000125471837
N[C@@H]1C[C@@H]1[NH3+] ZINC000023477167
CCS(=O)(=O)c1cc(Cl)cc(C[NH2+][C@@H](C)CC(=O)OC(C)(C)C)c1 ZINC000414211831
O=C(Cc1csc(-c2c(Cl)cccc2Cl)n1)NCCC[NH+]1CCN(c2cc[nH+]cc2)CC1 ZINC001322188260
Cn1cc(C[C@H]2CCC[C@H]2[NH2+]Cc2cc(Br)cc(F)c2F)cn1 ZINC000661773175
CSc1nnc(C(C)(C)C)[nH]1 ZINC000000115119
CC(C)N(C)Cc1nn(-c2nccnc2[C@@H](C#N)C(=O)OC(C)(C)C)c2c1CC[NH2+]C2 ZINC001164679527
C[C@H](CC[NH2+]CCCCc1ccc(Cl)c(Cl)c1)[NH+](C)C ZINC001308882329
COCc1nc2c([nH]1)C1(C=C(N)O2)CC[NH+](C)CC1 ZINC000005686961
CCCCN1C(=O)/C(=C\c2ccc(-c3ccc(C)c([N+](=O)[O-])c3)o2)S/C1=N\c1ccc(C)cc1 ZINC000408914389
CCOC[C@@H](O)C[N@@H+](Cc1c(C(C)C)nn(-c2ccccc2)c1Oc1ccccc1F)CC1CC1 ZINC000036307969
CCN(CC)S(=O)(=O)c1cc(/N=C/c2ccc(/C=N/c3ccc(C)c(S(=O)(=O)N(CC)CC)c3)cc2)ccc1C ZINC000102928096
C1CSC(N2CC[NH2+]CC2)=N1 ZINC000083340081
C=CCN(C(=O)[C@]12CCC[C@H]1[NH2+]CC2)[C@H](C)COC ZINC000711367776
FC(F)C(F)(F)COCc1noc(-c2ccc(-c3ccco3)s2)n1 ZINC000683604037
CC(C)(C)C(=O)NC1CC[NH+]([C@H]2CC[C@@H](C#N)C2)CC1 ZINC001254677513
FC(F)(F)c1ccc2[nH]cc(C3CC[NH2+]CC3)c2c1 ZINC000026894276
COCc1ccccc1/C=C(/C)C[NH2+]Cc1ccc(CS(=O)(=O)NC(C)C)cc1 ZINC000510856544
N#CCCn1cc(C[NH2+]CCCN(C(=O)C2CCC2)C2CC2)c(-c2ccccc2)n1 ZINC000514308306
CN(C(=O)C[N@@H+]1CCC[C@@H]1CO)C1(C#N)CCCCC1 ZINC000050115940
Cc1cc(C=C2Sc3ccccc3N2C)cc(C)[n+]1[C@@H]1CCS(=O)(=O)C1 ZINC000003206581
CCc1nn(-c2ccccc2)c(Oc2ccc(F)cc2)c1C[N@H+](C[C@@H](O)COC(C)C)CC1CC1 ZINC000036316523
C=CC[C@H](CC)NC(=O)N1CC[N@H+](C[C@@H](C)O)[C@@H](C)C1 ZINC000334053821
Cc1sc(NC(=S)NC(=O)C(C)C)c(C#N)c1C ZINC000014257836
C#CC[NH2+][C@H]1C[C@H](NC(=O)[C@@H]2C[C@H]2C2CCCC2)C1 ZINC001020847112
Cc1cc([C@H](C)[NH2+][C@H]2CCN(c3cnn(C)c3)C2=O)sc1Br ZINC000286369862
COC1CC[NH+](C(C)(C)Cn2c(-c3ccccc3C)nnc2N2CCC([NH2+]C(C)C)CC2)CC1 ZINC001315704639
CC[NH+](CC)CC(=O)N1CCN(c2nnc(CC3CC3)n2CC(C)(C)[N@H+]2C[C@H](C)C[C@H](C)C2)CC1 ZINC001295490923
Nc1ccc(-c2csnn2)cc1 ZINC000000106274
CCCC[NH+](CCCC)CCC[NH2+]C1CCN(CC(=O)OCC)CC1 ZINC001254394663
CCOc1ccc(-n2cc(-c3ccc([N+](=O)[O-])cc3)[n+]3nc(-c4ccc(C)cc4)c4ccccc4c23)cc1 ZINC000027526240
C=CCOc1c(Br)cc(C=NN[C@@H](O)COc2ccc([C@@H]3NC(=O)NC(C)=C3C(=O)OC)cc2OCC)cc1OCC ZINC000408939601
Clc1ccc([C@@H](C[NH2+]Cc2ncc[nH]2)n2cccn2)cc1 ZINC000083476179
CC[N@H+](C)C(C)(C)C(=O)N1C[C@@H](C)[C@H](CC[NH2+]CCCCCOC)C1 ZINC001104362939
C=CCC[C@@H]([NH2+]Cc1cccnc1Oc1cccc(S(C)(=O)=O)c1)C1CC1 ZINC000121343575
CC[NH+](CC)[C@@H](C)Cn1c(-c2cc(Br)c[nH]2)nnc1N1CC[NH+](C[C@@H]2CCOC2)CC1 ZINC001295363356
OC[C@@H]([NH2+]Cc1cc(Br)cc(C(F)(F)F)c1)[C@@H]1CCCOC1 ZINC000414562565
CO[C@]1(C)CCCN(c2nnc([C@@H]3CCO[C@H]3C(C)(C)C)n2CCN2CC[N@H+](C)C(C)(C)C2)C1 ZINC001299775112
COc1cc(C[N@H+](C)C2CCSCC2)ccc1OC[C@@H](O)C[NH+](C)C(C)C ZINC000095522179
CCCCN(CCCC)c1ccc(C([NH2+]CCO)=c2ccc(=C(C#N)C#N)cc2)cc1 ZINC000002274757
Nc1cnc(N[C@H]2CC[C@@H]3C[NH2+]C[C@@H]32)c(F)c1 ZINC001163260948
O=C(OCC(F)(F)C(F)F)OCC(F)(F)C(F)(F)C(F)(F)C(F)(F)C(F)(F)F ZINC000169795678
COc1ccc(C[N@@H+](Cc2cccnc2)CC2CC[NH+](C3CCCC3)CC2)c(C)c1C ZINC000012305931
Cc1nc(CN(CC#N)S(=O)(=O)N(C)C)sc1C ZINC000283447856
Cc1nc(-c2ccc(C)cc2)sc1[C@H](C)[NH2+]CCS(=O)(=O)NC(C)C ZINC000180468140
CCC1(Nc2nccnc2OC(C)C)C[NH2+]C1 ZINC001157788259
C#CC[NH2+][C@@H]1CN(C(=O)CS(=O)(=O)NC(C)(C)C)C[C@H]1C(F)(F)F ZINC001112208334
COCC[N@@H+]1CC2(C[C@@H]1COCC1CC1)CCN(c1ncnc3c1ccn3C(C)C)CC2 ZINC001164790206
CN([C@@H]1COC(C)(C)C1)C(C)(C)C[NH3+] ZINC000307139384
C=C[C@@H]1OCC[C@H]1C(=O)N1CCC[C@H]([NH2+]CC(=O)Nc2nncs2)C1 ZINC001209709067
CO[C@H](C(=O)N1C[C@@H](C)[C@H](CC[NH2+]CC(=O)NCC#N)C1)C1CCC1 ZINC001104459564
CC[NH+](CC)CC(=O)N1C[C@@H](C[NH2+]CCCCC2CCOCC2)[C@H](C)C1 ZINC001106783858
Clc1ncncc1N1CC2(C1)CCC[NH2+]C2 ZINC001159019226
C1CC1[N@H+](C1COC1)C1CCC2(COC2)CC1 ZINC001257911268
C[N@@H+]1CCCN(C(=O)c2nc3sccn3c2C[NH2+]Cc2cc3ccccc3s2)CC1 ZINC000019791259
CNc1ncc(Br)cc1[N+](=O)[O-] ZINC000014400967
C=C(C)CSc1nc2sc3c(c2c(SCC(=C)C)n1)CC(C)(C)OC3 ZINC000000752722
CC1(C)CC(Nc2cc(Br)c(-c3nn[nH]n3)cc2F)CC(C)(C)[NH2+]1 ZINC001575639398
C1CC[C@@H]2CC3(CC[NH2+]CC3)CC[C@H]2C1 ZINC000001698143
CCc1nc(C)c([C@H](C)[NH2+][C@@H](C)CCC[NH+](CC)CC)s1 ZINC000131263931
C[C@H]1C[C@@H]([NH2+]Cc2cccc(F)n2)c2c1c(F)ccc2O ZINC000756768234
C[C@@H](Cc1ccc(F)cc1Br)[NH2+]CCC(C)(C)S(C)(=O)=O ZINC000414247046
CCC[NH+](CCC)CCCC(=O)N1C[C@@H](C[NH2+]C[C@@H]2CCOC2)[C@H](C)C1 ZINC001106865306
NS(=O)(=O)c1ccc(NN=C2N=CC=CC2=O)cc1 ZINC000018085124
Cn1cnc([N+](=O)[O-])c1N1CC[NH2+]C(C)(C)C1 ZINC000212811532
C[C@@H]([NH2+]Cc1ccc(-c2ccc(Br)cc2)o1)C12CC3CC(CC(C3)C1)C2 ZINC000007524880
Cc1cn2c(C[NH2+][C@@H](C)[C@@H](C)n3cccn3)c(C)nc2s1 ZINC000078789705
Cc1ccccc1-c1nnc(N2CCN(CC[N@H+]3[C@H](C)CC[C@@H]3C)CC2)n1C[C@@H](CC(C)C)[NH+](C)C ZINC001492569960
CC(C)(C)OC(=O)CS(=O)(=O)CC[NH2+][C@H](CNC(=O)OC(C)(C)C)C(C)(C)C ZINC001169715936
O=[N+]([O-])c1ccc([S@](=O)[O-])c([N+](=O)[O-])c1 ZINC000034108027
CC[NH+](CC)[C@@H](C)CO ZINC000005848707
Nc1c(F)cnc(Br)c1[N+](=O)[O-] ZINC000077011290
CC#CC[NH2+][C@@H]1CN(C(=O)CS(=O)(=O)C(C)C)C[C@H]1c1cncn1C ZINC001131123499
C[C@@H](CN1CC[NH2+]CC1)Nc1ncnc(N2CC[NH2+]CC2)c1[N+](=O)[O-] ZINC001154748784
Cc1c(C[NH2+]C[C@@H]2CCO[C@@H]2c2cnn(C)c2)cc(C#N)n1C ZINC000089536576
CC[C@@H](C)[N@@H+](Cc1c(-c2ccccc2)nn(C)c1Oc1ccccc1)C[C@@H](O)COC(C)C ZINC000169678920
CC1CCN(Cc2nc3sc4c(c3c(N3CCCCC35CC[NH2+]CC5)n2)CCC4)CC1 ZINC001164420507
O=[N+]([O-])c1ccc([C@@H](O)[C@@H](CO)[NH2+]Cc2ccc(Cl)c(Cl)c2)cc1 ZINC000023409295
Brc1csc(CNc2ccc([C@@H]3C[NH2+]CCO3)cc2)c1 ZINC000656792840
CCOc1nc(N2CC[C@@H]3[C@@H](C[C@@H](Cn4cncn4)[N@@H+]3CC3CC3)C2)ccc1[N+](=O)[O-] ZINC001164744706
CC(C)[NH+](CCn1c(Cn2ccc3ccccc32)nnc1N1CC[NH+](CCC(C)(C)C)CC1)C(C)C ZINC001360134636
CCCn1cnnc1C[NH2+]C1CCN(c2nc(C)cc(C)c2C#N)CC1 ZINC000095381166
Cc1cnc([C@H](C)Nc2ncnc(F)c2Br)s1 ZINC000697120840
Cc1ccccc1OC[C@@H](O)C[N@@H+](Cc1c(-c2ccccc2F)noc1N1CCOCC1)C[C@@H]1CCCO1 ZINC000036313401
CSc1cncc(Nc2nnc(Br)s2)c1 ZINC001211069783
Cc1sc(N)nc1-c1cc(C)c(C)cc1C ZINC000002650193
Cc1cnn([C@H]2CCCN(c3nnc(CC(C)(C)C)n3CCN3CC[N@@H+](C)C(C)(C)C3)C2)c1 ZINC001304600600
CC1OC[C@@H]2[C@@H](CO1)C2(Cl)Cl ZINC000000077632
CCC[N@H+](CCN1C[C@@H](C)O[C@@H](C)C1)[C@@H]1C[C@@H](OCC)C12CCCC2 ZINC001167443345
CC(C)[NH2+]C1CCN(c2nnc(Cc3ccc(Cl)cc3)n2CC[NH+](C(C)C)C(C)C)CC1 ZINC001360309014
O[C@@H](COc1ccccc1C[NH2+]Cc1ccc(C(F)(F)F)cc1)C[NH+]1CCSCC1 ZINC000012459490
C=CCc1ccccc1OC[C@@H](O)C[NH2+]Cc1cn2cc(Cl)ccc2n1 ZINC000572393384
CSC1(Cn2c(CC(C)(C)C)nnc2N2CC[NH+](Cc3ccccc3C)CC2)CC[NH+](C)CC1 ZINC001316408202
C=CC[N@@H+](Cc1cnc(CC)s1)[C@@H](C)c1cccc(-n2cnnn2)c1 ZINC000539831444
Nc1cc(I)cc([N+](=O)[O-])c1 ZINC000001569611
Cc1cc(C)n(C)n1 ZINC000000159394
CN(C)c1cncc(Nc2c[nH+]cn2C)c1 ZINC001210471527
CSCC[C@H](C)N(C)c1nnc(-c2noc3c2COCC3)n1C[C@@H](c1ccc(C)cc1)[NH+](C)C ZINC001316443983
Nc1nc(Br)ccc1[N+](=O)[O-] ZINC000021985743
C[C@H](Cn1c([C@H](C)NS(C)(=O)=O)nnc1N1CC[NH+](C2CCOCC2)CC1)[N@@H+]1CCC[C@@H](C)C1 ZINC001493690858
CC[C@@H]([NH2+]C[C@@H](O)COc1ccc(Cl)cc1Br)c1ccncc1 ZINC000582415555
Cc1nn(CC[NH+](C)C)c(C)c1S(=O)(=O)NC[C@@](C)(O)C[NH+](C)C ZINC000192812637
C=CC[C@@H](C)[C@H](C)[NH2+][C@@H]1CC(=O)N(C)[C@H]1c1ccnn1C ZINC000332357795
N#CC1(C[C@H](O)C[NH2+][C@@H]2CCCC23CCOCC3)CC1 ZINC000599399769
Cc1cc(C)n(Cc2nnc(N3CCO[C@@H](C(C)C)C3)n2CC(C)(C)[N@H+]2C[C@@H](C)O[C@@H](C)C2)n1 ZINC001290648311
N#C[C@@H]1CCC[C@@H]1NC(=O)N[C@@H]1CC[N@@H+]2CCC[C@H]2C1 ZINC000360066600
Cc1cnc(N(C)C2C[NH2+]C2)c([N+](=O)[O-])c1 ZINC000085427038
Cn1ccnc1CNc1cc(N)c(F)c[nH+]1 ZINC001161910354
Oc1ccccc1C=CC1=C[C@](O)(C(F)(F)F)N(c2nc(-c3ccccc3)cs2)[NH2+]1 ZINC000008754029
CC[C@H](Cn1cncn1)[NH2+]C[C@@H](CO)Cc1ccc(C)c(Br)c1 ZINC000453358889
O=[N+]([O-])CC[N@H+]1CCC[C@@H]1[C@@H]1CCC[C@@H]1O ZINC000930623362
O=Cc1ccsc1C=O ZINC000000160395
C[C@@H]1CN(C(C)(C)C[NH2+]Cc2csc(-c3ncccn3)n2)C[C@H](C)O1 ZINC000058202613
C=CCCC[NH2+][C@H](C)[C@H]1CCN(C(=O)c2oncc2C)C1 ZINC001271540497
COCC[N@@H+]1CC2(C[C@@H]1COCC1CC1)CCN(c1cc(-c3nc(C)no3)ccn1)CC2 ZINC001164789540
CC(C)N1CC(=O)[O+]=N1 ZINC000001687618
CC(C)[N@@H+]1CCCN(c2ncc(C#N)cc2F)CC1 ZINC000413120154
C=CCC[C@H]([NH2+][C@@H](C)c1ccc(Br)c(S(N)(=O)=O)c1)c1ccccc1 ZINC000430708900
C[C@@H]([NH2+]CCc1ccc(S(N)(=O)=O)cc1)c1sccc1Br ZINC000042477483
C[C@H](C1CC[NH+](C)CC1)N(C)C(=O)C(=O)N[C@H](C1CC1)[C@@H]1CCCCO1 ZINC000656341023
CC(C)[C@]1(C(=O)N2CCc3ncc(C(F)(F)F)cc3C2)C=C[C@@H]([NH3+])C1 ZINC000072191359
C[C@@H](Cn1c(CSc2ccc(Cl)cc2)nnc1N1CC[NH+](CCC(C)(C)C)CC1)[NH+](C)C ZINC001360588277
CN(Cc1cnccn1)c1nnc(-c2ccc(Br)s2)n1C[C@@H]1CCC[N@@H+]1CCCO ZINC001298406775
CN(C)c1ccc([C@@H](CNCc2c(Br)cnn2C)[NH+](C)C)cc1 ZINC000898449598
FC(F)c1cc(-c2ccc(Br)cc2)nc(N=NCc2ccn(CC(F)(F)F)n2)n1 ZINC000252483507
COc1ccc(N2CC[N+](c3ccc(N(C)C)cc3)=C2C2=[N+](c3ccc(OC)cc3)CCN2c2ccc(N(C)C)cc2)cc1 ZINC000001564337
Cc1ccc(N=C2c3c4cc(Nc5ccc(C)cc5)cc(S(=O)(=O)c5ccc(C)cc5)c4oc3C(=O)C=C2Nc2ccc(C)cc2)cc1 ZINC000097983105
CCCCCC(CCCCC)[NH2+][C@@H]1CO[C@]2(C1)CCC[NH2+]C2 ZINC001246256067
Cc1ccc(-n2c(Cl)c(C[NH2+]CC3(c4ccccc4)CC[NH+](C)CC3)nc2N(C)C)cc1 ZINC001462511975
CCn1nc(C)c(C[NH2+]Cc2cn(-c3ccc(F)cc3)nc2-c2ccccc2Cl)c1C ZINC000012453787
C=CCOC[C@@H](O)C[N@@H+](Cc1cccc(F)c1)C[C@@H]1CC(c2ccccc2Cl)=NO1 ZINC000036146729
C[NH+](C)CCOCc1ncn2c1CN(C(F)(F)c1nc(Cl)cc(Cl)n1)CCC2 ZINC001165000223
C[C@@H]1C[NH2+]CCN1CCn1ccc([N+](=O)[O-])n1 ZINC000261906033
CCc1nsc(N2CCN(c3nnc(-c4ccc(C#N)cc4)n3CC[NH+](C(C)C)C(C)C)CC2)n1 ZINC001306239983
CCOc1ccc(CC[NH2+]Cc2cccn2-c2nnc(N3CC[NH+](C4CCCCC4)CC3)s2)cc1 ZINC000009265777
C=C(C)C[N@H+]1C[C@@H](C)[C@H](NC(=O)[C@H]2C[C@H]3C[C@H]3C2)C1 ZINC001080297792
Cc1ccc2nc(NCC(C)C)c(/C=C3\SC(=S)N(CC(C)C)C3=O)c(=O)n2c1 ZINC000009461892
CCN(c1nnc([C@H]2CN(S(C)(=O)=O)CCO2)n1CC(C)(C)[NH2+][C@@H](C)c1ccccc1)C1CC1 ZINC001295217952
CCCCn1cc(Cn2c([C@@H]3CCS(=O)(=O)C3)nnc2N2CCC([NH+](CC)CC)CC2)c(C)n1 ZINC001294300073
CC(C)OCC[C@H](C)[N@@H+]1C[C@@H]2CCN(C)[C@@H]2C1 ZINC001172457225
CN(CC(C)(C)C#N)C(=O)N[C@@H]1CC[N@@H+](C(C)(C)C)C1 ZINC000596679379
CC(C)[C@@H](C[NH2+][C@@H](C)c1nc(Br)ccc1F)c1ccnn1C ZINC000926256897
Cc1ccc(N2CCO[C@H]3C[NH2+]C[C@H]32)nn1 ZINC000306144769
C=C(C)Cn1c(N2CCC[C@H](C[C@@H]3CCOC3)C2)nnc1[C@]1(C)CCCO1 ZINC000651544436
c1ncn(CC[C@@H]([NH2+]Cc2c[nH]nc2-c2ccc(-c3ccccc3)cc2)c2ccccc2)n1 ZINC000012301974
O=[N+]([O-])c1cc(F)cc([N+](=O)[O-])c1[O-] ZINC000001706150
Cc1cc2nc(C)cc(C)n2n1 ZINC000000237624
O=[N+]([O-])c1cnc(N2C[C@@H]3C[NH2+]C[C@H]3C2)s1 ZINC000226782094
Cc1ccc2c(cc(C[NH+]3CCC4(CCC(=O)N(CC[NH+](C)C)C4)CC3)n2C)c1 ZINC000095501890
Cc1ccc(N2CCC3(CCC[N@H+]3Cc3cnc(N(C)C)s3)CC2)nn1 ZINC000072447074
COCC[N@@H+]1CC2(C[C@@H]1COCC1CC1)CCN(c1[nH+]c(N3CCCC3)cc3ccccc31)CC2 ZINC001164787186
Cc1ccc(CS(=O)(=O)N[C@@H](c2nnc3n2CC[NH2+]CC3)C(C)C)cc1 ZINC000067688870
C[C@@H]1C[C@@H]([NH+]2CCCC2)CN1c1cncc(C#N)n1 ZINC000591461393
C=CC[NH2+][C@H]1C[C@H](C)N(C(=O)c2cncc3[nH]ccc32)C1 ZINC000989094297
O=[N+]([O-])c1nccs1 ZINC000001582750
Cc1ccccc1Cc1nnc(N2CC[NH+](CC(C)C)CC2)n1C[C@@H](C1CCCCC1)[NH+](C)C ZINC001492587121
CC(C)CN1CCN(c2nnc([C@@H]3CCOC3)n2CC(C)(C)[NH+]2C[C@H](C)C[C@@H](C)C2)[C@H](C)C1=O ZINC001303192040
O[C@@H](C[NH2+]Cc1nc(-c2cccc(Br)c2)c[nH]1)C1CCOCC1 ZINC000238080051
Cc1cc(/C=N/c2ccc(/N=C/c3cc(C)n(-c4ccc(C)cc4)c3C)cc2)c(C)n1-c1ccc(C)cc1 ZINC000102941349
C=CC[N@H+](C[C@@H](O)CC1(O)CCOCC1)C(C)(C)C ZINC000639830063
CCn1cc(C[NH2+]C(C)(C)C)cn1 ZINC000009286897
N#CCCOC/C(Br)=C\Br ZINC000005282306
Cc1c(F)nccc1-c1ncc2c(n1)C[NH2+]C2 ZINC001243777768
COCC[N@@H+]1CC2(C[C@@H]1COCC1CC1)CC[NH+](C(C)(C)c1ccnc(Cl)c1)CC2 ZINC001164786376
COCCNS(=O)(=O)c1ccc(C[NH2+][C@@H](C)c2ccc(CC(C)C)cc2)cc1 ZINC000537965796
COCC[N@@H+]1CC2(C[C@@H]1COCC1CC1)CCN(C(F)(F)c1nccnc1Cl)CC2 ZINC001164784866
C=CCC[NH2+][C@H]1CN(C(=O)C2CC2)CC[C@H]1C(F)(F)F ZINC001279170173
CCc1nc2sccc2c(N2CCC3(C[C@@H](COCC4CC4)[N@H+](CCOC)C3)CC2)n1 ZINC001164789511
CC(C)c1nnc(N(C)Cc2cccc(Cl)c2)n1CCC[NH+]1CCN(c2cc[nH+]cc2)CC1 ZINC001359681056
CCn1ccnc1C[NH2+]C[C@@H]1C[C@H](C)CCN1C(=O)CCn1ccnn1 ZINC001087156352
O=CNC12CC3CC(CC(C3)C1)C2 ZINC000000154730
CCc1nn(-c2ccc(F)cc2)c(Oc2ccccc2)c1C[N@H+](C[C@@H](O)COC(C)C)C(C)C ZINC000036303441
Cc1ccc(C)c(N2CC[NH+](CCCNC(=O)c3cnn(-c4ccc(Cl)cc4)c3C3CC[NH2+]CC3)CC2)c1 ZINC000009274719
CCC(CC)[N@@H+]1CCOC[C@H]1COC ZINC001257303306
OC1(C(F)(F)F)CCC([NH2+]Cc2nnc3c(Cl)cc(C(F)(F)F)cn23)CC1 ZINC000537965973
C[C@H](CCC#N)C[N@@H+]1CC[C@](O)(C(F)(F)F)C1 ZINC000602472527
CC(C)[N@H+](C)Cc1cc(=O)n2c(n1)CN(C(F)(F)COc1cncc(Cl)n1)CCC2 ZINC001164813862
C[C@H](C[S@](C)=O)[NH2+][C@H](C)c1cccc(C#N)c1 ZINC000248485897
CC(C)Cc1nnc(N2CCC[NH+](C(C)(C)C)CC2)n1CC[C@@H](C)[N@H+](C)Cc1ccccc1 ZINC001359841106
Cc1cc(C(F)(F)F)c(C#N)c(SCc2ncc(C(C)(C)C)o2)n1 ZINC000048364943
CC(C)CSc1nc(N)c(C#N)c(CC(C)C)n1 ZINC000225893269
CC(C)(C)C[N+](C)(C)C ZINC000001626870
CC(C)(O)C(C)(C)[NH2+]CC(=O)NC1(C#N)CCCCC1 ZINC000330643553
Cc1nn(C)c(C)c1[C@H]1[C@H]([NH2+][C@H](C)C2CCC(C(F)(F)F)CC2)CC(=O)N1C ZINC000433075152
C=CCC[C@@H]([NH2+]Cc1ccc(S(=O)(=O)N(C)C(C)C)cc1)c1ccco1 ZINC000571545133
C[C@H](CC(=O)N(CC[NH+](C)C)Cc1ccc(OS(=O)(=O)c2ccc(F)cc2)cc1)CC(C)(C)C ZINC000034921487
CC[C@@H](C)[N@@H+](Cc1c(C)nn(-c2ccccc2)c1Oc1cccc(F)c1)C[C@@H](O)COC(C)(C)C ZINC000169680370
C[NH+](C)[C@@H]1CC[C@H]2[C@@H](C1)OCCN2C(=O)C12C[C@H]3C[C@@H](C1)CC(C(F)(F)F)(C3)C2 ZINC000437955955
C=C(Cl)C[NH2+][C@@H]1CN(C(=O)Cn2cncc2C)C[C@@H]1C ZINC001054906180
CC[NH+](CC)[C@@H](Cn1c(-c2ccc(C#N)cc2)nnc1N1CC(=O)N(C)[C@@H](C)C1)c1ccsc1 ZINC001313676191
CCN1c2ccccc2S/C1=C\C=C1/C[C@@H](C)CC(/C=C/c2sc3ccccc3[n+]2CC)=C1Cl ZINC000039440196
Cc1cc(N2CCCC2)nc(N2C[C@H]3CN(Cc4nccs4)C[C@H]3C2)[nH+]1 ZINC001164779890
C[C@@H]1C[C@@H]([NH2+][C@@H]2CCOC[C@@H]2F)CCO1 ZINC001168105562
CCC[C@@H]([NH2+]Cc1ccnc(N2CC[NH+](C)CC2)c1)c1cccc([N+](=O)[O-])c1 ZINC000159171298
Cc1ncsc1CCN[C@@H]1CC[C@H](C)[NH2+]C1 ZINC000399076174
C#CCOC[C@@H](O)C[N@@H+](Cc1c(-c2ccccc2)nn(C)c1Oc1ccccc1F)C[C@@H]1CCCO1 ZINC000036306844
Nc1ccc(OC2CC3(C2)CC[NH2+]CC3)nc1 ZINC001218102884
CC(=NNC(N)=[NH2+])C(N=NC(N)=[NH2+])N=Nc1ccc(S(N)(=O)=O)cc1 ZINC000104059002
O=[N+]([O-])CC[NH2+]CC1CC(F)(F)C1 ZINC000905262687
C[C@@H]([NH2+]CCCc1ncn(C)n1)c1ccc(F)c(I)c1 ZINC000592394687
C#CC[NH2+]C[C@@H]1CN(C(=O)C(C2CC2)C2CC2)CC[C@@H]1C ZINC001133234416
[NH3+]CCN(CCO)c1cc2ccsc2cn1 ZINC001155952854
CS(=O)(=O)N(CC[NH3+])CC(=O)N1CC2(C[NH2+]C2)[C@@]2(CCNC2=O)C1 ZINC001158121629
CC1[C@H](C(=O)N2C[C@H](O)[C@@H]([NH+](C)C)C2)[C@H]1C(=O)N1C[C@H](O)[C@@H]([NH+](C)C)C1 ZINC000615078611
Nc1c(Br)cc(Br)cc1C[NH2+]C[C@@H]1CCCOC1 ZINC000187128406
CC(C)[C@@H]1CCN(c2nnc(COc3ccc(Cl)cc3)n2Cc2nccn2C(F)F)C1 ZINC001359745274
Cc1nsc(N[C@@H]2C[C@H](C)[N@@H+](C3CC3)C2)c1C#N ZINC000288985065
C=CCOC(=O)N1CCC2(CC1)CC[NH+](CC1(C[NH+](C)C)CCCC1)CC2 ZINC001208182361
CO[C@@H](C[NH2+]Cc1cn(C)nc1-c1ccc(C#N)cc1)c1cccc(Cl)c1 ZINC000180267684
CC(C)(C)N([C@@H]1COC2(C1)CC[NH2+]CC2)C(F)(F)Cc1nc2c(ncnc2Cl)s1 ZINC001164733720
Cc1cc(Cl)c2nncn2n1 ZINC000000187809
CCc1nn(C)c(OC)c1C[NH2+][C@@H](C)Cn1cc(Br)cn1 ZINC000089212273
CC(C)Cc1nnc(N2CCN(C(=O)NC(C)(C)C)CC2)n1CC(C)(C)[N@H+]1C[C@@H](C)O[C@@H](C)C1 ZINC001287463863
Cc1nc(Cl)nc(N2CC[C@@H]3[C@@H](C[C@@H](Cn4cncn4)[N@@H+]3CC3CC3)C2)c1[N+](=O)[O-] ZINC001164751186
C=CCc1cc(C[NH2+][C@@H](CC)[C@@H](c2ccc(C)cc2)n2cncn2)cc(OC)c1O ZINC000534450260
O=S(=O)(C1CC1)N1CCC([NH2+]Cc2ccc(Br)s2)CC1 ZINC000151276038
CNc1nc(C)cs1 ZINC000000330652
CCCc1cc(N2CCC([NH2+][C@H](C)c3ncnn3CC)CC2)nc(C)n1 ZINC000096139138
Cc1c[nH]c2c1cccc2N[C@@H]1C[NH2+]C[C@H]1CO ZINC001170777480
Cc1cc(/C=C2\SC(=S)N(C)C2=O)c(C)n1-c1cc(C)c(Br)c(C)c1 ZINC000409132577
C=CCN(c1ccc(C)c(C)c1)S(=O)(=O)c1cccs1 ZINC000225121523
CC(C)CCOCC[NH2+][C@@H]1CCCC[C@H]1NC(=O)CC[C@@H]1CCC[N@@H+]1C ZINC001226890938
COCC[N@H+](Cc1cccnc1)[C@@H](Cc1ccccc1)C1CC[NH+](Cc2cc(OC)ccc2O)CC1 ZINC000014986686
Cc1cc(/C=C2\C(=N)N3N=CSC3=NC2=O)c(C)n1-c1ccc(C)c(Cl)c1 ZINC000002372677
C=CCCC[NH2+]CC[C@@H]1CN(C(=O)CCN(C)c2cc[nH+]cc2)C[C@H]1C ZINC001104369166
CC(C)CCn1c(-c2cc(Br)c[nH]2)nnc1N1CCC([C@](C)(O)C(F)(F)F)CC1 ZINC001359932828
CO[C@@H]1CN(c2nnc(-c3cc(Br)c[nH]3)n2CC(C)(C)C[NH+](C)C)CC1(C)C ZINC001300796161
CC(C)[N@H+](C)Cc1cnc2n1CCN(c1ncnc3c1ccn3Cc1cccc(F)c1)[C@H]2C ZINC001164860716
CC(C)[C@@H](Cn1c([C@H]2CCS(=O)(=O)C2)nnc1N(C)[C@H]1CCC[C@@H](C)C1)[NH+]1CCCC1 ZINC001304991238
O=[N+]([O-])CC[N@H+]1C[C@@H]2C[C@]2(O)C1 ZINC000931697463
C#CC[N@@H+]1C[C@H]2[C@H](C1)[C@@H]1CC[C@H]2CN1C(=O)CCCC=C ZINC001099520715
CCN([C@H]1CCOC2(CC[NH2+]CC2)C1)S(C)(=O)=O ZINC000205703571
Cc1cn(C(C)C)nc1[N+](=O)[O-] ZINC000072209496
C[C@H]([NH3+])C(=O)N[C@H](CCC(=O)N1CCOC2(CC[NH2+]CC2)C1)C(N)=O ZINC001158076539
Cc1cccc(OCc2nnc(N3CC[NH+](C(C)C)CC3)n2CCCC[N@@H+]2CCCC[C@@H]2C)c1 ZINC001492547135
CC[NH2+]C(C)(C)C ZINC000002522793
C[C@@H]([NH2+]CCn1cc([N+](=O)[O-])cn1)c1cc(F)cc(F)c1 ZINC000090539506
CC[C@@H]([NH2+][C@@H](CCOC)Cc1ccco1)c1ccc(Cl)c(S(=O)(=O)NC)c1 ZINC000481994316
COC1CC[NH+](C2(Cn3c(CC(C)C)nnc3N3CCC[C@@](C)(OC)CC3)CCCC2)CC1 ZINC001315709420
O=[N+]([O-])c1ccc(N2CC[NH2+]CC2)c(C(F)(F)F)c1 ZINC000004132887
CC(C)OCCCn1cnc2sc3c(c2c1=O)CC[C@@H]([NH2+]Cc1cc(F)cc(F)c1)C3 ZINC000020600285
C[C@H]1C[C@@H]([N@@H+]2C[C@H]3OCC[C@H]3[C@@H](C(=O)NC3CCC3)C2)CN1C(=O)OC(C)(C)C ZINC001168861135
CC[C@@H]([NH2+]CCc1ccc(S(=O)(=O)N(CC)CC)s1)c1nccn1C ZINC000182815990
CCCCCC(CCCCC)[NH2+]C[C@H]1COC2(C1)CC[NH2+]CC2 ZINC001246129247
N#Cc1c(NC(=O)[C@@H]([NH3+])CCCC[NH3+])oc(-c2ccccc2)c1-c1ccccc1 ZINC001218553951
CC(C)[N@H+](C)Cc1cnc2n1CCN(c1nc(CN(C)C)nc3scc(-c4ccccc4)c31)[C@@H]2C ZINC001164862401
CC[C@@H]1CCCC[N@@H+]1CCn1c(C2CC2)nnc1N1CCC[C@@H](CN(C)S(C)(=O)=O)C1 ZINC001293373421
CC[C@H](C)c1nnc(N2CCN(C[C@H]3C[N@@H+](C(C)C)CCO3)CC2)n1C[C@H](OC)C(C)C ZINC001291639054
COc1ccc(Oc2c(C[N@H+](C[C@@H](O)COC(C)(C)C)C(C)C)c(-c3ccccc3)nn2C)cc1 ZINC000036306121
Cc1ccc(C)c(N2CC[NH2+]CC2)c1 ZINC000000156559
CC(C)[C@@H]1OCCC[C@@H]1Cn1c([C@@H]2CCO[C@H]2C(C)(C)C)nnc1N1CCS[C@@H](C)[C@H]1C ZINC001359763004
C=CCC[C@@H](O)C[N@H+](Cc1c(-c2ccccc2)nn(C)c1Oc1ccc(F)cc1)C(C)C ZINC000036307579
O=[N+]([O-])CC[N@@H+]1C[C@@H]2C[C@@H]2C1 ZINC000931710929
Cc1cc([N+](=O)[O-])c([O-])c([N+](=O)[O-])c1C ZINC000001600824
CC[N@@H+]1CCN(c2nnc(Cc3ccccc3F)n2CCN2CC[NH+](C)C(C)(C)C2)C[C@@H]1C ZINC001296159313
CC[C@@H]([NH2+]C[C@@H](O)CS(=O)(=O)c1cccs1)c1ccc(N(C)C)cc1 ZINC000181638087
C=CCC=CN=Nc1ccc([N+](=O)[O-])cc1[N+](=O)[O-] ZINC000008580358
Cc1ccc(-c2nnc(N3CCC[NH+](C(C)(C)C)CC3)n2CCCC[N@H+]2CCCC[C@@H]2C)o1 ZINC001361218504
C=CCC[NH2+][C@@H]1CCN(C(=O)C(=O)C(C)(C)C)C[C@H]1C ZINC001271377539
C#CCC[NH2+][C@@H]1CCO[C@H]1C1CCN(C(=O)[C@H](C)CS(C)(=O)=O)CC1 ZINC001131608961
N#Cc1ccc(N2CCC[C@@H]([NH2+]Cc3ccc(Br)s3)C2)c(F)c1 ZINC000573232509
CN(CCC[NH+](C)C)c1nccc(C2(c3ccccc3Cl)CC[NH2+]CC2)n1 ZINC000072457843
[NH3+][C@@H](C/C=C/C[P@@](=O)([O-])O)C(=O)[O-] ZINC000002139869
C[C@@H]1CCc2c(sc3nc(CN4CCCCC4)nc(N4CCC5(CC([NH3+])C5)CC4)c23)C1 ZINC001164387304
CC(C)[N@@H+]1CC[C@H](C(=O)N[C@@H](c2ccc(F)c(F)c2)C(C)(C)[NH+]2CCCC2)[C@@H](c2cnn(C)c2)C1 ZINC000849575301
COCC1(CCn2c(CC(C)(C)C)nnc2N2CC[C@@H](N3CC[NH+](C(C)C)CC3)C2)CCCC1 ZINC001315839205
C=C(C)C[NH2+][C@@H]1CN(C(=O)c2n[nH]cc2C)C[C@H]1C ZINC001054643733
FC(F)C(F)(F)C(F)(F)C(F)(F)COCOCOCC(F)(F)C(F)(F)C(F)(F)C(F)F ZINC000095676262
C#C[C@H](NC(=O)N(C)[C@H]1CC[N@@H+](C(C)C)C1)C(C)C ZINC000491635239
C=Cc1ccc([N+](=O)[O-])cn1 ZINC000039051762
C#CCN1CCN(c2ncnc3scc(-c4ccc(Br)cc4)c32)CC1 ZINC000014249110
CC(C)([NH3+])c1cn(CC(C)(C)[N+](=O)[O-])nn1 ZINC000864642422
C[C@@]1(C[NH2+]CC[N+](=O)[O-])CCOC1 ZINC000905115018
C[C@@H]([NH2+]C1CCCCC1)[C@@H](O)C12CC3CC(CC(C3)C1)C2 ZINC000004363350
COc1cc(C[N@H+](C)CCC2CCOCC2)ccc1OC[C@@H](O)C[NH+]1CCCCCCC1 ZINC000012587048
CC[NH+](CC)[C@H](C)Cn1c([C@@H]2CCS(=O)(=O)C2)nnc1N1CCC[C@@H](OC(C)(C)C)C1 ZINC001295380027
CC(C)(C)c1ncc(C[NH2+]C[C@H](O)COc2ccccc2Br)cn1 ZINC000284432014
O=[N+]([O-])c1cnc(F)c(Br)c1 ZINC000001594918
Cc1csc(CN2CC[C@@H]3[NH2+]CC[C@H]32)n1 ZINC001235041861
O=[N+]([O-])c1cc(/N=C\Nc2ccc(Cl)c([N+](=O)[O-])c2)ccc1Cl ZINC000004825241
N#C[C@@H]1CCCN(C(=O)N[C@@H]2CCC[N@@H+]3CCCC[C@H]23)C1 ZINC000923125815
Cc1cn(CC(F)(F)F)nc1[N+](=O)[O-] ZINC000072334108
C[C@@H](CCCC[NH3+])[NH2+][C@@H](C)c1ccc(SC(F)F)cc1 ZINC000817976234
Cc1ncc(C[NH2+][C@@H](C)C(C)(C)CO)s1 ZINC001334361951
CC[N@H+](CCNS(=O)(=O)c1cc(Br)cc([N+](=O)[O-])c1)C(C)C ZINC000444176355
O=C(N1CCOCC1)N1CCC[C@@]2(CCC[NH2+]C2)C1 ZINC000096268816
CC[NH+](CC)CCC[C@H](C)[NH2+]CCOCCOCCC(=O)OC(C)(C)C ZINC001258905421
Brc1ccc2ncc(C[NH2+]CCCC[NH+]3CCC(Cc4ccccc4)CC3)n2c1 ZINC001461144670
C=CCN1C(=O)N/C(=C/c2cc(C)n(-c3ccc(Sc4ccc([N+](=O)[O-])cc4)cc3)c2C)C1=O ZINC000409131008
C=CC[C@]1(C(=O)N[C@H](C)C[C@H]2CCOC2)CCC[NH2+]1 ZINC000662629419
O[C@@H](C[NH2+]Cc1c[nH]nc1-c1ccc(Br)s1)COCC1CC1 ZINC000623387290
CC[NH+](CC)CCNC(=O)COc1ccc(-c2ccc3c(c2)OCO3)cc1C[N@@H+]1CCC[C@@H](C)C1 ZINC000020271787
C#C[C@H](NC(=O)N(C)CC(C)(C)C[NH+](C)C)C(C)C ZINC000894932101
C=CCc1cc(CNc2ccc(C)c(Cl)c2)cc(OCC)c1OCc1cccc(Cl)c1 ZINC000409113536
CCOc1ccc(NC/C(Nc2ccc(OCC)cc2)=[NH+]/c2ccc(OCC)cc2)cc1 ZINC000004235300
C=CCOc1ccc(C[NH2+]CCSc2nnnn2-c2ccccc2)cc1OCC ZINC000008254472
CC(C)Cc1nnc(N2CCO[C@H](COC(C)C)C2)n1CC1([NH+](C)C)Cc2ccccc2C1 ZINC001302974292
CCC[NH2+][C@@H](C)[C@@H](C)O ZINC000001669843
CCC[N@@H+]1CCC[C@H]1Cn1c(COc2ccc(C#N)cc2)nnc1N1CCC(C)(COC)CC1 ZINC001313453901
Cc1ccc(N2NC(=O)/C(=C/c3cccn3-c3ccc([N+](=O)[O-])cc3)C2=O)cc1C ZINC000004819081
C#CCC[N@H+]1C[C@H](NC(=O)Cc2[nH]cnc2C)CC[C@H]1C ZINC001072029098
Cc1ccc(C)c(OCc2nnc(N3CC[NH+](C4CCCCC4)CC3)n2CCC[N@@H+](C)C(C)C)c1 ZINC001361159596
Cc1ccc(-c2c[nH+]c(NCc3cc(Br)ccc3F)n2C)cc1 ZINC000006721487
[NH3+]Cc1cn(-c2cc(F)cc3[nH]ccc32)cn1 ZINC001162302540
CCCn1cc2c(n1)nc(N1CCC([NH3+])CC1)cc2C(F)F ZINC000012398926
COC(C)(C)CCC[C@@H](C)CC[N@@H+]1CCC[C@](C)(C[NH3+])CC1 ZINC001206295254
c1c(C[NH2+]CC(c2ccccc2)c2ccccc2)c(-c2ccncc2)nn1-c1ccccc1 ZINC000014070268
O=C(N[C@@H](c1cncc(Br)c1)C1CC1)N[C@H]1C[NH2+]CCC1(F)F ZINC000574975475
N#Cc1c(C(F)F)cccc1N1CC[N@@H+]2C[C@H](O)C[C@H]2C1 ZINC000594604136
C=CCOc1c(Br)cc(C[NH2+]C[C@H]2CCC[C@@H](CO)C2)cc1OCC ZINC000561750738
CCCC(=O)OCC(=O)[C@@]1(OC(=O)CCC)[C@H](C)C[C@H]2[C@@H]3CCC4=CC(=O)C=C[C@]4(C)[C@@]3(F)[C@H](OC(=O)CCC)C[C@@]21C ZINC000118920923
Cc1cc2nc(C)c(C)c(C)n2n1 ZINC000000237628
Nc1ccc(Br)nc1[N+](=O)[O-] ZINC000072188055
CN(C)c1ccc(C[NH2+]C2CC[NH+]([C@@H]3CCC[C@@H]3O)CC2)c(C(F)(F)F)c1 ZINC000280290652
Cc1nc(C)n(CC[NH2+]C[C@]23CCC[C@H]2CN(C(=O)c2cnco2)C3)n1 ZINC001112500160
C=CCn1c(SCC[NH+]2CCCCCC2)nnc1C1CC[NH+](Cc2ccc(F)c(F)c2)CC1 ZINC000012325274
C#CCN1CCC[C@H]1C(=O)N1C[C@@H]([NH2+]C/C=C\Cl)[C@@H](n2ccnn2)C1 ZINC001129897633
C=C(Cl)C[NH2+][C@@H]1CCCN(C(=O)/C=C/C2CC2)C1 ZINC000998807199
Ic1cnnn1C1CCN(c2cc[nH+]cc2C2CC2)CC1 ZINC000872600344
CC(=O)N1CC[C@H](CN(C)c2nnc(Cc3csc(C)n3)n2C[C@@H](C2CCCCC2)[NH+](C)C)C1 ZINC001301666959
CCC[NH2+]CCC(C)=O ZINC000001675674
N#CCCn1cc(C[NH2+][C@@H]2C[C@H]2c2c(F)cccc2Cl)c(-c2ccncc2)n1 ZINC000459672852
NC(=O)c1cc(Cl)ncc1C(F)(F)N1CC[C@@H]2[C@@H](C[C@@H](Cn3cncn3)[N@@H+]2CC2CC2)C1 ZINC001164747780
CC[N@H+](CCn1c(-c2ccc(C#N)cc2)nnc1N(C)Cc1cn(C)nc1C(F)(F)F)C(C)C ZINC001313805229
N#CC1(CCC[NH+]2CC(O)(C3CC3)C2)CCOCC1 ZINC000369070642
Cc1ccc(C)c(C(=O)C(C(=S)NCC(C)(C)C[NH+](C)C)[n+]2ccccc2)c1 ZINC000170715447
O=S(=O)(NC[C@@]12C[NH2+]C[C@@H]1COC2)C1CC1 ZINC000096108388
CC[C@@H]([NH2+]C[C@@H](O)COCC(C)C)c1ccc(I)cc1 ZINC000610803552
Cc1nn(C)c(Sc2ncco2)c1[N+](=O)[O-] ZINC000242048121
COCC1(C(=O)NC[C@@H](N2CC[NH2+]CC2)C(F)(F)F)CC[NH2+]CC1 ZINC000374519683
CCOc1cc(C[NH2+][C@@H](CC)CO)c(Br)c(Br)c1OCC(N)=O ZINC000036612892
CC(C)[NH+]1CCN([C@@H]2CCN(CC3(C#N)CCC3)C2)CC1 ZINC000595332359
COc1ccc(CNC(=O)[C@@H]([NH3+])CCCNC(=[NH2+])NS(=O)(=O)c2c(C)cc(OC)c(C)c2C)cc1 ZINC000039946818
C[NH+](C)CCn1cc(NC(=O)C(=O)NCC2([NH+]3CCSCC3)CCCCC2)cn1 ZINC000676094960
N#Cc1cnn(CCCC(F)(F)C(F)(F)F)c1 ZINC000095094080
Cc1nc(CN2CCO[C@H]3CCN(c4ncc(C)c(C5C[NH2+]C5)n4)CC[C@H]32)cs1 ZINC001164989675
CCO[C@]1(c2nnc(N3CC[NH+](CCOC)[C@@H](C)C3)n2C[C@@H]2CCCC[N@@H+]2CC)CCOC1 ZINC001502726629
Cc1ccc([C@@H](C)[NH2+][C@H]2CCn3ccnc32)c(O)c1C ZINC000834833273
CC(C)n1ccc(C[C@@H](C)[NH2+]CCNS(=O)(=O)c2ccc(Cl)s2)n1 ZINC000542145794
COc1cc(C)c(/C=N/n2cnnc2)cc1C(C)C ZINC000209619207
C=CC[NH2+][C@@H]1C[C@@H](C)N(C(=O)c2c[nH]nc2C2CC2)C1 ZINC000989636325
CCCCCC[C@H](C)[NH2+]C1(Cc2ccccc2F)CC[NH2+]CC1 ZINC001246380971
N#Cc1csc(C[NH2+]C[C@H]2CC(=O)N(C3CC3)C2)n1 ZINC000579723027
CC[C@H](C[NH2+]Cc1cn(CCC#N)nc1-c1ccncc1)Oc1ccccc1Cl ZINC000433316310
C[C@@H](O)c1ccco1 ZINC000000164797
COCC[N@@H+]1CC2(C[C@@H]1COCC1CC1)CCN(C(F)(F)c1cnc(Cl)c(C#N)c1)CC2 ZINC001164783693
O=[N+]([O-])c1cc(C(F)(F)N2CC[C@@H]3[C@@H](C[C@@H](Cn4cncn4)[N@@H+]3CC3CC3)C2)cnc1Cl ZINC001164748183
C[C@@]1(C(=O)N2C[C@@H]3CCC[C@]3(C[NH2+]CCS(C)(=O)=O)C2)C=CCC1 ZINC001112510632
[NH3+]CCCCCCNS(=O)(=O)c1cc(Br)cc([N+](=O)[O-])c1 ZINC000842919686
C[NH+]=C(NCC1(O)CCCC1)N[C@@H]1[C@@H]2CCO[C@@H]2C1(C)C ZINC000262801063
C[NH+](C)[C@@H](Cn1c(Cc2ccc(Cl)cc2)nnc1N1CCO[C@@H](C#N)C1)c1ccsc1 ZINC001314655823
COCC[N@@H+]1CC2(C[C@@H]1COCC1CC1)CCN(c1nc(C(C)C)ccc1C#N)CC2 ZINC001164788703
CCOc1cc(C[NH2+]CCCSc2nnnn2-c2ccccc2)cc(Br)c1OCc1ccccc1F ZINC000102558682
Cc1ccc(N=Cc2n[nH]nc2[Si](C)(C)C)c(C)c1 ZINC000221821362
C=CCN(CC(F)(F)F)C(=O)CSc1nc(C)c(C)c(C)c1C#N ZINC000066305750
CN([C@H](C[NH3+])C(F)(F)F)S(=O)(=O)c1ccc([N+](=O)[O-])cc1C(F)(F)F ZINC000596051049
C=CCN(CC(=O)[O-])C(=O)c1scnc1C ZINC000086138086
CC(C)[N@H+](C)Cc1cnc2n1CCN(C(F)(F)c1nc3ccsc3c(Cl)n1)[C@@H]2C ZINC001164862693
O=[N+]([O-])c1nnc(Br)s1 ZINC000038888112
CCc1nc(CC[NH2+][C@@H]2CCCC[C@@H]2S(C)(=O)=O)sc1C ZINC000096491627
[NH3+]C[C@@H]1[C@H]2CC[C@H](O2)[C@@H]1CO ZINC000005328421
C[C@@H]1C[N+](C)(C)[C@@H](C)C[C@@]1(O)/C=C/C1(O)CCCCC1 ZINC000004623698
Cc1nn(C)c(C)c1N=Nc1ccccc1F ZINC000252604297
O=S1(=O)CCC2(CC1)C[C@@H](O)CC[NH2+]2 ZINC000075145918
COCc1ccc(C(=O)N2CC[C@@H](C)C[C@H]2C[NH2+]Cc2cnnn2C)o1 ZINC001087188557
COC[C@@H]1CCO[C@@H]1c1nnc(N(C)Cc2cc(Cl)ccn2)n1C[C@@H](c1cccs1)[NH+](C)C ZINC001316271637
O=C1NC(=S)S/C1=C1\C(=O)Nc2c1cc(Br)cc2Br ZINC000013777809
COC1=C(OC)C(=O)C(C)C(=CC=C(C)CC/C=C(\C)CC/C=C(/C)CCC=C(C)C)C1=O ZINC000105352828
CC[C@H](C)[C@H](C)[NH2+]Cc1cncc(C[NH2+][C@@H](C)[C@@H](C)CC)c1 ZINC000576670767
CC(C)n1nc(CN(c2nccs2)c2ccc(C[N@H+](C)C3CC3)cn2)c2c1C[NH2+]CC2 ZINC001164712936
CCC[C@@H](O)C[N@H+](Cc1c(C(C)C)nn(-c2ccc(OC)cc2)c1Oc1ccccc1)C1CC1 ZINC000036346484
C#CCC[NH2+]C[C@@H]1CN(C(=O)/C=C(\C)C2CC2)CC[C@@H]1C ZINC001132677177
COC1CC[NH+](C(C)(C)Cn2c(N3CCC[C@@H](C(C)C)C3)nnc2[C@@]2(OC(C)C)CCOC2)CC1 ZINC001315706755
CN(CC1CCOCC1)c1nnc(-c2cc(Br)c[nH]2)n1CC1([NH+](C)C)CCC1 ZINC001298578635
COCC1(C[NH2+][C@@H](C)c2cc(Br)c(F)cc2[O-])CC[NH2+]CC1 ZINC000817975485
Cc1csc(-c2c[nH]nc2N)n1 ZINC000008699897
Cc1cc(C#N)cc(C)c1CS(=O)(=O)N(C)[C@@H](C)C[NH3+] ZINC000903513700
CC[C@@H](c1nnc(N2C[C@@H](C)[N@H+](CC)C[C@@H]2C)n1CC(C)(C)[NH+]1CCC(OC)CC1)c1ccccc1 ZINC001545730633
N[C@]12C[C@H]1CC[NH2+]C2 ZINC000034562415
C[NH+]1CCN(Cc2cn3c(n2)CN(C(F)(F)Cc2nc4c(ncnc4Cl)s2)CC3)CC1 ZINC001164794257
Clc1ccc2c(c1)nccc2N1CC[NH+](CCCC[NH+]2CCN(c3ccnc4cc(Cl)ccc43)CC2)CC1 ZINC000008400972
Cc1cc2c(cc3c4nnc(C)n4ncn23)o1 ZINC000019928637
C#C[C@]1(O)CC[C@H]2[C@@H]3CC[C@@H]4C[C@H](O)CC[C@]4(C)[C@H]3CC[C@@]21C ZINC000123390466
CCCCCCCC[C@@H](O)C[N@@H+]1C[C@H]2C[NH2+]CC[C@@]2(C(=O)OCC)C1 ZINC001246043125
C[C@H](N[C@H]1C[C@@H]([NH3+])C12CCC2)C(F)F ZINC000405224093
Cc1ccc(Cn2cc(C[NH2+]CCCn3cncn3)c(-c3ccc(C)cc3)n2)cc1 ZINC000030632270
O=C1NC(=S)S/C1=C\c1ccc(O)cc1O ZINC000013476291
COCC[N@@H+]1CC2(C[C@@H]1COCC1CC1)CCN(c1ccc([N+](=O)[O-])c(OC(C)C)n1)CC2 ZINC001164791190
CC(C)[C@@H](Cn1c(-c2cnccn2)nnc1N(Cc1ccc([N+](=O)[O-])cc1)C(C)C)[NH+]1CCOCC1 ZINC001302516442
CCc1nc(-c2cncnc2[C@H]2C[NH2+]CCO2)no1 ZINC000257263810
Fc1ccc(-c2n[nH]cc2C=NN=c2[nH]c3ccccc3[nH]2)cc1 ZINC000004625750
N#CCCC[C@H]([NH2+]CCS(=O)(=O)c1cccc(Br)c1)c1ccccc1 ZINC000433022587
CC[N@@H+]1C[C@H](C)N(c2nnc([C@@H]3CCCOC3)n2CCCSc2nccs2)C[C@@H]1C ZINC001313864812
O[C@@H](C[NH2+]C1CCCC1)C(F)(F)F ZINC000004050521
c1cnc(Nc2cncc([C@@H]3C[NH2+]CCO3)n2)nc1 ZINC000257218874
CCC[C@H](C)[C@H](CO)[NH2+]CCS(=O)(=O)c1cccc(Br)c1 ZINC000565046897
[NH3+]C[C@]12CC[C@H]1CCN2C(=O)[C@H]1C[C@H]2C[C@H]2C1 ZINC001523557194
Nc1c(Br)cc(Br)cc1C[NH2+][C@@H](CO)Cc1ccc(F)cc1 ZINC000470262221
CCOCc1c(C#N)c(=O)[n-]c(C)c1[N+](=O)[O-] ZINC000004625565
c1cc2c(cc1Nc1ccc3c(c1)CCCN3)CC[NH2+]CC2 ZINC001159679792
Cc1ccc(-c2nnc(N3CCC(C[N@@H+](C)C(C)C)CC3)n2CC[NH+]2CCCC(C)(C)C2)o1 ZINC001361205886
FC(F)(c1ccc(OCc2ccc(Cl)nc2)cc1)N1CCCn2cnc(C[NH2+]C3CCC3)c2C1 ZINC001164841991
CC[C@@H]1CCCC[N@@H+]1CCCNC(=O)C1CC[NH+](Cc2nc(-c3ccc(Cl)cc3)oc2C)CC1 ZINC000015944523
Cc1nc(C[C@@H]2C[NH2+]CCO2)n(-c2nc3ccccc3n2CCC(C)C)n1 ZINC000097674427
C[C@H](Cn1c([C@@H]2CCO[C@H]2C(C)(C)C)nnc1N1CCCN(c2nccs2)CC1)[NH+](C)C ZINC001303746965
CCOc1cc(C[NH2+][C@@H](CC)CO)cc(Br)c1OCc1ccc(Cl)cc1 ZINC000016611360
CC(C)Cc1nnc(N2CC[NH+](CCCOCC(F)(F)F)CC2)n1C[C@@]1(O)CC[N@H+](C)C1 ZINC001509252992
Brc1ccccc1[C@@H]([NH2+][C@H]1CCc2n[nH]cc2C1)c1ccccc1 ZINC000180949842
Cc1sc2ncn(C)c(=O)c2c1C ZINC000000339641
C=CCOc1c(Br)cc(C[NH2+]C[C@H]2CC[C@H](C[NH3+])CC2)cc1OC ZINC000415028826
CC[NH+](CC)CC(=O)N1CCN(c2nnc(-c3ccc[nH]3)n2C[C@@H](C(C)C)[NH+]2CCOCC2)CC1 ZINC001501903730
CCCn1ncc(C[NH3+])c1C ZINC000002538036
CC1(C)CC[NH2+]CCN1S(=O)(=O)c1ccc([N+](=O)[O-])c(Br)c1 ZINC000866804272
CC(C)C[N@@H+](CC(=O)N(CCc1c[nH]c2ccccc12)Cc1ccc(C(C)(C)C)cc1)C[C@@H](O)COCc1ccco1 ZINC000102050844
C=C[C@@H]1OCC[C@H]1C[NH2+]Cc1ccc(F)cc1I ZINC000424169103
O=Cc1cccn1-c1nccs1 ZINC000000167490
C[C@@H]([NH2+][C@@H](C)C(=O)Nc1cc(Cl)cc(Cl)c1)c1ccc(-n2ccnc2)cc1 ZINC000033039568
C[C@H](CCCC[NH3+])NS(=O)(=O)c1cc([N+](=O)[O-])ccc1Br ZINC000842869300
Cc1cncc([C@H]([NH2+][C@@H](C)CCCCn2c(=O)c3c(ncn3C)n(C)c2=O)C2CC2)c1 ZINC001169197382
CCO[C@H](C)c1nc(CN(C)Cc2cnn(-c3ccc(F)cc3)c2)cs1 ZINC000093737624
CCC[N@@H+]1CCCC[C@@H]1c1ccc(N2CCC3(CC([NH+](C)Cc4ccncc4)C3)CC2)nc1 ZINC001164795246
C[C@H]1C[C@H]([N@@H+]2CCC3(C2)OCCO3)CCO1 ZINC001168129284
C=CCCn1cc(C(=O)N(CCc2ccc(C)cc2)Cc2ccco2)nn1 ZINC000424700784
Cc1nn(C)c(C)c1[C@H](C)[NH2+]Cc1cc(C)cc(C)c1 ZINC000071857583
CCCCn1c(CN2CC[C@@H]([NH+](CC)CC)C2)cnc1S(=O)(=O)CC1CCC1 ZINC000023374593
C#CC[NH2+][C@@H]1CC[C@@H]2CN(C(=O)c3cnc(C4CC4)o3)C[C@@H]12 ZINC001026287708
C#CCC[N@H+]1C[C@@H]2CN(C(=O)[C@H](C)CC(C)C)C[C@]2(C)C1 ZINC001101407376
N#Cc1nc(=O)n(-c2ccc(OC(F)(F)F)cc2)c(N)c1N=Cc1ccc(F)cc1 ZINC000253534434
C=CCOCC[NH2+]CC[C@@H]1CN(C(=O)[C@@H](C(C)C)[NH+](CC)CC)C[C@H]1C ZINC001104804134
CSCC[C@H]([NH2+]CCOCC(F)(F)C(F)F)c1nnc2ccccn21 ZINC000276233501
C[C@@H](CCCC[NH3+])NS(=O)(=O)c1ccc(Br)c([N+](=O)[O-])c1 ZINC000842869295
CC[C@@H](Cn1c(COc2cc(C)cc(C)c2)nnc1N1CC[NH+](CCC(C)(C)C)CC1)[NH+]1CCCC1 ZINC001546010050
CCCCC[C@@H](CC)[NH2+]C1(Cc2ccc(F)cc2)CC[NH2+]CC1 ZINC001246389384
C=C[C@@]1(O)C[C@@H]2[C@@H]3C4C5[C@H](CC[C@@H]5[C@H]5[C@H]4[C@H]2C[C@]5(O)C=C)[C@@H]31 ZINC000104291313
CSc1nnc(CCC[NH2+][C@H](c2ccc(F)cc2)c2cnccn2)n1CC(C)C ZINC000542470652
O=C1C=Cc2c3c4c(c5c2CC1=CC=C5)C=CC=C(C4)C(=O)C=C3 ZINC000068568450
CC(C)c1cncnc1N1CC[C@@H]2[C@H](C[C@@H](Cn3cncn3)[N@@H+]2CC2CC2)C1 ZINC001164743842
C=C1CC[C@@H]2[C@H](C(C)(C)O)CC[C@]2(C)C[C@@H](O)C(=C)CC[C@H]1O ZINC000253372765
c1cnn(CCCO[C@@H]2CC[C@@H]3[NH2+]CCO[C@@H]23)c1 ZINC000096041850
Cc1ccc(CC[NH2+][C@H](C)c2ccc(Br)c(S(N)(=O)=O)c2)c(C)c1 ZINC000430709433
C#CC[NH2+][C@@H]1CCN(C(=O)c2cnn(C)c2Cl)[C@H](C)C1 ZINC001044646488
OCC(CO)[NH2+][C@@H]1C[C@](O)(COCc2ccccc2)[C@@H](OCc2ccccc2)[C@@H](OCc2ccccc2)[C@@H]1OCc1ccccc1 ZINC000100071742
COC1CC[NH+](C(C)(C)Cn2c(COc3cc(C)cc(C)c3)nnc2N(C)Cc2cscn2)CC1 ZINC001315703809
C#CCC1([NH2+]Cc2nnc(-c3cc4c(s3)CCCC4)o2)CCOCC1 ZINC000887125906
CC(C)[N@@H+]1[C@H](Cn2cccn2)C[C@@H]2CN(C(F)(F)c3cc(Cl)nc(=S)[nH]3)CC[C@@H]21 ZINC001164835155
Cn1cc(C[NH2+]Cc2ccc(C[NH+](C)C)cc2)c(-c2ccc([N+](=O)[O-])cc2)n1 ZINC000237066953
C[C@@H]1[C@@H]([NH2+]C[C@H](O)CC(C)(C)C)CO[C@H]1C ZINC000405593778
OC(C=C(CC(O)(C(F)(F)Cl)C(F)(F)Cl)[NH2+]Nc1ccccc1)(C(F)(F)Cl)C(F)(F)Cl ZINC000073258171
CC(C)N(C)Cc1nn(C(F)(F)c2cc(Cl)nc(Cl)c2C#N)c2c1CC[NH2+]C2 ZINC001164682575
Cc1c(NS(=O)(=O)c2ccc(NCC(C)(C)C[NH+](C)C)c([N+](=O)[O-])c2)c(=O)n(-c2ccccc2)n1C ZINC000514295963
CCCCN1c2ccc3ccccc3c2C(C)(C)/C1=C/C=C1\CCCC(/C=C/C2=[N+](CCCC)c3ccc4ccccc4c3C2(C)C)=C1Cl ZINC000150339411
Cc1cc(C)c(S(=O)(=O)[N-]c2nc(C(C)(C)C)co2)cc1[N+](=O)[O-] ZINC000427763633
CCC[C@@H](C)[C@@H](C)[NH3+] ZINC000005838029
Oc1ccc(-c2cn[nH]n2)cc1 ZINC000000027319
Cn1ccnc1[C@@](O)(C[NH2+]Cc1cnc2ccc(Br)cn12)C(F)(F)F ZINC000742370766
COC(=O)OCC(F)(F)C(F)(F)C(F)(F)F ZINC000138696045
Cn1cc(C[C@H]2CCC[C@@H]2[NH2+]Cc2csc(Br)c2)cn1 ZINC000657687719
Cc1cc(/C=N/c2oc(-c3ccccc3)c(-c3ccccc3)c2C#N)c(C)n1-c1ccc(Cl)cc1Cl ZINC000408588833
COCCNS(=O)(=O)c1ccc(C[NH2+][C@@H](C)c2ccc(SC(C)C)cc2)cc1 ZINC000552904567
O=[N+]([O-])C1([N+](=O)[O-])C2CC3CC(C2)CC1C3 ZINC000019327009
CCc1cc(CCCN2CC[N@H+](CCCc3cc(CC)no3)[C@@H](C)[C@@H]2C)on1 ZINC000662222106
C[NH2+]Cc1ccc(-c2ccc(Br)cc2C)o1 ZINC000006747631
C=CC(C)(C)CC(=O)N1C[C@@H]([NH2+]C[C@H](O)COC)[C@@H](n2ccnn2)C1 ZINC001129876142
Cc1cc(N(C)C)cc(C)c1C(=Nc1ccc(N=C(NO)c2c(C)cc(N(C)C)cc2C)cc1)NO ZINC000018151930
C[C@@]1(CNS(=O)(=O)c2ccc([N+](=O)[O-])cc2C(F)(F)F)CCC[NH2+]C1 ZINC000440844226
COc1cc(C[NH2+][C@@H](C)c2ccc(-n3ccnc3)cc2)ccc1OCc1csc(C)n1 ZINC000009464553
CC/N=C1/S/C(=C/c2cc(C)n(-c3ccc(Sc4ccc([N+](=O)[O-])cc4)cc3)c2C)C(=O)N1CC ZINC000408928688
C[C@@H](CCc1ccc(O)cc1)N(C)c1nnc([C@H]2CCCO2)n1CCc1cc(C(F)(F)F)ccn1 ZINC001360505641
CC[NH2+][C@@H](C)C(C)C ZINC000005853299
Cc1ccc([C@@H](C#N)c2ccc(N3CCn4cc(CN5CC[NH+](C)CC5)nc4C3)nn2)cc1 ZINC001164796620
Cc1ccc(S(=O)(=O)N(C[C@@H](O)C[NH2+]C(C)(C)C)c2ccc(OC[C@@H](O)C[NH2+]C(C)(C)C)cc2)cc1 ZINC000216005681
CC[C@@H]([NH3+])CC[NH2+][C@@H](C)CC(c1ccccc1)c1ccccc1 ZINC001246303872
COC1CCN(C(C)(C)C[NH2+][C@@H](C)c2ccc(-c3nn[nH]n3)c(F)c2)CC1 ZINC000826147455
Cc1ccc(N2CC[NH+](C[C@@H](O)COc3ccc(OC[C@H](O)C[NH+]4CCN(c5ccc(C)c(Cl)c5)CC4)cc3)CC2)cc1Cl ZINC000101209916
CC(C)(C)OC(=O)N1CC[C@@](C)(C[NH2+]Cc2nccs2)C1 ZINC000195192154
CC[C@H](CSc1ccccc1[N+](=O)[O-])[NH2+]C1CC[NH+]([C@H]2CCC[C@@H]2O)CC1 ZINC000271553219
CCN(CC(C)C)c1nnc([C@@H]2CN(S(C)(=O)=O)CCO2)n1CC(C)(C)[N@@H+]1CCC[C@@H](C)C1 ZINC001295285410
[NH3+]Cc1ccc(-c2cn(-c3c4c(cnc3Cl)C3(CC[NH+](Cc5ccccc5)CC3)OC4=O)cn2)cc1 ZINC001163221510
O[C@H]1[C@H]2[C@H]3C[C@@H]1C[C@@H]3C[N@@H+]2Cc1ncc(-c2ccc(Br)cc2)o1 ZINC000249428593
O=C1C(Cl)=CC(=C2C=C(Cl)C(=O)C(Cl)=C2)C=C1Cl ZINC000043815579
CCC1(C[NH2+][C@@H](C)c2ccc(S(=O)(=O)NCCC[NH+](C)C)cc2)CC1 ZINC000540220866
Oc1cccc2c1[C@@H]([NH2+][C@@H]1CC=CCC1)CC2 ZINC000297037416
Cc1ccc(-c2nnc(N3CC[NH+](CCC(C)(C)C)CC3)n2C[C@@H](c2ccsc2)[NH+](C)C)o1 ZINC001361225849
C=CCOc1cc(Br)c(/C=C2/S/C(=N\C(C)C)N(C(C)C)C2=O)cc1OCC ZINC000409202963
CCCC[C@@H](CC)COCCC[NH2+][C@H]1CCC2(C1)CC[NH2+]CC2 ZINC001246214459
FC(F)(F)c1ccc(N2CCC([NH2+]Cc3cc[nH]n3)CC2)nc1 ZINC000066973009
CC[NH+](CC)CC(=O)Nc1c(C)cc(Cc2cc(C)c(NC(=O)C[NH+](CC)CC)c(C)c2)cc1C ZINC000022033675
CC1(C)C[NH2+]C[C@H]1c1nc(-c2cccc(Br)c2Br)no1 ZINC001212181406
Nc1n[nH]c2nc(C[NH3+])cnc12 ZINC000095097564
CCCCCC[C@H](C)[NH2+]C1(Cc2cccc(F)c2)CC[NH2+]CC1 ZINC001246470884
CC[NH+](CC)CCC[C@@H](C)[NH2+]Cc1ccc(F)c(Cl)c1F ZINC001258900283
CC[C@@H](C)CC(=O)N[C@@H]1C[NH2+]CC12CC2 ZINC001346452787
CC[C@H](Cn1c(C(C)C)nnc1N1C[C@@H](C)[C@@H]([N@@H+]2CCCN(C(C)=O)CC2)C1)[NH+]1CCCC1 ZINC001292162058
CC(C)Cc1nnc(N2CCO[C@](C)(C(C)(C)C)C2)n1Cc1ccc(N2CCCCCC2)nc1 ZINC001359865004
[NH3+][C@H]1CN(C(=O)[C@H]2CC23CCCCC3)C[C@H]1F ZINC001157537608
O=[N+]([O-])c1ccc(-n2ccnc2)c([N+](=O)[O-])c1 ZINC000013283516
F[C@@H](Oc1ccc(Cl)nc1)N1[C@@H](C(F)(F)F)CCC12CC[NH2+]CC2 ZINC001164413450
CN(C)c1ccc(Cc2ccc(N(C)C)cc2NS(=O)(=O)c2ccc(N)cc2)c(NS(=O)(=O)c2ccc(N)cc2)c1 ZINC000001593774
C=CCn1c([C@H]2CCO[C@H]2C)nnc1N(Cc1ccco1)C1CCCC1 ZINC000647373171
CN(CCC#N)C[C@@H](O)C[NH2+]CC1(N2CCOCC2)CC[NH+](C)CC1 ZINC000574393728
CC[C@@H](O)C[NH2+][C@@H](C)c1ccc(C)c([N+](=O)[O-])c1 ZINC000097033677
CCN/C(=[NH+]\CC)S[C@@H]1CCS(=O)(=O)C1 ZINC000217376468
C[C@@H](CCC[NH3+])[NH2+]CCCCc1ccc(Cl)c(Cl)c1 ZINC000415017135
CC(C)[N@@H+]1CCC[C@@H](NS(=O)(=O)CC2(CC#N)CC2)C1 ZINC000332168785
CCCC1=NN2C(=NC(=O)/C(=C\c3cc(C)n(-c4cccc(Cl)c4C)c3C)C2=N)S1 ZINC000041083385
C=CC[NH2+][C@@H]1C[C@@H](C)N(C(=O)c2cn(C)c(C)cc2=O)C1 ZINC000989002951
C[C@H](NC(=O)[C@@H]1CCCN1C(=O)C[NH3+])C(=O)N[C@H]1CO[C@@H]2C[NH2+]C[C@H]12 ZINC001219856641
C[N@H+]1CC2=C(N=C3SC=C(c4ccc(Br)cc4)N3[C@@H]2c2ccc(OC(F)F)cc2)/C(=C/c2ccc(OC(F)F)cc2)C1 ZINC000150517381
CCC[N@@H+]1CCCC[C@@H]1Cn1c(CC(C)(C)C)nnc1N1CCN(c2nccnc2C#N)C[C@@H]1C ZINC001307056145
Cc1cc(Br)cc([C@H](C)[NH2+]CCc2nnnn2C)c1O ZINC000779030232
Cc1noc(C)c1[C@@H](C)C[NH2+][C@H](C)c1ccc(-n2cnnn2)cc1 ZINC000090728192
[NH3+][C@@H](C(=O)Nc1ncnc2c1c(COc1cccc(Cl)c1)nn2C1CCOCC1)C1CC[NH2+]CC1 ZINC001218643950
C[C@@H](NS(C)(=O)=O)c1nnc(N(C)C[C@@H]2CC=CCC2)n1CC(C)(C)[N@H+]1C[C@H](C)C[C@H](C)C1 ZINC001304910660
Cc1cc(/C=C2/C(=N)N3C(=NC2=O)SN=C3S(=O)(=O)C(C)C)c(C)n1-c1ccc(F)cc1 ZINC000020207290
N#Cc1cncc(N2CCCC[C@@]3(CC[NH2+]C3)C2)n1 ZINC000905681007
C[N+]1(C)C[C@@H]2CC[C@H]1C2 ZINC000001609648
Fc1cnc(N2CC[C@@H]3[C@@H](C[C@H](Cn4cncn4)[N@@H+]3CC3CC3)C2)nc1-c1ccsc1 ZINC001164753599
CC(C)[N@H+](C)CCn1c([C@@H](C)Oc2cccc(Cl)c2)nnc1N1CC[NH+](C2CCCCC2)CC1 ZINC001360761103
FC(F)[C@@](F)(COc1cncc(Cl)n1)N1CCCn2cnc(C[NH2+]C3CCC3)c2C1 ZINC001164844753
CC(C)[NH+](CCCn1c(-c2cc(-c3ccccc3)[nH]n2)nnc1N1CC[NH+](C(C)(C)C)CC1)C(C)C ZINC001360123397
C[C@H](O)C[N@H+](Cc1ccc(C(C)(C)C)s1)C1CCS(=O)(=O)CC1 ZINC000170606922
CCO[C@@H]1C[C@H]2CN(c3nncs3)CC[N@@H+]2C1 ZINC000096249532
CC(C)[NH+](CCCn1c(-c2ccccn2)nnc1N1CCC(C[NH+]2CCCCCC2)CC1)C(C)C ZINC001360125505
CC(C)(C)[N@@H+]1CCCN(CC(=O)N(CCC#N)CCC#N)CC1 ZINC000058210655
Cc1nc2sc3c(c2c(N2CCn4c(C[N@@H+](C)C(C)C)cnc4[C@H]2C)n1)CCCCC3 ZINC001164858063
N#CCCn1cc(C[NH2+]Cc2ccc(OC(F)(F)F)cc2)c(-c2ccncc2)n1 ZINC000433319421
CC[C@H](C)[N@H+](C)CCn1c(-c2cc(Br)cn2C)nnc1N1CCOCC2(CC2)C1 ZINC001305608774
CC(C)N(C)c1cc(N)c([N+](=O)[O-])cn1 ZINC000669383020
C=C(Cl)C[NH2+][C@H]1CN(C(=O)c2cnnn2CC)C[C@H]1C ZINC001054638742
Cc1cc(N2CCC[C@H]([NH2+][C@H]3CCc4ccc(Br)cc43)C2)n(C)n1 ZINC000511001487
Cc1c(Cl)nc(C(C)(C)C)nc1N1CC[C@@H]2[C@@H](C[C@@H](Cn3cncn3)[N@@H+]2CC2CC2)C1 ZINC001164749613
C=CC[NH2+][C@@H]1CN(C(=O)C2(C3CC3)CCC2)C[C@@H]1C ZINC001054935369
O=[N+]([O-])c1ccc(SN2CCOCC2)cc1 ZINC000000500382
CC[N@H+](C)C[C@@H]1CCN(C(=O)[C@@H]2CSCN2C(=O)CC(C)(C)C)C1 ZINC000174522161
N#CC1(CNC(=O)C[C@@H]2CSCC[NH2+]2)CCCCC1 ZINC000595258980
Cc1cc(Cl)nc(C(F)(F)N2CCCn3cnc(COCC[NH+](C)C)c3C2)c1 ZINC001165002897
CC(C)Nc1nn(C)cc1[N+](=O)[O-] ZINC000095098532
COCC[N@@H+]1CC2(C[C@@H]1COCC1CC1)CCN(c1cc3c(nn1)CC[NH2+]C3)CC2 ZINC001164785761
CC1(C)CC(N2CCCC2)=CC(=[N+]2CCCCCC2)C1 ZINC000015953122
O=C1Nc2ccc(F)cc2[C@@]12[NH2+][C@@H](Cc1ccc(O)cc1)[C@H]1C(=O)N(c3ccc(F)c(Cl)c3)C(=O)[C@H]12 ZINC000013541434
CCC(=O)C=C(O)CC ZINC000000388711
CC(C)NC(=S)C(C(=O)c1ccc(C(C)C)cc1)[n+]1ccc(N(C)C)cc1 ZINC000055009775
COC(=O)[C@@H]([NH3+])C1CCN(c2ncc([N+](=O)[O-])c(C3C[NH2+]C3)n2)CC1 ZINC001155168787
CC(C)c1cc(N2CCC[C@@H]([NH+]3CCCC3)C2)nc(N2CCC[C@@H]([NH+]3CCCC3)C2)n1 ZINC000221833654
Cc1nn(C)c(C)c1S(=O)(=O)N(C)CC[NH3+] ZINC000050252343
O=C1C(=Cc2ccc(SCCO)c([N+](=O)[O-])c2)C(=O)N(c2ccccc2)C(=S)N1c1ccccc1 ZINC000032124847
CC(C)[C@@H]1[N@H+](C)C[C@@]12C[C@@H](O)[C@H]([NH2+]Cc1cccc(Br)c1[O-])C2 ZINC000922388077
O=C(c1sccc1-n1cccc1)N1CCN(S(=O)(=O)c2ccccc2Br)CC1 ZINC000012845117
Cn1ccc2c1cccc2-c1nc([C@@H]2C[C@H]([NH3+])CN2C)n(C(C)(C)C)n1 ZINC000952861032
CC(C)(C)OC(=O)N1CCC[C@]2(C[C@@H]([NH2+]C3CCC(S(C)(=O)=O)CC3)CO2)C1 ZINC001169859106
CC(C)NC(=O)NC[C@H]1OC[C@@H]([NH2+]CC(C)(C)C)[C@@H]1O ZINC000077264864
C=CCC[C@@H](O)C[N@H+](Cc1c(C)nn(-c2ccccc2)c1Oc1cccc(F)c1)C(C)C ZINC000036346299
C[NH2+]C[C@@H](C)C(=O)N1CCN(c2ccsc2C#N)CC1 ZINC000595257256
CCN(CC)[C@@H](C[NH2+]Cc1cn(C)nc1-c1ccc(C#N)cc1)c1ccsc1 ZINC000180050384
CC(C)[NH+]1CCN(c2nnc(-c3cnn(C)c3)n2CCC[N@@H+]2CCC[C@@H]2C(=O)N(C)C)CC1 ZINC001509569876
C[C@@H](O)C[N@H+](C)C1CCN(Cc2nc(C#N)cs2)CC1 ZINC000356192945
CO[C@@]1(C)CCCN(c2nnc(-c3cc(Br)c[nH]3)n2C[C@@H](C2CC2)[NH+](C)C)C1 ZINC001299751300
CCCCCC(CCCCC)[NH2+][C@@H]1CCO[C@@]2(CC[NH2+]C2)C1 ZINC001246150515
CN(C(=O)[C@@H]([NH3+])CCCCC#N)[C@H]1CCSC1 ZINC000594440103
O=[N+]([O-])c1ccc(S(=O)(=O)N[C@@H]2CC23CC[NH2+]CC3)c(C(F)(F)F)c1 ZINC000367833018
Cc1ncc([N+](=O)[O-])c(NC(C)C)n1 ZINC000096311357
C=CCOC[C@@H](O)C[N@H+](CCc1nc(-c2cccc(C(F)(F)F)c2)no1)Cc1ccco1 ZINC000036147814
Cc1nccc(C[C@H]2[C@H]([NH2+]CC3CC3)C[C@@H](O)[C@@H]2CO)n1 ZINC000604382123
Cc1cn(C(F)F)nc1[N+](=O)[O-] ZINC000685936596
Cc1cc(C(=O)C(C(=S)NC(C)C)[n+]2ccc(N(C)C)cc2)c(C)c(C)c1C ZINC000044557329
COCCO[C@H](C)c1nnc(N2CCC[C@H](c3nc(C(C)C)cs3)C2)n1C[C@@]1(O)CC[N@H+](C)C1 ZINC001302056830
Cc1ccsc1C[NH2+]C(C)(C)CO ZINC000000359840
C[C@@H]([NH2+]CCN1CC[NH2+]CC1)c1cc(Br)c(F)cc1[O-] ZINC000817945281
CC[N+]1(C)C[C@H]2CC[C@@H]1C2 ZINC000001609650
C[C@@]12CC[C@H]3[C@@H](CC[C@H]4C[C@H](O)CC[C@@]43C)[C@@H]1CC[C@H]2[NH3+] ZINC000254303636
CCCN(CCC)c1cc(N2CCC3(CCC[N@@H+]3Cc3csc(C)n3)CC2)ncn1 ZINC001164693111
C[C@H]([NH2+]C[C@@H]1CNc2c(-c3nn[nH]n3)cnn2C1)c1cccc(Cl)c1Cl ZINC000736137239
Cn1ccc(Nc2nnc(-c3ccc(Br)s3)n2CCCC[N@@H+]2CCC[C@H]2CO)n1 ZINC001298843540
CC[C@@H]1CCCC[N@@H+]1CCn1c([C@@H](C)NS(C)(=O)=O)nnc1N1CC[NH+](CC(C)C)CC1 ZINC001499462665
C[N@H+](Cc1ccc(-n2cc3c(nc2=NCC2CC2)[C@@H]2C[NH2+]C[C@@H]2S(=O)(=O)C3)nc1)C1CC1 ZINC001164793528
N#Cc1cc(Nc2cccc(F)c2OCC2CC[NH2+]CC2)cc(C2C[NH2+]C2)c1 ZINC001160195161
Cc1cc(N=C2NC(=O)/C(=C/c3ccc(Sc4ccccn4)o3)S2)cc([N+](=O)[O-])c1C ZINC000408991173
C[C@@H]([NH2+][C@@H](C)c1nc(=O)c2c3c(sc2[nH]1)C[C@H](C)CC3)[C@@H]1CCCOC1 ZINC000543502888
CC(C)[N@@H+]1[C@H](Cn2cccn2)C[C@@H]2CN(C(F)(F)c3cnc(Cl)c([N+](=O)[O-])c3)CC[C@@H]21 ZINC001164834008
CC(C)[C@H](CCO)[NH2+][C@@H]1CO[C@@H](C)[C@H]1C ZINC000405726410
CN(CCC#N)c1ccc(C[NH2+]C[C@@H]2CCCN(C)[C@H]2c2cccs2)cc1 ZINC000174459899
C[NH+]1CCC2(CC1)[N-]C(=S)[NH+]=C(N)N2 ZINC000049474148
OCC1(C[NH2+]C2CCC3(COC3)CC2)CCC1 ZINC001257896730
CC(C)OCC[NH2+]CC[C@@H]1CN(C(=O)CCCC(=O)N(C)C)C[C@H]1C ZINC001104917054
C[C@@H](O)[C@@H](C)[NH2+][C@@H](C)[C@@H](C)O ZINC000004582821
Cc1ccc(C[NH2+][C@H](C)c2ccc(I)cc2)c(=O)n1C ZINC000279566612
COCC[N@@H+]1CCN(c2nnc(-c3ccc(Cl)cc3)n2CCCC[NH+]2CCC(C)CC2)C[C@@H]1C ZINC001316125902
Cc1cncc(COC[C@@]23CCC[C@@H]2CN(c2cc(OC4CC[NH+](C)CC4)cc[nH+]2)C3)c1 ZINC001164800710
COCC[N@@H+]1CC2(C[C@@H]1COCC1CC1)CCN(c1ncc3c(c1C#N)CCC[NH2+]C3)CC2 ZINC001164786624
C[N@H+](CC1(O)CCOCC1)[C@@]1(C)CCS(=O)(=O)C1 ZINC000585284461
COc1cccc([C@@H](CNC(=O)Nc2ccc(C)c(NC(=O)NC[C@H](c3cccc(OC)c3)[NH+](C)C)c2)[NH+](C)C)c1 ZINC000514382527
C=CCOC[C@@H](O)C[N@@H+](Cc1c(-c2ccccc2)nn(C)c1Oc1ccc(OC)cc1)C1CC1 ZINC000036306213
C[C@H]([NH2+]CCCCCCC[NH3+])c1ccccc1C(F)(F)F ZINC000842478906
CC(C)C[C@@H]1CCN(c2nnc([C@H](C)NS(C)(=O)=O)n2C[C@@H](C2CCCCC2)[NH+](C)C)C1 ZINC001302991224
Cn1cnc2cnc(N[C@H]3CCC[C@@H]([NH3+])C3)cc21 ZINC001162390535
C[C@@]1([N+](=O)[O-])C[C@@H]2C=C[C@H]1C2 ZINC000004921440
CS(=O)(=O)O[C@H]1C[NH2+][C@H](C(=O)NCc2ncn3c2C[NH2+]CCC3)C1 ZINC001220313445
C=C(C)CNC(=S)N[C@@H]1C[C@@H](C)[N@@H+](C2CC2)C1 ZINC000753965988
C[C@@H](CCCCn1c(=O)c2c(ncn2C)n(C)c1=O)[NH2+]Cc1c(F)ccc(F)c1F ZINC001169162389
CCC[C@@H](C)CC[C@@H](C)[NH2+]C(C)(C)CCNCCC(C)(C)[NH3+] ZINC001257471399
CC(C)([N+](=O)[O-])C1([N+](=O)[O-])CCCC1 ZINC000002141624
N#CC1(C[C@@H](O)C[NH+]2CC3(C2)CCCOC3)CC1 ZINC000601960753
C=CCOc1c(Br)cc(F)cc1C=O ZINC000225270736
C[C@@H](Cn1c(-c2cc(Br)c[nH]2)nnc1N(C)[C@@H]1CCCc2c1cnn2C)[NH+](C)C ZINC001303692365
CCCC1(CCSC(N)=[NH2+])C(=O)NC(=O)NC1=O ZINC000004897617
CC(C)(C)OC(=O)C1CC2(C1)CC[C@H](C[NH2+]Cc1ccc(C#N)s1)O2 ZINC000922792016
C[C@H](CCCCn1c(=O)c2c(ncn2C)n(C)c1=O)[NH2+]C1C2CC3CC(C2)CC1C3 ZINC001169166751
Cc1cc(-n2cccn2)ccc1C[N@@H+](Cc1cccnc1)CC1CC[NH+](C2CCCC2)CC1 ZINC000067757649
C[C@H](CC(c1ccccc1)c1ccccc1)[NH2+]CCN(CC[NH3+])N(O)N=O ZINC001173208462
COC1=N[C@@H](C(C)C)C(OC)=NC1 ZINC000000155428
CCc1ccc([C@H](Cn2c([C@H]3CCC(=O)N3)nnc2N(CC)Cc2cnn(C)c2)[NH+](C)C)cc1 ZINC001292458452
CCO[C@H](CCNS(=O)(=O)c1cc([N+](=O)[O-])c(C)c([N+](=O)[O-])c1C)C(C)C ZINC000790851594
CCN(CC)C(=O)C[C@@H](C)N(CC[NH+](CC)CC)CC[NH+](CC)CC ZINC001169485346
C[C@@H](NC1(C[NH2+]Cc2ccc(N(C)CCC#N)cc2)CCOCC1)c1ccccc1 ZINC000237404332
C[C@@H]1CCN(C(=O)C[C@@H]2CCNC2=O)[C@H](C[NH2+]Cc2nccs2)C1 ZINC001087174593
N#Cc1ccc(-c2cnn(CCCC[NH3+])c2)c(CO)c1 ZINC000600780115
C[C@@H]1CCCC[N@@H+]1CCCn1c([C@@H]2CCCCO2)nnc1N1CCC[C@@H](CN(C)S(C)(=O)=O)C1 ZINC001291099255
C#CCOC[C@@H](O)C[N@@H+](Cc1c(-c2ccccc2)nn(C)c1Oc1ccc(C)cc1)C1CC1 ZINC000036316046
Cc1nnc(N2CCc3[nH+]ccc(N)c3C2)c(C#N)c1C ZINC000598943208
CC(C)CCC[C@@H](C)[C@H]1CC[C@H]2[C@@H]3CC[C@H]4C[C@@H](OS(C)(=O)=O)CC[C@]4(C)[C@H]3CC[C@]12C ZINC000004758278
CCCC(CCC)[NH2+]C[C@@H](O)c1cc(-c2ccc(C(F)(F)F)cc2)nc(C(F)(F)F)c1 ZINC000008649021
COCCO[C@@H](C)c1nnc(N2CCC[N@@H+](C(C)(C)C)CC2)n1CCc1nc(C(C)(C)C)cs1 ZINC001316196090
C=C(C)C[NH2+][C@H](C)C[C@@H](C)NC(=O)C#CC(C)C ZINC001134317705
C[NH2+]Cc1ccc(-c2sccc2Br)cc1 ZINC000012370824
CC(C)C[C@@H](Cn1c(C(=O)NC(C)C)nnc1N1CCN(C(=O)OC(C)(C)C)[C@H](C)C1)[NH+](C)C ZINC001287320851
Cc1cc(Cl)cc([C@@H](C)[NH2+][C@@H]2C[C@H]3CC[C@@H]2O3)c1O ZINC000846187765
O=C1Nc2ccc(F)cc2[C@@]12[NH2+][C@@H](Cc1ccc(O)cc1)[C@H]1C(=O)N(c3cccc(Br)c3)C(=O)[C@H]12 ZINC000101295156
Cc1noc2nc[nH]c(=S)c12 ZINC000000124157
[NH3+][C@@H](CCCCNc1ccc2c(n1)NC(=O)CO2)C(=O)[C@@H](OC=O)C1c2ccccc2-c2ccccc21 ZINC001160601239
NC(=[NH2+])c1nccn1-c1ccc2[nH]ccc2c1 ZINC001168415069
O=[N+]([O-])c1cc(C(F)(F)F)ccc1N=NCc1cc(Br)ccc1OCc1ccc(Cl)cc1 ZINC000409092830
CCC(CC)C[N@H+]1C[C@@H](CNC(=O)COC[C@@H](C)[NH+]2CCCC2)[C@H](C)C1 ZINC001102385247
CC(C)CN(C)c1nnc(CSc2ccc(Cl)cc2)n1C[C@@H]1CCC2(C1)OCCO2 ZINC001359982921
CCc1cc(Nc2cnc3ccnn3c2)cc[nH+]1 ZINC001204785938
Cc1cc(C)c([C@H](C)[NH2+][C@H]2CCO[C@H](C)C2)c(O)c1 ZINC000285243311
CCC(CC)[C@@H](Cn1c(-c2ccc(Br)s2)nnc1N1CC[NH+](C(C)C)CC1)[NH+](C)C ZINC001545807267
C[C@@H]1CN(C2CC2)C[C@@H]1[NH2+]C[C@@H](CO)Cc1ccc(F)c(Br)c1 ZINC000449685107
C=CC[NH2+]CC[C@@H]1CN(C(=O)/C(C)=C/C)C[C@H]1C ZINC001104052011
OCc1cc(F)cc(F)c1 ZINC000000164758
O[C@@H](COc1ccc(OC[C@H](O)C[NH+]2CCN(c3cccc(Cl)c3)CC2)cc1)C[NH+]1CCN(c2cccc(Cl)c2)CC1 ZINC000008397568
Cc1cnc([C@@H](NCc2cn(-c3ccc(C)cc3)nc2C)C2CC2)s1 ZINC000655743989
CC(C)(CNC(=O)N1C2CCC1(C[NH3+])CC2)[C@@H]1COCC12OCCO2 ZINC000891957113
Cc1nc(C(C)C)c([N+](=O)[O-])c(=O)[nH]1 ZINC000096311393
CCCN(C(=O)[C@H](C)[NH2+][C@@H]1CC[C@H](C)C[C@@H]1C)[C@H]1CCS(=O)(=O)C1 ZINC000119368777
COC[C@@]12CC[C@@H]([NH+]3CCOCC3)C[C@H]1CC[N@H+](Cc1sc(C)nc1C)C2 ZINC000095390952
COc1cc(C[N@H+](C)Cc2cccnc2)ccc1OC[C@@H](O)C[NH+](C)C1CCCCC1 ZINC000011667830
Cc1ccc(-c2cc(C(F)(F)N3CCCC[C@@H]3C3CC[NH2+]CC3)c(Cl)nn2)cc1 ZINC001164420298
COCCCOc1cc(C)ccc1C[NH2+][C@@H](C)c1ccc(S(=O)(=O)N(C)C)cc1 ZINC000484655074
CN1CC[C@@H]([NH2+]C2C[C@H]3CC[C@@H](C2)S3)C1 ZINC000403654988
CC(C)[NH2+]C1CCN(c2nnc(Cc3c(F)cccc3F)n2CCCC[N@@H+]2CCCC[C@@H]2C)CC1 ZINC001360308957
CC(C)NC(=O)[C@H]1COC[C@H]2C[NH2+]C[C@H]21 ZINC000306130723
CC1(C)OCc2cc([C@@H](O)C[NH2+]CCCCCCOCCOCc3c(Cl)cccc3Cl)ccc2O1 ZINC000114856030
O=[N+]([O-])c1cnn(C[C@H](O)C[NH2+][C@@H]2C[C@H]2c2ccc(Br)cc2)c1 ZINC000571315913
C[C@@H](CCC#N)C[NH2+]C1CCN(C(=O)C2CC2)CC1 ZINC000602429184
C#CCOc1ccc(Br)cc1C[NH2+][C@@H](CCCO)c1ccccc1 ZINC000124411718
C[C@H]([NH2+][C@@H]1C[C@H](O)C1(C)C)c1cc2c(cc1O)CCCC2 ZINC000187675216
CC(C)C1=NNC(N)=[NH+]N1 ZINC000049474208
C=C1/C(=C\C=C2/CCC[C@@]3(C)[C@H]2CC[C@@H]3[C@H](C)/C=C/[C@H](C)C(C)C)C[C@@H](O)C[C@H]1O ZINC000034661318
CC(C)(C)Nc1ncc([N+](=O)[O-])c(N)n1 ZINC000062022631
N#C[C@@H]1CCCN(C(=O)N[C@@H]2CC[N@@H+](C3CC3)C2)C1 ZINC000918892059
COCC[N@@H+]1CC2(C[C@H]1COCC1CC1)CCN(c1ncc(C)c(NC3CC3)n1)CC2 ZINC001164787706
C[C@@H](c1cccs1)[N@H+](C)Cc1cc(-c2ccccc2)ccc1OCC(=O)NCC[NH+](C)C ZINC000014879330
Cc1cc(C)n(Cc2nnc(N3C[C@H](C)O[C@H](C(F)(F)F)C3)n2CC2([NH+](C)C)CCC2)n1 ZINC001290615892
CCCN(CCC)c1cc(N2CC[C@@H]3[C@H](C[C@H](Cn4cncn4)[N@@H+]3CC3CC3)C2)ncn1 ZINC001164745149
Cc1nc(CN2CCO[C@H]3CCN(c4cc(N(C)C)[nH+]c(C)n4)CC[C@@H]32)cs1 ZINC001164991608
CCc1c(C)c(/C=C2\[NH+]=CC(C)=C2C)[nH]c1Cc1[nH]c(/C=C2\[NH+]=CC(C)=C2C)c(C)c1CC ZINC000017146860
CC(C)[C@@H]1CN(CC(C)(C)C[NH+](C)C)CCO1 ZINC001207287860
CC(C)C[C@H](Cn1c(-c2ccc(F)cc2Br)nnc1N1CCN(C)C(=O)C1)[NH+](C)C ZINC001302807175
CC(C)C[C@@H]([NH3+])C[NH2+][C@H](C)CC(C)(C)SCc1ccco1 ZINC001246310053
c1ccc2c(c1)n(C[C@@H]1CO1)c(CCCCc1n(C[C@@H]3CO3)c3ccccc3[n+]1C[C@@H]1CO1)[n+]2C[C@@H]1CO1 ZINC000100707404
CCC(CC)C[NH3+] ZINC000002034377
COCc1cc(C[NH2+]C2CCN(c3ncnc4sc(C)cc43)CC2)[nH]n1 ZINC000095521477
CC(C)[N@H+](C)Cc1cnc2n1CCN(C(F)(F)Cc1nc(Cl)cc(Cl)n1)[C@@H]2C ZINC001164862722
CCC(CC)NC(=O)c1nnc(N2CC[NH+](C3CCC3)CC2)n1CC[N@@H+]1CCCC(C)(C)C1 ZINC001292124035
Cc1n[nH]c(C(=O)N(C)[C@@H](C)C[NH3+])c1[N+](=O)[O-] ZINC000269244072
N#Cc1cnc(NCC23CCC[NH+]2CCC3)c([N+](=O)[O-])c1 ZINC000296739152
CN(C)/C=C1\C(=O)c2sccc2S(=O)(=O)N1C ZINC000045221293
CCN(CC)c1ccc2nc3ccc(/N=N/c4ccc(N(C)C)cc4)cc3[n+](-c3ccccc3)c2c1 ZINC000003861471
Cc1ccc(S(=O)(=O)n2ccc3c2cccc3C[NH3+])cc1 ZINC000091691985
[NH3+]C[C@@H](O)Cn1ccnc1 ZINC000022171972
C[NH+](C)CCN1CC[C@@H]2[C@@H]1CCN2C(F)(F)c1cnc(Cl)c([N+](=O)[O-])c1 ZINC001164920953
CCn1cc([C@@H](C)[NH3+])c(C)n1 ZINC000002558416
CC(=O)C(=N[N-]c1nc[nH]c1C(N)=O)C(C)=O ZINC000006493446
O=[N+]([O-])c1cc(Cl)c(C(F)F)c(Cl)c1 ZINC000263623067
CC[C@@H](C)[N@H+](CCO)CC[N+](=O)[O-] ZINC000930489530
[NH3+][C@@H]1[C@@H]2COCC[C@@H]21 ZINC000084239292
[NH3+][C@@H]1CCCN(C2CCS(=O)(=O)CC2)C1 ZINC000042333170
Cc1cc(C)c(S(=O)(=O)N(CC[N@H+]2CCCC[C@@H]2C)CC(=O)N2CC[NH2+]CC2)cc1C ZINC000045974770
Cc1ccc(SCCc2nc(-c3cnn4c3nc(C)cc4C)no2)cc1 ZINC000109540561
C[C@@H](c1ccc(-c2c(-c3ccccc3)ncn2CCC[NH+](C)C)cc1)[NH+](C)C ZINC000065405068
CC(C)CC[C@](C)(O)Cn1c(C2CCN(c3ncccn3)CC2)nnc1N(C)[C@H]1CCC[C@@H](C)C1 ZINC001359896499
Cc1nn(C[C@@H]2C[NH2+]C[C@H]2C)cc1[N+](=O)[O-] ZINC000905733313
CCO[C@H](C[N@@H+]1C[C@@H]2CCC[C@]2(NC(=O)CCCC[NH+](C)C)C1)C1CC1 ZINC001111947322
CC#CC[NH2+]C[C@@H]1CCCCN1C(=O)CC(C)C ZINC001266856993
COc1ccc(-n2cc(C[NH2+][C@@H](C)CCn3cccn3)c(-c3ccccc3Cl)n2)cc1 ZINC000012315682
Clc1c[nH]c2nc(Cl)nc(N3CC[N@@H+]4C[C@@H](Oc5cncnc5)C[C@H]4C3)c12 ZINC001164738243
Cc1ccc([C@@H](C)[NH3+])o1 ZINC000003705340
CN(CCC#N)c1ccc(C[NH2+]C[C@@H](O)c2c(Cl)cccc2Cl)cc1 ZINC000124239279
C[C@@H]([NH2+][C@@H](c1ccc(F)cc1F)C(C)(C)C)c1ccc(S(=O)(=O)N(C)C)cc1 ZINC000170670941
Cc1nc(CN2CCO[C@H]3C[N@@H+](C)C[C@H]32)cs1 ZINC000096094263
COc1ccc(C[N@@H+]2CCOc3c(cc(-c4cccc(Cl)c4)cc3OC[C@@H]3CCC[NH+](C)C3)C2)c(O)c1 ZINC000067714334
COCCN(C)c1ccc(C[NH2+]C[C@@H](c2cccs2)N2CCC(C)CC2)cn1 ZINC000480665319
O=S1(=O)C=C[C@@H](Nc2c[nH+]cc3cc[nH]c32)C1 ZINC001164016179
Cc1cc(F)ccc1C[C@@H](C)[NH2+][C@@H](C)c1cc(S(N)(=O)=O)c(C)cc1C ZINC000658090623
O=S(=O)(C1CC1)N1CCC[C@@H]([NH2+]Cc2cc(F)cc(C(F)(F)F)c2)C1 ZINC000513088775
CCN1c2ccccc2S/C1=C\C=C(\C=C\c1sc2ccccc2[n+]1CC)c1nc2ccccc2s1 ZINC000685944441
Cc1cc(-n2ccnc2C(N)=[NH2+])nc2[nH]ccc21 ZINC001157623567
C[N+](C)(C)CCCOC(=O)CCCCCCC(=O)OCCC[N+](C)(C)C ZINC000004977197
N#C[C@@H]1CCC[C@@H]([NH2+]C[C@@H]2CN(C3CC3)CCO2)C1 ZINC000377081891
Cc1cnc(N2CC[C@H]([N@@H+](C)C(C)C)C2)cn1 ZINC001157001195
Cc1ccc(-c2nnc(N3CC[NH+](CCC(C)(C)C)CC3)n2C[C@@]2([NH+](C)C)CCC[C@@H](C)C2)o1 ZINC001361226006
CSc1cnccn1 ZINC000000156980
Cc1cc(N2C[C@@H]3C[NH2+]C[C@H]3C2)ncc1[N+](=O)[O-] ZINC000092027853
Cc1nnc(N2CCN(Cc3csc(C(C)(C)C)n3)CC2)n1C[C@]1([NH+](C)C)CCSC1 ZINC001304859809
O=[N+]([O-])c1cccc(-c2ccnc3ncnn32)c1 ZINC000004736759
N=C1/C(=C\c2ccc(Br)o2)C(=O)N=C2SC(c3ccncc3)=NN21 ZINC000005441077
CCC1=NN2C(=NC(=O)/C(=C/c3cccn3-c3cc(C)ccc3C)C2=N)S1 ZINC000032964069
O=S1(=O)CC[C@@]2(CC[NH2+]C2)C1 ZINC000062963480
CC(C)(C)OC(=O)N1CCC2(CC1)C[NH2+]CC1(COC1)N2 ZINC000306145752
Brc1ccc(OCc2ccccc2)c(C[NH2+]CCCSc2nnnn2-c2ccccc2)c1 ZINC000022108900
CC[NH+]1CCN([C@@H](C)Cn2c([C@@H]3CCS(=O)(=O)C3)nnc2N2CCC([NH2+]C(C)C)CC2)CC1 ZINC001502314405
O=[N+]([O-])c1ccc(Sc2ccc(/N=C/c3cccn3-c3cccc(Br)c3)cc2)cc1 ZINC000409014970
Cc1ccc(N(C[C@@H](O)C[NH+](CC(C)C)CC(C)C)S(=O)(=O)c2ccc(C)cc2)cc1 ZINC000001818874
C[C@H]([NH2+]CCCC[NH+]1CCN(c2ncccn2)CC1)c1cccc(-n2cnnn2)c1 ZINC000675813468
Cc1ccc(NN=C2C=CC(=O)C(CO)=C2)cc1 ZINC000070461643
[NH3+][C@H]1CC=CC[C@H]1CO ZINC000004262161
NC(=S)N/N=C1\C=CC(=O)c2c(O)ccc(O)c21 ZINC000018178916
N#Cc1cc([N+](=O)[O-])cnc1N1CC[NH+](C2CCCC2)CC1 ZINC000032829695
CC1(C)CC[N@H+](CC(=O)N(CCC#N)CCC#N)C1 ZINC000072827400
C[C@@H]1CSC[C@@H]1[NH2+]Cc1cnc2c(C#N)cnn2c1 ZINC000582122664
CCCc1nc(S[C@H](C)CC)nc(N)c1C#N ZINC000225891819
Fc1ccc(Nc2ccc(F)c(F)c2)cc1F ZINC000001595360
NC(=O)N1CCN(C(=O)[C@@H]2CCCN2C(=O)[C@@H]([NH3+])CCCC[NH3+])CC1 ZINC001160456538
CC[C@@H]1CN(C(=O)CCCC[C@@H]2SC[C@@H]3NC(=O)N[C@@H]32)[C@@H](CC)C[N@@H+]1CC(C)(C)O ZINC000170606128
CCc1ncc(C)nc1CC ZINC000000156048
Cc1n[nH]c(C)c1C[NH2+]C[C@@H](c1ccc(Cl)cc1)N1CCOC(C)(C)C1 ZINC000504036628
Cc1cc(C[NH2+][C@@H](C)CCCCn2c(=O)c3c(ncn3C)n(C)c2=O)cnc1Cl ZINC001169173755
NS(=O)(=O)c1ccc(NNC2=CC(=O)C(=O)N=C2)cc1 ZINC000013130028
c1ncn(C[C@H]2C[C@H]3CN(c4cc(N5CCCCC5)ncn4)CC[C@H]3[N@@H+]2CC2CC2)n1 ZINC001164751828
C[NH+](C)CCN(Cc1ccc(C#N)cc1)S(=O)(=O)c1cc([N+](=O)[O-])c(Cl)cc1Cl ZINC001309064972
Cc1ccc(S(=O)(=O)O[C@H](C)C[C@@H](C)OS(=O)(=O)c2ccc(C)cc2)cc1 ZINC000003137000
CC(C)c1ccc([C@@H]([NH3+])CNS(=O)(=O)Cc2ccc(Cl)nc2)cc1 ZINC000170684766
Cc1ccc([C@@H](CCn2cncn2)[NH2+][C@H]2COc3c(C)cccc3C2)cc1 ZINC000685665605
Cc1nn(Cc2ccc(C)cc2)c(C)c1C[NH2+]CCOCC(F)(F)C(F)F ZINC000434794751
CC[NH+](CC)[C@@H](C)Cn1c(-c2cc(Br)cn2C)nnc1N1CCC(C)(C#N)CC1 ZINC001313657635
C=CCNC(=O)NC(=O)C[N@@H+]1CC[C@@]2(CNC(=O)[C@@H]3C[C@@H]4O[C@H]3[C@H]3C[C@H]34)CCC[C@@H]12 ZINC001107477005
C[C@@H]1C[C@@H]([NH2+]Cc2ncc(F)cn2)C[C@H](C)O1 ZINC001257069851
C/C(=C/C(=O)NCC1([NH+]2CCSCC2)CCCC1)C(=O)NCC1([NH+]2CCSCC2)CCCC1 ZINC001263714774
COc1ccc(C[C@@](C)(CO)[NH2+]Cc2ccc(C[NH+](C)C)c3c2OC(F)(F)O3)cc1 ZINC001461734531
[NH3+]CCCCCC[NH2+][C@@H](c1cccc(C(F)(F)F)c1)C1CC1 ZINC000843342170
Cc1nn(C)c2c1nc(C(C)C)nc2C=S(C)(C)=O ZINC000218797143
C=C(C)C[N@@H+]1CC[C@H]2CN(C(=O)C3CC=CC3)CC[C@@H]21 ZINC001036674112
Cc1cc(NC[C@](C)(O)C[NH+](C)C)cc(C#N)c1[N+](=O)[O-] ZINC000596171604
C#CC[NH2+][C@@H]1CN(C(=O)c2coc(S(N)(=O)=O)c2)C[C@H]1C(F)(F)F ZINC001099271533
C[NH+](C)CCn1cc(NC(=O)N2CCC(C(=O)NCC(C)(C)C[NH+](C)C)CC2)cn1 ZINC000673867033
CCNc1nn(CC)cc1[N+](=O)[O-] ZINC000095098502
CN(C)/C=C/c1cc(N2CCCn3cnc(COCC[NH+](C)C)c3C2)ncc1[N+](=O)[O-] ZINC001165004104
C#CCOC[C@@H](O)C[NH2+]CCCN1CCN(C(=O)OC(C)(C)C)CC1 ZINC001251880946
Fc1ccc([C@]2(CNc3cc(C4CC[NH2+]CC4)ncn3)CCOC2)cc1 ZINC000039543893
C=CC[NH+](CC=C)[C@H](Cn1c(-c2cccc(C)n2)nnc1N1C[C@@H]2CCC[N@@H+]2C[C@@H]1C)C(C)C ZINC001359266412
CC(C)[N@@H+]1CCCN(c2nnc(Cc3ccsc3)n2CC(C)(C)[NH2+][C@@H](C)c2ccccc2)CC1 ZINC001360645388
CC[N@@H+]1CCN(c2nnc(CSc3ccc(C)cc3)n2CCCn2cc(CO)nn2)C[C@@H]1C ZINC001296175288
O=C1OCCC12CCCCC2 ZINC000000346463
CS[C@@H]1CN(c2cc(C#N)cnn2)C[C@H]1[NH+]1CCCC1 ZINC000596195973
COCC[N@@H+]1CC2(C[C@H]1COCC1CC1)CCN(c1ncc3c(n1)C[NH2+]C3)CC2 ZINC001164788603
Cc1cccc(-c2nnc(N3CCO[C@](C)(c4cnn(C)c4)C3)n2C[C@@H](CC(C)C)[NH+](C)C)n1 ZINC001304487753
CC(C)CC[C@](C)(O)Cn1c(-c2cc(Br)c[nH]2)nnc1N(C)CCC(F)(F)F ZINC001359890889
CC(C)CC[NH+](CCC(C)C)C[C@@H](O)c1cc(-c2ccc(C(F)(F)F)cc2)nc(-c2ccc(C(F)(F)F)cc2)c1 ZINC000008648977
CC(C)(C)[C@@H](C[NH3+])NS(=O)(=O)c1ccc(Br)cc1[N+](=O)[O-] ZINC000420464506
CC(C)C[C@H](Cn1c([C@@H]2CN(S(C)(=O)=O)CCO2)nnc1N(C)[C@@H](C)C1CCCCC1)[NH+](C)C ZINC001287335989
Cc1c[nH]c(CN=[N+]=[N-])c(C)c1=O ZINC000058827182
FC(F)(F)COc1c(Cl)cc(Cl)cc1/C=N/NC(F)(F)C(F)(F)C(F)(F)F ZINC000409036356
C#CCC[NH2+]C[C@@H]1CCCN1C(=O)[C@H]1CCCCC1(F)F ZINC001270098424
Cc1cc([N+](=O)N=C2C=CC(=NNc3ccccc3)C=C2)ccc1N=Nc1ccc(N=Nc2ccccc2)cc1 ZINC000367919635
c1cnn([C@@H]2CCCC[C@H]2[NH2+]Cc2nnc(C3CC3)n2C2CC2)c1 ZINC000128755471
C=CCOc1c(Cl)cc(C[NH2+][C@@H](CC)c2ccnn2C)cc1Cl ZINC000055307605
CC(C)[N@H+](C)Cc1cnc2n1CCN(c1nc3c(cc1C#N)CCCC3(C)C)[C@H]2C ZINC001164858050
[NH3+]Cc1cn([C@H]2CCCN(Cc3c(Br)cccc3[N+](=O)[O-])C2)nn1 ZINC000841099051
O=C1NC(=O)C(=N[N-]c2nccs2)C(=O)N1 ZINC000000997218
Cc1[nH]c(C)c(C)[nH+]1 ZINC000000335480
Cn1ncc(C2CCC2)c1C[NH2+]C[C@H](CO)Cc1ccc(OC(F)(F)F)cc1 ZINC000657399335
Cc1cc(C)n(Cn2nc(C)c([N+](=O)[O-])c2C)n1 ZINC000002552469
C=C(C)C[NH2+][C@@H]1C[C@@H](C)N(C(=O)c2cnn3ccncc23)C1 ZINC000988953603
CCC[N@@H+]1CCCC[C@@H]1c1ccc(N2Cc3nn(CC4CC4)cc3[C@@H](COCC)C2)nc1 ZINC001164665484
Cc1c(C[NH2+][C@@H](C)c2ccc(S(C)(=O)=O)cc2)cccc1[N+](=O)[O-] ZINC000096490849
Oc1ccc(-c2csc(=S)s2)cc1O ZINC000014628817
CCCn1c(=O)/c(=C/C(=C/[C@@H]2Sc3ccccc3N2CC)OCC)s/c1=C/c1sc(-c2ccccc2)c(-c2ccccc2)[n+]1CC ZINC000004558559
C[C@@H]([NH2+]CCNS(=O)(=O)c1ccccc1[N+](=O)[O-])c1cccc(-n2cnnn2)c1 ZINC000611336000
C[C@H]([NH2+]Cc1ccc(S(=O)(=O)N(C)C)s1)c1ccc(N2CCNC2=O)cc1 ZINC000786848056
Cc1[nH]nc(C=NNC2=[NH+][C@@H]3CCCC[C@H]3N2)c1C ZINC000884442376
CC[N@H+](CCn1c(C2CC2)nnc1N1C[C@@H](C)[C@@H]([NH+]2CCCN(C(C)=O)CC2)C1)CCC(F)(F)F ZINC001295846343
OC[C@@H](Cc1cn[nH]n1)[NH2+]Cc1cc(F)ccc1Oc1ccc(Cl)c(F)c1 ZINC001578051597
C[NH+](C)CCCCNS(=O)(=O)c1cccc(NC/C=C/c2ccc(F)cc2F)c1 ZINC000512652478
O=[N+]([O-])c1cnn(C[C@H](O)C[NH2+]CC2(c3ccccc3Br)CC2)c1 ZINC000566616028
CCOC(=O)[C@@H](C#N)NC(=O)[C@@H]1CCCN1C(=O)[C@@H]([NH3+])CCCC[NH3+] ZINC001220498434
C=C(C)CN1CCC([NH2+][C@@H]2CN(C(=O)OC(C)(C)C)CC[C@@H]2C)CC1 ZINC000180489928
CCC[N@@H+]1CCC[C@H]1Cn1c([C@@H](C)NS(C)(=O)=O)nnc1N1CC[NH+](C(C)(C)C)CC1 ZINC001501040433
COC(=O)[C@H](CS)NC(=O)[C@@H]1CCCN1C(=O)[C@@H]([NH3+])CCCC[NH3+] ZINC001220036522
O=[N+]([O-])c1ccc(CC[NH+]2CCC(C[NH2+][C@@H](c3ccccc3)[C@H](O)c3ccccc3)CC2)cc1 ZINC001462297789
C=CC[NH+](CC=C)[C@@H](CNS(=O)(=O)c1ccc(-c2coc(C)n2)cc1)C(C)C ZINC000444097674
CCCCCCCCCCCCCCCC(=O)O[C@@H]1[C@@H](C)[C@]2(O)[C@@H]3C=C(C)C(=O)[C@@]3(O)CC(CO)=C[C@H]2[C@@H]2[C@@](C)(CO)[C@@]21OC(C)=O ZINC000008234263
Cc1ccc(C)c(OCc2nnc(N3CCN(C4CC4)C(=O)C3)n2CCC[N@@H+](C)C(C)C)c1 ZINC001304292707
O=C(C1CC[NH2+]CC1)N1CC[C@@]2(CCCO2)[C@@H](O)C1 ZINC000257321073
C#CC[NH2+][C@H]1CN(C(=O)C2(C(C)(F)F)CC2)CC1(C)C ZINC000996308148
CC(=[NH2+])CC(C)=O ZINC000006159143
Cc1nc(Cc2nnc(N3CC[C@H](N4CC[NH+](C(C)C)CC4)C3)n2CCOCC(F)F)cs1 ZINC001290417815
Cc1nc(COCC[C@@H]2C[N@@H+](C3CCC3)Cc3ccnn32)cs1 ZINC000248032463
CC(C)c1ccc(N2C(=S)N[C@@H](c3ccccn3)[C@@H]2c2cccn2-c2cc[nH+]cc2)cc1 ZINC000224359808
C[NH+](C)CCOCc1ncn2c1CN(C(F)(F)c1cnc(Cl)c(Cl)c1)CCC2 ZINC001165000327
C=C(Br)CN1C[C@@H](NC(=O)[C@@H](F)C[NH+](CC)CC)[C@@H](O)C1 ZINC001219731703
CC(C)CN(c1nnc(-c2ccccc2F)n1CCC[NH+]1CCN(c2cc[nH+]cc2)CC1)C(C)C ZINC001359986431
C[C@@H]1C[NH2+]C[C@H]1Cn1cnc([N+](=O)[O-])c1 ZINC000905731300
C[C@@H]1CCN(C(=O)c2coc(C(N)=O)c2)[C@H](C[NH2+]Cc2cncn2C)C1 ZINC001087193630
CC(C)[C@@](C)(O)C[NH2+]CC[N+](=O)[O-] ZINC001120489045
O=[N+]([O-])c1ccc(S(=O)(=O)NC2C[C@H]3CC[C@@H](C2)[NH2+]3)c(C(F)(F)F)c1 ZINC000237796261
CC[C@@H]1C[C@H]1[NH2+]CC[N+](=O)[O-] ZINC000905243664
COCC(C)(C)C[NH2+]CC[N+](=O)[O-] ZINC000905262158
Cc1cc(C)n(C[C@@H](C)C[NH2+][C@@H](c2ccco2)c2ccc(Br)cc2)n1 ZINC000095996289
C[C@@H]([NH2+]C1CCN(c2cccnn2)CC1)c1ncc(Br)cc1F ZINC000277119703
CCOC(COc1cc(Cl)nnc1N(CC[NH3+])c1nc2ccc(C)cc2n2c(C)cnc12)OCC ZINC001170148571
Cc1c(CN(C)c2ncc(S(C)(=O)=O)c([C@@H]3CCC[NH2+]C3)n2)cnn1C ZINC000072426415
CCC[NH+]1CCC(N2C[C@H]([NH2+]Cc3cccc(OCc4ccccc4)c3)C[C@H]2C(=O)NCCOC)CC1 ZINC000023361593
Cc1cc2nc(C)cc(C)n2[o+]1 ZINC000000080995
C[C@H](Cc1cccnc1)[NH2+]Cc1cc(C#N)cc(C[NH2+][C@@H](C)Cc2cccnc2)c1 ZINC000934226915
[NH3+]CCSCc1nc(OCC(F)(F)F)cc(OCC(F)(F)F)n1 ZINC000002525737
CC(C)[C@H](CO)[C@@H]([NH2+]Cc1cn(CCC#N)nc1-c1ccncc1)C(C)C ZINC000449505340
O=Cc1c[nH]nc1-c1ccc(O)cc1 ZINC000000266353
C[C@@H]1C[C@H]([NH2+][C@H]2COC[C@H]2C2CC2)c2c1c(F)ccc2O ZINC000903434697
CCC(CC)c1cc[n+](C(C(=O)c2ccc(Br)cc2)C(=S)Nc2cnn(CC)c2)cc1 ZINC000726179598
[NH2+]=CNc1ccc(OC(F)(F)F)nc1 ZINC001167868088
Cc1ccc2cc(-n3nncc3C[NH3+])ncc2c1 ZINC001169304136
CC(C)n1cc([C@@H](C)[NH2+]C[C@H](O)COc2ccc(Cl)cc2Br)cn1 ZINC000542572779
CC(C)[N@H+](C)CCn1c([C@@H]2CCS(=O)(=O)C2)nnc1N1CCN(CC[NH+]2[C@H](C)CC[C@@H]2C)CC1 ZINC001509527532
Cn1c(-c2ccccc2)c[n+]2cccc([N+](=O)[O-])c12 ZINC000071405108
C#CC[N@@H+](C)CC1CCN(C(=O)/C=C/C(C)(C)C)CC1 ZINC001267598688
C=CCN(Cc1ccccc1)c1nnc(C(C)(C)C)n1CCC[NH+]1CCN(c2cc[nH+]cc2)CC1 ZINC001359257314
Nc1c(F)c(N)c([N+](=O)[O-])c(F)c1F ZINC000019910277
CC(C)(CO)[C@@H](C[NH2+]Cc1cn(CCC#N)nc1-c1ccccc1)c1ccccc1 ZINC000533466858
CN(CC[NH+](C)C)c1cc(C(F)(F)F)cc(C#N)n1 ZINC000865577961
CC(C)N(C(=O)CNC(=O)CNC(=O)CNC(=O)C[NH3+])C(C)(C)C[NH3+] ZINC001221394311
Cc1ccccc1C[NH2+][C@H]1C[C@H]2C(=O)N[C@@H](Cc3ccc(O)cc3)C(=O)N2C1 ZINC000014539420
CCOCCOc1cc(C)ccc1C[NH2+][C@@H](C)c1ccc(NS(C)(=O)=O)cc1 ZINC000484612123
C[C@]12C[NH2+]C[C@H]1CN(c1ncc([N+](=O)[O-])cn1)C2 ZINC000703566623
CCc1nc(Cl)c(N2CC[C@@H]3[C@@H](C[C@@H](Cn4cncn4)[N@@H+]3CC3CC3)C2)c(Cl)n1 ZINC001164745192
O=[N+]([O-])c1cc(C(F)(F)F)ccc1N1CC[NH2+]CC1 ZINC000003887662
CC(C)OCC[NH2+]CC[N+](=O)[O-] ZINC000905208814
O=[N+]([O-])c1ccc(F)c(CO)c1F ZINC000118074420
CC[NH+](CC)C[C@@H](O)COc1ccc(S(=O)(=O)c2ccc(OC[C@@H](O)C[NH+](CC)CC)cc2)cc1 ZINC000027529487
Cc1cc(=O)n2ccsc2n1 ZINC000000344730
CC(C)[NH+]1CCN(CCN2CC3(CCN(C(=O)C[NH3+])CC3)OC2=O)CC1 ZINC000077505493
C[C@@H](CN1CC[NH+](C)CC1)[NH2+]Cc1ccc(N(C)c2ccccc2)c([N+](=O)[O-])c1 ZINC000106486482
CC(C)c1cc(N2CCCn3c(=O)cc(C[N@@H+](C)C(C)C)nc3C2)nc(C(C)(C)C)n1 ZINC001164812336
C[C@H](CCCC#N)[N@@H+]1CC[C@@]2(C[NH+](CC3CC3)C[C@@H]2COCc2ccccn2)C1 ZINC001172496092
Cc1ccc(C)c(OCc2nnc(N3CC[NH+](CCC(C)(C)C)CC3)n2C[C@@H](C)C[NH+]2CCCC2)c1 ZINC001361162240
CC1(C)O[C@H]2O[C@H](C[NH3+])[C@H](O)[C@H]2O1 ZINC000034562510
OCC[NH+](CCO)C[C@@H](O)C12CC3CC(CC(C3)C1)C2 ZINC000000135319
CC(C)N(c1ccnc(C2CC2)n1)[C@H]1CC[NH2+]C1 ZINC001158025116
CCC[N@H+](C)C[C@@H]1CCN(c2nnc([C@@H]3CCO[C@H]3C(C)(C)C)n2Cc2ccc(C#N)o2)C1 ZINC001306787611
CC(C)(C)CC[NH+]1CCN(c2nnc(-c3cccc(C#N)c3)n2CC(C)(C)C[NH+]2CCCC2)CC1 ZINC001359546582
C=CCN1CCN(C(C)C)C(=O)[C@@]12CC[N@H+](Cc1cncn1C)C2 ZINC000096229618
CC(C)(C)SC(N)=[NH2+] ZINC000004280644
CC(C)[NH2+]CC(C)(C)[N+](=O)[O-] ZINC000001759102
CC[NH+](CC)CC(=O)N1CCN(C(=O)C(=O)N[C@@H]2CC[NH2+][C@H]2C)CC1 ZINC000627501488
N#Cc1cnc2c(F)cccc2c1Nc1ccc(F)cc1 ZINC000064438804
CCc1cc(C)cc(OCCOc2c(Cl)cc(C=NN=c3cc(N(C)C)[nH]c(N(C)C)n3)cc2OC)c1 ZINC000408970361
C[NH+]1CCC(Oc2cc[nH+]c(N3CCC[C@@]4(C[C@@H](OCC5CCCC5)CO4)C3)c2)CC1 ZINC001164973749
C[C@@H]([NH3+])Cc1c2ccoc2c(Br)c2ccoc21 ZINC000013782372
OC1CCC(C[NH2+]Cc2cnn(-c3ccc(C(F)(F)F)cc3)c2)CC1 ZINC000657740474
CCCC[NH+](CCCC)C[C@@H](O)c1cc(-c2ccc(C(F)(F)F)cc2)nc(-c2ccc(C(F)(F)F)cc2)c1 ZINC000008649009
Cc1nccn1-c1ccc(N)cc1 ZINC000004244867
O=C1C=CC(=[NH+][N-]c2n[nH]c(-c3ccc([N+](=O)[O-])cc3)n2)C=C1 ZINC000016675723
C#CCC[N@H+]1CC[C@H]2[C@H]1CCCN2C(=O)[C@@H]1CCCC[C@@H]1C(F)(F)F ZINC001049552098
CCOC[C@@H](O)C[N@@H+](Cc1c(CC)nn(-c2ccccc2)c1Oc1ccccc1F)CC(C)C ZINC000036316462
CC(C)c1nnc(N2CC[NH+](C3CCCCC3)CC2)n1CCC[N@@H+]1CCC[C@@H]1C(=O)N(C)C ZINC001287220412
C=C(C)[C@H](CO)[N@@H+]1CC[C@](COC)(C(=O)OC(C)(C)C)C1 ZINC000602960106
CCN1c2ccccc2S/C1=C/C=C/C=C/C1=C/C(=C/c2sc3ccccc3[n+]2CC)CC(C)(C)C1 ZINC000009034201
[NH3+]Cc1ccc(-c2ccc3ncnc(Nc4ccc(OCc5cccc(F)c5)c(Cl)c4)c3c2)o1 ZINC000077286748
OC[C@H]1[C@H](O)C[C@@H]([NH2+]Cc2ccccc2C(F)(F)F)[C@@H]1Cc1ccnc(-c2cccc(C(F)(F)F)c2)n1 ZINC000604382615
CCOCc1nnc(N2CCN(c3ccc(C#N)cc3F)CC2)n1C[C@@H](c1cccs1)[NH+](C)C ZINC001314392441
C=CCc1cc(C=O)cc(Br)c1OCC#N ZINC000408843626
CCc1ccc(C[C@H](C)[NH2+]CCC(=O)CCC(=O)CCC(=O)CC[NH3+])cc1 ZINC001173237306
Cc1c(Br)cc(S(=O)(=O)N[C@@H](C[NH3+])CC(C)C)cc1[N+](=O)[O-] ZINC000236624151
CC(C)[NH+](CN1C(=O)N/C(=C/c2cccc(/C=C3/NC(=O)N(C[NH+](C(C)C)C(C)C)C3=O)c2)C1=O)C(C)C ZINC000005854803
C[C@@H]1OC[C@H]([NH2+]CCN2CCCCC2)[C@@H]1C ZINC000405691311
C=C(C)C[NH2+][C@@H]1C[C@H](C)N(C(=O)c2csnn2)C1 ZINC000989239205
CC(C)Cc1nnc(N2CCC(CC[N@@H+]3CCCC[C@@H]3C)CC2)n1CC1([NH+](C)C)CCCC1 ZINC001359807734
Cc1nccnc1C ZINC000000003183
N#CCc1cc(Br)c(F)cc1[N+](=O)[O-] ZINC000121956215
COCC[N@@H+]1CC2(C[C@@H]1COCC1CC1)CCN(c1c(Cl)ncc(Cl)c1C)CC2 ZINC001164782704
CC[NH+](CC)CCNc1nc2nc(-c3ccccc3)c(-c3ccccc3)nc2c(NCC[NH+](CC)CC)n1 ZINC000004430162
CCCCn1c(CN(C)C[C@@H]2CC[N@@H+](C(C)C)C2)cnc1S(=O)(=O)CCCC(C)C ZINC000019336749
c1cc2c(s1)CC[NH2+]C2 ZINC000002553922
Cc1nc([C@@H]2CCC[NH2+]C2)cc(N2CCC(O)(c3ccc(F)cc3)CC2)n1 ZINC000067472629
CC[C@H](C)c1nc(Cl)c(C)c(N2CC[C@@H]3[C@@H](C[C@@H](Cn4cncn4)[N@@H+]3CC3CC3)C2)n1 ZINC001164749756
CC[NH+](CC)CCC[C@@H](C)[NH2+][C@@H](C)c1csc(C(C)C)n1 ZINC000186193363
CC(C)(C)c1ccc(OCCOC[C@@H](O)C[N+]2(Cc3ccc(F)cc3)CCCCCC2)c(C(C)(C)C)c1 ZINC000226070331
C[C@H]1C[C@@H]([NH2+]CC2SCCS2)c2c1c(F)ccc2O ZINC000850560612
C[C@@H]1CN(C(=O)c2cc(C3CC3)n[nH]2)C[C@H]1CC[NH2+]CCn1cncn1 ZINC001104713616
CC(C)[N@H+](C)CCCn1c([C@@H](C)Oc2ccc(F)cc2)nnc1N1CCC([NH+]2CCCCC2)CC1 ZINC001360744125
CC[C@H](C)c1nnc(N2CCN(C[C@H]3C[N@@H+](C(C)C)CCO3)CC2)n1Cc1c(C)coc1C ZINC001305545766
CC(C)[NH2+]CCCNS(=O)(=O)c1ccc(Br)c([N+](=O)[O-])c1 ZINC000842707433
CC[NH+](CC)[C@@H](C(=O)N1C[C@@H](C[NH2+]CCOC2CCC2)[C@H](C)C1)C(C)C ZINC001106776484
Cc1cc(C)c(S(=O)(=O)Oc2ccc(/N=C/c3cccs3)cc2)c(C)c1 ZINC000091302284
O=[N+]([O-])c1ccccc1S/N=C/C(Cl)(Cl)Cl ZINC000095857862
Cc1sc2[nH]cnc(=NN)c2c1C ZINC000000121024
CC(C)[N@H+](C)CCn1c(-c2ccc(Cl)cc2Cl)nnc1N1CC[C@@H]([NH+]2CCCCC2)C1 ZINC001360106512
S=c1[nH]cc2ccccn21 ZINC000000166974
Cc1ccc2nccn2c1 ZINC000000170149
Cc1nn(-c2cc[nH+]cc2)cc1C[N@@H+]1C[C@H]2CCC[C@@]2(c2nc(CC3CC3)no2)C1 ZINC000328603880
C[C@@H]1C[C@@H](O)C[C@H](C)[N@H+]1C[C@@H](O)CC1(C#N)CCC1 ZINC000886157788
COc1ccc(CC[N@@H+](Cc2ccc(OC(C)C)c(CO)c2)CC2CC[NH+](C)CC2)cc1 ZINC000012314789
CC[C@H](C)[N@H+](C)CCn1c([C@H]2CCCO2)nnc1N1CCC(Cn2ccnn2)CC1 ZINC001545681355
CC(C)[C@@H]1CCO[C@@H]1C(=O)N[C@@H]1C[C@H]([NH2+]CC(=O)N2CCC(C)CC2)C1 ZINC001022094033
C[C@@H]1COC[C@@H]1[NH2+]Cc1cn(C)nc1[N+](=O)[O-] ZINC000932486969
C=CC[N@@H+]1CC[C@@H]2CN(C(=O)c3cc(C#N)c[nH]3)CC[C@H]21 ZINC001036679637
Cc1ccc(-n2ccc(C[NH3+])cc2=N)nc1C ZINC001156849760
Cc1nn(CCC(C)(C)O)c(C)c1[N+](=O)[O-] ZINC000081275275
CCN(C)C(=O)[C@H]1CC[C@H](C(F)(F)F)C[NH2+]1 ZINC000166160768
CC[C@@H](c1nnc(N2CC[NH+](C(C)(C)C)CC2)n1CC1(SC)CC[NH+](C)CC1)c1ccccc1 ZINC001545756395
C[C@H](Cc1cccc(Cl)c1)[NH2+]C[C@@H](C)CC(C)(C)CC[NH3+] ZINC001258742620
FC(F)(Oc1cc(Cl)nc(Cl)c1)N1CCCn2cnc(C[NH2+]C3CCC3)c2C1 ZINC001164843488
CC(C)[C@H](Cn1c(Cc2ccsc2)nnc1N1CCC[N@@H+](C(C)(C)C)CC1)[NH+]1CCCC1 ZINC001359664725
C#CCC(CC#CC[NH+](CC)CC)(C(=O)OCC)C(=O)OCC ZINC000002944979
O=[N+]([O-])c1cc(Br)c(CO)cc1F ZINC000168838267
Cc1cc(C)cc(N(CCC#N)C(=O)[C@H](C)[NH2+][C@@H](C)c2ccc([S@](C)=O)cc2)c1 ZINC000541118614
Cn1ncc2c1nc(-c1ccncc1)nc2N1CC[NH2+][C@H](c2ccccc2)C1 ZINC000072476900
O=C(OCc1ccc([N+](=O)[O-])cc1)c1ccc(CN2CC[NH2+]CCNCC[NH2+]CC2)cc1 ZINC000068606279
C=CCOC(=O)N1CCC2(CCC[N@H+](CCC[NH2+]C3CCCCC3)C2)CC1 ZINC001204843085
FC(F)(c1cnc(Cl)c(-c2cccs2)c1)N1CCCC[C@@H]1C1CC[NH2+]CC1 ZINC001164422624
Cc1ccc(O)c2c1[C@H](C)C[C@H]2[NH2+][C@H](C)c1ccnn1C ZINC001329308201
OC[C@H]1CCC[N@@H+]1CCCCn1c(CC2CCCC2)nnc1N1CCO[C@H](C(F)(F)F)C1 ZINC001303143170
N#CC1CCC([NH2+]CC2(CO)CCOCC2)CC1 ZINC000602580381
C[C@@H]1CCc2nc(C[NH2+]C[C@H]3CC[C@@H](c4nc(C5CC5)no4)O3)sc2C1 ZINC000431698832
[NH3+]C1([C@@H]2CN(C(F)(F)c3nc4cc(Cl)c(Cl)cc4nc3Cl)C[C@@H]2CF)CC1 ZINC001164623221
Cc1nc(-c2ccc([C@H](C)[NH2+][C@H](C)[C@@H]3CCS(=O)(=O)C3)cc2)cs1 ZINC000892506868
Cc1ccc(S(=O)(=O)c2nc(N=NC=CCc3ccc(N(C)C)cc3)sc2Cl)cc1 ZINC000057291977
CC(C)(C[NH3+])C1CCN(c2nccnc2C#N)CC1 ZINC000714393250
C[C@H](Cc1ccccc1Br)[NH2+]CCCOCCOCCC[NH3+] ZINC001256829663
O=c1[nH]c2nc(S(=O)(=O)[O-])[nH]c(=S)c2[nH]1 ZINC000005893358
CC(C)[C@@H]([NH2+]CC(=O)Nc1cccc(C[NH+]2CCSCC2)c1)c1ccc(Cl)cc1F ZINC001459919649
CCCc1nn(-c2cccc(F)c2)c(N2CC[NH+](CC)CC2)c1C[N@H+](Cc1ccccc1)C(C)C ZINC000034836539
C1CN(N2CCOCC2)CC[NH2+]1 ZINC000019169080
CC(C)CCn1c[n+](C2=C(NS(=O)(=O)c3ccc(Br)cc3)C(=O)c3ccccc3C2=O)c2ccccc21 ZINC000001899236
C[C@@]([NH3+])(CO)Cn1ccnc1 ZINC000082897587
C#CCN1CCC[C@H]([NH2+]C[C@@H]2C[C@]2(C)Br)C1 ZINC000896043257
CC(C)c1nccc([C@@H]2C[C@@H]3CCN(c4cc(OC5CC[NH+](C)CC5)cc[nH+]4)C[C@@H]3O2)n1 ZINC001164641024
C[C@H]1C[N@H+](C[C@@H](O)c2ccc(C(F)(F)F)cc2)CCN1c1nccn2cnnc12 ZINC000771118491
[O-]c1c(Br)cc(Br)cc1C[NH2+]CC12CC(C1)C[NH2+]2 ZINC000853246431
[NH3+][C@]12C[C@H]1CN(c1nccc3ccsc31)C2 ZINC001165315292
N#Cc1c(Cl)nc(Cl)cc1C(F)(F)N1CCCn2cnc(C[NH2+]C3CCC3)c2C1 ZINC001164836298
COCCO[C@H](C)c1nnc(N2CCC[C@@H](n3ccc(C(F)(F)F)n3)C2)n1C[C@@H](C)[NH+](C)C ZINC001302052749
C=CCOc1ccccc1C[NH2+]C[C@H](O)COc1cccc(Cl)c1Cl ZINC000063566054
C#CC[NH2+][C@H]1CCN(C(=O)C2CCC(C(F)F)CC2)C1 ZINC001019718336
C#CCN1CCC[C@@H]([NH2+][C@H]2C[C@@H](C)O[C@@H](C)C2)C1 ZINC000886209787
COCCC1(C[NH2+][C@@H](C)c2ccc(S(=O)(=O)NCc3ccco3)cc2)CCC1 ZINC000484508484
N#CCCn1cc(C[NH2+]Cc2ccc(OCC(F)(F)F)nc2)c(-c2ccccc2)n1 ZINC000237682380
CC(C)c1c2cc(-c3ccnc(N[C@H]4CC[C@H]([NH2+]C5CCOCC5)CC4)n3)ccc2nn1C ZINC000253387903
Cc1ccc(C)c(OCc2nnc(N3CCC[N@@H+](C4CCCC4)CC3)n2CC(C)(C)C[NH+](C)C)c1 ZINC001361159170
C[C@H]([NH2+]C[C@H](O)Cn1cc([N+](=O)[O-])cn1)[C@@H](O)c1c(Cl)cccc1Cl ZINC000843104249
C[C@H](c1ccc(-c2cnc3ccccc3n2)cc1)[NH+](C)C ZINC000065406193
CCC[C@H](COC)[N@H+](CCC(=O)OCC)CC1CC2(C1)CC[NH2+]CC2 ZINC001236146330
CC[C@@H]1C[NH2+]1 ZINC000008613030
CCC(C)(C)NS(=O)(=O)c1ccc(N2CCCn3c(=O)cc(C[N@H+](C)C(C)C)nc3C2)nc1 ZINC001164812342
O=S1(=O)c2ccc(-c3ccc(F)nc3)cc2[C@@H]2C[N@@H+](C3CCC3)C[C@@H]21 ZINC000306129241
CC(C)(C)CC[NH+]1CCN(c2nnc(C(C)(C)C)n2Cc2ccccc2C[N@@H+]2CCC[C@@H]2CO)CC1 ZINC001359545917
CCN(CC)S(=O)(=O)c1cccc(-c2nnc(SCC(=O)c3c(N)n(CC(C)C)c(=O)[nH]c3=O)n2CC(C)C)c1 ZINC000514301948
CC[C@@H](c1nnc(N2CCC[N@@H+](C(C)C)CC2)n1C[C@@H](C(C)C)[NH+]1CCCC1)c1ccccc1 ZINC001545752110
Cc1ccc(C=NNC(=N)NN=Cc2ccc(C)cc2)cc1 ZINC000104392326
CN1C[C@@H]2C[C@]2([NH3+])C1 ZINC000072231422
[O-][n+]1cc(Cl)cc(Cl)c1 ZINC000000331846
O=[N+]([O-])CC[NH2+]C1CC(CCO)C1 ZINC000905671568
Cc1nc(NCC(C)(C)[NH3+])ncc1[N+](=O)[O-] ZINC000450326468
CCCCCC(CCCCC)[NH2+]C[C@@H]1CC2(CO1)CC[NH2+]CC2 ZINC001246249437
CC(C)CN1CCN(c2nnc(Cc3c(F)cccc3F)n2CC(C)(C)C[NH+](C)C)[C@@H](C)C1=O ZINC001303197910
FC(F)(c1cnc(Cl)c(C2=CC[NH2+]CC2)c1)N1C[C@H](OCC2CC2)[C@H]2COC[C@H]21 ZINC001165015388
CCc1c(C)sc2ncnc(N3CC[C@@H]([NH+]4CCC(O)CC4)[C@H](O)C3)c12 ZINC000071721596
CC[N@H+](CCn1c(-c2cc(Br)cn2C)nnc1N1CCC[C@@](C)(C#N)C1)C(C)C ZINC001313805113
CC(C)[C@H]1[N@H+](C)C[C@@]12C[C@@H](O)[C@H](Nc1nc3ccccc3n1C)C2 ZINC000685941523
C=C(C)[C@H]1OCC[C@@H]1C[NH2+]C1CC(S(C)(=O)=O)C1 ZINC000894219626
C[N+](C)(CCCC[N+](C)(C)CC1CCCC1)CC1CCCC1 ZINC000585151865
Cc1ccccc1C[C@@H](CO)[NH2+]Cc1cc(Br)ccc1OCc1ccccn1 ZINC000466903319
CC[N+]1(c2ccc(-n3c(=O)c4ccc5c(=O)n(-c6ccc([N+]7(CC)CCCCC7)cc6)c(=O)c6ccc(c3=O)c4c56)cc2)CCCCC1 ZINC000150656912
CCCCOC(=O)CC[C@H](C)[NH2+]CC[PH+](C(C)C)C(C)C ZINC001257391953
C[C@H]([NH2+]C1CCN(c2ccc(C#N)cn2)CC1)c1ccc(-n2ccnc2)cc1 ZINC000161728841
O[C@@H]1[C@@H](n2cccn2)[C@@H]2OC[C@@H](O2)[C@H]1[NH2+]CC1CCCC1 ZINC000952844790
CC(C)CO[C@@H](C)c1noc(CN(C)c2nnc(C(C)(C)C)n2C[C@@](C)(O)C2CCCCC2)n1 ZINC001360049274
C[P+](c1cccs1)(N1CCOCC1)N1CCOCC1 ZINC000005377699
C=CCC[C@@H](CN1CCC[N@H+](C)CC1)Oc1cc(OC)ncn1 ZINC000106717231
C=CCCCCC[C@H]([NH3+])C(=O)N1CCCC2=C[C@H]3C[C@H](C[N@@H+]4CCCC[C@H]34)[C@@H]21 ZINC001160901675
COc1c(Br)cc(C[NH2+][C@H](C)C[S@](C)=O)cc1Br ZINC000168147235
C[C@@H]1C[NH2+][C@@H](C)CN1C(=O)N[C@H]1CC[C@@H](CC#N)C1 ZINC000418265815
CC[NH+](CC)[C@@H](C)Cn1c([C@H](C)NS(C)(=O)=O)nnc1N1CCC(CC(F)(F)F)CC1 ZINC001295362916
Cc1noc(C)c1CC[NH2+][C@@H](CCC[NH+]1CCC(C)CC1)c1ccc(F)cc1 ZINC000225509579
C=CCN(CC=C)S(=O)(=O)c1cc([N+](=O)[O-])ccc1N=NCc1ccc(OCc2ccccc2)cc1OCc1ccccc1 ZINC000103763963
O=[N+]([O-])c1ccc(N=NCc2cc(Cl)c(OCc3ccc(I)cc3)c(Cl)c2)nc1 ZINC000408751180
C[C@@H]([NH2+]CCCOC(C)(C)C)c1ccc(S(=O)(=O)N2CCCCC2)cc1 ZINC000658185787
O=[N+]([O-])c1ccc(-n2c(-c3ccccc3)cc(/C=N/c3ccc(F)cc3)c2-c2ccccc2)cc1 ZINC000100477775
O=C(Nc1ccc(Br)c(C2CC2)n1)N[C@H]1C[NH2+]CCC1(F)F ZINC000582594307
Cc1ccccc1Cc1nnc(N2CCN(CC(F)F)CC2)n1C[C@@H](c1ccco1)[NH+](C)C ZINC001304562720
C[C@@]12COC[C@]1(C)C[N@@H+](CC[N+](=O)[O-])C2 ZINC000930972320
CCC[N@@H+]1CCC[C@H]1Cn1c(CC(C)C)nnc1N1CCN(S(=O)(=O)c2csc(C)n2)CC1 ZINC001294754962
C/C(=C/[C@@H]([NH3+])C(=O)[O-])C[P@@](=O)([O-])O ZINC000026944923
CC1(C)C[N+](=O)C(C)(C)C1 ZINC000001713909
C[C@H]1C[C@@H]([NH2+]CC(C)(C)c2cnccn2)CCO1 ZINC001168075759
CCn1nncc1C[NH2+]CC[C@@H]1CN(C(=O)[C@@H]2C[C@H]2c2c[nH]cn2)C[C@H]1C ZINC001104315302
Cc1ccc(-c2nnc(N3CCC[N@@H+](C(C)C)CC3)n2CC[C@@H](C)[NH+](C)Cc2ccccc2)o1 ZINC001361218177
CC1(C(=O)NC[C@@H]2CC[C@H]([NH3+])C2)CC(F)(F)C1 ZINC000720458601
[truncated: 95,699 more chars]
