# Supplementary material for: Building shape-focused pharmacophore models for effective docking screening
Source: J Cheminform. 2024 Aug 9;16:97. doi: 10.1186/s13321-024-00857-6 (PMC11312248; doi:10.1186/s13321-024-00857-6)
Supplement: Supplementary file 2 — Additional file2 [file 13321_2024_857_MOESM2_ESM.zip › supplementary_files/ache/input_docked_poses.mol2]

@<TRIPOS>MOLECULE
CHEMBL224202_entry_00007_conf_01
69 73 1
SMALL
USER_CHARGES


@<TRIPOS>ATOM
      1 O1          0.5286   62.5894   72.9068 O.2       1 UNK        -0.5399
      2 C2          0.0917   62.3893   71.7707 C.2       1 UNK         0.5248
      3 C3         -1.1951   61.7894   71.5018 C.2       1 UNK        -0.2629
      4 C4         -1.6313   61.5301   70.2516 C.2       1 UNK        -0.0433
      5 C5         -2.9033   60.9300   69.8909 C.ar      1 UNK        -0.2898
      6 C6         -3.4500   60.7907   68.6249 C.ar      1 UNK        -0.0957
      7 N7         -4.6731   60.1774   68.6907 N.pl3     1 UNK        -0.2123
      8 C8         -4.9793   59.8928   70.0013 C.ar      1 UNK         0.0934
      9 C9         -6.1021   59.2795   70.5680 C.ar      1 UNK        -0.2538
     10 C10        -6.1122   59.1352   71.9550 C.ar      1 UNK        -0.1603
     11 C11        -5.0572   59.5795   72.7470 C.ar      1 UNK        -0.1619
     12 C12        -3.9395   60.1905   72.1815 C.ar      1 UNK        -0.2852
     13 C13        -3.8792   60.3591   70.7870 C.ar      1 UNK         0.2757
     14 N14         0.7652   62.7102   70.6517 N.am      1 UNK        -0.5932
     15 C15         2.0848   63.3386   70.6155 C.3       1 UNK         0.1181
     16 C16         2.2322   64.4069   69.5141 C.3       1 UNK        -0.1526
     17 C17         1.4952   65.7171   69.8446 C.3       1 UNK        -0.1252
     18 C18         1.4165   66.6775   68.6418 C.3       1 UNK        -0.1277
     19 C19         1.6884   68.1542   68.9887 C.3       1 UNK        -0.1362
     20 C20         1.4211   69.1305   67.8299 C.3       1 UNK         0.0040
     21 N21         2.0664   68.7225   66.5941 N.pl3     1 UNK        -0.5557
     22 C22         3.4250   68.8572   66.2185 C.ar      1 UNK         0.1758
     23 C23         3.7074   68.4690   64.8851 C.ar      1 UNK        -0.1815
     24 C24         2.5874   68.0232   63.9142 C.3       1 UNK        -0.0707
     25 C25         3.0768   67.4287   62.5804 C.3       1 UNK        -0.1281
     26 C26         4.2677   68.2131   62.0234 C.3       1 UNK        -0.1320
     27 C27         5.4314   68.1100   63.0148 C.3       1 UNK        -0.0749
     28 C28         5.0351   68.5650   64.4196 C.ar      1 UNK         0.1102
     29 N29         6.0308   69.0893   65.1640 N.ar      1 UNK        -0.3269
     30 C30         5.7951   69.4677   66.4391 C.ar      1 UNK         0.1643
     31 C31         6.9001   69.9736   67.1666 C.ar      1 UNK        -0.1697
     32 C32         6.7478   70.3689   68.4885 C.ar      1 UNK         0.0882
     33 Cl33        8.1019   70.9800   69.3671 Cl        1 UNK        -0.1516
     34 C34         5.5091   70.2697   69.1045 C.ar      1 UNK        -0.1409
     35 C35         4.4065   69.7801   68.4103 C.ar      1 UNK        -0.1444
     36 C36         4.5038   69.3628   67.0445 C.ar      1 UNK         0.0406
     37 H37        -1.8122   61.5482   72.3570 H         1 UNK         0.1218
     38 H38        -1.0121   61.7752   69.3989 H         1 UNK         0.1517
     39 H39        -3.0611   61.0845   67.6606 H         1 UNK         0.2056
     40 H40        -5.2312   59.9858   67.8710 H         1 UNK         0.2913
     41 H41        -6.9285   58.9301   69.9667 H         1 UNK         0.1702
     42 H42        -6.9622   58.6660   72.4286 H         1 UNK         0.1526
     43 H43        -5.1059   59.4483   73.8180 H         1 UNK         0.1529
     44 H44        -3.1312   60.5274   72.8138 H         1 UNK         0.1836
     45 H45         0.3410   62.5069   69.7586 H         1 UNK         0.3003
     46 H46         2.3408   63.7604   71.5898 H         1 UNK         0.0779
     47 H47         2.8274   62.5554   70.4578 H         1 UNK         0.0779
     48 H48         3.2908   64.6185   69.3550 H         1 UNK         0.0749
     49 H49         1.8525   64.0114   68.5706 H         1 UNK         0.0749
     50 H50         0.4861   65.4871   70.1906 H         1 UNK         0.0665
     51 H51         2.0007   66.2083   70.6765 H         1 UNK         0.0665
     52 H52         2.1142   66.3545   67.8677 H         1 UNK         0.0680
     53 H53         0.4231   66.6048   68.1961 H         1 UNK         0.0680
     54 H54         1.0616   68.4310   69.8381 H         1 UNK         0.0745
     55 H55         2.7166   68.2680   69.3363 H         1 UNK         0.0745
     56 H56         0.3470   69.2256   67.6744 H         1 UNK         0.0679
     57 H57         1.7814   70.1193   68.1146 H         1 UNK         0.0679
     58 H58         1.4658   68.2589   65.9276 H         1 UNK         0.2643
     59 H59         1.9215   67.3027   64.3913 H         1 UNK         0.0706
     60 H60         1.9780   68.9009   63.6926 H         1 UNK         0.0706
     61 H61         3.3628   66.3855   62.7261 H         1 UNK         0.0711
     62 H62         2.2599   67.4183   61.8578 H         1 UNK         0.0711
     63 H63         4.5651   67.8094   61.0547 H         1 UNK         0.0734
     64 H64         3.9955   69.2569   61.8577 H         1 UNK         0.0734
     65 H65         5.7601   67.0711   63.0723 H         1 UNK         0.0918
     66 H66         6.2883   68.6762   62.6454 H         1 UNK         0.0918
     67 H67         7.8670   70.0465   66.6882 H         1 UNK         0.1616
     68 H68         5.3964   70.5748   70.1347 H         1 UNK         0.1456
     69 H69         3.4913   69.7339   68.9650 H         1 UNK         0.1466
@<TRIPOS>BOND
     1    1    2 2
     2    2    3 1
     3    2   14 am BACKBONE|DICT|INTERRES
     4    3    4 2
     5    3   37 1
     6    4    5 1
     7    4   38 1
     8    5   13 ar
     9    5    6 ar
    10    6    7 ar
    11    6   39 1
    12    7    8 ar
    13    7   40 1
    14    8   13 ar
    15    8    9 ar
    16    9   10 ar
    17    9   41 1
    18   10   11 ar
    19   10   42 1
    20   11   12 ar
    21   11   43 1
    22   12   13 ar
    23   12   44 1
    24   14   15 1
    25   14   45 1
    26   15   16 1
    27   15   46 1
    28   15   47 1
    29   16   17 1
    30   16   48 1
    31   16   49 1
    32   17   18 1
    33   17   50 1
    34   17   51 1
    35   18   19 1
    36   18   52 1
    37   18   53 1
    38   19   20 1
    39   19   54 1
    40   19   55 1
    41   20   21 1
    42   20   56 1
    43   20   57 1
    44   21   22 1
    45   21   58 1
    46   22   36 ar
    47   22   23 ar
    48   23   28 ar
    49   23   24 1
    50   24   25 1
    51   24   59 1
    52   24   60 1
    53   25   26 1
    54   25   61 1
    55   25   62 1
    56   26   27 1
    57   26   63 1
    58   26   64 1
    59   27   28 1
    60   27   65 1
    61   27   66 1
    62   28   29 ar
    63   29   30 ar
    64   30   36 ar
    65   30   31 ar
    66   31   32 ar
    67   31   67 1
    68   32   33 1
    69   32   34 ar
    70   34   35 ar
    71   34   68 1
    72   35   36 ar
    73   35   69 1
@<TRIPOS>SUBSTRUCTURE
1 UNK 1
@<TRIPOS>COMMENT
CHEMBL224202
PLANTSproteinTorsions
5
962 110.7130
1106 103.4856
1719 211.6190
1729 129.0460
4770 237.7692
PLANTSmolcadARTstart hb
PLANTSmolcadARTstart HB
LINES
PLANTSmolcadARTstart HBCH
LINES
PLANTSmolcadARTstart HB-CHO
LINES
PLANTSmolcadARTend
PLANTSmolcadARTstart HB_WATER
LINES
PLANTSmolcadARTend

PLANTSmolcadARTend

@<TRIPOS>MOLECULE
CHEMBL427082_entry_00011_conf_01
74 78 1
SMALL
USER_CHARGES


@<TRIPOS>ATOM
      1 O1          0.2975   62.5511   72.0124 O.2       1 UNK        -0.5310
      2 C2          0.0590   62.4071   70.8128 C.2       1 UNK         0.4828
      3 C3         -0.9872   61.3819   70.3407 C.3       1 UNK        -0.1528
      4 C4         -2.1830   61.9768   69.5585 C.3       1 UNK        -0.1205
      5 C5         -3.0260   60.9514   68.7659 C.3       1 UNK        -0.1253
      6 C6         -4.1830   60.3563   69.5511 C.ar      1 UNK        -0.2887
      7 C7         -5.3976   59.8739   69.0893 C.ar      1 UNK        -0.1221
      8 N8         -6.1641   59.4225   70.1313 N.pl3     1 UNK        -0.2259
      9 C9         -5.4838   59.5910   71.3155 C.ar      1 UNK         0.1008
     10 C10        -5.8449   59.2877   72.6329 C.ar      1 UNK        -0.2557
     11 C11        -4.9153   59.5861   73.6291 C.ar      1 UNK        -0.1628
     12 C12        -3.6820   60.1605   73.3343 C.ar      1 UNK        -0.1691
     13 C13        -3.3234   60.4625   72.0217 C.ar      1 UNK        -0.2872
     14 C14        -4.2251   60.1805   70.9811 C.ar      1 UNK         0.2661
     15 N15         0.6958   63.0998   69.8507 N.am      1 UNK        -0.5874
     16 C16         1.7239   64.1122   70.0882 C.3       1 UNK         0.1164
     17 C17         1.1626   65.5404   70.2307 C.3       1 UNK        -0.1529
     18 C18         0.0520   65.8529   69.2117 C.3       1 UNK        -0.1253
     19 C19         0.5062   66.8239   68.1072 C.3       1 UNK        -0.1266
     20 C20         1.2293   68.0650   68.6590 C.3       1 UNK        -0.1392
     21 C21         1.4575   69.1457   67.5905 C.3       1 UNK        -0.0018
     22 N22         2.1796   68.6454   66.4332 N.pl3     1 UNK        -0.5342
     23 C23         3.5342   68.8529   66.0770 C.ar      1 UNK         0.1641
     24 C24         3.8620   68.4589   64.7556 C.ar      1 UNK        -0.1376
     25 C25         2.8268   67.7724   63.8325 C.3       1 UNK        -0.0654
     26 C26         3.2704   67.5947   62.3683 C.3       1 UNK        -0.1325
     27 C27         4.7398   67.1759   62.2748 C.3       1 UNK        -0.1334
     28 C28         5.6067   68.2854   62.8789 C.3       1 UNK        -0.0740
     29 C29         5.1882   68.6301   64.3080 C.ar      1 UNK         0.1080
     30 N30         6.1757   69.0750   65.1127 N.ar      1 UNK        -0.3316
     31 C31         5.8966   69.4585   66.3773 C.ar      1 UNK         0.1689
     32 C32         6.9801   69.9487   67.1465 C.ar      1 UNK        -0.1605
     33 C33         6.7760   70.3803   68.4500 C.ar      1 UNK         0.0825
     34 Cl34        8.1026   70.9800   69.3771 Cl        1 UNK        -0.1494
     35 C35         5.5065   70.3331   69.0064 C.ar      1 UNK        -0.1281
     36 C36         4.4260   69.8506   68.2734 C.ar      1 UNK        -0.1671
     37 C37         4.5784   69.3888   66.9273 C.ar      1 UNK         0.0094
     38 H38        -0.4921   60.6553   69.6934 H         1 UNK         0.0800
     39 H39        -1.3424   60.8156   71.2026 H         1 UNK         0.0800
     40 H40        -2.8236   62.5457   70.2351 H         1 UNK         0.0838
     41 H41        -1.7813   62.7043   68.8515 H         1 UNK         0.0838
     42 H42        -3.4099   61.4316   67.8648 H         1 UNK         0.0675
     43 H43        -2.3878   60.1409   68.4165 H         1 UNK         0.0675
     44 H44        -5.7884   59.8127   68.0842 H         1 UNK         0.2054
     45 H45        -7.0861   59.0325   69.9997 H         1 UNK         0.2906
     46 H46        -6.7983   58.8429   72.8773 H         1 UNK         0.1683
     47 H47        -5.1586   59.3663   74.6584 H         1 UNK         0.1496
     48 H48        -2.9917   60.3757   74.1369 H         1 UNK         0.1480
     49 H49        -2.3624   60.9087   71.8117 H         1 UNK         0.1745
     50 H50         0.4584   62.9195   68.8860 H         1 UNK         0.3011
     51 H51         2.3200   63.8538   70.9662 H         1 UNK         0.0802
     52 H52         2.4362   64.0843   69.2628 H         1 UNK         0.0802
     53 H53         0.7773   65.6772   71.2425 H         1 UNK         0.0747
     54 H54         1.9700   66.2640   70.1082 H         1 UNK         0.0747
     55 H55        -0.2864   64.9204   68.7568 H         1 UNK         0.0673
     56 H56        -0.8128   66.2725   69.7287 H         1 UNK         0.0673
     57 H57         1.1618   66.2985   67.4109 H         1 UNK         0.0686
     58 H58        -0.3611   67.1445   67.5275 H         1 UNK         0.0686
     59 H59         0.6474   68.4853   69.4813 H         1 UNK         0.0740
     60 H60         2.1885   67.7730   69.0897 H         1 UNK         0.0740
     61 H61         0.4906   69.5466   67.2866 H         1 UNK         0.0696
     62 H62         2.0100   69.9755   68.0327 H         1 UNK         0.0696
     63 H63         1.6458   68.0469   65.8193 H         1 UNK         0.2559
     64 H64         2.6240   66.7843   64.2487 H         1 UNK         0.0782
     65 H65         1.8771   68.3090   63.8450 H         1 UNK         0.0782
     66 H66         2.6355   66.8567   61.8762 H         1 UNK         0.0720
     67 H67         3.1220   68.5289   61.8240 H         1 UNK         0.0720
     68 H68         4.9038   66.2324   62.7980 H         1 UNK         0.0713
     69 H69         5.0183   67.0088   61.2336 H         1 UNK         0.0713
     70 H70         6.6602   68.0023   62.8348 H         1 UNK         0.0917
     71 H71         5.5120   69.1850   62.2686 H         1 UNK         0.0917
     72 H72         7.9690   69.9904   66.7113 H         1 UNK         0.1627
     73 H73         5.3515   70.6740   70.0198 H         1 UNK         0.1452
     74 H74         3.4826   69.8517   68.7805 H         1 UNK         0.1298
@<TRIPOS>BOND
     1    1    2 2
     2    2    3 1
     3    2   15 am BACKBONE|DICT|INTERRES
     4    3    4 1
     5    3   38 1
     6    3   39 1
     7    4    5 1
     8    4   40 1
     9    4   41 1
    10    5    6 1
    11    5   42 1
    12    5   43 1
    13    6   14 ar
    14    6    7 ar
    15    7    8 ar
    16    7   44 1
    17    8    9 ar
    18    8   45 1
    19    9   14 ar
    20    9   10 ar
    21   10   11 ar
    22   10   46 1
    23   11   12 ar
    24   11   47 1
    25   12   13 ar
    26   12   48 1
    27   13   14 ar
    28   13   49 1
    29   15   16 1
    30   15   50 1
    31   16   17 1
    32   16   51 1
    33   16   52 1
    34   17   18 1
    35   17   53 1
    36   17   54 1
    37   18   19 1
    38   18   55 1
    39   18   56 1
    40   19   20 1
    41   19   57 1
    42   19   58 1
    43   20   21 1
    44   20   59 1
    45   20   60 1
    46   21   22 1
    47   21   61 1
    48   21   62 1
    49   22   23 1
    50   22   63 1
    51   23   37 ar
    52   23   24 ar
    53   24   29 ar
    54   24   25 1
    55   25   26 1
    56   25   64 1
    57   25   65 1
    58   26   27 1
    59   26   66 1
    60   26   67 1
    61   27   28 1
    62   27   68 1
    63   27   69 1
    64   28   29 1
    65   28   70 1
    66   28   71 1
    67   29   30 ar
    68   30   31 ar
    69   31   37 ar
    70   31   32 ar
    71   32   33 ar
    72   32   72 1
    73   33   34 1
    74   33   35 ar
    75   35   36 ar
    76   35   73 1
    77   36   37 ar
    78   36   74 1
@<TRIPOS>SUBSTRUCTURE
1 UNK 1
@<TRIPOS>COMMENT
CHEMBL427082
PLANTSproteinTorsions
5
962 281.6429
1106 202.3768
1719 87.7429
1729 251.9816
4770 106.4425
PLANTSmolcadARTstart hb
PLANTSmolcadARTstart HB
LINES
0.458356 62.9195 68.886 0.504 63.787 67.048 0 255 0 5
PLANTSmolcadARTstart HBCH
LINES
PLANTSmolcadARTstart HB-CHO
LINES
PLANTSmolcadARTend
PLANTSmolcadARTstart HB_WATER
LINES
PLANTSmolcadARTend

PLANTSmolcadARTend

@<TRIPOS>MOLECULE
CHEMBL195418_entry_00006_conf_01
73 77 1
SMALL
USER_CHARGES


@<TRIPOS>ATOM
      1 C1         -1.3710   61.1566   74.0963 C.3       1 UNK        -0.1301
      2 C2         -2.3419   60.7997   72.9624 C.ar      1 UNK        -0.0757
      3 C3         -3.5642   60.1806   73.2662 C.ar      1 UNK         0.1804
      4 Cl4        -3.9730   59.7346   74.8884 Cl        1 UNK        -0.1022
      5 N5         -4.4966   59.8797   72.3360 N.ar      1 UNK        -0.2105
      6 C6         -4.2594   60.1797   71.0356 C.ar      1 UNK         0.1121
      7 C7         -5.2641   59.8532   70.0918 C.ar      1 UNK        -0.1548
      8 C8         -5.0752   60.1275   68.7418 C.ar      1 UNK        -0.1195
      9 C9         -3.8987   60.7202   68.3027 C.ar      1 UNK        -0.1177
     10 C10        -2.8934   61.0517   69.2063 C.ar      1 UNK        -0.1801
     11 C11        -3.0446   60.7979   70.6054 C.ar      1 UNK         0.0774
     12 C12        -2.0597   61.1096   71.6102 C.ar      1 UNK        -0.0883
     13 C13        -0.7519   61.7508   71.2020 C.2       1 UNK         0.4909
     14 O14        -0.0331   61.2271   70.3483 O.2       1 UNK        -0.5065
     15 N15        -0.4497   62.9004   71.8359 N.am      1 UNK        -0.5792
     16 C16         0.7703   63.6729   71.6103 C.3       1 UNK         0.1143
     17 C17         0.6853   64.6420   70.4065 C.3       1 UNK        -0.1531
     18 C18        -0.4639   65.6634   70.5223 C.3       1 UNK        -0.1253
     19 C19        -0.7510   66.3802   69.1877 C.3       1 UNK        -0.1268
     20 C20         0.4934   67.0047   68.5269 C.3       1 UNK        -0.1275
     21 C21         0.1850   67.8229   67.2541 C.3       1 UNK        -0.1389
     22 C22         1.3755   67.9254   66.2827 C.3       1 UNK        -0.0107
     23 N23         2.5307   68.6068   66.8422 N.pl3     1 UNK        -0.5130
     24 C24         3.7989   68.8245   66.2465 C.ar      1 UNK         0.2976
     25 C25         4.7842   69.4516   67.0935 C.ar      1 UNK         0.0819
     26 C26         4.5641   69.7930   68.4666 C.ar      1 UNK        -0.2074
     27 C27         5.5625   70.3948   69.2317 C.ar      1 UNK        -0.1407
     28 C28         6.8057   70.6845   68.6792 C.ar      1 UNK        -0.0018
     29 C29         7.0733   70.3801   67.3488 C.ar      1 UNK        -0.3659
     30 C30         6.0674   69.7705   66.5667 C.ar      1 UNK         0.3133
     31 C31         5.4255   68.8867   64.4309 C.ar      1 UNK         0.1777
     32 C32         4.1467   68.5074   64.8971 C.ar      1 UNK        -0.2651
     33 C33         3.2005   67.8258   63.8850 C.3       1 UNK        -0.0755
     34 C34         3.8951   67.2550   62.6337 C.3       1 UNK        -0.1348
     35 C35         4.8667   68.2705   62.0322 C.3       1 UNK        -0.1295
     36 C36         5.9803   68.5786   63.0405 C.3       1 UNK        -0.1129
     37 H37        -1.8863   61.3619   75.0339 H         1 UNK         0.0832
     38 H38        -0.6581   60.3481   74.2594 H         1 UNK         0.0832
     39 H39        -0.8178   62.0716   73.8844 H         1 UNK         0.0832
     40 H40        -6.1809   59.3871   70.4245 H         1 UNK         0.1576
     41 H41        -5.8471   59.8755   68.0294 H         1 UNK         0.1403
     42 H42        -3.7629   60.9247   67.2510 H         1 UNK         0.1349
     43 H43        -1.9921   61.5072   68.8270 H         1 UNK         0.1363
     44 H44        -1.0924   63.2599   72.5267 H         1 UNK         0.3103
     45 H45         1.0204   64.2302   72.5136 H         1 UNK         0.0825
     46 H46         1.5932   62.9670   71.4876 H         1 UNK         0.0825
     47 H47         1.6247   65.1814   70.2734 H         1 UNK         0.0764
     48 H48         0.5563   64.0542   69.4967 H         1 UNK         0.0764
     49 H49        -1.3709   65.1558   70.8534 H         1 UNK         0.0685
     50 H50        -0.2250   66.3893   71.3011 H         1 UNK         0.0685
     51 H51        -1.1959   65.6682   68.4954 H         1 UNK         0.0714
     52 H52        -1.5073   67.1504   69.3469 H         1 UNK         0.0714
     53 H53         1.0023   67.6457   69.2482 H         1 UNK         0.0702
     54 H54         1.2029   66.2143   68.2762 H         1 UNK         0.0702
     55 H55        -0.6692   67.3857   66.7346 H         1 UNK         0.0828
     56 H56        -0.1324   68.8240   67.5502 H         1 UNK         0.0828
     57 H57         1.6678   66.9158   65.9955 H         1 UNK         0.0800
     58 H58         1.0515   68.4263   65.3737 H         1 UNK         0.0800
     59 H59         2.4345   68.8951   67.8051 H         1 UNK         0.2798
     60 H60         3.6136   69.5832   68.9344 H         1 UNK         0.1985
     61 H61         5.3696   70.6385   70.2665 H         1 UNK         0.1738
     62 H62         7.5675   71.1499   69.2881 H         1 UNK         0.1692
     63 H63         8.0373   70.6054   66.9152 H         1 UNK         0.2117
     64 H64         2.6778   66.9862   64.3324 H         1 UNK         0.0928
     65 H65         2.4547   68.5529   63.5608 H         1 UNK         0.0928
     66 H66         4.4322   66.3404   62.8916 H         1 UNK         0.0942
     67 H67         3.1466   66.9659   61.8953 H         1 UNK         0.0942
     68 H68         5.2961   67.8837   61.1071 H         1 UNK         0.0977
     69 H69         4.3326   69.1844   61.7657 H         1 UNK         0.0977
     70 H70         6.5929   69.4022   62.6693 H         1 UNK         0.1119
     71 H71         6.6356   67.7092   63.1163 H         1 UNK         0.1119
     72 N72         6.3046   69.4679   65.2566 N.pl3     1 UNK        -0.2948
     73 H73         7.2153   69.6898   64.8814 H         1 UNK         0.3234
@<TRIPOS>BOND
     1    1    2 1
     2    1   37 1
     3    1   38 1
     4    1   39 1
     5    2   12 ar
     6    2    3 ar
     7    3    4 1
     8    3    5 ar
     9    5    6 ar
    10    6   11 ar
    11    6    7 ar
    12    7    8 ar
    13    7   40 1
    14    8    9 ar
    15    8   41 1
    16    9   10 ar
    17    9   42 1
    18   10   11 ar
    19   10   43 1
    20   11   12 ar
    21   12   13 1
    22   13   14 2
    23   13   15 am BACKBONE|DICT|INTERRES
    24   15   16 1
    25   15   44 1
    26   16   17 1
    27   16   45 1
    28   16   46 1
    29   17   18 1
    30   17   47 1
    31   17   48 1
    32   18   19 1
    33   18   49 1
    34   18   50 1
    35   19   20 1
    36   19   51 1
    37   19   52 1
    38   20   21 1
    39   20   53 1
    40   20   54 1
    41   21   22 1
    42   21   55 1
    43   21   56 1
    44   22   23 1
    45   22   57 1
    46   22   58 1
    47   23   24 1
    48   23   59 1
    49   24   32 ar
    50   24   25 ar
    51   25   30 ar
    52   25   26 ar
    53   26   27 ar
    54   26   60 1
    55   27   28 ar
    56   27   61 1
    57   28   29 ar
    58   28   62 1
    59   29   30 ar
    60   29   63 1
    61   30   72 ar
    62   31   36 1
    63   31   32 ar
    64   31   72 ar
    65   32   33 1
    66   33   34 1
    67   33   64 1
    68   33   65 1
    69   34   35 1
    70   34   66 1
    71   34   67 1
    72   35   36 1
    73   35   68 1
    74   35   69 1
    75   36   70 1
    76   36   71 1
    77   72   73 1
@<TRIPOS>SUBSTRUCTURE
1 UNK 1
@<TRIPOS>COMMENT
CHEMBL195418
PLANTSproteinTorsions
5
962 115.8095
1106 88.5883
1719 177.9920
1729 255.6098
4770 64.1401
PLANTSmolcadARTstart hb
PLANTSmolcadARTstart HB
LINES
PLANTSmolcadARTstart HBCH
LINES
PLANTSmolcadARTstart HB-CHO
LINES
PLANTSmolcadARTend
PLANTSmolcadARTstart HB_WATER
LINES
PLANTSmolcadARTend

PLANTSmolcadARTend

@<TRIPOS>MOLECULE
CHEMBL224998_entry_00007_conf_01
65 69 1
SMALL
USER_CHARGES


@<TRIPOS>ATOM
      1 O1         -0.3512   61.8846   72.8791 O.2       1 UNK        -0.5164
      2 C2         -0.9729   61.7688   71.8226 C.2       1 UNK         0.4963
      3 N3         -0.5397   62.2525   70.6415 N.am      1 UNK        -0.5869
      4 C4          0.7046   62.9931   70.4227 C.3       1 UNK         0.1120
      5 C5          0.4948   64.4829   70.0835 C.3       1 UNK        -0.1524
      6 C6          1.7902   65.2805   69.8318 C.3       1 UNK        -0.1253
      7 C7          1.5307   66.7813   69.6089 C.3       1 UNK        -0.1276
      8 C8          1.0215   67.1048   68.1934 C.3       1 UNK        -0.1362
      9 C9          1.1519   68.5962   67.8456 C.3       1 UNK         0.0041
     10 N10         2.5028   69.1008   68.0224 N.pl3     1 UNK        -0.5555
     11 C11         3.5706   69.1152   67.0925 C.ar      1 UNK         0.1752
     12 C12         4.8016   69.5801   67.6187 C.ar      1 UNK        -0.1812
     13 C13         4.9165   70.1127   69.0673 C.3       1 UNK        -0.0708
     14 C14         6.3522   70.3867   69.5531 C.3       1 UNK        -0.1281
     15 C15         7.2025   71.0307   68.4549 C.3       1 UNK        -0.1320
     16 C16         7.3020   70.0567   67.2765 C.3       1 UNK        -0.0750
     17 C17         5.9263   69.6248   66.7693 C.ar      1 UNK         0.1100
     18 N18         5.8584   69.3241   65.4557 N.ar      1 UNK        -0.3263
     19 C19         4.6993   68.8812   64.9220 C.ar      1 UNK         0.1639
     20 C20         4.7174   68.5565   63.5435 C.ar      1 UNK        -0.1694
     21 C21         3.5717   68.0815   62.9199 C.ar      1 UNK         0.0880
     22 Cl22        3.6046   67.6883   61.2396 Cl        1 UNK        -0.1513
     23 C23         2.4019   67.9196   63.6470 C.ar      1 UNK        -0.1407
     24 C24         2.3571   68.2343   65.0021 C.ar      1 UNK        -0.1448
     25 C25         3.5052   68.7346   65.6951 C.ar      1 UNK         0.0408
     26 C26        -2.2510   61.0955   71.7827 C.ar      1 UNK        -0.3477
     27 C27        -2.9789   60.6719   72.8918 C.ar      1 UNK        -0.0916
     28 N28        -4.1610   60.0977   72.5075 N.pl3     1 UNK        -0.2202
     29 C29        -4.2756   60.1420   71.1381 C.ar      1 UNK         0.0966
     30 C30        -5.2965   59.6941   70.2924 C.ar      1 UNK        -0.2543
     31 C31        -5.1211   59.8969   68.9242 C.ar      1 UNK        -0.1603
     32 C32        -3.9841   60.5163   68.4147 C.ar      1 UNK        -0.1637
     33 C33        -2.9667   60.9591   69.2575 C.ar      1 UNK        -0.2829
     34 C34        -3.0912   60.7782   70.6477 C.ar      1 UNK         0.2898
     35 H35        -1.1341   62.1379   69.8339 H         1 UNK         0.3077
     36 H36         1.3192   62.9035   71.3190 H         1 UNK         0.0793
     37 H37         1.2758   62.5186   69.6218 H         1 UNK         0.0793
     38 H38        -0.1662   64.5704   69.2199 H         1 UNK         0.0733
     39 H39        -0.0425   64.9427   70.9143 H         1 UNK         0.0733
     40 H40         2.4641   65.1530   70.6804 H         1 UNK         0.0674
     41 H41         2.3098   64.8720   68.9640 H         1 UNK         0.0674
     42 H42         0.8069   67.1372   70.3440 H         1 UNK         0.0675
     43 H43         2.4518   67.3362   69.7941 H         1 UNK         0.0675
     44 H44         1.5755   66.5137   67.4620 H         1 UNK         0.0749
     45 H45        -0.0211   66.7965   68.0993 H         1 UNK         0.0749
     46 H46         0.8326   68.7486   66.8142 H         1 UNK         0.0676
     47 H47         0.4621   69.1662   68.4684 H         1 UNK         0.0676
     48 H48         2.7033   69.4848   68.9346 H         1 UNK         0.2645
     49 H49         4.3558   71.0475   69.1171 H         1 UNK         0.0706
     50 H50         4.4358   69.4320   69.7715 H         1 UNK         0.0706
     51 H51         6.3286   71.0260   70.4363 H         1 UNK         0.0711
     52 H52         6.8157   69.4514   69.8717 H         1 UNK         0.0711
     53 H53         6.7632   71.9773   68.1353 H         1 UNK         0.0736
     54 H54         8.1987   71.2603   68.8348 H         1 UNK         0.0736
     55 H55         7.8959   70.4991   66.4745 H         1 UNK         0.0918
     56 H56         7.8446   69.1653   67.5945 H         1 UNK         0.0918
     57 H57         5.6308   68.6774   62.9776 H         1 UNK         0.1618
     58 H58         1.5136   67.5460   63.1585 H         1 UNK         0.1456
     59 H59         1.4143   68.0757   65.4851 H         1 UNK         0.1464
     60 H60        -2.7473   60.7280   73.9459 H         1 UNK         0.2117
     61 H61        -4.8238   59.7214   73.1700 H         1 UNK         0.2924
     62 H62        -6.1861   59.2141   70.6731 H         1 UNK         0.1703
     63 H63        -5.8891   59.5655   68.2406 H         1 UNK         0.1522
     64 H64        -3.8887   60.6549   67.3477 H         1 UNK         0.1523
     65 H65        -2.0917   61.4333   68.8384 H         1 UNK         0.1847
@<TRIPOS>BOND
     1    1    2 2
     2    2    3 am BACKBONE|DICT|INTERRES
     3    2   26 1
     4    3    4 1
     5    3   35 1
     6    4    5 1
     7    4   36 1
     8    4   37 1
     9    5    6 1
    10    5   38 1
    11    5   39 1
    12    6    7 1
    13    6   40 1
    14    6   41 1
    15    7    8 1
    16    7   42 1
    17    7   43 1
    18    8    9 1
    19    8   44 1
    20    8   45 1
    21    9   10 1
    22    9   46 1
    23    9   47 1
    24   10   11 1
    25   10   48 1
    26   11   25 ar
    27   11   12 ar
    28   12   17 ar
    29   12   13 1
    30   13   14 1
    31   13   49 1
    32   13   50 1
    33   14   15 1
    34   14   51 1
    35   14   52 1
    36   15   16 1
    37   15   53 1
    38   15   54 1
    39   16   17 1
    40   16   55 1
    41   16   56 1
    42   17   18 ar
    43   18   19 ar
    44   19   25 ar
    45   19   20 ar
    46   20   21 ar
    47   20   57 1
    48   21   22 1
    49   21   23 ar
    50   23   24 ar
    51   23   58 1
    52   24   25 ar
    53   24   59 1
    54   26   34 ar
    55   26   27 ar
    56   27   28 ar
    57   27   60 1
    58   28   29 ar
    59   28   61 1
    60   29   34 ar
    61   29   30 ar
    62   30   31 ar
    63   30   62 1
    64   31   32 ar
    65   31   63 1
    66   32   33 ar
    67   32   64 1
    68   33   34 ar
    69   33   65 1
@<TRIPOS>SUBSTRUCTURE
1 UNK 1
@<TRIPOS>COMMENT
CHEMBL224998
PLANTSproteinTorsions
5
962 266.1929
1106 237.8465
1719 231.5311
1729 272.2783
4770 135.0825
PLANTSmolcadARTstart hb
PLANTSmolcadARTstart HB
LINES
PLANTSmolcadARTstart HBCH
LINES
PLANTSmolcadARTstart HB-CHO
LINES
PLANTSmolcadARTend
PLANTSmolcadARTstart HB_WATER
LINES
PLANTSmolcadARTend

PLANTSmolcadARTend

@<TRIPOS>MOLECULE
CHEMBL388551_entry_00010_conf_01
78 82 1
SMALL
USER_CHARGES


@<TRIPOS>ATOM
      1 C1          1.3177   68.5716   69.0600 C.3       1 UNK        -0.0064
      2 C2          0.6391   66.1802   69.5783 C.3       1 UNK         0.0405
      3 C3          1.8749   65.2712   69.7022 C.3       1 UNK        -0.1843
      4 C4          1.7675   64.2653   70.8648 C.3       1 UNK         0.1348
      5 N5          0.4884   63.5568   70.8992 N.am      1 UNK        -0.5951
      6 C6          0.1881   62.4862   70.1422 C.2       1 UNK         0.4736
      7 O7          0.9564   62.0092   69.3051 O.2       1 UNK        -0.5198
      8 C8         -1.1852   61.8402   70.3783 C.3       1 UNK        -0.1449
      9 C9         -1.9345   61.4257   69.0857 C.3       1 UNK        -0.1079
     10 C10        -3.3011   60.7934   69.2970 C.ar      1 UNK        -0.3120
     11 C11        -4.2349   60.4543   68.3352 C.ar      1 UNK        -0.1203
     12 N12        -5.3363   59.8834   68.9180 N.pl3     1 UNK        -0.2112
     13 C13        -5.1653   59.8273   70.2829 C.ar      1 UNK         0.0985
     14 C14        -6.0001   59.3397   71.2950 C.ar      1 UNK        -0.2486
     15 C15        -5.5293   59.4357   72.6047 C.ar      1 UNK        -0.1566
     16 C16        -4.2824   59.9788   72.8994 C.ar      1 UNK        -0.1602
     17 C17        -3.4513   60.4617   71.8904 C.ar      1 UNK        -0.2958
     18 C18        -3.8828   60.3962   70.5546 C.ar      1 UNK         0.2632
     19 C19        -0.4347   67.4128   67.5761 C.3       1 UNK         0.0350
     20 C20        -0.1810   68.3779   66.4042 C.3       1 UNK        -0.1675
     21 C21         1.0588   67.9819   65.5887 C.3       1 UNK         0.0009
     22 N22         2.2995   68.3889   66.2302 N.pl3     1 UNK        -0.5011
     23 C23         3.5707   68.6308   65.6529 C.ar      1 UNK         0.2693
     24 C24         4.5607   69.1884   66.5419 C.ar      1 UNK         0.0513
     25 C25         4.3386   69.4455   67.9325 C.ar      1 UNK        -0.2377
     26 C26         5.3384   69.9918   68.7363 C.ar      1 UNK        -0.1127
     27 C27         6.5869   70.3053   68.2072 C.ar      1 UNK         0.1779
     28 Cl28        7.8054   70.9832   69.2245 Cl        1 UNK        -0.0432
     29 C29         6.8575   70.0766   66.8618 C.ar      1 UNK        -0.3503
     30 C30         5.8496   69.5246   66.0407 C.ar      1 UNK         0.3234
     31 C31         5.2043   68.7842   63.8519 C.ar      1 UNK         0.1763
     32 C32         3.9170   68.3980   64.2882 C.ar      1 UNK        -0.2120
     33 C33         2.9587   67.8000   63.2373 C.3       1 UNK        -0.0708
     34 C34         3.6338   67.3328   61.9323 C.3       1 UNK        -0.1395
     35 C35         4.6353   68.3681   61.4181 C.3       1 UNK        -0.1313
     36 C36         5.7567   68.5565   62.4461 C.3       1 UNK        -0.1159
     37 H37         0.5088   68.9807   69.6676 H         1 UNK         0.1300
     38 H38         2.2020   68.3593   69.6622 H         1 UNK         0.1300
     39 H39         1.5835   69.2364   68.2394 H         1 UNK         0.1300
     40 H40         0.5015   66.7445   70.5020 H         1 UNK         0.1253
     41 H41        -0.2792   65.6373   69.3483 H         1 UNK         0.1253
     42 H42         2.0204   64.7120   68.7795 H         1 UNK         0.0963
     43 H43         2.7651   65.8869   69.8364 H         1 UNK         0.0963
     44 H44         2.5744   63.5351   70.7933 H         1 UNK         0.0931
     45 H45         1.9430   64.7708   71.8170 H         1 UNK         0.0931
     46 H46        -0.2016   63.8992   71.5518 H         1 UNK         0.3146
     47 H47        -1.0969   60.9909   71.0577 H         1 UNK         0.0909
     48 H48        -1.7815   62.5921   70.8978 H         1 UNK         0.0909
     49 H49        -2.0100   62.2880   68.4217 H         1 UNK         0.0853
     50 H50        -1.2969   60.7314   68.5368 H         1 UNK         0.0853
     51 H51        -4.2036   60.5697   67.2616 H         1 UNK         0.2022
     52 H52        -6.1311   59.5667   68.3815 H         1 UNK         0.2939
     53 H53        -6.9688   58.9127   71.0818 H         1 UNK         0.1761
     54 H54        -6.1494   59.0776   73.4135 H         1 UNK         0.1586
     55 H55        -3.9560   60.0307   73.9276 H         1 UNK         0.1535
     56 H56        -2.4881   60.8832   72.1374 H         1 UNK         0.1742
     57 H57        -0.6743   66.4265   67.1841 H         1 UNK         0.1289
     58 H58        -1.2385   67.7415   68.2369 H         1 UNK         0.1289
     59 H59        -1.0405   68.3984   65.7340 H         1 UNK         0.1008
     60 H60        -0.0641   69.3940   66.7849 H         1 UNK         0.1008
     61 H61         1.0492   66.9006   65.4710 H         1 UNK         0.0917
     62 H62         0.9836   68.3953   64.5837 H         1 UNK         0.0917
     63 H63         2.2438   68.4991   67.2325 H         1 UNK         0.2670
     64 H64         3.3845   69.2171   68.3838 H         1 UNK         0.1747
     65 H65         5.1387   70.1740   69.7825 H         1 UNK         0.1877
     66 H66         7.8242   70.3191   66.4438 H         1 UNK         0.2320
     67 H67         2.4445   66.9264   63.6262 H         1 UNK         0.0923
     68 H68         2.2073   68.5497   62.9867 H         1 UNK         0.0923
     69 H69         4.1439   66.3822   62.0988 H         1 UNK         0.1001
     70 H70         2.8743   67.1368   61.1741 H         1 UNK         0.1001
     71 H71         5.0540   68.0487   60.4628 H         1 UNK         0.1022
     72 H72         4.1300   69.3173   61.2317 H         1 UNK         0.1022
     73 H73         6.4034   69.3804   62.1376 H         1 UNK         0.1212
     74 H74         6.3791   67.6602   62.4602 H         1 UNK         0.1212
     75 N75         0.8273   67.2354   68.4595 N.4       1 UNK        -0.4462
     76 H76         1.5676   66.8910   67.8638 H         1 UNK         0.3029
     77 N77         6.0891   69.2990   64.7153 N.pl3     1 UNK        -0.2667
     78 H78         7.0045   69.5313   64.3576 H         1 UNK         0.3291
@<TRIPOS>BOND
     1    1   37 1
     2    1   38 1
     3    1   39 1
     4    1   75 1
     5    2    3 1
     6    2   40 1
     7    2   41 1
     8    2   75 1
     9    3    4 1
    10    3   42 1
    11    3   43 1
    12    4    5 1
    13    4   44 1
    14    4   45 1
    15    5    6 am BACKBONE|DICT|INTERRES
    16    5   46 1
    17    6    7 2
    18    6    8 1
    19    8    9 1
    20    8   47 1
    21    8   48 1
    22    9   10 1
    23    9   49 1
    24    9   50 1
    25   10   18 ar
    26   10   11 ar
    27   11   12 ar
    28   11   51 1
    29   12   13 ar
    30   12   52 1
    31   13   18 ar
    32   13   14 ar
    33   14   15 ar
    34   14   53 1
    35   15   16 ar
    36   15   54 1
    37   16   17 ar
    38   16   55 1
    39   17   18 ar
    40   17   56 1
    41   19   20 1
    42   19   57 1
    43   19   58 1
    44   19   75 1
    45   20   21 1
    46   20   59 1
    47   20   60 1
    48   21   22 1
    49   21   61 1
    50   21   62 1
    51   22   23 1
    52   22   63 1
    53   23   32 ar
    54   23   24 ar
    55   24   30 ar
    56   24   25 ar
    57   25   26 ar
    58   25   64 1
    59   26   27 ar
    60   26   65 1
    61   27   28 1
    62   27   29 ar
    63   29   30 ar
    64   29   66 1
    65   30   77 ar
    66   31   36 1
    67   31   32 ar
    68   31   77 ar
    69   32   33 1
    70   33   34 1
    71   33   67 1
    72   33   68 1
    73   34   35 1
    74   34   69 1
    75   34   70 1
    76   35   36 1
    77   35   71 1
    78   35   72 1
    79   36   73 1
    80   36   74 1
    81   75   76 1
    82   77   78 1
@<TRIPOS>SUBSTRUCTURE
1 UNK 1
@<TRIPOS>COMMENT
CHEMBL388551
PLANTSproteinTorsions
5
962 48.4843
1106 191.8619
1719 284.8558
1729 123.4298
4770 294.4773
PLANTSmolcadARTstart hb
PLANTSmolcadARTstart HB
LINES
0.95641 62.0092 69.3051 0.77523 63.4017 67.744 0 255 0 5
PLANTSmolcadARTstart HBCH
LINES
PLANTSmolcadARTstart HB-CHO
LINES
PLANTSmolcadARTend
PLANTSmolcadARTstart HB_WATER
LINES
PLANTSmolcadARTend

PLANTSmolcadARTend

@<TRIPOS>MOLECULE
CHEMBL50031_entry_00013_conf_01
76 81 1
SMALL
USER_CHARGES


@<TRIPOS>ATOM
      1 Cl1         8.1027   71.2545   69.1385 Cl        1 UNK        -0.1405
      2 C2          6.7863   70.5195   68.2984 C.ar      1 UNK         0.0887
      3 C3          5.5568   70.3834   68.9211 C.ar      1 UNK        -0.1373
      4 C4          4.4699   69.7970   68.2742 C.ar      1 UNK         0.0578
      5 Cl5         3.0237   69.7141   69.2295 Cl        1 UNK        -0.1247
      6 C6          4.6016   69.3103   66.9108 C.ar      1 UNK         0.0718
      7 C7          5.8876   69.4626   66.3052 C.ar      1 UNK         0.1523
      8 C8          6.9604   70.0643   67.0021 C.ar      1 UNK        -0.1671
      9 N9          6.1549   69.0473   65.0513 N.ar      1 UNK        -0.3002
     10 C10         5.1972   68.4514   64.3147 C.ar      1 UNK         0.0949
     11 C11         5.6274   68.0432   62.9079 C.3       1 UNK        -0.0762
     12 C12         4.4892   68.2430   61.9071 C.3       1 UNK        -0.1329
     13 C13         3.3096   67.3844   62.3592 C.3       1 UNK        -0.1296
     14 C14         2.8139   67.7413   63.7781 C.3       1 UNK        -0.0748
     15 C15         3.8724   68.2768   64.7702 C.ar      1 UNK        -0.1654
     16 C16         3.5661   68.6924   66.0998 C.ar      1 UNK         0.1513
     17 N17         2.2813   68.5707   66.6772 N.pl3     1 UNK        -0.5182
     18 C18         1.2679   67.5536   66.4371 C.3       1 UNK        -0.0024
     19 C19         0.5875   67.0922   67.7352 C.3       1 UNK        -0.1335
     20 C20         1.5157   66.2549   68.6321 C.3       1 UNK        -0.1299
     21 C21         0.8336   65.7908   69.9341 C.3       1 UNK        -0.1273
     22 C22        -0.6579   65.4362   69.7766 C.3       1 UNK        -0.1259
     23 C23        -1.3607   65.0133   71.0813 C.3       1 UNK        -0.1133
     24 C24        -0.6786   63.8118   71.7514 C.3       1 UNK         0.0212
     25 S25        -0.6475   62.3048   70.7447 S.3       1 UNK        -0.3351
     26 C26        -2.0608   61.3793   71.3086 C.ar      1 UNK        -0.0113
     27 C27        -2.1458   61.1528   72.7192 C.ar      1 UNK         0.0835
     28 C28        -1.1960   61.5849   73.6939 C.ar      1 UNK        -0.1708
     29 C29        -1.3914   61.3155   75.0457 C.ar      1 UNK        -0.1269
     30 C30        -2.5163   60.6215   75.4739 C.ar      1 UNK        -0.1236
     31 C31        -3.4653   60.1821   74.5566 C.ar      1 UNK        -0.1646
     32 C32        -3.2941   60.4379   73.1740 C.ar      1 UNK         0.1110
     33 N33        -4.2433   59.9776   72.3192 N.ar      1 UNK        -0.2499
     34 C34        -4.1093   60.1718   70.9828 C.ar      1 UNK         0.0488
     35 C35        -3.0474   60.9140   70.4252 C.ar      1 UNK        -0.0596
     36 C36        -3.0253   61.2648   68.9279 C.3       1 UNK        -0.0770
     37 C37        -4.0429   60.4798   68.0785 C.3       1 UNK        -0.1330
     38 C38        -5.3922   60.3494   68.7962 C.3       1 UNK        -0.1337
     39 C39        -5.1970   59.5620   70.0992 C.3       1 UNK        -0.0736
     40 H40         5.4429   70.7423   69.9342 H         1 UNK         0.1576
     41 H41         7.9222   70.1686   66.5187 H         1 UNK         0.1652
     42 H42         6.5063   68.6040   62.5841 H         1 UNK         0.0930
     43 H43         5.9295   66.9947   62.9214 H         1 UNK         0.0930
     44 H44         4.2032   69.2946   61.8493 H         1 UNK         0.0750
     45 H45         4.8097   67.9481   60.9072 H         1 UNK         0.0750
     46 H46         2.4873   67.4664   61.6471 H         1 UNK         0.0730
     47 H47         3.6095   66.3350   62.3378 H         1 UNK         0.0730
     48 H48         2.0452   68.5075   63.6713 H         1 UNK         0.0740
     49 H49         2.3400   66.8440   64.1710 H         1 UNK         0.0740
     50 H50         2.1789   69.0455   67.5632 H         1 UNK         0.2488
     51 H51         0.4958   67.9297   65.7704 H         1 UNK         0.0622
     52 H52         1.7092   66.6937   65.9313 H         1 UNK         0.0622
     53 H53         0.2279   67.9634   68.2854 H         1 UNK         0.0804
     54 H54        -0.3006   66.5069   67.4893 H         1 UNK         0.0804
     55 H55         1.8589   65.3829   68.0730 H         1 UNK         0.0631
     56 H56         2.4068   66.8368   68.8705 H         1 UNK         0.0631
     57 H57         1.3733   64.9382   70.3491 H         1 UNK         0.0694
     58 H58         0.9142   66.5848   70.6781 H         1 UNK         0.0694
     59 H59        -1.1768   66.3021   69.3625 H         1 UNK         0.0662
     60 H60        -0.7611   64.6453   69.0321 H         1 UNK         0.0662
     61 H61        -1.3746   65.8467   71.7843 H         1 UNK         0.0776
     62 H62        -2.4038   64.7703   70.8730 H         1 UNK         0.0776
     63 H63         0.3497   64.0618   72.0146 H         1 UNK         0.0613
     64 H64        -1.1906   63.5779   72.6857 H         1 UNK         0.0613
     65 H65        -0.3113   62.1283   73.3990 H         1 UNK         0.1507
     66 H66        -0.6624   61.6504   75.7690 H         1 UNK         0.1339
     67 H67        -2.6535   60.4211   76.5264 H         1 UNK         0.1339
     68 H68        -4.3359   59.6398   74.8979 H         1 UNK         0.1485
     69 H69        -3.2485   62.3291   68.8380 H         1 UNK         0.0879
     70 H70        -2.0278   61.1272   68.5098 H         1 UNK         0.0879
     71 H71        -4.1742   60.9697   67.1130 H         1 UNK         0.0730
     72 H72        -3.6486   59.4857   67.8606 H         1 UNK         0.0730
     73 H73        -5.8092   61.3360   69.0056 H         1 UNK         0.0723
     74 H74        -6.1110   59.8372   68.1554 H         1 UNK         0.0723
     75 H75        -4.9045   58.5395   69.8554 H         1 UNK         0.0909
     76 H76        -6.1429   59.4843   70.6382 H         1 UNK         0.0909
@<TRIPOS>BOND
     1    1    2 1
     2    2    8 ar
     3    2    3 ar
     4    3    4 ar
     5    3   40 1
     6    4    5 1
     7    4    6 ar
     8    6   16 ar
     9    6    7 ar
    10    7    8 ar
    11    7    9 ar
    12    8   41 1
    13    9   10 ar
    14   10   15 ar
    15   10   11 1
    16   11   12 1
    17   11   42 1
    18   11   43 1
    19   12   13 1
    20   12   44 1
    21   12   45 1
    22   13   14 1
    23   13   46 1
    24   13   47 1
    25   14   15 1
    26   14   48 1
    27   14   49 1
    28   15   16 ar
    29   16   17 1
    30   17   18 1
    31   17   50 1
    32   18   19 1
    33   18   51 1
    34   18   52 1
    35   19   20 1
    36   19   53 1
    37   19   54 1
    38   20   21 1
    39   20   55 1
    40   20   56 1
    41   21   22 1
    42   21   57 1
    43   21   58 1
    44   22   23 1
    45   22   59 1
    46   22   60 1
    47   23   24 1
    48   23   61 1
    49   23   62 1
    50   24   25 1
    51   24   63 1
    52   24   64 1
    53   25   26 1
    54   26   35 ar
    55   26   27 ar
    56   27   32 ar
    57   27   28 ar
    58   28   29 ar
    59   28   65 1
    60   29   30 ar
    61   29   66 1
    62   30   31 ar
    63   30   67 1
    64   31   32 ar
    65   31   68 1
    66   32   33 ar
    67   33   34 ar
    68   34   39 1
    69   34   35 ar
    70   35   36 1
    71   36   37 1
    72   36   69 1
    73   36   70 1
    74   37   38 1
    75   37   71 1
    76   37   72 1
    77   38   39 1
    78   38   73 1
    79   38   74 1
    80   39   75 1
    81   39   76 1
@<TRIPOS>SUBSTRUCTURE
1 UNK 1
@<TRIPOS>COMMENT
CHEMBL50031
PLANTSproteinTorsions
5
962 168.0877
1106 260.6836
1719 329.3539
1729 46.2652
4770 178.7165
PLANTSmolcadARTstart hb
PLANTSmolcadARTstart HB
LINES
PLANTSmolcadARTstart HBCH
LINES
PLANTSmolcadARTstart HB-CHO
LINES
PLANTSmolcadARTend
PLANTSmolcadARTstart HB_WATER
LINES
PLANTSmolcadARTend

PLANTSmolcadARTend

@<TRIPOS>MOLECULE
CHEMBL555666_entry_00015_conf_01
84 90 1
SMALL
USER_CHARGES


@<TRIPOS>ATOM
      1 C1         -1.6629   65.8172   75.7083 C.3       1 UNK        -0.1441
      2 C2         -1.2170   64.3684   75.6319 C.2       1 UNK        -0.0858
      3 C3         -1.7932   63.4042   76.3883 C.2       1 UNK        -0.2066
      4 C4         -1.3651   61.9331   76.3761 C.3       1 UNK        -0.0440
      5 C5         -2.2848   61.1065   75.4530 C.3       1 UNK        -0.1057
      6 C6         -2.0115   61.3780   73.9721 C.ar      1 UNK         0.1830
      7 C7         -0.8427   61.9860   73.4782 C.ar      1 UNK        -0.2125
      8 C8         -0.6619   62.1023   72.0747 C.ar      1 UNK         0.2818
      9 N9          0.5362   62.7501   71.6908 N.pl3     1 UNK        -0.4917
     10 C10         1.1205   62.8825   70.3672 C.3       1 UNK        -0.0138
     11 C11         1.6284   64.3061   70.0915 C.3       1 UNK        -0.1547
     12 C12         0.5303   65.3754   70.2292 C.3       1 UNK        -0.1236
     13 C13         1.0142   66.7782   69.8197 C.3       1 UNK        -0.1266
     14 C14         1.4935   66.8525   68.3595 C.3       1 UNK        -0.1380
     15 C15         2.0079   68.2497   67.9784 C.3       1 UNK        -0.0058
     16 N16         2.5618   68.2968   66.6340 N.pl3     1 UNK        -0.5201
     17 C17         3.8618   68.6747   66.2145 C.ar      1 UNK         0.2927
     18 C18         4.2159   68.2923   64.8690 C.ar      1 UNK         0.0832
     19 C19         3.3670   67.5374   63.9974 C.ar      1 UNK        -0.2143
     20 C20         3.7734   67.1971   62.7075 C.ar      1 UNK        -0.1367
     21 C21         5.0201   67.5857   62.2281 C.ar      1 UNK        -0.0001
     22 C22         5.8841   68.3242   63.0296 C.ar      1 UNK        -0.3606
     23 C23         5.4806   68.6726   64.3377 C.ar      1 UNK         0.3104
     24 C24         6.0263   69.7806   66.3940 C.ar      1 UNK         0.1787
     25 C25         4.8031   69.4100   66.9963 C.ar      1 UNK        -0.2631
     26 C26         4.5514   69.8859   68.4424 C.3       1 UNK        -0.0753
     27 C27         5.8094   70.3538   69.2009 C.3       1 UNK        -0.1349
     28 C28         6.6713   71.2752   68.3369 C.3       1 UNK        -0.1297
     29 C29         7.1650   70.5124   67.1024 C.3       1 UNK        -0.1142
     30 C30        -1.6859   61.5809   71.1843 C.ar      1 UNK         0.0467
     31 C31        -1.6624   61.6079   69.7526 C.ar      1 UNK        -0.2278
     32 C32        -2.7040   61.0804   68.9906 C.ar      1 UNK        -0.1258
     33 C33        -3.8127   60.5034   69.5972 C.ar      1 UNK         0.1759
     34 Cl34       -5.0881   59.8589   68.6289 Cl        1 UNK        -0.0619
     35 C35        -3.8965   60.4429   70.9820 C.ar      1 UNK        -0.3567
     36 C36        -2.8457   60.9752   71.7611 C.ar      1 UNK         0.3287
     37 C37         0.1752   62.5377   74.5114 C.3       1 UNK        -0.0184
     38 C38        -0.0047   64.0660   74.7391 C.3       1 UNK        -0.0980
     39 C39         0.0939   61.8364   75.8839 C.3       1 UNK        -0.1385
     40 H40        -0.8306   66.4571   76.0027 H         1 UNK         0.0813
     41 H41        -2.0300   66.1486   74.7367 H         1 UNK         0.0813
     42 H42        -2.4663   65.9586   76.4326 H         1 UNK         0.0813
     43 H43        -2.6238   63.6833   77.0212 H         1 UNK         0.1477
     44 H44        -1.4231   61.5535   77.3973 H         1 UNK         0.1186
     45 H45        -2.0968   60.0484   75.6418 H         1 UNK         0.1138
     46 H46        -3.3332   61.2860   75.7002 H         1 UNK         0.1138
     47 H47         1.0621   63.1845   72.4356 H         1 UNK         0.2668
     48 H48         1.9477   62.1811   70.2548 H         1 UNK         0.0938
     49 H49         0.3855   62.6149   69.6078 H         1 UNK         0.0938
     50 H50         2.4472   64.5349   70.7761 H         1 UNK         0.0781
     51 H51         2.0567   64.3509   69.0886 H         1 UNK         0.0781
     52 H52        -0.3290   65.0935   69.6185 H         1 UNK         0.0780
     53 H53         0.1770   65.4018   71.2614 H         1 UNK         0.0780
     54 H54         0.2060   67.4956   69.9710 H         1 UNK         0.0728
     55 H55         1.8253   67.0884   70.4804 H         1 UNK         0.0728
     56 H56         2.2806   66.1143   68.1955 H         1 UNK         0.0852
     57 H57         0.6772   66.5740   67.6909 H         1 UNK         0.0852
     58 H58         1.2012   68.9720   68.0942 H         1 UNK         0.0798
     59 H59         2.7773   68.5366   68.6946 H         1 UNK         0.0798
     60 H60         1.9532   67.9395   65.9118 H         1 UNK         0.2799
     61 H61         2.3921   67.2141   64.3311 H         1 UNK         0.1937
     62 H62         3.1135   66.6241   62.0720 H         1 UNK         0.1741
     63 H63         5.3179   67.3124   61.2261 H         1 UNK         0.1731
     64 H64         6.8526   68.6299   62.6598 H         1 UNK         0.2158
     65 H65         3.8388   70.7111   68.4141 H         1 UNK         0.0903
     66 H66         4.1224   69.0957   69.0510 H         1 UNK         0.0903
     67 H67         5.5170   70.8654   70.1189 H         1 UNK         0.0939
     68 H68         6.3977   69.4884   69.5122 H         1 UNK         0.0939
     69 H69         6.0945   72.1511   68.0345 H         1 UNK         0.1006
     70 H70         7.5210   71.6480   68.9105 H         1 UNK         0.1006
     71 H71         7.9064   69.7755   67.4156 H         1 UNK         0.1152
     72 H72         7.6750   71.1997   66.4250 H         1 UNK         0.1152
     73 H73        -0.8486   62.0290   69.1973 H         1 UNK         0.1809
     74 H74        -2.6459   61.1220   67.9125 H         1 UNK         0.1826
     75 H75        -4.7547   59.9944   71.4624 H         1 UNK         0.2263
     76 H76         1.1790   62.3594   74.1233 H         1 UNK         0.0914
     77 H77        -0.0695   64.6216   73.8026 H         1 UNK         0.0943
     78 H78         0.8634   64.4611   75.2692 H         1 UNK         0.0943
     79 H79         0.7824   62.2864   76.6017 H         1 UNK         0.0928
     80 H80         0.3938   60.7910   75.7921 H         1 UNK         0.0928
     81 N81         6.3102   69.3998   65.1421 N.pl3     1 UNK        -0.2829
     82 H82         7.2098   69.6668   64.7691 H         1 UNK         0.3251
     83 N83        -2.9309   60.9083   73.1235 N.pl3     1 UNK        -0.2936
     84 H84        -3.7462   60.4656   73.5220 H         1 UNK         0.3271
@<TRIPOS>BOND
     1    1    2 1
     2    1   40 1
     3    1   41 1
     4    1   42 1
     5    2   38 1
     6    2    3 2
     7    3    4 1
     8    3   43 1
     9    4   39 1
    10    4    5 1
    11    4   44 1
    12    5    6 1
    13    5   45 1
    14    5   46 1
    15    6    7 ar
    16    6   83 ar
    17    7    8 ar
    18    7   37 1
    19    8    9 1
    20    8   30 ar
    21    9   10 1
    22    9   47 1
    23   10   11 1
    24   10   48 1
    25   10   49 1
    26   11   12 1
    27   11   50 1
    28   11   51 1
    29   12   13 1
    30   12   52 1
    31   12   53 1
    32   13   14 1
    33   13   54 1
    34   13   55 1
    35   14   15 1
    36   14   56 1
    37   14   57 1
    38   15   16 1
    39   15   58 1
    40   15   59 1
    41   16   17 1
    42   16   60 1
    43   17   25 ar
    44   17   18 ar
    45   18   23 ar
    46   18   19 ar
    47   19   20 ar
    48   19   61 1
    49   20   21 ar
    50   20   62 1
    51   21   22 ar
    52   21   63 1
    53   22   23 ar
    54   22   64 1
    55   23   81 ar
    56   24   29 1
    57   24   25 ar
    58   24   81 ar
    59   25   26 1
    60   26   27 1
    61   26   65 1
    62   26   66 1
    63   27   28 1
    64   27   67 1
    65   27   68 1
    66   28   29 1
    67   28   69 1
    68   28   70 1
    69   29   71 1
    70   29   72 1
    71   30   36 ar
    72   30   31 ar
    73   31   32 ar
    74   31   73 1
    75   32   33 ar
    76   32   74 1
    77   33   34 1
    78   33   35 ar
    79   35   36 ar
    80   35   75 1
    81   36   83 ar
    82   37   38 1
    83   37   39 1
    84   37   76 1
    85   38   77 1
    86   38   78 1
    87   39   79 1
    88   39   80 1
    89   81   82 1
    90   83   84 1
@<TRIPOS>SUBSTRUCTURE
1 UNK 1
@<TRIPOS>COMMENT
CHEMBL555666
PLANTSproteinTorsions
5
962 39.6413
1106 183.4579
1719 175.8708
1729 269.2211
4770 206.2613
PLANTSmolcadARTstart hb
PLANTSmolcadARTstart HB
LINES
PLANTSmolcadARTstart HBCH
LINES
PLANTSmolcadARTstart HB-CHO
LINES
PLANTSmolcadARTend
PLANTSmolcadARTstart HB_WATER
LINES
PLANTSmolcadARTend

PLANTSmolcadARTend

@<TRIPOS>MOLECULE
CHEMBL1083488_entry_00001_conf_01
81 86 1
SMALL
USER_CHARGES


@<TRIPOS>ATOM
      1 C1          7.1166   70.8195   68.5078 C.ar      1 UNK        -0.0008
      2 C2          7.2572   70.3304   67.2161 C.ar      1 UNK        -0.3607
      3 C3          6.1576   69.6974   66.5948 C.ar      1 UNK         0.3084
      4 C4          5.3382   68.6213   64.6118 C.ar      1 UNK         0.1772
      5 C5          4.0809   68.3845   65.1966 C.ar      1 UNK        -0.2602
      6 C6          3.0420   67.6076   64.3590 C.3       1 UNK        -0.0722
      7 C7          2.5727   68.2810   63.0579 C.3       1 UNK        -0.1328
      8 C8          3.5236   68.1105   61.8674 C.3       1 UNK        -0.1363
      9 C9          4.9017   68.7575   62.0450 C.3       1 UNK        -0.1244
     10 C10         5.7585   68.2062   63.1998 C.3       1 UNK        -0.1103
     11 C11         3.8285   68.8587   66.5142 C.ar      1 UNK         0.2954
     12 N12         2.5216   68.6118   66.9955 N.pl3     1 UNK        -0.5255
     13 C13         1.9262   68.9713   68.2722 C.3       1 UNK        -0.0050
     14 C14         1.8015   67.7716   69.2285 C.3       1 UNK        -0.1378
     15 C15         0.6767   66.7862   68.8519 C.3       1 UNK        -0.1261
     16 C16         0.5657   65.5983   69.8269 C.3       1 UNK        -0.1264
     17 C17         1.8386   64.7338   69.9144 C.3       1 UNK        -0.1368
     18 C18         1.5902   63.2930   70.3924 C.3       1 UNK        -0.0150
     19 N19         1.0392   63.2361   71.7350 N.pl3     1 UNK        -0.4917
     20 C20        -0.1305   62.5764   72.1789 C.ar      1 UNK         0.2961
     21 C21        -1.1537   61.9853   71.3353 C.ar      1 UNK        -0.0404
     22 C22        -1.1733   61.9323   69.9032 C.ar      1 UNK        -0.1174
     23 C23        -2.2291   61.3241   69.2250 C.ar      1 UNK        -0.2335
     24 C24        -3.2701   60.7660   69.9568 C.ar      1 UNK         0.1290
     25 N25        -3.3189   60.7800   71.3080 N.ar      1 UNK        -0.3189
     26 C26        -2.2859   61.3752   71.9590 C.ar      1 UNK         0.3563
     27 C27        -1.4427   61.9224   74.1362 C.ar      1 UNK         0.1651
     28 C28        -0.2864   62.5113   73.5890 C.ar      1 UNK        -0.2211
     29 C29         0.7248   63.1031   74.5854 C.3       1 UNK        -0.0706
     30 C30         0.2517   64.3816   75.3059 C.3       1 UNK        -0.1315
     31 C31        -1.1550   64.3086   75.9288 C.3       1 UNK        -0.1392
     32 C32        -1.4653   62.9566   76.5934 C.3       1 UNK        -0.1246
     33 C33        -1.7442   61.7670   75.6365 C.3       1 UNK        -0.1104
     34 C34         4.8932   69.5326   67.2401 C.ar      1 UNK         0.0833
     35 C35         4.8174   70.0618   68.5698 C.ar      1 UNK        -0.2140
     36 C36         5.9070   70.6861   69.1762 C.ar      1 UNK        -0.1380
     37 H37         7.9493   71.3063   68.9948 H         1 UNK         0.1724
     38 H38         8.1952   70.4335   66.6891 H         1 UNK         0.2156
     39 H39         3.4409   66.6133   64.1525 H         1 UNK         0.0844
     40 H40         2.1438   67.3916   64.9346 H         1 UNK         0.0844
     41 H41         1.6123   67.8475   62.7741 H         1 UNK         0.0869
     42 H42         2.3714   69.3386   63.2360 H         1 UNK         0.0869
     43 H43         3.6470   67.0480   61.6510 H         1 UNK         0.0894
     44 H44         3.0511   68.5366   60.9811 H         1 UNK         0.0894
     45 H45         5.4547   68.6181   61.1148 H         1 UNK         0.0933
     46 H46         4.7917   69.8375   62.1555 H         1 UNK         0.0933
     47 H47         6.7923   68.5093   63.0194 H         1 UNK         0.1072
     48 H48         5.7756   67.1163   63.1555 H         1 UNK         0.1072
     49 H49         1.9141   68.0990   66.3728 H         1 UNK         0.2811
     50 H50         2.5677   69.7217   68.7349 H         1 UNK         0.0799
     51 H51         0.9427   69.4139   68.1131 H         1 UNK         0.0799
     52 H52         2.7541   67.2404   69.2482 H         1 UNK         0.0840
     53 H53         1.6413   68.1353   70.2449 H         1 UNK         0.0840
     54 H54        -0.2776   67.3141   68.8226 H         1 UNK         0.0742
     55 H55         0.8535   66.4171   67.8410 H         1 UNK         0.0742
     56 H56         0.3023   65.9619   70.8216 H         1 UNK         0.0743
     57 H57        -0.2620   64.9596   69.5145 H         1 UNK         0.0743
     58 H58         2.3090   64.7064   68.9300 H         1 UNK         0.0843
     59 H59         2.5641   65.2181   70.5702 H         1 UNK         0.0843
     60 H60         0.9154   62.7916   69.6990 H         1 UNK         0.0811
     61 H61         2.5313   62.7436   70.3588 H         1 UNK         0.0811
     62 H62         1.5645   63.7350   72.4388 H         1 UNK         0.2642
     63 H63        -0.3930   62.3443   69.2946 H         1 UNK         0.1789
     64 H64        -2.2379   61.2851   68.1453 H         1 UNK         0.1956
     65 H65        -4.0980   60.2880   69.4536 H         1 UNK         0.1759
     66 H66         0.9658   62.3305   75.3173 H         1 UNK         0.0918
     67 H67         1.6873   63.3147   74.1210 H         1 UNK         0.0918
     68 H68         0.9746   64.6204   76.0874 H         1 UNK         0.0876
     69 H69         0.2837   65.2217   74.6107 H         1 UNK         0.0876
     70 H70        -1.2527   65.1069   76.6659 H         1 UNK         0.0886
     71 H71        -1.9103   64.5213   75.1706 H         1 UNK         0.0886
     72 H72        -0.6449   62.6967   77.2644 H         1 UNK         0.0942
     73 H73        -2.3268   63.0811   77.2513 H         1 UNK         0.0942
     74 H74        -2.7943   61.4921   75.7584 H         1 UNK         0.1099
     75 H75        -1.1940   60.8934   75.9890 H         1 UNK         0.1099
     76 H76         3.9278   70.0047   69.1639 H         1 UNK         0.1936
     77 H77         5.8105   71.0718   70.1809 H         1 UNK         0.1730
     78 N78         6.2978   69.2270   65.3203 N.pl3     1 UNK        -0.2776
     79 H79         7.1922   69.3571   64.8701 H         1 UNK         0.3244
     80 N80        -2.3577   61.3817   73.3225 N.pl3     1 UNK        -0.2181
     81 H81        -3.1630   60.9472   73.7497 H         1 UNK         0.3094
@<TRIPOS>BOND
     1    1   36 ar
     2    1    2 ar
     3    1   37 1
     4    2    3 ar
     5    2   38 1
     6    3   34 ar
     7    3   78 ar
     8    4   10 1
     9    4    5 ar
    10    4   78 ar
    11    5    6 1
    12    5   11 ar
    13    6    7 1
    14    6   39 1
    15    6   40 1
    16    7    8 1
    17    7   41 1
    18    7   42 1
    19    8    9 1
    20    8   43 1
    21    8   44 1
    22    9   10 1
    23    9   45 1
    24    9   46 1
    25   10   47 1
    26   10   48 1
    27   11   12 1
    28   11   34 ar
    29   12   13 1
    30   12   49 1
    31   13   14 1
    32   13   50 1
    33   13   51 1
    34   14   15 1
    35   14   52 1
    36   14   53 1
    37   15   16 1
    38   15   54 1
    39   15   55 1
    40   16   17 1
    41   16   56 1
    42   16   57 1
    43   17   18 1
    44   17   58 1
    45   17   59 1
    46   18   19 1
    47   18   60 1
    48   18   61 1
    49   19   20 1
    50   19   62 1
    51   20   28 ar
    52   20   21 ar
    53   21   26 ar
    54   21   22 ar
    55   22   23 ar
    56   22   63 1
    57   23   24 ar
    58   23   64 1
    59   24   25 ar
    60   24   65 1
    61   25   26 ar
    62   26   80 ar
    63   27   33 1
    64   27   28 ar
    65   27   80 ar
    66   28   29 1
    67   29   30 1
    68   29   66 1
    69   29   67 1
    70   30   31 1
    71   30   68 1
    72   30   69 1
    73   31   32 1
    74   31   70 1
    75   31   71 1
    76   32   33 1
    77   32   72 1
    78   32   73 1
    79   33   74 1
    80   33   75 1
    81   34   35 ar
    82   35   36 ar
    83   35   76 1
    84   36   77 1
    85   78   79 1
    86   80   81 1
@<TRIPOS>SUBSTRUCTURE
1 UNK 1
@<TRIPOS>COMMENT
CHEMBL1083488
PLANTSproteinTorsions
5
962 184.6312
1106 148.4398
1719 269.7516
1729 271.7370
4770 148.8333
PLANTSmolcadARTstart hb
PLANTSmolcadARTstart HB
LINES
PLANTSmolcadARTstart HBCH
LINES
PLANTSmolcadARTstart HB-CHO
LINES
PLANTSmolcadARTend
PLANTSmolcadARTstart HB_WATER
LINES
PLANTSmolcadARTend

PLANTSmolcadARTend

@<TRIPOS>MOLECULE
CHEMBL557155_entry_00015_conf_01
87 93 1
SMALL
USER_CHARGES


@<TRIPOS>ATOM
      1 C1          3.8558   63.7067   64.4293 C.3       1 UNK        -0.1441
      2 C2          3.7150   65.1306   63.9229 C.2       1 UNK        -0.0854
      3 C3          4.5101   65.6206   62.9425 C.2       1 UNK        -0.2071
      4 C4          4.3922   67.0362   62.3683 C.3       1 UNK        -0.0439
      5 C5          2.9624   67.5615   62.6132 C.3       1 UNK        -0.1384
      6 C6          2.6758   67.4598   64.1263 C.3       1 UNK        -0.0181
      7 C7          2.5508   65.9534   64.4939 C.3       1 UNK        -0.0981
      8 C8          3.7357   68.1789   65.0025 C.ar      1 UNK        -0.2134
      9 C9          5.0259   68.3426   64.4654 C.ar      1 UNK         0.1827
     10 C10         5.4174   67.9799   63.0314 C.3       1 UNK        -0.1054
     11 C11         5.8218   69.4038   66.4623 C.ar      1 UNK         0.3292
     12 C12         6.9230   70.0005   67.1154 C.ar      1 UNK        -0.3577
     13 C13         6.7668   70.4801   68.4092 C.ar      1 UNK         0.1761
     14 Cl14        8.1021   71.2091   69.2243 Cl        1 UNK        -0.0631
     15 C15         5.5382   70.3732   69.0485 C.ar      1 UNK        -0.1263
     16 C16         4.4457   69.7878   68.4100 C.ar      1 UNK        -0.2263
     17 C17         4.5372   69.2712   67.0768 C.ar      1 UNK         0.0463
     18 C18         3.4687   68.6405   66.3184 C.ar      1 UNK         0.2831
     19 N19         2.1421   68.4182   66.7590 N.pl3     1 UNK        -0.4906
     20 C20         1.5234   68.8100   68.0133 C.3       1 UNK        -0.0145
     21 C21         2.0060   67.9644   69.2049 C.3       1 UNK        -0.1549
     22 C22         1.5872   66.4824   69.1359 C.3       1 UNK        -0.1242
     23 C23         0.1056   66.2314   69.4784 C.3       1 UNK        -0.1270
     24 C24        -0.0999   65.0838   70.4828 C.3       1 UNK        -0.1260
     25 C25         0.7474   63.8454   70.1430 C.3       1 UNK        -0.1408
     26 C26         0.3404   62.5963   70.9390 C.3       1 UNK        -0.0144
     27 N27        -0.9032   62.0177   70.4539 N.pl3     1 UNK        -0.4869
     28 C28        -1.9456   61.3878   71.1772 C.ar      1 UNK         0.2806
     29 C29        -3.0317   60.8737   70.3790 C.ar      1 UNK         0.0518
     30 C30        -3.1169   61.0070   68.9557 C.ar      1 UNK        -0.2363
     31 C31        -4.1966   60.4861   68.2436 C.ar      1 UNK        -0.1258
     32 C32        -5.2257   59.8178   68.8986 C.ar      1 UNK        -0.0033
     33 C33        -5.1943   59.6568   70.2799 C.ar      1 UNK        -0.3554
     34 C34        -4.1034   60.1804   71.0089 C.ar      1 UNK         0.3190
     35 C35        -3.0569   60.4817   73.1466 C.ar      1 UNK         0.1718
     36 C36        -1.9780   61.2061   72.5919 C.ar      1 UNK        -0.2198
     37 C37        -0.8783   61.6952   73.5570 C.3       1 UNK        -0.0694
     38 C38        -1.2742   61.6922   75.0470 C.3       1 UNK        -0.1391
     39 C39        -1.9769   60.3907   75.4365 C.3       1 UNK        -0.1306
     40 C40        -3.2783   60.2473   74.6394 C.3       1 UNK        -0.1126
     41 H41         2.9198   63.1623   64.3006 H         1 UNK         0.0812
     42 H42         4.6361   63.1602   63.8980 H         1 UNK         0.0812
     43 H43         4.1149   63.7094   65.4884 H         1 UNK         0.0812
     44 H44         5.2939   64.9837   62.5576 H         1 UNK         0.1471
     45 H45         4.5742   66.9840   61.2939 H         1 UNK         0.1178
     46 H46         2.8776   68.5978   62.2815 H         1 UNK         0.0924
     47 H47         2.2306   66.9974   62.0317 H         1 UNK         0.0924
     48 H48         1.7127   67.9420   64.2987 H         1 UNK         0.0920
     49 H49         1.6455   65.5405   64.0460 H         1 UNK         0.0945
     50 H50         2.4595   65.7937   65.5692 H         1 UNK         0.0945
     51 H51         6.4170   67.5422   62.9936 H         1 UNK         0.1132
     52 H52         5.4588   68.9024   62.4500 H         1 UNK         0.1132
     53 H53         7.8754   70.0789   66.6104 H         1 UNK         0.2256
     54 H54         5.4253   70.7482   70.0556 H         1 UNK         0.1829
     55 H55         3.5412   69.7523   68.9826 H         1 UNK         0.1821
     56 H56         1.5349   67.9353   66.1124 H         1 UNK         0.2672
     57 H57         1.7270   69.8611   68.2195 H         1 UNK         0.0930
     58 H58         0.4418   68.7175   67.9204 H         1 UNK         0.0930
     59 H59         3.0922   68.0311   69.2876 H         1 UNK         0.0782
     60 H60         1.6166   68.3966   70.1283 H         1 UNK         0.0782
     61 H61         1.7863   66.1138   68.1284 H         1 UNK         0.0755
     62 H62         2.2222   65.8936   69.7995 H         1 UNK         0.0755
     63 H63        -0.3342   67.1409   69.8890 H         1 UNK         0.0731
     64 H64        -0.4455   66.0119   68.5625 H         1 UNK         0.0731
     65 H65         0.1478   65.4315   71.4872 H         1 UNK         0.0737
     66 H66        -1.1548   64.8051   70.5058 H         1 UNK         0.0737
     67 H67         0.6695   63.6358   69.0746 H         1 UNK         0.0825
     68 H68         1.8012   64.0620   70.3280 H         1 UNK         0.0825
     69 H69         1.1505   61.8690   70.9082 H         1 UNK         0.0834
     70 H70         0.2257   62.8796   71.9850 H         1 UNK         0.0834
     71 H71        -1.0691   62.1411   69.4654 H         1 UNK         0.2654
     72 H72        -2.3396   61.5201   68.4088 H         1 UNK         0.1781
     73 H73        -4.2351   60.6026   67.1700 H         1 UNK         0.1740
     74 H74        -6.0539   59.4213   68.3293 H         1 UNK         0.1736
     75 H75        -5.9912   59.1372   70.7928 H         1 UNK         0.2163
     76 H76        -0.0012   61.0592   73.4311 H         1 UNK         0.0969
     77 H77        -0.5830   62.7164   73.3354 H         1 UNK         0.0969
     78 H78        -0.3871   61.8394   75.6646 H         1 UNK         0.0956
     79 H79        -1.9307   62.5387   75.2570 H         1 UNK         0.0956
     80 H80        -1.3210   59.5397   75.2447 H         1 UNK         0.0973
     81 H81        -2.1916   60.3805   76.5060 H         1 UNK         0.0973
     82 H82        -3.9988   60.9827   75.0014 H         1 UNK         0.1141
     83 H83        -3.7161   59.2646   74.8241 H         1 UNK         0.1141
     84 N84         5.9811   68.9346   65.1886 N.pl3     1 UNK        -0.2955
     85 H85         6.8867   69.0473   64.7564 H         1 UNK         0.3269
     86 N86        -4.0456   60.0290   72.3647 N.pl3     1 UNK        -0.2913
     87 H87        -4.8073   59.5432   72.8159 H         1 UNK         0.3255
@<TRIPOS>BOND
     1    1    2 1
     2    1   41 1
     3    1   42 1
     4    1   43 1
     5    2    7 1
     6    2    3 2
     7    3    4 1
     8    3   44 1
     9    4   10 1
    10    4    5 1
    11    4   45 1
    12    5    6 1
    13    5   46 1
    14    5   47 1
    15    6    7 1
    16    6    8 1
    17    6   48 1
    18    7   49 1
    19    7   50 1
    20    8   18 ar
    21    8    9 ar
    22    9   10 1
    23    9   84 ar
    24   10   51 1
    25   10   52 1
    26   11   17 ar
    27   11   12 ar
    28   11   84 ar
    29   12   13 ar
    30   12   53 1
    31   13   14 1
    32   13   15 ar
    33   15   16 ar
    34   15   54 1
    35   16   17 ar
    36   16   55 1
    37   17   18 ar
    38   18   19 1
    39   19   20 1
    40   19   56 1
    41   20   21 1
    42   20   57 1
    43   20   58 1
    44   21   22 1
    45   21   59 1
    46   21   60 1
    47   22   23 1
    48   22   61 1
    49   22   62 1
    50   23   24 1
    51   23   63 1
    52   23   64 1
    53   24   25 1
    54   24   65 1
    55   24   66 1
    56   25   26 1
    57   25   67 1
    58   25   68 1
    59   26   27 1
    60   26   69 1
    61   26   70 1
    62   27   28 1
    63   27   71 1
    64   28   36 ar
    65   28   29 ar
    66   29   34 ar
    67   29   30 ar
    68   30   31 ar
    69   30   72 1
    70   31   32 ar
    71   31   73 1
    72   32   33 ar
    73   32   74 1
    74   33   34 ar
    75   33   75 1
    76   34   86 ar
    77   35   40 1
    78   35   36 ar
    79   35   86 ar
    80   36   37 1
    81   37   38 1
    82   37   76 1
    83   37   77 1
    84   38   39 1
    85   38   78 1
    86   38   79 1
    87   39   40 1
    88   39   80 1
    89   39   81 1
    90   40   82 1
    91   40   83 1
    92   84   85 1
    93   86   87 1
@<TRIPOS>SUBSTRUCTURE
1 UNK 1
@<TRIPOS>COMMENT
CHEMBL557155
PLANTSproteinTorsions
5
962 182.8784
1106 204.3334
1719 229.4099
1729 65.0501
4770 84.9404
PLANTSmolcadARTstart hb
PLANTSmolcadARTstart HB
LINES
PLANTSmolcadARTstart HBCH
LINES
PLANTSmolcadARTstart HB-CHO
LINES
PLANTSmolcadARTend
PLANTSmolcadARTstart HB_WATER
LINES
PLANTSmolcadARTend

PLANTSmolcadARTend

@<TRIPOS>MOLECULE
CHEMBL597801_entry_00016_conf_01
82 86 1
SMALL
USER_CHARGES


@<TRIPOS>ATOM
      1 C1         -5.6996   59.3485   70.1249 C.3       1 UNK        -0.0061
      2 C2         -3.9086   60.7786   69.0330 C.3       1 UNK         0.0312
      3 C3         -2.3911   61.0792   69.0342 C.3       1 UNK        -0.1308
      4 C4         -1.8512   61.3421   70.4367 C.2       1 UNK        -0.1178
      5 C5         -2.5329   61.0904   71.5791 C.2       1 UNK        -0.1794
      6 C6         -1.9219   61.3384   72.8920 C.2       1 UNK         0.1515
      7 N7         -2.6845   61.3784   73.9717 N.2       1 UNK        -0.2681
      8 S8         -1.7194   61.6677   75.2913 S.3       1 UNK         0.3520
      9 N9         -0.2707   61.7269   74.4886 N.2       1 UNK        -0.4304
     10 C10        -0.5167   61.5387   73.2014 C.2       1 UNK         0.3493
     11 O11         0.4743   61.4947   72.2669 O.3       1 UNK        -0.3843
     12 C12         1.8345   61.5640   72.6955 C.3       1 UNK         0.2056
     13 C13         2.7453   61.5886   71.4594 C.3       1 UNK        -0.2277
     14 C14         3.0138   63.0178   70.9519 C.3       1 UNK         0.1999
     15 O15         1.8117   63.6965   70.6047 O.3       1 UNK        -0.4221
     16 C16         1.9865   64.9001   69.8604 C.3       1 UNK         0.1122
     17 C17         0.6151   65.5422   69.6114 C.2       1 UNK         0.4996
     18 O18        -0.3140   65.3711   70.4032 O.2       1 UNK        -0.5011
     19 N19         0.5045   66.2837   68.4942 N.am      1 UNK        -0.5950
     20 C20        -0.7061   66.9803   68.0589 C.3       1 UNK         0.1255
     21 C21        -0.4431   68.1828   67.1292 C.3       1 UNK        -0.1526
     22 C22         0.3645   69.3043   67.8067 C.3       1 UNK        -0.1353
     23 C23         1.8463   68.9402   67.9893 C.3       1 UNK        -0.0072
     24 N24         2.4908   68.5721   66.7375 N.pl3     1 UNK        -0.5170
     25 C25         3.8144   68.8303   66.3013 C.ar      1 UNK         0.2959
     26 C26         4.1224   68.3996   64.9589 C.ar      1 UNK         0.0824
     27 C27         3.2046   67.7062   64.1060 C.ar      1 UNK        -0.2107
     28 C28         3.5666   67.3183   62.8164 C.ar      1 UNK        -0.1389
     29 C29         4.8352   67.5969   62.3189 C.ar      1 UNK        -0.0008
     30 C30         5.7665   68.2708   63.1017 C.ar      1 UNK        -0.3634
     31 C31         5.4077   68.6679   64.4092 C.ar      1 UNK         0.3120
     32 C32         6.0638   69.7572   66.4433 C.ar      1 UNK         0.1779
     33 C33         4.8218   69.4944   67.0636 C.ar      1 UNK        -0.2642
     34 C34         4.6301   69.9958   68.5102 C.3       1 UNK        -0.0756
     35 C35         5.9327   70.3646   69.2475 C.3       1 UNK        -0.1346
     36 C36         6.8510   71.2114   68.3652 C.3       1 UNK        -0.1297
     37 C37         7.2658   70.4049   67.1290 C.3       1 UNK        -0.1133
     38 C38        -3.9532   60.5072   71.5482 C.3       1 UNK         0.0909
     39 H39        -6.3404   60.2290   70.1950 H         1 UNK         0.1272
     40 H40        -5.8289   58.8313   69.1733 H         1 UNK         0.1272
     41 H41        -5.8600   58.6661   70.9609 H         1 UNK         0.1272
     42 H42        -4.2328   60.3071   68.1038 H         1 UNK         0.1285
     43 H43        -4.5052   61.6773   69.2047 H         1 UNK         0.1285
     44 H44        -1.8399   60.2420   68.6037 H         1 UNK         0.1256
     45 H45        -2.1905   61.9361   68.3903 H         1 UNK         0.1256
     46 H46        -0.8548   61.7532   70.5011 H         1 UNK         0.1852
     47 H47         2.0027   62.4603   73.2959 H         1 UNK         0.0604
     48 H48         2.0668   60.6962   73.3163 H         1 UNK         0.0604
     49 H49         3.6971   61.1135   71.7013 H         1 UNK         0.0926
     50 H50         2.2899   60.9870   70.6726 H         1 UNK         0.0926
     51 H51         3.5973   63.5959   71.6710 H         1 UNK         0.0324
     52 H52         3.6160   62.9619   70.0444 H         1 UNK         0.0324
     53 H53         2.5937   65.6119   70.4209 H         1 UNK         0.0491
     54 H54         2.4813   64.6924   68.9091 H         1 UNK         0.0491
     55 H55         1.3118   66.3759   67.8948 H         1 UNK         0.3067
     56 H56        -1.4040   66.2835   67.5903 H         1 UNK         0.0880
     57 H57        -1.2294   67.3269   68.9507 H         1 UNK         0.0880
     58 H58         0.0870   67.8460   66.2368 H         1 UNK         0.0785
     59 H59        -1.3956   68.5884   66.7851 H         1 UNK         0.0785
     60 H60         0.2882   70.2199   67.2175 H         1 UNK         0.0844
     61 H61        -0.0781   69.5348   68.7773 H         1 UNK         0.0844
     62 H62         2.3684   69.7763   68.4533 H         1 UNK         0.0804
     63 H63         1.9025   68.1140   68.6963 H         1 UNK         0.0804
     64 H64         1.9118   68.0435   66.1009 H         1 UNK         0.2805
     65 H65         2.2101   67.4689   64.4544 H         1 UNK         0.1961
     66 H66         2.8545   66.7947   62.1950 H         1 UNK         0.1739
     67 H67         5.0974   67.2884   61.3171 H         1 UNK         0.1712
     68 H68         6.7525   68.4910   62.7177 H         1 UNK         0.2138
     69 H69         3.9841   70.8741   68.4912 H         1 UNK         0.0922
     70 H70         4.1516   69.2418   69.1275 H         1 UNK         0.0922
     71 H71         5.6968   70.9005   70.1679 H         1 UNK         0.0935
     72 H72         6.4553   69.4561   69.5534 H         1 UNK         0.0935
     73 H73         6.3389   72.1271   68.0646 H         1 UNK         0.0990
     74 H74         7.7351   71.5210   68.9241 H         1 UNK         0.0990
     75 H75         7.9545   69.6162   67.4369 H         1 UNK         0.1133
     76 H76         7.8142   71.0481   66.4385 H         1 UNK         0.1133
     77 H77        -4.6940   61.2994   71.6727 H         1 UNK         0.1375
     78 H78        -4.1061   59.7383   72.3077 H         1 UNK         0.1375
     79 N79        -4.2314   59.8131   70.1927 N.4       1 UNK        -0.4471
     80 H80        -3.6254   59.0085   70.1093 H         1 UNK         0.3137
     81 N81         6.3024   69.3367   65.1945 N.pl3     1 UNK        -0.2893
     82 H82         7.2169   69.5229   64.8091 H         1 UNK         0.3242
@<TRIPOS>BOND
     1    1   39 1
     2    1   40 1
     3    1   41 1
     4    1   79 1
     5    2    3 1
     6    2   42 1
     7    2   43 1
     8    2   79 1
     9    3    4 1
    10    3   44 1
    11    3   45 1
    12    4    5 2
    13    4   46 1
    14    5    6 1
    15    5   38 1
    16    6   10 1
    17    6    7 2
    18    7    8 1
    19    8    9 1
    20    9   10 2
    21   10   11 1
    22   11   12 1
    23   12   13 1
    24   12   47 1
    25   12   48 1
    26   13   14 1
    27   13   49 1
    28   13   50 1
    29   14   15 1
    30   14   51 1
    31   14   52 1
    32   15   16 1
    33   16   17 1
    34   16   53 1
    35   16   54 1
    36   17   18 2
    37   17   19 am BACKBONE|DICT|INTERRES
    38   19   20 1
    39   19   55 1
    40   20   21 1
    41   20   56 1
    42   20   57 1
    43   21   22 1
    44   21   58 1
    45   21   59 1
    46   22   23 1
    47   22   60 1
    48   22   61 1
    49   23   24 1
    50   23   62 1
    51   23   63 1
    52   24   25 1
    53   24   64 1
    54   25   33 ar
    55   25   26 ar
    56   26   31 ar
    57   26   27 ar
    58   27   28 ar
    59   27   65 1
    60   28   29 ar
    61   28   66 1
    62   29   30 ar
    63   29   67 1
    64   30   31 ar
    65   30   68 1
    66   31   81 ar
    67   32   37 1
    68   32   33 ar
    69   32   81 ar
    70   33   34 1
    71   34   35 1
    72   34   69 1
    73   34   70 1
    74   35   36 1
    75   35   71 1
    76   35   72 1
    77   36   37 1
    78   36   73 1
    79   36   74 1
    80   37   75 1
    81   37   76 1
    82   38   77 1
    83   38   78 1
    84   38   79 1
    85   79   80 1
    86   81   82 1
@<TRIPOS>SUBSTRUCTURE
1 UNK 1
@<TRIPOS>COMMENT
CHEMBL597801
PLANTSproteinTorsions
5
962 272.7631
1106 189.5903
1719 294.3717
1729 208.9158
4770 35.5584
PLANTSmolcadARTstart hb
PLANTSmolcadARTstart HB
LINES
-2.68446 61.3784 73.9717 -4.13275 62.9067 74.2347 0 255 0 5
PLANTSmolcadARTstart HBCH
LINES
PLANTSmolcadARTstart HB-CHO
LINES
PLANTSmolcadARTend
PLANTSmolcadARTstart HB_WATER
LINES
PLANTSmolcadARTend

PLANTSmolcadARTend

@<TRIPOS>MOLECULE
CHEMBL199585_entry_00006_conf_01
71 75 1
SMALL
USER_CHARGES


@<TRIPOS>ATOM
      1 O1          0.2694   63.3083   70.5709 O.2       1 UNK        -0.5331
      2 C2         -0.4470   63.8856   71.3913 C.2       1 UNK         0.4830
      3 C3         -0.8872   65.3417   71.1699 C.3       1 UNK        -0.1516
      4 C4         -0.5014   65.9211   69.7905 C.3       1 UNK        -0.1193
      5 C5          0.9073   66.5411   69.7793 C.3       1 UNK        -0.1301
      6 C6          1.2246   67.2813   68.4678 C.3       1 UNK        -0.1277
      7 C7          1.5399   66.3280   67.2985 C.3       1 UNK        -0.1338
      8 C8          1.6976   67.0415   65.9451 C.3       1 UNK        -0.0031
      9 N9          2.1789   68.4149   66.0688 N.pl3     1 UNK        -0.5290
     10 C10         3.5194   68.5970   65.6913 C.ar      1 UNK         0.1686
     11 C11         3.9120   68.2239   64.3875 C.ar      1 UNK        -0.1768
     12 C12         2.9626   67.6892   63.3031 C.3       1 UNK        -0.0727
     13 C13         3.2043   68.4224   61.9624 C.3       1 UNK        -0.1288
     14 C14         4.6994   68.5662   61.5724 C.3       1 UNK        -0.1326
     15 C15         5.6802   67.9786   62.6116 C.3       1 UNK        -0.0761
     16 C16         5.2556   68.3778   64.0213 C.ar      1 UNK         0.1068
     17 N17         6.1850   68.9089   64.8438 N.ar      1 UNK        -0.3170
     18 C18         5.8261   69.3094   66.0875 C.ar      1 UNK         0.1627
     19 C19         6.8469   69.8664   66.8918 C.ar      1 UNK        -0.1675
     20 C20         6.5670   70.3021   68.1783 C.ar      1 UNK         0.0897
     21 Cl21        7.8231   70.9797   69.1488 Cl        1 UNK        -0.1409
     22 C22         5.2813   70.1947   68.6864 C.ar      1 UNK        -0.1375
     23 C23         4.2417   69.6524   67.9321 C.ar      1 UNK         0.0555
     24 Cl24        2.6977   69.5957   68.7182 Cl        1 UNK        -0.1282
     25 C25         4.4888   69.1854   66.5866 C.ar      1 UNK         0.0613
     26 N26        -0.9026   63.2996   72.5127 N.am      1 UNK        -0.5884
     27 C27        -0.6261   61.9203   72.9124 C.3       1 UNK         0.1132
     28 C28        -1.8531   60.9954   72.7910 C.3       1 UNK        -0.1462
     29 C29        -2.3952   60.9391   71.3774 C.ar      1 UNK        -0.2927
     30 C30        -1.7657   61.3551   70.2182 C.ar      1 UNK        -0.1158
     31 N31        -2.5725   61.1426   69.1312 N.pl3     1 UNK        -0.2261
     32 C32        -3.7602   60.5775   69.5372 C.ar      1 UNK         0.0998
     33 C33        -4.8851   60.1810   68.8055 C.ar      1 UNK        -0.2545
     34 C34        -5.9465   59.6311   69.5245 C.ar      1 UNK        -0.1634
     35 C35        -5.8974   59.4821   70.9077 C.ar      1 UNK        -0.1680
     36 C36        -4.7773   59.8787   71.6358 C.ar      1 UNK        -0.2898
     37 C37        -3.6797   60.4365   70.9576 C.ar      1 UNK         0.2648
     38 H38        -1.9710   65.3788   71.2889 H         1 UNK         0.0814
     39 H39        -0.4594   65.9639   71.9580 H         1 UNK         0.0814
     40 H40        -0.5502   65.1332   69.0363 H         1 UNK         0.0799
     41 H41        -1.2244   66.6830   69.4926 H         1 UNK         0.0799
     42 H42         1.0049   67.2320   70.6181 H         1 UNK         0.0648
     43 H43         1.6494   65.7573   69.9402 H         1 UNK         0.0648
     44 H44         0.3790   67.9159   68.1977 H         1 UNK         0.0691
     45 H45         2.0696   67.9528   68.6289 H         1 UNK         0.0691
     46 H46         2.4492   65.7670   67.5208 H         1 UNK         0.0738
     47 H47         0.7438   65.5875   67.2111 H         1 UNK         0.0738
     48 H48         2.3575   66.4810   65.2812 H         1 UNK         0.0683
     49 H49         0.7367   67.0497   65.4309 H         1 UNK         0.0683
     50 H50         1.9963   68.7766   66.9944 H         1 UNK         0.2544
     51 H51         3.1477   66.6218   63.1724 H         1 UNK         0.0733
     52 H52         1.9111   67.7852   63.5730 H         1 UNK         0.0733
     53 H53         2.6579   67.9141   61.1668 H         1 UNK         0.0725
     54 H54         2.7619   69.4180   62.0274 H         1 UNK         0.0725
     55 H55         4.8790   68.1021   60.6018 H         1 UNK         0.0746
     56 H56         4.9261   69.6249   61.4346 H         1 UNK         0.0746
     57 H57         5.6797   66.8896   62.5436 H         1 UNK         0.0930
     58 H58         6.7010   68.2959   62.3912 H         1 UNK         0.0930
     59 H59         7.8505   69.9519   66.4986 H         1 UNK         0.1652
     60 H60         5.0847   70.5413   69.6910 H         1 UNK         0.1575
     61 H61        -1.4832   63.8388   73.1384 H         1 UNK         0.3003
     62 H62         0.2091   61.5201   72.3332 H         1 UNK         0.0841
     63 H63        -0.2802   61.9397   73.9464 H         1 UNK         0.0841
     64 H64        -1.5900   59.9910   73.1252 H         1 UNK         0.0783
     65 H65        -2.6335   61.3399   73.4715 H         1 UNK         0.0783
     66 H66        -0.7891   61.7943   70.0746 H         1 UNK         0.2098
     67 H67        -2.2924   61.3816   68.1908 H         1 UNK         0.2914
     68 H68        -4.9380   60.2913   67.7322 H         1 UNK         0.1688
     69 H69        -6.8318   59.3120   68.9938 H         1 UNK         0.1501
     70 H70        -6.7427   59.0516   71.4248 H         1 UNK         0.1482
     71 H71        -4.7586   59.7552   72.7086 H         1 UNK         0.1735
@<TRIPOS>BOND
     1    1    2 2
     2    2    3 1
     3    2   26 am BACKBONE|DICT|INTERRES
     4    3    4 1
     5    3   38 1
     6    3   39 1
     7    4    5 1
     8    4   40 1
     9    4   41 1
    10    5    6 1
    11    5   42 1
    12    5   43 1
    13    6    7 1
    14    6   44 1
    15    6   45 1
    16    7    8 1
    17    7   46 1
    18    7   47 1
    19    8    9 1
    20    8   48 1
    21    8   49 1
    22    9   10 1
    23    9   50 1
    24   10   25 ar
    25   10   11 ar
    26   11   16 ar
    27   11   12 1
    28   12   13 1
    29   12   51 1
    30   12   52 1
    31   13   14 1
    32   13   53 1
    33   13   54 1
    34   14   15 1
    35   14   55 1
    36   14   56 1
    37   15   16 1
    38   15   57 1
    39   15   58 1
    40   16   17 ar
    41   17   18 ar
    42   18   25 ar
    43   18   19 ar
    44   19   20 ar
    45   19   59 1
    46   20   21 1
    47   20   22 ar
    48   22   23 ar
    49   22   60 1
    50   23   24 1
    51   23   25 ar
    52   26   27 1
    53   26   61 1
    54   27   28 1
    55   27   62 1
    56   27   63 1
    57   28   29 1
    58   28   64 1
    59   28   65 1
    60   29   37 ar
    61   29   30 ar
    62   30   31 ar
    63   30   66 1
    64   31   32 ar
    65   31   67 1
    66   32   37 ar
    67   32   33 ar
    68   33   34 ar
    69   33   68 1
    70   34   35 ar
    71   34   69 1
    72   35   36 ar
    73   35   70 1
    74   36   37 ar
    75   36   71 1
@<TRIPOS>SUBSTRUCTURE
1 UNK 1
@<TRIPOS>COMMENT
CHEMBL199585
PLANTSproteinTorsions
5
962 190.3518
1106 223.2254
1719 267.6819
1729 246.6213
4770 205.7914
PLANTSmolcadARTstart hb
PLANTSmolcadARTstart HB
LINES
PLANTSmolcadARTstart HBCH
LINES
PLANTSmolcadARTstart HB-CHO
LINES
PLANTSmolcadARTend
PLANTSmolcadARTstart HB_WATER
LINES
PLANTSmolcadARTend

PLANTSmolcadARTend

@<TRIPOS>MOLECULE
CHEMBL388615_01_entry_00010_conf_01
67 71 1
SMALL
USER_CHARGES


@<TRIPOS>ATOM
      1 O1         -0.4474   61.8077   73.8108 O.2       1 UNK        -0.4940
      2 C2         -0.8852   61.9165   72.6635 C.2       1 UNK         0.4854
      3 N3         -0.3032   62.6527   71.7010 N.am      1 UNK        -0.5792
      4 C4          0.9180   63.4402   71.8673 C.3       1 UNK         0.1092
      5 C5          1.9090   63.3271   70.6893 C.3       1 UNK        -0.1527
      6 C6          1.5862   64.2535   69.4999 C.3       1 UNK        -0.1259
      7 C7          1.8108   65.7418   69.8218 C.3       1 UNK        -0.1273
      8 C8          1.4440   66.6710   68.6509 C.3       1 UNK        -0.1286
      9 C9          1.7686   68.1486   68.9317 C.3       1 UNK        -0.1360
     10 C10         1.4445   69.0647   67.7416 C.3       1 UNK         0.0042
     11 N11         2.1096   68.6507   66.5182 N.pl3     1 UNK        -0.5562
     12 C12         3.4660   68.8168   66.1477 C.ar      1 UNK         0.1746
     13 C13         3.7621   68.4377   64.8145 C.ar      1 UNK        -0.1800
     14 C14         2.6536   67.9942   63.8298 C.3       1 UNK        -0.0711
     15 C15         3.1592   67.3934   62.5053 C.3       1 UNK        -0.1282
     16 C16         4.3547   68.1775   61.9579 C.3       1 UNK        -0.1321
     17 C17         5.5074   68.0834   62.9629 C.3       1 UNK        -0.0751
     18 C18         5.0938   68.5398   64.3623 C.ar      1 UNK         0.1103
     19 N19         6.0801   69.0670   65.1172 N.ar      1 UNK        -0.3258
     20 C20         5.8292   69.4471   66.3889 C.ar      1 UNK         0.1639
     21 C21         6.9243   69.9595   67.1268 C.ar      1 UNK        -0.1685
     22 C22         6.7552   70.3611   68.4449 C.ar      1 UNK         0.0875
     23 Cl23        8.0973   70.9799   69.3364 Cl        1 UNK        -0.1515
     24 C24         5.5092   70.2631   69.0461 C.ar      1 UNK        -0.1414
     25 C25         4.4165   69.7660   68.3417 C.ar      1 UNK        -0.1453
     26 C26         4.5320   69.3371   66.9811 C.ar      1 UNK         0.0409
     27 C27        -2.0895   61.2484   72.2445 C.ar      1 UNK        -0.1443
     28 N28        -2.9670   60.6892   73.1476 N.pl3     1 UNK         0.1277
     29 N29        -4.0632   60.1037   72.6433 N.2       1 UNK        -0.2437
     30 C30        -3.9166   60.2961   71.3012 C.ar      1 UNK        -0.0367
     31 C31        -4.7956   59.8828   70.2881 C.ar      1 UNK        -0.0998
     32 C32        -4.4735   60.1802   68.9654 C.ar      1 UNK        -0.1185
     33 C33        -3.3091   60.8717   68.6442 C.ar      1 UNK        -0.1361
     34 C34        -2.4208   61.2923   69.6329 C.ar      1 UNK        -0.0835
     35 C35        -2.7143   61.0060   70.9785 C.ar      1 UNK        -0.0794
     36 H36        -0.7221   62.6620   70.7827 H         1 UNK         0.3105
     37 H37         0.6796   64.4851   72.0750 H         1 UNK         0.0818
     38 H38         1.3970   63.0501   72.7661 H         1 UNK         0.0818
     39 H39         2.9209   63.5245   71.0461 H         1 UNK         0.0766
     40 H40         1.9188   62.2921   70.3451 H         1 UNK         0.0766
     41 H41         2.2006   63.9715   68.6434 H         1 UNK         0.0667
     42 H42         0.5494   64.1049   69.1943 H         1 UNK         0.0667
     43 H43         1.2186   66.0146   70.6969 H         1 UNK         0.0686
     44 H44         2.8547   65.8997   70.0975 H         1 UNK         0.0686
     45 H45         1.9724   66.3494   67.7521 H         1 UNK         0.0670
     46 H46         0.3794   66.5706   68.4324 H         1 UNK         0.0670
     47 H47         1.2100   68.4841   69.8074 H         1 UNK         0.0750
     48 H48         2.8233   68.2494   69.1930 H         1 UNK         0.0750
     49 H49         0.3647   69.0850   67.5910 H         1 UNK         0.0677
     50 H50         1.7395   70.0844   67.9911 H         1 UNK         0.0677
     51 H51         1.5290   68.1502   65.8606 H         1 UNK         0.2652
     52 H52         1.9766   67.2785   64.2982 H         1 UNK         0.0709
     53 H53         2.0528   68.8747   63.5971 H         1 UNK         0.0709
     54 H54         3.4449   66.3517   62.6611 H         1 UNK         0.0717
     55 H55         2.3507   67.3773   61.7735 H         1 UNK         0.0717
     56 H56         4.6643   67.7686   60.9954 H         1 UNK         0.0738
     57 H57         4.0821   69.2195   61.7823 H         1 UNK         0.0738
     58 H58         5.8403   67.0464   63.0272 H         1 UNK         0.0921
     59 H59         6.3661   68.6520   62.6012 H         1 UNK         0.0921
     60 H60         7.8963   70.0332   66.6592 H         1 UNK         0.1621
     61 H61         5.3823   70.5766   70.0722 H         1 UNK         0.1445
     62 H62         3.4933   69.7280   68.8833 H         1 UNK         0.1453
     63 H63        -2.8070   60.7057   74.1448 H         1 UNK         0.2589
     64 H64        -5.7045   59.3476   70.5221 H         1 UNK         0.1450
     65 H65        -5.1405   59.8694   68.1746 H         1 UNK         0.1323
     66 H66        -3.0902   61.0870   67.6086 H         1 UNK         0.1320
     67 H67        -1.5244   61.8279   69.3579 H         1 UNK         0.1376
@<TRIPOS>BOND
     1    1    2 2
     2    2    3 am BACKBONE|DICT|INTERRES
     3    2   27 1
     4    3    4 1
     5    3   36 1
     6    4    5 1
     7    4   37 1
     8    4   38 1
     9    5    6 1
    10    5   39 1
    11    5   40 1
    12    6    7 1
    13    6   41 1
    14    6   42 1
    15    7    8 1
    16    7   43 1
    17    7   44 1
    18    8    9 1
    19    8   45 1
    20    8   46 1
    21    9   10 1
    22    9   47 1
    23    9   48 1
    24   10   11 1
    25   10   49 1
    26   10   50 1
    27   11   12 1
    28   11   51 1
    29   12   26 ar
    30   12   13 ar
    31   13   18 ar
    32   13   14 1
    33   14   15 1
    34   14   52 1
    35   14   53 1
    36   15   16 1
    37   15   54 1
    38   15   55 1
    39   16   17 1
    40   16   56 1
    41   16   57 1
    42   17   18 1
    43   17   58 1
    44   17   59 1
    45   18   19 ar
    46   19   20 ar
    47   20   26 ar
    48   20   21 ar
    49   21   22 ar
    50   21   60 1
    51   22   23 1
    52   22   24 ar
    53   24   25 ar
    54   24   61 1
    55   25   26 ar
    56   25   62 1
    57   27   35 ar
    58   27   28 ar
    59   28   63 1
    60   28   29 ar
    61   29   30 ar
    62   30   31 ar
    63   30   35 ar
    64   31   64 1
    65   31   32 ar
    66   32   65 1
    67   32   33 ar
    68   33   66 1
    69   33   34 ar
    70   34   67 1
    71   34   35 ar
@<TRIPOS>SUBSTRUCTURE
1 UNK 1
@<TRIPOS>COMMENT
CHEMBL388615_01
PLANTSproteinTorsions
5
962 99.8459
1106 91.7640
1719 265.7343
1729 266.8066
4770 313.0399
PLANTSmolcadARTstart hb
PLANTSmolcadARTstart HB
LINES
PLANTSmolcadARTstart HBCH
LINES
PLANTSmolcadARTstart HB-CHO
LINES
PLANTSmolcadARTend
PLANTSmolcadARTstart HB_WATER
LINES
PLANTSmolcadARTend

PLANTSmolcadARTend

@<TRIPOS>MOLECULE
CHEMBL599243_entry_00016_conf_01
82 86 1
SMALL
USER_CHARGES


@<TRIPOS>ATOM
      1 C1         -3.4448   60.7806   68.6005 C.3       1 UNK        -0.0065
      2 C2         -5.1091   59.3345   69.8571 C.3       1 UNK         0.0328
      3 C3         -5.9971   59.2817   71.1222 C.3       1 UNK        -0.1314
      4 C4         -5.2198   59.6158   72.3913 C.2       1 UNK        -0.1211
      5 C5         -3.9797   60.1594   72.4091 C.2       1 UNK        -0.1821
      6 C6         -3.3119   60.4808   73.6784 C.2       1 UNK         0.0787
      7 N7         -3.9516   60.2891   74.8197 N.2       1 UNK        -0.2246
      8 S8         -2.9539   60.7344   76.0674 S.3       1 UNK         0.3146
      9 N9         -1.6465   61.1803   75.1515 N.2       1 UNK        -0.2851
     10 C10        -1.9673   60.9928   73.8804 C.2       1 UNK         0.2888
     11 O11        -1.0950   61.2247   72.8601 O.3       1 UNK        -0.3356
     12 C12         0.1978   61.7518   73.1522 C.3       1 UNK         0.2076
     13 C13         0.0335   63.2177   73.5855 C.3       1 UNK        -0.2339
     14 C14        -0.4324   64.1502   72.4486 C.3       1 UNK         0.2084
     15 O15         0.4370   64.1317   71.3206 O.3       1 UNK        -0.4473
     16 C16         0.2446   65.1763   70.3693 C.3       1 UNK         0.2076
     17 C17        -1.1949   65.1043   69.8244 C.3       1 UNK        -0.1994
     18 C18        -1.4562   66.1365   68.7175 C.2       1 UNK         0.4855
     19 O19        -2.6128   66.4397   68.4193 O.2       1 UNK        -0.5267
     20 N20        -0.3753   66.6564   68.1095 N.am      1 UNK        -0.5808
     21 C21        -0.4191   67.5877   66.9847 C.3       1 UNK         0.1217
     22 C22         0.1032   68.9906   67.3472 C.3       1 UNK        -0.1653
     23 C23         1.6138   69.0239   67.6171 C.3       1 UNK        -0.0120
     24 N24         2.3832   68.6315   66.4470 N.pl3     1 UNK        -0.4863
     25 C25         3.7564   68.8307   66.1648 C.ar      1 UNK         0.2801
     26 C26         4.1831   68.4296   64.8469 C.ar      1 UNK         0.0517
     27 C27         3.3286   67.8100   63.8795 C.ar      1 UNK        -0.2366
     28 C28         3.8027   67.4559   62.6173 C.ar      1 UNK        -0.1260
     29 C29         5.1255   67.6965   62.2606 C.ar      1 UNK        -0.0038
     30 C30         5.9998   68.2976   63.1601 C.ar      1 UNK        -0.3555
     31 C31         5.5272   68.6608   64.4408 C.ar      1 UNK         0.3189
     32 C32         6.0142   69.6484   66.5726 C.ar      1 UNK         0.1717
     33 C33         4.7043   69.4227   67.0508 C.ar      1 UNK        -0.2192
     34 C34         4.3814   69.8832   68.4867 C.3       1 UNK        -0.0703
     35 C35         5.6150   70.1448   69.3727 C.3       1 UNK        -0.1388
     36 C36         6.6621   70.9791   68.6328 C.3       1 UNK        -0.1309
     37 C37         7.1653   70.2122   67.4041 C.3       1 UNK        -0.1125
     38 C38        -3.2337   60.4851   71.1068 C.3       1 UNK         0.0857
     39 H39        -2.8124   59.9040   68.4491 H         1 UNK         0.1280
     40 H40        -4.1835   60.8853   67.8048 H         1 UNK         0.1280
     41 H41        -2.8529   61.6913   68.7015 H         1 UNK         0.1280
     42 H42        -5.7011   59.3855   68.9420 H         1 UNK         0.1310
     43 H43        -4.4299   58.4814   69.7964 H         1 UNK         0.1310
     44 H44        -6.8275   59.9833   71.0315 H         1 UNK         0.1250
     45 H45        -6.4460   58.2918   71.2095 H         1 UNK         0.1250
     46 H46        -5.7109   59.3974   73.3272 H         1 UNK         0.1839
     47 H47         0.6756   61.1743   73.9457 H         1 UNK         0.0206
     48 H48         0.8301   61.6902   72.2650 H         1 UNK         0.0206
     49 H49        -0.6620   63.2761   74.4226 H         1 UNK         0.1117
     50 H50         0.9852   63.5835   73.9725 H         1 UNK         0.1117
     51 H51        -1.4540   63.9145   72.1455 H         1 UNK         0.0161
     52 H52        -0.4578   65.1749   72.8206 H         1 UNK         0.0161
     53 H53         0.4120   66.1545   70.8218 H         1 UNK         0.0361
     54 H54         0.9619   65.0661   69.5546 H         1 UNK         0.0361
     55 H55        -1.3981   64.1096   69.4263 H         1 UNK         0.1050
     56 H56        -1.8949   65.2667   70.6463 H         1 UNK         0.1050
     57 H57         0.5415   66.3739   68.4245 H         1 UNK         0.3094
     58 H58         0.1293   67.1885   66.1288 H         1 UNK         0.0902
     59 H59        -1.4492   67.6631   66.6345 H         1 UNK         0.0902
     60 H60        -0.1392   69.6885   66.5436 H         1 UNK         0.0866
     61 H61        -0.4216   69.3581   68.2306 H         1 UNK         0.0866
     62 H62         1.8945   70.0233   67.9473 H         1 UNK         0.0857
     63 H63         1.8297   68.3539   68.4482 H         1 UNK         0.0857
     64 H64         1.8553   68.1417   65.7389 H         1 UNK         0.2642
     65 H65         2.2943   67.6072   64.1158 H         1 UNK         0.1780
     66 H66         3.1352   66.9895   61.9071 H         1 UNK         0.1739
     67 H67         5.4744   67.4155   61.2775 H         1 UNK         0.1734
     68 H68         7.0272   68.4888   62.8850 H         1 UNK         0.2161
     69 H69         3.7956   70.8014   68.4325 H         1 UNK         0.0988
     70 H70         3.7906   69.1397   69.0136 H         1 UNK         0.0988
     71 H71         5.3101   70.6523   70.2891 H         1 UNK         0.0946
     72 H72         6.0561   69.1962   69.6852 H         1 UNK         0.0946
     73 H73         6.2310   71.9354   68.3311 H         1 UNK         0.0980
     74 H74         7.4974   71.2130   69.2944 H         1 UNK         0.0980
     75 H75         7.7883   69.3810   67.7389 H         1 UNK         0.1135
     76 H76         7.8051   70.8611   66.8030 H         1 UNK         0.1135
     77 H77        -2.5174   59.6957   70.8708 H         1 UNK         0.1380
     78 H78        -2.7205   61.4475   71.1492 H         1 UNK         0.1380
     79 N79        -4.2205   60.5942   69.9192 N.4       1 UNK        -0.4483
     80 H80        -4.8193   61.3947   70.0682 H         1 UNK         0.3079
     81 N81         6.3626   69.2620   65.3383 N.pl3     1 UNK        -0.2921
     82 H82         7.3191   69.4212   65.0560 H         1 UNK         0.3254
@<TRIPOS>BOND
     1    1   39 1
     2    1   40 1
     3    1   41 1
     4    1   79 1
     5    2    3 1
     6    2   42 1
     7    2   43 1
     8    2   79 1
     9    3    4 1
    10    3   44 1
    11    3   45 1
    12    4    5 2
    13    4   46 1
    14    5    6 1
    15    5   38 1
    16    6   10 1
    17    6    7 2
    18    7    8 1
    19    8    9 1
    20    9   10 2
    21   10   11 1
    22   11   12 1
    23   12   13 1
    24   12   47 1
    25   12   48 1
    26   13   14 1
    27   13   49 1
    28   13   50 1
    29   14   15 1
    30   14   51 1
    31   14   52 1
    32   15   16 1
    33   16   17 1
    34   16   53 1
    35   16   54 1
    36   17   18 1
    37   17   55 1
    38   17   56 1
    39   18   19 2
    40   18   20 am BACKBONE|DICT|INTERRES
    41   20   21 1
    42   20   57 1
    43   21   22 1
    44   21   58 1
    45   21   59 1
    46   22   23 1
    47   22   60 1
    48   22   61 1
    49   23   24 1
    50   23   62 1
    51   23   63 1
    52   24   25 1
    53   24   64 1
    54   25   33 ar
    55   25   26 ar
    56   26   31 ar
    57   26   27 ar
    58   27   28 ar
    59   27   65 1
    60   28   29 ar
    61   28   66 1
    62   29   30 ar
    63   29   67 1
    64   30   31 ar
    65   30   68 1
    66   31   81 ar
    67   32   37 1
    68   32   33 ar
    69   32   81 ar
    70   33   34 1
    71   34   35 1
    72   34   69 1
    73   34   70 1
    74   35   36 1
    75   35   71 1
    76   35   72 1
    77   36   37 1
    78   36   73 1
    79   36   74 1
    80   37   75 1
    81   37   76 1
    82   38   77 1
    83   38   78 1
    84   38   79 1
    85   79   80 1
    86   81   82 1
@<TRIPOS>SUBSTRUCTURE
1 UNK 1
@<TRIPOS>COMMENT
CHEMBL599243
PLANTSproteinTorsions
5
962 125.1860
1106 175.3438
1719 292.9713
1729 206.6327
4770 112.7878
PLANTSmolcadARTstart hb
PLANTSmolcadARTstart HB
LINES
PLANTSmolcadARTstart HBCH
LINES
PLANTSmolcadARTstart HB-CHO
LINES
PLANTSmolcadARTend
PLANTSmolcadARTstart HB_WATER
LINES
PLANTSmolcadARTend

PLANTSmolcadARTend

@<TRIPOS>MOLECULE
CHEMBL209382_entry_00006_conf_01
77 82 1
SMALL
USER_CHARGES


@<TRIPOS>ATOM
      1 C1          1.2371   65.6828   69.8258 C.3       1 UNK        -0.1259
      2 C2          1.6289   67.0444   69.2194 C.3       1 UNK        -0.1228
      3 C3          0.6068   67.5571   68.1820 C.3       1 UNK        -0.1666
      4 C4          1.1414   68.6593   67.2440 C.3       1 UNK        -0.0867
      5 C5          3.4189   68.4201   66.0982 C.ar      1 UNK         0.7321
      6 N6          4.0440   68.0035   64.9472 N.pl3     1 UNK        -0.2182
      7 C7          3.5366   66.9721   63.9851 C.3       1 UNK        -0.1387
      8 C8          3.4395   67.5458   62.5484 C.3       1 UNK        -0.1462
      9 C9          4.7350   68.2603   62.0798 C.3       1 UNK        -0.1418
     10 C10         5.8709   68.2790   63.1369 C.3       1 UNK        -0.1098
     11 C11         5.3164   68.5697   64.5412 C.ar      1 UNK         0.2353
     12 N12         6.0019   69.3243   65.3262 N.2       1 UNK        -0.4664
     13 C13         5.5311   69.6312   66.6184 C.ar      1 UNK         0.1975
     14 C14         6.3815   70.3803   67.4345 C.ar      1 UNK        -0.1028
     15 C15         6.0044   70.6778   68.7404 C.ar      1 UNK        -0.0428
     16 C16         4.7865   70.2183   69.2330 C.ar      1 UNK        -0.1283
     17 C17         3.9302   69.4792   68.4166 C.ar      1 UNK        -0.1159
     18 C18         4.2605   69.1934   67.0779 C.ar      1 UNK        -0.0920
     19 C19        -0.1996   65.6231   70.3824 C.3       1 UNK        -0.1228
     20 C20        -0.5668   64.2896   71.0616 C.3       1 UNK        -0.1666
     21 C21        -0.1622   63.0720   70.2112 C.3       1 UNK        -0.0867
     22 C22        -2.0466   61.3916   70.7528 C.ar      1 UNK         0.7321
     23 N23        -1.7982   61.1289   72.0894 N.pl3     1 UNK        -0.2182
     24 C24        -0.5110   61.4868   72.7729 C.3       1 UNK        -0.1387
     25 C25        -0.2149   60.6965   74.0621 C.3       1 UNK        -0.1462
     26 C26        -1.3728   60.8698   75.0439 C.3       1 UNK        -0.1418
     27 C27        -2.7011   60.3570   74.4543 C.3       1 UNK        -0.1098
     28 C28        -2.8449   60.5519   72.9301 C.ar      1 UNK         0.2353
     29 N29        -3.9548   60.1305   72.4330 N.2       1 UNK        -0.4664
     30 C30        -4.1976   60.1793   71.0504 C.ar      1 UNK         0.1975
     31 C31        -5.3896   59.6131   70.5934 C.ar      1 UNK        -0.1028
     32 C32        -5.6817   59.6152   69.2319 C.ar      1 UNK        -0.0428
     33 C33        -4.7867   60.1834   68.3286 C.ar      1 UNK        -0.1283
     34 C34        -3.6006   60.7590   68.7841 C.ar      1 UNK        -0.1159
     35 C35        -3.2810   60.7817   70.1577 C.ar      1 UNK        -0.0920
     36 H36         1.3403   64.9115   69.0609 H         1 UNK         0.0766
     37 H37         1.9434   65.4159   70.6137 H         1 UNK         0.0766
     38 H38         1.7360   67.7759   70.0215 H         1 UNK         0.0777
     39 H39         2.6068   66.9660   68.7431 H         1 UNK         0.0777
     40 H40         0.2899   66.7165   67.5629 H         1 UNK         0.0860
     41 H41        -0.2967   67.9024   68.6885 H         1 UNK         0.0860
     42 H42         0.3094   69.1297   66.7177 H         1 UNK         0.0997
     43 H43         1.6593   69.4200   67.8291 H         1 UNK         0.0997
     44 H44         4.2350   66.1331   64.0114 H         1 UNK         0.1009
     45 H45         2.5728   66.5643   64.2904 H         1 UNK         0.1009
     46 H46         3.1914   66.7392   61.8573 H         1 UNK         0.0996
     47 H47         2.6010   68.2429   62.4930 H         1 UNK         0.0996
     48 H48         5.1037   67.7877   61.1681 H         1 UNK         0.1008
     49 H49         4.4927   69.2866   61.7978 H         1 UNK         0.1008
     50 H50         6.3776   67.3128   63.1555 H         1 UNK         0.1269
     51 H51         6.6277   69.0140   62.8554 H         1 UNK         0.1269
     52 H52         7.3400   70.7202   67.0680 H         1 UNK         0.1826
     53 H53         6.6639   71.2503   69.3761 H         1 UNK         0.1703
     54 H54         4.5052   70.4313   70.2540 H         1 UNK         0.1648
     55 H55         3.0163   69.1320   68.8669 H         1 UNK         0.1362
     56 H56        -0.3509   66.4453   71.0839 H         1 UNK         0.0777
     57 H57        -0.8935   65.8037   69.5600 H         1 UNK         0.0777
     58 H58        -0.0798   64.2408   72.0378 H         1 UNK         0.0860
     59 H59        -1.6419   64.2646   71.2464 H         1 UNK         0.0860
     60 H60         0.2294   63.4066   69.2509 H         1 UNK         0.0997
     61 H61         0.6047   62.4973   70.7314 H         1 UNK         0.0997
     62 H62         0.3142   61.2931   72.0896 H         1 UNK         0.1009
     63 H63        -0.5336   62.5559   72.9888 H         1 UNK         0.1009
     64 H64        -0.0586   59.6394   73.8383 H         1 UNK         0.0996
     65 H65         0.7124   61.0552   74.5105 H         1 UNK         0.0996
     66 H66        -1.1514   60.3403   75.9716 H         1 UNK         0.1008
     67 H67        -1.4708   61.9231   75.3134 H         1 UNK         0.1008
     68 H68        -2.7827   59.2891   74.6660 H         1 UNK         0.1269
     69 H69        -3.5394   60.8286   74.9701 H         1 UNK         0.1269
     70 H70        -6.0874   59.1639   71.2863 H         1 UNK         0.1826
     71 H71        -6.6006   59.1722   68.8763 H         1 UNK         0.1703
     72 H72        -5.0134   60.1805   67.2725 H         1 UNK         0.1648
     73 H73        -2.9361   61.1908   68.0496 H         1 UNK         0.1362
     74 N74         2.1025   68.1665   66.2478 N.pl3     1 UNK        -0.5449
     75 H75         1.7009   67.6009   65.5140 H         1 UNK         0.4082
     76 N76        -1.2954   62.1729   69.9410 N.pl3     1 UNK        -0.5449
     77 H77        -1.6374   62.2161   68.9920 H         1 UNK         0.4082
@<TRIPOS>BOND
     1    1    2 1
     2    1   19 1
     3    1   36 1
     4    1   37 1
     5    2    3 1
     6    2   38 1
     7    2   39 1
     8    3    4 1
     9    3   40 1
    10    3   41 1
    11    4   42 1
    12    4   43 1
    13    4   74 1
    14    5   18 ar
    15    5    6 ar
    16    5   74 2
    17    6   11 ar
    18    6    7 1
    19    7    8 1
    20    7   44 1
    21    7   45 1
    22    8    9 1
    23    8   46 1
    24    8   47 1
    25    9   10 1
    26    9   48 1
    27    9   49 1
    28   10   11 1
    29   10   50 1
    30   10   51 1
    31   11   12 ar
    32   12   13 ar
    33   13   18 ar
    34   13   14 ar
    35   14   15 ar
    36   14   52 1
    37   15   16 ar
    38   15   53 1
    39   16   17 ar
    40   16   54 1
    41   17   18 ar
    42   17   55 1
    43   19   20 1
    44   19   56 1
    45   19   57 1
    46   20   21 1
    47   20   58 1
    48   20   59 1
    49   21   60 1
    50   21   61 1
    51   21   76 1
    52   22   35 ar
    53   22   23 ar
    54   22   76 2
    55   23   28 ar
    56   23   24 1
    57   24   25 1
    58   24   62 1
    59   24   63 1
    60   25   26 1
    61   25   64 1
    62   25   65 1
    63   26   27 1
    64   26   66 1
    65   26   67 1
    66   27   28 1
    67   27   68 1
    68   27   69 1
    69   28   29 ar
    70   29   30 ar
    71   30   35 ar
    72   30   31 ar
    73   31   32 ar
    74   31   70 1
    75   32   33 ar
    76   32   71 1
    77   33   34 ar
    78   33   72 1
    79   34   35 ar
    80   34   73 1
    81   74   75 1
    82   76   77 1
@<TRIPOS>SUBSTRUCTURE
1 UNK 1
@<TRIPOS>COMMENT
CHEMBL209382
PLANTSproteinTorsions
5
962 271.1350
1106 255.9537
1719 230.1595
1729 80.2046
4770 80.6812
PLANTSmolcadARTstart hb
PLANTSmolcadARTstart HB
LINES
PLANTSmolcadARTstart HBCH
LINES
PLANTSmolcadARTstart HB-CHO
LINES
PLANTSmolcadARTend
PLANTSmolcadARTstart HB_WATER
LINES
PLANTSmolcadARTend

PLANTSmolcadARTend

@<TRIPOS>MOLECULE
CHEMBL235014_entry_00007_conf_01
78 83 1
SMALL
USER_CHARGES


@<TRIPOS>ATOM
      1 C1         -5.7234   59.6465   69.2236 C.ar      1 UNK        -0.0013
      2 C2         -5.4754   59.5921   70.5912 C.ar      1 UNK        -0.3561
      3 C3         -4.2708   60.1320   71.0940 C.ar      1 UNK         0.3183
      4 C4         -2.9003   60.5790   73.0116 C.ar      1 UNK         0.1696
      5 C5         -1.8749   61.1546   72.2282 C.ar      1 UNK        -0.2211
      6 C6         -0.6278   61.6822   72.9678 C.3       1 UNK        -0.0691
      7 C7         -0.4564   61.1557   74.4062 C.3       1 UNK        -0.1392
      8 C8         -1.7699   61.2301   75.1859 C.3       1 UNK        -0.1302
      9 C9         -2.8199   60.3350   74.5177 C.3       1 UNK        -0.1121
     10 C10        -2.0814   61.2607   70.8199 C.ar      1 UNK         0.2858
     11 N11        -1.1968   61.8836   69.9049 N.pl3     1 UNK        -0.4908
     12 C12        -0.0490   62.7387   70.1710 C.3       1 UNK        -0.0002
     13 C13        -0.4041   63.9609   71.0292 C.3       1 UNK         0.1283
     14 O14         0.7506   64.7757   71.2091 O.3       1 UNK        -0.4488
     15 C15         1.1983   65.4652   70.0450 C.3       1 UNK         0.1529
     16 C16         0.0620   66.2178   69.3302 C.3       1 UNK         0.1529
     17 O17         0.6115   67.0440   68.3126 O.3       1 UNK        -0.4488
     18 C18         1.4726   68.0595   68.8131 C.3       1 UNK         0.1283
     19 C19         1.7291   69.1144   67.7282 C.3       1 UNK        -0.0002
     20 N20         2.5065   68.5985   66.6107 N.pl3     1 UNK        -0.4908
     21 C21         3.8469   68.8801   66.2472 C.ar      1 UNK         0.2858
     22 C22         4.2312   68.4639   64.9202 C.ar      1 UNK         0.0519
     23 C23         3.3440   67.8430   63.9834 C.ar      1 UNK        -0.2352
     24 C24         3.7803   67.4670   62.7135 C.ar      1 UNK        -0.1229
     25 C25         5.0964   67.6844   62.3193 C.ar      1 UNK        -0.0013
     26 C26         6.0028   68.2810   63.1895 C.ar      1 UNK        -0.3561
     27 C27         5.5694   68.6638   64.4782 C.ar      1 UNK         0.3183
     28 C28         6.1358   69.6413   66.5944 C.ar      1 UNK         0.1696
     29 C29         4.8190   69.5023   67.0872 C.ar      1 UNK        -0.2211
     30 C30         4.5466   69.9794   68.5294 C.3       1 UNK        -0.0691
     31 C31         5.6239   70.9097   69.1218 C.3       1 UNK        -0.1392
     32 C32         7.0326   70.3832   68.8450 C.3       1 UNK        -0.1302
     33 C33         7.2778   70.3370   67.3327 C.3       1 UNK        -0.1121
     34 C34        -3.2945   60.7290   70.2477 C.ar      1 UNK         0.0519
     35 C35        -3.6054   60.7598   68.8503 C.ar      1 UNK        -0.2352
     36 C36        -4.7975   60.2254   68.3623 C.ar      1 UNK        -0.1229
     37 H37        -6.6413   59.2376   68.8270 H         1 UNK         0.1749
     38 H38        -6.1931   59.1450   71.2641 H         1 UNK         0.2164
     39 H39         0.2853   61.4090   72.4483 H         1 UNK         0.0967
     40 H40        -0.6813   62.7711   73.0023 H         1 UNK         0.0967
     41 H41        -0.1020   60.1235   74.3834 H         1 UNK         0.0939
     42 H42         0.3171   61.7287   74.9193 H         1 UNK         0.0939
     43 H43        -1.6156   60.9181   76.2196 H         1 UNK         0.0953
     44 H44        -2.1227   62.2623   75.2241 H         1 UNK         0.0953
     45 H45        -3.7898   60.4894   74.9941 H         1 UNK         0.1142
     46 H46        -2.5518   59.2903   74.6851 H         1 UNK         0.1142
     47 H47        -1.3548   61.6784   68.9286 H         1 UNK         0.2672
     48 H48         0.7455   62.1743   70.6571 H         1 UNK         0.0940
     49 H49         0.3388   63.1020   69.2203 H         1 UNK         0.0940
     50 H50        -1.1897   64.5211   70.5220 H         1 UNK         0.0418
     51 H51        -0.8047   63.6412   71.9932 H         1 UNK         0.0418
     52 H52         2.0224   66.1383   70.2880 H         1 UNK         0.0487
     53 H53         1.6099   64.7183   69.3651 H         1 UNK         0.0487
     54 H54        -0.6374   65.4996   68.8979 H         1 UNK         0.0487
     55 H55        -0.4921   66.8334   70.0399 H         1 UNK         0.0487
     56 H56         1.0423   68.5274   69.7010 H         1 UNK         0.0418
     57 H57         2.4272   67.6206   69.1094 H         1 UNK         0.0418
     58 H58         0.7616   69.4435   67.3516 H         1 UNK         0.0940
     59 H59         2.2210   69.9788   68.1719 H         1 UNK         0.0940
     60 H60         1.9964   67.9947   65.9822 H         1 UNK         0.2672
     61 H61         2.3136   67.6580   64.2491 H         1 UNK         0.1797
     62 H62         3.0882   67.0016   62.0264 H         1 UNK         0.1767
     63 H63         5.4158   67.3872   61.3310 H         1 UNK         0.1749
     64 H64         7.0270   68.4491   62.8882 H         1 UNK         0.2164
     65 H65         3.6170   70.5360   68.5937 H         1 UNK         0.0967
     66 H66         4.4571   69.1024   69.1718 H         1 UNK         0.0967
     67 H67         5.5197   71.9114   68.7010 H         1 UNK         0.0939
     68 H68         5.4681   71.0170   70.1961 H         1 UNK         0.0939
     69 H69         7.7763   71.0206   69.3252 H         1 UNK         0.0953
     70 H70         7.1518   69.3885   69.2783 H         1 UNK         0.0953
     71 H71         8.2336   69.8509   67.1294 H         1 UNK         0.1142
     72 H72         7.3610   71.3578   66.9555 H         1 UNK         0.1142
     73 H73        -2.9129   61.1993   68.1474 H         1 UNK         0.1797
     74 H74        -5.0054   60.2609   67.3027 H         1 UNK         0.1767
     75 N75        -4.0077   60.0965   72.4334 N.pl3     1 UNK        -0.2889
     76 H76        -4.6961   59.6688   73.0355 H         1 UNK         0.3251
     77 N77         6.4420   69.2460   65.3521 N.pl3     1 UNK        -0.2889
     78 H78         7.3900   69.3958   65.0385 H         1 UNK         0.3251
@<TRIPOS>BOND
     1    1   36 ar
     2    1    2 ar
     3    1   37 1
     4    2    3 ar
     5    2   38 1
     6    3   34 ar
     7    3   75 ar
     8    4    9 1
     9    4    5 ar
    10    4   75 ar
    11    5    6 1
    12    5   10 ar
    13    6    7 1
    14    6   39 1
    15    6   40 1
    16    7    8 1
    17    7   41 1
    18    7   42 1
    19    8    9 1
    20    8   43 1
    21    8   44 1
    22    9   45 1
    23    9   46 1
    24   10   11 1
    25   10   34 ar
    26   11   12 1
    27   11   47 1
    28   12   13 1
    29   12   48 1
    30   12   49 1
    31   13   14 1
    32   13   50 1
    33   13   51 1
    34   14   15 1
    35   15   16 1
    36   15   52 1
    37   15   53 1
    38   16   17 1
    39   16   54 1
    40   16   55 1
    41   17   18 1
    42   18   19 1
    43   18   56 1
    44   18   57 1
    45   19   20 1
    46   19   58 1
    47   19   59 1
    48   20   21 1
    49   20   60 1
    50   21   29 ar
    51   21   22 ar
    52   22   27 ar
    53   22   23 ar
    54   23   24 ar
    55   23   61 1
    56   24   25 ar
    57   24   62 1
    58   25   26 ar
    59   25   63 1
    60   26   27 ar
    61   26   64 1
    62   27   77 ar
    63   28   33 1
    64   28   29 ar
    65   28   77 ar
    66   29   30 1
    67   30   31 1
    68   30   65 1
    69   30   66 1
    70   31   32 1
    71   31   67 1
    72   31   68 1
    73   32   33 1
    74   32   69 1
    75   32   70 1
    76   33   71 1
    77   33   72 1
    78   34   35 ar
    79   35   36 ar
    80   35   73 1
    81   36   74 1
    82   75   76 1
    83   77   78 1
@<TRIPOS>SUBSTRUCTURE
1 UNK 1
@<TRIPOS>COMMENT
CHEMBL235014
PLANTSproteinTorsions
5
962 182.4793
1106 290.0868
1719 27.2100
1729 199.4417
4770 230.3318
PLANTSmolcadARTstart hb
PLANTSmolcadARTstart HB
LINES
PLANTSmolcadARTstart HBCH
LINES
PLANTSmolcadARTstart HB-CHO
LINES
PLANTSmolcadARTend
PLANTSmolcadARTstart HB_WATER
LINES
PLANTSmolcadARTend

PLANTSmolcadARTend

@<TRIPOS>MOLECULE
CHEMBL389192_entry_00010_conf_01
77 81 1
SMALL
USER_CHARGES


@<TRIPOS>ATOM
      1 O1          1.2032   59.7513   72.6616 O.2       1 UNK        -0.5344
      2 C2          0.8656   60.9179   72.4580 C.2       1 UNK         0.4801
      3 C3         -0.3370   61.5030   73.2193 C.3       1 UNK        -0.1513
      4 C4         -1.7193   60.8859   72.8866 C.3       1 UNK        -0.1143
      5 C5         -2.0950   60.9596   71.4167 C.ar      1 UNK        -0.2946
      6 C6         -1.3431   61.4874   70.3828 C.ar      1 UNK        -0.1201
      7 N7         -2.0217   61.3881   69.1967 N.pl3     1 UNK        -0.2266
      8 C8         -3.2440   60.7920   69.4088 C.ar      1 UNK         0.1000
      9 C9         -4.2779   60.4779   68.5199 C.ar      1 UNK        -0.2552
     10 C10        -5.4113   59.8677   69.0569 C.ar      1 UNK        -0.1631
     11 C11        -5.5166   59.5799   70.4147 C.ar      1 UNK        -0.1685
     12 C12        -4.4853   59.8909   71.2988 C.ar      1 UNK        -0.2890
     13 C13        -3.3218   60.5084   70.8079 C.ar      1 UNK         0.2646
     14 N14         1.5138   61.7375   71.6097 N.am      1 UNK        -0.5866
     15 C15         2.6723   61.3851   70.7868 C.3       1 UNK         0.1155
     16 C16         3.4709   62.6068   70.2877 C.3       1 UNK        -0.1529
     17 C17         2.6199   63.7113   69.6292 C.3       1 UNK        -0.1259
     18 C18         1.8446   64.5609   70.6521 C.3       1 UNK        -0.1283
     19 C19         0.8424   65.5284   69.9960 C.3       1 UNK        -0.1284
     20 C20         1.5024   66.4711   68.9733 C.3       1 UNK        -0.1286
     21 C21         0.5583   67.5809   68.4774 C.3       1 UNK        -0.1361
     22 C22         1.1606   68.4026   67.3269 C.3       1 UNK         0.0039
     23 N23         2.4937   68.8970   67.6263 N.pl3     1 UNK        -0.5558
     24 C24         3.6304   68.9440   66.7831 C.ar      1 UNK         0.1754
     25 C25         4.7911   69.4859   67.3895 C.ar      1 UNK        -0.1810
     26 C26         4.7659   70.0571   68.8277 C.3       1 UNK        -0.0708
     27 C27         6.1467   70.3928   69.4213 C.3       1 UNK        -0.1281
     28 C28         7.0512   71.0620   68.3832 C.3       1 UNK        -0.1321
     29 C29         7.2849   70.0820   67.2286 C.3       1 UNK        -0.0750
     30 C30         5.9747   69.5727   66.6276 C.ar      1 UNK         0.1103
     31 N31         6.0239   69.2431   65.3201 N.ar      1 UNK        -0.3266
     32 C32         4.9352   68.7241   64.7120 C.ar      1 UNK         0.1641
     33 C33         5.0776   68.3698   63.3482 C.ar      1 UNK        -0.1692
     34 C34         4.0128   67.8121   62.6538 C.ar      1 UNK         0.0879
     35 Cl35        4.1974   67.3807   60.9928 Cl        1 UNK        -0.1516
     36 C36         2.8020   67.5974   63.2951 C.ar      1 UNK        -0.1411
     37 C37         2.6346   67.9420   64.6334 C.ar      1 UNK        -0.1447
     38 C38         3.6950   68.5266   65.3964 C.ar      1 UNK         0.0408
     39 H39        -0.1465   61.3541   74.2837 H         1 UNK         0.0852
     40 H40        -0.3572   62.5815   73.0600 H         1 UNK         0.0852
     41 H41        -1.6940   59.8373   73.1859 H         1 UNK         0.0839
     42 H42        -2.4906   61.3208   73.5238 H         1 UNK         0.0839
     43 H43        -0.3618   61.9392   70.3947 H         1 UNK         0.2072
     44 H44        -1.6409   61.7204   68.3224 H         1 UNK         0.2910
     45 H45        -4.2109   60.6950   67.4640 H         1 UNK         0.1687
     46 H46        -6.2304   59.6108   68.4011 H         1 UNK         0.1501
     47 H47        -6.4129   59.1065   70.7884 H         1 UNK         0.1484
     48 H48        -4.5860   59.6587   72.3486 H         1 UNK         0.1749
     49 H49         1.1578   62.6748   71.4921 H         1 UNK         0.3016
     50 H50         3.3357   60.7243   71.3492 H         1 UNK         0.0795
     51 H51         2.3207   60.8008   69.9356 H         1 UNK         0.0795
     52 H52         4.0026   63.0360   71.1381 H         1 UNK         0.0744
     53 H53         4.2439   62.2732   69.5936 H         1 UNK         0.0744
     54 H54         3.2622   64.3665   69.0398 H         1 UNK         0.0659
     55 H55         1.9192   63.2570   68.9272 H         1 UNK         0.0659
     56 H56         1.3139   63.9037   71.3426 H         1 UNK         0.0669
     57 H57         2.5533   65.1302   71.2557 H         1 UNK         0.0669
     58 H58         0.0564   64.9544   69.5023 H         1 UNK         0.0666
     59 H59         0.3491   66.1189   70.7698 H         1 UNK         0.0666
     60 H60         2.3910   66.9237   69.4167 H         1 UNK         0.0669
     61 H61         1.8509   65.8872   68.1198 H         1 UNK         0.0669
     62 H62        -0.3842   67.1389   68.1495 H         1 UNK         0.0745
     63 H63         0.3055   68.2441   69.3065 H         1 UNK         0.0745
     64 H64         1.1883   67.7849   66.4288 H         1 UNK         0.0676
     65 H65         0.4980   69.2394   67.1039 H         1 UNK         0.0676
     66 H66         2.6237   69.2430   68.5661 H         1 UNK         0.2646
     67 H67         4.1736   70.9732   68.8047 H         1 UNK         0.0707
     68 H68         4.2511   69.3784   69.5092 H         1 UNK         0.0707
     69 H69         6.0285   71.0392   70.2920 H         1 UNK         0.0713
     70 H70         6.6214   69.4802   69.7861 H         1 UNK         0.0713
     71 H71         6.5977   71.9850   68.0180 H         1 UNK         0.0736
     72 H72         8.0039   71.3392   68.8361 H         1 UNK         0.0736
     73 H73         7.9135   70.5455   66.4662 H         1 UNK         0.0919
     74 H74         7.8469   69.2230   67.5983 H         1 UNK         0.0919
     75 H75         6.0235   68.5316   62.8496 H         1 UNK         0.1618
     76 H76         1.9779   67.1583   62.7520 H         1 UNK         0.1452
     77 H77         1.6689   67.7372   65.0491 H         1 UNK         0.1461
@<TRIPOS>BOND
     1    1    2 2
     2    2    3 1
     3    2   14 am BACKBONE|DICT|INTERRES
     4    3    4 1
     5    3   39 1
     6    3   40 1
     7    4    5 1
     8    4   41 1
     9    4   42 1
    10    5   13 ar
    11    5    6 ar
    12    6    7 ar
    13    6   43 1
    14    7    8 ar
    15    7   44 1
    16    8   13 ar
    17    8    9 ar
    18    9   10 ar
    19    9   45 1
    20   10   11 ar
    21   10   46 1
    22   11   12 ar
    23   11   47 1
    24   12   13 ar
    25   12   48 1
    26   14   15 1
    27   14   49 1
    28   15   16 1
    29   15   50 1
    30   15   51 1
    31   16   17 1
    32   16   52 1
    33   16   53 1
    34   17   18 1
    35   17   54 1
    36   17   55 1
    37   18   19 1
    38   18   56 1
    39   18   57 1
    40   19   20 1
    41   19   58 1
    42   19   59 1
    43   20   21 1
    44   20   60 1
    45   20   61 1
    46   21   22 1
    47   21   62 1
    48   21   63 1
    49   22   23 1
    50   22   64 1
    51   22   65 1
    52   23   24 1
    53   23   66 1
    54   24   38 ar
    55   24   25 ar
    56   25   30 ar
    57   25   26 1
    58   26   27 1
    59   26   67 1
    60   26   68 1
    61   27   28 1
    62   27   69 1
    63   27   70 1
    64   28   29 1
    65   28   71 1
    66   28   72 1
    67   29   30 1
    68   29   73 1
    69   29   74 1
    70   30   31 ar
    71   31   32 ar
    72   32   38 ar
    73   32   33 ar
    74   33   34 ar
    75   33   75 1
    76   34   35 1
    77   34   36 ar
    78   36   37 ar
    79   36   76 1
    80   37   38 ar
    81   37   77 1
@<TRIPOS>SUBSTRUCTURE
1 UNK 1
@<TRIPOS>COMMENT
CHEMBL389192
PLANTSproteinTorsions
5
962 59.9397
1106 216.6008
1719 20.8587
1729 155.0688
4770 315.6845
PLANTSmolcadARTstart hb
PLANTSmolcadARTstart HB
LINES
1.20322 59.7513 72.6616 0.356 58.175 71.571 0 255 0 5
PLANTSmolcadARTstart HBCH
LINES
PLANTSmolcadARTstart HB-CHO
LINES
PLANTSmolcadARTend
PLANTSmolcadARTstart HB_WATER
LINES
PLANTSmolcadARTend

PLANTSmolcadARTend

@<TRIPOS>MOLECULE
CHEMBL1084262_entry_00001_conf_01
80 84 1
SMALL
USER_CHARGES


@<TRIPOS>ATOM
      1 O1          0.1014   63.0597   69.5662 O.2       1 UNK        -0.5327
      2 C2         -0.2524   61.9615   69.9973 C.2       1 UNK         0.4798
      3 C3         -1.7260   61.7270   70.3667 C.3       1 UNK        -0.1512
      4 C4         -2.5519   61.0789   69.2267 C.3       1 UNK        -0.1138
      5 C5         -3.8804   60.4874   69.6724 C.ar      1 UNK        -0.2913
      6 C6         -4.9428   60.1076   68.8722 C.ar      1 UNK        -0.1281
      7 N7         -5.9511   59.5778   69.6336 N.pl3     1 UNK        -0.2268
      8 C8         -5.5889   59.5947   70.9614 C.ar      1 UNK         0.1004
      9 C9         -6.2714   59.1638   72.1043 C.ar      1 UNK        -0.2582
     10 C10        -5.6193   59.3197   73.3274 C.ar      1 UNK        -0.1612
     11 C11        -4.3474   59.8784   73.4155 C.ar      1 UNK        -0.1691
     12 C12        -3.6680   60.3068   72.2766 C.ar      1 UNK        -0.2842
     13 C13        -4.2820   60.1709   71.0198 C.ar      1 UNK         0.2648
     14 N14         0.5793   60.9136   70.1379 N.am      1 UNK        -0.5879
     15 C15         1.9818   60.8973   69.7309 C.3       1 UNK         0.1159
     16 C16         2.6951   62.2411   69.9802 C.3       1 UNK        -0.1530
     17 C17         3.6891   62.6152   68.8671 C.3       1 UNK        -0.1259
     18 C18         2.9962   62.9076   67.5241 C.3       1 UNK        -0.1282
     19 C19         3.9898   63.1827   66.3811 C.3       1 UNK        -0.1291
     20 C20         3.3020   63.2961   65.0065 C.3       1 UNK        -0.1286
     21 C21         4.2247   63.7791   63.8700 C.3       1 UNK        -0.1277
     22 C22         4.5644   65.2808   63.9226 C.3       1 UNK        -0.1393
     23 C23         3.3232   66.1646   64.1156 C.3       1 UNK        -0.0021
     24 N24         3.6456   67.5801   64.2565 N.pl3     1 UNK        -0.5332
     25 C25         3.3760   68.1164   65.5288 C.ar      1 UNK         0.1640
     26 C26         2.1008   67.9816   66.1159 C.ar      1 UNK        -0.1372
     27 C27         0.8914   67.3222   65.4382 C.3       1 UNK        -0.0656
     28 C28        -0.3679   68.2086   65.5906 C.3       1 UNK        -0.1325
     29 C29        -0.5767   68.7910   67.0142 C.3       1 UNK        -0.1334
     30 C30         0.5131   68.3801   68.0290 C.3       1 UNK        -0.0740
     31 C31         1.8945   68.5171   67.3977 C.ar      1 UNK         0.1085
     32 N32         2.8490   69.1931   68.0799 N.ar      1 UNK        -0.3325
     33 C33         4.0727   69.3615   67.5200 C.ar      1 UNK         0.1692
     34 C34         5.0503   70.0785   68.2518 C.ar      1 UNK        -0.1603
     35 C35         6.3214   70.2748   67.7197 C.ar      1 UNK         0.0822
     36 Cl36        7.5031   71.1505   68.6230 Cl        1 UNK        -0.1499
     37 C37         6.6449   69.7692   66.4652 C.ar      1 UNK        -0.1288
     38 C38         5.7050   69.0601   65.7223 C.ar      1 UNK        -0.1671
     39 C39         4.3920   68.8392   66.2309 C.ar      1 UNK         0.0091
     40 H40        -1.7552   61.0662   71.2350 H         1 UNK         0.0853
     41 H41        -2.1750   62.6704   70.6789 H         1 UNK         0.0853
     42 H42        -2.7258   61.8298   68.4552 H         1 UNK         0.0834
     43 H43        -1.9389   60.3235   68.7319 H         1 UNK         0.0834
     44 H44        -5.0605   60.1595   67.7995 H         1 UNK         0.2026
     45 H45        -6.8123   59.2344   69.2331 H         1 UNK         0.2901
     46 H46        -7.2585   58.7287   72.0517 H         1 UNK         0.1679
     47 H47        -6.1151   58.9984   74.2318 H         1 UNK         0.1499
     48 H48        -3.8793   59.9813   74.3837 H         1 UNK         0.1500
     49 H49        -2.6814   60.7370   72.3652 H         1 UNK         0.1817
     50 H50         0.2120   60.0517   70.5141 H         1 UNK         0.3007
     51 H51         2.5226   60.0822   70.2162 H         1 UNK         0.0791
     52 H52         2.0258   60.6572   68.6680 H         1 UNK         0.0791
     53 H53         1.9500   63.0321   70.0817 H         1 UNK         0.0747
     54 H54         3.2257   62.1981   70.9327 H         1 UNK         0.0747
     55 H55         4.2649   63.4893   69.1759 H         1 UNK         0.0656
     56 H56         4.4080   61.8051   68.7349 H         1 UNK         0.0656
     57 H57         2.3592   62.0636   67.2550 H         1 UNK         0.0670
     58 H58         2.3328   63.7664   67.6394 H         1 UNK         0.0670
     59 H59         4.5339   64.1023   66.5986 H         1 UNK         0.0657
     60 H60         4.7342   62.3856   66.3489 H         1 UNK         0.0657
     61 H61         2.9010   62.3193   64.7318 H         1 UNK         0.0669
     62 H62         2.4398   63.9609   65.0806 H         1 UNK         0.0669
     63 H63         5.1454   63.1935   63.8747 H         1 UNK         0.0672
     64 H64         3.7384   63.5615   62.9179 H         1 UNK         0.0672
     65 H65         5.2713   65.4684   64.7325 H         1 UNK         0.0739
     66 H66         5.0734   65.5816   63.0061 H         1 UNK         0.0739
     67 H67         2.6217   66.0007   63.2976 H         1 UNK         0.0693
     68 H68         2.7565   65.8387   64.9895 H         1 UNK         0.0693
     69 H69         4.5910   67.7704   63.9566 H         1 UNK         0.2554
     70 H70         1.0591   67.1212   64.3801 H         1 UNK         0.0786
     71 H71         0.7130   66.3547   65.9096 H         1 UNK         0.0786
     72 H72        -0.2999   69.0350   64.8810 H         1 UNK         0.0724
     73 H73        -1.2484   67.6398   65.2889 H         1 UNK         0.0724
     74 H74        -0.6002   69.8801   66.9479 H         1 UNK         0.0714
     75 H75        -1.5566   68.5022   67.3967 H         1 UNK         0.0714
     76 H76         0.4248   68.9731   68.9409 H         1 UNK         0.0917
     77 H77         0.3673   67.3408   68.3271 H         1 UNK         0.0917
     78 H78         4.8028   70.4724   69.2276 H         1 UNK         0.1628
     79 H79         7.6346   69.9255   66.0610 H         1 UNK         0.1447
     80 H80         5.9810   68.6758   64.7512 H         1 UNK         0.1295
@<TRIPOS>BOND
     1    1    2 2
     2    2    3 1
     3    2   14 am BACKBONE|DICT|INTERRES
     4    3    4 1
     5    3   40 1
     6    3   41 1
     7    4    5 1
     8    4   42 1
     9    4   43 1
    10    5   13 ar
    11    5    6 ar
    12    6    7 ar
    13    6   44 1
    14    7    8 ar
    15    7   45 1
    16    8   13 ar
    17    8    9 ar
    18    9   10 ar
    19    9   46 1
    20   10   11 ar
    21   10   47 1
    22   11   12 ar
    23   11   48 1
    24   12   13 ar
    25   12   49 1
    26   14   15 1
    27   14   50 1
    28   15   16 1
    29   15   51 1
    30   15   52 1
    31   16   17 1
    32   16   53 1
    33   16   54 1
    34   17   18 1
    35   17   55 1
    36   17   56 1
    37   18   19 1
    38   18   57 1
    39   18   58 1
    40   19   20 1
    41   19   59 1
    42   19   60 1
    43   20   21 1
    44   20   61 1
    45   20   62 1
    46   21   22 1
    47   21   63 1
    48   21   64 1
    49   22   23 1
    50   22   65 1
    51   22   66 1
    52   23   24 1
    53   23   67 1
    54   23   68 1
    55   24   25 1
    56   24   69 1
    57   25   39 ar
    58   25   26 ar
    59   26   31 ar
    60   26   27 1
    61   27   28 1
    62   27   70 1
    63   27   71 1
    64   28   29 1
    65   28   72 1
    66   28   73 1
    67   29   30 1
    68   29   74 1
    69   29   75 1
    70   30   31 1
    71   30   76 1
    72   30   77 1
    73   31   32 ar
    74   32   33 ar
    75   33   39 ar
    76   33   34 ar
    77   34   35 ar
    78   34   78 1
    79   35   36 1
    80   35   37 ar
    81   37   38 ar
    82   37   79 1
    83   38   39 ar
    84   38   80 1
@<TRIPOS>SUBSTRUCTURE
1 UNK 1
@<TRIPOS>COMMENT
CHEMBL1084262
PLANTSproteinTorsions
5
962 241.5029
1106 256.8997
1719 253.0182
1729 210.9561
4770 29.7773
PLANTSmolcadARTstart hb
PLANTSmolcadARTstart HB
LINES
0.101354 63.0597 69.5662 0.427939 63.6306 67.8703 0 255 0 5
PLANTSmolcadARTstart HBCH
LINES
PLANTSmolcadARTstart HB-CHO
LINES
PLANTSmolcadARTend
PLANTSmolcadARTstart HB_WATER
LINES
PLANTSmolcadARTend

PLANTSmolcadARTend

@<TRIPOS>MOLECULE
CHEMBL212793_entry_00006_conf_01
71 76 1
SMALL
USER_CHARGES


@<TRIPOS>ATOM
      1 Cl1        -5.4108   59.7272   69.5979 Cl        1 UNK        -0.0613
      2 C2         -3.8978   60.4796   69.9487 C.ar      1 UNK         0.1390
      3 C3         -3.1656   61.0804   68.9269 C.ar      1 UNK        -0.1219
      4 C4         -1.9427   61.6911   69.2035 C.ar      1 UNK        -0.1059
      5 C5         -1.4208   61.7159   70.5118 C.ar      1 UNK        -0.1009
      6 C6         -2.1825   61.0907   71.5354 C.ar      1 UNK         0.1969
      7 C7         -3.4081   60.4844   71.2530 C.ar      1 UNK        -0.1009
      8 N8         -1.7429   61.0522   72.8755 N.2       1 UNK        -0.4161
      9 C9         -0.6092   61.5729   73.1785 C.ar      1 UNK         0.2095
     10 C10         0.0192   61.5917   74.5530 C.3       1 UNK        -0.1203
     11 C11         1.4650   61.9295   74.2429 C.3       1 UNK        -0.1589
     12 C12         1.4051   62.7782   72.9778 C.3       1 UNK        -0.1379
     13 N13         0.2508   62.2317   72.2300 N.pl3     1 UNK        -0.2160
     14 C14        -0.1205   62.3556   70.9117 C.ar      1 UNK         0.7341
     15 C15         1.8596   63.7537   70.0733 C.3       1 UNK        -0.0922
     16 C16         1.6637   65.2794   70.1258 C.3       1 UNK        -0.1650
     17 C17         0.8027   65.7893   68.9577 C.3       1 UNK        -0.1227
     18 C18         0.9000   67.3112   68.7487 C.3       1 UNK        -0.1260
     19 C19        -0.1550   67.8379   67.7604 C.3       1 UNK        -0.1227
     20 C20        -0.0179   67.2389   66.3444 C.3       1 UNK        -0.1650
     21 C21         0.9698   67.9896   65.4269 C.3       1 UNK        -0.0922
     22 C22         3.4579   68.5818   65.6533 C.ar      1 UNK         0.7341
     23 C23         4.4909   69.1798   66.5672 C.ar      1 UNK        -0.1009
     24 C24         4.2812   69.5106   67.9203 C.ar      1 UNK        -0.1059
     25 C25         5.2976   70.0773   68.6891 C.ar      1 UNK        -0.1219
     26 C26         6.5480   70.3266   68.1271 C.ar      1 UNK         0.1390
     27 Cl27        7.7993   71.0306   69.0848 Cl        1 UNK        -0.0613
     28 C28         6.7890   70.0065   66.7927 C.ar      1 UNK        -0.1009
     29 C29         5.7768   69.4352   66.0190 C.ar      1 UNK         0.1969
     30 N30         6.0912   69.1285   64.6778 N.2       1 UNK        -0.4161
     31 C31         5.2023   68.5707   63.9381 C.ar      1 UNK         0.2095
     32 C32         5.3812   68.1464   62.4989 C.3       1 UNK        -0.1203
     33 C33         4.2370   67.1674   62.3113 C.3       1 UNK        -0.1589
     34 C34         3.1364   67.6754   63.2369 C.3       1 UNK        -0.1379
     35 N35         3.8692   68.2581   64.3826 N.pl3     1 UNK        -0.2160
     36 H36        -3.5444   61.0756   67.9150 H         1 UNK         0.1773
     37 H37        -1.4091   62.1462   68.3817 H         1 UNK         0.1386
     38 H38        -3.9803   60.0141   72.0406 H         1 UNK         0.1941
     39 H39        -0.4484   62.3575   75.1740 H         1 UNK         0.1392
     40 H40        -0.0767   60.6315   75.0619 H         1 UNK         0.1392
     41 H41         1.9496   62.4649   75.0604 H         1 UNK         0.1174
     42 H42         2.0420   61.0178   74.0690 H         1 UNK         0.1174
     43 H43         1.2063   63.8282   73.1999 H         1 UNK         0.1051
     44 H44         2.3365   62.6965   72.4205 H         1 UNK         0.1051
     45 H45         2.3719   63.4076   70.9722 H         1 UNK         0.0952
     46 H46         2.4542   63.4860   69.1992 H         1 UNK         0.0952
     47 H47         1.1884   65.5599   71.0680 H         1 UNK         0.0879
     48 H48         2.6319   65.7841   70.1012 H         1 UNK         0.0879
     49 H49         1.0991   65.2775   68.0405 H         1 UNK         0.0770
     50 H50        -0.2396   65.5185   69.1349 H         1 UNK         0.0770
     51 H51         0.7808   67.8151   69.7092 H         1 UNK         0.0776
     52 H52         1.8972   67.5698   68.3885 H         1 UNK         0.0776
     53 H53        -1.1520   67.6242   68.1489 H         1 UNK         0.0770
     54 H54        -0.0767   68.9247   67.7066 H         1 UNK         0.0770
     55 H55         0.2632   66.1860   66.4118 H         1 UNK         0.0879
     56 H56        -0.9983   67.2490   65.8657 H         1 UNK         0.0879
     57 H57         1.2764   67.3433   64.6038 H         1 UNK         0.0952
     58 H58         0.4867   68.8736   65.0087 H         1 UNK         0.0952
     59 H59         3.3267   69.3362   68.3952 H         1 UNK         0.1386
     60 H60         5.1110   70.3239   69.7242 H         1 UNK         0.1773
     61 H61         7.7625   70.1997   66.3637 H         1 UNK         0.1941
     62 H62         5.2874   69.0068   61.8343 H         1 UNK         0.1392
     63 H63         6.3524   67.6811   62.3237 H         1 UNK         0.1392
     64 H64         3.8981   67.1205   61.2755 H         1 UNK         0.1174
     65 H65         4.5457   66.1582   62.5956 H         1 UNK         0.1174
     66 H66         2.5446   68.4639   62.7685 H         1 UNK         0.1051
     67 H67         2.4803   66.8615   63.5432 H         1 UNK         0.1051
     68 N68         0.5893   63.0202   69.9745 N.pl3     1 UNK        -0.5469
     69 H69         0.1706   63.0195   69.0557 H         1 UNK         0.4191
     70 N70         2.2005   68.4162   66.1149 N.pl3     1 UNK        -0.5469
     71 H71         2.0709   68.6894   67.0782 H         1 UNK         0.4191
@<TRIPOS>BOND
     1    1    2 1
     2    2    7 ar
     3    2    3 ar
     4    3    4 ar
     5    3   36 1
     6    4    5 ar
     7    4   37 1
     8    5   14 ar
     9    5    6 ar
    10    6    7 ar
    11    6    8 ar
    12    7   38 1
    13    8    9 ar
    14    9   13 ar
    15    9   10 1
    16   10   11 1
    17   10   39 1
    18   10   40 1
    19   11   12 1
    20   11   41 1
    21   11   42 1
    22   12   13 1
    23   12   43 1
    24   12   44 1
    25   13   14 ar
    26   14   68 2
    27   15   16 1
    28   15   45 1
    29   15   46 1
    30   15   68 1
    31   16   17 1
    32   16   47 1
    33   16   48 1
    34   17   18 1
    35   17   49 1
    36   17   50 1
    37   18   19 1
    38   18   51 1
    39   18   52 1
    40   19   20 1
    41   19   53 1
    42   19   54 1
    43   20   21 1
    44   20   55 1
    45   20   56 1
    46   21   57 1
    47   21   58 1
    48   21   70 1
    49   22   35 ar
    50   22   23 ar
    51   22   70 2
    52   23   29 ar
    53   23   24 ar
    54   24   25 ar
    55   24   59 1
    56   25   26 ar
    57   25   60 1
    58   26   27 1
    59   26   28 ar
    60   28   29 ar
    61   28   61 1
    62   29   30 ar
    63   30   31 ar
    64   31   35 ar
    65   31   32 1
    66   32   33 1
    67   32   62 1
    68   32   63 1
    69   33   34 1
    70   33   64 1
    71   33   65 1
    72   34   35 1
    73   34   66 1
    74   34   67 1
    75   68   69 1
    76   70   71 1
@<TRIPOS>SUBSTRUCTURE
1 UNK 1
@<TRIPOS>COMMENT
CHEMBL212793
PLANTSproteinTorsions
5
962 258.8794
1106 75.4711
1719 118.2870
1729 327.6310
4770 261.1723
PLANTSmolcadARTstart hb
PLANTSmolcadARTstart HB
LINES
0.170639 63.0195 69.0557 0.504 63.787 67.048 0 255 0 5
PLANTSmolcadARTstart HBCH
LINES
PLANTSmolcadARTstart HB-CHO
LINES
PLANTSmolcadARTend
PLANTSmolcadARTstart HB_WATER
LINES
PLANTSmolcadARTend

PLANTSmolcadARTend

@<TRIPOS>MOLECULE
CHEMBL389374_entry_00010_conf_01
92 96 1
SMALL
USER_CHARGES


@<TRIPOS>ATOM
      1 C1          6.3687   69.0865   66.1842 C.3       1 UNK        -0.1371
      2 C2          5.3923   68.7034   65.0863 C.2       1 UNK        -0.1153
      3 C3          5.6855   68.8834   63.7825 C.2       1 UNK        -0.1632
      4 C4          4.7326   68.5583   62.6358 C.3       1 UNK        -0.0426
      5 C5          5.0830   67.1671   62.0549 C.3       1 UNK        -0.1102
      6 C6          4.6064   66.0226   62.9578 C.ar      1 UNK         0.0901
      7 C7          3.7298   66.1992   63.9952 C.ar      1 UNK        -0.2616
      8 C8          3.4171   64.9873   64.7566 C.ar      1 UNK         0.0213
      9 C9          3.9445   63.7909   64.4149 C.ar      1 UNK        -0.3931
     10 C10         4.8381   63.6264   63.2782 C.ar      1 UNK         0.7425
     11 O11         5.3009   62.5451   62.9235 O.2       1 UNK        -0.6310
     12 N12         5.1172   64.7873   62.6244 N.pl3     1 UNK        -0.3309
     13 C13         3.1370   67.5816   64.3740 C.3       1 UNK         0.1730
     14 C14         4.0264   68.1770   65.5362 C.3       1 UNK        -0.1032
     15 C15         3.2733   68.5792   63.1560 C.3       1 UNK        -0.0858
     16 C16         2.2417   68.4110   62.0110 C.3       1 UNK        -0.1313
     17 C17         0.8174   68.2681   62.5450 C.3       1 UNK        -0.1525
     18 C18         0.7658   67.1333   63.5726 C.3       1 UNK        -0.0073
     19 N19         1.6607   67.5084   64.6921 N.am      1 UNK        -0.2760
     20 C20         1.1262   67.4908   65.9493 C.2       1 UNK         0.4676
     21 O21         1.7724   67.1798   66.9522 O.2       1 UNK        -0.5465
     22 C22        -0.3589   67.8913   66.1341 C.3       1 UNK        -0.1694
     23 C23         0.1694   69.6067   67.8774 C.3       1 UNK        -0.0070
     24 C24        -0.4119   67.2126   68.6242 C.3       1 UNK         0.0274
     25 C25        -1.5713   66.1923   68.6969 C.3       1 UNK        -0.1551
     26 C26        -1.3233   65.0466   69.6965 C.3       1 UNK        -0.1242
     27 C27        -0.9008   65.5171   71.1024 C.3       1 UNK        -0.1266
     28 C28        -0.4487   64.3628   72.0149 C.3       1 UNK        -0.1260
     29 C29         0.6007   63.4529   71.3502 C.3       1 UNK        -0.1228
     30 C30         1.0347   62.2792   72.2450 C.3       1 UNK        -0.1554
     31 C31        -0.0387   61.1771   72.3246 C.3       1 UNK         0.0364
     32 C32        -1.1435   61.8355   74.5601 C.3       1 UNK        -0.0069
     33 C33        -2.5440   60.7884   72.6969 C.3       1 UNK         0.1022
     34 C34        -2.9976   60.7586   71.2386 C.ar      1 UNK        -0.0587
     35 C35        -2.2021   61.3403   70.2456 C.ar      1 UNK        -0.1457
     36 C36        -2.6541   61.3163   68.9243 C.ar      1 UNK        -0.0743
     37 C37        -3.8820   60.7219   68.6273 C.ar      1 UNK        -0.1317
     38 C38        -4.6229   60.1676   69.6724 C.ar      1 UNK        -0.0067
     39 N39        -4.2004   60.1808   70.9631 N.ar      1 UNK        -0.2328
     40 H40         4.8576   69.3242   61.8689 H         1 UNK         0.1143
     41 H41         3.0673   69.5747   63.5583 H         1 UNK         0.0933
     42 H42         5.9210   69.8235   66.8516 H         1 UNK         0.0753
     43 H43         6.6398   68.2068   66.7687 H         1 UNK         0.0753
     44 H44         7.2881   69.5145   65.7823 H         1 UNK         0.0753
     45 H45         6.6616   69.2732   63.5311 H         1 UNK         0.1501
     46 H46         4.6982   67.0217   61.0446 H         1 UNK         0.1028
     47 H47         6.1657   67.0962   61.9294 H         1 UNK         0.1028
     48 H48         2.7626   65.0430   65.6133 H         1 UNK         0.1082
     49 H49         3.6995   62.9161   64.9992 H         1 UNK         0.1759
     50 H50         5.7469   64.6981   61.8409 H         1 UNK         0.3246
     51 H51         4.1834   67.4544   66.3384 H         1 UNK         0.0681
     52 H52         3.5188   69.0185   66.0107 H         1 UNK         0.0681
     53 H53         2.3265   69.2231   61.2879 H         1 UNK         0.0842
     54 H54         2.4621   67.5043   61.4470 H         1 UNK         0.0842
     55 H55         0.4626   69.2028   62.9823 H         1 UNK         0.0947
     56 H56         0.1415   68.0426   61.7196 H         1 UNK         0.0947
     57 H57        -0.2544   66.8777   63.8598 H         1 UNK         0.1023
     58 H58         1.1621   66.2203   63.1261 H         1 UNK         0.1023
     59 H59        -0.7180   68.6754   65.4671 H         1 UNK         0.1104
     60 H60        -0.9764   67.0037   65.9888 H         1 UNK         0.1104
     61 H61         1.2319   69.4009   67.7442 H         1 UNK         0.1275
     62 H62        -0.1741   70.3808   67.1900 H         1 UNK         0.1275
     63 H63        -0.0609   69.8827   68.9071 H         1 UNK         0.1275
     64 H64         0.5389   66.7531   68.3542 H         1 UNK         0.1220
     65 H65        -0.2681   67.7351   69.5706 H         1 UNK         0.1220
     66 H66        -2.4840   66.7037   69.0034 H         1 UNK         0.0917
     67 H67        -1.7752   65.7703   67.7129 H         1 UNK         0.0917
     68 H68        -2.2164   64.4235   69.7680 H         1 UNK         0.0801
     69 H69        -0.5423   64.4012   69.2909 H         1 UNK         0.0801
     70 H70        -0.0896   66.2412   71.0115 H         1 UNK         0.0777
     71 H71        -1.7286   66.0425   71.5799 H         1 UNK         0.0777
     72 H72        -0.0421   64.7704   72.9420 H         1 UNK         0.0749
     73 H73        -1.3170   63.7655   72.2985 H         1 UNK         0.0749
     74 H74         0.1965   63.0625   70.4145 H         1 UNK         0.0828
     75 H75         1.4762   64.0463   71.0810 H         1 UNK         0.0828
     76 H76         1.9633   61.8672   71.8494 H         1 UNK         0.0867
     77 H77         1.2579   62.6454   73.2482 H         1 UNK         0.0867
     78 H78        -0.3595   60.8914   71.3215 H         1 UNK         0.1312
     79 H79         0.2941   60.2901   72.8666 H         1 UNK         0.1312
     80 H80        -0.8350   60.8686   74.9604 H         1 UNK         0.1269
     81 H81        -0.3911   62.6036   74.7336 H         1 UNK         0.1269
     82 H82        -2.0998   62.1501   74.9785 H         1 UNK         0.1269
     83 H83        -2.2761   59.7748   72.9985 H         1 UNK         0.1332
     84 H84        -3.3406   61.1371   73.3575 H         1 UNK         0.1332
     85 H85        -1.2561   61.8022   70.4889 H         1 UNK         0.1507
     86 H86        -2.0590   61.7570   68.1376 H         1 UNK         0.1651
     87 H87        -4.2511   60.6937   67.6123 H         1 UNK         0.1709
     88 H88        -5.5787   59.7010   69.4826 H         1 UNK         0.1832
     89 N89        -0.6228   68.3211   67.5545 N.4       1 UNK        -0.2147
     90 H90        -1.5995   68.5756   67.6164 H         1 UNK         0.3185
     91 N91        -1.3202   61.6787   73.0331 N.4       1 UNK        -0.4424
     92 H92        -1.5265   62.5940   72.6570 H         1 UNK         0.2978
@<TRIPOS>BOND
     1    1    2 1
     2    1   42 1
     3    1   43 1
     4    1   44 1
     5    2   14 1
     6    2    3 2
     7    3    4 1
     8    3   45 1
     9    4   40 1
    10    4   15 1
    11    4    5 1
    12    5    6 1
    13    5   46 1
    14    5   47 1
    15    6   12 ar
    16    6    7 ar
    17    7    8 ar
    18    7   13 1
    19    8    9 ar
    20    8   48 1
    21    9   10 ar
    22    9   49 1
    23   10   11 2
    24   10   12 ar
    25   12   50 1
    26   13   19 1
    27   13   14 1
    28   13   15 1
    29   14   51 1
    30   14   52 1
    31   15   41 1
    32   15   16 1
    33   16   17 1
    34   16   53 1
    35   16   54 1
    36   17   18 1
    37   17   55 1
    38   17   56 1
    39   18   19 1
    40   18   57 1
    41   18   58 1
    42   19   20 am BACKBONE|DICT|INTERRES
    43   20   21 2
    44   20   22 1
    45   22   59 1
    46   22   60 1
    47   22   89 1
    48   23   61 1
    49   23   62 1
    50   23   63 1
    51   23   89 1
    52   24   25 1
    53   24   64 1
    54   24   65 1
    55   24   89 1
    56   25   26 1
    57   25   66 1
    58   25   67 1
    59   26   27 1
    60   26   68 1
    61   26   69 1
    62   27   28 1
    63   27   70 1
    64   27   71 1
    65   28   29 1
    66   28   72 1
    67   28   73 1
    68   29   30 1
    69   29   74 1
    70   29   75 1
    71   30   31 1
    72   30   76 1
    73   30   77 1
    74   31   78 1
    75   31   79 1
    76   31   91 1
    77   32   80 1
    78   32   81 1
    79   32   82 1
    80   32   91 1
    81   33   34 1
    82   33   83 1
    83   33   84 1
    84   33   91 1
    85   34   39 ar
    86   34   35 ar
    87   35   36 ar
    88   35   85 1
    89   36   37 ar
    90   36   86 1
    91   37   38 ar
    92   37   87 1
    93   38   39 ar
    94   38   88 1
    95   89   90 1
    96   91   92 1
@<TRIPOS>SUBSTRUCTURE
1 UNK 1
@<TRIPOS>COMMENT
CHEMBL389374
PLANTSproteinTorsions
5
962 195.5854
1106 240.1857
1719 322.5748
1729 252.7523
4770 132.2231
PLANTSmolcadARTstart hb
PLANTSmolcadARTstart HB
LINES
PLANTSmolcadARTstart HBCH
LINES
PLANTSmolcadARTstart HB-CHO
LINES
PLANTSmolcadARTend
PLANTSmolcadARTstart HB_WATER
LINES
PLANTSmolcadARTend

PLANTSmolcadARTend

@<TRIPOS>MOLECULE
CHEMBL599650_entry_00016_conf_01
80 84 1
SMALL
USER_CHARGES


@<TRIPOS>ATOM
      1 C1         -3.8063   60.4804   68.3148 C.3       1 UNK        -0.0070
      2 C2         -5.2499   59.2814   70.0228 C.3       1 UNK         0.0318
      3 C3         -5.8932   59.4270   71.4216 C.3       1 UNK        -0.1353
      4 C4         -4.8889   59.8749   72.4786 C.2       1 UNK        -0.1210
      5 C5         -3.6522   60.3533   72.2055 C.2       1 UNK        -0.1904
      6 C6         -2.7553   60.7828   73.2871 C.2       1 UNK         0.0798
      7 N7         -3.2498   61.0146   74.4916 N.2       1 UNK        -0.2228
      8 S8         -2.0151   61.5059   75.4861 S.3       1 UNK         0.3479
      9 N9         -0.7923   61.4095   74.3720 N.2       1 UNK        -0.2731
     10 C10        -1.3193   60.9970   73.2295 C.2       1 UNK         0.2774
     11 O11        -0.5728   60.7800   72.1081 O.3       1 UNK        -0.3404
     12 C12         0.8546   60.8552   72.1691 C.3       1 UNK         0.2145
     13 C13         1.4961   60.7851   70.7665 C.3       1 UNK        -0.1788
     14 C14         1.1320   61.9700   69.8517 C.3       1 UNK        -0.1544
     15 C15         1.4379   63.3469   70.4644 C.3       1 UNK        -0.0398
     16 C16         1.4602   65.8380   69.8268 C.3       1 UNK        -0.0412
     17 C17         1.1477   66.7668   68.6442 C.3       1 UNK        -0.1577
     18 C18         1.7845   68.1604   68.8087 C.3       1 UNK        -0.1346
     19 C19         1.6682   69.0553   67.5619 C.3       1 UNK        -0.0020
     20 N20         2.4612   68.5744   66.4392 N.pl3     1 UNK        -0.5003
     21 C21         3.8018   68.8785   66.0948 C.ar      1 UNK         0.2688
     22 C22         4.2062   68.4857   64.7665 C.ar      1 UNK         0.0560
     23 C23         3.3353   67.8727   63.8091 C.ar      1 UNK        -0.2489
     24 C24         3.7906   67.5189   62.5392 C.ar      1 UNK        -0.1135
     25 C25         5.1104   67.7501   62.1661 C.ar      1 UNK         0.0018
     26 C26         6.0015   68.3390   63.0568 C.ar      1 UNK        -0.3462
     27 C27         5.5489   68.7005   64.3452 C.ar      1 UNK         0.3118
     28 C28         6.0804   69.6512   66.4826 C.ar      1 UNK         0.1718
     29 C29         4.7575   69.4980   66.9551 C.ar      1 UNK        -0.2160
     30 C30         4.4611   69.9597   68.3972 C.3       1 UNK        -0.0688
     31 C31         5.5196   70.8980   69.0095 C.3       1 UNK        -0.1398
     32 C32         6.9364   70.3823   68.7539 C.3       1 UNK        -0.1305
     33 C33         7.2079   70.3444   67.2457 C.3       1 UNK        -0.1156
     34 C34        -3.1470   60.4813   70.7609 C.3       1 UNK         0.0869
     35 H35        -3.2424   59.5583   68.1643 H         1 UNK         0.1289
     36 H36        -4.6755   60.5316   67.6577 H         1 UNK         0.1289
     37 H37        -3.1759   61.3621   68.1930 H         1 UNK         0.1289
     38 H38        -5.9974   59.2499   69.2285 H         1 UNK         0.1204
     39 H39        -4.6166   58.3944   69.9523 H         1 UNK         0.1204
     40 H40        -6.7082   60.1510   71.3898 H         1 UNK         0.1310
     41 H41        -6.3430   58.4776   71.7135 H         1 UNK         0.1310
     42 H42        -5.2042   59.7956   73.5080 H         1 UNK         0.1860
     43 H43         1.0956   61.8119   72.6324 H         1 UNK         0.0305
     44 H44         1.2622   60.0903   72.8333 H         1 UNK         0.0305
     45 H45         2.5815   60.7534   70.8650 H         1 UNK         0.1119
     46 H46         1.2165   59.8475   70.2841 H         1 UNK         0.1119
     47 H47         1.6504   61.8627   68.8972 H         1 UNK         0.0814
     48 H48         0.0669   61.9157   69.6207 H         1 UNK         0.0814
     49 H49         0.9562   63.4871   71.4335 H         1 UNK         0.1396
     50 H50         2.5062   63.5538   70.5386 H         1 UNK         0.1396
     51 H51         0.9993   66.1731   70.7574 H         1 UNK         0.1373
     52 H52         2.5325   65.6905   69.9672 H         1 UNK         0.1373
     53 H53         1.5097   66.3101   67.7215 H         1 UNK         0.0912
     54 H54         0.0668   66.8679   68.5338 H         1 UNK         0.0912
     55 H55         1.3356   68.6679   69.6646 H         1 UNK         0.0984
     56 H56         2.8422   68.0456   69.0503 H         1 UNK         0.0984
     57 H57         0.6196   69.1153   67.2731 H         1 UNK         0.0842
     58 H58         2.0048   70.0588   67.8180 H         1 UNK         0.0842
     59 H59         1.9611   67.9925   65.7826 H         1 UNK         0.2687
     60 H60         2.3025   67.6776   64.0573 H         1 UNK         0.1709
     61 H61         3.1113   67.0603   61.8351 H         1 UNK         0.1785
     62 H62         5.4447   67.4692   61.1778 H         1 UNK         0.1822
     63 H63         7.0282   68.5182   62.7708 H         1 UNK         0.2237
     64 H64         3.5240   70.5045   68.4535 H         1 UNK         0.0892
     65 H65         4.3749   69.0771   69.0321 H         1 UNK         0.0892
     66 H66         5.4137   71.9000   68.5894 H         1 UNK         0.0990
     67 H67         5.3458   71.0008   70.0814 H         1 UNK         0.0990
     68 H68         7.6681   71.0220   69.2492 H         1 UNK         0.1001
     69 H69         7.0547   69.3863   69.1842 H         1 UNK         0.1001
     70 H70         8.1682   69.8607   67.0577 H         1 UNK         0.1212
     71 H71         7.2962   71.3678   66.8768 H         1 UNK         0.1212
     72 H72        -2.5071   59.6347   70.5043 H         1 UNK         0.1339
     73 H73        -2.6087   61.4146   70.5881 H         1 UNK         0.1339
     74 N74        -4.3312   60.4937   69.7638 N.4       1 UNK        -0.4433
     75 H75        -4.8717   61.3345   69.9128 H         1 UNK         0.3274
     76 N76         0.8752   64.4448   69.5488 N.4       1 UNK        -0.2662
     77 H77         1.0695   64.1952   68.5890 H         1 UNK         0.3062
     78 H78        -0.1278   64.4855   69.6636 H         1 UNK         0.3062
     79 N79         6.4062   69.2746   65.2395 N.pl3     1 UNK        -0.2641
     80 H80         7.3579   69.4333   64.9421 H         1 UNK         0.3280
@<TRIPOS>BOND
     1    1   35 1
     2    1   36 1
     3    1   37 1
     4    1   74 1
     5    2    3 1
     6    2   38 1
     7    2   39 1
     8    2   74 1
     9    3    4 1
    10    3   40 1
    11    3   41 1
    12    4    5 2
    13    4   42 1
    14    5    6 1
    15    5   34 1
    16    6   10 1
    17    6    7 2
    18    7    8 1
    19    8    9 1
    20    9   10 2
    21   10   11 1
    22   11   12 1
    23   12   13 1
    24   12   43 1
    25   12   44 1
    26   13   14 1
    27   13   45 1
    28   13   46 1
    29   14   15 1
    30   14   47 1
    31   14   48 1
    32   15   49 1
    33   15   50 1
    34   15   76 1
    35   16   17 1
    36   16   51 1
    37   16   52 1
    38   16   76 1
    39   17   18 1
    40   17   53 1
    41   17   54 1
    42   18   19 1
    43   18   55 1
    44   18   56 1
    45   19   20 1
    46   19   57 1
    47   19   58 1
    48   20   21 1
    49   20   59 1
    50   21   29 ar
    51   21   22 ar
    52   22   27 ar
    53   22   23 ar
    54   23   24 ar
    55   23   60 1
    56   24   25 ar
    57   24   61 1
    58   25   26 ar
    59   25   62 1
    60   26   27 ar
    61   26   63 1
    62   27   79 ar
    63   28   33 1
    64   28   29 ar
    65   28   79 ar
    66   29   30 1
    67   30   31 1
    68   30   64 1
    69   30   65 1
    70   31   32 1
    71   31   66 1
    72   31   67 1
    73   32   33 1
    74   32   68 1
    75   32   69 1
    76   33   70 1
    77   33   71 1
    78   34   72 1
    79   34   73 1
    80   34   74 1
    81   74   75 1
    82   76   77 1
    83   76   78 1
    84   79   80 1
@<TRIPOS>SUBSTRUCTURE
1 UNK 1
@<TRIPOS>COMMENT
CHEMBL599650
PLANTSproteinTorsions
5
962 257.3229
1106 269.5049
1719 97.8779
1729 127.4798
4770 285.6123
PLANTSmolcadARTstart hb
PLANTSmolcadARTstart HB
LINES
1.06953 64.1952 68.589 0.504 63.787 67.048 0 255 0 5
-3.24984 61.0146 74.4916 -4.31641 62.808 74.2766 0 255 0 5
PLANTSmolcadARTstart HBCH
LINES
PLANTSmolcadARTstart HB-CHO
LINES
PLANTSmolcadARTend
PLANTSmolcadARTstart HB_WATER
LINES
PLANTSmolcadARTend

PLANTSmolcadARTend

@<TRIPOS>MOLECULE
CHEMBL75985_entry_00017_conf_01
80 85 1
SMALL
USER_CHARGES


@<TRIPOS>ATOM
      1 C1         -1.0659   61.4561   74.9699 C.ar      1 UNK        -0.2418
      2 C2         -0.9163   61.6861   73.6026 C.ar      1 UNK        -0.1043
      3 C3         -1.9014   61.2265   72.6691 C.ar      1 UNK        -0.0240
      4 C4         -1.8877   61.3882   71.2269 C.ar      1 UNK         0.3062
      5 N5         -0.8794   62.0231   70.4641 N.pl3     1 UNK        -0.4998
      6 C6          0.3320   62.6746   70.9328 C.3       1 UNK        -0.0123
      7 C7          0.0422   63.8994   71.8143 C.3       1 UNK        -0.1401
      8 C8         -0.8970   64.9130   71.1371 C.3       1 UNK        -0.1266
      9 C9         -0.3210   65.4800   69.8248 C.3       1 UNK        -0.1273
     10 C10         1.2036   65.7089   69.8464 C.3       1 UNK        -0.1273
     11 C11         1.7467   66.5015   68.6412 C.3       1 UNK        -0.1266
     12 C12         1.0018   67.8335   68.4196 C.3       1 UNK        -0.1401
     13 C13         1.6349   68.7426   67.3512 C.3       1 UNK        -0.0123
     14 N14         2.9720   69.1899   67.7070 N.pl3     1 UNK        -0.4998
     15 C15         4.1348   69.2153   66.9024 C.ar      1 UNK         0.3062
     16 C16         4.2375   68.7672   65.5259 C.ar      1 UNK        -0.0240
     17 C17         3.1957   68.2082   64.7166 C.ar      1 UNK        -0.1043
     18 C18         3.4459   67.8157   63.4021 C.ar      1 UNK        -0.2418
     19 C19         4.7238   67.9754   62.8804 C.ar      1 UNK         0.1305
     20 N20         5.7530   68.4990   63.5844 N.ar      1 UNK        -0.3274
     21 C21         5.4989   68.8789   64.8635 C.ar      1 UNK         0.3620
     22 C22         6.4937   69.8346   66.8230 C.ar      1 UNK         0.1728
     23 C23         5.2855   69.7474   67.5400 C.ar      1 UNK        -0.2539
     24 C24         5.2558   70.2934   68.9846 C.3       1 UNK        -0.0725
     25 C25         6.6426   70.3486   69.6514 C.3       1 UNK        -0.1374
     26 C26         7.6551   71.0470   68.7361 C.3       1 UNK        -0.1308
     27 C27         7.8310   70.2649   67.4246 C.3       1 UNK        -0.1140
     28 C28        -2.9641   60.8622   70.4659 C.ar      1 UNK        -0.2539
     29 C29        -4.0075   60.1834   71.1234 C.ar      1 UNK         0.1728
     30 C30        -5.2760   59.6724   70.4416 C.3       1 UNK        -0.1140
     31 C31        -5.0987   59.5258   68.9221 C.3       1 UNK        -0.1308
     32 C32        -4.4221   60.7704   68.3355 C.3       1 UNK        -0.1374
     33 C33        -3.0110   60.9529   68.9246 C.3       1 UNK        -0.0725
     34 C34        -2.9999   60.5356   73.2686 C.ar      1 UNK         0.3620
     35 N35        -3.1560   60.3084   74.5984 N.ar      1 UNK        -0.3274
     36 C36        -2.1882   60.7720   75.4213 C.ar      1 UNK         0.1305
     37 H37        -0.3205   61.8051   75.6699 H         1 UNK         0.1943
     38 H38        -0.0355   62.2188   73.3031 H         1 UNK         0.1867
     39 H39        -1.0108   62.0233   69.4628 H         1 UNK         0.2731
     40 H40         0.9382   61.9671   71.4991 H         1 UNK         0.0826
     41 H41         0.9381   62.9838   70.0807 H         1 UNK         0.0826
     42 H42        -0.3942   63.5719   72.7596 H         1 UNK         0.0829
     43 H43         0.9825   64.3896   72.0729 H         1 UNK         0.0829
     44 H44        -1.8558   64.4325   70.9406 H         1 UNK         0.0725
     45 H45        -1.1001   65.7335   71.8273 H         1 UNK         0.0725
     46 H46        -0.5525   64.7906   69.0113 H         1 UNK         0.0722
     47 H47        -0.8254   66.4147   69.5747 H         1 UNK         0.0722
     48 H48         1.4814   66.2131   70.7733 H         1 UNK         0.0722
     49 H49         1.6963   64.7360   69.8788 H         1 UNK         0.0722
     50 H50         2.8092   66.7010   68.7886 H         1 UNK         0.0725
     51 H51         1.6712   65.8937   67.7392 H         1 UNK         0.0725
     52 H52        -0.0353   67.6274   68.1492 H         1 UNK         0.0829
     53 H53         0.9614   68.3836   69.3608 H         1 UNK         0.0829
     54 H54         1.6626   68.2145   66.3978 H         1 UNK         0.0826
     55 H55         1.0127   69.6302   67.2310 H         1 UNK         0.0826
     56 H56         3.0753   69.5317   68.6517 H         1 UNK         0.2731
     57 H57         2.1946   68.0679   65.0738 H         1 UNK         0.1867
     58 H58         2.6575   67.3930   62.7963 H         1 UNK         0.1943
     59 H59         4.9414   67.6779   61.8649 H         1 UNK         0.1740
     60 H60         4.8391   71.3015   68.9552 H         1 UNK         0.0945
     61 H61         4.5938   69.7078   69.6234 H         1 UNK         0.0945
     62 H62         6.5740   70.8747   70.6045 H         1 UNK         0.0954
     63 H63         6.9855   69.3388   69.8839 H         1 UNK         0.0954
     64 H64         7.3182   72.0627   68.5216 H         1 UNK         0.0995
     65 H65         8.6166   71.1447   69.2417 H         1 UNK         0.0995
     66 H66         8.4152   69.3670   67.6334 H         1 UNK         0.1181
     67 H67         8.4099   70.8583   66.7147 H         1 UNK         0.1181
     68 H68        -5.5968   58.7212   70.8699 H         1 UNK         0.1181
     69 H69        -6.0770   60.3891   70.6303 H         1 UNK         0.1181
     70 H70        -4.4980   58.6419   68.7007 H         1 UNK         0.0995
     71 H71        -6.0679   59.3631   68.4484 H         1 UNK         0.0995
     72 H72        -4.3607   60.6861   67.2495 H         1 UNK         0.0954
     73 H73        -5.0290   61.6543   68.5393 H         1 UNK         0.0954
     74 H74        -2.6138   61.9037   68.5672 H         1 UNK         0.0945
     75 H75        -2.3584   60.1773   68.5212 H         1 UNK         0.0945
     76 H76        -2.3266   60.5836   76.4762 H         1 UNK         0.1740
     77 N77         6.5518   69.4022   65.5583 N.pl3     1 UNK        -0.2331
     78 H78         7.4428   69.4573   65.0864 H         1 UNK         0.3104
     79 N79        -3.9886   60.0605   72.4553 N.pl3     1 UNK        -0.2331
     80 H80        -4.7678   59.5895   72.8921 H         1 UNK         0.3104
@<TRIPOS>BOND
     1    1   36 ar
     2    1    2 ar
     3    1   37 1
     4    2    3 ar
     5    2   38 1
     6    3   34 ar
     7    3    4 ar
     8    4    5 1
     9    4   28 ar
    10    5    6 1
    11    5   39 1
    12    6    7 1
    13    6   40 1
    14    6   41 1
    15    7    8 1
    16    7   42 1
    17    7   43 1
    18    8    9 1
    19    8   44 1
    20    8   45 1
    21    9   10 1
    22    9   46 1
    23    9   47 1
    24   10   11 1
    25   10   48 1
    26   10   49 1
    27   11   12 1
    28   11   50 1
    29   11   51 1
    30   12   13 1
    31   12   52 1
    32   12   53 1
    33   13   14 1
    34   13   54 1
    35   13   55 1
    36   14   15 1
    37   14   56 1
    38   15   23 ar
    39   15   16 ar
    40   16   21 ar
    41   16   17 ar
    42   17   18 ar
    43   17   57 1
    44   18   19 ar
    45   18   58 1
    46   19   20 ar
    47   19   59 1
    48   20   21 ar
    49   21   77 ar
    50   22   27 1
    51   22   23 ar
    52   22   77 ar
    53   23   24 1
    54   24   25 1
    55   24   60 1
    56   24   61 1
    57   25   26 1
    58   25   62 1
    59   25   63 1
    60   26   27 1
    61   26   64 1
    62   26   65 1
    63   27   66 1
    64   27   67 1
    65   28   33 1
    66   28   29 ar
    67   29   30 1
    68   29   79 ar
    69   30   31 1
    70   30   68 1
    71   30   69 1
    72   31   32 1
    73   31   70 1
    74   31   71 1
    75   32   33 1
    76   32   72 1
    77   32   73 1
    78   33   74 1
    79   33   75 1
    80   34   35 ar
    81   34   79 ar
    82   35   36 ar
    83   36   76 1
    84   77   78 1
    85   79   80 1
@<TRIPOS>SUBSTRUCTURE
1 UNK 1
@<TRIPOS>COMMENT
CHEMBL75985
PLANTSproteinTorsions
5
962 29.7068
1106 48.1287
1719 61.0109
1729 195.0463
4770 299.2808
PLANTSmolcadARTstart hb
PLANTSmolcadARTstart HB
LINES
PLANTSmolcadARTstart HBCH
LINES
PLANTSmolcadARTstart HB-CHO
LINES
PLANTSmolcadARTend
PLANTSmolcadARTstart HB_WATER
LINES
PLANTSmolcadARTend

PLANTSmolcadARTend

@<TRIPOS>MOLECULE
CHEMBL1084263_entry_00001_conf_01
83 87 1
SMALL
USER_CHARGES


@<TRIPOS>ATOM
      1 O1         -2.4506   62.9854   75.3152 O.2       1 UNK        -0.5328
      2 C2         -1.5860   62.3339   74.7270 C.2       1 UNK         0.4799
      3 C3         -1.7579   60.8187   74.5451 C.3       1 UNK        -0.1513
      4 C4         -2.9644   60.4391   73.6588 C.3       1 UNK        -0.1138
      5 C5         -2.7173   60.7491   72.1962 C.ar      1 UNK        -0.2913
      6 C6         -1.6074   61.3577   71.6385 C.ar      1 UNK        -0.1281
      7 N7         -1.7473   61.4566   70.2788 N.pl3     1 UNK        -0.2269
      8 C8         -2.9544   60.9176   69.8952 C.ar      1 UNK         0.1003
      9 C9         -3.5406   60.7860   68.6316 C.ar      1 UNK        -0.2582
     10 C10        -4.7972   60.1831   68.5764 C.ar      1 UNK        -0.1614
     11 C11        -5.4457   59.7307   69.7222 C.ar      1 UNK        -0.1691
     12 C12        -4.8611   59.8622   70.9804 C.ar      1 UNK        -0.2843
     13 C13        -3.5948   60.4619   71.0893 C.ar      1 UNK         0.2649
     14 N14        -0.4788   62.8841   74.1962 N.am      1 UNK        -0.5878
     15 C15        -0.1457   64.3072   74.2285 C.3       1 UNK         0.1156
     16 C16        -0.8487   65.1505   73.1454 C.3       1 UNK        -0.1530
     17 C17        -0.1294   65.0828   71.7864 C.3       1 UNK        -0.1260
     18 C18         0.3862   63.6750   71.4372 C.3       1 UNK        -0.1283
     19 C19         0.9708   63.5969   70.0153 C.3       1 UNK        -0.1292
     20 C20         2.2405   64.4468   69.8297 C.3       1 UNK        -0.1292
     21 C21         1.9435   65.9571   69.8016 C.3       1 UNK        -0.1286
     22 C22         1.0350   66.3739   68.6315 C.3       1 UNK        -0.1277
     23 C23         0.6872   67.8763   68.6509 C.3       1 UNK        -0.1392
     24 C24         1.8907   68.8026   68.4023 C.3       1 UNK        -0.0021
     25 N25         2.2683   68.8671   66.9964 N.pl3     1 UNK        -0.5336
     26 C26         3.5823   68.9770   66.4803 C.ar      1 UNK         0.1641
     27 C27         4.7029   69.4805   67.1985 C.ar      1 UNK        -0.1375
     28 C28         4.5992   70.0625   68.6251 C.3       1 UNK        -0.0654
     29 C29         5.8938   70.6578   69.2244 C.3       1 UNK        -0.1325
     30 C30         6.8549   71.2010   68.1669 C.3       1 UNK        -0.1334
     31 C31         7.2033   70.0602   67.2090 C.3       1 UNK        -0.0740
     32 C32         5.9487   69.5200   66.5287 C.ar      1 UNK         0.1082
     33 N33         6.1061   69.1562   65.2359 N.ar      1 UNK        -0.3321
     34 C34         5.0537   68.6846   64.5349 C.ar      1 UNK         0.1690
     35 C35         5.2722   68.3009   63.1892 C.ar      1 UNK        -0.1605
     36 C36         4.2232   67.8050   62.4220 C.ar      1 UNK         0.0824
     37 Cl37        4.5019   67.3420   60.7827 Cl        1 UNK        -0.1495
     38 C38         2.9520   67.6811   62.9697 C.ar      1 UNK        -0.1285
     39 C39         2.7102   68.0525   64.2892 C.ar      1 UNK        -0.1671
     40 C40         3.7583   68.5691   65.1138 C.ar      1 UNK         0.0093
     41 H41        -0.8394   60.3760   74.1580 H         1 UNK         0.0852
     42 H42        -1.9014   60.3778   75.5335 H         1 UNK         0.0852
     43 H43        -3.2206   59.3854   73.7838 H         1 UNK         0.0834
     44 H44        -3.8386   60.9978   73.9976 H         1 UNK         0.0834
     45 H45        -0.7096   61.7339   72.1071 H         1 UNK         0.2026
     46 H46        -1.0412   61.8708   69.6875 H         1 UNK         0.2900
     47 H47        -3.0495   61.1321   67.7339 H         1 UNK         0.1679
     48 H48        -5.2813   60.0642   67.6182 H         1 UNK         0.1499
     49 H49        -6.4186   59.2697   69.6336 H         1 UNK         0.1500
     50 H50        -5.3789   59.5048   71.8583 H         1 UNK         0.1818
     51 H51         0.1781   62.2824   73.7211 H         1 UNK         0.3006
     52 H52        -0.4148   64.6934   75.2122 H         1 UNK         0.0791
     53 H53         0.9360   64.4456   74.1723 H         1 UNK         0.0791
     54 H54        -1.8761   64.8047   73.0230 H         1 UNK         0.0746
     55 H55        -0.9100   66.1894   73.4733 H         1 UNK         0.0746
     56 H56        -0.8066   65.4251   71.0021 H         1 UNK         0.0655
     57 H57         0.7100   65.7801   71.7905 H         1 UNK         0.0655
     58 H58         1.1495   63.3799   72.1592 H         1 UNK         0.0667
     59 H59        -0.4260   62.9533   71.5377 H         1 UNK         0.0667
     60 H60         1.1935   62.5565   69.7732 H         1 UNK         0.0655
     61 H61         0.2151   63.9218   69.2985 H         1 UNK         0.0655
     62 H62         2.9413   64.2311   70.6378 H         1 UNK         0.0659
     63 H63         2.7409   64.1561   68.9045 H         1 UNK         0.0659
     64 H64         1.4775   66.2522   70.7431 H         1 UNK         0.0665
     65 H65         2.8839   66.5073   69.7409 H         1 UNK         0.0665
     66 H66         1.5243   66.1306   67.6871 H         1 UNK         0.0673
     67 H67         0.1188   65.7824   68.6620 H         1 UNK         0.0673
     68 H68        -0.0856   68.0815   67.9081 H         1 UNK         0.0737
     69 H69         0.2471   68.1307   69.6162 H         1 UNK         0.0737
     70 H70         1.6571   69.7883   68.7971 H         1 UNK         0.0693
     71 H71         2.7529   68.4282   68.9560 H         1 UNK         0.0693
     72 H72         1.6216   68.3973   66.3792 H         1 UNK         0.2556
     73 H73         3.8491   70.8541   68.6058 H         1 UNK         0.0784
     74 H74         4.2549   69.2975   69.3198 H         1 UNK         0.0784
     75 H75         5.6458   71.4382   69.9448 H         1 UNK         0.0721
     76 H76         6.4086   69.8853   69.7989 H         1 UNK         0.0721
     77 H77         6.4047   72.0362   67.6277 H         1 UNK         0.0714
     78 H78         7.7591   71.5832   68.6420 H         1 UNK         0.0714
     79 H79         7.9349   70.4042   66.4750 H         1 UNK         0.0917
     80 H80         7.6862   69.2493   67.7567 H         1 UNK         0.0917
     81 H81         6.2607   68.3946   62.7619 H         1 UNK         0.1628
     82 H82         2.1424   67.2939   62.3682 H         1 UNK         0.1450
     83 H83         1.7101   67.9437   64.6823 H         1 UNK         0.1296
@<TRIPOS>BOND
     1    1    2 2
     2    2    3 1
     3    2   14 am BACKBONE|DICT|INTERRES
     4    3    4 1
     5    3   41 1
     6    3   42 1
     7    4    5 1
     8    4   43 1
     9    4   44 1
    10    5   13 ar
    11    5    6 ar
    12    6    7 ar
    13    6   45 1
    14    7    8 ar
    15    7   46 1
    16    8   13 ar
    17    8    9 ar
    18    9   10 ar
    19    9   47 1
    20   10   11 ar
    21   10   48 1
    22   11   12 ar
    23   11   49 1
    24   12   13 ar
    25   12   50 1
    26   14   15 1
    27   14   51 1
    28   15   16 1
    29   15   52 1
    30   15   53 1
    31   16   17 1
    32   16   54 1
    33   16   55 1
    34   17   18 1
    35   17   56 1
    36   17   57 1
    37   18   19 1
    38   18   58 1
    39   18   59 1
    40   19   20 1
    41   19   60 1
    42   19   61 1
    43   20   21 1
    44   20   62 1
    45   20   63 1
    46   21   22 1
    47   21   64 1
    48   21   65 1
    49   22   23 1
    50   22   66 1
    51   22   67 1
    52   23   24 1
    53   23   68 1
    54   23   69 1
    55   24   25 1
    56   24   70 1
    57   24   71 1
    58   25   26 1
    59   25   72 1
    60   26   40 ar
    61   26   27 ar
    62   27   32 ar
    63   27   28 1
    64   28   29 1
    65   28   73 1
    66   28   74 1
    67   29   30 1
    68   29   75 1
    69   29   76 1
    70   30   31 1
    71   30   77 1
    72   30   78 1
    73   31   32 1
    74   31   79 1
    75   31   80 1
    76   32   33 ar
    77   33   34 ar
    78   34   40 ar
    79   34   35 ar
    80   35   36 ar
    81   35   81 1
    82   36   37 1
    83   36   38 ar
    84   38   39 ar
    85   38   82 1
    86   39   40 ar
    87   39   83 1
@<TRIPOS>SUBSTRUCTURE
1 UNK 1
@<TRIPOS>COMMENT
CHEMBL1084263
PLANTSproteinTorsions
5
962 309.6396
1106 267.4164
1719 201.8887
1729 222.9852
4770 248.2333
PLANTSmolcadARTstart hb
PLANTSmolcadARTstart HB
LINES
-2.45058 62.9854 75.3152 -3.8444 63.311 74.1695 0 255 0 5
PLANTSmolcadARTstart HBCH
LINES
PLANTSmolcadARTstart HB-CHO
LINES
PLANTSmolcadARTend
PLANTSmolcadARTstart HB_WATER
LINES
PLANTSmolcadARTend

PLANTSmolcadARTend

@<TRIPOS>MOLECULE
CHEMBL238230_entry_00007_conf_01
78 83 1
SMALL
USER_CHARGES


@<TRIPOS>ATOM
      1 O1         -0.0309   65.7775   70.2106 O.2       1 UNK        -0.4344
      2 C2          1.1437   65.7091   69.8478 C.2       1 UNK         0.4229
      3 C3          1.8485   66.8573   69.1118 C.3       1 UNK        -0.1908
      4 C4          0.9081   67.9646   68.5922 C.3       1 UNK        -0.1321
      5 C5          1.6751   69.1125   67.9187 C.3       1 UNK        -0.0124
      6 N6          2.3624   68.6884   66.7082 N.pl3     1 UNK        -0.4997
      7 C7          3.7141   68.8808   66.3288 C.ar      1 UNK         0.2863
      8 C8          4.0497   68.4607   64.9900 C.ar      1 UNK         0.0673
      9 C9          3.1311   67.8287   64.0919 C.ar      1 UNK        -0.2247
     10 C10         3.5200   67.4492   62.8076 C.ar      1 UNK        -0.1314
     11 C11         4.8167   67.6782   62.3595 C.ar      1 UNK        -0.0018
     12 C12         5.7508   68.2901   63.1888 C.ar      1 UNK        -0.3585
     13 C13         5.3658   68.6761   64.4920 C.ar      1 UNK         0.3147
     14 C14         6.0024   69.6818   66.5747 C.ar      1 UNK         0.1751
     15 C15         4.7257   69.4726   67.1428 C.ar      1 UNK        -0.2416
     16 C16         4.5048   69.9546   68.5915 C.3       1 UNK        -0.0725
     17 C17         5.7956   70.2346   69.3861 C.3       1 UNK        -0.1370
     18 C18         6.7940   71.0460   68.5591 C.3       1 UNK        -0.1301
     19 C19         7.2111   70.2441   67.3209 C.3       1 UNK        -0.1134
     20 C20         1.9757   64.4535   70.1240 C.3       1 UNK        -0.1908
     21 C21         1.1784   63.1349   69.9914 C.3       1 UNK        -0.1321
     22 C22         0.0123   62.9536   70.9852 C.3       1 UNK        -0.0124
     23 N23        -0.9754   61.9908   70.5193 N.pl3     1 UNK        -0.4997
     24 C24        -2.0344   61.3743   71.2298 C.ar      1 UNK         0.2863
     25 C25        -3.1128   60.8653   70.4179 C.ar      1 UNK         0.0673
     26 C26        -3.1799   60.9994   68.9939 C.ar      1 UNK        -0.2247
     27 C27        -4.2522   60.4821   68.2682 C.ar      1 UNK        -0.1314
     28 C28        -5.2920   59.8175   68.9100 C.ar      1 UNK        -0.0018
     29 C29        -5.2782   59.6562   70.2915 C.ar      1 UNK        -0.3585
     30 C30        -4.1953   60.1766   71.0344 C.ar      1 UNK         0.3147
     31 C31        -3.1793   60.4806   73.1861 C.ar      1 UNK         0.1751
     32 C32        -2.0900   61.1998   72.6450 C.ar      1 UNK        -0.2416
     33 C33        -1.0066   61.6937   73.6260 C.3       1 UNK        -0.0725
     34 C34        -1.4343   61.7122   75.1070 C.3       1 UNK        -0.1370
     35 C35        -2.1424   60.4141   75.4988 C.3       1 UNK        -0.1301
     36 C36        -3.4268   60.2566   74.6770 C.3       1 UNK        -0.1134
     37 H37         2.5835   67.2981   69.7857 H         1 UNK         0.0944
     38 H38         2.4004   66.4340   68.2721 H         1 UNK         0.0944
     39 H39         0.1938   67.5421   67.8826 H         1 UNK         0.0974
     40 H40         0.3117   68.3626   69.4157 H         1 UNK         0.0974
     41 H41         0.9881   69.9312   67.7086 H         1 UNK         0.0792
     42 H42         2.3996   69.4994   68.6339 H         1 UNK         0.0792
     43 H43         1.7988   68.1476   66.0684 H         1 UNK         0.2747
     44 H44         2.1153   67.6311   64.4011 H         1 UNK         0.1870
     45 H45         2.8061   66.9716   62.1520 H         1 UNK         0.1743
     46 H46         5.0990   67.3785   61.3606 H         1 UNK         0.1731
     47 H47         6.7590   68.4702   62.8439 H         1 UNK         0.2158
     48 H48         3.9108   70.8688   68.5654 H         1 UNK         0.0938
     49 H49         3.9584   69.2178   69.1722 H         1 UNK         0.0938
     50 H50         5.5534   70.7648   70.3082 H         1 UNK         0.0950
     51 H51         6.2546   69.2924   69.6915 H         1 UNK         0.0950
     52 H52         6.3474   71.9962   68.2610 H         1 UNK         0.0987
     53 H53         7.6715   71.2920   69.1585 H         1 UNK         0.0987
     54 H54         7.8408   69.4103   67.6362 H         1 UNK         0.1145
     55 H55         7.8232   70.8686   66.6675 H         1 UNK         0.1145
     56 H56         2.8183   64.4415   69.4319 H         1 UNK         0.0944
     57 H57         2.4013   64.5282   71.1252 H         1 UNK         0.0944
     58 H58         0.7864   63.0733   68.9750 H         1 UNK         0.0974
     59 H59         1.8573   62.2858   70.0868 H         1 UNK         0.0974
     60 H60         0.4032   62.6659   71.9600 H         1 UNK         0.0792
     61 H61        -0.4972   63.9097   71.0973 H         1 UNK         0.0792
     62 H62        -0.9368   61.7905   69.5304 H         1 UNK         0.2747
     63 H63        -2.3946   61.5112   68.4572 H         1 UNK         0.1870
     64 H64        -4.2776   60.5992   67.1944 H         1 UNK         0.1743
     65 H65        -6.1152   59.4243   68.3311 H         1 UNK         0.1731
     66 H66        -6.0836   59.1393   70.7936 H         1 UNK         0.2158
     67 H67        -0.1318   61.0499   73.5267 H         1 UNK         0.0938
     68 H68        -0.6997   62.7099   73.3984 H         1 UNK         0.0938
     69 H69        -0.5612   61.8693   75.7420 H         1 UNK         0.0950
     70 H70        -2.0969   62.5598   75.2914 H         1 UNK         0.0950
     71 H71        -1.4802   59.5626   75.3323 H         1 UNK         0.0987
     72 H72        -2.3789   60.4174   76.5637 H         1 UNK         0.0987
     73 H73        -4.1573   60.9916   75.0192 H         1 UNK         0.1145
     74 H74        -3.8630   59.2732   74.8614 H         1 UNK         0.1145
     75 N75         6.2640   69.2798   65.3244 N.pl3     1 UNK        -0.2876
     76 H76         7.2001   69.4284   64.9762 H         1 UNK         0.3251
     77 N77        -4.1570   60.0274   72.3910 N.pl3     1 UNK        -0.2876
     78 H78        -4.9272   59.5459   72.8321 H         1 UNK         0.3251
@<TRIPOS>BOND
     1    1    2 2
     2    2    3 1
     3    2   20 1
     4    3    4 1
     5    3   37 1
     6    3   38 1
     7    4    5 1
     8    4   39 1
     9    4   40 1
    10    5    6 1
    11    5   41 1
    12    5   42 1
    13    6    7 1
    14    6   43 1
    15    7   15 ar
    16    7    8 ar
    17    8   13 ar
    18    8    9 ar
    19    9   10 ar
    20    9   44 1
    21   10   11 ar
    22   10   45 1
    23   11   12 ar
    24   11   46 1
    25   12   13 ar
    26   12   47 1
    27   13   75 ar
    28   14   19 1
    29   14   15 ar
    30   14   75 ar
    31   15   16 1
    32   16   17 1
    33   16   48 1
    34   16   49 1
    35   17   18 1
    36   17   50 1
    37   17   51 1
    38   18   19 1
    39   18   52 1
    40   18   53 1
    41   19   54 1
    42   19   55 1
    43   20   21 1
    44   20   56 1
    45   20   57 1
    46   21   22 1
    47   21   58 1
    48   21   59 1
    49   22   23 1
    50   22   60 1
    51   22   61 1
    52   23   24 1
    53   23   62 1
    54   24   32 ar
    55   24   25 ar
    56   25   30 ar
    57   25   26 ar
    58   26   27 ar
    59   26   63 1
    60   27   28 ar
    61   27   64 1
    62   28   29 ar
    63   28   65 1
    64   29   30 ar
    65   29   66 1
    66   30   77 ar
    67   31   36 1
    68   31   32 ar
    69   31   77 ar
    70   32   33 1
    71   33   34 1
    72   33   67 1
    73   33   68 1
    74   34   35 1
    75   34   69 1
    76   34   70 1
    77   35   36 1
    78   35   71 1
    79   35   72 1
    80   36   73 1
    81   36   74 1
    82   75   76 1
    83   77   78 1
@<TRIPOS>SUBSTRUCTURE
1 UNK 1
@<TRIPOS>COMMENT
CHEMBL238230
PLANTSproteinTorsions
5
962 232.0718
1106 246.5548
1719 265.4972
1729 203.2563
4770 290.3064
PLANTSmolcadARTstart hb
PLANTSmolcadARTstart HB
LINES
PLANTSmolcadARTstart HBCH
LINES
PLANTSmolcadARTstart HB-CHO
LINES
PLANTSmolcadARTend
PLANTSmolcadARTstart HB_WATER
LINES
PLANTSmolcadARTend

PLANTSmolcadARTend

@<TRIPOS>MOLECULE
CHEMBL440983_entry_00011_conf_01
78 83 1
SMALL
USER_CHARGES


@<TRIPOS>ATOM
      1 O1         -1.2653   65.5138   70.9156 O.2       1 UNK        -0.5093
      2 C2         -0.7245   65.3945   69.8107 C.2       1 UNK         0.4665
      3 N3          0.2376   64.4865   69.5479 N.am      1 UNK        -0.5564
      4 C4          0.7653   63.5173   70.5059 C.3       1 UNK         0.1089
      5 C5          0.5522   62.0562   70.0714 C.3       1 UNK        -0.0427
      6 N6         -0.8489   61.7571   69.8174 N.pl3     1 UNK        -0.4964
      7 C7         -1.8177   61.2029   70.6905 C.ar      1 UNK         0.2812
      8 C8         -3.0417   60.7669   70.0632 C.ar      1 UNK         0.0535
      9 C9         -3.2864   60.8210   68.6533 C.ar      1 UNK        -0.2363
     10 C10        -4.4943   60.3827   68.1112 C.ar      1 UNK        -0.1256
     11 C11        -5.5011   59.8802   68.9289 C.ar      1 UNK        -0.0039
     12 C12        -5.3193   59.8072   70.3061 C.ar      1 UNK        -0.3541
     13 C13        -4.0987   60.2491   70.8634 C.ar      1 UNK         0.3178
     14 C14        -2.7828   60.5848   72.8410 C.ar      1 UNK         0.1725
     15 C15        -1.6821   61.0797   72.1062 C.ar      1 UNK        -0.2164
     16 C16        -0.4308   61.5063   72.9022 C.3       1 UNK        -0.0702
     17 C17        -0.3657   60.9684   74.3454 C.3       1 UNK        -0.1391
     18 C18        -1.7035   61.1418   75.0660 C.3       1 UNK        -0.1309
     19 C19        -2.7871   60.3300   74.3473 C.3       1 UNK        -0.1132
     20 C20        -1.0770   66.2381   68.6354 C.2       1 UNK         0.4665
     21 O21        -2.2272   66.6252   68.4012 O.2       1 UNK        -0.5093
     22 N22        -0.0176   66.5421   67.8573 N.am      1 UNK        -0.5564
     23 C23        -0.0677   67.3714   66.6547 C.3       1 UNK         0.1089
     24 C24         1.2410   67.3433   65.8455 C.3       1 UNK        -0.0427
     25 N25         2.3204   68.0543   66.5135 N.pl3     1 UNK        -0.4964
     26 C26         3.5672   68.4785   65.9900 C.ar      1 UNK         0.2812
     27 C27         4.4068   69.2150   66.9035 C.ar      1 UNK         0.0535
     28 C28         4.0279   69.5657   68.2390 C.ar      1 UNK        -0.2363
     29 C29         4.8886   70.2807   69.0712 C.ar      1 UNK        -0.1256
     30 C30         6.1465   70.6739   68.6259 C.ar      1 UNK        -0.0039
     31 C31         6.5685   70.3576   67.3388 C.ar      1 UNK        -0.3541
     32 C32         5.7030   69.6331   66.4894 C.ar      1 UNK         0.3178
     33 C33         5.3559   68.6236   64.3411 C.ar      1 UNK         0.1725
     34 C34         4.0471   68.2072   64.6733 C.ar      1 UNK        -0.2164
     35 C35         3.2539   67.4345   63.5985 C.3       1 UNK        -0.0702
     36 C36         3.8075   67.5649   62.1661 C.3       1 UNK        -0.1391
     37 C37         5.3240   67.3694   62.1374 C.3       1 UNK        -0.1309
     38 C38         6.0026   68.4667   62.9658 C.3       1 UNK        -0.1132
     39 H39         0.6295   64.4589   68.6171 H         1 UNK         0.3300
     40 H40         1.8328   63.7123   70.6180 H         1 UNK         0.1067
     41 H41         0.3342   63.6904   71.4945 H         1 UNK         0.1067
     42 H42         1.1129   61.8817   69.1541 H         1 UNK         0.0947
     43 H43         0.9330   61.3881   70.8427 H         1 UNK         0.0947
     44 H44        -1.1567   61.9283   68.8709 H         1 UNK         0.2666
     45 H45        -2.5305   61.2028   67.9831 H         1 UNK         0.1778
     46 H46        -4.6509   60.4335   67.0433 H         1 UNK         0.1726
     47 H47        -6.4301   59.5458   68.4902 H         1 UNK         0.1735
     48 H48        -6.1001   59.4193   70.9448 H         1 UNK         0.2170
     49 H49         0.4800   61.1607   72.4227 H         1 UNK         0.0973
     50 H50        -0.3976   62.5958   72.9381 H         1 UNK         0.0973
     51 H51        -0.0902   59.9122   74.3346 H         1 UNK         0.0965
     52 H52         0.4256   61.4805   74.8946 H         1 UNK         0.0965
     53 H53        -1.6204   60.8166   76.1041 H         1 UNK         0.0986
     54 H54        -1.9785   62.1977   75.0942 H         1 UNK         0.0986
     55 H55        -3.7630   60.5527   74.7826 H         1 UNK         0.1149
     56 H56        -2.6041   59.2678   74.5177 H         1 UNK         0.1149
     57 H57         0.8891   66.1816   68.1192 H         1 UNK         0.3300
     58 H58        -0.8897   67.0107   66.0346 H         1 UNK         0.1067
     59 H59        -0.3323   68.3980   66.9182 H         1 UNK         0.1067
     60 H60         1.5409   66.3108   65.6743 H         1 UNK         0.0947
     61 H61         1.0603   67.8168   64.8811 H         1 UNK         0.0947
     62 H62         2.1300   68.3205   67.4688 H         1 UNK         0.2666
     63 H63         3.0593   69.2815   68.6233 H         1 UNK         0.1778
     64 H64         4.5757   70.5333   70.0740 H         1 UNK         0.1726
     65 H65         6.7992   71.2278   69.2853 H         1 UNK         0.1735
     66 H66         7.5458   70.6600   66.9899 H         1 UNK         0.2170
     67 H67         3.2432   66.3778   63.8686 H         1 UNK         0.0973
     68 H68         2.2247   67.7757   63.5442 H         1 UNK         0.0973
     69 H69         3.3226   66.8357   61.5153 H         1 UNK         0.0965
     70 H70         3.5572   68.5463   61.7590 H         1 UNK         0.0965
     71 H71         5.5806   66.3845   62.5318 H         1 UNK         0.0986
     72 H72         5.6908   67.3959   61.1105 H         1 UNK         0.0986
     73 H73         5.9165   69.4154   62.4332 H         1 UNK         0.1149
     74 H74         7.0693   68.2520   63.0538 H         1 UNK         0.1149
     75 N75        -3.8984   60.1923   72.2128 N.pl3     1 UNK        -0.2865
     76 H76        -4.6440   59.8189   72.7822 H         1 UNK         0.3256
     77 N77         6.0969   69.3056   65.2238 N.pl3     1 UNK        -0.2865
     78 H78         7.0137   69.6055   64.9257 H         1 UNK         0.3256
@<TRIPOS>BOND
     1    1    2 2
     2    2    3 am BACKBONE|DICT|INTERRES
     3    2   20 1
     4    3    4 1
     5    3   39 1
     6    4    5 1
     7    4   40 1
     8    4   41 1
     9    5    6 1
    10    5   42 1
    11    5   43 1
    12    6    7 1
    13    6   44 1
    14    7   15 ar
    15    7    8 ar
    16    8   13 ar
    17    8    9 ar
    18    9   10 ar
    19    9   45 1
    20   10   11 ar
    21   10   46 1
    22   11   12 ar
    23   11   47 1
    24   12   13 ar
    25   12   48 1
    26   13   75 ar
    27   14   19 1
    28   14   15 ar
    29   14   75 ar
    30   15   16 1
    31   16   17 1
    32   16   49 1
    33   16   50 1
    34   17   18 1
    35   17   51 1
    36   17   52 1
    37   18   19 1
    38   18   53 1
    39   18   54 1
    40   19   55 1
    41   19   56 1
    42   20   21 2
    43   20   22 am BACKBONE|DICT|INTERRES
    44   22   23 1
    45   22   57 1
    46   23   24 1
    47   23   58 1
    48   23   59 1
    49   24   25 1
    50   24   60 1
    51   24   61 1
    52   25   26 1
    53   25   62 1
    54   26   34 ar
    55   26   27 ar
    56   27   32 ar
    57   27   28 ar
    58   28   29 ar
    59   28   63 1
    60   29   30 ar
    61   29   64 1
    62   30   31 ar
    63   30   65 1
    64   31   32 ar
    65   31   66 1
    66   32   77 ar
    67   33   38 1
    68   33   34 ar
    69   33   77 ar
    70   34   35 1
    71   35   36 1
    72   35   67 1
    73   35   68 1
    74   36   37 1
    75   36   69 1
    76   36   70 1
    77   37   38 1
    78   37   71 1
    79   37   72 1
    80   38   73 1
    81   38   74 1
    82   75   76 1
    83   77   78 1
@<TRIPOS>SUBSTRUCTURE
1 UNK 1
@<TRIPOS>COMMENT
CHEMBL440983
PLANTSproteinTorsions
5
962 184.5677
1106 228.7276
1719 47.8535
1729 250.5536
4770 144.8307
PLANTSmolcadARTstart hb
PLANTSmolcadARTstart HB
LINES
0.62948 64.4589 68.6171 0.504 63.787 67.048 0 255 0 5
PLANTSmolcadARTstart HBCH
LINES
PLANTSmolcadARTstart HB-CHO
LINES
PLANTSmolcadARTend
PLANTSmolcadARTstart HB_WATER
LINES
PLANTSmolcadARTend

PLANTSmolcadARTend

@<TRIPOS>MOLECULE
CHEMBL567472_entry_00015_conf_01
79 84 1
SMALL
USER_CHARGES


@<TRIPOS>ATOM
      1 C1          6.8548   70.8162   68.0499 C.3       1 UNK         0.1259
      2 O2          6.2442   70.0838   66.9938 O.3       1 UNK        -0.3290
      3 C3          4.9678   69.5893   67.1792 C.ar      1 UNK         0.1887
      4 C4          4.1783   69.7800   68.3234 C.ar      1 UNK        -0.1685
      5 C5          2.8805   69.2652   68.3769 C.ar      1 UNK        -0.0874
      6 C6          2.3396   68.5375   67.3072 C.ar      1 UNK        -0.1521
      7 C7          0.8934   68.0662   67.3344 C.3       1 UNK         0.1067
      8 C8         -1.4929   68.5791   66.5304 C.3       1 UNK         0.0297
      9 C9         -1.8059   67.7332   67.7831 C.3       1 UNK        -0.1580
     10 C10        -1.7189   66.2190   67.5140 C.3       1 UNK        -0.1249
     11 C11        -1.7392   65.3578   68.7927 C.3       1 UNK        -0.1273
     12 C12        -0.7075   65.7716   69.8605 C.3       1 UNK        -0.1271
     13 C13        -0.5741   64.7333   70.9868 C.3       1 UNK        -0.1217
     14 C14         0.0901   63.4222   70.5226 C.3       1 UNK        -0.1764
     15 C15         0.0489   62.2790   71.5607 C.3       1 UNK        -0.0299
     16 N16        -1.2735   61.6024   71.6350 N.am      1 UNK        -0.2519
     17 C17        -2.0638   61.2840   70.5027 C.2       1 UNK         0.5030
     18 O18        -1.7745   61.5164   69.3291 O.2       1 UNK        -0.4308
     19 C19        -3.3132   60.6288   71.0054 C.ar      1 UNK        -0.0966
     20 C20        -4.3794   60.1778   70.2219 C.ar      1 UNK        -0.0658
     21 C21        -5.4886   59.5848   70.8301 C.ar      1 UNK        -0.0872
     22 C22        -5.5356   59.4380   72.2192 C.ar      1 UNK        -0.1123
     23 C23        -4.4774   59.8793   73.0175 C.ar      1 UNK        -0.0183
     24 C24        -3.3821   60.4693   72.3874 C.ar      1 UNK        -0.1264
     25 S25        -1.9135   61.1029   73.1930 S.o2      1 UNK         0.8520
     26 O26        -1.1118   60.0138   73.7608 O.2       1 UNK        -0.4758
     27 O27        -2.2310   62.2656   74.0290 O.2       1 UNK        -0.4758
     28 C28         0.2694   67.9783   64.7668 C.3       1 UNK         0.0433
     29 C29         1.6790   68.2173   64.1762 C.3       1 UNK        -0.1335
     30 C30         2.8832   67.5655   64.9073 C.3       1 UNK        -0.0234
     31 C31         2.6100   66.0650   65.0985 C.2       1 UNK        -0.1878
     32 C32         3.2041   65.0791   64.4036 C.2       1 UNK        -0.1501
     33 C33         4.2948   65.3273   63.3808 C.3       1 UNK         0.2167
     34 O34         5.1238   64.1901   63.2615 O.3       1 UNK        -0.6266
     35 C35         5.1106   66.5556   63.8258 C.3       1 UNK        -0.1817
     36 C36         4.2324   67.7956   64.1361 C.3       1 UNK         0.2452
     37 O37         5.0619   68.6303   64.9423 O.3       1 UNK        -0.2900
     38 C38         4.4243   68.8437   66.1348 C.ar      1 UNK         0.1290
     39 C39         3.1571   68.2865   66.1976 C.ar      1 UNK        -0.1235
     40 H40         3.8402   65.4943   62.4033 H         1 UNK         0.0714
     41 H41         4.0595   68.3422   63.2071 H         1 UNK         0.0557
     42 H42         7.8492   71.1352   67.7381 H         1 UNK         0.0534
     43 H43         6.2835   71.7123   68.2970 H         1 UNK         0.0534
     44 H44         6.9695   70.2057   68.9472 H         1 UNK         0.0534
     45 H45         4.5446   70.3443   69.1674 H         1 UNK         0.1609
     46 H46         2.2808   69.4585   69.2545 H         1 UNK         0.1407
     47 H47         0.8213   66.9796   67.3172 H         1 UNK         0.1173
     48 H48         0.4011   68.4051   68.2475 H         1 UNK         0.1173
     49 H49        -1.7697   69.6267   66.6576 H         1 UNK         0.1222
     50 H50        -2.0037   68.2088   65.6404 H         1 UNK         0.1222
     51 H51        -1.1067   67.9820   68.5812 H         1 UNK         0.0859
     52 H52        -2.8004   67.9775   68.1538 H         1 UNK         0.0859
     53 H53        -2.5283   65.9123   66.8496 H         1 UNK         0.0795
     54 H54        -0.7937   66.0073   66.9753 H         1 UNK         0.0795
     55 H55        -2.7365   65.4034   69.2326 H         1 UNK         0.0716
     56 H56        -1.5854   64.3127   68.5189 H         1 UNK         0.0716
     57 H57         0.2716   65.9059   69.4006 H         1 UNK         0.0739
     58 H58        -0.9841   66.7402   70.2796 H         1 UNK         0.0739
     59 H59        -0.0063   65.1552   71.8174 H         1 UNK         0.0695
     60 H60        -1.5709   64.5204   71.3745 H         1 UNK         0.0695
     61 H61        -0.3751   63.0808   69.5968 H         1 UNK         0.0843
     62 H62         1.1311   63.6224   70.2656 H         1 UNK         0.0843
     63 H63         0.8124   61.5305   71.3419 H         1 UNK         0.1072
     64 H64         0.2987   62.6733   72.5469 H         1 UNK         0.1072
     65 H65        -4.3634   60.2825   69.1464 H         1 UNK         0.1581
     66 H66        -6.3131   59.2389   70.2241 H         1 UNK         0.1495
     67 H67        -6.3979   58.9784   72.6795 H         1 UNK         0.1477
     68 H68        -4.5260   59.7575   74.0899 H         1 UNK         0.1526
     69 H69         0.0201   66.9205   64.8384 H         1 UNK         0.1179
     70 H70        -0.4679   68.4595   64.1230 H         1 UNK         0.1179
     71 H71         1.6606   67.8493   63.1491 H         1 UNK         0.1042
     72 H72         1.8426   69.2928   64.0857 H         1 UNK         0.1042
     73 H73         1.8250   65.7615   65.7734 H         1 UNK         0.1213
     74 H74         2.8565   64.0694   64.5697 H         1 UNK         0.1465
     75 H75         5.5850   64.0590   64.0933 H         1 UNK         0.4288
     76 H76         5.6778   66.2770   64.7175 H         1 UNK         0.0976
     77 H77         5.8219   66.7971   63.0346 H         1 UNK         0.0976
     78 N78         0.0166   68.5948   66.1684 N.4       1 UNK        -0.4374
     79 H79         0.2497   69.5743   66.0838 H         1 UNK         0.3016
@<TRIPOS>BOND
     1    1    2 1
     2    1   42 1
     3    1   43 1
     4    1   44 1
     5    2    3 1
     6    3   38 ar
     7    3    4 ar
     8    4    5 ar
     9    4   45 1
    10    5    6 ar
    11    5   46 1
    12    6   39 ar
    13    6    7 1
    14    7   47 1
    15    7   48 1
    16    7   78 1
    17    8    9 1
    18    8   49 1
    19    8   50 1
    20    8   78 1
    21    9   10 1
    22    9   51 1
    23    9   52 1
    24   10   11 1
    25   10   53 1
    26   10   54 1
    27   11   12 1
    28   11   55 1
    29   11   56 1
    30   12   13 1
    31   12   57 1
    32   12   58 1
    33   13   14 1
    34   13   59 1
    35   13   60 1
    36   14   15 1
    37   14   61 1
    38   14   62 1
    39   15   16 1
    40   15   63 1
    41   15   64 1
    42   16   25 1
    43   16   17 am BACKBONE|DICT|INTERRES
    44   17   18 2
    45   17   19 1
    46   19   24 ar
    47   19   20 ar
    48   20   21 ar
    49   20   65 1
    50   21   22 ar
    51   21   66 1
    52   22   23 ar
    53   22   67 1
    54   23   24 ar
    55   23   68 1
    56   24   25 1
    57   25   26 2
    58   25   27 2
    59   28   29 1
    60   28   69 1
    61   28   70 1
    62   28   78 1
    63   29   30 1
    64   29   71 1
    65   29   72 1
    66   30   36 1
    67   30   39 1
    68   30   31 1
    69   31   32 2
    70   31   73 1
    71   32   33 1
    72   32   74 1
    73   33   40 1
    74   33   34 1
    75   33   35 1
    76   34   75 1
    77   35   36 1
    78   35   76 1
    79   35   77 1
    80   36   41 1
    81   36   37 1
    82   37   38 1
    83   38   39 ar
    84   78   79 1
@<TRIPOS>SUBSTRUCTURE
1 UNK 1
@<TRIPOS>COMMENT
CHEMBL567472
PLANTSproteinTorsions
5
962 299.4306
1106 242.9364
1719 171.9017
1729 84.3825
4770 247.9936
PLANTSmolcadARTstart hb
PLANTSmolcadARTstart HB
LINES
-2.23099 62.2656 74.029 -3.89778 63.1811 74.1814 0 255 0 5
PLANTSmolcadARTstart HBCH
LINES
PLANTSmolcadARTstart HB-CHO
LINES
PLANTSmolcadARTend
PLANTSmolcadARTstart HB_WATER
LINES
PLANTSmolcadARTend

PLANTSmolcadARTend

@<TRIPOS>MOLECULE
CHEMBL599651_entry_00016_conf_01
83 87 1
SMALL
USER_CHARGES


@<TRIPOS>ATOM
      1 C1         -6.5325   58.8917   70.8592 C.3       1 UNK        -0.0050
      2 C2         -5.2103   60.1912   69.1266 C.3       1 UNK         0.0315
      3 C3         -3.7759   60.4758   68.6249 C.3       1 UNK        -0.1299
      4 C4         -2.8397   60.8947   69.7541 C.2       1 UNK        -0.1245
      5 C5         -3.1280   60.7798   71.0725 C.2       1 UNK        -0.1758
      6 C6         -2.1469   61.1889   72.0892 C.2       1 UNK         0.1490
      7 N7         -2.4773   61.1782   73.3698 N.2       1 UNK        -0.2369
      8 S8         -1.1699   61.6787   74.2617 S.3       1 UNK         0.3789
      9 N9         -0.1375   61.9471   72.9939 N.2       1 UNK        -0.4464
     10 C10        -0.7848   61.6494   71.8779 C.2       1 UNK         0.3435
     11 O11        -0.2218   61.7943   70.6447 O.3       1 UNK        -0.3889
     12 C12         1.1853   62.0142   70.5444 C.3       1 UNK         0.2141
     13 C13         1.5332   63.3339   71.2492 C.3       1 UNK        -0.1752
     14 C14         1.1365   64.5729   70.4223 C.3       1 UNK        -0.1568
     15 C15        -0.3641   64.6620   70.0954 C.3       1 UNK        -0.0413
     16 C16        -2.0863   65.8809   68.6238 C.3       1 UNK        -0.0423
     17 C17        -2.2419   67.1164   67.7249 C.3       1 UNK        -0.1598
     18 C18        -1.1167   67.2335   66.6826 C.3       1 UNK        -0.1198
     19 C19         0.1076   68.0102   67.2070 C.3       1 UNK        -0.1392
     20 C20         1.2616   68.1173   66.1946 C.3       1 UNK        -0.0061
     21 N21         2.4474   68.7529   66.7518 N.pl3     1 UNK        -0.4983
     22 C22         3.7418   68.8849   66.1905 C.ar      1 UNK         0.2735
     23 C23         4.7362   69.4740   67.0539 C.ar      1 UNK         0.0546
     24 C24         4.4926   69.8682   68.4088 C.ar      1 UNK        -0.2450
     25 C25         5.5013   70.4291   69.1916 C.ar      1 UNK        -0.1183
     26 C26         6.7776   70.6251   68.6747 C.ar      1 UNK        -0.0003
     27 C27         7.0698   70.2654   67.3632 C.ar      1 UNK        -0.3488
     28 C28         6.0539   69.6962   66.5634 C.ar      1 UNK         0.3144
     29 C29         5.4257   68.7944   64.4311 C.ar      1 UNK         0.1727
     30 C30         4.1093   68.5149   64.8619 C.ar      1 UNK        -0.2170
     31 C31         3.1461   67.8814   63.8365 C.3       1 UNK        -0.0691
     32 C32         3.8302   67.2535   62.6062 C.3       1 UNK        -0.1395
     33 C33         4.8978   68.1830   62.0280 C.3       1 UNK        -0.1306
     34 C34         6.0006   68.4138   63.0678 C.3       1 UNK        -0.1147
     35 C35        -4.4618   60.1805   71.5471 C.3       1 UNK         0.0894
     36 H36        -7.1450   59.7774   71.0357 H         1 UNK         0.1306
     37 H37        -6.9350   58.2790   70.0516 H         1 UNK         0.1306
     38 H38        -6.4074   58.3006   71.7675 H         1 UNK         0.1306
     39 H39        -5.7962   59.6286   68.3979 H         1 UNK         0.1341
     40 H40        -5.7452   61.1076   69.3848 H         1 UNK         0.1341
     41 H41        -3.3618   59.5898   68.1420 H         1 UNK         0.1231
     42 H42        -3.8065   61.2513   67.8592 H         1 UNK         0.1231
     43 H43        -1.8734   61.2767   69.4608 H         1 UNK         0.1747
     44 H44         1.7249   61.1879   71.0117 H         1 UNK         0.0657
     45 H45         1.4856   62.0608   69.4954 H         1 UNK         0.0657
     46 H46         1.0308   63.3648   72.2173 H         1 UNK         0.0910
     47 H47         2.6039   63.3511   71.4571 H         1 UNK         0.0910
     48 H48         1.4503   65.4791   70.9435 H         1 UNK         0.0971
     49 H49         1.6898   64.5663   69.4821 H         1 UNK         0.0971
     50 H50        -0.7459   63.7233   69.6911 H         1 UNK         0.1302
     51 H51        -0.9665   64.9728   70.9504 H         1 UNK         0.1302
     52 H52        -2.3756   64.9575   68.1196 H         1 UNK         0.1305
     53 H53        -2.6229   65.9802   69.5688 H         1 UNK         0.1305
     54 H54        -3.2055   67.0739   67.2143 H         1 UNK         0.0945
     55 H55        -2.2594   68.0169   68.3413 H         1 UNK         0.0945
     56 H56        -0.8041   66.2337   66.3760 H         1 UNK         0.0858
     57 H57        -1.5032   67.7206   65.7859 H         1 UNK         0.0858
     58 H58        -0.1997   69.0111   67.5151 H         1 UNK         0.0886
     59 H59         0.4842   67.5227   68.1074 H         1 UNK         0.0886
     60 H60         1.5109   67.1169   65.8425 H         1 UNK         0.0849
     61 H61         0.9250   68.7017   65.3394 H         1 UNK         0.0849
     62 H62         2.3428   69.0918   67.6973 H         1 UNK         0.2668
     63 H63         3.5163   69.7312   68.8499 H         1 UNK         0.1724
     64 H64         5.2903   70.7135   70.2126 H         1 UNK         0.1761
     65 H65         7.5460   71.0607   69.2971 H         1 UNK         0.1792
     66 H66         8.0597   70.4183   66.9574 H         1 UNK         0.2215
     67 H67         2.5613   67.0831   64.2826 H         1 UNK         0.0920
     68 H68         2.4545   68.6506   63.4912 H         1 UNK         0.0920
     69 H69         4.2850   66.3001   62.8815 H         1 UNK         0.0976
     70 H70         3.0822   67.0223   61.8467 H         1 UNK         0.0976
     71 H71         5.3238   67.7539   61.1200 H         1 UNK         0.0997
     72 H72         4.4466   69.1336   61.7381 H         1 UNK         0.0997
     73 H73         6.6929   69.1757   62.7052 H         1 UNK         0.1190
     74 H74         6.5781   67.4947   63.1802 H         1 UNK         0.1190
     75 H75        -5.1542   60.9767   71.8266 H         1 UNK         0.1416
     76 H76        -4.3502   59.4840   72.3795 H         1 UNK         0.1416
     77 N77        -5.1295   59.3546   70.4201 N.4       1 UNK        -0.4485
     78 H78        -4.5575   58.5429   70.2327 H         1 UNK         0.3105
     79 N79        -0.6053   65.7063   68.9933 N.4       1 UNK        -0.2631
     80 H80        -0.0962   65.4289   68.1658 H         1 UNK         0.3109
     81 H81        -0.2380   66.5953   69.3028 H         1 UNK         0.3109
     82 N82         6.3146   69.3392   65.2715 N.pl3     1 UNK        -0.2734
     83 H83         7.2498   69.4908   64.9223 H         1 UNK         0.3274
@<TRIPOS>BOND
     1    1   36 1
     2    1   37 1
     3    1   38 1
     4    1   77 1
     5    2    3 1
     6    2   39 1
     7    2   40 1
     8    2   77 1
     9    3    4 1
    10    3   41 1
    11    3   42 1
    12    4    5 2
    13    4   43 1
    14    5    6 1
    15    5   35 1
    16    6   10 1
    17    6    7 2
    18    7    8 1
    19    8    9 1
    20    9   10 2
    21   10   11 1
    22   11   12 1
    23   12   13 1
    24   12   44 1
    25   12   45 1
    26   13   14 1
    27   13   46 1
    28   13   47 1
    29   14   15 1
    30   14   48 1
    31   14   49 1
    32   15   50 1
    33   15   51 1
    34   15   79 1
    35   16   17 1
    36   16   52 1
    37   16   53 1
    38   16   79 1
    39   17   18 1
    40   17   54 1
    41   17   55 1
    42   18   19 1
    43   18   56 1
    44   18   57 1
    45   19   20 1
    46   19   58 1
    47   19   59 1
    48   20   21 1
    49   20   60 1
    50   20   61 1
    51   21   22 1
    52   21   62 1
    53   22   30 ar
    54   22   23 ar
    55   23   28 ar
    56   23   24 ar
    57   24   25 ar
    58   24   63 1
    59   25   26 ar
    60   25   64 1
    61   26   27 ar
    62   26   65 1
    63   27   28 ar
    64   27   66 1
    65   28   82 ar
    66   29   34 1
    67   29   30 ar
    68   29   82 ar
    69   30   31 1
    70   31   32 1
    71   31   67 1
    72   31   68 1
    73   32   33 1
    74   32   69 1
    75   32   70 1
    76   33   34 1
    77   33   71 1
    78   33   72 1
    79   34   73 1
    80   34   74 1
    81   35   75 1
    82   35   76 1
    83   35   77 1
    84   77   78 1
    85   79   80 1
    86   79   81 1
    87   82   83 1
@<TRIPOS>SUBSTRUCTURE
1 UNK 1
@<TRIPOS>COMMENT
CHEMBL599651
PLANTSproteinTorsions
5
962 261.3237
1106 299.5118
1719 23.5095
1729 265.7873
4770 308.7450
PLANTSmolcadARTstart hb
PLANTSmolcadARTstart HB
LINES
-0.0962162 65.4289 68.1658 0.504 63.787 67.048 0 255 0 5
PLANTSmolcadARTstart HBCH
LINES
PLANTSmolcadARTstart HB-CHO
LINES
PLANTSmolcadARTend
PLANTSmolcadARTstart HB_WATER
LINES
PLANTSmolcadARTend

PLANTSmolcadARTend

@<TRIPOS>MOLECULE
CHEMBL76014_entry_00017_conf_01
73 78 1
SMALL
USER_CHARGES


@<TRIPOS>ATOM
      1 C1          1.4856   65.8555   69.8464 C.3       1 UNK        -0.1266
      2 C2          1.3152   66.8900   68.7162 C.3       1 UNK        -0.1266
      3 C3          2.0567   68.2185   68.9618 C.3       1 UNK        -0.1522
      4 C4          1.9726   69.1779   67.7646 C.3       1 UNK         0.0047
      5 N5          2.5809   68.6318   66.5606 N.pl3     1 UNK        -0.5316
      6 C6          3.9023   68.8800   66.1289 C.ar      1 UNK         0.3330
      7 C7          4.2621   68.4843   64.7896 C.ar      1 UNK         0.0655
      8 C8          3.3507   67.8852   63.8670 C.ar      1 UNK        -0.2206
      9 C9          3.7602   67.5193   62.5852 C.ar      1 UNK        -0.1340
     10 C10         5.0717   67.7255   62.1689 C.ar      1 UNK        -0.0006
     11 C11         6.0029   68.3034   63.0260 C.ar      1 UNK        -0.3586
     12 C12         5.6011   68.6816   64.3264 C.ar      1 UNK         0.3181
     13 C13         6.1896   69.6335   66.4323 C.ar      1 UNK         0.1625
     14 C14         4.8980   69.4846   66.9294 C.ar      1 UNK        -0.2866
     15 C15         4.8945   69.9766   68.3708 C.3       1 UNK        -0.0724
     16 C16         6.2427   70.6855   68.5513 C.3       1 UNK        -0.1379
     17 C17         7.1634   70.1825   67.4437 C.3       1 UNK        -0.1093
     18 C18         0.7821   64.5066   69.5853 C.3       1 UNK        -0.1266
     19 C19         0.9233   63.4912   70.7366 C.3       1 UNK        -0.1522
     20 C20         0.5416   62.0538   70.3437 C.3       1 UNK         0.0047
     21 N21        -0.8560   61.9149   69.9631 N.pl3     1 UNK        -0.5316
     22 C22        -1.8547   61.3178   70.7641 C.ar      1 UNK         0.3330
     23 C23        -3.0511   60.8429   70.1134 C.ar      1 UNK         0.0655
     24 C24        -3.2743   60.9223   68.7045 C.ar      1 UNK        -0.2206
     25 C25        -4.4544   60.4457   68.1343 C.ar      1 UNK        -0.1340
     26 C26        -5.4505   59.8793   68.9235 C.ar      1 UNK        -0.0006
     27 C27        -5.2889   59.7792   70.3019 C.ar      1 UNK        -0.3586
     28 C28        -4.0981   60.2568   70.8924 C.ar      1 UNK         0.3181
     29 C29        -2.8166   60.5989   72.8740 C.ar      1 UNK         0.1625
     30 C30        -1.7566   61.1571   72.1655 C.ar      1 UNK        -0.2866
     31 C31        -0.6917   61.5713   73.1735 C.3       1 UNK        -0.0724
     32 C32        -1.1274   60.9316   74.4976 C.3       1 UNK        -0.1379
     33 C33        -2.6113   60.6033   74.3675 C.3       1 UNK        -0.1093
     34 H34         2.5501   65.6994   70.0239 H         1 UNK         0.0725
     35 H35         1.0912   66.2827   70.7698 H         1 UNK         0.0725
     36 H36         1.6364   66.4560   67.7679 H         1 UNK         0.0740
     37 H37         0.2500   67.0977   68.6025 H         1 UNK         0.0740
     38 H38         1.6403   68.7085   69.8437 H         1 UNK         0.0801
     39 H39         3.1048   68.0251   69.1939 H         1 UNK         0.0801
     40 H40         0.9286   69.4253   67.5704 H         1 UNK         0.0934
     41 H41         2.4467   70.1233   68.0259 H         1 UNK         0.0934
     42 H42         1.9492   68.2236   65.8868 H         1 UNK         0.2919
     43 H43         2.3250   67.7085   64.1555 H         1 UNK         0.1856
     44 H44         3.0508   67.0688   61.9060 H         1 UNK         0.1742
     45 H45         5.3685   67.4328   61.1721 H         1 UNK         0.1731
     46 H46         7.0227   68.4611   62.7051 H         1 UNK         0.2161
     47 H47         4.0895   70.6750   68.5981 H         1 UNK         0.0997
     48 H48         4.8292   69.1398   69.0676 H         1 UNK         0.0997
     49 H49         6.1003   71.7620   68.4371 H         1 UNK         0.1038
     50 H50         6.6648   70.5311   69.5454 H         1 UNK         0.1038
     51 H51         7.8261   69.3993   67.8146 H         1 UNK         0.1245
     52 H52         7.7871   70.9877   67.0529 H         1 UNK         0.1245
     53 H53        -0.2790   64.6928   69.4126 H         1 UNK         0.0740
     54 H54         1.1584   64.0554   68.6667 H         1 UNK         0.0740
     55 H55         1.9432   63.5117   71.1242 H         1 UNK         0.0801
     56 H56         0.2903   63.8115   71.5658 H         1 UNK         0.0801
     57 H57         1.1723   61.7338   69.5139 H         1 UNK         0.0934
     58 H58         0.7741   61.3720   71.1596 H         1 UNK         0.0934
     59 H59        -1.0676   62.0352   68.9829 H         1 UNK         0.2919
     60 H60        -2.5234   61.3560   68.0603 H         1 UNK         0.1856
     61 H61        -4.5985   60.5171   67.0659 H         1 UNK         0.1742
     62 H62        -6.3575   59.5164   68.4616 H         1 UNK         0.1731
     63 H63        -6.0632   59.3426   70.9166 H         1 UNK         0.2161
     64 H64         0.3122   61.2278   72.9264 H         1 UNK         0.0997
     65 H65        -0.6643   62.6561   73.2859 H         1 UNK         0.0997
     66 H66        -0.5681   60.0064   74.6508 H         1 UNK         0.1038
     67 H67        -0.9159   61.5692   75.3573 H         1 UNK         0.1038
     68 H68        -3.2228   61.3697   74.8459 H         1 UNK         0.1245
     69 H69        -2.8466   59.6486   74.8398 H         1 UNK         0.1245
     70 N70         6.5047   69.2440   65.1918 N.pl3     1 UNK        -0.2808
     71 H71         7.4521   69.3559   64.8606 H         1 UNK         0.3265
     72 N72        -3.9223   60.1775   72.2503 N.pl3     1 UNK        -0.2808
     73 H73        -4.6791   59.7841   72.7909 H         1 UNK         0.3265
@<TRIPOS>BOND
     1    1    2 1
     2    1   18 1
     3    1   34 1
     4    1   35 1
     5    2    3 1
     6    2   36 1
     7    2   37 1
     8    3    4 1
     9    3   38 1
    10    3   39 1
    11    4    5 1
    12    4   40 1
    13    4   41 1
    14    5    6 1
    15    5   42 1
    16    6   14 ar
    17    6    7 ar
    18    7   12 ar
    19    7    8 ar
    20    8    9 ar
    21    8   43 1
    22    9   10 ar
    23    9   44 1
    24   10   11 ar
    25   10   45 1
    26   11   12 ar
    27   11   46 1
    28   12   70 ar
    29   13   17 1
    30   13   14 ar
    31   13   70 ar
    32   14   15 1
    33   15   16 1
    34   15   47 1
    35   15   48 1
    36   16   17 1
    37   16   49 1
    38   16   50 1
    39   17   51 1
    40   17   52 1
    41   18   19 1
    42   18   53 1
    43   18   54 1
    44   19   20 1
    45   19   55 1
    46   19   56 1
    47   20   21 1
    48   20   57 1
    49   20   58 1
    50   21   22 1
    51   21   59 1
    52   22   30 ar
    53   22   23 ar
    54   23   28 ar
    55   23   24 ar
    56   24   25 ar
    57   24   60 1
    58   25   26 ar
    59   25   61 1
    60   26   27 ar
    61   26   62 1
    62   27   28 ar
    63   27   63 1
    64   28   72 ar
    65   29   33 1
    66   29   30 ar
    67   29   72 ar
    68   30   31 1
    69   31   32 1
    70   31   64 1
    71   31   65 1
    72   32   33 1
    73   32   66 1
    74   32   67 1
    75   33   68 1
    76   33   69 1
    77   70   71 1
    78   72   73 1
@<TRIPOS>SUBSTRUCTURE
1 UNK 1
@<TRIPOS>COMMENT
CHEMBL76014
PLANTSproteinTorsions
5
962 44.2342
1106 287.3068
1719 252.4022
1729 310.9870
4770 92.1535
PLANTSmolcadARTstart hb
PLANTSmolcadARTstart HB
LINES
PLANTSmolcadARTstart HBCH
LINES
PLANTSmolcadARTstart HB-CHO
LINES
PLANTSmolcadARTend
PLANTSmolcadARTstart HB_WATER
LINES
PLANTSmolcadARTend

PLANTSmolcadARTend

@<TRIPOS>MOLECULE
CHEMBL213850_entry_00006_conf_01
80 85 1
SMALL
USER_CHARGES


@<TRIPOS>ATOM
      1 C1          2.1818   64.0109   70.1666 C.3       1 UNK        -0.1267
      2 C2          0.8751   64.8155   70.2874 C.3       1 UNK        -0.1267
      3 C3          1.0336   66.2895   69.8735 C.3       1 UNK        -0.1232
      4 C4          1.4995   66.4542   68.4160 C.3       1 UNK        -0.1664
      5 C5          1.7701   67.9243   68.0496 C.3       1 UNK        -0.0972
      6 C6          3.4496   68.5801   66.1980 C.ar      1 UNK         0.7285
      7 N7          4.4133   69.2552   66.9288 N.pl3     1 UNK        -0.2140
      8 C8          4.2073   69.7039   68.3464 C.3       1 UNK        -0.1362
      9 C9          5.1376   70.8389   68.8163 C.3       1 UNK        -0.1448
     10 C10         6.5938   70.4188   68.6252 C.3       1 UNK        -0.1461
     11 C11         6.9072   70.1165   67.1475 C.3       1 UNK        -0.1095
     12 C12         5.7426   69.4762   66.3629 C.ar      1 UNK         0.2429
     13 N13         6.0137   69.1830   65.1396 N.2       1 UNK        -0.4802
     14 C14         5.0312   68.6655   64.2802 C.ar      1 UNK         0.2032
     15 C15         5.3963   68.4628   62.9475 C.ar      1 UNK        -0.1032
     16 C16         4.4630   67.9690   62.0399 C.ar      1 UNK        -0.0424
     17 C17         3.1689   67.6758   62.4625 C.ar      1 UNK        -0.1252
     18 C18         2.8056   67.8672   63.7954 C.ar      1 UNK        -0.1173
     19 C19         3.7304   68.3575   64.7411 C.ar      1 UNK        -0.1053
     20 C20         2.0793   62.6075   70.7903 C.3       1 UNK        -0.1232
     21 C21         1.4364   61.5720   69.8432 C.3       1 UNK        -0.1664
     22 C22        -0.0981   61.6776   69.7263 C.3       1 UNK        -0.0972
     23 C23        -2.0172   61.2099   71.3904 C.ar      1 UNK         0.7285
     24 N24        -3.0370   60.8393   70.5305 N.pl3     1 UNK        -0.2140
     25 C25        -2.9982   61.0859   69.0510 C.3       1 UNK        -0.1362
     26 C26        -4.3752   61.1106   68.3604 C.3       1 UNK        -0.1448
     27 C27        -5.0961   59.7885   68.6203 C.3       1 UNK        -0.1461
     28 C28        -5.3061   59.5374   70.1268 C.3       1 UNK        -0.1095
     29 C29        -4.1865   60.0908   71.0343 C.ar      1 UNK         0.2429
     30 N30        -4.3569   59.8805   72.2924 N.2       1 UNK        -0.4802
     31 C31        -3.4616   60.3961   73.2438 C.ar      1 UNK         0.2032
     32 C32        -3.7793   60.1973   74.5891 C.ar      1 UNK        -0.1032
     33 C33        -2.9423   60.7009   75.5814 C.ar      1 UNK        -0.0424
     34 C34        -1.7894   61.3993   75.2317 C.ar      1 UNK        -0.1252
     35 C35        -1.4637   61.5883   73.8885 C.ar      1 UNK        -0.1173
     36 C36        -2.2857   61.0823   72.8603 C.ar      1 UNK        -0.1053
     37 H37         2.4584   63.9230   69.1147 H         1 UNK         0.0745
     38 H38         2.9906   64.5610   70.6504 H         1 UNK         0.0745
     39 H39         0.1034   64.3472   69.6744 H         1 UNK         0.0745
     40 H40         0.5169   64.7684   71.3172 H         1 UNK         0.0745
     41 H41         0.0817   66.8060   70.0076 H         1 UNK         0.0763
     42 H42         1.7437   66.7806   70.5409 H         1 UNK         0.0763
     43 H43         2.4020   65.8592   68.2606 H         1 UNK         0.0863
     44 H44         0.7361   66.0406   67.7537 H         1 UNK         0.0863
     45 H45         0.8448   68.4967   68.1145 H         1 UNK         0.0975
     46 H46         2.5039   68.3463   68.7370 H         1 UNK         0.0975
     47 H47         3.1890   70.0732   68.4532 H         1 UNK         0.0971
     48 H48         4.3264   68.8332   68.9924 H         1 UNK         0.0971
     49 H49         4.9298   71.7597   68.2674 H         1 UNK         0.1038
     50 H50         4.9477   71.0597   69.8675 H         1 UNK         0.1038
     51 H51         7.2555   71.2058   68.9898 H         1 UNK         0.1003
     52 H52         6.8051   69.5382   69.2348 H         1 UNK         0.1003
     53 H53         7.1730   71.0519   66.6513 H         1 UNK         0.1273
     54 H54         7.7925   69.4815   67.0833 H         1 UNK         0.1273
     55 H55         6.3965   68.6941   62.6088 H         1 UNK         0.1821
     56 H56         4.7417   67.8181   61.0072 H         1 UNK         0.1703
     57 H57         2.4452   67.2968   61.7556 H         1 UNK         0.1659
     58 H58         1.7924   67.6234   64.0803 H         1 UNK         0.1341
     59 H59         3.0768   62.2653   71.0707 H         1 UNK         0.0763
     60 H60         1.5059   62.6674   71.7165 H         1 UNK         0.0763
     61 H61         1.8955   61.6332   68.8545 H         1 UNK         0.0863
     62 H62         1.6736   60.5734   70.2128 H         1 UNK         0.0863
     63 H63        -0.3614   62.6204   69.2467 H         1 UNK         0.0975
     64 H64        -0.4742   60.8583   69.1135 H         1 UNK         0.0975
     65 H65        -2.5360   62.0546   68.8672 H         1 UNK         0.0971
     66 H66        -2.3701   60.3158   68.6012 H         1 UNK         0.0971
     67 H67        -4.9728   61.9508   68.7197 H         1 UNK         0.1038
     68 H68        -4.2481   61.2615   67.2877 H         1 UNK         0.1038
     69 H69        -6.0593   59.7870   68.1076 H         1 UNK         0.1003
     70 H70        -4.5221   58.9677   68.1867 H         1 UNK         0.1003
     71 H71        -6.2440   60.0090   70.4262 H         1 UNK         0.1273
     72 H72        -5.4373   58.4691   70.3074 H         1 UNK         0.1273
     73 H73        -4.6759   59.6625   74.8701 H         1 UNK         0.1821
     74 H74        -3.1901   60.5535   76.6222 H         1 UNK         0.1703
     75 H75        -1.1439   61.7933   76.0031 H         1 UNK         0.1659
     76 H76        -0.5577   62.1319   73.6622 H         1 UNK         0.1341
     77 N77         2.2898   68.0746   66.6811 N.pl3     1 UNK        -0.5321
     78 H78         1.7136   67.6402   65.9749 H         1 UNK         0.4164
     79 N79        -0.7885   61.6481   71.0273 N.pl3     1 UNK        -0.5321
     80 H80        -0.2007   61.8996   71.8088 H         1 UNK         0.4164
@<TRIPOS>BOND
     1    1    2 1
     2    1   20 1
     3    1   37 1
     4    1   38 1
     5    2    3 1
     6    2   39 1
     7    2   40 1
     8    3    4 1
     9    3   41 1
    10    3   42 1
    11    4    5 1
    12    4   43 1
    13    4   44 1
    14    5   45 1
    15    5   46 1
    16    5   77 1
    17    6   19 ar
    18    6    7 ar
    19    6   77 2
    20    7   12 ar
    21    7    8 1
    22    8    9 1
    23    8   47 1
    24    8   48 1
    25    9   10 1
    26    9   49 1
    27    9   50 1
    28   10   11 1
    29   10   51 1
    30   10   52 1
    31   11   12 1
    32   11   53 1
    33   11   54 1
    34   12   13 ar
    35   13   14 ar
    36   14   19 ar
    37   14   15 ar
    38   15   16 ar
    39   15   55 1
    40   16   17 ar
    41   16   56 1
    42   17   18 ar
    43   17   57 1
    44   18   19 ar
    45   18   58 1
    46   20   21 1
    47   20   59 1
    48   20   60 1
    49   21   22 1
    50   21   61 1
    51   21   62 1
    52   22   63 1
    53   22   64 1
    54   22   79 1
    55   23   36 ar
    56   23   24 ar
    57   23   79 2
    58   24   29 ar
    59   24   25 1
    60   25   26 1
    61   25   65 1
    62   25   66 1
    63   26   27 1
    64   26   67 1
    65   26   68 1
    66   27   28 1
    67   27   69 1
    68   27   70 1
    69   28   29 1
    70   28   71 1
    71   28   72 1
    72   29   30 ar
    73   30   31 ar
    74   31   36 ar
    75   31   32 ar
    76   32   33 ar
    77   32   73 1
    78   33   34 ar
    79   33   74 1
    80   34   35 ar
    81   34   75 1
    82   35   36 ar
    83   35   76 1
    84   77   78 1
    85   79   80 1
@<TRIPOS>SUBSTRUCTURE
1 UNK 1
@<TRIPOS>COMMENT
CHEMBL213850
PLANTSproteinTorsions
5
962 263.5985
1106 146.9062
1719 193.5796
1729 225.7687
4770 174.6493
PLANTSmolcadARTstart hb
PLANTSmolcadARTstart HB
LINES
PLANTSmolcadARTstart HBCH
LINES
PLANTSmolcadARTstart HB-CHO
LINES
PLANTSmolcadARTend
PLANTSmolcadARTstart HB_WATER
LINES
PLANTSmolcadARTend

PLANTSmolcadARTend

@<TRIPOS>MOLECULE
CHEMBL216002_entry_00007_conf_01
83 88 1
SMALL
USER_CHARGES


@<TRIPOS>ATOM
      1 C1          6.3459   70.6313   69.0499 C.ar      1 UNK        -0.0426
      2 C2          5.0466   70.4697   69.5223 C.ar      1 UNK        -0.1294
      3 C3          4.0720   69.8814   68.7161 C.ar      1 UNK        -0.1159
      4 C4          4.3743   69.4232   67.4194 C.ar      1 UNK        -0.0980
      5 C5          5.6935   69.6500   66.9444 C.ar      1 UNK         0.1983
      6 C6          6.6709   70.2252   67.7591 C.ar      1 UNK        -0.1037
      7 N7          6.0795   69.3077   65.6329 N.2       1 UNK        -0.4691
      8 C8          5.2066   68.8783   64.7901 C.ar      1 UNK         0.2490
      9 C9          5.6817   68.4790   63.3852 C.3       1 UNK        -0.1233
     10 C10         5.3376   67.0417   62.9311 C.3       1 UNK        -0.1342
     11 C11         3.9036   66.8563   62.4032 C.3       1 UNK        -0.1386
     12 C12         2.7786   67.1545   63.4108 C.3       1 UNK        -0.1477
     13 C13         2.8163   68.5703   64.0272 C.3       1 UNK        -0.1423
     14 N14         3.8069   68.7406   65.1377 N.pl3     1 UNK        -0.2174
     15 C15         3.4158   68.7686   66.4602 C.ar      1 UNK         0.7239
     16 C16         1.7152   67.8986   68.1657 C.3       1 UNK        -0.0898
     17 C17         1.8316   66.4169   68.5658 C.3       1 UNK        -0.1666
     18 C18         1.0209   66.0882   69.8318 C.3       1 UNK        -0.1227
     19 C19         1.3672   64.7106   70.4247 C.3       1 UNK        -0.1260
     20 C20         1.2394   63.5665   69.4030 C.3       1 UNK        -0.1227
     21 C21         1.5716   62.1858   70.0066 C.3       1 UNK        -0.1666
     22 C22         0.5704   61.6942   71.0718 C.3       1 UNK        -0.0898
     23 C23        -1.9530   61.2250   71.1926 C.ar      1 UNK         0.7239
     24 C24        -3.1119   60.7828   70.3480 C.ar      1 UNK        -0.0980
     25 C25        -3.2044   60.9340   68.9501 C.ar      1 UNK        -0.1159
     26 C26        -4.3226   60.4810   68.2499 C.ar      1 UNK        -0.1294
     27 C27        -5.3747   59.8690   68.9274 C.ar      1 UNK        -0.0426
     28 C28        -5.3169   59.7128   70.3101 C.ar      1 UNK        -0.1037
     29 C29        -4.2039   60.1733   71.0163 C.ar      1 UNK         0.1983
     30 N30        -4.2051   59.9877   72.4129 N.2       1 UNK        -0.4691
     31 C31        -3.2488   60.4613   73.1338 C.ar      1 UNK         0.2490
     32 C32        -3.2915   60.2056   74.6486 C.3       1 UNK        -0.1233
     33 C33        -1.9877   59.7146   75.3165 C.3       1 UNK        -0.1342
     34 C34        -0.9720   60.8275   75.6250 C.3       1 UNK        -0.1386
     35 C35        -0.3968   61.5475   74.3946 C.3       1 UNK        -0.1477
     36 C36        -1.4452   62.1857   73.4544 C.3       1 UNK        -0.1423
     37 N37        -2.1614   61.2293   72.5588 N.pl3     1 UNK        -0.2174
     38 H38         7.0973   71.0865   69.6783 H         1 UNK         0.1699
     39 H39         4.7911   70.8062   70.5167 H         1 UNK         0.1645
     40 H40         3.0815   69.8087   69.1307 H         1 UNK         0.1359
     41 H41         7.6763   70.3755   67.3915 H         1 UNK         0.1824
     42 H42         5.3184   69.1986   62.6500 H         1 UNK         0.1219
     43 H43         6.7686   68.5766   63.3360 H         1 UNK         0.1219
     44 H44         6.0315   66.7529   62.1400 H         1 UNK         0.0943
     45 H45         5.5252   66.3366   63.7430 H         1 UNK         0.0943
     46 H46         3.7682   67.4872   61.5233 H         1 UNK         0.0915
     47 H47         3.7904   65.8315   62.0465 H         1 UNK         0.0915
     48 H48         1.8311   67.0432   62.8820 H         1 UNK         0.0877
     49 H49         2.7596   66.3940   64.1937 H         1 UNK         0.0877
     50 H50         3.0370   69.3157   63.2611 H         1 UNK         0.1051
     51 H51         1.8216   68.8412   64.3847 H         1 UNK         0.1051
     52 H52         2.2532   68.5232   68.8808 H         1 UNK         0.1003
     53 H53         0.6665   68.1962   68.1461 H         1 UNK         0.1003
     54 H54         1.4837   65.7846   67.7462 H         1 UNK         0.0859
     55 H55         2.8780   66.1557   68.7380 H         1 UNK         0.0859
     56 H56         1.1927   66.8619   70.5819 H         1 UNK         0.0778
     57 H57        -0.0446   66.1200   69.5979 H         1 UNK         0.0778
     58 H58         2.3862   64.7344   70.8148 H         1 UNK         0.0765
     59 H59         0.7182   64.5070   71.2781 H         1 UNK         0.0765
     60 H60         0.2270   63.5619   68.9965 H         1 UNK         0.0778
     61 H61         1.9056   63.7572   68.5599 H         1 UNK         0.0778
     62 H62         1.5846   61.4538   69.1975 H         1 UNK         0.0859
     63 H63         2.5846   62.1860   70.4140 H         1 UNK         0.0859
     64 H64         0.8885   60.7259   71.4570 H         1 UNK         0.1003
     65 H65         0.5488   62.4059   71.8956 H         1 UNK         0.1003
     66 H66        -2.4106   61.4030   68.3866 H         1 UNK         0.1359
     67 H67        -4.3726   60.6035   67.1777 H         1 UNK         0.1645
     68 H68        -6.2373   59.5174   68.3806 H         1 UNK         0.1699
     69 H69        -6.1401   59.2403   70.8273 H         1 UNK         0.1824
     70 H70        -3.6542   61.0980   75.1609 H         1 UNK         0.1219
     71 H71        -4.0532   59.4511   74.8574 H         1 UNK         0.1219
     72 H72        -2.2448   59.2187   76.2538 H         1 UNK         0.0943
     73 H73        -1.5180   58.9414   74.7055 H         1 UNK         0.0943
     74 H74        -1.4366   61.5618   76.2852 H         1 UNK         0.0915
     75 H75        -0.1465   60.4020   76.1976 H         1 UNK         0.0915
     76 H76         0.2585   62.3414   74.7555 H         1 UNK         0.0877
     77 H77         0.2550   60.8653   73.8500 H         1 UNK         0.0877
     78 H78        -2.1985   62.7140   74.0422 H         1 UNK         0.1051
     79 H79        -0.9921   62.9746   72.8565 H         1 UNK         0.1051
     80 N80         2.2644   68.1658   66.8309 N.pl3     1 UNK        -0.5316
     81 H81         1.7229   67.7927   66.0645 H         1 UNK         0.4069
     82 N82        -0.8038   61.5546   70.5601 N.pl3     1 UNK        -0.5316
     83 H83        -0.8714   61.5450   69.5527 H         1 UNK         0.4069
@<TRIPOS>BOND
     1    1    6 ar
     2    1    2 ar
     3    1   38 1
     4    2    3 ar
     5    2   39 1
     6    3    4 ar
     7    3   40 1
     8    4   15 ar
     9    4    5 ar
    10    5    6 ar
    11    5    7 ar
    12    6   41 1
    13    7    8 ar
    14    8   14 ar
    15    8    9 1
    16    9   10 1
    17    9   42 1
    18    9   43 1
    19   10   11 1
    20   10   44 1
    21   10   45 1
    22   11   12 1
    23   11   46 1
    24   11   47 1
    25   12   13 1
    26   12   48 1
    27   12   49 1
    28   13   14 1
    29   13   50 1
    30   13   51 1
    31   14   15 ar
    32   15   80 2
    33   16   17 1
    34   16   52 1
    35   16   53 1
    36   16   80 1
    37   17   18 1
    38   17   54 1
    39   17   55 1
    40   18   19 1
    41   18   56 1
    42   18   57 1
    43   19   20 1
    44   19   58 1
    45   19   59 1
    46   20   21 1
    47   20   60 1
    48   20   61 1
    49   21   22 1
    50   21   62 1
    51   21   63 1
    52   22   64 1
    53   22   65 1
    54   22   82 1
    55   23   37 ar
    56   23   24 ar
    57   23   82 2
    58   24   29 ar
    59   24   25 ar
    60   25   26 ar
    61   25   66 1
    62   26   27 ar
    63   26   67 1
    64   27   28 ar
    65   27   68 1
    66   28   29 ar
    67   28   69 1
    68   29   30 ar
    69   30   31 ar
    70   31   37 ar
    71   31   32 1
    72   32   33 1
    73   32   70 1
    74   32   71 1
    75   33   34 1
    76   33   72 1
    77   33   73 1
    78   34   35 1
    79   34   74 1
    80   34   75 1
    81   35   36 1
    82   35   76 1
    83   35   77 1
    84   36   37 1
    85   36   78 1
    86   36   79 1
    87   80   81 1
    88   82   83 1
@<TRIPOS>SUBSTRUCTURE
1 UNK 1
@<TRIPOS>COMMENT
CHEMBL216002
PLANTSproteinTorsions
5
962 233.1354
1106 256.0272
1719 212.7166
1729 236.4032
4770 201.4990
PLANTSmolcadARTstart hb
PLANTSmolcadARTstart HB
LINES
PLANTSmolcadARTstart HBCH
LINES
PLANTSmolcadARTstart HB-CHO
LINES
PLANTSmolcadARTend
PLANTSmolcadARTstart HB_WATER
LINES
PLANTSmolcadARTend

PLANTSmolcadARTend

@<TRIPOS>MOLECULE
CHEMBL244230_entry_00008_conf_01
98 102 1
SMALL
USER_CHARGES


@<TRIPOS>ATOM
      1 C1          6.0826   69.1442   66.2726 C.3       1 UNK        -0.1364
      2 C2          5.2628   68.7641   65.0527 C.2       1 UNK        -0.1149
      3 C3          5.7432   68.9115   63.8016 C.2       1 UNK        -0.1615
      4 C4          4.9538   68.5911   62.5358 C.3       1 UNK        -0.0441
      5 C5          5.3366   67.1775   62.0354 C.3       1 UNK        -0.1085
      6 C6          4.6849   66.0670   62.8688 C.ar      1 UNK         0.0887
      7 C7          3.6729   66.2936   63.7634 C.ar      1 UNK        -0.2642
      8 C8          3.2003   65.1060   64.4791 C.ar      1 UNK         0.0272
      9 C9          3.7228   63.8850   64.2296 C.ar      1 UNK        -0.3894
     10 C10         4.7672   63.6684   63.2397 C.ar      1 UNK         0.7429
     11 O11         5.2308   62.5644   62.9652 O.2       1 UNK        -0.6308
     12 N12         5.1880   64.8079   62.6253 N.pl3     1 UNK        -0.3317
     13 C13         3.0944   67.7056   64.0404 C.3       1 UNK         0.1695
     14 C14         3.8323   68.2844   65.3110 C.3       1 UNK        -0.0987
     15 C15         3.4368   68.6707   62.8392 C.3       1 UNK        -0.0887
     16 C16         2.5742   68.4922   61.5634 C.3       1 UNK        -0.1285
     17 C17         1.0827   68.4363   61.8913 C.3       1 UNK        -0.1481
     18 C18         0.8164   67.3513   62.9427 C.3       1 UNK        -0.0020
     19 N19         1.5893   67.7108   64.1521 N.am      1 UNK        -0.2672
     20 C20         0.8951   67.7664   65.3227 C.2       1 UNK         0.4613
     21 O21         1.3117   67.2913   66.3810 O.2       1 UNK        -0.5458
     22 C22        -0.4589   68.5151   65.3228 C.3       1 UNK        -0.1660
     23 C23        -2.9247   68.2849   65.6244 C.3       1 UNK        -0.0070
     24 C24        -1.3838   67.3106   67.4311 C.3       1 UNK         0.0280
     25 C25        -2.1957   66.0747   67.8767 C.3       1 UNK        -0.1555
     26 C26        -1.9731   65.7365   69.3596 C.3       1 UNK        -0.1246
     27 C27        -0.4933   65.8198   69.7739 C.3       1 UNK        -0.1270
     28 C28        -0.1485   64.8891   70.9517 C.3       1 UNK        -0.1270
     29 C29        -0.9059   65.2091   72.2581 C.3       1 UNK        -0.1275
     30 C30        -0.3024   64.6175   73.5500 C.3       1 UNK        -0.1265
     31 C31        -0.0328   63.1015   73.4905 C.3       1 UNK        -0.1234
     32 C32        -1.3231   62.2648   73.4557 C.3       1 UNK        -0.1581
     33 C33        -1.0486   60.7797   73.1542 C.3       1 UNK         0.0383
     34 C34        -2.4384   59.5677   74.9598 C.3       1 UNK        -0.0064
     35 C35        -3.5906   60.4934   72.8930 C.3       1 UNK         0.1020
     36 C36        -3.6974   60.4709   71.3755 C.ar      1 UNK        -0.2237
     37 C37        -4.7973   59.8804   70.7424 C.ar      1 UNK        -0.0611
     38 C38        -4.8773   59.8885   69.3484 C.ar      1 UNK        -0.1652
     39 C39        -3.8496   60.4973   68.6257 C.ar      1 UNK         0.0185
     40 N40        -2.7777   61.0831   69.2186 N.ar      1 UNK        -0.2017
     41 C41        -2.7165   61.0670   70.5748 C.ar      1 UNK         0.0094
     42 H42         5.2141   69.3354   61.7818 H         1 UNK         0.1127
     43 H43         3.2099   69.6821   63.1865 H         1 UNK         0.0896
     44 H44         5.5683   69.9123   66.8512 H         1 UNK         0.0752
     45 H45         6.2354   68.2722   66.9094 H         1 UNK         0.0752
     46 H46         7.0648   69.5331   66.0001 H         1 UNK         0.0752
     47 H47         6.7559   69.2705   63.6860 H         1 UNK         0.1492
     48 H48         5.1025   67.0268   60.9808 H         1 UNK         0.1019
     49 H49         6.4221   67.0656   62.0750 H         1 UNK         0.1019
     50 H50         2.4279   65.1985   65.2270 H         1 UNK         0.1079
     51 H51         3.3567   63.0290   64.7773 H         1 UNK         0.1781
     52 H52         5.9224   64.6829   61.9446 H         1 UNK         0.3236
     53 H53         3.8410   67.5716   66.1369 H         1 UNK         0.0669
     54 H54         3.2982   69.1521   65.6975 H         1 UNK         0.0669
     55 H55         2.7993   69.2699   60.8324 H         1 UNK         0.0844
     56 H56         2.8323   67.5552   61.0688 H         1 UNK         0.0844
     57 H57         0.7207   69.4059   62.2361 H         1 UNK         0.0938
     58 H58         0.5196   68.2101   60.9854 H         1 UNK         0.0938
     59 H59        -0.2513   67.2081   63.1175 H         1 UNK         0.0950
     60 H60         1.1890   66.3914   62.5824 H         1 UNK         0.0950
     61 H61        -0.4499   69.4640   65.8610 H         1 UNK         0.1088
     62 H62        -0.7741   68.6934   64.2937 H         1 UNK         0.1088
     63 H63        -2.9750   69.2513   66.1275 H         1 UNK         0.1272
     64 H64        -3.0111   68.3912   64.5422 H         1 UNK         0.1272
     65 H65        -3.6823   67.5971   66.0017 H         1 UNK         0.1272
     66 H66        -0.3129   67.1906   67.6005 H         1 UNK         0.1210
     67 H67        -1.6934   68.2134   67.9568 H         1 UNK         0.1210
     68 H68        -3.2606   66.2480   67.7310 H         1 UNK         0.0909
     69 H69        -1.9343   65.2142   67.2600 H         1 UNK         0.0909
     70 H70        -2.5677   66.4069   69.9823 H         1 UNK         0.0791
     71 H71        -2.3412   64.7279   69.5564 H         1 UNK         0.0791
     72 H72         0.1374   65.5652   68.9208 H         1 UNK         0.0750
     73 H73        -0.2550   66.8515   70.0347 H         1 UNK         0.0750
     74 H74        -0.3241   63.8515   70.6656 H         1 UNK         0.0722
     75 H75         0.9215   64.9580   71.1541 H         1 UNK         0.0722
     76 H76        -0.9754   66.2927   72.3658 H         1 UNK         0.0737
     77 H77        -1.9355   64.8612   72.1618 H         1 UNK         0.0737
     78 H78         0.6355   65.1359   73.7556 H         1 UNK         0.0732
     79 H79        -0.9509   64.8433   74.3973 H         1 UNK         0.0732
     80 H80         0.5642   62.8704   72.6076 H         1 UNK         0.0807
     81 H81         0.5672   62.8070   74.3531 H         1 UNK         0.0807
     82 H82        -1.8462   62.3561   74.4089 H         1 UNK         0.0883
     83 H83        -1.9825   62.6828   72.6948 H         1 UNK         0.0883
     84 H84        -0.7801   60.5979   72.1121 H         1 UNK         0.1239
     85 H85        -0.2562   60.4072   73.8035 H         1 UNK         0.1239
     86 H86        -2.5192   60.5135   75.4977 H         1 UNK         0.1264
     87 H87        -3.3391   58.9636   75.0755 H         1 UNK         0.1264
     88 H88        -1.5669   58.9950   75.2745 H         1 UNK         0.1264
     89 H89        -4.4003   59.9072   73.3317 H         1 UNK         0.1257
     90 H90        -3.6441   61.5074   73.2952 H         1 UNK         0.1257
     91 H91        -5.5827   59.4178   71.3230 H         1 UNK         0.1428
     92 H92        -5.7166   59.4360   68.8407 H         1 UNK         0.1714
     93 H93        -3.8772   60.5246   67.5461 H         1 UNK         0.1868
     94 H94        -1.8532   61.5440   71.0158 H         1 UNK         0.1647
     95 N95        -1.5462   67.6577   65.9229 N.4       1 UNK        -0.2165
     96 H96        -1.5274   66.7676   65.4437 H         1 UNK         0.3192
     97 N97        -2.2815   59.8916   73.4579 N.4       1 UNK        -0.4513
     98 H98        -2.1391   59.0142   72.9769 H         1 UNK         0.3018
@<TRIPOS>BOND
     1    1    2 1
     2    1   44 1
     3    1   45 1
     4    1   46 1
     5    2   14 1
     6    2    3 2
     7    3    4 1
     8    3   47 1
     9    4   42 1
    10    4   15 1
    11    4    5 1
    12    5    6 1
    13    5   48 1
    14    5   49 1
    15    6   12 ar
    16    6    7 ar
    17    7    8 ar
    18    7   13 1
    19    8    9 ar
    20    8   50 1
    21    9   10 ar
    22    9   51 1
    23   10   11 2
    24   10   12 ar
    25   12   52 1
    26   13   19 1
    27   13   14 1
    28   13   15 1
    29   14   53 1
    30   14   54 1
    31   15   43 1
    32   15   16 1
    33   16   17 1
    34   16   55 1
    35   16   56 1
    36   17   18 1
    37   17   57 1
    38   17   58 1
    39   18   19 1
    40   18   59 1
    41   18   60 1
    42   19   20 am BACKBONE|DICT|INTERRES
    43   20   21 2
    44   20   22 1
    45   22   61 1
    46   22   62 1
    47   22   95 1
    48   23   63 1
    49   23   64 1
    50   23   65 1
    51   23   95 1
    52   24   25 1
    53   24   66 1
    54   24   67 1
    55   24   95 1
    56   25   26 1
    57   25   68 1
    58   25   69 1
    59   26   27 1
    60   26   70 1
    61   26   71 1
    62   27   28 1
    63   27   72 1
    64   27   73 1
    65   28   29 1
    66   28   74 1
    67   28   75 1
    68   29   30 1
    69   29   76 1
    70   29   77 1
    71   30   31 1
    72   30   78 1
    73   30   79 1
    74   31   32 1
    75   31   80 1
    76   31   81 1
    77   32   33 1
    78   32   82 1
    79   32   83 1
    80   33   84 1
    81   33   85 1
    82   33   97 1
    83   34   86 1
    84   34   87 1
    85   34   88 1
    86   34   97 1
    87   35   36 1
    88   35   89 1
    89   35   90 1
    90   35   97 1
    91   36   41 ar
    92   36   37 ar
    93   37   38 ar
    94   37   91 1
    95   38   39 ar
    96   38   92 1
    97   39   40 ar
    98   39   93 1
    99   40   41 ar
   100   41   94 1
   101   95   96 1
   102   97   98 1
@<TRIPOS>SUBSTRUCTURE
1 UNK 1
@<TRIPOS>COMMENT
CHEMBL244230
PLANTSproteinTorsions
5
962 259.2265
1106 178.4773
1719 260.3980
1729 323.5582
4770 137.3195
PLANTSmolcadARTstart hb
PLANTSmolcadARTstart HB
LINES
-1.52735 66.7676 65.4437 -1.584 65.27 63.834 0 255 0 5
PLANTSmolcadARTstart HBCH
LINES
PLANTSmolcadARTstart HB-CHO
LINES
PLANTSmolcadARTend
PLANTSmolcadARTstart HB_WATER
LINES
PLANTSmolcadARTend

PLANTSmolcadARTend

@<TRIPOS>MOLECULE
CHEMBL77374_entry_00018_conf_01
77 81 1
SMALL
USER_CHARGES


@<TRIPOS>ATOM
      1 O1         -3.4260   60.1851   74.8879 O.2       1 UNK        -0.5920
      2 C2         -2.9060   60.5394   73.8330 C.ar      1 UNK         0.7352
      3 C3         -1.5805   61.1369   73.7445 C.ar      1 UNK        -0.3483
      4 C4         -1.0315   61.5175   72.5691 C.ar      1 UNK        -0.0018
      5 C5         -1.7558   61.3418   71.3110 C.ar      1 UNK        -0.3390
      6 C6         -2.9974   60.7808   71.4176 C.ar      1 UNK         0.1300
      7 C7         -3.8706   60.4551   70.2043 C.3       1 UNK        -0.1286
      8 C8         -3.3975   61.1678   68.9227 C.3       1 UNK        -0.1210
      9 C9         -1.8704   61.0778   68.7685 C.3       1 UNK        -0.1563
     10 C10        -1.1195   61.7126   69.9683 C.3       1 UNK         0.0785
     11 C11        -0.4072   64.0347   70.8813 C.3       1 UNK        -0.0467
     12 C12        -0.7767   65.5251   70.8028 C.3       1 UNK        -0.1606
     13 C13        -0.5160   66.1528   69.4193 C.3       1 UNK        -0.1227
     14 C14        -1.7353   66.0711   68.4838 C.3       1 UNK        -0.1271
     15 C15        -1.4741   66.7109   67.1062 C.3       1 UNK        -0.1268
     16 C16        -1.2308   68.2322   67.1475 C.3       1 UNK        -0.1258
     17 C17         0.1647   68.6424   67.6665 C.3       1 UNK        -0.1407
     18 C18         1.3273   68.1845   66.7675 C.3       1 UNK        -0.0138
     19 N19         2.6192   68.6759   67.2255 N.pl3     1 UNK        -0.4879
     20 C20         3.8149   68.8800   66.4942 C.ar      1 UNK         0.2805
     21 C21         4.8800   69.5315   67.2171 C.ar      1 UNK         0.0519
     22 C22         4.7688   69.9956   68.5671 C.ar      1 UNK        -0.2367
     23 C23         5.8387   70.6186   69.2084 C.ar      1 UNK        -0.1249
     24 C24         7.0499   70.8084   68.5513 C.ar      1 UNK        -0.0030
     25 C25         7.2150   70.3758   67.2396 C.ar      1 UNK        -0.3551
     26 C26         6.1371   69.7408   66.5834 C.ar      1 UNK         0.3185
     27 C27         5.3218   68.6835   64.5901 C.ar      1 UNK         0.1716
     28 C28         4.0397   68.4730   65.1453 C.ar      1 UNK        -0.2200
     29 C29         2.9924   67.7582   64.2662 C.3       1 UNK        -0.0692
     30 C30         3.3262   67.7199   62.7614 C.3       1 UNK        -0.1392
     31 C31         4.7830   67.3205   62.5223 C.3       1 UNK        -0.1305
     32 C32         5.7143   68.3648   63.1486 C.3       1 UNK        -0.1127
     33 N33        -3.5316   60.4029   72.6304 N.pl3     1 UNK        -0.3228
     34 H34        -1.0248   61.2754   74.6604 H         1 UNK         0.1984
     35 H35        -0.0436   61.9555   72.5621 H         1 UNK         0.1280
     36 H36        -3.9402   59.3733   70.0804 H         1 UNK         0.1138
     37 H37        -4.9002   60.7609   70.3982 H         1 UNK         0.1138
     38 H38        -3.8920   60.7324   68.0534 H         1 UNK         0.1046
     39 H39        -3.7033   62.2150   68.9489 H         1 UNK         0.1046
     40 H40        -1.5903   60.0251   68.6981 H         1 UNK         0.0901
     41 H41        -1.5603   61.5204   67.8208 H         1 UNK         0.0901
     42 H42        -0.0605   61.4475   69.9641 H         1 UNK         0.1363
     43 H43        -0.6935   63.5879   71.8344 H         1 UNK         0.1265
     44 H44         0.6517   63.8578   70.6905 H         1 UNK         0.1265
     45 H45        -1.8237   65.6587   71.0798 H         1 UNK         0.0887
     46 H46        -0.1991   66.0641   71.5554 H         1 UNK         0.0887
     47 H47        -0.2300   67.1983   69.5476 H         1 UNK         0.0816
     48 H48         0.3327   65.6617   68.9411 H         1 UNK         0.0816
     49 H49        -2.0189   65.0257   68.3515 H         1 UNK         0.0744
     50 H50        -2.5850   66.5615   68.9602 H         1 UNK         0.0744
     51 H51        -0.6250   66.2197   66.6284 H         1 UNK         0.0748
     52 H52        -2.3311   66.5194   66.4586 H         1 UNK         0.0748
     53 H53        -1.3620   68.6284   66.1394 H         1 UNK         0.0736
     54 H54        -2.0064   68.7020   67.7540 H         1 UNK         0.0736
     55 H55         0.2129   69.7260   67.7815 H         1 UNK         0.0832
     56 H56         0.3142   68.2285   68.6645 H         1 UNK         0.0832
     57 H57         1.3281   67.0981   66.6915 H         1 UNK         0.0833
     58 H58         1.1614   68.5902   65.7699 H         1 UNK         0.0833
     59 H59         2.6382   68.9799   68.1883 H         1 UNK         0.2658
     60 H60         3.8449   69.8699   69.1124 H         1 UNK         0.1781
     61 H61         5.7267   70.9589   70.2278 H         1 UNK         0.1746
     62 H62         7.8672   71.2941   69.0646 H         1 UNK         0.1741
     63 H63         8.1550   70.5199   66.7263 H         1 UNK         0.2166
     64 H64         2.8848   66.7331   64.6228 H         1 UNK         0.0963
     65 H65         2.0213   68.2386   64.3372 H         1 UNK         0.0963
     66 H66         2.6581   67.0233   62.2529 H         1 UNK         0.0955
     67 H67         3.1375   68.6981   62.3157 H         1 UNK         0.0955
     68 H68         4.9760   66.3359   62.9515 H         1 UNK         0.0973
     69 H69         4.9823   67.2355   61.4532 H         1 UNK         0.0973
     70 H70         5.6586   69.2846   62.5639 H         1 UNK         0.1144
     71 H71         6.7478   68.0188   63.0885 H         1 UNK         0.1144
     72 H72        -4.4491   59.9838   72.6684 H         1 UNK         0.3303
     73 N73        -1.1971   63.2453   69.8236 N.4       1 UNK        -0.2565
     74 H74        -0.8622   63.4962   68.9045 H         1 UNK         0.3048
     75 H75        -2.1670   63.5212   69.8856 H         1 UNK         0.3048
     76 N76         6.2767   69.2994   65.2987 N.pl3     1 UNK        -0.2899
     77 H77         7.1653   69.4529   64.8442 H         1 UNK         0.3256
@<TRIPOS>BOND
     1    1    2 2
     2    2   33 ar
     3    2    3 ar
     4    3    4 ar
     5    3   34 1
     6    4    5 ar
     7    4   35 1
     8    5   10 1
     9    5    6 ar
    10    6    7 1
    11    6   33 ar
    12    7    8 1
    13    7   36 1
    14    7   37 1
    15    8    9 1
    16    8   38 1
    17    8   39 1
    18    9   10 1
    19    9   40 1
    20    9   41 1
    21   10   42 1
    22   10   73 1
    23   11   12 1
    24   11   43 1
    25   11   44 1
    26   11   73 1
    27   12   13 1
    28   12   45 1
    29   12   46 1
    30   13   14 1
    31   13   47 1
    32   13   48 1
    33   14   15 1
    34   14   49 1
    35   14   50 1
    36   15   16 1
    37   15   51 1
    38   15   52 1
    39   16   17 1
    40   16   53 1
    41   16   54 1
    42   17   18 1
    43   17   55 1
    44   17   56 1
    45   18   19 1
    46   18   57 1
    47   18   58 1
    48   19   20 1
    49   19   59 1
    50   20   28 ar
    51   20   21 ar
    52   21   26 ar
    53   21   22 ar
    54   22   23 ar
    55   22   60 1
    56   23   24 ar
    57   23   61 1
    58   24   25 ar
    59   24   62 1
    60   25   26 ar
    61   25   63 1
    62   26   76 ar
    63   27   32 1
    64   27   28 ar
    65   27   76 ar
    66   28   29 1
    67   29   30 1
    68   29   64 1
    69   29   65 1
    70   30   31 1
    71   30   66 1
    72   30   67 1
    73   31   32 1
    74   31   68 1
    75   31   69 1
    76   32   70 1
    77   32   71 1
    78   33   72 1
    79   73   74 1
    80   73   75 1
    81   76   77 1
@<TRIPOS>SUBSTRUCTURE
1 UNK 1
@<TRIPOS>COMMENT
CHEMBL77374
PLANTSproteinTorsions
5
962 231.9912
1106 170.9585
1719 125.4893
1729 8.4456
4770 175.2272
PLANTSmolcadARTstart hb
PLANTSmolcadARTstart HB
LINES
-0.862183 63.4962 68.9045 0.504 63.787 67.048 0 255 0 5
PLANTSmolcadARTstart HBCH
LINES
PLANTSmolcadARTstart HB-CHO
LINES
PLANTSmolcadARTend
PLANTSmolcadARTstart HB_WATER
LINES
PLANTSmolcadARTend

PLANTSmolcadARTend

@<TRIPOS>MOLECULE
CHEMBL1084544_entry_00002_conf_01
78 82 1
SMALL
USER_CHARGES


@<TRIPOS>ATOM
      1 O1          2.5843   63.9729   68.5318 O.2       1 UNK        -0.5317
      2 C2          2.7028   62.8713   67.9951 C.2       1 UNK         0.4847
      3 C3          2.3313   61.6148   68.8002 C.3       1 UNK        -0.1998
      4 C4          1.4282   61.8318   70.0393 C.3       1 UNK         0.2084
      5 O5          0.2859   62.6322   69.7519 O.3       1 UNK        -0.4697
      6 C6         -0.4980   62.9920   70.8839 C.3       1 UNK         0.1957
      7 C7         -1.1917   61.7361   71.4315 C.3       1 UNK        -0.1709
      8 C8         -2.2718   61.2364   70.4942 C.ar      1 UNK        -0.2905
      9 C9         -2.3040   61.3316   69.1149 C.ar      1 UNK        -0.1216
     10 N10        -3.4582   60.7798   68.6238 N.pl3     1 UNK        -0.2260
     11 C11        -4.2239   60.3009   69.6628 C.ar      1 UNK         0.1002
     12 C12        -5.4692   59.6626   69.6682 C.ar      1 UNK        -0.2562
     13 C13        -5.9858   59.2924   70.9099 C.ar      1 UNK        -0.1622
     14 C14        -5.2999   59.5435   72.0951 C.ar      1 UNK        -0.1688
     15 C15        -4.0607   60.1812   72.0890 C.ar      1 UNK        -0.2865
     16 C16        -3.4972   60.5739   70.8630 C.ar      1 UNK         0.2653
     17 N17         3.1681   62.7136   66.7408 N.am      1 UNK        -0.5840
     18 C18         3.6152   63.7834   65.8456 C.3       1 UNK         0.1158
     19 C19         4.3117   63.2635   64.5706 C.3       1 UNK        -0.1532
     20 C20         5.0022   64.3529   63.7259 C.3       1 UNK        -0.1252
     21 C21         4.0077   65.2618   62.9838 C.3       1 UNK        -0.1266
     22 C22         4.6630   66.5523   62.4517 C.3       1 UNK        -0.1392
     23 C23         4.9013   67.6252   63.5285 C.3       1 UNK        -0.0018
     24 N24         3.6972   67.9363   64.2814 N.pl3     1 UNK        -0.5343
     25 C25         3.5749   68.4976   65.5746 C.ar      1 UNK         0.1640
     26 C26         2.2699   68.4300   66.1225 C.ar      1 UNK        -0.1374
     27 C27         1.1164   67.7066   65.3864 C.3       1 UNK        -0.0654
     28 C28        -0.2807   67.9076   66.0023 C.3       1 UNK        -0.1325
     29 C29        -0.2303   67.8533   67.5314 C.3       1 UNK        -0.1334
     30 C30         0.6548   68.9975   68.0368 C.3       1 UNK        -0.0740
     31 C31         2.0461   68.9739   67.4039 C.ar      1 UNK         0.1079
     32 N32         3.0407   69.4783   68.1639 N.ar      1 UNK        -0.3314
     33 C33         4.2964   69.5545   67.6712 C.ar      1 UNK         0.1689
     34 C34         5.2774   70.1293   68.5156 C.ar      1 UNK        -0.1605
     35 C35         6.5891   70.2586   68.0794 C.ar      1 UNK         0.0825
     36 Cl36        7.7758   70.9644   69.1151 Cl        1 UNK        -0.1494
     37 C37         6.9457   69.8239   66.8113 C.ar      1 UNK        -0.1281
     38 C38         6.0016   69.2512   65.9639 C.ar      1 UNK        -0.1672
     39 C39         4.6363   69.0909   66.3617 C.ar      1 UNK         0.0094
     40 H40         1.8722   60.8970   68.1213 H         1 UNK         0.0943
     41 H41         3.2555   61.1376   69.1289 H         1 UNK         0.0943
     42 H42         1.0612   60.8650   70.3870 H         1 UNK         0.0382
     43 H43         1.9919   62.2417   70.8800 H         1 UNK         0.0382
     44 H44         0.1400   63.4317   71.6530 H         1 UNK         0.0301
     45 H45        -1.2506   63.7338   70.6144 H         1 UNK         0.0301
     46 H46        -0.4460   60.9556   71.5881 H         1 UNK         0.0817
     47 H47        -1.6227   61.9499   72.4104 H         1 UNK         0.0817
     48 H48        -1.5880   61.7599   68.4287 H         1 UNK         0.2057
     49 H49        -3.6717   60.7541   67.6369 H         1 UNK         0.2908
     50 H50        -6.0131   59.4607   68.7570 H         1 UNK         0.1685
     51 H51        -6.9443   58.7966   70.9537 H         1 UNK         0.1500
     52 H52        -5.7362   59.2383   73.0352 H         1 UNK         0.1489
     53 H53        -3.5429   60.3676   73.0185 H         1 UNK         0.1775
     54 H54         3.2079   61.7786   66.3625 H         1 UNK         0.3026
     55 H55         2.7505   64.3891   65.5723 H         1 UNK         0.0806
     56 H56         4.2913   64.4545   66.3800 H         1 UNK         0.0806
     57 H57         5.0351   62.4938   64.8445 H         1 UNK         0.0754
     58 H58         3.5669   62.7621   63.9510 H         1 UNK         0.0754
     59 H59         5.6433   64.9572   64.3696 H         1 UNK         0.0672
     60 H60         5.6583   63.8874   62.9903 H         1 UNK         0.0672
     61 H61         3.5689   64.7013   62.1570 H         1 UNK         0.0689
     62 H62         3.1821   65.5235   63.6473 H         1 UNK         0.0689
     63 H63         5.6168   66.3031   61.9846 H         1 UNK         0.0740
     64 H64         4.0448   66.9756   61.6580 H         1 UNK         0.0740
     65 H65         5.6503   67.2597   64.2317 H         1 UNK         0.0697
     66 H66         5.2910   68.5293   63.0604 H         1 UNK         0.0697
     67 H67         2.8308   67.7305   63.8050 H         1 UNK         0.2559
     68 H68         1.0781   68.0005   64.3365 H         1 UNK         0.0782
     69 H69         1.3424   66.6391   65.3954 H         1 UNK         0.0782
     70 H70        -0.6875   68.8690   65.6836 H         1 UNK         0.0721
     71 H71        -0.9659   67.1497   65.6201 H         1 UNK         0.0721
     72 H72        -1.2350   67.9479   67.9452 H         1 UNK         0.0714
     73 H73         0.1577   66.8904   67.8675 H         1 UNK         0.0714
     74 H74         0.1829   69.9500   67.7907 H         1 UNK         0.0917
     75 H75         0.7183   68.9665   69.1262 H         1 UNK         0.0917
     76 H76         4.9991   70.4721   69.5025 H         1 UNK         0.1628
     77 H77         7.9670   69.9292   66.4752 H         1 UNK         0.1452
     78 H78         6.3624   68.9435   65.0032 H         1 UNK         0.1297
@<TRIPOS>BOND
     1    1    2 2
     2    2    3 1
     3    2   17 am BACKBONE|DICT|INTERRES
     4    3    4 1
     5    3   40 1
     6    3   41 1
     7    4    5 1
     8    4   42 1
     9    4   43 1
    10    5    6 1
    11    6    7 1
    12    6   44 1
    13    6   45 1
    14    7    8 1
    15    7   46 1
    16    7   47 1
    17    8   16 ar
    18    8    9 ar
    19    9   10 ar
    20    9   48 1
    21   10   11 ar
    22   10   49 1
    23   11   16 ar
    24   11   12 ar
    25   12   13 ar
    26   12   50 1
    27   13   14 ar
    28   13   51 1
    29   14   15 ar
    30   14   52 1
    31   15   16 ar
    32   15   53 1
    33   17   18 1
    34   17   54 1
    35   18   19 1
    36   18   55 1
    37   18   56 1
    38   19   20 1
    39   19   57 1
    40   19   58 1
    41   20   21 1
    42   20   59 1
    43   20   60 1
    44   21   22 1
    45   21   61 1
    46   21   62 1
    47   22   23 1
    48   22   63 1
    49   22   64 1
    50   23   24 1
    51   23   65 1
    52   23   66 1
    53   24   25 1
    54   24   67 1
    55   25   39 ar
    56   25   26 ar
    57   26   31 ar
    58   26   27 1
    59   27   28 1
    60   27   68 1
    61   27   69 1
    62   28   29 1
    63   28   70 1
    64   28   71 1
    65   29   30 1
    66   29   72 1
    67   29   73 1
    68   30   31 1
    69   30   74 1
    70   30   75 1
    71   31   32 ar
    72   32   33 ar
    73   33   39 ar
    74   33   34 ar
    75   34   35 ar
    76   34   76 1
    77   35   36 1
    78   35   37 ar
    79   37   38 ar
    80   37   77 1
    81   38   39 ar
    82   38   78 1
@<TRIPOS>SUBSTRUCTURE
1 UNK 1
@<TRIPOS>COMMENT
CHEMBL1084544
PLANTSproteinTorsions
5
962 256.3066
1106 252.3487
1719 262.2680
1729 252.3134
4770 51.4036
PLANTSmolcadARTstart hb
PLANTSmolcadARTstart HB
LINES
0.285949 62.6322 69.7519 0.525792 63.55 67.8541 0 255 0 5
PLANTSmolcadARTstart HBCH
LINES
PLANTSmolcadARTstart HB-CHO
LINES
PLANTSmolcadARTend
PLANTSmolcadARTstart HB_WATER
LINES
PLANTSmolcadARTend

PLANTSmolcadARTend

@<TRIPOS>MOLECULE
CHEMBL1172618_entry_00003_conf_01
79 83 1
SMALL
USER_CHARGES


@<TRIPOS>ATOM
      1 C1         -6.2933   58.9838   73.0972 C.3       1 UNK        -0.1298
      2 C2         -5.4739   59.4967   71.9281 C.ar      1 UNK         0.0540
      3 C3         -5.9116   59.3385   70.6150 C.ar      1 UNK        -0.1285
      4 C4         -5.1217   59.8319   69.5805 C.ar      1 UNK        -0.1426
      5 C5         -3.8975   60.4794   69.8837 C.ar      1 UNK         0.0851
      6 C6         -3.0527   61.0028   68.8796 C.ar      1 UNK        -0.1697
      7 C7         -1.8606   61.6291   69.2249 C.ar      1 UNK        -0.1099
      8 C8         -1.4686   61.7513   70.5582 C.ar      1 UNK        -0.2777
      9 C9         -0.1522   62.4580   70.8740 C.3       1 UNK         0.0196
     10 C10        -1.0915   64.6792   69.9412 C.3       1 UNK        -0.0454
     11 C11        -0.9730   65.5606   68.6866 C.3       1 UNK        -0.1601
     12 C12        -2.2437   66.3758   68.3746 C.3       1 UNK        -0.1228
     13 C13        -2.1432   67.1628   67.0555 C.3       1 UNK        -0.1270
     14 C14        -0.8319   67.9593   66.9315 C.3       1 UNK        -0.1267
     15 C15        -0.6880   69.0514   68.0067 C.3       1 UNK        -0.1267
     16 C16         0.6720   69.7750   67.9470 C.3       1 UNK        -0.1381
     17 C17         1.8879   68.8411   68.0829 C.3       1 UNK        -0.0063
     18 N18         2.5090   68.5254   66.8044 N.pl3     1 UNK        -0.5199
     19 C19         3.8078   68.8449   66.3362 C.ar      1 UNK         0.2932
     20 C20         4.0990   68.4351   64.9840 C.ar      1 UNK         0.0832
     21 C21         3.1576   67.7910   64.1186 C.ar      1 UNK        -0.2136
     22 C22         3.5050   67.4183   62.8206 C.ar      1 UNK        -0.1378
     23 C23         4.7821   67.6640   62.3270 C.ar      1 UNK        -0.0006
     24 C24         5.7376   68.2852   63.1241 C.ar      1 UNK        -0.3609
     25 C25         5.3950   68.6633   64.4414 C.ar      1 UNK         0.3109
     26 C26         6.0985   69.6590   66.5070 C.ar      1 UNK         0.1789
     27 C27         4.8257   69.4938   67.0979 C.ar      1 UNK        -0.2629
     28 C28         4.6508   69.9761   68.5530 C.3       1 UNK        -0.0755
     29 C29         5.7442   70.9401   69.0537 C.3       1 UNK        -0.1350
     30 C30         7.1404   70.4392   68.6820 C.3       1 UNK        -0.1297
     31 C31         7.2780   70.3810   67.1563 C.3       1 UNK        -0.1141
     32 C32        -2.2866   61.2469   71.5812 C.ar      1 UNK         0.2277
     33 O33        -1.8973   61.3716   72.8947 O.3       1 UNK        -0.4993
     34 C34        -3.5162   60.6008   71.2561 C.ar      1 UNK         0.0919
     35 N35        -4.3083   60.1087   72.2558 N.ar      1 UNK        -0.2014
     36 H36        -7.2121   58.4992   72.7644 H         1 UNK         0.0939
     37 H37        -5.7214   58.2567   73.6749 H         1 UNK         0.0939
     38 H38        -6.5680   59.8060   73.7590 H         1 UNK         0.0939
     39 H39        -6.8466   58.8431   70.3965 H         1 UNK         0.1673
     40 H40        -5.4350   59.7246   68.5518 H         1 UNK         0.1586
     41 H41        -3.3387   60.9150   67.8411 H         1 UNK         0.1583
     42 H42        -1.2322   62.0218   68.4383 H         1 UNK         0.1340
     43 H43        -0.0910   62.7937   71.9109 H         1 UNK         0.1228
     44 H44         0.7063   61.8174   70.6678 H         1 UNK         0.1228
     45 H45        -1.9884   64.0587   69.9268 H         1 UNK         0.1265
     46 H46        -1.0578   65.2654   70.8606 H         1 UNK         0.1265
     47 H47        -0.1353   66.2440   68.8331 H         1 UNK         0.0896
     48 H48        -0.7073   64.9451   67.8257 H         1 UNK         0.0896
     49 H49        -3.1083   65.7120   68.3328 H         1 UNK         0.0820
     50 H50        -2.4344   67.0738   69.1914 H         1 UNK         0.0820
     51 H51        -2.2238   66.4679   66.2179 H         1 UNK         0.0742
     52 H52        -2.9906   67.8448   66.9696 H         1 UNK         0.0742
     53 H53         0.0151   67.2739   66.9910 H         1 UNK         0.0752
     54 H54        -0.7814   68.4217   65.9443 H         1 UNK         0.0752
     55 H55        -1.4904   69.7809   67.8850 H         1 UNK         0.0725
     56 H56        -0.8248   68.6090   68.9947 H         1 UNK         0.0725
     57 H57         0.7441   70.3364   67.0140 H         1 UNK         0.0845
     58 H58         0.7198   70.5160   68.7464 H         1 UNK         0.0845
     59 H59         2.6163   69.3133   68.7403 H         1 UNK         0.0799
     60 H60         1.5641   67.9107   68.5470 H         1 UNK         0.0799
     61 H61         1.9087   68.0483   66.1476 H         1 UNK         0.2802
     62 H62         2.1547   67.5839   64.4621 H         1 UNK         0.1939
     63 H63         2.7745   66.9332   62.1894 H         1 UNK         0.1734
     64 H64         5.0330   67.3682   61.3185 H         1 UNK         0.1724
     65 H65         6.7313   68.4755   62.7447 H         1 UNK         0.2154
     66 H66         3.7129   70.5066   68.6838 H         1 UNK         0.0908
     67 H67         4.6358   69.1032   69.2068 H         1 UNK         0.0908
     68 H68         5.5864   71.9330   68.6284 H         1 UNK         0.0942
     69 H69         5.6638   71.0593   70.1351 H         1 UNK         0.0942
     70 H70         7.9032   71.0960   69.1021 H         1 UNK         0.1004
     71 H71         7.3102   69.4518   69.1150 H         1 UNK         0.1004
     72 H72         8.2250   69.9077   66.8904 H         1 UNK         0.1149
     73 H73         7.3169   71.3992   66.7658 H         1 UNK         0.1149
     74 H74        -2.3188   62.1153   73.3330 H         1 UNK         0.3836
     75 N75         0.1055   63.7174   70.0299 N.4       1 UNK        -0.2731
     76 H76         0.3627   63.4267   69.0971 H         1 UNK         0.3082
     77 H77         0.8912   64.2144   70.4249 H         1 UNK         0.3082
     78 N78         6.3189   69.2661   65.2460 N.pl3     1 UNK        -0.2844
     79 H79         7.2376   69.4341   64.8623 H         1 UNK         0.3250
@<TRIPOS>BOND
     1    1    2 1
     2    1   36 1
     3    1   37 1
     4    1   38 1
     5    2   35 ar
     6    2    3 ar
     7    3    4 ar
     8    3   39 1
     9    4    5 ar
    10    4   40 1
    11    5   34 ar
    12    5    6 ar
    13    6    7 ar
    14    6   41 1
    15    7    8 ar
    16    7   42 1
    17    8    9 1
    18    8   32 ar
    19    9   43 1
    20    9   44 1
    21    9   75 1
    22   10   11 1
    23   10   45 1
    24   10   46 1
    25   10   75 1
    26   11   12 1
    27   11   47 1
    28   11   48 1
    29   12   13 1
    30   12   49 1
    31   12   50 1
    32   13   14 1
    33   13   51 1
    34   13   52 1
    35   14   15 1
    36   14   53 1
    37   14   54 1
    38   15   16 1
    39   15   55 1
    40   15   56 1
    41   16   17 1
    42   16   57 1
    43   16   58 1
    44   17   18 1
    45   17   59 1
    46   17   60 1
    47   18   19 1
    48   18   61 1
    49   19   27 ar
    50   19   20 ar
    51   20   25 ar
    52   20   21 ar
    53   21   22 ar
    54   21   62 1
    55   22   23 ar
    56   22   63 1
    57   23   24 ar
    58   23   64 1
    59   24   25 ar
    60   24   65 1
    61   25   78 ar
    62   26   31 1
    63   26   27 ar
    64   26   78 ar
    65   27   28 1
    66   28   29 1
    67   28   66 1
    68   28   67 1
    69   29   30 1
    70   29   68 1
    71   29   69 1
    72   30   31 1
    73   30   70 1
    74   30   71 1
    75   31   72 1
    76   31   73 1
    77   32   33 1
    78   32   34 ar
    79   33   74 1
    80   34   35 ar
    81   75   76 1
    82   75   77 1
    83   78   79 1
@<TRIPOS>SUBSTRUCTURE
1 UNK 1
@<TRIPOS>COMMENT
CHEMBL1172618
PLANTSproteinTorsions
5
962 211.5771
1106 188.8893
1719 142.3158
1729 266.0425
4770 155.3949
PLANTSmolcadARTstart hb
PLANTSmolcadARTstart HB
LINES
0.362653 63.4267 69.0971 0.504 63.787 67.048 0 255 0 5
PLANTSmolcadARTstart HBCH
LINES
PLANTSmolcadARTstart HB-CHO
LINES
PLANTSmolcadARTend
PLANTSmolcadARTstart HB_WATER
LINES
PLANTSmolcadARTend

PLANTSmolcadARTend

@<TRIPOS>MOLECULE
CHEMBL361766_entry_00010_conf_01
79 84 1
SMALL
USER_CHARGES


@<TRIPOS>ATOM
      1 C1         -4.8582   60.1879   68.4231 C.ar      1 UNK        -0.1224
      2 C2         -5.2433   59.8791   69.7233 C.ar      1 UNK        -0.1616
      3 C3         -4.3818   60.1677   70.8097 C.ar      1 UNK         0.1307
      4 N4         -4.8005   59.8436   72.0557 N.ar      1 UNK        -0.2840
      5 C5         -4.0162   60.1156   73.1259 C.ar      1 UNK         0.0730
      6 C6         -2.7291   60.6836   73.0065 C.ar      1 UNK        -0.1130
      7 C7         -1.8178   60.8208   74.2428 C.3       1 UNK        -0.0720
      8 C8         -2.4750   60.4505   75.5889 C.3       1 UNK        -0.1316
      9 C9         -3.4722   59.2955   75.4549 C.3       1 UNK        -0.1328
     10 C10        -4.5826   59.7166   74.4864 C.3       1 UNK        -0.0748
     11 C11        -2.2844   61.0373   71.7140 C.ar      1 UNK        -0.0952
     12 C12        -0.8954   61.6542   71.4919 C.3       1 UNK        -0.0862
     13 C13        -0.9655   63.1032   70.9729 C.3       1 UNK        -0.1267
     14 C14         0.4236   63.7296   70.7589 C.3       1 UNK        -0.1304
     15 C15         0.3571   65.1376   70.1411 C.3       1 UNK        -0.1285
     16 C16         1.7487   65.7192   69.8242 C.3       1 UNK        -0.1280
     17 C17         1.7203   67.1284   69.1998 C.3       1 UNK        -0.1267
     18 C18         1.3776   67.1508   67.6976 C.3       1 UNK        -0.1416
     19 C19         1.6424   68.5183   67.0487 C.3       1 UNK        -0.0190
     20 N20         2.9234   69.0844   67.4429 N.pl3     1 UNK        -0.4794
     21 C21         4.1246   69.1924   66.6988 C.ar      1 UNK         0.2843
     22 C22         5.2565   69.7225   67.4194 C.ar      1 UNK         0.0503
     23 C23         5.2050   70.1748   68.7769 C.ar      1 UNK        -0.2306
     24 C24         6.3375   70.6804   69.4145 C.ar      1 UNK        -0.1288
     25 C25         7.5556   70.7569   68.7476 C.ar      1 UNK        -0.0046
     26 C26         7.6650   70.3276   67.4291 C.ar      1 UNK        -0.3601
     27 C27         6.5226   69.8145   66.7756 C.ar      1 UNK         0.3215
     28 C28         5.5859   68.8833   64.7732 C.ar      1 UNK         0.1703
     29 C29         4.2936   68.7964   65.3382 C.ar      1 UNK        -0.2210
     30 C30         3.1683   68.2222   64.4531 C.3       1 UNK        -0.0696
     31 C31         3.4812   68.1982   62.9442 C.3       1 UNK        -0.1388
     32 C32         4.8816   67.6450   62.6758 C.3       1 UNK        -0.1306
     33 C33         5.9313   68.5569   63.3213 C.3       1 UNK        -0.1111
     34 C34        -3.1156   60.7787   70.5744 C.ar      1 UNK         0.0562
     35 C35        -2.7586   61.0749   69.2252 C.ar      1 UNK        -0.1798
     36 C36        -3.6258   60.7798   68.1768 C.ar      1 UNK        -0.1298
     37 H37        -5.5202   59.9644   67.5993 H         1 UNK         0.1355
     38 H38        -6.2026   59.4167   69.9081 H         1 UNK         0.1515
     39 H39        -0.9551   60.1706   74.0912 H         1 UNK         0.0740
     40 H40        -1.4297   61.8355   74.3274 H         1 UNK         0.0740
     41 H41        -1.7055   60.2024   76.3210 H         1 UNK         0.0704
     42 H42        -2.9936   61.3236   75.9891 H         1 UNK         0.0704
     43 H43        -2.9703   58.3947   75.0974 H         1 UNK         0.0746
     44 H44        -3.8981   59.0517   76.4291 H         1 UNK         0.0746
     45 H45        -5.1227   60.5692   74.9008 H         1 UNK         0.0921
     46 H46        -5.3166   58.9147   74.3875 H         1 UNK         0.0921
     47 H47        -0.3184   61.6032   72.4154 H         1 UNK         0.0751
     48 H48        -0.3096   61.0571   70.7960 H         1 UNK         0.0751
     49 H49        -1.5216   63.1242   70.0343 H         1 UNK         0.0729
     50 H50        -1.5307   63.7188   71.6740 H         1 UNK         0.0729
     51 H51         0.9467   63.7782   71.7154 H         1 UNK         0.0665
     52 H52         1.0198   63.0799   70.1163 H         1 UNK         0.0665
     53 H53        -0.2434   65.0977   69.2320 H         1 UNK         0.0686
     54 H54        -0.1656   65.8077   70.8256 H         1 UNK         0.0686
     55 H55         2.3294   65.7634   70.7470 H         1 UNK         0.0696
     56 H56         2.2907   65.0397   69.1647 H         1 UNK         0.0696
     57 H57         1.0150   67.7551   69.7481 H         1 UNK         0.0711
     58 H58         2.6996   67.5875   69.3438 H         1 UNK         0.0711
     59 H59         1.9574   66.3841   67.1808 H         1 UNK         0.0812
     60 H60         0.3304   66.8844   67.5495 H         1 UNK         0.0812
     61 H61         1.5753   68.4210   65.9660 H         1 UNK         0.0836
     62 H62         0.8408   69.1945   67.3437 H         1 UNK         0.0836
     63 H63         2.9354   69.5076   68.3596 H         1 UNK         0.2653
     64 H64         4.2784   70.1340   69.3303 H         1 UNK         0.1823
     65 H65         6.2686   71.0181   70.4386 H         1 UNK         0.1742
     66 H66         8.4219   71.1515   69.2588 H         1 UNK         0.1704
     67 H67         8.6100   70.3835   66.9081 H         1 UNK         0.2128
     68 H68         2.9574   67.2030   64.7787 H         1 UNK         0.0997
     69 H69         2.2547   68.8000   64.5526 H         1 UNK         0.0997
     70 H70         2.7342   67.5990   62.4217 H         1 UNK         0.0943
     71 H71         3.4007   69.2060   62.5327 H         1 UNK         0.0943
     72 H72         4.9649   66.6321   63.0737 H         1 UNK         0.0957
     73 H73         5.0607   67.5705   61.6023 H         1 UNK         0.0957
     74 H74         5.9803   69.4913   62.7599 H         1 UNK         0.1108
     75 H75         6.9170   68.0939   63.2455 H         1 UNK         0.1108
     76 H76        -1.8068   61.5261   68.9923 H         1 UNK         0.1273
     77 H77        -3.3373   61.0107   67.1619 H         1 UNK         0.1304
     78 N78         6.6056   69.3824   65.4830 N.pl3     1 UNK        -0.3014
     79 H79         7.5016   69.4505   65.0224 H         1 UNK         0.3240
@<TRIPOS>BOND
     1    1   36 ar
     2    1    2 ar
     3    1   37 1
     4    2    3 ar
     5    2   38 1
     6    3   34 ar
     7    3    4 ar
     8    4    5 ar
     9    5   10 1
    10    5    6 ar
    11    6    7 1
    12    6   11 ar
    13    7    8 1
    14    7   39 1
    15    7   40 1
    16    8    9 1
    17    8   41 1
    18    8   42 1
    19    9   10 1
    20    9   43 1
    21    9   44 1
    22   10   45 1
    23   10   46 1
    24   11   12 1
    25   11   34 ar
    26   12   13 1
    27   12   47 1
    28   12   48 1
    29   13   14 1
    30   13   49 1
    31   13   50 1
    32   14   15 1
    33   14   51 1
    34   14   52 1
    35   15   16 1
    36   15   53 1
    37   15   54 1
    38   16   17 1
    39   16   55 1
    40   16   56 1
    41   17   18 1
    42   17   57 1
    43   17   58 1
    44   18   19 1
    45   18   59 1
    46   18   60 1
    47   19   20 1
    48   19   61 1
    49   19   62 1
    50   20   21 1
    51   20   63 1
    52   21   29 ar
    53   21   22 ar
    54   22   27 ar
    55   22   23 ar
    56   23   24 ar
    57   23   64 1
    58   24   25 ar
    59   24   65 1
    60   25   26 ar
    61   25   66 1
    62   26   27 ar
    63   26   67 1
    64   27   78 ar
    65   28   33 1
    66   28   29 ar
    67   28   78 ar
    68   29   30 1
    69   30   31 1
    70   30   68 1
    71   30   69 1
    72   31   32 1
    73   31   70 1
    74   31   71 1
    75   32   33 1
    76   32   72 1
    77   32   73 1
    78   33   74 1
    79   33   75 1
    80   34   35 ar
    81   35   36 ar
    82   35   76 1
    83   36   77 1
    84   78   79 1
@<TRIPOS>SUBSTRUCTURE
1 UNK 1
@<TRIPOS>COMMENT
CHEMBL361766
PLANTSproteinTorsions
5
962 187.0324
1106 179.0716
1719 253.0053
1729 126.0975
4770 254.5364
PLANTSmolcadARTstart hb
PLANTSmolcadARTstart HB
LINES
PLANTSmolcadARTstart HBCH
LINES
PLANTSmolcadARTstart HB-CHO
LINES
PLANTSmolcadARTend
PLANTSmolcadARTstart HB_WATER
LINES
PLANTSmolcadARTend

PLANTSmolcadARTend

@<TRIPOS>MOLECULE
CHEMBL1172762_entry_00003_conf_01
79 83 1
SMALL
USER_CHARGES


@<TRIPOS>ATOM
      1 O1         -1.8353   61.0300   73.0446 O.3       1 UNK        -0.4958
      2 C2         -2.4518   60.8880   71.8227 C.ar      1 UNK         0.2326
      3 C3         -3.7505   60.3053   71.7369 C.ar      1 UNK         0.0835
      4 N4         -4.3730   59.8916   72.8818 N.ar      1 UNK        -0.1741
      5 C5         -5.6074   59.3421   72.7940 C.ar      1 UNK         0.0019
      6 C6         -6.2856   59.1718   71.5936 C.ar      1 UNK        -0.1327
      7 C7         -5.6731   59.5839   70.4145 C.ar      1 UNK        -0.1373
      8 C8         -4.3762   60.1679   70.4561 C.ar      1 UNK         0.0989
      9 C9         -3.6855   60.6149   69.2961 C.ar      1 UNK         0.0143
     10 Cl10       -4.3782   60.4798   67.7156 Cl        1 UNK        -0.0993
     11 C11        -2.4195   61.1785   69.4187 C.ar      1 UNK        -0.1013
     12 C12        -1.8024   61.3249   70.6599 C.ar      1 UNK        -0.2748
     13 C13        -0.4098   61.9492   70.7179 C.3       1 UNK         0.0205
     14 C14        -0.5859   64.4856   71.1912 C.3       1 UNK        -0.0446
     15 C15         0.3217   64.7692   69.9861 C.3       1 UNK        -0.1604
     16 C16         0.3962   66.2678   69.6481 C.3       1 UNK        -0.1227
     17 C17        -0.9769   66.8760   69.3106 C.3       1 UNK        -0.1272
     18 C18        -1.4834   66.4747   67.9135 C.3       1 UNK        -0.1274
     19 C19        -0.5715   66.9730   66.7781 C.3       1 UNK        -0.1271
     20 C20        -0.4830   68.5080   66.7106 C.3       1 UNK        -0.1261
     21 C21         0.3919   69.1089   67.8295 C.3       1 UNK        -0.1408
     22 C22         1.8166   68.5297   67.8929 C.3       1 UNK        -0.0148
     23 N23         2.4746   68.5115   66.5938 N.pl3     1 UNK        -0.4869
     24 C24         3.8035   68.8650   66.2533 C.ar      1 UNK         0.2813
     25 C25         4.2122   68.5242   64.9124 C.ar      1 UNK         0.0516
     26 C26         3.3548   67.9151   63.9408 C.ar      1 UNK        -0.2357
     27 C27         3.8148   67.6090   62.6605 C.ar      1 UNK        -0.1258
     28 C28         5.1261   67.8875   62.2897 C.ar      1 UNK        -0.0032
     29 C29         6.0040   68.4762   63.1936 C.ar      1 UNK        -0.3559
     30 C30         5.5467   68.7884   64.4932 C.ar      1 UNK         0.3192
     31 C31         6.0603   69.6905   66.6560 C.ar      1 UNK         0.1715
     32 C32         4.7448   69.4848   67.1286 C.ar      1 UNK        -0.2204
     33 C33         4.4394   69.8961   68.5838 C.3       1 UNK        -0.0692
     34 C34         5.4738   70.8455   69.2205 C.3       1 UNK        -0.1391
     35 C35         6.9040   70.3793   68.9445 C.3       1 UNK        -0.1305
     36 C36         7.1700   70.3943   67.4351 C.3       1 UNK        -0.1125
     37 H37        -6.0583   59.0315   73.7250 H         1 UNK         0.1851
     38 H38        -7.2700   58.7275   71.5760 H         1 UNK         0.1707
     39 H39        -6.1864   59.4592   69.4722 H         1 UNK         0.1685
     40 H40        -1.9094   61.5133   68.5267 H         1 UNK         0.1456
     41 H41         0.3431   61.2214   71.0229 H         1 UNK         0.1249
     42 H42        -0.1012   62.3859   69.7662 H         1 UNK         0.1249
     43 H43        -1.6444   64.4706   70.9270 H         1 UNK         0.1264
     44 H44        -0.4100   65.1823   72.0119 H         1 UNK         0.1264
     45 H45         1.3253   64.3936   70.1929 H         1 UNK         0.0902
     46 H46        -0.0403   64.2182   69.1165 H         1 UNK         0.0902
     47 H47         0.8364   66.8070   70.4887 H         1 UNK         0.0812
     48 H48         1.0712   66.4152   68.8033 H         1 UNK         0.0812
     49 H49        -1.7034   66.5629   70.0624 H         1 UNK         0.0745
     50 H50        -0.9199   67.9639   69.3752 H         1 UNK         0.0745
     51 H51        -1.5710   65.3884   67.8596 H         1 UNK         0.0727
     52 H52        -2.4897   66.8703   67.7660 H         1 UNK         0.0727
     53 H53         0.4295   66.5594   66.9124 H         1 UNK         0.0727
     54 H54        -0.9359   66.5889   65.8239 H         1 UNK         0.0727
     55 H55        -0.0837   68.8050   65.7396 H         1 UNK         0.0730
     56 H56        -1.4885   68.9273   66.7681 H         1 UNK         0.0730
     57 H57         0.4473   70.1917   67.7046 H         1 UNK         0.0824
     58 H58        -0.0932   68.9431   68.7925 H         1 UNK         0.0824
     59 H59         2.3999   69.1223   68.5960 H         1 UNK         0.0833
     60 H60         1.7665   67.5077   68.2665 H         1 UNK         0.0833
     61 H61         1.8859   68.2217   65.8262 H         1 UNK         0.2657
     62 H62         2.3291   67.6831   64.1878 H         1 UNK         0.1787
     63 H63         3.1454   67.1502   61.9472 H         1 UNK         0.1744
     64 H64         5.4642   67.6431   61.2928 H         1 UNK         0.1735
     65 H65         7.0243   68.6915   62.9099 H         1 UNK         0.2161
     66 H66         3.4871   70.4124   68.6559 H         1 UNK         0.0968
     67 H67         4.3781   68.9936   69.1931 H         1 UNK         0.0968
     68 H68         5.3375   71.8562   68.8314 H         1 UNK         0.0952
     69 H69         5.3021   70.9110   70.2958 H         1 UNK         0.0952
     70 H70         7.6189   71.0248   69.4565 H         1 UNK         0.0970
     71 H71         7.0529   69.3749   69.3446 H         1 UNK         0.0970
     72 H72         8.1430   69.9445   67.2293 H         1 UNK         0.1139
     73 H73         7.2267   71.4300   67.0962 H         1 UNK         0.1139
     74 H74        -1.2658   61.8026   73.0819 H         1 UNK         0.3860
     75 N75        -0.2720   63.0863   71.7443 N.4       1 UNK        -0.2738
     76 H76         0.6736   63.0855   72.1002 H         1 UNK         0.3091
     77 H77        -0.8922   62.8924   72.5181 H         1 UNK         0.3091
     78 N78         6.3913   69.3599   65.4012 N.pl3     1 UNK        -0.2920
     79 H79         7.3368   69.5543   65.1046 H         1 UNK         0.3254
@<TRIPOS>BOND
     1    1    2 1
     2    1   74 1
     3    2   12 ar
     4    2    3 ar
     5    3    8 ar
     6    3    4 ar
     7    4    5 ar
     8    5    6 ar
     9    5   37 1
    10    6    7 ar
    11    6   38 1
    12    7    8 ar
    13    7   39 1
    14    8    9 ar
    15    9   10 1
    16    9   11 ar
    17   11   12 ar
    18   11   40 1
    19   12   13 1
    20   13   41 1
    21   13   42 1
    22   13   75 1
    23   14   15 1
    24   14   43 1
    25   14   44 1
    26   14   75 1
    27   15   16 1
    28   15   45 1
    29   15   46 1
    30   16   17 1
    31   16   47 1
    32   16   48 1
    33   17   18 1
    34   17   49 1
    35   17   50 1
    36   18   19 1
    37   18   51 1
    38   18   52 1
    39   19   20 1
    40   19   53 1
    41   19   54 1
    42   20   21 1
    43   20   55 1
    44   20   56 1
    45   21   22 1
    46   21   57 1
    47   21   58 1
    48   22   23 1
    49   22   59 1
    50   22   60 1
    51   23   24 1
    52   23   61 1
    53   24   32 ar
    54   24   25 ar
    55   25   30 ar
    56   25   26 ar
    57   26   27 ar
    58   26   62 1
    59   27   28 ar
    60   27   63 1
    61   28   29 ar
    62   28   64 1
    63   29   30 ar
    64   29   65 1
    65   30   78 ar
    66   31   36 1
    67   31   32 ar
    68   31   78 ar
    69   32   33 1
    70   33   34 1
    71   33   66 1
    72   33   67 1
    73   34   35 1
    74   34   68 1
    75   34   69 1
    76   35   36 1
    77   35   70 1
    78   35   71 1
    79   36   72 1
    80   36   73 1
    81   75   76 1
    82   75   77 1
    83   78   79 1
@<TRIPOS>SUBSTRUCTURE
1 UNK 1
@<TRIPOS>COMMENT
CHEMBL1172762
PLANTSproteinTorsions
5
962 116.9177
1106 135.2730
1719 259.1870
1729 261.1224
4770 145.8230
PLANTSmolcadARTstart hb
PLANTSmolcadARTstart HB
LINES
PLANTSmolcadARTstart HBCH
LINES
PLANTSmolcadARTstart HB-CHO
LINES
PLANTSmolcadARTend
PLANTSmolcadARTstart HB_WATER
LINES
PLANTSmolcadARTend

PLANTSmolcadARTend

@<TRIPOS>MOLECULE
CHEMBL482512_entry_00013_conf_01
80 85 1
SMALL
USER_CHARGES


@<TRIPOS>ATOM
      1 C1          0.8083   67.1062   67.8664 C.3       1 UNK        -0.1344
      2 C2          1.8031   66.7068   68.9727 C.3       1 UNK        -0.1582
      3 C3          1.1332   65.9232   70.1158 C.3       1 UNK        -0.0436
      4 C4          2.1509   63.5373   70.1014 C.3       1 UNK        -0.0402
      5 C5          1.8865   62.1094   69.5973 C.3       1 UNK        -0.1394
      6 C6          0.6728   61.4466   70.2693 C.3       1 UNK         0.0017
      7 S7         -0.9459   62.1169   69.7880 S.3       1 UNK        -0.2987
      8 C8         -2.1035   61.3307   70.8891 C.ar      1 UNK        -0.0341
      9 C9         -3.2767   60.7766   70.2853 C.ar      1 UNK         0.0881
     10 C10        -3.5803   60.7804   68.8902 C.ar      1 UNK        -0.1978
     11 C11        -4.7642   60.2197   68.4188 C.ar      1 UNK        -0.1074
     12 C12        -5.6749   59.6460   69.2974 C.ar      1 UNK        -0.1217
     13 C13        -5.4170   59.6213   70.6640 C.ar      1 UNK        -0.1461
     14 C14        -4.2204   60.1810   71.1748 C.ar      1 UNK         0.0951
     15 N15        -4.0121   60.1226   72.5151 N.ar      1 UNK        -0.1877
     16 C16        -2.8675   60.6179   73.0496 C.ar      1 UNK         0.0300
     17 C17        -1.8910   61.2787   72.2756 C.ar      1 UNK        -0.0405
     18 C18        -0.6914   61.9768   72.9391 C.3       1 UNK        -0.0783
     19 C19        -0.4890   61.6124   74.4219 C.3       1 UNK        -0.1340
     20 C20        -1.8262   61.5523   75.1712 C.3       1 UNK        -0.1344
     21 C21        -2.6984   60.4477   74.5589 C.3       1 UNK        -0.0769
     22 C22         1.4768   67.7272   66.6265 C.3       1 UNK        -0.0048
     23 N23         2.5522   68.6487   66.9671 N.pl3     1 UNK        -0.4981
     24 C24         3.7982   68.8515   66.3240 C.ar      1 UNK         0.2725
     25 C25         4.8177   69.4788   67.1295 C.ar      1 UNK         0.0554
     26 C26         4.6459   69.8452   68.5033 C.ar      1 UNK        -0.2449
     27 C27         5.6757   70.4481   69.2247 C.ar      1 UNK        -0.1167
     28 C28         6.9030   70.7152   68.6273 C.ar      1 UNK        -0.0001
     29 C29         7.1242   70.3848   67.2947 C.ar      1 UNK        -0.3492
     30 C30         6.0870   69.7732   66.5562 C.ar      1 UNK         0.3137
     31 C31         5.3630   68.8674   64.4562 C.ar      1 UNK         0.1723
     32 C32         4.0932   68.5184   64.9679 C.ar      1 UNK        -0.2158
     33 C33         3.0950   67.8528   63.9979 C.3       1 UNK        -0.0697
     34 C34         3.7237   67.2769   62.7136 C.3       1 UNK        -0.1394
     35 C35         4.7068   68.2643   62.0831 C.3       1 UNK        -0.1308
     36 C36         5.8639   68.5313   63.0524 C.3       1 UNK        -0.1147
     37 H37         0.2265   66.2329   67.5663 H         1 UNK         0.0954
     38 H38         0.0895   67.8217   68.2682 H         1 UNK         0.0954
     39 H39         2.5986   66.1078   68.5298 H         1 UNK         0.0935
     40 H40         2.2785   67.6028   69.3748 H         1 UNK         0.0935
     41 H41         1.7565   65.8963   71.0103 H         1 UNK         0.1331
     42 H42         0.1412   66.2936   70.3789 H         1 UNK         0.1331
     43 H43         3.0225   63.9909   69.6273 H         1 UNK         0.1298
     44 H44         2.2466   63.5755   71.1860 H         1 UNK         0.1298
     45 H45         1.7329   62.1230   68.5171 H         1 UNK         0.0988
     46 H46         2.7681   61.4904   69.7700 H         1 UNK         0.0988
     47 H47         0.6663   60.3774   70.0548 H         1 UNK         0.0743
     48 H48         0.7717   61.5373   71.3519 H         1 UNK         0.0743
     49 H49        -2.8986   61.2193   68.1779 H         1 UNK         0.1359
     50 H50        -4.9781   60.2321   67.3599 H         1 UNK         0.1374
     51 H51        -6.5893   59.2157   68.9163 H         1 UNK         0.1470
     52 H52        -6.1299   59.1710   71.3404 H         1 UNK         0.1618
     53 H53         0.2277   61.7686   72.3920 H         1 UNK         0.0787
     54 H54        -0.8540   63.0533   72.8662 H         1 UNK         0.0787
     55 H55         0.0131   60.6461   74.4962 H         1 UNK         0.0802
     56 H56         0.1791   62.3337   74.8936 H         1 UNK         0.0802
     57 H57        -1.6556   61.3498   76.2293 H         1 UNK         0.0778
     58 H58        -2.3386   62.5142   75.1166 H         1 UNK         0.0778
     59 H59        -3.6674   60.4103   75.0600 H         1 UNK         0.1017
     60 H60        -2.2272   59.4808   74.7423 H         1 UNK         0.1017
     61 H61         1.8618   66.9260   65.9967 H         1 UNK         0.0862
     62 H62         0.7236   68.2718   66.0589 H         1 UNK         0.0862
     63 H63         2.4026   69.1830   67.8108 H         1 UNK         0.2678
     64 H64         3.7093   69.6544   69.0061 H         1 UNK         0.1732
     65 H65         5.5222   70.7098   70.2608 H         1 UNK         0.1774
     66 H66         7.6886   71.1829   69.2033 H         1 UNK         0.1791
     67 H67         8.0757   70.5925   66.8262 H         1 UNK         0.2209
     68 H68         2.5808   67.0211   64.4695 H         1 UNK         0.0924
     69 H69         2.3458   68.5921   63.7119 H         1 UNK         0.0924
     70 H70         4.2387   66.3412   62.9401 H         1 UNK         0.0982
     71 H71         2.9381   67.0232   62.0005 H         1 UNK         0.0982
     72 H72         5.0910   67.8685   61.1420 H         1 UNK         0.1000
     73 H73         4.1946   69.1971   61.8396 H         1 UNK         0.1000
     74 H74         6.4967   69.3284   62.6579 H         1 UNK         0.1187
     75 H75         6.4878   67.6378   63.1129 H         1 UNK         0.1187
     76 N76         0.9588   64.4399   69.7436 N.4       1 UNK        -0.2624
     77 H77         0.8143   64.3833   68.7451 H         1 UNK         0.3091
     78 H78         0.1256   64.0854   70.1920 H         1 UNK         0.3091
     79 N79         6.2786   69.4446   65.2448 N.pl3     1 UNK        -0.2717
     80 H80         7.1804   69.6459   64.8376 H         1 UNK         0.3269
@<TRIPOS>BOND
     1    1    2 1
     2    1   22 1
     3    1   37 1
     4    1   38 1
     5    2    3 1
     6    2   39 1
     7    2   40 1
     8    3   41 1
     9    3   42 1
    10    3   76 1
    11    4    5 1
    12    4   43 1
    13    4   44 1
    14    4   76 1
    15    5    6 1
    16    5   45 1
    17    5   46 1
    18    6    7 1
    19    6   47 1
    20    6   48 1
    21    7    8 1
    22    8   17 ar
    23    8    9 ar
    24    9   14 ar
    25    9   10 ar
    26   10   11 ar
    27   10   49 1
    28   11   12 ar
    29   11   50 1
    30   12   13 ar
    31   12   51 1
    32   13   14 ar
    33   13   52 1
    34   14   15 ar
    35   15   16 ar
    36   16   21 1
    37   16   17 ar
    38   17   18 1
    39   18   19 1
    40   18   53 1
    41   18   54 1
    42   19   20 1
    43   19   55 1
    44   19   56 1
    45   20   21 1
    46   20   57 1
    47   20   58 1
    48   21   59 1
    49   21   60 1
    50   22   23 1
    51   22   61 1
    52   22   62 1
    53   23   24 1
    54   23   63 1
    55   24   32 ar
    56   24   25 ar
    57   25   30 ar
    58   25   26 ar
    59   26   27 ar
    60   26   64 1
    61   27   28 ar
    62   27   65 1
    63   28   29 ar
    64   28   66 1
    65   29   30 ar
    66   29   67 1
    67   30   79 ar
    68   31   36 1
    69   31   32 ar
    70   31   79 ar
    71   32   33 1
    72   33   34 1
    73   33   68 1
    74   33   69 1
    75   34   35 1
    76   34   70 1
    77   34   71 1
    78   35   36 1
    79   35   72 1
    80   35   73 1
    81   36   74 1
    82   36   75 1
    83   76   77 1
    84   76   78 1
    85   79   80 1
@<TRIPOS>SUBSTRUCTURE
1 UNK 1
@<TRIPOS>COMMENT
CHEMBL482512
PLANTSproteinTorsions
5
962 222.7097
1106 183.8302
1719 92.6215
1729 122.4892
4770 151.6715
PLANTSmolcadARTstart hb
PLANTSmolcadARTstart HB
LINES
0.814323 64.3833 68.7451 0.504 63.787 67.048 0 255 0 5
PLANTSmolcadARTstart HBCH
LINES
PLANTSmolcadARTstart HB-CHO
LINES
PLANTSmolcadARTend
PLANTSmolcadARTstart HB_WATER
LINES
PLANTSmolcadARTend

PLANTSmolcadARTend

@<TRIPOS>MOLECULE
CHEMBL1173761_entry_00003_conf_01
73 77 1
SMALL
USER_CHARGES


@<TRIPOS>ATOM
      1 O1         -1.7271   61.0969   72.2428 O.3       1 UNK        -0.4979
      2 C2         -2.6309   60.7908   71.2519 C.ar      1 UNK         0.2324
      3 C3         -3.8785   60.1834   71.5828 C.ar      1 UNK         0.0766
      4 N4         -4.1708   59.9013   72.8885 N.ar      1 UNK        -0.1752
      5 C5         -5.3615   59.3237   73.1812 C.ar      1 UNK        -0.0009
      6 C6         -6.3133   58.9987   72.2205 C.ar      1 UNK        -0.1321
      7 C7         -6.0391   59.2766   70.8843 C.ar      1 UNK        -0.1443
      8 C8         -4.8042   59.8802   70.5358 C.ar      1 UNK         0.0926
      9 C9         -4.4656   60.1863   69.1989 C.ar      1 UNK        -0.1721
     10 C10        -3.2410   60.7756   68.9046 C.ar      1 UNK        -0.1056
     11 C11        -2.3269   61.0825   69.9129 C.ar      1 UNK        -0.2805
     12 C12        -0.9934   61.7115   69.5256 C.3       1 UNK         0.0199
     13 C13        -0.1935   63.5816   71.1036 C.3       1 UNK        -0.0454
     14 C14         1.3187   63.5375   70.8428 C.3       1 UNK        -0.1600
     15 C15         1.7394   64.4195   69.6545 C.3       1 UNK        -0.1224
     16 C16         1.5062   65.9205   69.9146 C.3       1 UNK        -0.1263
     17 C17         1.5797   66.8055   68.6544 C.3       1 UNK        -0.1254
     18 C18         1.8127   68.3014   68.9415 C.3       1 UNK        -0.1403
     19 C19         1.6887   69.1740   67.6821 C.3       1 UNK        -0.0125
     20 N20         2.4631   68.6550   66.5648 N.pl3     1 UNK        -0.4901
     21 C21         3.8253   68.8717   66.2399 C.ar      1 UNK         0.2797
     22 C22         4.2211   68.4580   64.9155 C.ar      1 UNK         0.0523
     23 C23         3.3463   67.8238   63.9761 C.ar      1 UNK        -0.2379
     24 C24         3.7943   67.4473   62.7103 C.ar      1 UNK        -0.1240
     25 C25         5.1098   67.6791   62.3225 C.ar      1 UNK        -0.0025
     26 C26         6.0028   68.2947   63.1930 C.ar      1 UNK        -0.3543
     27 C27         5.5568   68.6805   64.4766 C.ar      1 UNK         0.3180
     28 C28         6.0923   69.6976   66.5819 C.ar      1 UNK         0.1719
     29 C29         4.7940   69.4782   67.0946 C.ar      1 UNK        -0.2195
     30 C30         4.5038   69.9698   68.5278 C.3       1 UNK        -0.0692
     31 C31         5.7548   70.2770   69.3753 C.3       1 UNK        -0.1392
     32 C32         6.7802   71.0902   68.5840 C.3       1 UNK        -0.1306
     33 C33         7.2610   70.2785   67.3758 C.3       1 UNK        -0.1130
     34 H34        -1.9293   60.6586   73.0733 H         1 UNK         0.3842
     35 H35        -5.5482   59.1192   74.2254 H         1 UNK         0.1841
     36 H36        -7.2482   58.5388   72.5064 H         1 UNK         0.1686
     37 H37        -6.7580   59.0356   70.1143 H         1 UNK         0.1596
     38 H38        -5.1626   59.9576   68.4054 H         1 UNK         0.1595
     39 H39        -3.0034   60.9966   67.8739 H         1 UNK         0.1346
     40 H40        -0.1568   61.2791   70.0772 H         1 UNK         0.1231
     41 H41        -0.7845   61.6177   68.4583 H         1 UNK         0.1231
     42 H42        -0.5437   64.5779   71.3776 H         1 UNK         0.1268
     43 H43        -0.5095   62.8497   71.8485 H         1 UNK         0.1268
     44 H44         1.8490   63.8600   71.7405 H         1 UNK         0.0907
     45 H45         1.6281   62.5076   70.6567 H         1 UNK         0.0907
     46 H46         2.7926   64.2408   69.4349 H         1 UNK         0.0821
     47 H47         1.1848   64.1180   68.7644 H         1 UNK         0.0821
     48 H48         0.5217   66.0497   70.3668 H         1 UNK         0.0769
     49 H49         2.2218   66.2826   70.6545 H         1 UNK         0.0769
     50 H50         2.3602   66.4314   67.9900 H         1 UNK         0.0758
     51 H51         0.6439   66.6949   68.1043 H         1 UNK         0.0758
     52 H52         1.0961   68.6433   69.6905 H         1 UNK         0.0838
     53 H53         2.7997   68.4483   69.3818 H         1 UNK         0.0838
     54 H54         0.6376   69.2770   67.4157 H         1 UNK         0.0838
     55 H55         2.0391   70.1756   67.9288 H         1 UNK         0.0838
     56 H56         1.9709   67.9982   65.9766 H         1 UNK         0.2660
     57 H57         2.3178   67.6229   64.2379 H         1 UNK         0.1772
     58 H58         3.1125   66.9690   62.0221 H         1 UNK         0.1748
     59 H59         5.4387   67.3790   61.3380 H         1 UNK         0.1748
     60 H60         7.0252   68.4782   62.8945 H         1 UNK         0.2173
     61 H61         3.8974   70.8740   68.4661 H         1 UNK         0.0958
     62 H62         3.9442   69.2308   69.0931 H         1 UNK         0.0958
     63 H63         5.4653   70.8158   70.2787 H         1 UNK         0.0958
     64 H64         6.2109   69.3447   69.7143 H         1 UNK         0.0958
     65 H65         6.3368   72.0315   68.2546 H         1 UNK         0.0978
     66 H66         7.6273   71.3535   69.2189 H         1 UNK         0.0978
     67 H67         7.8838   69.4539   67.7274 H         1 UNK         0.1150
     68 H68         7.8963   70.9023   66.7441 H         1 UNK         0.1150
     69 N69        -0.9404   63.2199   69.8109 N.4       1 UNK        -0.2730
     70 H70        -1.8869   63.5684   69.8720 H         1 UNK         0.3086
     71 H71        -0.4915   63.6791   69.0307 H         1 UNK         0.3086
     72 N72         6.4130   69.2921   65.3467 N.pl3     1 UNK        -0.2876
     73 H73         7.3627   69.4463   65.0403 H         1 UNK         0.3258
@<TRIPOS>BOND
     1    1    2 1
     2    1   34 1
     3    2   11 ar
     4    2    3 ar
     5    3    8 ar
     6    3    4 ar
     7    4    5 ar
     8    5    6 ar
     9    5   35 1
    10    6    7 ar
    11    6   36 1
    12    7    8 ar
    13    7   37 1
    14    8    9 ar
    15    9   10 ar
    16    9   38 1
    17   10   11 ar
    18   10   39 1
    19   11   12 1
    20   12   40 1
    21   12   41 1
    22   12   69 1
    23   13   14 1
    24   13   42 1
    25   13   43 1
    26   13   69 1
    27   14   15 1
    28   14   44 1
    29   14   45 1
    30   15   16 1
    31   15   46 1
    32   15   47 1
    33   16   17 1
    34   16   48 1
    35   16   49 1
    36   17   18 1
    37   17   50 1
    38   17   51 1
    39   18   19 1
    40   18   52 1
    41   18   53 1
    42   19   20 1
    43   19   54 1
    44   19   55 1
    45   20   21 1
    46   20   56 1
    47   21   29 ar
    48   21   22 ar
    49   22   27 ar
    50   22   23 ar
    51   23   24 ar
    52   23   57 1
    53   24   25 ar
    54   24   58 1
    55   25   26 ar
    56   25   59 1
    57   26   27 ar
    58   26   60 1
    59   27   72 ar
    60   28   33 1
    61   28   29 ar
    62   28   72 ar
    63   29   30 1
    64   30   31 1
    65   30   61 1
    66   30   62 1
    67   31   32 1
    68   31   63 1
    69   31   64 1
    70   32   33 1
    71   32   65 1
    72   32   66 1
    73   33   67 1
    74   33   68 1
    75   69   70 1
    76   69   71 1
    77   72   73 1
@<TRIPOS>SUBSTRUCTURE
1 UNK 1
@<TRIPOS>COMMENT
CHEMBL1173761
PLANTSproteinTorsions
5
962 230.6725
1106 106.4164
1719 78.0825
1729 258.0068
4770 115.7063
PLANTSmolcadARTstart hb
PLANTSmolcadARTstart HB
LINES
-0.491469 63.6791 69.0307 0.504 63.787 67.048 0 255 0 5
PLANTSmolcadARTstart HBCH
LINES
PLANTSmolcadARTstart HB-CHO
LINES
PLANTSmolcadARTend
PLANTSmolcadARTstart HB_WATER
LINES
PLANTSmolcadARTend

PLANTSmolcadARTend

@<TRIPOS>MOLECULE
CHEMBL1085933_entry_00002_conf_01
82 86 1
SMALL
USER_CHARGES


@<TRIPOS>ATOM
      1 C1         -0.2397   69.4803   67.8537 C.3       1 UNK        -0.0898
      2 N2          0.9972   70.0806   68.3378 N.am      1 UNK        -0.3418
      3 C3          2.2029   69.3978   68.3235 C.2       1 UNK         0.5936
      4 O4          2.3762   68.2442   67.9178 O.2       1 UNK        -0.5518
      5 O5          3.1700   70.2083   68.8320 O.3       1 UNK        -0.2350
      6 C6          4.4503   70.1345   68.3313 C.ar      1 UNK         0.1080
      7 C7          5.5146   70.6848   69.0519 C.ar      1 UNK        -0.0808
      8 C8          6.8150   70.6019   68.5551 C.ar      1 UNK        -0.1047
      9 C9          7.0594   69.9590   67.3417 C.ar      1 UNK        -0.1025
     10 C10         6.0054   69.3847   66.6236 C.ar      1 UNK        -0.1605
     11 C11         6.2685   68.6949   65.2923 C.3       1 UNK         0.0959
     12 C12         5.6853   68.5694   62.8224 C.3       1 UNK        -0.0049
     13 C13         3.8821   68.0414   64.5898 C.3       1 UNK         0.0329
     14 C14         4.1562   66.5264   64.5602 C.3       1 UNK        -0.1567
     15 C15         4.1181   65.9579   63.1317 C.3       1 UNK        -0.1246
     16 C16         4.2069   64.4218   63.0912 C.3       1 UNK        -0.1261
     17 C17         3.3748   63.7479   64.1965 C.3       1 UNK        -0.1249
     18 C18         4.1240   63.6447   65.5389 C.3       1 UNK        -0.1788
     19 C19         3.2325   63.1816   66.7025 C.3       1 UNK         0.1981
     20 O20         4.0417   62.5789   67.7091 O.3       1 UNK        -0.3669
     21 C21         3.5909   62.5488   69.0140 C.ar      1 UNK         0.2117
     22 C22         4.3663   62.9172   70.1351 C.ar      1 UNK        -0.2008
     23 C23         3.8341   62.8566   71.4281 C.ar      1 UNK         0.0146
     24 C24         2.5199   62.4242   71.5947 C.ar      1 UNK        -0.3095
     25 C25         1.6680   62.2402   72.7666 C.2       1 UNK         0.5019
     26 O26         1.9096   62.4291   73.9587 O.2       1 UNK        -0.4275
     27 C27         0.4029   61.7608   72.2036 C.2       1 UNK        -0.0168
     28 C28        -0.7098   61.4374   72.8968 C.2       1 UNK        -0.0232
     29 C29        -2.0004   60.9749   72.3464 C.ar      1 UNK        -0.1066
     30 C30        -2.9621   60.4793   73.2275 C.ar      1 UNK        -0.1019
     31 C31        -4.1933   60.0185   72.7694 C.ar      1 UNK        -0.1251
     32 C32        -4.4968   60.0429   71.3875 C.ar      1 UNK        -0.0249
     33 C33        -5.7389   59.5798   70.8858 C.ar      1 UNK        -0.1233
     34 C34        -6.0037   59.6195   69.5193 C.ar      1 UNK        -0.1161
     35 C35        -5.0558   60.1135   68.6291 C.ar      1 UNK        -0.1254
     36 C36        -3.8255   60.5762   69.0894 C.ar      1 UNK        -0.1099
     37 C37        -3.5232   60.5491   70.4741 C.ar      1 UNK        -0.0429
     38 C38        -2.2812   61.0110   70.9759 C.ar      1 UNK        -0.0873
     39 O39         0.5097   61.6693   70.8519 O.3       1 UNK        -0.2094
     40 C40         1.7656   62.0670   70.5037 C.ar      1 UNK         0.1963
     41 C41         2.2717   62.1206   69.2086 C.ar      1 UNK        -0.2353
     42 C42         4.7016   69.4773   67.1215 C.ar      1 UNK        -0.1072
     43 H43        -1.0618   70.1872   67.9655 H         1 UNK         0.0804
     44 H44        -0.1626   69.2174   66.7975 H         1 UNK         0.0804
     45 H45        -0.4890   68.5803   68.4183 H         1 UNK         0.0804
     46 H46         0.9753   71.0257   68.6923 H         1 UNK         0.2700
     47 H47         5.3315   71.1840   69.9925 H         1 UNK         0.1682
     48 H48         7.6328   71.0380   69.1097 H         1 UNK         0.1626
     49 H49         8.0706   69.9040   66.9650 H         1 UNK         0.1384
     50 H50         7.1686   69.1040   64.8300 H         1 UNK         0.1214
     51 H51         6.3980   67.6165   65.4059 H         1 UNK         0.1214
     52 H52         5.8973   67.5007   62.7629 H         1 UNK         0.1245
     53 H53         4.9246   68.8725   62.1037 H         1 UNK         0.1245
     54 H54         6.5879   69.1645   62.6794 H         1 UNK         0.1245
     55 H55         3.5364   68.3946   65.5628 H         1 UNK         0.1221
     56 H56         3.1480   68.3016   63.8272 H         1 UNK         0.1221
     57 H57         5.1267   66.3182   65.0131 H         1 UNK         0.0881
     58 H58         3.4114   66.0029   65.1603 H         1 UNK         0.0881
     59 H59         3.1991   66.2785   62.6379 H         1 UNK         0.0791
     60 H60         4.9399   66.3821   62.5521 H         1 UNK         0.0791
     61 H61         3.8712   64.0631   62.1169 H         1 UNK         0.0748
     62 H62         5.2505   64.1175   63.1867 H         1 UNK         0.0748
     63 H63         2.4493   64.3077   64.3408 H         1 UNK         0.0716
     64 H64         3.0792   62.7499   63.8692 H         1 UNK         0.0716
     65 H65         4.9574   62.9481   65.4358 H         1 UNK         0.0843
     66 H66         4.5663   64.6103   65.7884 H         1 UNK         0.0843
     67 H67         2.6875   64.0364   67.1076 H         1 UNK         0.0404
     68 H68         2.4980   62.4631   66.3345 H         1 UNK         0.0404
     69 H69         5.3851   63.2550   70.0214 H         1 UNK         0.1520
     70 H70         4.4429   63.1430   72.2736 H         1 UNK         0.1581
     71 H71        -0.6842   61.5425   73.9730 H         1 UNK         0.1668
     72 H72        -2.7562   60.4440   74.2881 H         1 UNK         0.1396
     73 H73        -4.9230   59.6376   73.4695 H         1 UNK         0.1330
     74 H74        -6.4813   59.1946   71.5702 H         1 UNK         0.1325
     75 H75        -6.9532   59.2639   69.1469 H         1 UNK         0.1333
     76 H76        -5.2763   60.1378   67.5720 H         1 UNK         0.1350
     77 H77        -3.0945   60.9575   68.3907 H         1 UNK         0.1354
     78 H78        -1.5590   61.4027   70.2744 H         1 UNK         0.1361
     79 H79         1.6642   61.8351   68.3624 H         1 UNK         0.1480
     80 H80         3.8798   69.0440   66.5694 H         1 UNK         0.1443
     81 N81         5.1468   68.8649   64.2394 N.4       1 UNK        -0.4466
     82 H82         4.8796   69.8393   64.2602 H         1 UNK         0.3048
@<TRIPOS>BOND
     1    1    2 1
     2    1   43 1
     3    1   44 1
     4    1   45 1
     5    2    3 am BACKBONE|DICT|INTERRES
     6    2   46 1
     7    3    4 2
     8    3    5 1
     9    5    6 1
    10    6   42 ar
    11    6    7 ar
    12    7    8 ar
    13    7   47 1
    14    8    9 ar
    15    8   48 1
    16    9   10 ar
    17    9   49 1
    18   10   11 1
    19   10   42 ar
    20   11   50 1
    21   11   51 1
    22   11   81 1
    23   12   52 1
    24   12   53 1
    25   12   54 1
    26   12   81 1
    27   13   14 1
    28   13   55 1
    29   13   56 1
    30   13   81 1
    31   14   15 1
    32   14   57 1
    33   14   58 1
    34   15   16 1
    35   15   59 1
    36   15   60 1
    37   16   17 1
    38   16   61 1
    39   16   62 1
    40   17   18 1
    41   17   63 1
    42   17   64 1
    43   18   19 1
    44   18   65 1
    45   18   66 1
    46   19   20 1
    47   19   67 1
    48   19   68 1
    49   20   21 1
    50   21   41 ar
    51   21   22 ar
    52   22   23 ar
    53   22   69 1
    54   23   24 ar
    55   23   70 1
    56   24   40 ar
    57   24   25 1
    58   25   26 2
    59   25   27 1
    60   27   28 2
    61   27   39 1
    62   28   29 1
    63   28   71 1
    64   29   38 ar
    65   29   30 ar
    66   30   31 ar
    67   30   72 1
    68   31   32 ar
    69   31   73 1
    70   32   37 ar
    71   32   33 ar
    72   33   34 ar
    73   33   74 1
    74   34   35 ar
    75   34   75 1
    76   35   36 ar
    77   35   76 1
    78   36   37 ar
    79   36   77 1
    80   37   38 ar
    81   38   78 1
    82   39   40 1
    83   40   41 ar
    84   41   79 1
    85   42   80 1
    86   81   82 1
@<TRIPOS>SUBSTRUCTURE
1 UNK 1
@<TRIPOS>COMMENT
CHEMBL1085933
PLANTSproteinTorsions
5
962 233.0300
1106 247.3371
1719 176.5936
1729 256.9865
4770 201.6396
PLANTSmolcadARTstart hb
PLANTSmolcadARTstart HB
LINES
0.975349 71.0257 68.6923 0.089 72.985 68.601 0 255 0 5
PLANTSmolcadARTstart HBCH
LINES
PLANTSmolcadARTstart HB-CHO
LINES
PLANTSmolcadARTend
PLANTSmolcadARTstart HB_WATER
LINES
PLANTSmolcadARTend

PLANTSmolcadARTend

@<TRIPOS>MOLECULE
CHEMBL117521_entry_00003_conf_01
81 86 1
SMALL
USER_CHARGES


@<TRIPOS>ATOM
      1 C1          1.3997   65.6951   70.0206 C.3       1 UNK        -0.1265
      2 C2          0.2334   64.7714   70.4238 C.3       1 UNK        -0.1223
      3 C3          0.5198   63.8803   71.6471 C.3       1 UNK        -0.1627
      4 C4         -0.7232   63.1595   72.1924 C.3       1 UNK        -0.0744
      5 C5         -2.2644   61.2315   71.6982 C.2       1 UNK        -0.2405
      6 C6         -3.2142   60.7848   70.8394 C.2       1 UNK        -0.0546
      7 C7         -3.0752   60.9879   69.3143 C.3       1 UNK        -0.1161
      8 C8         -3.8779   59.9823   68.4783 C.3       1 UNK        -0.1278
      9 C9         -5.3369   59.9951   68.9288 C.3       1 UNK        -0.1396
     10 C10        -5.5049   59.5835   70.4042 C.3       1 UNK        -0.1203
     11 C11        -4.4067   60.1069   71.3501 C.2       1 UNK         0.2467
     12 N12        -4.5998   59.8805   72.5949 N.2       1 UNK        -0.3688
     13 C13        -3.6359   60.2223   73.6372 C.3       1 UNK         0.1140
     14 C14        -3.2403   58.9198   74.3441 C.2       1 UNK        -0.1303
     15 C15        -2.0120   58.6928   74.8349 C.2       1 UNK        -0.1462
     16 C16        -0.9582   59.6689   74.7165 C.2       1 UNK        -0.0566
     17 C17        -1.1123   60.7903   73.9949 C.2       1 UNK        -0.2403
     18 C18        -2.3984   61.1404   73.2264 C.3       1 UNK        -0.0730
     19 C19         1.0016   66.7218   68.9456 C.3       1 UNK        -0.1255
     20 C20         1.9159   67.9636   68.9294 C.3       1 UNK        -0.1404
     21 C21         1.6816   68.8978   67.7283 C.3       1 UNK        -0.0126
     22 N22         2.4654   68.5164   66.5613 N.pl3     1 UNK        -0.4901
     23 C23         3.7971   68.8583   66.2201 C.ar      1 UNK         0.2797
     24 C24         4.2065   68.5003   64.8840 C.ar      1 UNK         0.0523
     25 C25         3.3465   67.8887   63.9162 C.ar      1 UNK        -0.2379
     26 C26         3.8074   67.5650   62.6406 C.ar      1 UNK        -0.1240
     27 C27         5.1224   67.8278   62.2709 C.ar      1 UNK        -0.0026
     28 C28         6.0030   68.4177   63.1716 C.ar      1 UNK        -0.3542
     29 C29         5.5448   68.7471   64.4665 C.ar      1 UNK         0.3180
     30 C30         6.0601   69.6663   66.6219 C.ar      1 UNK         0.1721
     31 C31         4.7403   69.4806   67.0909 C.ar      1 UNK        -0.2197
     32 C32         4.4300   69.9195   68.5365 C.3       1 UNK        -0.0691
     33 C33         5.4695   70.8713   69.1611 C.3       1 UNK        -0.1393
     34 C34         6.8958   70.3818   68.9056 C.3       1 UNK        -0.1306
     35 C35         7.1747   70.3659   67.3980 C.3       1 UNK        -0.1131
     36 H36         1.7665   66.2280   70.8984 H         1 UNK         0.0764
     37 H37         2.2331   65.0925   69.6562 H         1 UNK         0.0764
     38 H38        -0.6580   65.3710   70.6156 H         1 UNK         0.0821
     39 H39        -0.0175   64.1281   69.5788 H         1 UNK         0.0821
     40 H40         1.2713   63.1392   71.3696 H         1 UNK         0.0881
     41 H41         0.9699   64.4838   72.4368 H         1 UNK         0.0881
     42 H42        -0.5535   62.7302   73.1800 H         1 UNK         0.1306
     43 H43        -1.5956   63.8100   72.2254 H         1 UNK         0.1306
     44 H44        -3.3970   61.9997   69.0620 H         1 UNK         0.0768
     45 H45        -2.0354   60.9314   68.9948 H         1 UNK         0.0768
     46 H46        -3.8105   60.2386   67.4200 H         1 UNK         0.0919
     47 H47        -3.4588   58.9800   68.5835 H         1 UNK         0.0919
     48 H48        -5.7585   60.9901   68.7740 H         1 UNK         0.0920
     49 H49        -5.9180   59.3226   68.2962 H         1 UNK         0.0920
     50 H50        -6.4833   59.9166   70.7550 H         1 UNK         0.1135
     51 H51        -5.5156   58.4941   70.4673 H         1 UNK         0.1135
     52 H52        -4.1996   60.7815   74.3857 H         1 UNK         0.1212
     53 H53        -3.9772   58.1378   74.4631 H         1 UNK         0.1700
     54 H54        -1.8018   57.7482   75.3155 H         1 UNK         0.1645
     55 H55        -0.0277   59.5017   75.2396 H         1 UNK         0.1568
     56 H56        -0.2822   61.4815   73.9684 H         1 UNK         0.1168
     57 H57        -2.6479   62.1533   73.5483 H         1 UNK         0.0906
     58 H58         1.0206   66.2455   67.9641 H         1 UNK         0.0757
     59 H59        -0.0310   67.0313   69.1145 H         1 UNK         0.0757
     60 H60         1.7813   68.5259   69.8550 H         1 UNK         0.0837
     61 H61         2.9585   67.6429   68.9232 H         1 UNK         0.0837
     62 H62         0.6207   68.8888   67.4840 H         1 UNK         0.0838
     63 H63         1.9585   69.9130   68.0107 H         1 UNK         0.0838
     64 H64         1.9798   67.9283   65.8996 H         1 UNK         0.2660
     65 H65         2.3180   67.6687   64.1624 H         1 UNK         0.1772
     66 H66         3.1360   67.1051   61.9300 H         1 UNK         0.1747
     67 H67         5.4610   67.5701   61.2777 H         1 UNK         0.1748
     68 H68         7.0261   68.6208   62.8891 H         1 UNK         0.2173
     69 H69         3.4813   70.4448   68.5923 H         1 UNK         0.0957
     70 H70         4.3579   69.0292   69.1623 H         1 UNK         0.0957
     71 H71         5.3477   71.8750   68.7492 H         1 UNK         0.0958
     72 H72         5.2897   70.9617   70.2333 H         1 UNK         0.0958
     73 H73         7.6151   71.0267   69.4124 H         1 UNK         0.0978
     74 H74         7.0280   69.3828   69.3246 H         1 UNK         0.0978
     75 H75         8.1420   69.8966   67.2084 H         1 UNK         0.1151
     76 H76         7.2505   71.3947   67.0419 H         1 UNK         0.1151
     77 N77        -1.0774   61.9849   71.2605 N.4       1 UNK         0.0467
     78 H78        -1.2121   62.3239   70.3184 H         1 UNK         0.2815
     79 H79        -0.2855   61.3583   71.2377 H         1 UNK         0.2815
     80 N80         6.3923   69.3188   65.3718 N.pl3     1 UNK        -0.2878
     81 H81         7.3407   69.5007   65.0767 H         1 UNK         0.3258
@<TRIPOS>BOND
     1    1    2 1
     2    1   19 1
     3    1   36 1
     4    1   37 1
     5    2    3 1
     6    2   38 1
     7    2   39 1
     8    3    4 1
     9    3   40 1
    10    3   41 1
    11    4   42 1
    12    4   43 1
    13    4   77 1
    14    5   18 1
    15    5    6 2
    16    5   77 1
    17    6   11 1
    18    6    7 1
    19    7    8 1
    20    7   44 1
    21    7   45 1
    22    8    9 1
    23    8   46 1
    24    8   47 1
    25    9   10 1
    26    9   48 1
    27    9   49 1
    28   10   11 1
    29   10   50 1
    30   10   51 1
    31   11   12 2
    32   12   13 1
    33   13   18 1
    34   13   14 1
    35   13   52 1
    36   14   15 2
    37   14   53 1
    38   15   16 1
    39   15   54 1
    40   16   17 2
    41   16   55 1
    42   17   18 1
    43   17   56 1
    44   18   57 1
    45   19   20 1
    46   19   58 1
    47   19   59 1
    48   20   21 1
    49   20   60 1
    50   20   61 1
    51   21   22 1
    52   21   62 1
    53   21   63 1
    54   22   23 1
    55   22   64 1
    56   23   31 ar
    57   23   24 ar
    58   24   29 ar
    59   24   25 ar
    60   25   26 ar
    61   25   65 1
    62   26   27 ar
    63   26   66 1
    64   27   28 ar
    65   27   67 1
    66   28   29 ar
    67   28   68 1
    68   29   80 ar
    69   30   35 1
    70   30   31 ar
    71   30   80 ar
    72   31   32 1
    73   32   33 1
    74   32   69 1
    75   32   70 1
    76   33   34 1
    77   33   71 1
    78   33   72 1
    79   34   35 1
    80   34   73 1
    81   34   74 1
    82   35   75 1
    83   35   76 1
    84   77   78 1
    85   77   79 1
    86   80   81 1
@<TRIPOS>SUBSTRUCTURE
1 UNK 1
@<TRIPOS>COMMENT
CHEMBL117521
PLANTSproteinTorsions
5
962 198.6187
1106 198.5099
1719 190.5056
1729 257.7338
4770 109.1630
PLANTSmolcadARTstart hb
PLANTSmolcadARTstart HB
LINES
PLANTSmolcadARTstart HBCH
LINES
PLANTSmolcadARTstart HB-CHO
LINES
PLANTSmolcadARTend
PLANTSmolcadARTstart HB_WATER
LINES
PLANTSmolcadARTend

PLANTSmolcadARTend

@<TRIPOS>MOLECULE
CHEMBL364545_entry_00010_conf_01
82 86 1
SMALL
USER_CHARGES


@<TRIPOS>ATOM
      1 C1         -0.1821   69.4798   68.0264 C.3       1 UNK        -0.0898
      2 N2          1.0796   69.9399   68.5925 N.am      1 UNK        -0.3419
      3 C3          2.2980   69.3955   68.2194 C.2       1 UNK         0.5936
      4 O4          2.4640   68.4900   67.3964 O.2       1 UNK        -0.5518
      5 O5          3.2877   70.0271   68.9082 O.3       1 UNK        -0.2350
      6 C6          4.5632   70.0910   68.3896 C.ar      1 UNK         0.1080
      7 C7          5.6385   70.3239   69.2510 C.ar      1 UNK        -0.0808
      8 C8          6.9410   70.3707   68.7543 C.ar      1 UNK        -0.1048
      9 C9          7.1776   70.1735   67.3940 C.ar      1 UNK        -0.1026
     10 C10         6.1124   69.9194   66.5245 C.ar      1 UNK        -0.1604
     11 C11         6.3624   69.7156   65.0373 C.3       1 UNK         0.0959
     12 C12         6.3035   68.1405   63.0211 C.3       1 UNK        -0.0049
     13 C13         4.3172   68.1809   64.6056 C.3       1 UNK         0.0330
     14 C14         3.8385   66.8983   63.8993 C.3       1 UNK        -0.1568
     15 C15         4.7103   65.6779   64.2500 C.3       1 UNK        -0.1246
     16 C16         4.0706   64.3179   63.9041 C.3       1 UNK        -0.1261
     17 C17         2.7730   64.0155   64.6785 C.3       1 UNK        -0.1250
     18 C18         3.0048   63.7933   66.1849 C.3       1 UNK        -0.1787
     19 C19         3.8375   62.5378   66.4895 C.3       1 UNK         0.1978
     20 O20         4.3183   62.6014   67.8306 O.3       1 UNK        -0.3671
     21 C21         3.4286   62.4586   68.8774 C.ar      1 UNK         0.2120
     22 C22         3.9186   62.7456   70.1609 C.ar      1 UNK        -0.2013
     23 C23         3.0995   62.6421   71.2907 C.ar      1 UNK         0.0144
     24 C24         1.7737   62.2475   71.1229 C.ar      1 UNK        -0.3127
     25 C25         0.6641   62.0477   72.0518 C.2       1 UNK         0.5013
     26 O26         0.6194   62.1835   73.2745 O.2       1 UNK        -0.4246
     27 C27        -0.4417   61.6343   71.1846 C.2       1 UNK        -0.0119
     28 C28        -1.7005   61.3407   71.5730 C.2       1 UNK        -0.0287
     29 C29        -2.8080   60.9008   70.6945 C.ar      1 UNK        -0.0992
     30 C30        -3.9913   60.2904   71.2275 C.ar      1 UNK        -0.0096
     31 C31        -4.1939   60.0747   72.6226 C.ar      1 UNK        -0.1126
     32 C32        -5.3599   59.4781   73.0929 C.ar      1 UNK        -0.1257
     33 C33        -6.3553   59.0794   72.2103 C.ar      1 UNK        -0.1271
     34 C34        -6.2023   59.2736   70.8419 C.ar      1 UNK        -0.1167
     35 C35        -5.0285   59.8800   70.3281 C.ar      1 UNK        -0.0375
     36 C36        -4.8676   60.0887   68.9384 C.ar      1 UNK        -0.1076
     37 C37        -3.7156   60.6879   68.4472 C.ar      1 UNK        -0.1300
     38 C38        -2.7048   61.0862   69.3116 C.ar      1 UNK        -0.1059
     39 O39        -0.0226   61.5974   69.8922 O.3       1 UNK        -0.2013
     40 C40         1.2903   61.9622   69.8689 C.ar      1 UNK         0.1962
     41 C41         2.0869   62.0535   68.7311 C.ar      1 UNK        -0.2339
     42 C42         4.8075   69.8804   67.0259 C.ar      1 UNK        -0.1072
     43 H43        -1.0082   70.0447   68.4583 H         1 UNK         0.0804
     44 H44        -0.2045   69.6238   66.9451 H         1 UNK         0.0804
     45 H45        -0.3481   68.4230   68.2402 H         1 UNK         0.0804
     46 H46         1.0654   70.6818   69.2771 H         1 UNK         0.2700
     47 H47         5.4638   70.4753   70.3064 H         1 UNK         0.1682
     48 H48         7.7668   70.5603   69.4241 H         1 UNK         0.1626
     49 H49         8.1907   70.2144   67.0205 H         1 UNK         0.1385
     50 H50         5.8507   70.4959   64.4764 H         1 UNK         0.1214
     51 H51         7.4245   69.7488   64.7860 H         1 UNK         0.1214
     52 H52         5.8652   68.9312   62.4101 H         1 UNK         0.1245
     53 H53         7.3930   68.1744   63.0013 H         1 UNK         0.1245
     54 H54         5.9519   67.1546   62.7150 H         1 UNK         0.1245
     55 H55         4.0823   68.2008   65.6713 H         1 UNK         0.1221
     56 H56         3.8827   69.0579   64.1234 H         1 UNK         0.1221
     57 H57         2.7998   66.6955   64.1645 H         1 UNK         0.0881
     58 H58         3.8636   67.0448   62.8208 H         1 UNK         0.0881
     59 H59         5.6762   65.7596   63.7488 H         1 UNK         0.0792
     60 H60         4.9282   65.6944   65.3191 H         1 UNK         0.0792
     61 H61         3.8558   64.3028   62.8344 H         1 UNK         0.0747
     62 H62         4.7945   63.5193   64.0729 H         1 UNK         0.0747
     63 H63         2.0662   64.8351   64.5445 H         1 UNK         0.0718
     64 H64         2.2978   63.1293   64.2547 H         1 UNK         0.0718
     65 H65         3.5134   64.6628   66.6035 H         1 UNK         0.0841
     66 H66         2.0464   63.7254   66.7017 H         1 UNK         0.0841
     67 H67         3.2196   61.6508   66.3368 H         1 UNK         0.0410
     68 H68         4.6808   62.4780   65.7992 H         1 UNK         0.0410
     69 H69         4.9466   63.0553   70.2827 H         1 UNK         0.1520
     70 H70         3.5004   62.8709   72.2677 H         1 UNK         0.1579
     71 H71        -1.9378   61.3996   72.6261 H         1 UNK         0.1751
     72 H72        -3.4416   60.3775   73.3354 H         1 UNK         0.1349
     73 H73        -5.4934   59.3244   74.1536 H         1 UNK         0.1312
     74 H74        -7.2551   58.6179   72.5896 H         1 UNK         0.1306
     75 H75        -6.9835   58.9631   70.1628 H         1 UNK         0.1333
     76 H76        -5.6486   59.7816   68.2575 H         1 UNK         0.1341
     77 H77        -3.6031   60.8437   67.3843 H         1 UNK         0.1355
     78 H78        -1.8198   61.5396   68.8890 H         1 UNK         0.1349
     79 H79         1.6683   61.8190   67.7645 H         1 UNK         0.1502
     80 H80         3.9794   69.6878   66.3585 H         1 UNK         0.1443
     81 N81         5.8492   68.3650   64.4795 N.4       1 UNK        -0.4466
     82 H82         6.2772   67.6345   65.0311 H         1 UNK         0.3048
@<TRIPOS>BOND
     1    1    2 1
     2    1   43 1
     3    1   44 1
     4    1   45 1
     5    2    3 am BACKBONE|DICT|INTERRES
     6    2   46 1
     7    3    4 2
     8    3    5 1
     9    5    6 1
    10    6   42 ar
    11    6    7 ar
    12    7    8 ar
    13    7   47 1
    14    8    9 ar
    15    8   48 1
    16    9   10 ar
    17    9   49 1
    18   10   11 1
    19   10   42 ar
    20   11   50 1
    21   11   51 1
    22   11   81 1
    23   12   52 1
    24   12   53 1
    25   12   54 1
    26   12   81 1
    27   13   14 1
    28   13   55 1
    29   13   56 1
    30   13   81 1
    31   14   15 1
    32   14   57 1
    33   14   58 1
    34   15   16 1
    35   15   59 1
    36   15   60 1
    37   16   17 1
    38   16   61 1
    39   16   62 1
    40   17   18 1
    41   17   63 1
    42   17   64 1
    43   18   19 1
    44   18   65 1
    45   18   66 1
    46   19   20 1
    47   19   67 1
    48   19   68 1
    49   20   21 1
    50   21   41 ar
    51   21   22 ar
    52   22   23 ar
    53   22   69 1
    54   23   24 ar
    55   23   70 1
    56   24   40 ar
    57   24   25 1
    58   25   26 2
    59   25   27 1
    60   27   28 2
    61   27   39 1
    62   28   29 1
    63   28   71 1
    64   29   38 ar
    65   29   30 ar
    66   30   35 ar
    67   30   31 ar
    68   31   32 ar
    69   31   72 1
    70   32   33 ar
    71   32   73 1
    72   33   34 ar
    73   33   74 1
    74   34   35 ar
    75   34   75 1
    76   35   36 ar
    77   36   37 ar
    78   36   76 1
    79   37   38 ar
    80   37   77 1
    81   38   78 1
    82   39   40 1
    83   40   41 ar
    84   41   79 1
    85   42   80 1
    86   81   82 1
@<TRIPOS>SUBSTRUCTURE
1 UNK 1
@<TRIPOS>COMMENT
CHEMBL364545
PLANTSproteinTorsions
5
962 208.9731
1106 110.5381
1719 270.2891
1729 213.4042
4770 353.2559
PLANTSmolcadARTstart hb
PLANTSmolcadARTstart HB
LINES
PLANTSmolcadARTstart HBCH
LINES
PLANTSmolcadARTstart HB-CHO
LINES
PLANTSmolcadARTend
PLANTSmolcadARTstart HB_WATER
LINES
PLANTSmolcadARTend

PLANTSmolcadARTend

@<TRIPOS>MOLECULE
CHEMBL484306_entry_00013_conf_01
81 85 1
SMALL
USER_CHARGES


@<TRIPOS>ATOM
      1 C1         -5.8287   59.2932   72.7051 C.3       1 UNK         0.1288
      2 O2         -5.4475   59.6601   71.3834 O.3       1 UNK        -0.3281
      3 C3         -4.1928   60.1998   71.1590 C.ar      1 UNK         0.1884
      4 C4         -3.2700   60.4760   72.1845 C.ar      1 UNK        -0.1724
      5 C5         -2.0202   61.0165   71.8879 C.ar      1 UNK        -0.0705
      6 C6         -1.6869   61.2991   70.5701 C.ar      1 UNK        -0.2206
      7 C7         -2.5895   61.0377   69.5399 C.ar      1 UNK        -0.0969
      8 C8         -3.8485   60.4795   69.8260 C.ar      1 UNK         0.1414
      9 O9         -4.7923   60.1822   68.8582 O.3       1 UNK        -0.3346
     10 C10        -4.5165   60.4771   67.4931 C.3       1 UNK         0.1280
     11 C11        -0.3308   61.8815   70.4910 C.2       1 UNK         0.5715
     12 O12         0.2374   62.2915   69.4792 O.2       1 UNK        -0.4176
     13 C13         0.2366   61.8906   71.9173 C.3       1 UNK        -0.2516
     14 C14         0.8132   63.2878   72.2476 C.3       1 UNK        -0.0231
     15 C15        -1.2875   64.5604   71.4672 C.3       1 UNK        -0.0434
     16 C16        -0.4627   64.8872   70.2113 C.3       1 UNK        -0.1603
     17 C17         0.5898   65.9914   70.4238 C.3       1 UNK        -0.1225
     18 C18         1.3554   66.4004   69.1478 C.3       1 UNK        -0.1262
     19 C19         0.4787   67.0792   68.0762 C.3       1 UNK        -0.1255
     20 C20         0.5519   68.6217   68.0708 C.3       1 UNK        -0.1402
     21 C21         1.9814   69.1777   67.9463 C.3       1 UNK        -0.0124
     22 N22         2.6449   68.7629   66.7184 N.pl3     1 UNK        -0.4906
     23 C23         3.9984   68.9219   66.3316 C.ar      1 UNK         0.2796
     24 C24         4.3128   68.5056   64.9866 C.ar      1 UNK         0.0525
     25 C25         3.3694   67.9134   64.0871 C.ar      1 UNK        -0.2381
     26 C26         3.7391   67.5354   62.7968 C.ar      1 UNK        -0.1237
     27 C27         5.0406   67.7262   62.3443 C.ar      1 UNK        -0.0025
     28 C28         5.9982   68.2992   63.1744 C.ar      1 UNK        -0.3541
     29 C29         5.6321   68.6846   64.4832 C.ar      1 UNK         0.3178
     30 C30         6.3097   69.6555   66.5696 C.ar      1 UNK         0.1719
     31 C31         5.0305   69.4805   67.1435 C.ar      1 UNK        -0.2195
     32 C32         4.8312   69.9633   68.5951 C.3       1 UNK        -0.0692
     33 C33         6.1346   70.1933   69.3848 C.3       1 UNK        -0.1392
     34 C34         7.1516   70.9822   68.5590 C.3       1 UNK        -0.1306
     35 C35         7.5383   70.1786   67.3122 C.3       1 UNK        -0.1131
     36 C36        -0.9113   61.4117   72.8254 C.3       1 UNK        -0.0796
     37 H37        -6.8421   58.8925   72.6883 H         1 UNK         0.0505
     38 H38        -5.1752   58.5195   73.1106 H         1 UNK         0.0505
     39 H39        -5.8265   60.1537   73.3758 H         1 UNK         0.0505
     40 H40        -3.5162   60.2745   73.2158 H         1 UNK         0.1466
     41 H41        -2.3075   61.2671   68.5232 H         1 UNK         0.1648
     42 H42        -5.3614   60.1639   66.8801 H         1 UNK         0.0520
     43 H43        -4.3737   61.5471   67.3357 H         1 UNK         0.0520
     44 H44        -3.6353   59.9410   67.1373 H         1 UNK         0.0520
     45 H45         1.0428   61.1560   71.9418 H         1 UNK         0.1221
     46 H46         1.4743   63.2859   73.1166 H         1 UNK         0.1363
     47 H47         1.3151   63.7497   71.3948 H         1 UNK         0.1363
     48 H48        -1.9162   63.6768   71.3494 H         1 UNK         0.1302
     49 H49        -1.8838   65.4099   71.8040 H         1 UNK         0.1302
     50 H50         0.0496   63.9841   69.8756 H         1 UNK         0.0896
     51 H51        -1.1297   65.1730   69.3964 H         1 UNK         0.0896
     52 H52         0.1087   66.8682   70.8602 H         1 UNK         0.0831
     53 H53         1.2993   65.6385   71.1727 H         1 UNK         0.0831
     54 H54         2.1855   67.0581   69.4101 H         1 UNK         0.0765
     55 H55         1.8069   65.5147   68.7002 H         1 UNK         0.0765
     56 H56         0.7839   66.7036   67.0984 H         1 UNK         0.0762
     57 H57        -0.5575   66.7628   68.2040 H         1 UNK         0.0762
     58 H58        -0.0339   69.0151   67.2402 H         1 UNK         0.0836
     59 H59         0.0870   69.0115   68.9778 H         1 UNK         0.0836
     60 H60         1.9360   70.2656   67.9644 H         1 UNK         0.0839
     61 H61         2.5601   68.8499   68.8089 H         1 UNK         0.0839
     62 H62         2.0602   68.2541   66.0712 H         1 UNK         0.2661
     63 H63         2.3489   67.7471   64.3991 H         1 UNK         0.1771
     64 H64         3.0070   67.0886   62.1397 H         1 UNK         0.1749
     65 H65         5.3082   67.4272   61.3411 H         1 UNK         0.1750
     66 H66         7.0097   68.4505   62.8260 H         1 UNK         0.2174
     67 H67         4.2710   70.8989   68.5749 H         1 UNK         0.0956
     68 H68         4.2604   69.2452   69.1757 H         1 UNK         0.0956
     69 H69         5.9150   70.7211   70.3139 H         1 UNK         0.0957
     70 H70         6.5654   69.2337   69.6769 H         1 UNK         0.0957
     71 H71         6.7299   71.9469   68.2712 H         1 UNK         0.0979
     72 H72         8.0393   71.1983   69.1549 H         1 UNK         0.0979
     73 H73         8.1466   69.3255   67.6172 H         1 UNK         0.1152
     74 H74         8.1633   70.7909   66.6597 H         1 UNK         0.1152
     75 H75        -1.2393   62.2107   73.4920 H         1 UNK         0.0824
     76 H76        -0.5756   60.5733   73.4367 H         1 UNK         0.0824
     77 N77        -0.3312   64.2427   72.6264 N.4       1 UNK        -0.2717
     78 H78        -0.8648   63.8226   73.3744 H         1 UNK         0.3076
     79 H79         0.0648   65.1052   72.9724 H         1 UNK         0.3076
     80 N80         6.5528   69.2538   65.3156 N.pl3     1 UNK        -0.2871
     81 H81         7.4913   69.3755   64.9635 H         1 UNK         0.3258
@<TRIPOS>BOND
     1    1    2 1
     2    1   37 1
     3    1   38 1
     4    1   39 1
     5    2    3 1
     6    3    8 ar
     7    3    4 ar
     8    4    5 ar
     9    4   40 1
    10    5   36 1
    11    5    6 ar
    12    6    7 ar
    13    6   11 1
    14    7    8 ar
    15    7   41 1
    16    8    9 1
    17    9   10 1
    18   10   42 1
    19   10   43 1
    20   10   44 1
    21   11   12 2
    22   11   13 1
    23   13   14 1
    24   13   36 1
    25   13   45 1
    26   14   46 1
    27   14   47 1
    28   14   77 1
    29   15   16 1
    30   15   48 1
    31   15   49 1
    32   15   77 1
    33   16   17 1
    34   16   50 1
    35   16   51 1
    36   17   18 1
    37   17   52 1
    38   17   53 1
    39   18   19 1
    40   18   54 1
    41   18   55 1
    42   19   20 1
    43   19   56 1
    44   19   57 1
    45   20   21 1
    46   20   58 1
    47   20   59 1
    48   21   22 1
    49   21   60 1
    50   21   61 1
    51   22   23 1
    52   22   62 1
    53   23   31 ar
    54   23   24 ar
    55   24   29 ar
    56   24   25 ar
    57   25   26 ar
    58   25   63 1
    59   26   27 ar
    60   26   64 1
    61   27   28 ar
    62   27   65 1
    63   28   29 ar
    64   28   66 1
    65   29   80 ar
    66   30   35 1
    67   30   31 ar
    68   30   80 ar
    69   31   32 1
    70   32   33 1
    71   32   67 1
    72   32   68 1
    73   33   34 1
    74   33   69 1
    75   33   70 1
    76   34   35 1
    77   34   71 1
    78   34   72 1
    79   35   73 1
    80   35   74 1
    81   36   75 1
    82   36   76 1
    83   77   78 1
    84   77   79 1
    85   80   81 1
@<TRIPOS>SUBSTRUCTURE
1 UNK 1
@<TRIPOS>COMMENT
CHEMBL484306
PLANTSproteinTorsions
5
962 279.3466
1106 140.0751
1719 277.2359
1729 238.7341
4770 332.6313
PLANTSmolcadARTstart hb
PLANTSmolcadARTstart HB
LINES
0.237431 62.2915 69.4792 0.690963 63.4431 67.7918 0 255 0 5
PLANTSmolcadARTstart HBCH
LINES
PLANTSmolcadARTstart HB-CHO
LINES
PLANTSmolcadARTend
PLANTSmolcadARTstart HB_WATER
LINES
PLANTSmolcadARTend

PLANTSmolcadARTend

@<TRIPOS>MOLECULE
CHEMBL521935_entry_00014_conf_01
79 85 1
SMALL
USER_CHARGES


@<TRIPOS>ATOM
      1 C1         -5.4125   59.8282   68.9248 C.ar      1 UNK        -0.0034
      2 C2         -5.3199   59.6702   70.3036 C.ar      1 UNK        -0.3553
      3 C3         -4.1894   60.1796   70.9800 C.ar      1 UNK         0.3192
      4 C4         -3.0523   60.4885   73.0696 C.ar      1 UNK         0.1726
      5 C5         -1.9572   61.1357   72.4546 C.ar      1 UNK        -0.2205
      6 C6         -0.8107   61.6141   73.3692 C.3       1 UNK        -0.0684
      7 C7         -0.7912   60.9760   74.7723 C.3       1 UNK        -0.1400
      8 C8         -2.1850   60.9751   75.4019 C.3       1 UNK        -0.1303
      9 C9         -3.1356   60.1246   74.5511 C.3       1 UNK        -0.1128
     10 C10        -2.0060   61.3507   71.0445 C.ar      1 UNK         0.2830
     11 N11        -1.0391   62.0575   70.2876 N.pl3     1 UNK        -0.4921
     12 C12         0.1487   62.7659   70.7435 C.3       1 UNK        -0.0092
     13 C13        -0.1514   64.1950   71.2348 C.3       1 UNK        -0.0887
     14 C14        -0.2800   65.2248   70.1163 C.ar      1 UNK         0.0236
     15 C15        -1.4238   65.2897   69.3122 C.ar      1 UNK        -0.1564
     16 C16        -1.4818   66.2577   68.3079 C.ar      1 UNK        -0.0705
     17 C17        -0.4107   67.1364   68.1351 C.ar      1 UNK        -0.1564
     18 C18         0.6945   67.0166   68.9833 C.ar      1 UNK         0.0236
     19 C19         1.8788   67.9634   68.8720 C.3       1 UNK        -0.0887
     20 C20         1.7081   68.9786   67.7304 C.3       1 UNK        -0.0092
     21 N21         2.4168   68.5688   66.5279 N.pl3     1 UNK        -0.4921
     22 C22         3.7584   68.8237   66.1500 C.ar      1 UNK         0.2830
     23 C23         4.1206   68.3986   64.8196 C.ar      1 UNK         0.0517
     24 C24         3.2352   67.7176   63.9240 C.ar      1 UNK        -0.2366
     25 C25         3.6503   67.3323   62.6496 C.ar      1 UNK        -0.1257
     26 C26         4.9422   67.6009   62.2101 C.ar      1 UNK        -0.0034
     27 C27         5.8439   68.2633   63.0364 C.ar      1 UNK        -0.3553
     28 C28         5.4311   68.6585   64.3284 C.ar      1 UNK         0.3192
     29 C29         6.0050   69.7353   66.3937 C.ar      1 UNK         0.1726
     30 C30         4.7351   69.4798   66.9581 C.ar      1 UNK        -0.2205
     31 C31         4.4805   69.9877   68.3928 C.3       1 UNK        -0.0684
     32 C32         5.7510   70.3459   69.1889 C.3       1 UNK        -0.1400
     33 C33         6.7158   71.1841   68.3490 C.3       1 UNK        -0.1303
     34 C34         7.1798   70.3739   67.1330 C.3       1 UNK        -0.1128
     35 N35         0.7691   66.0767   69.9635 N.ar      1 UNK        -0.2675
     36 C36        -3.1351   60.8509   70.2985 C.ar      1 UNK         0.0517
     37 C37        -3.2859   60.9863   68.8810 C.ar      1 UNK        -0.2366
     38 C38        -4.4051   60.4799   68.2211 C.ar      1 UNK        -0.1257
     39 H39        -6.2723   59.4434   68.3958 H         1 UNK         0.1738
     40 H40        -6.1017   59.1665   70.8540 H         1 UNK         0.2166
     41 H41         0.1598   61.3949   72.9335 H         1 UNK         0.0965
     42 H42        -0.8899   62.6959   73.4850 H         1 UNK         0.0965
     43 H43        -0.4177   59.9522   74.7086 H         1 UNK         0.0942
     44 H44        -0.0900   61.5136   75.4122 H         1 UNK         0.0942
     45 H45        -2.1416   60.5833   76.4191 H         1 UNK         0.0983
     46 H46        -2.5598   61.9972   75.4803 H         1 UNK         0.0983
     47 H47        -4.1556   60.2265   74.9262 H         1 UNK         0.1141
     48 H48        -2.8649   59.0734   74.6634 H         1 UNK         0.1141
     49 H49        -1.1544   62.0239   69.2847 H         1 UNK         0.2677
     50 H50         0.6907   62.2117   71.5072 H         1 UNK         0.0926
     51 H51         0.8195   62.8540   69.8894 H         1 UNK         0.0926
     52 H52        -1.0859   64.1948   71.7970 H         1 UNK         0.0956
     53 H53         0.6188   64.5005   71.9466 H         1 UNK         0.0956
     54 H54        -2.2495   64.6094   69.4598 H         1 UNK         0.1536
     55 H55        -2.3518   66.3297   67.6720 H         1 UNK         0.1567
     56 H56        -0.4455   67.8961   67.3676 H         1 UNK         0.1536
     57 H57         2.0172   68.4783   69.8247 H         1 UNK         0.0956
     58 H58         2.7919   67.3843   68.7212 H         1 UNK         0.0956
     59 H59         0.6498   69.0904   67.4983 H         1 UNK         0.0926
     60 H60         2.1160   69.9382   68.0470 H         1 UNK         0.0926
     61 H61         1.8913   67.9686   65.9087 H         1 UNK         0.2677
     62 H62         2.2242   67.4881   64.2264 H         1 UNK         0.1779
     63 H63         2.9611   66.8185   61.9952 H         1 UNK         0.1742
     64 H64         5.2456   67.2935   61.2195 H         1 UNK         0.1738
     65 H65         6.8479   68.4760   62.6973 H         1 UNK         0.2166
     66 H66         3.8487   70.8750   68.3373 H         1 UNK         0.0965
     67 H67         3.9605   69.2452   68.9908 H         1 UNK         0.0965
     68 H68         5.4773   70.8860   70.0964 H         1 UNK         0.0942
     69 H69         6.2508   69.4339   69.5201 H         1 UNK         0.0942
     70 H70         6.2254   72.1041   68.0257 H         1 UNK         0.0983
     71 H71         7.5762   71.4870   68.9471 H         1 UNK         0.0983
     72 H72         7.8483   69.5803   67.4711 H         1 UNK         0.1141
     73 H73         7.7634   71.0127   66.4677 H         1 UNK         0.1141
     74 H74        -2.5262   61.4848   68.2969 H         1 UNK         0.1779
     75 H75        -4.4918   60.5943   67.1502 H         1 UNK         0.1742
     76 N76        -4.0780   60.0413   72.3338 N.pl3     1 UNK        -0.2920
     77 H77        -4.8204   59.5589   72.8192 H         1 UNK         0.3258
     78 N78         6.2953   69.3169   65.1552 N.pl3     1 UNK        -0.2920
     79 H79         7.2271   69.4978   64.8110 H         1 UNK         0.3258
@<TRIPOS>BOND
     1    1   38 ar
     2    1    2 ar
     3    1   39 1
     4    2    3 ar
     5    2   40 1
     6    3   36 ar
     7    3   76 ar
     8    4    9 1
     9    4    5 ar
    10    4   76 ar
    11    5    6 1
    12    5   10 ar
    13    6    7 1
    14    6   41 1
    15    6   42 1
    16    7    8 1
    17    7   43 1
    18    7   44 1
    19    8    9 1
    20    8   45 1
    21    8   46 1
    22    9   47 1
    23    9   48 1
    24   10   11 1
    25   10   36 ar
    26   11   12 1
    27   11   49 1
    28   12   13 1
    29   12   50 1
    30   12   51 1
    31   13   14 1
    32   13   52 1
    33   13   53 1
    34   14   35 ar
    35   14   15 ar
    36   15   16 ar
    37   15   54 1
    38   16   17 ar
    39   16   55 1
    40   17   18 ar
    41   17   56 1
    42   18   19 1
    43   18   35 ar
    44   19   20 1
    45   19   57 1
    46   19   58 1
    47   20   21 1
    48   20   59 1
    49   20   60 1
    50   21   22 1
    51   21   61 1
    52   22   30 ar
    53   22   23 ar
    54   23   28 ar
    55   23   24 ar
    56   24   25 ar
    57   24   62 1
    58   25   26 ar
    59   25   63 1
    60   26   27 ar
    61   26   64 1
    62   27   28 ar
    63   27   65 1
    64   28   78 ar
    65   29   34 1
    66   29   30 ar
    67   29   78 ar
    68   30   31 1
    69   31   32 1
    70   31   66 1
    71   31   67 1
    72   32   33 1
    73   32   68 1
    74   32   69 1
    75   33   34 1
    76   33   70 1
    77   33   71 1
    78   34   72 1
    79   34   73 1
    80   36   37 ar
    81   37   38 ar
    82   37   74 1
    83   38   75 1
    84   76   77 1
    85   78   79 1
@<TRIPOS>SUBSTRUCTURE
1 UNK 1
@<TRIPOS>COMMENT
CHEMBL521935
PLANTSproteinTorsions
5
962 111.6736
1106 272.5060
1719 221.6678
1729 262.0730
4770 101.1626
PLANTSmolcadARTstart hb
PLANTSmolcadARTstart HB
LINES
PLANTSmolcadARTstart HBCH
LINES
PLANTSmolcadARTstart HB-CHO
LINES
PLANTSmolcadARTend
PLANTSmolcadARTstart HB_WATER
LINES
PLANTSmolcadARTend

PLANTSmolcadARTend

@<TRIPOS>MOLECULE
CHEMBL267591_entry_00008_conf_01
98 102 1
SMALL
USER_CHARGES


@<TRIPOS>ATOM
      1 C1          6.2736   69.1621   66.2341 C.3       1 UNK        -0.1363
      2 C2          5.3516   68.7856   65.0881 C.2       1 UNK        -0.1152
      3 C3          5.7809   68.7682   63.8099 C.2       1 UNK        -0.1608
      4 C4          4.8937   68.4424   62.6122 C.3       1 UNK        -0.0440
      5 C5          5.0869   66.9577   62.2199 C.3       1 UNK        -0.1090
      6 C6          4.3928   66.0049   63.2007 C.ar      1 UNK         0.0902
      7 C7          3.4670   66.4194   64.1207 C.ar      1 UNK        -0.2681
      8 C8          2.9407   65.3656   64.9914 C.ar      1 UNK         0.0264
      9 C9          3.3317   64.0802   64.8478 C.ar      1 UNK        -0.3879
     10 C10         4.2779   63.6607   63.8245 C.ar      1 UNK         0.7429
     11 O11         4.6122   62.4931   63.6405 O.2       1 UNK        -0.6297
     12 N12         4.7609   64.6839   63.0676 N.pl3     1 UNK        -0.3323
     13 C13         3.0254   67.8983   64.2736 C.3       1 UNK         0.1665
     14 C14         3.8861   68.5173   65.4454 C.3       1 UNK        -0.0982
     15 C15         3.4129   68.7175   62.9760 C.3       1 UNK        -0.0890
     16 C16         2.4765   68.5806   61.7491 C.3       1 UNK        -0.1314
     17 C17         1.0033   68.6429   62.1412 C.3       1 UNK        -0.1499
     18 C18         0.7274   67.6183   63.2431 C.3       1 UNK        -0.0168
     19 N19         1.5208   68.0125   64.4343 N.am      1 UNK        -0.2685
     20 C20         0.8526   68.2693   65.6060 C.2       1 UNK         0.4684
     21 O21         1.4190   68.3257   66.6988 O.2       1 UNK        -0.5454
     22 C22        -0.6839   68.5103   65.5553 C.3       1 UNK        -0.1675
     23 C23        -2.9881   67.6267   66.1652 C.3       1 UNK        -0.0071
     24 C24        -0.9426   67.0247   67.6012 C.3       1 UNK         0.0277
     25 C25        -1.8041   65.9642   68.3224 C.3       1 UNK        -0.1554
     26 C26        -1.4710   65.8632   69.8206 C.3       1 UNK        -0.1246
     27 C27         0.0254   65.6174   70.0852 C.3       1 UNK        -0.1271
     28 C28         0.2833   64.8195   71.3784 C.3       1 UNK        -0.1271
     29 C29        -0.5128   65.3158   72.6022 C.3       1 UNK        -0.1277
     30 C30        -0.1743   64.5848   73.9162 C.3       1 UNK        -0.1267
     31 C31        -0.2126   63.0502   73.7779 C.3       1 UNK        -0.1233
     32 C32        -1.4972   62.5034   73.1257 C.3       1 UNK        -0.1558
     33 C33        -1.3509   61.0797   72.5531 C.3       1 UNK         0.0363
     34 C34         0.6404   61.8344   71.1712 C.3       1 UNK        -0.0072
     35 C35        -1.6251   61.6044   70.0128 C.3       1 UNK         0.1024
     36 C36        -2.9904   60.9371   69.8717 C.ar      1 UNK        -0.0582
     37 C37        -3.5723   60.7867   68.6085 C.ar      1 UNK        -0.1462
     38 C38        -4.8176   60.1617   68.5142 C.ar      1 UNK        -0.0745
     39 C39        -5.4457   59.7002   69.6726 C.ar      1 UNK        -0.1316
     40 C40        -4.7992   59.8801   70.8965 C.ar      1 UNK        -0.0059
     41 N41        -3.5887   60.4852   71.0089 N.ar      1 UNK        -0.2313
     42 H42         5.1937   69.0893   61.7865 H         1 UNK         0.1127
     43 H43         3.3193   69.7705   63.2549 H         1 UNK         0.0898
     44 H44         5.8764   70.0211   66.7754 H         1 UNK         0.0749
     45 H45         6.3695   68.3271   66.9283 H         1 UNK         0.0749
     46 H46         7.2744   69.4206   65.8852 H         1 UNK         0.0749
     47 H47         6.8224   68.9863   63.6209 H         1 UNK         0.1489
     48 H48         4.7625   66.7397   61.2018 H         1 UNK         0.1021
     49 H49         6.1558   66.7342   62.2018 H         1 UNK         0.1021
     50 H50         2.2383   65.6161   65.7729 H         1 UNK         0.1097
     51 H51         2.9325   63.3259   65.5102 H         1 UNK         0.1789
     52 H52         5.4323   64.4174   62.3628 H         1 UNK         0.3236
     53 H53         3.8563   67.8975   66.3430 H         1 UNK         0.0664
     54 H54         3.4768   69.4824   65.7480 H         1 UNK         0.0664
     55 H55         2.7293   69.3102   60.9785 H         1 UNK         0.0838
     56 H56         2.6294   67.6076   61.2814 H         1 UNK         0.0838
     57 H57         0.7188   69.6462   62.4629 H         1 UNK         0.0921
     58 H58         0.3877   68.4167   61.2700 H         1 UNK         0.0921
     59 H59        -0.3359   67.4538   63.4058 H         1 UNK         0.1058
     60 H60         1.0859   66.6386   62.9243 H         1 UNK         0.1058
     61 H61        -0.9307   69.4138   66.1163 H         1 UNK         0.1090
     62 H62        -1.0646   68.6000   64.5364 H         1 UNK         0.1090
     63 H63        -3.1988   68.5388   66.7233 H         1 UNK         0.1273
     64 H64        -3.3055   67.7233   65.1274 H         1 UNK         0.1273
     65 H65        -3.4607   66.7589   66.6259 H         1 UNK         0.1273
     66 H66         0.0884   66.6977   67.4593 H         1 UNK         0.1209
     67 H67        -0.9240   67.9750   68.1370 H         1 UNK         0.1209
     68 H68        -2.8618   66.2057   68.2125 H         1 UNK         0.0909
     69 H69        -1.6614   64.9862   67.8631 H         1 UNK         0.0909
     70 H70        -1.7850   66.7791   70.3241 H         1 UNK         0.0789
     71 H71        -2.0514   65.0544   70.2677 H         1 UNK         0.0789
     72 H72         0.4498   65.0863   69.2329 H         1 UNK         0.0750
     73 H73         0.5478   66.5739   70.1412 H         1 UNK         0.0750
     74 H74         0.0295   63.7731   71.2025 H         1 UNK         0.0719
     75 H75         1.3489   64.8311   71.6121 H         1 UNK         0.0719
     76 H76        -0.3590   66.3889   72.7266 H         1 UNK         0.0736
     77 H77        -1.5764   65.1903   72.3932 H         1 UNK         0.0736
     78 H78         0.8150   64.8995   74.2493 H         1 UNK         0.0721
     79 H79        -0.8733   64.8872   74.6966 H         1 UNK         0.0721
     80 H80         0.6402   62.7300   73.1769 H         1 UNK         0.0813
     81 H81        -0.0763   62.5882   74.7570 H         1 UNK         0.0813
     82 H82        -2.3125   62.5307   73.8499 H         1 UNK         0.0856
     83 H83        -1.7757   63.1887   72.3256 H         1 UNK         0.0856
     84 H84        -0.7362   60.4310   73.1797 H         1 UNK         0.1305
     85 H85        -2.3281   60.6189   72.4063 H         1 UNK         0.1305
     86 H86         0.4279   62.8812   71.3935 H         1 UNK         0.1262
     87 H87         1.2627   61.3765   71.9411 H         1 UNK         0.1262
     88 H88         1.1012   61.7153   70.1897 H         1 UNK         0.1262
     89 H89        -1.7089   62.6798   70.1810 H         1 UNK         0.1320
     90 H90        -1.0838   61.4592   69.0765 H         1 UNK         0.1320
     91 H91        -3.0743   61.1460   67.7196 H         1 UNK         0.1498
     92 H92        -5.2906   60.0347   67.5515 H         1 UNK         0.1642
     93 H93        -6.4089   59.2137   69.6219 H         1 UNK         0.1704
     94 H94        -5.2523   59.5345   71.8141 H         1 UNK         0.1833
     95 N95        -1.4606   67.3781   66.1827 N.4       1 UNK        -0.2161
     96 H96        -1.2840   66.5469   65.6348 H         1 UNK         0.3191
     97 N97        -0.7036   61.0768   71.1451 N.4       1 UNK        -0.4426
     98 H98        -0.4864   60.1159   70.9178 H         1 UNK         0.2980
@<TRIPOS>BOND
     1    1    2 1
     2    1   44 1
     3    1   45 1
     4    1   46 1
     5    2   14 1
     6    2    3 2
     7    3    4 1
     8    3   47 1
     9    4   42 1
    10    4   15 1
    11    4    5 1
    12    5    6 1
    13    5   48 1
    14    5   49 1
    15    6   12 ar
    16    6    7 ar
    17    7    8 ar
    18    7   13 1
    19    8    9 ar
    20    8   50 1
    21    9   10 ar
    22    9   51 1
    23   10   11 2
    24   10   12 ar
    25   12   52 1
    26   13   19 1
    27   13   14 1
    28   13   15 1
    29   14   53 1
    30   14   54 1
    31   15   43 1
    32   15   16 1
    33   16   17 1
    34   16   55 1
    35   16   56 1
    36   17   18 1
    37   17   57 1
    38   17   58 1
    39   18   19 1
    40   18   59 1
    41   18   60 1
    42   19   20 am BACKBONE|DICT|INTERRES
    43   20   21 2
    44   20   22 1
    45   22   61 1
    46   22   62 1
    47   22   95 1
    48   23   63 1
    49   23   64 1
    50   23   65 1
    51   23   95 1
    52   24   25 1
    53   24   66 1
    54   24   67 1
    55   24   95 1
    56   25   26 1
    57   25   68 1
    58   25   69 1
    59   26   27 1
    60   26   70 1
    61   26   71 1
    62   27   28 1
    63   27   72 1
    64   27   73 1
    65   28   29 1
    66   28   74 1
    67   28   75 1
    68   29   30 1
    69   29   76 1
    70   29   77 1
    71   30   31 1
    72   30   78 1
    73   30   79 1
    74   31   32 1
    75   31   80 1
    76   31   81 1
    77   32   33 1
    78   32   82 1
    79   32   83 1
    80   33   84 1
    81   33   85 1
    82   33   97 1
    83   34   86 1
    84   34   87 1
    85   34   88 1
    86   34   97 1
    87   35   36 1
    88   35   89 1
    89   35   90 1
    90   35   97 1
    91   36   41 ar
    92   36   37 ar
    93   37   38 ar
    94   37   91 1
    95   38   39 ar
    96   38   92 1
    97   39   40 ar
    98   39   93 1
    99   40   41 ar
   100   40   94 1
   101   95   96 1
   102   97   98 1
@<TRIPOS>SUBSTRUCTURE
1 UNK 1
@<TRIPOS>COMMENT
CHEMBL267591
PLANTSproteinTorsions
5
962 63.8864
1106 56.6340
1719 57.2075
1729 98.6250
4770 128.6138
PLANTSmolcadARTstart hb
PLANTSmolcadARTstart HB
LINES
-1.28397 66.5469 65.6348 -1.584 65.27 63.834 0 255 0 5
PLANTSmolcadARTstart HBCH
LINES
PLANTSmolcadARTstart HB-CHO
LINES
PLANTSmolcadARTend
PLANTSmolcadARTstart HB_WATER
LINES
PLANTSmolcadARTend

PLANTSmolcadARTend

@<TRIPOS>MOLECULE
CHEMBL129108_entry_00004_conf_01
80 85 1
SMALL
USER_CHARGES


@<TRIPOS>ATOM
      1 C1         -2.4128   67.6394   67.5191 C.3       1 UNK        -0.1278
      2 C2         -2.3953   66.1395   67.8736 C.3       1 UNK        -0.1280
      3 C3         -1.5016   65.7764   69.0764 C.3       1 UNK        -0.1258
      4 C4         -1.5862   64.2965   69.5065 C.3       1 UNK        -0.1121
      5 C5         -0.6563   63.9336   70.6765 C.3       1 UNK         0.0180
      6 S6         -0.1887   62.1828   70.7867 S.3       1 UNK        -0.3318
      7 C7         -1.6247   61.3798   71.4671 C.ar      1 UNK        -0.0147
      8 C8         -2.6377   60.9940   70.5331 C.ar      1 UNK         0.0837
      9 C9         -2.5792   61.1679   69.1172 C.ar      1 UNK        -0.1756
     10 C10        -3.6359   60.7621   68.3067 C.ar      1 UNK        -0.1246
     11 C11        -4.7697   60.1801   68.8604 C.ar      1 UNK        -0.1234
     12 C12        -4.8663   59.9923   70.2353 C.ar      1 UNK        -0.1608
     13 C13        -3.8075   60.3924   71.0866 C.ar      1 UNK         0.1086
     14 N14        -3.9483   60.1803   72.4202 N.ar      1 UNK        -0.2387
     15 C15        -2.9500   60.5205   73.2741 C.ar      1 UNK         0.0460
     16 C16        -1.7716   61.1668   72.8465 C.ar      1 UNK        -0.0571
     17 C17        -0.7389   61.6898   73.8597 C.3       1 UNK        -0.0769
     18 C18        -0.9556   61.1912   75.3015 C.3       1 UNK        -0.1333
     19 C19        -2.4431   61.1735   75.6752 C.3       1 UNK        -0.1337
     20 C20        -3.1829   60.1980   74.7495 C.3       1 UNK        -0.0744
     21 C21        -1.3100   68.0282   66.5179 C.3       1 UNK        -0.1266
     22 C22         0.1072   67.9440   67.1195 C.3       1 UNK        -0.1416
     23 C23         1.2314   68.2395   66.1106 C.3       1 UNK        -0.0189
     24 N24         2.4802   68.6289   66.7512 N.pl3     1 UNK        -0.4795
     25 C25         3.7479   68.8795   66.1695 C.ar      1 UNK         0.2842
     26 C26         4.7296   69.4680   67.0479 C.ar      1 UNK         0.0504
     27 C27         4.4712   69.8449   68.4048 C.ar      1 UNK        -0.2307
     28 C28         5.4664   70.4118   69.2001 C.ar      1 UNK        -0.1287
     29 C29         6.7453   70.6246   68.6966 C.ar      1 UNK        -0.0047
     30 C30         7.0541   70.2736   67.3867 C.ar      1 UNK        -0.3601
     31 C31         6.0512   69.7009   66.5735 C.ar      1 UNK         0.3214
     32 C32         5.4551   68.7999   64.4321 C.ar      1 UNK         0.1702
     33 C33         4.1181   68.5687   64.8266 C.ar      1 UNK        -0.2210
     34 C34         3.1703   67.9374   63.7862 C.3       1 UNK        -0.0696
     35 C35         3.6639   68.0173   62.3281 C.3       1 UNK        -0.1388
     36 C36         5.1342   67.6118   62.2154 C.3       1 UNK        -0.1306
     37 C37         6.0025   68.5841   63.0221 C.3       1 UNK        -0.1111
     38 H38        -3.3882   67.9010   67.1057 H         1 UNK         0.0701
     39 H39        -2.2937   68.2350   68.4249 H         1 UNK         0.0701
     40 H40        -3.4146   65.8179   68.0942 H         1 UNK         0.0691
     41 H41        -2.0832   65.5597   67.0036 H         1 UNK         0.0691
     42 H42        -0.4654   66.0344   68.8525 H         1 UNK         0.0688
     43 H43        -1.7896   66.4116   69.9150 H         1 UNK         0.0688
     44 H44        -2.6138   64.0540   69.7807 H         1 UNK         0.0776
     45 H45        -1.3414   63.6536   68.6610 H         1 UNK         0.0776
     46 H46         0.2670   64.5078   70.5972 H         1 UNK         0.0621
     47 H47        -1.1194   64.2317   71.6177 H         1 UNK         0.0621
     48 H48        -1.7154   61.6183   68.6527 H         1 UNK         0.1474
     49 H49        -3.5750   60.9022   67.2374 H         1 UNK         0.1335
     50 H50        -5.5814   59.8711   68.2181 H         1 UNK         0.1363
     51 H51        -5.7509   59.5367   70.6580 H         1 UNK         0.1515
     52 H52         0.2748   61.4415   73.5436 H         1 UNK         0.0857
     53 H53        -0.7998   62.7791   73.8578 H         1 UNK         0.0857
     54 H54        -0.5425   60.1865   75.4064 H         1 UNK         0.0742
     55 H55        -0.3981   61.8193   75.9975 H         1 UNK         0.0742
     56 H56        -2.5665   60.8670   76.7145 H         1 UNK         0.0732
     57 H57        -2.8683   62.1752   75.5935 H         1 UNK         0.0732
     58 H58        -4.2484   60.1893   74.9859 H         1 UNK         0.0934
     59 H59        -2.8239   59.1853   74.9390 H         1 UNK         0.0934
     60 H60        -1.3763   67.3797   65.6429 H         1 UNK         0.0712
     61 H61        -1.4880   69.0433   66.1596 H         1 UNK         0.0712
     62 H62         0.1877   68.6520   67.9455 H         1 UNK         0.0813
     63 H63         0.2604   66.9561   67.5572 H         1 UNK         0.0813
     64 H64         1.4107   67.3453   65.5156 H         1 UNK         0.0836
     65 H65         0.8996   69.0297   65.4380 H         1 UNK         0.0836
     66 H66         2.4126   68.7953   67.7449 H         1 UNK         0.2653
     67 H67         3.4913   69.6980   68.8345 H         1 UNK         0.1823
     68 H68         5.2425   70.6901   70.2197 H         1 UNK         0.1742
     69 H69         7.5031   71.0656   69.3280 H         1 UNK         0.1704
     70 H70         8.0474   70.4354   66.9924 H         1 UNK         0.2128
     71 H71         3.0237   66.8879   64.0442 H         1 UNK         0.0996
     72 H72         2.1985   68.4211   63.7913 H         1 UNK         0.0996
     73 H73         3.0482   67.3773   61.6946 H         1 UNK         0.0943
     74 H74         3.5344   69.0322   61.9478 H         1 UNK         0.0943
     75 H75         5.2691   66.5922   62.5809 H         1 UNK         0.0957
     76 H76         5.4477   67.6094   61.1705 H         1 UNK         0.0957
     77 H77         6.0236   69.5471   62.5090 H         1 UNK         0.1108
     78 H78         7.0320   68.2221   63.0490 H         1 UNK         0.1108
     79 N79         6.3303   69.3474   65.2848 N.pl3     1 UNK        -0.3013
     80 H80         7.2651   69.5188   64.9436 H         1 UNK         0.3240
@<TRIPOS>BOND
     1    1    2 1
     2    1   21 1
     3    1   38 1
     4    1   39 1
     5    2    3 1
     6    2   40 1
     7    2   41 1
     8    3    4 1
     9    3   42 1
    10    3   43 1
    11    4    5 1
    12    4   44 1
    13    4   45 1
    14    5    6 1
    15    5   46 1
    16    5   47 1
    17    6    7 1
    18    7   16 ar
    19    7    8 ar
    20    8   13 ar
    21    8    9 ar
    22    9   10 ar
    23    9   48 1
    24   10   11 ar
    25   10   49 1
    26   11   12 ar
    27   11   50 1
    28   12   13 ar
    29   12   51 1
    30   13   14 ar
    31   14   15 ar
    32   15   20 1
    33   15   16 ar
    34   16   17 1
    35   17   18 1
    36   17   52 1
    37   17   53 1
    38   18   19 1
    39   18   54 1
    40   18   55 1
    41   19   20 1
    42   19   56 1
    43   19   57 1
    44   20   58 1
    45   20   59 1
    46   21   22 1
    47   21   60 1
    48   21   61 1
    49   22   23 1
    50   22   62 1
    51   22   63 1
    52   23   24 1
    53   23   64 1
    54   23   65 1
    55   24   25 1
    56   24   66 1
    57   25   33 ar
    58   25   26 ar
    59   26   31 ar
    60   26   27 ar
    61   27   28 ar
    62   27   67 1
    63   28   29 ar
    64   28   68 1
    65   29   30 ar
    66   29   69 1
    67   30   31 ar
    68   30   70 1
    69   31   79 ar
    70   32   37 1
    71   32   33 ar
    72   32   79 ar
    73   33   34 1
    74   34   35 1
    75   34   71 1
    76   34   72 1
    77   35   36 1
    78   35   73 1
    79   35   74 1
    80   36   37 1
    81   36   75 1
    82   36   76 1
    83   37   77 1
    84   37   78 1
    85   79   80 1
@<TRIPOS>SUBSTRUCTURE
1 UNK 1
@<TRIPOS>COMMENT
CHEMBL129108
PLANTSproteinTorsions
5
962 134.8857
1106 229.2092
1719 260.3300
1729 267.8945
4770 291.8086
PLANTSmolcadARTstart hb
PLANTSmolcadARTstart HB
LINES
PLANTSmolcadARTstart HBCH
LINES
PLANTSmolcadARTstart HB-CHO
LINES
PLANTSmolcadARTend
PLANTSmolcadARTstart HB_WATER
LINES
PLANTSmolcadARTend

PLANTSmolcadARTend

@<TRIPOS>MOLECULE
CHEMBL223549_entry_00007_conf_01
78 82 1
SMALL
USER_CHARGES


@<TRIPOS>ATOM
      1 O1          0.9994   62.7328   71.8621 O.2       1 UNK        -0.5329
      2 C2          0.6923   62.1825   70.8033 C.2       1 UNK         0.4799
      3 C3         -0.6137   61.3772   70.6931 C.3       1 UNK        -0.1513
      4 C4         -1.5387   61.7993   69.5238 C.3       1 UNK        -0.1139
      5 C5         -2.8787   61.0786   69.4612 C.ar      1 UNK        -0.2912
      6 C6         -3.6600   60.7803   68.3559 C.ar      1 UNK        -0.1282
      7 N7         -4.7965   60.1153   68.7337 N.pl3     1 UNK        -0.2269
      8 C8         -4.7995   59.9403   70.0985 C.ar      1 UNK         0.1004
      9 C9         -5.7287   59.3215   70.9425 C.ar      1 UNK        -0.2583
     10 C10        -5.4341   59.3065   72.3059 C.ar      1 UNK        -0.1613
     11 C11        -4.2709   59.8800   72.8118 C.ar      1 UNK        -0.1692
     12 C12        -3.3466   60.4970   71.9703 C.ar      1 UNK        -0.2841
     13 C13        -3.5965   60.5379   70.5878 C.ar      1 UNK         0.2648
     14 N14         1.4556   62.2324   69.6972 N.am      1 UNK        -0.5878
     15 C15         2.7253   62.9514   69.5872 C.3       1 UNK         0.1158
     16 C16         3.5170   62.6393   68.2971 C.3       1 UNK        -0.1531
     17 C17         2.9813   63.2988   67.0078 C.3       1 UNK        -0.1259
     18 C18         3.9248   63.1785   65.7955 C.3       1 UNK        -0.1284
     19 C19         3.3066   63.7316   64.4994 C.3       1 UNK        -0.1292
     20 C20         3.3060   65.2722   64.4452 C.3       1 UNK        -0.1291
     21 C21         4.6925   65.9186   64.6368 C.3       1 UNK        -0.1308
     22 C22         4.9012   67.2230   63.8434 C.3       1 UNK        -0.1273
     23 C23         3.7180   68.2004   63.9748 C.3       1 UNK        -0.0896
     24 C24         3.4362   68.5934   65.4323 C.ar      1 UNK        -0.0868
     25 C25         2.1682   68.3782   66.0124 C.ar      1 UNK        -0.1131
     26 C26         1.0340   67.6787   65.2404 C.3       1 UNK        -0.0727
     27 C27        -0.3422   67.7349   65.9302 C.3       1 UNK        -0.1320
     28 C28        -0.2213   67.5062   67.4408 C.3       1 UNK        -0.1329
     29 C29         0.6283   68.6287   68.0491 C.3       1 UNK        -0.0750
     30 C30         1.9845   68.7657   67.3576 C.ar      1 UNK         0.0804
     31 N31         2.9903   69.2551   68.1220 N.ar      1 UNK        -0.2932
     32 C32         4.2088   69.4781   67.5745 C.ar      1 UNK         0.1397
     33 C33         5.2173   70.0326   68.3998 C.ar      1 UNK        -0.1595
     34 C34         6.4801   70.3003   67.8801 C.ar      1 UNK         0.0790
     35 Cl35        7.6999   70.9796   68.8949 Cl        1 UNK        -0.1513
     36 C36         6.7627   70.0268   66.5467 C.ar      1 UNK        -0.1296
     37 C37         5.7926   69.4757   65.7139 C.ar      1 UNK        -0.1620
     38 C38         4.4881   69.1801   66.2089 C.ar      1 UNK         0.0523
     39 H39        -0.3908   60.3112   70.6167 H         1 UNK         0.0853
     40 H40        -1.1518   61.5038   71.6333 H         1 UNK         0.0853
     41 H41        -1.7284   62.8695   69.6130 H         1 UNK         0.0834
     42 H42        -1.0036   61.6872   68.5793 H         1 UNK         0.0834
     43 H43        -3.4989   60.9933   67.3095 H         1 UNK         0.2026
     44 H44        -5.4968   59.8142   68.0713 H         1 UNK         0.2901
     45 H45        -6.6353   58.8720   70.5646 H         1 UNK         0.1679
     46 H46        -6.1276   58.8371   72.9886 H         1 UNK         0.1498
     47 H47        -4.0819   59.8464   73.8750 H         1 UNK         0.1500
     48 H48        -2.4504   60.9378   72.3815 H         1 UNK         0.1817
     49 H49         1.1453   61.7411   68.8716 H         1 UNK         0.3007
     50 H50         2.5681   64.0268   69.6902 H         1 UNK         0.0790
     51 H51         3.3132   62.6475   70.4533 H         1 UNK         0.0790
     52 H52         4.5561   62.9391   68.4401 H         1 UNK         0.0747
     53 H53         3.5513   61.5580   68.1577 H         1 UNK         0.0747
     54 H54         2.0058   62.8808   66.7580 H         1 UNK         0.0653
     55 H55         2.8045   64.3556   67.2129 H         1 UNK         0.0653
     56 H56         4.8532   63.7108   66.0088 H         1 UNK         0.0670
     57 H57         4.1980   62.1343   65.6403 H         1 UNK         0.0670
     58 H58         3.8527   63.3375   63.6408 H         1 UNK         0.0651
     59 H59         2.2845   63.3621   64.4094 H         1 UNK         0.0651
     60 H60         2.8809   65.6044   63.4968 H         1 UNK         0.0668
     61 H61         2.6391   65.6543   65.2195 H         1 UNK         0.0668
     62 H62         4.8309   66.1234   65.6994 H         1 UNK         0.0648
     63 H63         5.4685   65.2001   64.3684 H         1 UNK         0.0648
     64 H64         5.8129   67.7137   64.1849 H         1 UNK         0.0722
     65 H65         5.0582   66.9864   62.7899 H         1 UNK         0.0722
     66 H66         3.9141   69.0848   63.3697 H         1 UNK         0.0756
     67 H67         2.8186   67.7798   63.5245 H         1 UNK         0.0756
     68 H68         0.9406   68.0889   64.2342 H         1 UNK         0.0775
     69 H69         1.3129   66.6306   65.1232 H         1 UNK         0.0775
     70 H70        -0.8065   68.7051   65.7439 H         1 UNK         0.0719
     71 H71        -1.0082   66.9928   65.4882 H         1 UNK         0.0719
     72 H72        -1.2106   67.4968   67.9003 H         1 UNK         0.0731
     73 H73         0.2269   66.5324   67.6452 H         1 UNK         0.0731
     74 H74         0.0953   69.5751   67.9438 H         1 UNK         0.0915
     75 H75         0.7495   68.4690   69.1220 H         1 UNK         0.0915
     76 H76         4.9984   70.2523   69.4355 H         1 UNK         0.1616
     77 H77         7.7441   70.2425   66.1498 H         1 UNK         0.1445
     78 H78         6.0482   69.2817   64.6839 H         1 UNK         0.1386
@<TRIPOS>BOND
     1    1    2 2
     2    2    3 1
     3    2   14 am BACKBONE|DICT|INTERRES
     4    3    4 1
     5    3   39 1
     6    3   40 1
     7    4    5 1
     8    4   41 1
     9    4   42 1
    10    5   13 ar
    11    5    6 ar
    12    6    7 ar
    13    6   43 1
    14    7    8 ar
    15    7   44 1
    16    8   13 ar
    17    8    9 ar
    18    9   10 ar
    19    9   45 1
    20   10   11 ar
    21   10   46 1
    22   11   12 ar
    23   11   47 1
    24   12   13 ar
    25   12   48 1
    26   14   15 1
    27   14   49 1
    28   15   16 1
    29   15   50 1
    30   15   51 1
    31   16   17 1
    32   16   52 1
    33   16   53 1
    34   17   18 1
    35   17   54 1
    36   17   55 1
    37   18   19 1
    38   18   56 1
    39   18   57 1
    40   19   20 1
    41   19   58 1
    42   19   59 1
    43   20   21 1
    44   20   60 1
    45   20   61 1
    46   21   22 1
    47   21   62 1
    48   21   63 1
    49   22   23 1
    50   22   64 1
    51   22   65 1
    52   23   24 1
    53   23   66 1
    54   23   67 1
    55   24   38 ar
    56   24   25 ar
    57   25   30 ar
    58   25   26 1
    59   26   27 1
    60   26   68 1
    61   26   69 1
    62   27   28 1
    63   27   70 1
    64   27   71 1
    65   28   29 1
    66   28   72 1
    67   28   73 1
    68   29   30 1
    69   29   74 1
    70   29   75 1
    71   30   31 ar
    72   31   32 ar
    73   32   38 ar
    74   32   33 ar
    75   33   34 ar
    76   33   76 1
    77   34   35 1
    78   34   36 ar
    79   36   37 ar
    80   36   77 1
    81   37   38 ar
    82   37   78 1
@<TRIPOS>SUBSTRUCTURE
1 UNK 1
@<TRIPOS>COMMENT
CHEMBL223549
PLANTSproteinTorsions
5
962 81.6622
1106 263.1993
1719 204.7311
1729 266.6520
4770 336.7227
PLANTSmolcadARTstart hb
PLANTSmolcadARTstart HB
LINES
PLANTSmolcadARTstart HBCH
LINES
PLANTSmolcadARTstart HB-CHO
LINES
PLANTSmolcadARTend
PLANTSmolcadARTstart HB_WATER
LINES
PLANTSmolcadARTend

PLANTSmolcadARTend

@<TRIPOS>MOLECULE
CHEMBL426015_entry_00011_conf_01
72 76 1
SMALL
USER_CHARGES


@<TRIPOS>ATOM
      1 C1         -4.4840   59.5736   73.5175 C.3       1 UNK        -0.0980
      2 N2         -3.7095   60.1835   72.4483 N.pl3     1 UNK        -0.0326
      3 C3         -2.5695   60.9293   72.6229 C.ar      1 UNK        -0.0989
      4 C4         -2.0710   61.3922   71.4102 C.ar      1 UNK        -0.3587
      5 C5         -0.9021   62.2240   71.2425 C.2       1 UNK         0.4996
      6 O6          0.1343   61.9906   71.8652 O.2       1 UNK        -0.5177
      7 N7         -1.0481   63.2603   70.3924 N.am      1 UNK        -0.5892
      8 C8         -0.0236   64.2589   70.0762 C.3       1 UNK         0.1154
      9 C9         -0.5977   65.6101   69.6000 C.3       1 UNK        -0.1527
     10 C10        -1.7880   65.4948   68.6276 C.3       1 UNK        -0.1254
     11 C11        -2.2023   66.8403   68.0076 C.3       1 UNK        -0.1270
     12 C12        -1.2842   67.2552   66.8450 C.3       1 UNK        -0.1275
     13 C13         0.1792   67.4834   67.2737 C.3       1 UNK        -0.1391
     14 C14         1.0860   67.9922   66.1380 C.3       1 UNK        -0.0118
     15 N15         2.3287   68.5650   66.6370 N.pl3     1 UNK        -0.5113
     16 C16         3.5775   68.7170   65.9874 C.ar      1 UNK         0.2991
     17 C17         4.6300   69.2854   66.7932 C.ar      1 UNK         0.0772
     18 C18         4.4583   69.7299   68.1432 C.ar      1 UNK        -0.1962
     19 C19         5.5214   70.2649   68.8694 C.ar      1 UNK        -0.1394
     20 C20         6.7863   70.3805   68.3007 C.ar      1 UNK         0.1818
     21 Cl21        8.0858   71.0425   69.2237 Cl        1 UNK        -0.0706
     22 C22         7.0101   69.9625   66.9926 C.ar      1 UNK        -0.3680
     23 C23         5.9389   69.4188   66.2504 C.ar      1 UNK         0.3245
     24 C24         5.1921   68.4591   64.1821 C.ar      1 UNK         0.1808
     25 C25         3.8647   68.3251   64.6467 C.ar      1 UNK        -0.2644
     26 C26         2.8290   67.7151   63.6804 C.3       1 UNK        -0.0758
     27 C27         3.2572   67.6987   62.1998 C.3       1 UNK        -0.1349
     28 C28         4.6935   67.1974   62.0409 C.3       1 UNK        -0.1297
     29 C29         5.6572   68.1483   62.7606 C.3       1 UNK        -0.1130
     30 C30        -3.0216   60.9304   70.4257 C.ar      1 UNK         0.2929
     31 C31        -3.1257   61.0751   69.0298 C.ar      1 UNK        -0.2895
     32 C32        -4.1946   60.4881   68.3575 C.ar      1 UNK        -0.1615
     33 C33        -5.1610   59.7597   69.0427 C.ar      1 UNK        -0.1626
     34 C34        -5.1063   59.5850   70.4244 C.ar      1 UNK        -0.2470
     35 C35        -4.0316   60.1752   71.1044 C.ar      1 UNK         0.0774
     36 H36        -3.9314   59.6096   74.4573 H         1 UNK         0.0829
     37 H37        -5.4268   60.1099   73.6290 H         1 UNK         0.0829
     38 H38        -4.6895   58.5323   73.2670 H         1 UNK         0.0829
     39 H39        -2.1888   61.0698   73.6246 H         1 UNK         0.2104
     40 H40        -1.9223   63.3500   69.8961 H         1 UNK         0.3101
     41 H41         0.6057   64.4238   70.9536 H         1 UNK         0.0778
     42 H42         0.6318   63.8464   69.3087 H         1 UNK         0.0778
     43 H43        -0.9148   66.1753   70.4775 H         1 UNK         0.0768
     44 H44         0.1979   66.1983   69.1401 H         1 UNK         0.0768
     45 H45        -1.5319   64.8045   67.8232 H         1 UNK         0.0670
     46 H46        -2.6408   65.0558   69.1477 H         1 UNK         0.0670
     47 H47        -3.2337   66.7816   67.6565 H         1 UNK         0.0715
     48 H48        -2.1825   67.6130   68.7778 H         1 UNK         0.0715
     49 H49        -1.3222   66.4840   66.0737 H         1 UNK         0.0698
     50 H50        -1.6720   68.1648   66.3839 H         1 UNK         0.0698
     51 H51         0.2064   68.2017   68.0943 H         1 UNK         0.0831
     52 H52         0.5898   66.5544   67.6735 H         1 UNK         0.0831
     53 H53         1.3342   67.1579   65.4828 H         1 UNK         0.0801
     54 H54         0.5360   68.7314   65.5584 H         1 UNK         0.0801
     55 H55         2.2928   68.8754   67.5974 H         1 UNK         0.2806
     56 H56         3.4934   69.6561   68.6232 H         1 UNK         0.2039
     57 H57         5.3590   70.5910   69.8867 H         1 UNK         0.1842
     58 H58         7.9905   70.0466   66.5459 H         1 UNK         0.2217
     59 H59         2.6249   66.6901   63.9914 H         1 UNK         0.0936
     60 H60         1.8941   68.2665   63.7103 H         1 UNK         0.0936
     61 H61         2.5752   67.0706   61.6247 H         1 UNK         0.0948
     62 H62         3.1716   68.7019   61.7784 H         1 UNK         0.0948
     63 H63         4.7840   66.1890   62.4484 H         1 UNK         0.0981
     64 H64         4.9564   67.1280   60.9846 H         1 UNK         0.0981
     65 H65         5.7121   69.0846   62.2024 H         1 UNK         0.1125
     66 H66         6.6627   67.7233   62.7589 H         1 UNK         0.1125
     67 H67        -2.3869   61.6351   68.4757 H         1 UNK         0.1798
     68 H68        -4.2748   60.6011   67.2861 H         1 UNK         0.1509
     69 H69        -5.9771   59.3187   68.4886 H         1 UNK         0.1542
     70 H70        -5.8670   59.0170   70.9399 H         1 UNK         0.1721
     71 N71         6.1365   68.9923   64.9682 N.pl3     1 UNK        -0.2980
     72 H72         7.0629   69.0906   64.5785 H         1 UNK         0.3250
@<TRIPOS>BOND
     1    1    2 1
     2    1   36 1
     3    1   37 1
     4    1   38 1
     5    2   35 ar
     6    2    3 ar
     7    3    4 ar
     8    3   39 1
     9    4    5 1
    10    4   30 ar
    11    5    6 2
    12    5    7 am BACKBONE|DICT|INTERRES
    13    7    8 1
    14    7   40 1
    15    8    9 1
    16    8   41 1
    17    8   42 1
    18    9   10 1
    19    9   43 1
    20    9   44 1
    21   10   11 1
    22   10   45 1
    23   10   46 1
    24   11   12 1
    25   11   47 1
    26   11   48 1
    27   12   13 1
    28   12   49 1
    29   12   50 1
    30   13   14 1
    31   13   51 1
    32   13   52 1
    33   14   15 1
    34   14   53 1
    35   14   54 1
    36   15   16 1
    37   15   55 1
    38   16   25 ar
    39   16   17 ar
    40   17   23 ar
    41   17   18 ar
    42   18   19 ar
    43   18   56 1
    44   19   20 ar
    45   19   57 1
    46   20   21 1
    47   20   22 ar
    48   22   23 ar
    49   22   58 1
    50   23   71 ar
    51   24   29 1
    52   24   25 ar
    53   24   71 ar
    54   25   26 1
    55   26   27 1
    56   26   59 1
    57   26   60 1
    58   27   28 1
    59   27   61 1
    60   27   62 1
    61   28   29 1
    62   28   63 1
    63   28   64 1
    64   29   65 1
    65   29   66 1
    66   30   35 ar
    67   30   31 ar
    68   31   32 ar
    69   31   67 1
    70   32   33 ar
    71   32   68 1
    72   33   34 ar
    73   33   69 1
    74   34   35 ar
    75   34   70 1
    76   71   72 1
@<TRIPOS>SUBSTRUCTURE
1 UNK 1
@<TRIPOS>COMMENT
CHEMBL426015
PLANTSproteinTorsions
5
962 106.9976
1106 97.1162
1719 288.3406
1729 240.3453
4770 261.3476
PLANTSmolcadARTstart hb
PLANTSmolcadARTstart HB
LINES
PLANTSmolcadARTstart HBCH
LINES
PLANTSmolcadARTstart HB-CHO
LINES
PLANTSmolcadARTend
PLANTSmolcadARTstart HB_WATER
LINES
PLANTSmolcadARTend

PLANTSmolcadARTend

@<TRIPOS>MOLECULE
CHEMBL534932_entry_00014_conf_01
90 96 1
SMALL
USER_CHARGES


@<TRIPOS>ATOM
      1 C1          1.1179   69.6903   61.7046 C.3       1 UNK        -0.1440
      2 C2          1.9311   68.5772   62.3401 C.2       1 UNK        -0.0856
      3 C3          3.0497   68.0883   61.7543 C.2       1 UNK        -0.2070
      4 C4          3.8870   66.9406   62.3270 C.3       1 UNK        -0.0440
      5 C5          3.0018   66.0877   63.2594 C.3       1 UNK        -0.1384
      6 C6          2.3971   67.0279   64.3234 C.3       1 UNK        -0.0181
      7 C7          1.3604   67.9506   63.6206 C.3       1 UNK        -0.0980
      8 C8          3.4650   67.8436   65.0991 C.ar      1 UNK        -0.2136
      9 C9          4.6947   68.0842   64.4595 C.ar      1 UNK         0.1827
     10 C10         5.0990   67.4878   63.1098 C.3       1 UNK        -0.1053
     11 C11         5.5192   69.3533   66.3186 C.ar      1 UNK         0.3296
     12 C12         6.6001   70.0942   66.8461 C.ar      1 UNK        -0.3581
     13 C13         6.4891   70.6487   68.1143 C.ar      1 UNK         0.1762
     14 Cl14        7.7973   71.5603   68.7750 Cl        1 UNK        -0.0644
     15 C15         5.3277   70.4677   68.8540 C.ar      1 UNK        -0.1269
     16 C16         4.2572   69.7366   68.3412 C.ar      1 UNK        -0.2255
     17 C17         4.2990   69.1465   67.0354 C.ar      1 UNK         0.0462
     18 C18         3.2409   68.3788   66.3949 C.ar      1 UNK         0.2839
     19 N19         1.9565   68.1094   66.9268 N.pl3     1 UNK        -0.4905
     20 C20         1.4036   68.5479   68.1951 C.3       1 UNK        -0.0155
     21 C21         1.8239   67.6711   69.3886 C.3       1 UNK        -0.1549
     22 C22         1.3392   66.2090   69.2863 C.3       1 UNK        -0.1246
     23 C23        -0.1932   66.0438   69.3250 C.3       1 UNK        -0.1277
     24 C24        -0.6679   64.9211   70.2690 C.3       1 UNK        -0.1273
     25 C25        -0.1141   65.0295   71.7059 C.3       1 UNK        -0.1271
     26 C26        -0.4644   63.8251   72.6033 C.3       1 UNK        -0.1384
     27 C27         0.1007   62.4916   72.0924 C.3       1 UNK        -0.0076
     28 N28        -0.8675   61.7726   71.2773 N.pl3     1 UNK        -0.5179
     29 C29        -2.0946   61.1725   71.6509 C.ar      1 UNK         0.2944
     30 C30        -2.9816   60.8428   70.5618 C.ar      1 UNK         0.0828
     31 C31        -2.7080   61.1312   69.1861 C.ar      1 UNK        -0.2121
     32 C32        -3.6080   60.7805   68.1804 C.ar      1 UNK        -0.1383
     33 C33        -4.8024   60.1371   68.4870 C.ar      1 UNK        -0.0007
     34 C34        -5.1192   59.8302   69.8063 C.ar      1 UNK        -0.3622
     35 C35        -4.2123   60.1806   70.8314 C.ar      1 UNK         0.3114
     36 C36        -3.7047   60.1659   73.1763 C.ar      1 UNK         0.1785
     37 C37        -2.4837   60.8501   72.9846 C.ar      1 UNK        -0.2641
     38 C38        -1.6312   61.1507   74.2340 C.3       1 UNK        -0.0753
     39 C39        -2.3848   61.0384   75.5741 C.3       1 UNK        -0.1349
     40 C40        -3.2284   59.7638   75.6331 C.3       1 UNK        -0.1297
     41 C41        -4.2982   59.8002   74.5355 C.3       1 UNK        -0.1138
     42 H42         0.0931   69.3611   61.5304 H         1 UNK         0.0809
     43 H43         1.0964   70.5615   62.3595 H         1 UNK         0.0809
     44 H44         1.5351   70.0042   60.7471 H         1 UNK         0.0809
     45 H45         3.3864   68.5503   60.8372 H         1 UNK         0.1467
     46 H46         4.2291   66.3222   61.4960 H         1 UNK         0.1175
     47 H47         2.2219   65.5704   62.6970 H         1 UNK         0.0926
     48 H48         3.5970   65.3083   63.7385 H         1 UNK         0.0926
     49 H49         1.8709   66.3976   65.0415 H         1 UNK         0.0929
     50 H50         0.9722   68.7232   64.2855 H         1 UNK         0.0945
     51 H51         0.4995   67.3592   63.3053 H         1 UNK         0.0945
     52 H52         5.7841   66.6599   63.2990 H         1 UNK         0.1130
     53 H53         5.6466   68.2139   62.5055 H         1 UNK         0.1130
     54 H54         7.5020   70.2250   66.2648 H         1 UNK         0.2253
     55 H55         5.2517   70.8972   69.8425 H         1 UNK         0.1827
     56 H56         3.4128   69.6435   68.9931 H         1 UNK         0.1825
     57 H57         1.3484   67.5334   66.3626 H         1 UNK         0.2671
     58 H58         1.7257   69.5728   68.3824 H         1 UNK         0.0933
     59 H59         0.3162   68.5639   68.1317 H         1 UNK         0.0933
     60 H60         2.9099   67.6940   69.4915 H         1 UNK         0.0772
     61 H61         1.4324   68.1010   70.3120 H         1 UNK         0.0772
     62 H62         1.7264   65.7710   68.3652 H         1 UNK         0.0754
     63 H63         1.7831   65.6326   70.0998 H         1 UNK         0.0754
     64 H64        -0.6332   66.9854   69.6468 H         1 UNK         0.0704
     65 H65        -0.5700   65.8587   68.3179 H         1 UNK         0.0704
     66 H66        -1.7583   64.9295   70.3072 H         1 UNK         0.0730
     67 H67        -0.3929   63.9497   69.8551 H         1 UNK         0.0730
     68 H68         0.9684   65.1614   71.6700 H         1 UNK         0.0711
     69 H69        -0.5104   65.9373   72.1634 H         1 UNK         0.0711
     70 H70        -0.1030   64.0079   73.6168 H         1 UNK         0.0837
     71 H71        -1.5466   63.7258   72.6862 H         1 UNK         0.0837
     72 H72         1.0099   62.6833   71.5242 H         1 UNK         0.0796
     73 H73         0.3977   61.8900   72.9504 H         1 UNK         0.0796
     74 H74        -0.6332   61.7169   70.2968 H         1 UNK         0.2796
     75 H75        -1.7922   61.6305   68.9054 H         1 UNK         0.1952
     76 H76        -3.3767   61.0108   67.1503 H         1 UNK         0.1737
     77 H77        -5.4875   59.8732   67.6941 H         1 UNK         0.1719
     78 H78        -6.0453   59.3280   70.0478 H         1 UNK         0.2147
     79 H79        -0.7892   60.4579   74.2534 H         1 UNK         0.0909
     80 H80        -1.2325   62.1604   74.2039 H         1 UNK         0.0909
     81 H81        -1.6723   61.0557   76.3998 H         1 UNK         0.0938
     82 H82        -3.0279   61.9094   75.7125 H         1 UNK         0.0938
     83 H83        -2.5895   58.8876   75.5091 H         1 UNK         0.0998
     84 H84        -3.6999   59.6658   76.6117 H         1 UNK         0.0998
     85 H85        -5.0481   60.5485   74.7976 H         1 UNK         0.1143
     86 H86        -4.8157   58.8401   74.4939 H         1 UNK         0.1143
     87 N87         5.6397   68.8015   65.0744 N.pl3     1 UNK        -0.2969
     88 H88         6.5118   68.9364   64.5839 H         1 UNK         0.3267
     89 N89        -4.4960   59.8825   72.1335 N.pl3     1 UNK        -0.2868
     90 H90        -5.3709   59.4180   72.3284 H         1 UNK         0.3247
@<TRIPOS>BOND
     1    1    2 1
     2    1   42 1
     3    1   43 1
     4    1   44 1
     5    2    7 1
     6    2    3 2
     7    3    4 1
     8    3   45 1
     9    4   10 1
    10    4    5 1
    11    4   46 1
    12    5    6 1
    13    5   47 1
    14    5   48 1
    15    6    7 1
    16    6    8 1
    17    6   49 1
    18    7   50 1
    19    7   51 1
    20    8   18 ar
    21    8    9 ar
    22    9   10 1
    23    9   87 ar
    24   10   52 1
    25   10   53 1
    26   11   17 ar
    27   11   12 ar
    28   11   87 ar
    29   12   13 ar
    30   12   54 1
    31   13   14 1
    32   13   15 ar
    33   15   16 ar
    34   15   55 1
    35   16   17 ar
    36   16   56 1
    37   17   18 ar
    38   18   19 1
    39   19   20 1
    40   19   57 1
    41   20   21 1
    42   20   58 1
    43   20   59 1
    44   21   22 1
    45   21   60 1
    46   21   61 1
    47   22   23 1
    48   22   62 1
    49   22   63 1
    50   23   24 1
    51   23   64 1
    52   23   65 1
    53   24   25 1
    54   24   66 1
    55   24   67 1
    56   25   26 1
    57   25   68 1
    58   25   69 1
    59   26   27 1
    60   26   70 1
    61   26   71 1
    62   27   28 1
    63   27   72 1
    64   27   73 1
    65   28   29 1
    66   28   74 1
    67   29   37 ar
    68   29   30 ar
    69   30   35 ar
    70   30   31 ar
    71   31   32 ar
    72   31   75 1
    73   32   33 ar
    74   32   76 1
    75   33   34 ar
    76   33   77 1
    77   34   35 ar
    78   34   78 1
    79   35   89 ar
    80   36   41 1
    81   36   37 ar
    82   36   89 ar
    83   37   38 1
    84   38   39 1
    85   38   79 1
    86   38   80 1
    87   39   40 1
    88   39   81 1
    89   39   82 1
    90   40   41 1
    91   40   83 1
    92   40   84 1
    93   41   85 1
    94   41   86 1
    95   87   88 1
    96   89   90 1
@<TRIPOS>SUBSTRUCTURE
1 UNK 1
@<TRIPOS>COMMENT
CHEMBL534932
PLANTSproteinTorsions
5
962 17.2060
1106 96.7119
1719 242.4641
1729 245.9547
4770 196.2729
PLANTSmolcadARTstart hb
PLANTSmolcadARTstart HB
LINES
PLANTSmolcadARTstart HBCH
LINES
PLANTSmolcadARTstart HB-CHO
LINES
PLANTSmolcadARTend
PLANTSmolcadARTstart HB_WATER
LINES
PLANTSmolcadARTend

PLANTSmolcadARTend

@<TRIPOS>MOLECULE
CHEMBL1087459_entry_00002_conf_01
83 88 1
SMALL
USER_CHARGES


@<TRIPOS>ATOM
      1 C1          3.0670   68.5346   62.4711 C.3       1 UNK        -0.0092
      2 C2          4.8354   66.8853   63.3178 C.3       1 UNK         0.0387
      3 C3          5.6762   67.9612   64.0561 C.3       1 UNK        -0.1451
      4 C4          4.9720   68.4154   65.3275 C.ar      1 UNK        -0.2660
      5 C5          3.6380   68.1412   65.5920 C.ar      1 UNK        -0.0673
      6 C6          2.7075   67.3227   64.6978 C.3       1 UNK         0.0495
      7 N7          3.2729   68.7163   66.7942 N.pl3     1 UNK         0.0141
      8 C8          1.9326   68.6630   67.3837 C.3       1 UNK        -0.0517
      9 C9          1.9798   68.5651   68.9257 C.3       1 UNK        -0.1714
     10 C10         1.8023   67.1435   69.4960 C.3       1 UNK        -0.1291
     11 C11         0.4366   66.5234   69.1540 C.3       1 UNK        -0.1274
     12 C12         0.0252   65.4102   70.1340 C.3       1 UNK        -0.1290
     13 C13         1.1004   64.3205   70.2914 C.3       1 UNK        -0.1274
     14 C14         0.9187   63.4834   71.5694 C.3       1 UNK        -0.1291
     15 C15        -0.5088   62.9214   71.7237 C.3       1 UNK        -0.1714
     16 C16        -0.8494   61.7369   70.7917 C.3       1 UNK        -0.0517
     17 N17        -2.1332   61.1185   71.1319 N.pl3     1 UNK         0.0141
     18 C18        -2.5292   60.7561   72.4050 C.ar      1 UNK        -0.0673
     19 C19        -3.7927   60.1844   72.3585 C.ar      1 UNK        -0.2660
     20 C20        -4.5013   59.6486   73.5971 C.3       1 UNK        -0.1451
     21 C21        -3.8102   60.1602   74.8875 C.3       1 UNK         0.0387
     22 C22        -1.5829   60.2850   76.1018 C.3       1 UNK        -0.0092
     23 C23        -1.7090   60.9747   73.6737 C.3       1 UNK         0.0495
     24 C24        -4.1929   60.1810   70.9840 C.ar      1 UNK         0.2629
     25 C25        -5.3383   59.7317   70.3070 C.ar      1 UNK        -0.2798
     26 C26        -5.4109   59.8815   68.9243 C.ar      1 UNK        -0.1438
     27 C27        -4.3705   60.4672   68.2103 C.ar      1 UNK        -0.1330
     28 C28        -3.2144   60.9276   68.8394 C.ar      1 UNK        -0.2528
     29 C29        -3.1343   60.7767   70.2319 C.ar      1 UNK         0.0980
     30 C30         4.3677   69.3823   67.3291 C.ar      1 UNK         0.0980
     31 C31         4.5104   70.1218   68.5130 C.ar      1 UNK        -0.2528
     32 C32         5.7587   70.6885   68.7683 C.ar      1 UNK        -0.1330
     33 C33         6.8281   70.5321   67.8924 C.ar      1 UNK        -0.1438
     34 C34         6.6924   69.7978   66.7167 C.ar      1 UNK        -0.2798
     35 C35         5.4535   69.2084   66.4177 C.ar      1 UNK         0.2629
     36 H36         3.4983   69.3809   63.0069 H         1 UNK         0.1270
     37 H37         3.5273   68.4018   61.4914 H         1 UNK         0.1270
     38 H38         1.9851   68.6358   62.3791 H         1 UNK         0.1270
     39 H39         4.8697   65.9254   63.8363 H         1 UNK         0.1219
     40 H40         5.1568   66.7310   62.2868 H         1 UNK         0.1219
     41 H41         6.6669   67.5628   64.2770 H         1 UNK         0.1166
     42 H42         5.8330   68.8233   63.4068 H         1 UNK         0.1166
     43 H43         1.7015   67.7286   64.5884 H         1 UNK         0.1218
     44 H44         2.6382   66.2876   65.0334 H         1 UNK         0.1218
     45 H45         1.3782   69.5495   67.0731 H         1 UNK         0.0928
     46 H46         1.4037   67.8076   66.9614 H         1 UNK         0.0928
     47 H47         2.9196   68.9829   69.2889 H         1 UNK         0.0798
     48 H48         1.1978   69.2089   69.3311 H         1 UNK         0.0798
     49 H49         2.5958   66.4988   69.1154 H         1 UNK         0.0707
     50 H50         1.9168   67.1664   70.5805 H         1 UNK         0.0707
     51 H51        -0.3260   67.3038   69.1547 H         1 UNK         0.0700
     52 H52         0.4648   66.1233   68.1393 H         1 UNK         0.0700
     53 H53        -0.1904   65.8476   71.1104 H         1 UNK         0.0700
     54 H54        -0.9052   64.9542   69.7916 H         1 UNK         0.0700
     55 H55         1.0791   63.6609   69.4225 H         1 UNK         0.0700
     56 H56         2.0872   64.7862   70.2982 H         1 UNK         0.0700
     57 H57         1.6319   62.6576   71.5657 H         1 UNK         0.0707
     58 H58         1.1677   64.1020   72.4325 H         1 UNK         0.0707
     59 H59        -0.6720   62.6283   72.7617 H         1 UNK         0.0798
     60 H60        -1.2240   63.7220   71.5294 H         1 UNK         0.0798
     61 H61        -0.8841   62.0665   69.7524 H         1 UNK         0.0928
     62 H62        -0.0728   60.9725   70.8431 H         1 UNK         0.0928
     63 H63        -5.5537   59.9341   73.6046 H         1 UNK         0.1166
     64 H64        -4.4768   58.5584   73.5735 H         1 UNK         0.1166
     65 H65        -3.9953   61.2233   75.0554 H         1 UNK         0.1219
     66 H66        -4.1230   59.5978   75.7684 H         1 UNK         0.1219
     67 H67        -1.8260   61.3029   76.4113 H         1 UNK         0.1270
     68 H68        -1.9637   59.5480   76.8101 H         1 UNK         0.1270
     69 H69        -0.5110   60.1550   75.9478 H         1 UNK         0.1270
     70 H70        -0.6506   60.7333   73.5700 H         1 UNK         0.1218
     71 H71        -1.8249   61.9908   74.0553 H         1 UNK         0.1218
     72 H72        -6.1553   59.2750   70.8459 H         1 UNK         0.1877
     73 H73        -6.2891   59.5378   68.3971 H         1 UNK         0.1719
     74 H74        -4.4610   60.5672   67.1384 H         1 UNK         0.1714
     75 H75        -2.4185   61.3761   68.2634 H         1 UNK         0.1801
     76 H76         3.6941   70.2603   69.2064 H         1 UNK         0.1801
     77 H77         5.8996   71.2661   69.6704 H         1 UNK         0.1714
     78 H78         7.7783   70.9887   68.1283 H         1 UNK         0.1719
     79 H79         7.5325   69.6876   66.0468 H         1 UNK         0.1877
     80 N80         3.3283   67.2448   63.2796 N.4       1 UNK        -0.4356
     81 H81         2.8614   66.4924   62.7929 H         1 UNK         0.3044
     82 N82        -2.2754   60.0155   74.7511 N.4       1 UNK        -0.4356
     83 H83        -2.0728   59.0649   74.4740 H         1 UNK         0.3044
@<TRIPOS>BOND
     1    1   36 1
     2    1   37 1
     3    1   38 1
     4    1   80 1
     5    2    3 1
     6    2   39 1
     7    2   40 1
     8    2   80 1
     9    3    4 1
    10    3   41 1
    11    3   42 1
    12    4   35 ar
    13    4    5 ar
    14    5    6 1
    15    5    7 ar
    16    6   43 1
    17    6   44 1
    18    6   80 1
    19    7    8 1
    20    7   30 ar
    21    8    9 1
    22    8   45 1
    23    8   46 1
    24    9   10 1
    25    9   47 1
    26    9   48 1
    27   10   11 1
    28   10   49 1
    29   10   50 1
    30   11   12 1
    31   11   51 1
    32   11   52 1
    33   12   13 1
    34   12   53 1
    35   12   54 1
    36   13   14 1
    37   13   55 1
    38   13   56 1
    39   14   15 1
    40   14   57 1
    41   14   58 1
    42   15   16 1
    43   15   59 1
    44   15   60 1
    45   16   17 1
    46   16   61 1
    47   16   62 1
    48   17   29 ar
    49   17   18 ar
    50   18   23 1
    51   18   19 ar
    52   19   20 1
    53   19   24 ar
    54   20   21 1
    55   20   63 1
    56   20   64 1
    57   21   65 1
    58   21   66 1
    59   21   82 1
    60   22   67 1
    61   22   68 1
    62   22   69 1
    63   22   82 1
    64   23   70 1
    65   23   71 1
    66   23   82 1
    67   24   29 ar
    68   24   25 ar
    69   25   26 ar
    70   25   72 1
    71   26   27 ar
    72   26   73 1
    73   27   28 ar
    74   27   74 1
    75   28   29 ar
    76   28   75 1
    77   30   35 ar
    78   30   31 ar
    79   31   32 ar
    80   31   76 1
    81   32   33 ar
    82   32   77 1
    83   33   34 ar
    84   33   78 1
    85   34   35 ar
    86   34   79 1
    87   80   81 1
    88   82   83 1
@<TRIPOS>SUBSTRUCTURE
1 UNK 1
@<TRIPOS>COMMENT
CHEMBL1087459
PLANTSproteinTorsions
5
962 189.6725
1106 271.7453
1719 151.8180
1729 116.1113
4770 249.2246
PLANTSmolcadARTstart hb
PLANTSmolcadARTstart HB
LINES
PLANTSmolcadARTstart HBCH
LINES
PLANTSmolcadARTstart HB-CHO
LINES
PLANTSmolcadARTend
PLANTSmolcadARTstart HB_WATER
LINES
PLANTSmolcadARTend

PLANTSmolcadARTend

@<TRIPOS>MOLECULE
CHEMBL195067_entry_00006_conf_01
76 79 1
SMALL
USER_CHARGES


@<TRIPOS>ATOM
      1 O1         -0.9814   65.4710   71.3328 O.2       1 UNK        -0.5297
      2 C2         -0.5954   64.8140   70.3655 C.2       1 UNK         0.4825
      3 C3          0.4298   63.6888   70.5982 C.3       1 UNK        -0.1500
      4 C4          0.0150   62.2744   70.1265 C.3       1 UNK        -0.1197
      5 C5         -1.4388   61.9305   70.4974 C.3       1 UNK        -0.1286
      6 C6         -2.1633   61.1179   69.4049 C.3       1 UNK        -0.1122
      7 C7         -3.6864   60.9840   69.6196 C.3       1 UNK        -0.0444
      8 C8         -4.0733   60.1732   70.8741 C.3       1 UNK        -0.1268
      9 C9         -5.4569   59.5173   70.6987 C.3       1 UNK        -0.1109
[truncated: 14,683 more chars]
