# Supplementary material for: Building shape-focused pharmacophore models for effective docking screening
Source: J Cheminform. 2024 Aug 9;16:97. doi: 10.1186/s13321-024-00857-6 (PMC11312248; doi:10.1186/s13321-024-00857-6)
Supplement: Supplementary file 2 — Additional file2 [file 13321_2024_857_MOESM2_ESM.zip › supplementary_files/ache/o-lap_model_shape-only.mol2]

# O-LAP model
# Command: o-lap --clustermin 7 --nib --nibthreshold 0.25 --prefix clustermin-7-nib-nibthreshold-0.25-nib input_ldlim.mol2 > o-lap_model_shape-only.mol2

@<TRIPOS>MOLECULE
 clustermin-7-nib-nibthreshold-0.25-nib0
 72
 SMALL
 USER_CHARGES

@<TRIPOS>ATOM
      1 C1        -1.1846   61.6727   70.5084 C.3       1 LIG         0.000
      2 C2        -4.5025   60.3106   68.5496 C.3       1 LIG         0.000
      3 C3         1.3289   63.9062   70.2744 C.3       1 LIG         0.000
      4 C4         0.5648   65.6375   69.8898 C.3       1 LIG         0.000
      5 C5         1.3848   67.2526   68.7618 C.3       1 LIG         0.000
      6 C6         1.4411   68.7551   67.7910 C.3       1 LIG         0.000
      7 C7         3.1715   67.8699   64.2028 C.3       1 LIG         0.000
      8 C8         3.2481   67.8628   62.4110 C.3       1 LIG         0.000
      9 C9         5.2317   67.9985   62.7026 C.3       1 LIG         0.000
     10 C10        7.3167   70.9398   68.7892 C.3       1 LIG         0.000
     11 C11       -2.6780   61.1564   69.1709 C.3       1 LIG         0.000
     12 C12       -5.6249   59.4404   70.3244 C.3       1 LIG         0.000
     13 C13       -1.5338   60.9936   74.9554 C.3       1 LIG         0.000
     14 C14       -3.2847   60.1721   74.3967 C.3       1 LIG         0.000
     15 C15       -4.2471   59.9843   72.6041 C.3       1 LIG         0.000
     16 C16       -0.2514   64.2626   71.5123 C.3       1 LIG         0.000
     17 C17       -0.3011   67.5690   67.3242 C.3       1 LIG         0.000
     18 C18        1.2168   67.7717   65.9592 C.3       1 LIG         0.000
     19 C19        4.5725   69.9480   68.5430 C.3       1 LIG         0.000
     20 C20        5.7612   70.5369   69.2272 C.3       1 LIG         0.000
     21 C21        7.2442   70.2878   67.2706 C.3       1 LIG         0.000
     22 C22       -2.0907   61.1411   72.4305 C.3       1 LIG         0.000
     23 C23       -0.1502   62.8276   70.8437 C.3       1 LIG         0.000
     24 C24       -0.7826   61.7041   73.1869 C.3       1 LIG         0.000
     25 C25       -3.6929   60.4549   70.9838 C.3       1 LIG         0.000
     26 C26        0.3273   61.9307   72.1327 C.3       1 LIG         0.000
     27 C27        5.9905   69.0510   65.5340 C.3       1 LIG         0.000
     28 C28        0.7754   61.7775   70.3051 C.3       1 LIG         0.000
     29 N1        -0.4677   61.9558   71.8050 N.3       1 LIG         0.525
     30 N2        -3.8602   60.3646   70.8685 N.3       1 LIG         0.319
     31 N3         1.7112   67.9768   65.9464 N.3       1 LIG         0.468
     32 N4         3.7786   68.8171   66.2600 N.3       1 LIG         0.333
     33 N5         5.9510   69.5950   66.4764 N.3       1 LIG         0.330
     34 N6         2.2888   68.9083   67.6800 N.3       1 LIG         0.594
     35 N7         7.2244   69.4485   64.8767 N.3       1 LIG         0.329
     36 N8        -1.1314   61.9098   69.3239 N.3       1 LIG         0.408
     37 N9        -4.7986   59.6633   72.8135 N.3       1 LIG         0.330
     38 N10        5.5105   68.7043   64.4431 N.3       1 LIG         0.362
     39 N11       -2.0315   61.3263   71.1968 N.3       1 LIG         0.503
     40 O1         0.3493   62.4789   71.9793 O.3       1 LIG        -0.579
     41 O2        -1.8064   61.3353   71.3818 O.3       1 LIG        -0.359
     42 O3        -2.8387   61.0221   69.5566 O.3       1 LIG        -0.431
     43 O4        -5.3958   59.6153   70.4476 O.3       1 LIG        -0.449
     44 O5        -3.9494   60.1871   72.1194 O.3       1 LIG        -0.480
     45 O6         0.4291   62.9598   70.0930 O.3       1 LIG        -0.595
     46 O7         2.3475   68.4985   66.6589 O.3       1 LIG        -0.556
     47 O8         6.2172   69.2342   65.2115 O.3       1 LIG        -0.480
     48 O9        -4.3502   60.3232   69.4103 O.3       1 LIG        -0.448
     49 O10       -0.8216   61.8182   70.4801 O.3       1 LIG        -0.587
     50 O11        6.9539   70.1936   67.1531 O.3       1 LIG        -0.368
     51 O12        4.7317   68.4989   64.8184 O.3       1 LIG        -0.447
     52 O13        2.7685   69.0554   67.8853 O.3       1 LIG        -0.556
     53 O14        5.9155   68.3403   63.1452 O.3       1 LIG        -0.366
     54 O15       -1.9617   61.0563   73.1121 O.3       1 LIG        -0.499
     55 C29       -3.4761   60.7888   68.8683 C.ar      1 LIG         0.000
     56 C30       -5.2985   59.6973   70.5727 C.ar      1 LIG         0.000
     57 C31       -5.6013   59.3548   72.5248 C.ar      1 LIG         0.000
     58 C32        3.4904   68.8051   66.3739 C.ar      1 LIG         0.000
     59 C33        3.9461   68.4340   65.0021 C.ar      1 LIG         0.000
     60 C34        5.2050   68.6283   64.4014 C.ar      1 LIG         0.000
     61 C35        6.2180   69.6843   66.5822 C.ar      1 LIG         0.000
     62 C36        6.7520   70.4823   68.3068 C.ar      1 LIG         0.000
     63 C37        5.0866   70.1619   68.7420 C.ar      1 LIG         0.000
     64 C38        4.6058   69.3957   67.0874 C.ar      1 LIG         0.000
     65 C39       -5.1616   59.9447   69.0106 C.ar      1 LIG         0.000
     66 C40       -3.4263   60.3449   73.0026 C.ar      1 LIG         0.000
     67 C41       -2.0568   61.1465   72.1006 C.ar      1 LIG         0.000
     68 C42       -3.4473   60.5829   70.7960 C.ar      1 LIG         0.000
     69 C43        4.4008   67.7078   62.5720 C.ar      1 LIG         0.000
     70 C44        3.1489   67.8055   63.8854 C.ar      1 LIG         0.000
     71 C45       -1.1892   61.6545   73.5649 C.ar      1 LIG         0.000
     72 C46       -1.6731   61.5620   70.0014 C.ar      1 LIG         0.000
