# Supplementary material for: Building shape-focused pharmacophore models for effective docking screening
Source: J Cheminform. 2024 Aug 9;16:97. doi: 10.1186/s13321-024-00857-6 (PMC11312248; doi:10.1186/s13321-024-00857-6)
Supplement: Supplementary file 2 — Additional file2 [file 13321_2024_857_MOESM2_ESM.zip › supplementary_files/ache/test_set.smi]

CCOC=C(C(=O)OC1CC(C)(C)[NH2+]C(C)(C)C1)C(=O)OC1CC(C)(C)[NH2+]C(C)(C)C1 ZINC000002532330
C[NH+](C)CCN(CC[NH+](C)C)C(=O)C(=O)N1C[C@@H]2CS(=O)(=O)C[C@@H]2C1 ZINC001120331997
C/C(CC/C(C)=N/NC(N)=S)=N\NC(N)=S ZINC000005725399
Cc1ccc([C@H](C)[NH2+][C@@H]2CC[C@@H]2C)c(O)c1C ZINC000797126886
COCCOC[NH2+][C@@]12CC[C@@](NCC3(C[NH+](C)C)CCCC3)(C1)CCC2 ZINC001279491767
C[NH2+]C[C@H]1CC[C@H](c2cc(C[N@H+](C)CC[C@@H](C)c3ccccc3)n(C)n2)CC1 ZINC000257277729
N#CCCn1cc(C[NH2+]Cc2cc(F)cc(Br)c2)c(-c2ccncc2)n1 ZINC000433326298
O=[N+]([O-])c1cc(C(F)(F)F)ccc1N=NCc1ccc(O)c(I)c1 ZINC000009323663
CCS(=O)(=O)[C@@H](C)C[NH3+] ZINC000058035865
C[C@@H]1CN(C(=O)C(=O)N(CC[NH+](C)C)CC[NH+](C)C)C[C@H](C)N1CCO ZINC000520529469
CC(C)c1[nH]nc(N)c1[N+](=O)[O-] ZINC000087418666
CC[N@H+](CCn1c(-c2ccc[nH]2)nnc1N1CCO[C@@H](Cn2cc(C)cn2)C1)CCC(F)(F)F ZINC001295837649
CN(Cc1cnn(-c2ccc(F)cc2)c1)c1cc([C@H]2C[C@H]([NH3+])C2)ncn1 ZINC000244673613
CC[C@@H](C[NH2+]CC[N+](=O)[O-])OC ZINC000905263679
CCCC[NH+](CCCC)CC[C@@H](O)c1cc2ccc(C(F)(F)F)cc2c2cc(C(F)(F)F)ccc21 ZINC000017109609
CN(Cc1cccs1)c1ccc(C[NH2+]CCOCCS(C)(=O)=O)cc1 ZINC000295894611
Cn1cc(C[NH2+]CCCSc2ccc(F)cc2)c(-c2ccc(C#N)cc2)n1 ZINC000180030003
C=CCOc1c(I)cc(Br)cc1/C=N/NC(F)(F)C(F)(F)C(F)(F)F ZINC000409040298
CC(C)CCc1nnc(N)s1 ZINC000000043850
CCS(=O)(=O)N(c1ncc([N+](=O)[O-])c(C2C[NH2+]C2)n1)C1CC[NH2+]CC1 ZINC001157898796
FC(F)(Oc1ccc(-c2ccnc(Cl)c2)cc1)N1Cc2ncnn2C2(CC[NH2+]CC2)C1 ZINC001164414997
[NH3+][C@H]1c2ccccc2C[C@@H]1NC(=O)c1cn(CCN2CC[NH2+]CC2)nn1 ZINC000077394221
C=C(C)C(=O)OCCSc1ccc(Sc2ccc(SCCOC(=O)C(=C)C)cc2)cc1 ZINC000143455248
CC[N@@H+]1CCN(Cc2c[nH]nc2-c2ccc(C(F)(F)F)cc2)C[C@@H]1C ZINC000683829050
CCC(CC)[C@@H](Cn1c(Cc2ccccc2F)nnc1N1CC[N@@H+](C2CCC2)C[C@@H](C)C1)[NH+](C)C ZINC001545817547
CN1C[C@@H]2C[NH2+]CC[C@@H]21 ZINC000084238090
CC[C@@H]([C@@H](O)C(C)C)[N+](=O)[O-] ZINC000001759042
CC[C@@H]([NH2+]Cc1ncc(Br)s1)[C@H](c1ccc(C)cc1)n1cncn1 ZINC000542948228
C#CCOc1cc(Br)c(CN=Nc2ccc(C(F)(F)F)cc2[N+](=O)[O-])cc1OCC ZINC000409099457
COCCO[C@H]1CCCN(c2nnc(-c3cc(Br)cn3C)n2C[C@@H](C)[N@H+](C)C2CC2)C1 ZINC001302149268
Cc1nnc(Sc2ccc(/C=C3\SC(=Nc4ccc(C)c(C)c4)NC3=O)cc2[N+](=O)[O-])s1 ZINC000408988710
CC(C)SCCn1c(-c2ccc(Br)cc2Cl)nnc1N(C)CCc1cnccn1 ZINC001360417440
C[C@@H](Cc1cccc(C#N)c1)[NH+]1CCC2(C[C@H]([N@H+](C)Cc3ccco3)CO2)CC1 ZINC001171213097
FC(F)(F)c1ccc(C#CC[NH2+]Cc2cnc3ccc(Br)cn23)cc1 ZINC000237870546
CC(C)[N@H+](C)Cc1cnc2n1CCN([C@@](F)(COc1cncc(Cl)n1)C(F)F)[C@@H]2C ZINC001164856591
O=C(N[C@@H]1CC[C@H]2C[NH2+]C[C@H]2C1)N(Cc1ccc(F)cc1Cl)CC1CC1 ZINC000418778954
COC1=C/C(=N/Br)C=C/C1=N\Br ZINC000017823465
CC(C)[N@H+](C)CCCn1c(-c2ccc3ccccc3n2)nnc1N1CCC[NH+](C(C)(C)C)CC1 ZINC001360097844
Cc1ccc(S(=O)(=O)N(Cc2ccc(/C=N/c3ccc(Br)cc3F)o2)Cc2ccc(Cl)c(Cl)c2)cc1 ZINC000408827203
O=c1c(N2CC[NH2+]CC2)nccn1-c1ccccc1F ZINC000096530484
Cc1ccc(Cl)c(OC[C@H](O)C[NH2+][C@H](C)c2ccc([S@@](C)=O)cc2)c1 ZINC000273263203
Cc1ccc(C)c([C@@H](C)NS(=O)(=O)c2ccc([N+](=O)[O-])cc2)c1 ZINC000013671421
CC[C@@H]([NH2+]CCc1nnc2ccccn21)c1ccc(OC(F)(F)F)cc1 ZINC000796674175
C=CC[NH2+]C1CCC(N(C)C(=O)C[C@H]2CCOC2)CC1 ZINC000963173265
CCC[N@@H+]1CCCC[C@@H]1c1ccc(N(c2ccc(C)cc2)c2ncnc3c2CC[NH2+]CC3)nc1 ZINC001164970508
O=C1CCCN1[C@@H]1CN(C(F)(F)c2cnc(Cl)c(C3=CC[NH2+]CC3)c2)C[C@H]2CCCO[C@@H]21 ZINC001164648209
CC(C)c1ccc(S(=O)(=O)Nc2cc(C(=O)N3CCC[N@H+](C)CC3)ccc2N2CC[NH2+]CC2)cc1 ZINC000033033373
Cc1nccc(C[C@H]2[C@H]([NH2+]C3CCC3)C[C@@H](O)[C@@H]2CO)n1 ZINC000604382364
O=Cc1ccc(-n2ccnc2)cc1 ZINC000000158890
O=[N+]([O-])c1ccc(Br)cc1CO ZINC000095496026
Cc1ccc(-c2ccc(-n3ccc4c3ncnc4N3CCC([NH3+])(Cc4ccc(Cl)cc4)CC3)nn2)o1 ZINC001159554624
CC1(C)C(NC(=O)C2CC3(C2)C[NH2+]C[C@@H]3C#N)C1(C)C ZINC000884169314
C#CC[NH2+][C@H]1C[C@H](C)N(C(=O)Cc2csc(CC)n2)C1 ZINC000989825352
CC[N@@H+]1CCCC[C@@H]1c1ccc(N(C[C@@H]2OC[C@@H]3CC[NH2+]C[C@@H]32)c2ncccn2)nc1 ZINC001164793441
CCN1c2ccccc2C(C)(C)/C1=C\C=C(\C=C\C1=[N+](CC)c2ccccc2C1(C)C)CCCO ZINC000062023162
Cc1[nH]c(Br)nc1[N+](=O)[O-] ZINC000032190362
Cn1ccnc1[C@@H]([NH2+]C[C@H](CO)Cc1cc(F)cc(Br)c1)C1CC1 ZINC000414179361
N#CCc1nc2cc(F)c(Br)cc2[nH]1 ZINC000086598756
OCC(CO)(CO)[NH2+]C[C@@H](O)Cn1c2ccc(I)cc2c2cc(I)ccc21 ZINC000098048115
CC(C)OC[C@@H](O)C[N@@H+](Cc1c(-c2ccccc2)nn(C)c1Oc1ccccc1F)CC1CC1 ZINC000036306865
Cc1sc2nc(CC[NH3+])nc(N[C@@H](C)c3ccc(S(C)(=O)=O)cc3)c2c1C ZINC000065506377
C[C@H]([NH2+]CCCOCC1CCOCC1)c1ccc(S(=O)(=O)C2CCCC2)cc1 ZINC000484143631
COCC#CC[N@@H+]1C[C@H](C(=O)OC(C)(C)C)CC[C@@H]1C ZINC000591475547
N#Cc1c(/N=C/c2cc([N+](=O)[O-])ccc2Sc2nc(-c3ccccc3)cc(-c3ccccc3)n2)oc(-c2ccccc2)c1-c1ccccc1 ZINC000409118520
CCO[C@@H]1C[C@@H]([NH2+][C@@H]2CC[C@H](C#N)C2)[C@]12CCCO2 ZINC000602694961
CSC1(C[NH2+]CC[C@@H](C)CCC=C(C)C)CC[NH+](C)CC1 ZINC000555104948
N#Cc1c(-c2cccs2)cc(C(F)(F)F)[nH]c1=S ZINC000002549425
CC[N@H+](CCC[NH2+][C@@H]1C[C@@H](OC(C)C)C1(C)C)C1CCCCC1 ZINC001462408119
N=C1/C(=C\c2cccn2-c2ccc([N+](=O)[O-])cc2)C(=O)N=C2SC(C(F)(F)F)=NN21 ZINC000020211329
O=c1[n-]c(=O)c([N+](=O)[O-])c(C=Cc2ccco2)[nH]1 ZINC000033039583
C=C(C)CC[NH2+][C@@H]1CN(C(=O)[C@@H](COC)OC)C[C@H]1c1cn(C)cn1 ZINC001130670301
CSC1=NN2C(=NC(=O)/C(=C\c3cc(C)n(-c4ccc(C(C)C)cc4)c3C)C2=N)S1 ZINC000002422885
Nc1ccc(Oc2ccc(I)cc2)cc1 ZINC000036904080
Cc1cn2ccc(I)c(-n3nnc4ccc(C[NH3+])cc43)c2n1 ZINC001170023608
C=CC[NH2+][C@@H]1CCN(C(=O)c2c(C)ncn2C)[C@H](C)C1 ZINC001044638568
COCc1nc(-c2ccccc2)nc(N2CC[NH+](C[C@@H](O)COCC(C)C)CC2)c1Cc1ccc(C)cc1 ZINC000036340040
CC(C)[N@H+](C)Cc1cnc2n1CCN(C(F)(F)c1ccc3cnc(Cl)nc3c1)[C@H]2C ZINC001164863504
Cc1csc([C@H]2CN(c3nnc(CC(C)C)n3CC3(O)CC[NH+](C(C)C)CC3)CCO2)n1 ZINC001304624549
O=S1(=O)CC[C@@H]2C[NH2+]C[C@H]21 ZINC000013014156
CCOC(=O)N1CCN(C(=O)C[NH2+][C@@H]2[C@@H](C)CCN(C(=O)OC(C)(C)C)[C@H]2C)CC1 ZINC000239667190
Cc1ccc(S(=O)(=O)Oc2c(Br)cc(Br)cc2/C=N/c2ccc([N+](=O)[O-])cc2)cc1 ZINC000409039184
C[C@H](CCCCn1c(=O)c2c(ncn2C)n(C)c1=O)[NH2+][C@@H](C)Cc1ccc(F)cc1 ZINC001169170646
N#Cc1ccccc1COc1ccc(/C=N\NC(F)(F)C(F)(F)C(F)(F)F)cc1I ZINC000409041304
CCCCCCCCS(=O)(=O)C[C@@H](O)CSc1nc(-c2cccs2)cc(C(F)(F)F)c1C#N ZINC000098001413
C=CCN1C(=O)/C(=C2/SC(C)=C(C)N2CC)S/C1=N\c1cccc(C)c1 ZINC000103469306
Oc1ccc(Br)cc1C[NH2+]C1CCN([C@@H]2CCOC2)CC1 ZINC000848911724
Oc1ccc(F)cc1C[NH2+][C@@H]1CCOC[C@H]1O ZINC000706720983
CC1CC(C#N)(C(=O)N[C@@H]2C[C@@H]([NH+](C)C)C2(C)C)C1 ZINC000602175221
Cc1cc(Cl)cc([C@@H](C)[NH2+]C2CCN(C)CC2)c1O ZINC000808673112
Cc1ccc(N2CCC3(CO[C@@H](C[NH3+])C3)CC2)nc1C#N ZINC000900365291
N#Cc1ccc(COc2ccc(Cl)cc2/C=N/NC(F)(F)C(F)(F)C(F)(F)F)cc1 ZINC000409043381
C[C@@H]1CCC[C@@]1(O)C[NH2+]Cc1ncc(Br)cc1Br ZINC000328292525
Cc1nnc(CC(=O)N2CC[C@@H](C)C[C@H]2C[NH2+]CC2CCOCC2)o1 ZINC001087161968
CN(Cc1cc(F)c(F)c(F)c1)c1nnc([C@H]2CCS(=O)(=O)C2)n1CC1([NH+](C)C)CCCCC1 ZINC001298268886
NS(=O)(=O)c1ccsc1C[NH3+] ZINC000015424072
Cc1nc(Cc2nnc(N3CC[C@@H](S(C)(=O)=O)C3)n2CC(C)(C)[N@@H+]2CCC[C@H](C)C2)cs1 ZINC001290422219
Cc1nn(-c2ccc(Br)cc2)c(C)c1/C=C\c1ccncn1 ZINC000255580527
CC1=[N+](C)C(C)(C)N(O)C1(C)C ZINC000000389545
C#CCO[C@H](C)C(=O)N1C[C@@H](C)[C@H]([NH2+]CCNC(=O)NC(C)(C)C)C1 ZINC001214604735
CC(=O)N[C@H](C)C(=O)O[C@H](C)C(=O)[O-] ZINC000002567640
Cc1nc(C[N@@H+]2CCCC23CCN(c2nc(Cl)nc4[nH]cc(Cl)c42)CC3)cs1 ZINC001164693530
O=C(NCC1=CC[NH2+]CC1)Nc1cnc(Br)c(Br)c1 ZINC000841142517
C=CCn1c(C#N)cc(N)c1N1C[C@H](C)C[C@@H](C)C1 ZINC000225867501
FC1(F)CCN(c2[nH+]ccc3c2ccn3Cc2ccccc2)C[C@@]12CC[N@H+](Cc1ccccn1)C2 ZINC001164907687
CC(C)[NH2+]C1CCN(c2nnc(-c3ccc(Br)cc3)n2CC2([NH+](C)C)CCCC2)CC1 ZINC001360305470
N#Cc1c(Br)cccc1Nc1ccc(OC(F)F)nc1 ZINC001210304150
CC(C)C[N@H+](Cc1ccc(C(O)(c2cccc(F)c2)c2cccc(F)c2)o1)Cc1ccc(F)cc1 ZINC000036167730
N#Cc1cnn(C/C=C/C(=O)N2CCSCC2)c1 ZINC000096528713
CCc1ncncc1N[C@H]1CC[C@@H]2C[NH2+]C[C@@H]21 ZINC001163267390
CC(C)c1ccc(-n2cnc(C[NH3+])c2)nc1 ZINC001154910269
O=[S@@]1OC[C@H]2[C@@H](CO1)[C@@]1(Cl)C(Cl)=C(Cl)[C@]2(Cl)C1(Cl)Cl ZINC000103604873
Cc1ccc(S(=O)(=O)N2CCN(c3ncnc4c(-c5ccc([N+](=O)[O-])cc5)nsc43)CC2)cc1 ZINC000012639873
C(/C=C/C=C\C=C/c1n(-c2ccccc2)c2ccccc2[n+]1-c1ccccc1)=C1N(c2ccccc2)c2ccccc2N1c1ccccc1 ZINC000685944605
Fc1cccc(F)c1C=NN1CN=NC1=S ZINC000254762430
C[C@@H]1OC[C@H]([NH2+]CC2(O)CCCCC2)[C@@H]1C ZINC000405771057
O=[N+]([O-])c1cnc(Br)nc1 ZINC000040448307
O=[N+]([O-])c1cc(C=NNc2ccccc2)ccc1Br ZINC000409216867
Clc1ccc(C(c2ccc(Cl)cc2)[n+]2ccn(C[C@@H](OCc3ccc(Cl)cc3Cl)c3ccc(Cl)cc3Cl)c2)cc1 ZINC000004262458
C#CCOC[C@@H](O)C[N@H+](CC(=O)N1CCc2sccc2[C@@H]1COc1ccc(F)cc1)C(C)C ZINC000036309776
C[C@@H](C(=O)N(C)CCC#N)[N@@H+]1CCSC(C)(C)C1 ZINC000083417219
CS(=O)(=O)O[C@H]1C[NH2+][C@H](C(=O)N2CC[C@@H](N3CCC([NH3+])CC3)C2)C1 ZINC001161380280
O=[N+]([O-])c1cnc(Cl)c(C(F)(F)N2CC(c3[nH+]cn4cc(-c5ccoc5)ccc34)C2)c1 ZINC001165015629
C[NH2+]CCCC[NH2+][C@H](C)CC(c1ccccc1)c1ccccc1 ZINC001246200961
CCOc1nn(C(C)C)cc1[N+](=O)[O-] ZINC000095098497
COc1cc(C[NH2+]CCc2ncccc2C)ccc1OC[C@@H](O)C[N@H+](C)C1CCCCC1 ZINC000023338451
C[C@@H](C[S@@](C)=O)NC(=O)C(=O)N(CC[NH+](C)C)CC[NH+](C)C ZINC000566034210
CCc1nn(-c2ccccc2)c(Oc2ccc(C)cc2)c1C[N@H+](C[C@@H](O)COCC(C)C)CC1CC1 ZINC000036346537
O=[N+]([O-])c1cccc2c1=C1C(Cl)=CC=C1C=2 ZINC000000439422
Cc1cc(=O)oc2cc(NC(=O)[C@H](CCCC[NH3+])NC(=O)[C@H](Cc3ccccc3)NC(=O)[C@H](C)[NH3+])ccc12 ZINC000071788382
CCc1c(C)noc1-c1cnc(NCC[NH+](C)C)nc1-c1cnc(C)cn1 ZINC000012276433
C=CCNC(=O)C[NH2+][C@@H]1CN(C(=O)C(C)(F)F)C[C@H]1c1cncn1C ZINC001130888908
CC(C)[NH2+]C1CCN(c2nnc(Cc3ccsc3)n2CCCC[N@@H+]2CCCC[C@@H]2C)CC1 ZINC001360309641
CS[C@@H]1CC[C@H]([NH2+][C@H](C)[C@H](C)O)C1 ZINC000300392698
C=C(C)C[NH2+][C@H]1CC[C@H](NC(=O)C[C@H]2CCCOC2)CC1 ZINC001034792520
CCc1cc(N2CCCn3nc([C@H](O)CO)cc3C2)nc(N2CCCCC2)[nH+]1 ZINC000230501014
COCCCCC[NH2+]CC[C@@H]1CN(C(=O)C[N@H+](C)CC(C)(C)C)C[C@H]1C ZINC001104683453
C[C@@H]([NH3+])C(C)(C)C ZINC000002166835
CS[C@H]1CC[C@@H]([N@H+](C)Cc2ncc(C(C)(C)C)o2)C1 ZINC000075920945
CC(C)C[NH+]1CCN(c2nnc(-c3ccc(Cl)cc3F)n2CC2([NH+](C)C)CCCCC2)CC1 ZINC001360018497
C=CCOC[C@@H](O)C[NH+]1CCN(c2nc(-c3ccccc3)nc(CC)c2Cc2ccccc2F)CC1 ZINC000036340844
CO[C@@H]1COC[C@@H](C[NH2+]Cc2ccc3[nH]cnc3c2)[C@@H]1O ZINC000585286181
CCCc1noc(CNCC[C@@H]2CN(C(=O)C[NH+](CC)CC)C[C@H]2C)n1 ZINC001104809799
O=[N+]([O-])c1ccc(NCC[NH2+]Cc2cc(Br)ccc2OCc2ccc(F)cc2)cc1 ZINC000016401803
C([NH2+][C@H]1[C@H]2CCO[C@H]2C12CCCC2)[C@@]1(N2CCOCC2)CCSC1 ZINC000193994876
O=C1c2ccccc2[C@@H]([NH2+]C2CCCCC2)N1CCN1C(=O)c2ccccc2[C@H]1[NH2+]C1CCCCC1 ZINC000334163576
CC[NH+](CC)CCC[C@H](C)[NH2+][C@@H](C)c1cnn(C(C)(C)C)c1C ZINC000191102361
C1CC2(C[NH2+]1)CCCCC2 ZINC000001698146
COC(=O)c1c[nH]c2nc(Cl)nc(N3CCn4c(C[N@H+](C)C(C)C)cnc4[C@@H]3C)c12 ZINC001164857172
C[C@@H](C#N)C(=O)N1CCC([NH2+]Cc2nccs2)CC1 ZINC000990263013
Cc1cc(C)c(O)c(C[NH2+]CCCCCC[NH2+]Cc2cc(C)cc(C)c2O)c1 ZINC000001718687
COCCO[C@H](C)c1nnc(N2CCCN(c3nccs3)CC2)n1C[C@H](C)[N@@H+]1CCC[C@H](C)C1 ZINC001302073778
Fc1ccc(-c2nnc3n2C[C@H]([NH2+][C@@H]2CCc4cc(F)ccc42)CC3)cc1 ZINC000507624580
C[N@H+](CC1(C)COC1)[C@H]1CCC2(C1)OCCO2 ZINC001207800490
C=CCn1c(SCc2c(Cl)cccc2Cl)nnc1-c1ccccc1O ZINC000002858862
C[NH2+]CCNc1ncnc2[nH]cc(SC)c21 ZINC001167723228
Cc1cc(/C=C2/S/C(=N\c3cccc(Cl)c3Cl)NC2=O)c(C)n1-c1cc[nH+]cc1 ZINC000009311826
Nc1ccc(Nc2cc(-n3cccn3)ncn2)cc1 ZINC000217506068
Cc1ccsc1C[NH2+]C[C@@H](C)O ZINC000000378514
Cc1nc([C@@H]2CN(c3nnc(COc4ccc(C)cc4)n3C[C@H](CC(C)C)[NH+](C)C)CCO2)no1 ZINC001492402976
Brc1cc(CNc2ccc([C@@H]3C[NH2+]CCO3)cc2)cs1 ZINC000656793513
CC(C)C[C@@H](Cn1c([C@@H]2CCOC2)nnc1N(C)CC(=O)Nc1cc(F)cc(F)c1)[NH+](C)C ZINC001302821280
OCC[NH2+]C12CC3CC(CC(C3)C1)C2 ZINC000001607069
[NH3+][C@@H]1C[C@H]2CCN1C2 ZINC000083325334
C[C@@H]1CCC[NH2+][C@H]1c1nnc([C@@H]2CCOC2)o1 ZINC001217703501
Nc1ncn(C(=O)CNCC[NH3+])c(=NC[C@@H]2CC[NH2+]C[C@@H]2O)c1Cl ZINC001218777979
C#CCOc1ccc(Br)cc1/C=N/c1ccc([C@@H]2Nc3ccc(C)cc3[C@@H]3C=CC[C@@H]32)cc1 ZINC000408945226
Nc1ccc(Oc2cccnn2)cc1 ZINC000052831431
O=C(c1ccccc1)[C@@H](N=Nc1ccc(Br)cc1)[P+](c1ccccc1)(c1ccccc1)c1ccccc1 ZINC000254287000
CC(C)CCC[C@@H](C)[C@@H]1CC[C@H]2[C@H]3CCC(=O)[C@@](C)(CCC[NH2+]CCO)[C@@H]3CC[C@]12C ZINC000004743445
C[N@@H+]1CCN(CCC[NH2+]Cc2csc(-c3ncccn3)n2)[C@@H](c2ccccc2)C1 ZINC000229499376
Cc1cc(-c2cc3nc(C)c(C)c(N4CC[N@@H+]5CCC[C@@H]5C4)n3n2)no1 ZINC000019119582
CC[C@H](C)c1nnc(N(C)[C@H](C)c2ccc(S(N)(=O)=O)cc2)n1C[C@@]1([NH+](C)C)CCSC1 ZINC001305366434
CCS(=O)(=O)C[C@@H](C)[NH2+][C@@H](C)c1ccc(S(=O)(=O)C(F)F)cc1 ZINC000271455514
C[C@@H](C[NH2+]Cc1c(Br)cncc1Br)Cn1ccnc1 ZINC000576455324
CC(C)C[C@H](NC(=O)[C@@H]1CCC[NH2+]1)C(=O)NCc1nc(-c2ccc(C#N)cn2)no1 ZINC001212303017
CC(C)COc1cncc(N2CC[C@@H]3[C@@H](C[C@H](Cn4cncn4)[N@@H+]3CC3CC3)C2)n1 ZINC001164742989
CCOc1cc(/C=N\NC(F)(F)C(F)(F)C(F)(F)F)cc(Br)c1OCC(F)(F)F ZINC000409043972
c1cc([C@@H]2CCC[N@@H+](C3CCOCC3)C2)nc(SCC[NH+]2CCCC2)n1 ZINC000015001907
NC(=O)c1cnc(Cl)c([N+](=O)[O-])c1Cl ZINC000085224005
Cc1ccccc1CN(C)c1nnc(Cc2cn3ccccc3n2)n1C[C@H](CC(C)C)[NH+](C)C ZINC001492593706
C[C@@H]1CC[C@@H]([NH2+]C[C@@H](CO)Cc2ccc(F)c(Br)c2)CS1 ZINC000655773750
FC(F)(c1cc(Cl)nc(-c2ccncc2)n1)N1CC(c2[nH+]cn3cc(-c4ccoc4)ccc23)C1 ZINC001165014953
Cc1nc(CN2C(=O)CCC23CCC([NH2+]CC(C)C)CC3)cs1 ZINC000096075871
COCC[C@@H](C)[NH2+]CC[N+](=O)[O-] ZINC000905082002
C[NH+]1CCN(c2cccc(N(Cc3noc4c3C[NH2+]CC4)c3ncccn3)n2)CC1 ZINC001164641798
O=C([C@@H]1CCO[C@@H]2CCN(C(F)(F)c3cnc(Cl)c(C4=CC[NH2+]CC4)c3)C[C@H]21)N1CCCO1 ZINC001164793294
Cn1c(-c2ccc(C=NN=c3nc(NN=Cc4ccc(-c5cn6ccccc6[n+]5C)cc4)cc[nH]3)cc2)c[n+]2ccccc12 ZINC000104242526
O=[N+]([O-])CC[NH2+][C@@H]1COC2(CCC2)C1 ZINC000905455615
CCOCCOc1ccc(C[NH2+][C@@H]2CCC[C@H]3[N@H+](C)[C@@H](c4ccccc4)C[C@@]3(C)[C@H]2O)cc1 ZINC000257325162
O[C@@H](c1cc2cc(Br)ccc2c2cc(Br)ccc21)[C@@H]1CCCC[NH2+]1 ZINC000001568006
[NH3+]CCc1nccn1-c1ccc2occc2n1 ZINC001156478404
C#CC[NH2+][C@H]1CCN(C(=O)[C@H]2C[C@H]3C[C@H]3C2)C[C@@H]1C ZINC001036146509
CNS(=O)(=O)c1ccc([C@H](C)[NH2+]C[C@@H](O)c2cc(F)cc(Cl)c2)cc1 ZINC000279494284
C[C@@H]([NH2+][C@@H]1C[C@@H](C)c2c1c(O)ccc2F)c1ccnn1C ZINC000866614247
Cc1nn(C)c(C)c1Br ZINC000000158805
CC[N@H+](CCn1c(-c2cnn(C)c2)nnc1N1CCN(Cc2cscn2)CC1)CCC(F)(F)F ZINC001295841667
C=CCN(CC(=O)NC1CC[NH+](C(C)C)CC1)[C@@H]1CCS(=O)(=O)C1 ZINC000172248186
C=CCN(CCN(C)/C(C)=[NH+]/c1cc(C)cc(C)c1)S(=O)(=O)c1ccc([N+](=O)[O-])cc1 ZINC000008873150
CNc1nc(-c2cc(C)ccc2C)c(C)s1 ZINC000007844469
CCOC(=C/C=c1/s/c(=C/c2sc(-c3ccccc3)c(-c3ccccc3)[n+]2CC)n(CC)c1=O)/C=C1\Sc2ccc(C)cc2N1CC ZINC000080602809
CCN(C(=O)NCC1(CC#N)CC1)[C@@H]1CC[NH2+]C1 ZINC000891870392
CC[N@@H+]1CCC[C@@H]1Cn1c([C@H]2OCC[C@H]2COC)nnc1N1C[C@@H](C)O[C@@H](C(F)(F)F)C1 ZINC001296076664
O=Cc1ccc(-n2cccn2)c([N+](=O)[O-])c1 ZINC000026514477
O=S1(=O)CC[C@@H]([NH2+]CCn2cncc2-c2cnn(-c3ccc(Cl)cc3)c2)C1 ZINC000019719546
NC(=O)C12CC[NH+](CC1)C2 ZINC000034624040
CC[C@H](C)[C@H]([NH3+])C(=O)N[C@@H](CCSC)c1nc(-c2ccccc2OC(C)C)no1 ZINC001212072752
COC(=O)[C@H]1[C@H](C[NH2+]CC2(CC#N)CC2)C1(F)F ZINC000894643266
c1csc(C[N@@H+]2CCOC3(CCN(c4[nH+]ccc5c4ccn5Cc4ccccc4)CC3)C2)c1 ZINC001164696667
Cc1cc(C)c(S(=O)(=O)NCC2(C)CC[NH2+]CC2)cc1[N+](=O)[O-] ZINC000193373491
c1cc2c[nH+]ccc2[nH]1 ZINC000002040901
C=C(C)CC[NH2+][C@@H]1CN(C(=O)CNS(=O)(=O)CC)C[C@H]1C(F)(F)F ZINC001112110283
CC(C)[N@H+](C)Cc1cnc2n1CCN(C(F)(F)c1cc(Cl)c(Cl)nc1Cl)[C@@H]2C ZINC001164862447
CC#CC[NH2+]C[C@@H]1CCCN(C(=O)C[C@@H](C)C2CC2)C1 ZINC001266826804
[NH3+]CCCC[C@H]([NH3+])C(=O)N1CCC[C@H]1C(=O)N[C@@H]1C=CS(=O)(=O)C1 ZINC001219945267
O=[N+]([O-])c1ccc(-c2cnc(NO)nc2)cc1 ZINC000000300139
Cc1ccc(NC(=S)N(CCC[NH+](CC(C)C)CC(C)C)Cc2cccn2Cc2ccc(Cl)cc2)cc1Cl ZINC000102103474
CC[C@@H](c1nnc(N2CCC[NH+](C(C)C)CC2)n1C[C@@H]1[N@H+](C)CCCC1(C)C)c1ccccc1 ZINC001545751278
Cc1nnc(N2CCOC[C@@]3(CCC[NH2+]C3)C2)o1 ZINC000096229363
Nc1ccc(Oc2nncs2)cc1 ZINC000069967071
C=CCOC[C@@H](O)C[N@@H+](CCOC)Cc1c(-c2ccccc2)noc1N(C)C1CCCCC1 ZINC000036249922
CO[C@@H]1CN(c2nnc(COc3cc(C)ccc3C)n2C[C@@H](c2ccco2)[NH+](C)C)CC[C@H]1C ZINC001315735737
COc1ccc(Oc2c(C[N@H+](CC(C)C)C[C@@H](O)COC(C)(C)C)c(C)nn2-c2ccccc2)cc1 ZINC000036302396
C[NH+](C[C@@H](O)COc1ccc(OC[C@H](O)C[N@@H+](C)C2CCCCC2)cc1)C1CCCCC1 ZINC000004328604
Cc1ccn(-c2ccc(N)cc2)n1 ZINC000001442073
CC[NH+](CC)CCCNC(=O)C1C(c2ccccc2)C(C(=O)NCCC[NH+](CC)CC)C1c1ccccc1 ZINC000020608598
CC[C@](C)(O)CNC(N[C@@H]1C[C@@H](OC)C1(C)C)=[NH+]C ZINC000261877023
COc1ccc(C[N@H+]([C@@H](C)Cc2cccc(C#N)c2)C2CC[NH2+]CC2)cc1F ZINC001246957523
C[C@H]1CC[C@H]2[C@H](O1)c1cc(OCc3ccccc3)c(CN(CCC[NH+](C)C)Cc3ccccc3F)cc1OC2(C)C ZINC000257281418
Oc1cc(CN2C[C@H]3C[NH2+]C[C@H]32)cc(F)c1F ZINC001236297707
CC[N@H+](CCn1c(-c2cc(Br)c[nH]2)nnc1N1CC[NH+](C[C@@H]2CCOC2)CC1)C(C)C ZINC001295824511
CC(C)(C)C1CCC(=N/N=C2\NC(=O)CS2)CC1 ZINC000009189462
C/C(C=C1Sc2oc3ccccc3c2N1CCO)=C\c1sc2oc3ccccc3c2[n+]1CCO ZINC000020806026
FC(F)c1ccnc(NC[C@@H]2C[C@H](F)C[NH2+]2)n1 ZINC001155037908
Cc1cc([C@@H]2[C@H](c3ccccn3)NC(=S)N2CC(C)C)c(C)n1-c1cc(C)cc(C)c1 ZINC000222925020
C=CC[NH2+][C@@H]1CCN(C(=O)c2cnn(CC)c2C2CC2)C1 ZINC000970432919
Cc1ncc(CN2CCN(c3nnc([C@@H]4CCOC4)n3C[C@@H](CC(C)C)[NH+](C)C)CC2)s1 ZINC001290497038
O=[N+]([O-])CC[NH2+][C@@H]1C[C@@H](O)C12CCC2 ZINC000931021709
C=CC(C)(C)CNC(=O)N[C@@H]1CC[C@H]2C[NH2+]C[C@H]2C1 ZINC000418244438
[NH3+][C@H]1C[C@H]2CC[C@@H](C1)N2C(=O)[C@@H]1C[C@@H]1[N+](=O)[O-] ZINC000372431441
CN1C(=O)C(=CNNc2[nH+]cc(C(F)(F)F)cc2Cl)C(=O)N(C)C1=O ZINC000003063804
Cn1nnnc1SCCC[NH2+]Cc1cc(Br)ccc1OCc1ccc(Cl)cc1Cl ZINC000022109238
c1nc(N[C@@]23CCC[C@@H]2[NH2+]CC3)nc2c1COC2 ZINC001162984172
[NH3+][C@@H]1C[C@H](NC(=O)[C@H]2[C@@H]3CCC[C@@H]32)C12CCC2 ZINC000404771419
Cc1n[n-]c(N/N=C/[C@H]2CC=CCC2)nc1=O ZINC000015923635
Cc1nc(-c2ccc([C@@H](C)[NH2+]C[C@@H](O)COc3ccc(CC#N)cc3)cc2)cs1 ZINC000568307896
C=CC[C@@H](CO)C[NH2+]Cc1cc(Br)cc(Br)c1 ZINC000579519493
C#CCOC[C@@H](O)C[N@H+](Cc1c(C)nn(-c2ccccc2)c1Oc1ccc(OC)cc1)CC(C)C ZINC000036302409
C=C(C)C[C@H](C)C(=O)Nc1nc(C#N)c(C#N)[n-]1 ZINC000186401185
CCCN1CCCN(c2nnc(CC)n2CCC[NH+]2CCN(c3cc[nH+]cc3)CC2)CC1=O ZINC001501028563
C=CCN(CC=C)C(=O)CN1CC[C@]2(CCC[NH2+]2)C1 ZINC000420408392
C=CCC[C@H]([NH2+]CCc1ccc(S(=O)(=O)N2CCCCC2)s1)c1ccco1 ZINC000556870756
CC(C)[C@@](C)(C#N)NC(=O)[C@@H](C)[NH2+][C@H](C)c1ccc(C(F)(F)F)nc1 ZINC000880097534
C=CC[NH2+][C@H]1CCO[C@H](C2CCN(C(=O)C(C)C)CC2)C1 ZINC001075385771
CC(C)[N@H+](C)CC1CCN(c2nnc([C@@H](C)Oc3ccccc3F)n2CC2([NH+](C)C)CCC2)CC1 ZINC001360769511
Cc1ccccc1-c1nnc(N2CCC(C[N@@H+](C)C(C)C)CC2)n1CCC[NH+]1CCCO[C@@H](C)C1 ZINC001492563899
C[C@H](CC#N)N(C)S(=O)(=O)N(CC[NH+](C)C)CC(=O)OC(C)(C)C ZINC000554664320
FC(F)(F)c1nc(Cl)ccc1C(F)(F)N1CC(c2[nH+]cn3cc(-c4ccoc4)ccc23)C1 ZINC001165015541
CNc1cc[nH+]cc1C ZINC000008573460
Cc1ccc(O)c2c1[C@H](C)C[C@H]2[NH2+][C@@H]1C[C@H]2CC[C@@H]1O2 ZINC001328730724
C=CCn1c(COc2cc(C)ccc2C(C)C)nnc1SCC(=O)Nc1ccc([N+](=O)[O-])cc1C ZINC000014134241
COc1ccc(C2=NN(c3ccc([N+](=O)[O-])cc3)C(=O)C2=C(C)NCCSCc2[nH]cnc2C)cc1 ZINC000020288907
C=CC[NH2+][C@H]1C[C@H](C)N(C(=O)CC(F)(F)F)C1 ZINC000988286104
c1csc(C[NH2+][C@H]2CCc3nc(NC4CC4)ncc3C2)c1 ZINC000306141850
OC[C@@H](C[NH2+]Cc1cnc(-c2ccccn2)s1)Cc1ccccc1Br ZINC000428550474
CCN(c1[nH+]ccc2[nH]ccc21)C1COC1 ZINC001166941630
CN(CC(F)(F)C(F)(F)C(F)(F)C(F)(F)C(F)(F)C(F)(F)F)c1ccc(/N=N/c2ccc([N+](=O)[O-])cc2)cc1 ZINC000097983016
CC(C)C[N@@H+]1CCC[C@H]1C(=O)N(C)CC(C)(C)C#N ZINC001262626481
Cc1nn(C)c(C)c1[C@H](C)[NH3+] ZINC000002559679
C[NH2+][C@@H]1CO[C@@H]2CCN(C(=O)CC3CC3)C[C@@H]2C[C@@]1(C)O ZINC000257313196
C#CCN(CN1C[C@]2(C[NH+]3CCC2CC3)OC1=O)C(C)C ZINC000905749196
C[C@@H](CC[NH+](C)C)NS(=O)(=O)c1cc(Br)c(F)cc1[N+](=O)[O-] ZINC000757743998
FC(F)(F)c1cccc(N2CC[NH+](CCCC[NH2+]Cc3c(Cl)nc4sccn34)CC2)c1 ZINC000048289138
ON[C@@H]1CC[NH2+]C1 ZINC000034304251
Fc1cnc(N[C@@H]2CO[C@@]3(C2)CCC[NH2+]C3)nc1 ZINC000096223711
C[NH2+][C@@H]1CCN(Cc2c([N+](=O)[O-])ncn2C)C1 ZINC000430635858
C=CCOC(=O)N1CCCC2(CC[NH+]([C@H](C)CCC[NH+](CC)CC)CC2)C1 ZINC001258907165
O=[N+]([O-])c1c(F)cc(F)cc1CO ZINC000204796262
CC(C)C[C@@H]1[NH2+][C@@]2(C(=O)Nc3ccccc32)[C@@H]2C(=O)N(c3ccc(Cl)cc3)C(=O)[C@@H]21 ZINC000016042051
CCC[N@@H+]1CCCC[C@@H]1Cn1c(C(=O)N2CCCC2)nnc1N1CC[C@@H](C[NH+](CC)CC)C1 ZINC001294694976
O=[N+]([O-])CC[N@@H+]1CC[C@@]2(CCOC2)C1 ZINC000791052406
C=CCn1c(-c2scnc2C)nnc1N1CCC(OCCCC)CC1 ZINC000647379912
C=CCc1cc(/C=N\c2sc3c(c2C#N)CC[C@@H](C(C)(C)C)C3)cc(OCC)c1OCC ZINC000409210184
CCN(CC)C(=O)C1=C(C)N=C2SC=C(CC(=O)NCC[NH+](C)C)N2[C@@H]1c1ccc(C(F)(F)F)cc1 ZINC000103306624
N#Cc1cc(-c2ccnc(Cl)n2)c(N2CC[C@@H]3[C@@H](C[C@@H](Cn4cncn4)[N@@H+]3CC3CC3)C2)cc1F ZINC001164744063
C[C@H](C#N)CN(C)C(=O)NC1CCC(C[NH+](C)C)CC1 ZINC000442240951
Cc1cccc(/N=C/c2cc(Br)ccc2Oc2ccc([N+](=O)[O-])cc2[N+](=O)[O-])c1C ZINC000409209029
COCc1cc(C)nc(N=NCc2cc(C)n(-c3ccc(I)c(C)c3)c2C)c1C#N ZINC000016282374
C[N@H+](C1CCOCC1)[C@@H]1CCCSC1 ZINC001257667374
CC(=C\c1sc2ccc3occc3c2[n+]1CCO)/C=C1\Sc2ccc3ccoc3c2N1CCO ZINC000012342774
[NH3+]CCO[N+](=O)[O-] ZINC000004214825
CC(C)[NH+](CCn1c([C@@H](C)Oc2ccccc2F)nnc1N1CCC[N@@H+](C(C)(C)C)CC1)C(C)C ZINC001360773210
C#CCN1CCC[C@H]([NH2+][C@@H]2CC[C@@H](C)SC2)C1 ZINC000886209330
CCC(C)(C)[NH2+]C ZINC000005459787
COCc1c(N[C@H]([NH3+])CCC[NH3+])cccc1OCc1ccc(OC)cc1 ZINC001170903754
O=[N+]([O-])c1ccc(COc2ccc(CN=Nc3ccc(C(F)(F)F)cn3)cc2Br)cc1 ZINC000409096622
CCCC[C@@H](Cc1ccccc1)[NH2+]CC1(CC)CC[NH2+]CC1 ZINC001246420891
CC[C@@H](CSC)[NH2+]CC[N+](=O)[O-] ZINC000905204506
C=CCOc1c(Br)cc(C[NH2+][C@H](CO)Cc2ccc(C)cc2)cc1OC ZINC000466918788
CCOc1ccc(C[NH2+]Cc2cccn2-c2nnc(N3CC[NH+](C4CCCCC4)CC3)s2)cc1OC ZINC000009265772
[NH3+]C[C@@H]1CN(S(=O)(=O)c2ccc(F)c(C(F)F)c2)C[C@@H]1C(F)(F)F ZINC000871813019
CCc1ccc([C@H](Cn2c(-c3cccn3C)nnc2N2CCCN(CC)C(=O)C2)[NH+](C)C)cc1 ZINC001305920227
Cc1ccc(C[N@@H+](CC(=O)N2CCN(c3oc(-c4ccco4)nc3C#N)CC2)C(C)C)s1 ZINC001307427997
CC(C)[NH+](C[C@@H](O)CO)C(C)C ZINC000000409167
O=S1(=O)CCC[C@@]2(CC[NH2+]2)C1 ZINC000084179185
C1C(N2CCCC2)C[NH+]1[C@H]1CCCOCC1 ZINC001170827656
CN1c2ccc(-c3ccccc3)cc2C(C)(C)/C1=C\C=C\C=C1\CCC(/C=C/C=C/C2=[N+](C)c3ccc(-c4ccccc4)cc3C2(C)C)=C1c1ccccc1 ZINC000685944396
CCOc1ccc(-c2c[nH+]c(NCc3cc(Cl)ccc3O)n2C[C@@H](C)CC)cc1 ZINC000004679300
CC(C)c1nnc2n1C[C@H]([NH2+][C@@H]1CC[C@H](C#N)C1)CC2 ZINC000333065277
CC(C)C[C@@H](Cn1c(-c2cnn(C)c2)nnc1N1CCN([C@H](C)c2nccs2)CC1)[NH+](C)C ZINC001287329160
N#CC1(C[C@@H](O)C[NH2+][C@@H]2CCCSC2)CCOCC1 ZINC000600725723
C[C@@H](NS(C)(=O)=O)c1nnc(N2CCC[C@H]([NH+]3CCCC3)C2)n1CCC[N@@H+]1CCCO[C@H](C)C1 ZINC001494519262
C=C[C@@H]1OCCC[C@H]1[NH2+]C[C@H](OC)[C@@H]1CCOC1 ZINC000660739129
O=S(=O)(CCCC(F)(F)F)NCc1ccc(N2CC[NH2+]CC2)c(F)c1 ZINC000253416052
NNc1nc[nH+]c(NN)c1Br ZINC000008615713
CC(C)(C)OC(=O)NCCCN(CCCCN(CCC[NH3+])C(=O)OC(C)(C)C)C(=O)OC(C)(C)C ZINC000044831618
CC[NH+](CC)[C@H](C(=O)N[C@@H]1C[C@H]2CC[C@@H]1[N@@H+]2CCOCC1CC1)C(C)C ZINC001111163930
Cc1ccc(Cl)c(OC[C@H](O)C[NH2+][C@@H](CCO)c2ccc(Cl)cc2)c1 ZINC000580346765
C[n+]1c(-c2ccccc2)cc(-c2ccccc2)c2c1/C(=C/C=C/C1=C3OC(c4ccccc4)=CC(c4ccccc4)=C3CCC1)CCC2 ZINC000685944220
Brc1cnc2cc(-c3noc([C@@H]4CCCC[C@@]45CC[NH2+]C5)n3)ccn12 ZINC001212121666
CC[NH+](CC)[C@@H](C)Cn1c(-c2cccc(C#N)c2)nnc1N1CCN(c2ccc(Cl)cn2)CC1 ZINC001313660650
C[C@@H]1CN(C2CC2)C[C@@H]1[NH2+][C@@H]1CSCc2ccc(Br)cc21 ZINC000658186089
CC[C@@](C)(C[NH2+]CC[N+](=O)[O-])OC ZINC000905271097
CC(C)CC[NH+]1CCC(Cn2c(CC3CCCC3)nnc2N2CC[NH+](CC(C)C)CC2)CC1 ZINC001359948982
CC(C)Cc1nnc(N2CCN(C(=O)[C@@H]3CCC[N@@H+]3C)CC2)n1CCCCC[NH+]1CCCCC1 ZINC001287462317
[NH3+]CCCn1cc(Cl)cc([N+](=O)[O-])c1=O ZINC000564926057
C[NH+](C)[C@@H]1CC[C@@H]2[C@@H](C1)OCCN2Cc1cc(F)cc(C(F)(F)F)c1 ZINC000535805673
C=CC[NH2+][C@H]1CCN(C(=O)C[C@H]2CCCOC2)C1 ZINC001019784731
O[C@@H]1C[C@@](C[NH2+]Cc2ccc(F)cc2)(COc2ccc(C(F)(F)F)cn2)C[C@@H]1O ZINC000107430392
CCCCCC(CCCCC)[N@@H+]1CCC(F)(F)[C@@H](C[NH3+])C1 ZINC001246555884
CN(CC1CCCC1)c1nnc([C@@H]2CCS(=O)(=O)C2)n1C[C@@H](C1CCCCC1)[NH+](C)C ZINC001298527279
CN(C)c1ccc([C@@H]([NH3+])CNCc2nc3ccccn3c2Br)cc1 ZINC000841041352
COc1ccc2nc(C[C@@H]3C[C@@H](C(C)C)[C@H](C[NH+](CC4CC4)CC4CC4)C=C3C)[nH]c2n1 ZINC000072320790
C[C@@H](c1cccs1)N(C)c1nnc(CC(C)(C)C)n1CCC[NH+]1CCN(c2cc[nH+]cc2)CC1 ZINC001360466082
F[C@H]1C[C@@H]2C[C@H]1C[N@@H+]2[C@H]1CCCOCC1 ZINC001170832368
C[C@H](CSc1ccc(Cl)cc1)[NH2+]CCCCCCC[NH3+] ZINC001172872485
C=CCN(C(=O)C1CC2(C1)C[NH2+]C[C@H]2C#N)[C@H](C)COC ZINC000884400782
C=CC[NH2+][C@@H]1CCCC[C@H]1NC(=O)[C@H]1CCCOCC1 ZINC001085184741
COc1cc(C[NH2+]C2CC(C)(C)[NH2+]C(C)(C)C2)ccc1OCc1ccccc1 ZINC000008775644
CCOc1cc(C[NH2+][C@@H](C)C23CC4CC(CC(C4)C2)C3)cc(Br)c1OCc1ccc(Cl)cc1 ZINC000016688419
C=C(Br)Cc1cc(-c2cc(CC(=C)Br)c(O)c(C[NH+](CC)CC)c2)cc(C[NH+](CC)CC)c1O ZINC000098174857
N#C[C@@H]1CC[C@@H]([NH2+]C[C@@H]2CCCCS2(=O)=O)C1 ZINC000333115731
C#CC[NH2+][C@H]1C[C@H](NC(=O)C2(F)CCCCC2)C12CCC2 ZINC001078771087
CCC[NH+](CCC)CCCOC(=O)c1ccc2oc3ccc(C(=O)OCCC[NH+](CCC)CCC)cc3c2c1 ZINC000005492647
C=CCn1c(SCc2c(Cl)cccc2Cl)nnc1-c1ccoc1C ZINC000006911898
CCCCC[C@H](O)/C=C/[C@H]1CCC(=O)[C@@H]1CCCCCCC(=O)OC(CO[N+](=O)[O-])CO[N+](=O)[O-] ZINC000012658866
CCCC[NH+](CCCC)CCC[NH2+]C[C@@H]1C(=O)O[C@@H]2C[C@@]3(C)CCC[C@H](C)C3=C[C@H]12 ZINC000012865636
CCN1C(=O)N(CC(=O)N(CC[NH+](C(C)C)C(C)C)C(C)C)C(c2ccccc2)(c2ccccc2)C1=O ZINC000095918147
CCC(CC)[C@@H](Cn1c(-c2cccc3cccnc32)nnc1N1CC[NH+](C(C)(C)C)CC1)[NH+](C)C ZINC001545807698
Cc1c(C)c(C)c(-n2c(=O)n(C)c(=O)n2-n2c(=O)n(C)c(=O)n2-c2c(C)c(C)c(C)c(C)c2C)c(C)c1C ZINC000001652846
O=[N+]([O-])c1ccc(Br)nc1F ZINC000261494105
CCCCCC(CCCCC)[NH2+]C[C@H]1CC2(CC[NH2+]CC2)O1 ZINC001246128555
CC(C)c1cnc(N[C@H]2C[NH2+][C@@H]3CCO[C@@H]32)nc1 ZINC001163332707
C[NH+](C)CCN(Cc1ccc(F)cc1)C(=O)C(=O)Nc1ccn(-c2cc[nH+]cc2)n1 ZINC000437218772
CC[NH+](CC)C1CCN(c2nnc([C@H](C)NS(C)(=O)=O)n2CCc2ccc3[nH]ccc3c2)CC1 ZINC001295463001
C[C@@H]1C[C@@H]([NH2+][C@@H]2C=CCC2)c2c1c(F)ccc2O ZINC000850507178
Cc1ncc([N+](=O)[O-])n1C(C)C ZINC000104835969
Cn1n[s+]cc1C(C)(C)C ZINC000003844534
C[C@@]1(CO)CC(F)(F)CN1Cc1ccc(F)c(F)c1Cl ZINC001232874041
C=C(Cl)C[NH2+][C@H]1C[C@H](C)N(C(=O)Cc2nonc2C)C1 ZINC000989627156
C[NH+]1CCN(Cc2cn3c(n2)CN(c2ccc(OCC4CC[NH2+]CC4)cn2)CC3)CC1 ZINC001164796423
C[NH+](C)[C@@H]1CC[C@H]2[C@@H](C1)OCCN2Cc1cnn(Cc2ccc(C(F)(F)F)cc2)c1 ZINC000428258401
Cc1nccnc1N1CCN(c2nnc(CC(C)(C)C)n2C[C@@H]2C[N@H+](CC(C)C)CCO2)CC1 ZINC001290537385
CC[C@H](C)N1C(=O)S/C(=C/c2cc(C)n(-c3ccc(N(CC)CC)cc3)c2C)C1=O ZINC000409019004
Clc1cc(C2CC[NH2+]CC2)nc(N2CC[N@@H+]3C[C@@H](Oc4cncnc4)C[C@@H]3C2)n1 ZINC001164739620
CCOC[C@H](O)C[N@H+](Cc1c(C)nn(-c2ccccc2)c1Oc1cccc(F)c1)C(C)C ZINC000036346313
CC/C(=C(/CC)c1ccc(OCC[NH+](C)C)cc1)c1ccc(OCC[NH+](C)C)cc1 ZINC000001620712
COc1ccc([C@H](C)[NH2+][C@@H](C)Cn2cncn2)c(Br)c1 ZINC000195550581
NC(N)=NS(=O)(=O)c1c(F)c(F)c(F)c(F)c1F ZINC000013808043
Cc1nc(CN2CCO[C@H]3C[NH2+]CC[C@H]3C2=O)cs1 ZINC000096107104
C[NH2+][C@@H](CC(C)(C)C)C(=O)N[C@@H]1CC[C@H](C#N)C1 ZINC000424215858
NS(=O)(=O)c1ccc(CC[NH2+]C[C@@H](O)COC(c2ccccc2)c2ccccc2)cc1 ZINC000012895244
C[C@@]([NH3+])(C(=O)N1CCC[C@H](c2ncc[nH]2)C1)c1ccc(Br)cc1 ZINC000261843453
Cc1ccc([C@@H](C)NS(=O)(=O)c2ccc(C)c([N+](=O)[O-])c2)cc1 ZINC000044902017
CNS(=O)(=O)c1ccc([C@@H](C)[NH2+][C@@H](C)c2c(C)noc2C)cc1 ZINC000168242208
CC(C)Oc1ccc([C@H]2C[N@H+](Cc3cccc(OCc4cccnc4)c3)[C@@H]3CC[NH2+]C[C@@H]32)cc1 ZINC000257303815
Cc1nn(Cc2ccccc2Cl)c(C)c1C[NH2+]Cc1ccc(OC2CC[NH+](C)CC2)cc1 ZINC001461492946
CCC[N@@H+]1CC[C@@H](Cn2c([C@@H](C)NS(C)(=O)=O)nnc2N2CCC([NH2+]C(C)C)CC2)C1 ZINC001500922886
Cc1cc(C(=O)CN(C)Cc2ccc(Cl)s2)c(C)n1-c1ccc(S(N)(=O)=O)cc1 ZINC000018939090
c1cc2ccnc(N3CCC[C@@H]4[NH2+]C[C@@H]43)c2o1 ZINC001165392916
C[C@@H](CO)[N@@H+]1CCCN(Cc2cc(C#N)cs2)CC1 ZINC000347285263
COCCc1nccc(C[C@H]2[C@H]([NH2+]Cc3ccc(Cl)cc3)C[C@@H](O)[C@@H]2CO)n1 ZINC000604382193
Cc1nc(C)c(C)c(N2CC[C@H]3C[C@@]3([NH3+])C2)n1 ZINC001165329264
Cc1cc(C)n(Cc2nnc(N3C[C@H](C)OC4(CCOCC4)C3)n2CC[NH+](C(C)C)C(C)C)n1 ZINC001304751952
CCC[NH+](CCC)CCCC(=O)NC[C@@H]1C[N@H+](CCC[C@H](C)O)C[C@H]1C ZINC001102507870
Nc1nc(CCC[NH2+]C2CCN(c3ncnc4ccsc43)CC2)cs1 ZINC000095508301
Cc1ccc(C(=O)N2CC[NH+](C3CCCC3)CC2)c(C2CC[NH+](Cc3ccccc3C(F)(F)F)CC2)n1 ZINC000034725984
O=[N+]([O-])[C@@H]1CC2CCC1CC2 ZINC000002042262
C[C@@H]1C[N@@H+](C2CCN(c3ncc([N+](=O)[O-])cc3Br)CC2)CCO1 ZINC000301521038
Cc1cc(C)[n+](C)c(C)c1 ZINC000001597043
N#C[C@]1(NC2CCC([NH+](Cc3ccccc3)Cc3ccccc3)CC2)CC[NH2+]C1 ZINC001246192902
C=CCn1c([C@@H]2CC[C@H](C)O2)nnc1N1CCC(C[N@@H+](C)C(C)C)CC1 ZINC000566661221
CCC[N@@H+]1CCCC[C@@H]1c1ccc(N(c2nc(N3CCCC3)nc3c2C[NH2+]CC3)C2CC2)nc1 ZINC001164843953
C[C@@H](Cc1ccccc1[N+](=O)[O-])[NH2+]CCN(C)S(=O)(=O)c1cccs1 ZINC000449209722
CC1(CCSC(N)=[NH2+])C(=O)NC(=O)NC1=O ZINC000004897622
C#CCC[NH2+]CC1CCN(C(=O)/C(C)=C\CC)CC1 ZINC001204673473
CC(C)(C)Nc1ncnc(N)c1[N+](=O)[O-] ZINC000003998845
Cc1nn(C)c(C)c1C[NH2+]C(C)C ZINC000002559681
O=C(N[C@@H]1CC[N@@H+]2CCCC[C@H]12)[C@@H]1CCc2n[nH]nc2C1 ZINC000328781945
CC(C)[N@H+](C)CCCn1c([C@@H]2CCC(=O)N2)nnc1N1CCN(CC[NH+]2[C@@H](C)CC[C@@H]2C)CC1 ZINC001509513997
CC(C)[N@@H+]1CCCN(c2nnc(Cc3ccc(Cl)cc3)n2CC(C)(C)C[NH+]2CCCC2)CC1 ZINC001360146163
CCCCCCCCCS(=O)(=O)N1CCC[C@H]([C@H]2C[C@@H]([NH3+])CCO2)C1 ZINC000846229442
CC(C)[NH2+]Cc1ccc(-c2ccc(Br)cc2Br)o1 ZINC000013730760
Cc1cc(C#N)cc(N2CC[C@@H](C(F)(F)F)[C@@H]([NH3+])C2)n1 ZINC000717064745
CCCCCC[C@H](CCCC)[NH2+]C[C@@H]1C[NH2+]CCC1(F)F ZINC001246089780
CC(C)c1noc([C@@H](C)Sc2nc(C(F)(F)F)ccc2C#N)n1 ZINC000275026532
C#CCC[NH2+][C@@H]1CN(C(=O)C(C)(C)S(C)(=O)=O)C[C@H]1c1cncn1C ZINC001131086334
Nc1ccc(F)c(F)c1[N+](=O)[O-] ZINC000004348058
COc1c(Br)cc(C=NNC(N)=[NH2+])cc1Br ZINC000033362275
Brc1ccc2c(c1)[C@H]1[C@H]([NH2+]Cc3cc(-c4nn[nH]n4)cs3)[C@H]1C2 ZINC001573279499
Cc1ccnc(Sc2nnc(C3CC[NH2+]CC3)n2C(C)C)c1C#N ZINC000253419192
Cc1cc(N2CCC3(CCC(=O)N(CCCn4ccnc4)C3)CC2)nc(N)[nH+]1 ZINC000091587182
Cc1cc2ncn(C[C@H](O)C[NH2+][C@@H](C)c3cccc(-c4nn[nH]n4)c3)c2cc1C ZINC000826272871
CC[C@]1(C)CN(c2nnc(-c3cc(Br)c[nH]3)n2C[C@@H](C2CC2)[NH+](C)C)CCO1 ZINC001305886095
CO[C@H]1CCC[C@@H]([NH2+][C@H]2C[C@@H](C(=O)N3CCSC3)N(C(=O)OC(C)(C)C)C2)C1 ZINC001170040091
C=CCOCC[NH2+][C@@H]1CN(C(=O)CCC[NH+](CCC)CCC)C[C@H]1C ZINC001216348451
CC[NH+](CC)[C@H](C(=O)N[C@@H]1C[C@H]2CC[C@@H]1[N@@H+]2CCCOC(C)C)C(C)C ZINC001111164200
CC1(O)CCC([NH2+]CC[N+](=O)[O-])CC1 ZINC000905157232
COCC[N@@H+]1CCN(c2nnc([C@@H]3CCOC3)n2CC(C)(C)[NH+]2CCC(OC)CC2)C[C@@H]1C ZINC001504920961
Cc1cc(NC[C@@H]2CO[C@@H]3C[NH2+]C[C@H]23)cnc1C ZINC001163106156
CC(C)[N@H+](C)CCCn1c([C@H]2CN(S(C)(=O)=O)CCO2)nnc1N1CCC[NH+](C(C)C)CC1 ZINC001509518431
CCC1=NC(C)(C)CO1 ZINC000000156967
C[NH+](C)CCOCc1ncn2c1CN(c1cccc(N3CCOCC3)[nH+]1)CCC2 ZINC001165002536
O=C(CC[NH2+]CCc1ccc(Cl)c(Cl)c1)N(CC[NH2+]CCc1ccc(O)c2c1OCC(=O)N2)C1CCCCC1 ZINC000072316825
CCOCC[N@@H+]1CCN(c2nnc([C@@H]3CCO[C@H]3C(C)(C)C)n2Cc2ccc(C#N)o2)C[C@@H]1CC ZINC001314498853
O=[N+]([O-])c1cc(Br)ccc1C[NH2+]C[C@@H](O)COC1CCOCC1 ZINC000905429349
Cc1nc(CN2CCO[C@@H]3C[NH2+]C[C@@H]3C2)cs1 ZINC000306123311
Cc1ccc(N(C)C2CC[NH+]([C@@H]3CC[C@H](C#N)C3)CC2)nn1 ZINC000328718348
COCCO[C@H](C)c1nnc(N2CC[C@H](C)C(C)(C)C2)n1C[C@@H](c1ccc(F)cc1)[NH+](C)C ZINC001316174544
CC1(C)COC[C@H]1[NH2+]C[C@H](O)C1CCC1 ZINC000316246768
CC(C)[N@H+](C)Cc1cn2c(n1)CN(S(C)(=O)=O)CC2 ZINC000096197210
CCC1(C[NH2+]C[C@H](C)O)CCOCC1 ZINC000308559263
Cc1csc(C)[n+]1C ZINC000000160217
C[C@H]([NH2+]Cc1ccc([C@]2(C)NC(=O)NC2=O)cc1)c1ccc(N2CCNC2=O)cc1 ZINC000786822067
C#CC[NH2+][C@H]1CCN(C(=O)c2ncoc2C2CC2)[C@@H](C)C1 ZINC001044813300
Fc1ccccc1Cn1nc(C[NH2+]CCCSc2nnnn2-c2ccccc2)c(-c2ccccc2)n1 ZINC000261491722
Cc1cnc(Cl)c(-n2cc(C[NH3+])cn2)n1 ZINC001157474273
O=S1(=O)CC[C@H]([NH2+][C@@H]2CCC[C@H](C(F)(F)F)C2)c2cccc(F)c21 ZINC000376321603
C(/C=C\c1n(-c2ccccn2)c2ccccc2[n+]1-c1ccccn1)=C1N(c2ccccn2)c2ccccc2N1c1ccccn1 ZINC000103438594
OC[C@@H](Cc1ccc(F)cc1)[NH2+]Cc1ccc(OC(F)(F)[C@@H](F)C(F)(F)F)cc1 ZINC001202233055
CC(C)[N@@H+]1CCC[C@@H]1C(=O)N1C[C@H]2CCN(C(=O)[C@H]3C[C@H]4C[C@H]4C3)C[C@H]21 ZINC000972152075
C#CCC1(C(=O)N2CC[C@@H](C)[C@H](C[NH2+]CCF)C2)CCC1 ZINC001132889013
COC(=O)C12CC([NH2+]C[C@@H](O)C(C)(C)C)(C1)C2 ZINC001253740568
COCCN1CCN(c2nnc([C@@H]3CCO[C@H]3C(C)(C)C)n2C[C@@H](C2CCCCC2)[NH+](C)C)CC1 ZINC001301934441
Cc1cc(C)n(Cc2nnc(N3CCN(Cc4csc(C)n4)CC3)n2CCC[N@@H+](C)C(C)C)n1 ZINC001290647754
Cc1cc2ncnc(N3C[C@@H]4C[NH2+][C@@H]4C3)c2s1 ZINC001157623853
C=CCc1cc(CNc2ccc(Br)c(Cl)c2)cc(OCC)c1OCc1ccc(Cl)cc1 ZINC000408559453
C[C@H](O)[C@@](C)(C[NH2+]Cc1cn(CCC#N)nc1-c1ccccc1)Cc1ccccc1 ZINC000480451197
C=CCCNC(=O)N[C@@H]1C[C@]2(C[N@@H+](C)[C@@H]2C(C)C)C[C@H]1O ZINC000923222592
CC[NH+]1CCN(c2c(C[N@@H+](Cc3cccc(C)c3)CC(C)C)c(C)nn2-c2ccc(F)cc2)CC1 ZINC000034836374
C=C(C)[C@@H]1OCCC[C@@H]1C(=O)NCC[NH2+]CC1(CS(C)(=O)=O)CC1 ZINC001135061470
COc1cc(C[NH2+]C[C@@H](C)Cn2ccnc2)cc(Br)c1OC(F)F ZINC000062254311
C#CC[NH2+][C@@H]1CCCN(C(=O)[C@H]2CCCC23CC3)C1 ZINC000999509169
Cc1c(C)n(CC[NH+](C)C)c2ncn3nc(CO/N=C/c4ccc(Cl)cc4)nc3c12 ZINC000013607872
CC12CC(C1)C[N@@H+]2CC[N+](=O)[O-] ZINC000931079085
CC(C)C[N@@H+]1CCC[C@@H](Cn2c(CC(C)(C)C)nnc2N2CCC([NH+]3CCCCC3)CC2)C1 ZINC001360010438
C1CCCC(c2noc([C@H]3CCCCC[NH2+]3)n2)CC1 ZINC000083255157
[NH3+]Cc1n[nH]cc1[N+](=O)[O-] ZINC000026254162
C=CC[N@H+]1CC[C@H]2[C@@H]1CCCN2C(=O)CC(C)(F)F ZINC001049700351
CCN(CC)C1=[NH+]CCN1 ZINC000001665440
CSc1ccc(Oc2cc(N3CCC4(CCC[N@@H+]4Cc4csc(C)n4)CC3)ncn2)cc1 ZINC001164691313
[NH2+]=CCCN(CCC=[NH2+])c1ccc(/C=C2/CN(NC(=O)c3ccc(Cl)cc3)C(c3ccccc3)=N2)cc1 ZINC000016957850
Cc1cccn2cc(CN3CC(C)(C[NH3+])C3)nc12 ZINC001206718265
Cc1ccc(O)c(C[N@@H+](C)[C@@H]2COC[C@H]2O)c1 ZINC000289916994
C[NH2+]C(C)(C)CNc1ccc(S(=O)(=O)Nc2ccc(C)cc2C)cc1[N+](=O)[O-] ZINC000089614184
OCc1ccc(N2CC[NH2+]CC2)nc1 ZINC000040538655
CCCc1nn(-c2cccc(F)c2)c(N2CC[NH+](CC)CC2)c1CN(Cc1ccoc1)C(C)C ZINC000034836555
COc1ccc(CC[N@@H+](Cc2cc(OC)c(OC)cc2OC)CC2CC[NH+](C)CC2)cc1 ZINC000014974213
CCC[C@@H]1[NH2+]CCCS1 ZINC000003640488
C[C@@H](Nc1ncnc2c1c(Br)nn2C)[C@@H]1CCC[N@@H+](C2CCC2)C1 ZINC000302030823
CC(C)(C)OC[C@H](O)C[NH2+][C@H]1COC(C)(C)C1 ZINC000396514356
C[N+]1(C)[C@@H]2C=CC[C@H]1CSC2 ZINC000006519805
C=CC[N@H+](Cc1cc(Br)cs1)[C@H](C)c1cccc(-n2cnnn2)c1 ZINC000539831252
CC(C)Cc1nnc(N2CCN([C@@H](C)c3ccc(F)cc3F)CC2)n1C[C@@H](C)c1nccs1 ZINC001359849544
CC(C)N(C)Cc1nn(-c2cnc(Cl)nc2Oc2ccc(F)cc2)c2c1CC[NH2+]C2 ZINC001164680552
Cc1nc(C[N@@H+]2CCCC23CCN(c2cc4nc(Cl)cnc4cc2F)CC3)cs1 ZINC001164691639
Cn1ccnc1C[NH2+]C[C@H]1CCCn2cc(C(C)(C)C)nc21 ZINC000084284642
Cc1ccc(/C=C2/C(=N)N3N=CSC3=NC2=O)o1 ZINC000033457486
C[C@@H]1CN(C(=O)[C@H]2C[C@H]2C(=O)N(C)C)C[C@H]1CC[NH2+]Cc1cscn1 ZINC001104689788
C=C(C)Cn1c(CC)nnc1N1CCC2(CC1)OCCc1ccsc12 ZINC000549270899
Cc1cc(NC2CC[NH+](C(C)C)CC2)c(C#N)c(NC2CC[NH+](C(C)C)CC2)n1 ZINC000596062963
C=CCNC(=O)C[NH2+][C@@H]1CN(C(=O)C2(NC(C)=O)CCCC2)C[C@H]1C ZINC001316596859
Cc1nnc2ccc(-c3noc([C@@H](C)c4ccccc4C(F)(F)F)n3)cn12 ZINC000683600311
CSCC[C@@H]1[NH2+][C@@]2(c3ccccc3N(Cc3ccc(Cl)c(Cl)c3)C2=O)[C@@H]2C(=O)N(c3cccc(C(F)(F)F)c3)C(=O)[C@@H]21 ZINC000150386076
CCC[NH2+][C@H](C)CC ZINC000002522808
C[NH+](C)[C@@H](Cn1cnc2c3c(sc2c1=O)SCC(=O)N3)c1ccc(C(C)(C)C)cc1 ZINC000035671332
COc1ccc(C[NH2+]Cc2ccc(C)cc2)cc1OC[C@@H](O)C[N@H+](C)C(C)C ZINC000012703691
CC[C@H](C)C[NH2+]CC[C@@H]1CN(C(=O)CS(=O)(=O)CCOC)C[C@H]1C ZINC001104356505
CN(Cc1ccco1)Cc1cncc2c1CCN(c1ccc3ccc4ccc(Cl)nc4c3n1)C2 ZINC001164908983
COCCCn1cc(Nc2nc(Cl)ccc2Cl)cn1 ZINC001210422891
[NH3+]CCc1nccn1-c1cc(F)cc2[nH]ccc21 ZINC001166351466
Cn1ccnc1-c1nc(NCC(C)(C)C[NH+](C)C)ncc1-c1cccc(F)c1 ZINC000019085024
CC(C)[NH+]1CCC(O)(Cn2c(N3CCN(C(=O)C[NH+]4CCCC4)CC3)nnc2C(C)(C)C)CC1 ZINC001509556225
CCCCOC[C@@H](O)C[N@H+](Cc1c(-c2ccccc2)nn(C)c1Oc1ccccc1OC)[C@@H](C)CC ZINC000036313786
C[C@@H](CCCOS(C)(=O)=O)[C@H]1CC[C@H]2[C@@H]3CC[C@H]4CCCC[C@]4(C)[C@H]3C[C@@H](OS(C)(=O)=O)[C@]12C ZINC000118925160
C[NH+](C)C[C@@H](CC[C@@H](C[NH+](C)C)C(O)(c1ccccc1)c1ccccc1)C(O)(c1ccccc1)c1ccccc1 ZINC000008925977
N#Cc1ccc(C[NH2+]C[C@@H](O)COc2ccc(C(F)(F)F)cc2)c(C(F)(F)F)c1 ZINC000567088033
C=CCN1C(=O)C(=Cc2cc(C)n(-c3ccc(C)c([N+](=O)[O-])c3)c2C)C(=O)NC1=S ZINC000002726855
C=C[C@@H]1OCCC[C@H]1C(=O)NCC[NH2+][C@@H](C)C(=O)NC(=O)NC1CC1 ZINC001127613285
FC(F)(c1cc(Cl)nc(-c2ccncc2)n1)N1Cc2ncnn2C2(CC[NH2+]CC2)C1 ZINC001164415366
CC[N@H+](CCn1c(-c2ccc(C#N)cc2)nnc1N1CCN([C@@H](C)c2nccs2)CC1)C(C)C ZINC001313806609
CC(C)[NH2+]C1CCN(c2nnc(CCCc3ccccc3)n2CC2([NH+](C)C)CCCCC2)CC1 ZINC001360310071
C=C(Cl)C[NH2+][C@@H]1CN(C(=O)c2cnn(C)c2)C[C@@H]1C ZINC001054374466
CCN(CC)c1ccc(/C=N/NC(F)(F)C(F)(F)C(F)(F)F)c(OCc2ccc(Cl)c(Cl)c2)c1 ZINC000409040767
CCOC[C@@H](O)C[N@@H+](Cc1c(C(C)C)nn(-c2ccccc2)c1Oc1cccc(F)c1)CC1CC1 ZINC000036308046
C[NH+]=C(NC[C@@H]1CC=CCC1)N(C)Cc1csc([C@@H](C)OC)n1 ZINC000156300948
CCCC[C@@H](CC)COC1=CC(=O)C(=C2NC(c3ccc(OC)cc3)=[NH+]C(=C3C=CC(OC[C@@H](CC)CCCC)=CC3=O)N2)C=C1 ZINC000100736009
Cn1cc(C[NH2+]C(C)(C)COc2ncccc2Br)c([N+](=O)[O-])n1 ZINC000602797609
Cc1ccc(C2(C[NH2+][C@@H](C)CCCCn3c(=O)c4c(ncn4C)n(C)c3=O)CC2)nc1 ZINC001169184461
COCCO[C@H](C)c1nnc(N2CCO[C@@](C)(C(C)(C)C)C2)n1C[C@H]1C[N@H+](CC(C)C)CCO1 ZINC001302096482
C[NH2+]Cc1ccc(C)s1 ZINC000005969508
C=C(Cl)C[NH2+][C@H]1C[C@H](NC(=O)c2cocn2)C12CCC2 ZINC001078579119
C[NH2+]CC[C@@H](C)[N@H+](C)CCC(c1ccccc1)c1ccccc1 ZINC001246881843
Cc1ccccc1Cc1nnc(N2CCC(N(C)S(C)(=O)=O)CC2)n1C[C@@H](CC(C)C)[NH+](C)C ZINC001304550347
CC(=O)c1c(C)[nH]c(C(=O)Nc2ccn(-c3ccc(C)cc3)n2)c1C(C)C ZINC000655314851
CC(C)[N@@H+]1CCCN(c2nnc(-c3ccc(Cl)cc3Cl)n2CC(C)(C)C[NH+](C)C)CC1 ZINC001360144119
C#CCC[N@H+]1CC[C@@H]2CN(C(=O)C3=CCOCC3)CC[C@H]21 ZINC001036695613
NC(=[NH2+])N1CCC1 ZINC000026510259
CC(C)[N@H+](C)Cc1cnc2n1CCN(C(F)(F)c1cnc3c(Cl)ncnc3c1)[C@@H]2C ZINC001164856259
C=CC[C@@H](CO)[NH2+][C@@H](C)c1sc(-c2ccc(Br)cc2)nc1C ZINC000186713536
[NH3+][C@@H](CC1CC1)C(=O)N[C@@H]1CCN(c2ncc(C(F)(F)F)cc2Cl)C1 ZINC000884230680
NC1(C(F)(F)F)C[NH2+]C1 ZINC000060280119
CC[C@@H](Cn1c(CC(C)(C)C)nnc1N1CC[C@@H](C[NH+](CC)CC)C1)[N@@H+]1CCc2ccccc2C1 ZINC001545994818
N#Cc1ccc(C[NH2+]C2CCN(CCC(F)(F)F)CC2)c(F)c1 ZINC000180164287
CCc1nc(C)c([C@H](C)N(C)c2nnc([C@H]3CCS(=O)(=O)C3)n2C[C@H](C)[NH+](C)C)s1 ZINC001292675601
CCS(=O)(=O)NC[C@]12COC[C@H]1C[N@@H+](C(C)C)C2 ZINC000096108382
CC1CC[NH+](C[C@@H](O)COc2ccc(S(=O)(=O)c3ccc(OC[C@H](O)C[NH+]4CCC(C)CC4)cc3)cc2)CC1 ZINC000101210492
CCCCO[C@@H]1C[C@@H]([N@H+](C)Cc2cnc3ccc(-c4nn[nH]n4)cn23)C1(C)C ZINC000825291384
CC(C)Cc1ccc([C@H](C)[NH2+]CC(=O)Nc2cc(C(F)(F)F)ccc2-n2cncn2)cc1 ZINC000013112427
CC[NH+](CC)[C@H](C)Cn1c([C@@H]2CN(S(C)(=O)=O)CCO2)nnc1N1CCC[C@@H]([NH+]2CCCC2)C1 ZINC001501802367
CC(C)[C@@H](CO)C[NH2+]CC[N+](=O)[O-] ZINC000905352147
CC(C)[N@H+](CCC[NH3+])[C@H](C)CC(C)(C)SCc1ccco1 ZINC001258295647
CC(C)Cc1nnc(N2CCC(n3ccc([N+](=O)[O-])n3)CC2)n1C[C@@H](c1ccco1)[NH+](C)C ZINC001302896299
C=CCOc1c(Br)cc(C[NH2+][C@@H]2CCC[C@H](CO)C2)cc1OCC ZINC000414583199
CC(C)C[NH+]1CCN(c2nnc(Cc3ccc(Cl)cc3)n2CCC[N@H+](C)C2CCCCC2)CC1 ZINC001360029892
COc1ccc(-n2nc(C(C)C)c(C[N@H+](C[C@@H](O)c3ccccc3)C(C)C)c2Oc2ccccc2)cc1 ZINC000036346466
Cc1cc(/C=N/n2cnnc2)c([O-])c([N+](=O)[O-])c1 ZINC000000295618
CC(C)[C@H](C(=O)N1CCC[C@@](C)(C#N)C1)[NH+](C)C ZINC000612367413
CC(C)(C)OC(=O)N1CCO[C@@]2(C1)C[NH2+]CCOC2 ZINC000091303535
C[C@H](Cc1ccc(Br)cc1F)[NH2+][C@@H](CO)c1ccsc1 ZINC000471612870
CC(C)[N@@H+]1[C@H](Cn2cccn2)C[C@H]2CN(C(F)(F)c3nc4[nH]cnc4c(Cl)n3)CC[C@@H]21 ZINC001164840627
Cc1ccc(C[C@H](CO)[NH2+]Cc2ccc(S(N)(=O)=O)c(Br)c2)cc1C ZINC001308426220
C=CC[C@@H](C)[NH2+][C@@H](c1nccn1CC)c1ccc(I)cc1 ZINC000180173938
CC#CC[NH2+][C@@H]1C[C@@]2(CN(C(=O)CS(C)(=O)=O)[C@H]2C(C)C)C[C@H]1O ZINC001105603181
CCCCN1c2ccccc2C(C)(C)/C1=C\C=C\C1=[N+](CCCC)c2ccccc2C1(C)C ZINC000025762316
C=CCc1cc(CN=Nc2ccc([N+](=O)[O-])cn2)cc(OCC)c1OCc1ccc([N+](=O)[O-])cc1 ZINC000408908852
Cc1nc(-c2c(C)c(C)nn(C)c2=O)sc1C(=O)Nc1ncc(Cc2ccc(C#N)cc2)s1 ZINC000195689064
CCC[C@@H](Cc1ccccc1)[NH2+]C[C@@H](C)CC(C)(C)CC[NH3+] ZINC001258653706
CO[C@@H]1O[C@H](OC)[C@@H]([NH+](C)C)[C@@H]1O ZINC000059991020
CSC1=NSC2=NC(=O)/C(=C\c3cccn3-c3ccc(C)c(C)c3)C(=N)N12 ZINC000004909241
[NH3+]C1CCC(O)(CO)CC1 ZINC000085400318
C[C@H](CC[NH2+][C@@H]1CCC[C@@H]2O[C@@H](CC#N)C[C@@H]21)NC(=O)OC(C)(C)C ZINC000378448317
C[C@H]([NH2+][C@H]1CCS[C@H]1C)c1cc(F)ccc1O ZINC000383865264
C#CC[NH2+][C@H]1CN(C(=O)c2cncc3[nH]ccc32)C[C@@H]1C ZINC001054857404
C=C1CC[NH+](C[C@H](O)CC2(C#N)CCOCC2)CC1 ZINC000599286730
C=CC1CCN(C(=O)[C@H]2CC[NH2+][C@H]2C(C)C)CC1 ZINC000336008069
C=C[C@@H]1OCC[C@H]1C(=O)N[C@@H]1CC[N@@H+]2CCCC[C@@H]12 ZINC000448706698
O=[N+]([O-])c1cc2c(cc1F)C[NH2+]CC2 ZINC000095093102
CCOc1cc(C[NH2+]CCSc2nnnn2C)cc(Br)c1OCc1ccc(Cl)cc1 ZINC000016688440
Cn1cc(C[NH2+][C@@H]2CC[C@@H](C#N)C2)c(C(F)(F)F)n1 ZINC000442821573
CCCC[C@@H](C[NH3+])NS(=O)(=O)c1ccc([N+](=O)[O-])c(Br)c1 ZINC000125005054
Cc1cc(/C=C2/C(=N)N3C=CSC3=NC2=O)c(C)n1-c1cccc(C)c1C ZINC000020037198
[NH2+]=C(CN1CC[C@@](O)(C(F)(F)F)C1)NO ZINC000380058800
Cc1nc(-c2ccccc2)sc1-c1nnc(N2CC[NH+](CC(C)C)CC2)n1CCC[N@H+](C)C(C)C ZINC001360910440
C=C(C)Cn1c(CCCC)nnc1Nc1ccn(CCC(F)(F)F)n1 ZINC000424219533
COCC[NH2+]C(C)(C)C ZINC000002516967
C=CCOc1ccc(Br)cc1/C=N/c1oc(-c2ccccc2)c(-c2ccccc2)c1C#N ZINC000014408469
C=CCC[NH2+][C@H](C)[C@H]1CCCN(C(=O)C(C)C)C1 ZINC001268171034
Cc1noc2nc(C(C)C)cc(-c3nc(-c4ncsc4Cl)no3)c12 ZINC000581522543
C[NH+](C)CCN1CC[C@@H]2[C@@H]1CCN2C(F)(F)c1cnc(Cl)c(-c2cccc(C#N)c2)c1 ZINC001164933076
C[C@@H]1C[C@@H]([NH3+])CN1CCn1cc([N+](=O)[O-])cn1 ZINC000601329075
Cc1sc(-c2c(-c3ccccc3)c(C)c3n(C)c4ccccc4n23)[n+](-c2ccccc2)c1C ZINC000042682194
C=CC(=O)OCCC(F)(F)C(F)(F)C(F)(F)C(F)(F)C(F)(F)C(F)(F)C(F)(C(F)(F)F)C(F)(F)F ZINC000095681737
O=[N+]([O-])c1ncc(Br)cc1F ZINC000221913704
Cc1cc(C(=O)[C@@H](C)Oc2ccc(S(N)(=O)=O)cc2[N+](=O)[O-])c(C)n1-c1ccc(Cl)cc1 ZINC000012589091
CC(C)[N@H+](C)Cc1cnc2n1CCN(C(F)(F)c1cc(N(C)C)nc(Cl)n1)[C@@H]2C ZINC001164861219
O=[N+]([O-])c1cccc(-c2cc(C(F)(F)N3[C@@H](C(F)(F)F)CCC34CC[NH2+]CC4)cnc2Cl)c1 ZINC001164413424
C[C@H]([NH2+]Cc1cc[nH]c1)c1ccccc1Br ZINC000072302962
CC(C)[C@H]([NH3+])CCN(C)S(=O)(=O)c1ccc([N+](=O)[O-])cc1Br ZINC000440437754
C[C@@H](Cn1cncn1)NC(=O)C(=O)N(CC[NH+](C)C)CC[NH+](C)C ZINC000560852804
CS[C@H]1CN(c2cncc(C#N)n2)C[C@@H]1[NH+]1CCCC1 ZINC000583865016
CO[C@H]1O[C@@H](C[NH2+]CCO)[C@@H]2OC(C)(C)O[C@@H]12 ZINC000004802563
CC(C)COCC[NH2+]CC[C@@H]1CN(C(=O)CN2CCCNC2=O)C[C@H]1C ZINC001104384082
CCC(CC)NC(=O)c1nnc(N2CCC[C@@H]2c2csc(C)n2)n1C[C@@H](C)c1c(C)noc1C ZINC001545910959
C/C1=N\CCNCC[NH2+]CC/N=C(\C)c2cccc1n2 ZINC000022040632
CCC[N@H+](Cc1sccc1C)Cc1c(CC)nn(-c2ccccc2)c1N1CC[NH+](CC)CC1 ZINC000034836891
C[NH+](C)CCN1CC[C@@H]2[C@H]1CCN2[C@](F)(COc1cncc(Cl)n1)C(F)F ZINC001164930189
CC[C@]1(C)COCC[N@@H+]1C[C@@H](O)CC(C)(C)C#N ZINC000598599389
CCc1nc(CCNS(=O)(=O)c2cc([N+](=O)[O-])c(C)c([N+](=O)[O-])c2C)cs1 ZINC000790838363
C#C[C@@H](C)N(C)c1nnc(CC[NH+]2CCN(c3ccccc3)CC2)n1C[C@@H](CC)[NH+]1CCCC1 ZINC001286304166
N#Cc1sc2[nH]c(=O)c(-c3cccs3)cc2c1N ZINC000016430720
C[C@H]1[NH2+]CC[C@H]1Nc1nncc2cc(F)ccc21 ZINC001162667040
CCN(CC)S(=O)(=O)c1ccc(C[NH2+][C@@H](C)CCc2ccc(OC)cc2)s1 ZINC000545245646
Cc1ccc(C)c(OCc2nnc(N(C)[C@H](C)[C@@H](C)S(C)(=O)=O)n2CC[N@@H+]2CCC[C@@H]2C)c1 ZINC001304278548
CO[C@H](C)C[NH2+]CC[C@@H]1CN(C(=O)COCc2nccn2C)C[C@H]1C ZINC001104330970
O=[N+]([O-])c1ccc(Sc2ccc(/N=C/c3cc(Br)c(Sc4ccc(Cl)cc4)o3)cc2)cc1 ZINC000103869672
CC[C@@H](CCO)[NH2+]CC[N+](=O)[O-] ZINC000905357641
Cc1ccc([C@H](C)[NH2+][C@@H]2CCSC2)c(O)c1C ZINC000756732945
C[C@@H](Cc1cc(Br)ccc1F)[NH2+]Cc1c(C2CC2)cnn1C ZINC000657416762
C[C@@H](c1ccc(-n2cncn2)cc1)[N@H+](C)CC#Cc1ccc(C(F)(F)F)cc1 ZINC000177235427
CO[C@H](CC(C)C)C(=O)N1C[C@@H](C)[C@H](CC[NH2+]CC(=O)NC(C)C)C1 ZINC001104641128
CC(C)Nc1nc(N)[nH+]c(N)n1 ZINC000001869704
Cc1cc(F)cnc1N1CCC[C@@H]2[NH2+]C[C@H]21 ZINC001165390406
CC[C@@H](COC)[NH2+]Cc1cn(-c2ccc(OC)cc2)nc1-c1ccccc1Cl ZINC000012585147
C#CCSc1c(Cl)c(Cl)nc(Cl)c1Cl ZINC000003091481
Cc1ccc(C[N@H+]2CCCN(C(=O)C[NH2+][C@@](C)(Cc3ccc(Cl)cc3)C(C)C)CC2)cc1 ZINC001460149309
CC[NH+](CC)CCC[C@H](C)[N@@H+]1C[C@@H]2COC[C@]2(CNC(=O)CC(C)C)C1 ZINC001167823879
Cc1ccc(C(=O)Cn2nc(-c3n[n+](CC(=O)c4ccc(C)cc4)c4n3CCCCC4)[n+]3c2CCCCC3)cc1 ZINC000102626383
Cc1cc(Br)cn2c(C[NH2+][C@@H]3CCc4cc(O)ccc4C3)cnc12 ZINC000683475002
C#CCOc1ccc(Br)cc1C[NH2+][C@H]1CO[C@H](C2CC2)C1 ZINC000858296316
Cc1ccc2nc(CCC[NH2+]C3CCN(c4cc(C)[nH+]c(N)n4)CC3)oc2c1 ZINC000095386948
CC(C)[N@H+](CC(=O)N(C)Cc1ccc(Cl)s1)Cc1ccc(C#N)cc1 ZINC000058397146
CC(C)[N@H+](Cc1cnc2ccc(-c3nn[nH]n3)cn12)Cc1ccc(N(C)C)cc1 ZINC000824297059
Cc1cc(OC[C@H](O)C[NH2+][C@@H](C)CS(C)(=O)=O)c(C(C)C)cc1Cl ZINC000575861604
O=[N+]([O-])c1cnc(N2CC[C@@H]3C[NH2+]C[C@@H]32)s1 ZINC000385858586
O=c1c(Cl)c(N2CC[C@@H]3[C@H](CCC[N@@H+]3C3CC3)C2)cnn1-c1ccc(F)cc1F ZINC000301761038
CCN(C)c1ccc([C@@H](C)[NH2+]C[C@H](O)CS(=O)(=O)c2cccs2)cc1 ZINC000181641004
C[C@@H]([NH2+]C(C)(C)Cn1c(CC(C)(C)C)nnc1N1CC[NH+](C2CCC2)CC1)c1ccccc1 ZINC001360644702
C[N@H+](CC1CCC(C#N)CC1)CC(C)(CO)CO ZINC000929859556
CC(=O)NC[C@H]1OC[C@@H]([NH2+]CC(C)(C)C)[C@@H]1O ZINC000096296080
Cc1nnn2c1CO[C@H](C[NH2+]Cc1nccn1C)C2 ZINC000096199144
C[C@@H](Cc1cnccn1)[NH2+]Cc1cn(-c2ccc(F)cc2)nc1-c1ccccc1Cl ZINC000020600796
FC(F)(F)c1ccc(Br)cc1-c1noc([C@@H]2CC[NH2+][C@@H]3CCO[C@@H]32)n1 ZINC001212154157
NC(=[NH2+])NN=Cc1ccc(Br)cc1F ZINC000252447313
CC(C)c1cc(N2CC[C@@H]3[C@@H](C[C@@H](Cn4cncn4)[N@@H+]3CC3CC3)C2)nc(C(C)(C)C)n1 ZINC001164751905
CCOc1cc(C[NH2+]C[C@@H](C)O)cc(Br)c1OCc1ccc(Cl)cc1 ZINC000016688426
Cc1c(Br)cc(S(=O)(=O)NCC[C@@H]([NH3+])C(C)C)cc1[N+](=O)[O-] ZINC000595120536
C=C(C)[C@H](CO)[N@@H+]1CCOC2(C1)CCCCCC2 ZINC000678049850
C[C@]1(C[NH3+])CCCN(c2cncnc2Cl)C1 ZINC001158674920
CC(C)N(CC(=O)c1nccs1)C(=O)[C@H](C)[NH3+] ZINC000079436352
CC(C)Cc1cc(Cn2ccnc2-c2cc3n(n2)CCC[NH2+]C3)on1 ZINC000072448143
CC(C)[NH2+]C1CCN(c2nnc([C@@H]3CCO[C@H]3C(C)(C)C)n2CCCC[N@@H+]2CCCC[C@@H]2C)CC1 ZINC001360310106
C[C@@H]1CN(C(=O)C#CC2CC[NH2+]CC2)C[C@@H](C)C1(F)F ZINC000876992333
COc1ccc(-c2nnc(N3C[C@@H]4CCC[N@@H+]4C[C@@H]3C)n2CCC[NH+](C(C)C)C(C)C)cc1 ZINC001300026548
CC(C)C[C@H]([NH2+]Cc1cncc(Br)c1)C(=O)Nc1nccs1 ZINC000183760600
Cc1cccc(/N=C/c2cc(Br)cc(Br)c2Oc2ccc([N+](=O)[O-])cc2[N+](=O)[O-])c1C ZINC000409215709
Cc1ccc(S(=O)(=O)N2CCN(c3cc(N4CCOCC4)nc(C)[nH+]3)CC2)cc1C ZINC000033318407
Cc1cc(N2CCN(S(=O)(=O)c3cc(C)c(C)cc3C)CC2)nc(N2CCOCC2)[nH+]1 ZINC000065363801
COC[C@@H]1CCO[C@@H]1c1nnc(N2CCC(Cl)=C(Cl)C2)n1C[C@@]1([NH+](C)C)CCSC1 ZINC001302284293
CC[NH+](CC)Cc1cc(C[NH2+][C@@H](C)c2cnn(-c3ccc(F)cc3F)c2C)ccc1OC ZINC000012480880
Cc1cn(CC[NH+]2CCN(c3ccccc3-c3cc(C#N)cc(C(=O)NCCC[NH+]4CCCC4)c3)CC2)c2ccccc12 ZINC000231558920
COC(=O)[C@H](CC(C)C)NC(=O)[C@H](Cc1cn(Cc2ccccc2)cn1)NC(=O)[C@@H](CC(C)C)NC(=O)[C@@H]([NH3+])CC(C)C ZINC000004059833
CC(C)(C)c1ccnc(N2CC[C@@H]3[NH2+]CC[C@H]32)n1 ZINC001165296310
CCOC(Cc1c(Cl)ncnc1N1CC[C@@H]2[C@@H]1CCN2CC[NH+](C)C)OCC ZINC001164921489
CCC[N@H+](C)C[C@@H]1CCN(c2nnc([C@H]3CCC(=O)N3)n2CCC[NH+]2CCCO[C@@H](C)C2)C1 ZINC001500716779
COc1cccc(-c2nc3cc(F)ccc3cc2C[NH2+]C[C@@H]2CCC[N@@H+]3CCCC[C@H]23)c1 ZINC000012025911
C[C@@H](Cn1c(-c2cc(Br)c[nH]2)nnc1N1CCCC2(CCOCC2)C1)[NH+](C)C ZINC001303691816
CC[N@@H+]1CCC[C@@H]1CN(CC[NH+](C)C)C(=O)Nc1nn(-c2ccc(C#N)cn2)cc1C ZINC000462026040
C[NH+](C)[C@@H](Cn1c([C@@H]2CN(S(C)(=O)=O)CCO2)nnc1N1CCC[N@@H+](C(C)(C)C)CC1)C1CC1 ZINC001503383132
CC(C)OCC[NH+]1CCC(NC(=O)C(=O)N2CC[C@H]3[C@@H](CCC[N@@H+]3C3CC3)C2)CC1 ZINC000675086240
C(=N/c1ccc(Oc2ccc(/N=C/c3cccs3)cc2)cc1)\c1cccs1 ZINC000002164353
CC(C)[N@H+](C)CC1CCN(c2nnc(Cc3ccc(Cl)cc3)n2CC(C)(C)C[NH+](C)C)CC1 ZINC001360095890
Cc1nc(Cc2nnc(N3CCSC[C@H]3C)n2C[C@H]2C[N@H+](CC(C)C)CCO2)cs1 ZINC001290440792
Nc1cc(-n2ccnc2)c(F)cc1[N+](=O)[O-] ZINC000012505877
CCOc1c(Br)cc(Br)cc1C[NH2+]C1C2CC3CC(C2)CC1C3 ZINC000016688065
[O-]/N=C1\CC2(Cc3nonc31)OCCO2 ZINC000013130088
COC[C@H]1C[C@@H]([NH2+]C2CCOCC2)[C@H](O)[C@@H]1O ZINC000225508737
C=C[C@@H]1OCC[C@H]1C(=O)N[C@H]1C[C@@H]([NH2+]CC[C@H]2CCS(=O)(=O)C2)C1 ZINC001022737024
O=C1NC(=S)NC1=CC=Cc1ccccc1[N+](=O)[O-] ZINC000100475087
Cc1c(CN(C)c2nnc(-c3cc(Br)c[nH]3)n2C[C@@H](C)[N@H+](C)C2CC2)cnn1C ZINC001304079560
N#Cc1ccccc1CO/N=C/c1cccn1-c1cccc(Br)c1 ZINC000408595713
O=[N+]([O-])c1ccc(Br)c2c1C[NH2+]CC2 ZINC000047844064
C=CCn1nc(C(=O)N2CCOCC2)c2c1CC[C@H]([NH+](CC=C)CC=C)C2 ZINC000014539228
FC(F)(F)c1cc(Br)cc(-c2noc([C@@H]3CC[NH2+][C@@H]4CCO[C@@H]43)n2)c1 ZINC001212152217
CC(C)S(=O)(=O)C1=NSC2=NC(=O)/C(=C\c3ccc(-c4ccc(Cl)cc4)o3)C(=N)N21 ZINC000032961246
CC(C)[C@@H](C)[NH2+][C@@H](C)C(=O)NO ZINC000393336240
CC(C)c1nc(N2CCc3cc([C@@H](C)O)ccc3C2)cc(N[C@@H](CO)C(C)C)[nH+]1 ZINC000328966269
C=CCC[C@@H](O)C[N@@H+](Cc1c(-c2ccccc2)nn(C)c1Oc1ccc(C)cc1)C1CC1 ZINC000036316042
C[NH+](C)CC(C)(C)CN(C(=O)c1cc(C#N)cs1)c1ccc(Br)cn1 ZINC000439292271
C#CCOc1c(C=Nn2c(=O)c3ccccc3nc2-c2cccc(C(F)(F)F)c2)cc(Br)cc1[N+](=O)[O-] ZINC000409294668
CC(=O)c1c(C)[nH]c(C(=O)N2CCCC[C@@H]2[C@@H]2CCC[NH2+]C2)c1C(C)C ZINC000658951710
CN(Cc1ccc(Br)o1)c1nnc([C@@H]2CCOC2)n1C[C@@]1([NH+](C)C)CCSC1 ZINC001298280585
C[C@@H]([NH2+][C@H]1CCCSC1)c1cc(F)ccc1O ZINC000168817548
C#CC[N@@H+](C)C[C@@H]1C=C(C)[C@H](Cc2nnc(-c3ccccc3F)o2)C[C@H]1C(C)C ZINC000096617450
CC[S@@](=O)[C@@H]1CCCC[C@@H]1[NH2+][C@@H]1CCCCC1(C)C ZINC000095457175
CC(C)C[NH+]1CCN(c2nnc(Cc3c(F)cccc3F)n2CCCC[N@@H+]2CCCC[C@@H]2C)CC1 ZINC001360030532
CC[NH+](CC)[C@H](C)CNS(=O)(=O)c1cc(Br)cc([N+](=O)[O-])c1 ZINC000480591067
CCS(=O)(=O)c1cc(Cl)cc(C[NH2+][C@H](C)CCc2ccc(O)cc2)c1 ZINC000414497962
Cc1cc2c(s1)N(c1nccc3ncn(C)c31)c1ccccc1NC2=N ZINC001167460971
CC[NH+]1CCN([C@@H]2CCN(c3nnc([C@@H]4CCC(=O)N4)n3C[C@@H](CC(C)C)[NH+](C)C)C2)CC1 ZINC001502334675
CC(C)[C@@H](C[NH2+][C@@H](C)c1cc(Br)ccc1O)N1CC[NH+](C)CC1 ZINC000184976788
COc1ccc(OC[C@@H](O)C[NH+](CC(C)C)C[C@H](O)COc2ccc(OC)cc2C(C)(C)C)c(C(C)(C)C)c1 ZINC000013128598
O=[N+]([O-])c1cc(I)cc(C[NH2+]CC2(CCO)CC2)c1 ZINC000589319659
CC[NH+](CC)Cc1cc(Nc2nc3ccccc3c(NC3CCC([NH+](C)C)CC3)n2)ccc1OC ZINC000001702358
C[C@@H](NS(C)(=O)=O)C(=O)N1C[C@@H](C)[C@H](CC[NH2+]CCC(C)(C)C)C1 ZINC001104725240
O=[N+]([O-])c1ccc(/C=c2\c(=C\c3ccc([N+](=O)[O-])cc3)sc3scc(-c4ccc([N+](=O)[O-])cc4)[n+]32)cc1 ZINC000104161651
CCOc1ccc(C[NH2+]Cc2ccc(S(=O)(=O)N(C)C(C)C)cc2)cc1OCC ZINC000517549370
O=S1(=O)NC2(CC[NH2+]CC2)Nc2ccccc21 ZINC000021117272
c1ncn(C[C@@H]2C[C@@H]3CN(c4nccc(C5CC[NH2+]CC5)n4)CC[C@H]3[N@@H+]2CC2CC2)n1 ZINC001164749291
Fc1cc(F)cc(CCN2C[C@H]3C[NH2+]C[C@H]32)c1 ZINC001236284865
C[NH2+][C@@H]1CCN(Cc2cn(C)nc2[N+](=O)[O-])C1 ZINC000603428638
CCc1ccc([C@@H](Cn2c(C(C)C)nnc2N2CCN([C@@H](C)C(=O)NC3CC3)CC2)[NH+](C)C)cc1 ZINC001305915488
Clc1ccc(-c2c[nH]c([C@@H]3COCCN3C3CC[NH2+]CC3)n2)s1 ZINC000072321985
CCCn1c(N)c(C(=O)CSc2nnc(-c3cccc(S(=O)(=O)N(CC)CC)c3)n2[C@@H](C)CC)c(=O)[nH]c1=O ZINC000514375140
Cc1cc(/C=C2/C(=N)N3C=CSC3=NC2=O)c(C)n1-c1cc(C)ccc1C ZINC000020037202
C=CC[NH2+]C1CCC(NC(=O)[C@@H]2C[C@H]3CC[C@@H]2O3)CC1 ZINC001026564833
Cc1sc(S(=O)(=O)[N-]c2cnn(CCC(C)C)c2C)cc1[N+](=O)[O-] ZINC000119402924
CC[C@H](C)c1nnc(N2CCN(Cc3cscn3)CC2)n1CC(C)(C)[NH+]1C[C@H](C)O[C@@H](C)C1 ZINC001305540825
Cc1cnc(-n2ccc(CC[NH3+])n2)cc1C ZINC001156904737
Cc1cnc(CN2[C@@H](C)[C@H](C)CC[C@H]2C[NH3+])nc1 ZINC000692561964
CCOc1cc[nH+]c(N2CCC3(C[C@@H](COCC4CC4)[N@H+](CCOC)C3)CC2)c1 ZINC001164788702
C=CCc1ccccc1OC[C@@H](O)C[NH2+][C@H](C)c1ccccc1[N+](=O)[O-] ZINC000540427342
O=S1(=O)C[C@@H]2[NH2+]CCN(CC3CC3)[C@H]2C1 ZINC000253495452
C#CCOc1ncccc1C(=O)N1C[C@@H](C(F)(F)F)[C@H]([NH2+]CCO)C1 ZINC001099332792
CC(C)[NH+](CCn1c(Cc2c(F)cccc2F)nnc1N1CCN2C(=O)OC[C@]2(C)C1)C(C)C ZINC001303297239
COCCNC(NCc1nncn1C)=[NH+][C@@H](C)CCC(C)C ZINC000080476644
Cc1ccc(S(=O)(=O)C[C@H](C)[NH2+]Cc2cnc(N(C)C)s2)cc1 ZINC000274823463
C=CC[N@H+](Cc1ccc(C)cc1-c1ccnn1C)[C@H](C)c1cccc(-n2cnnn2)c1 ZINC000559068400
O=Cc1occc1[N+](=O)[O-] ZINC000026254541
C#CC[NH2+]CC[C@@H]1CN(C(=O)[C@@]2(C)C=CCC2)C[C@H]1C ZINC001104517711
C=C(C)C[NH2+][C@H]1C[C@H](C)N(C(=O)c2cnc(C)n2C)C1 ZINC000989347362
COCCN1C(=O)[C@@H]2[C@H](C1=O)[C@@H](CC(C)C)[NH2+][C@@]21c2ccc(C)c(C)c2NC1=O ZINC000016025264
C[C@@H]1[C@H](C)[N@H+](C[C@@H](O)CC(C)(C)C#N)CCN1C ZINC000598598871
COC(=O)[C@@H](NC(=O)[C@@H](C)[NH3+])C(C)C ZINC000034302544
CC#CCN1CC[C@H]2CC[C@@H](C1)N2C(=O)[C@H](CC)[NH+](C)C ZINC001039438348
CCN(C)c1cc(C)[nH+]c(N2CCC3(C[C@@H](COC)[N@H+](Cc4ccccn4)C3)CC2)n1 ZINC001164709980
Cn1cc(N2C[C@@H]3CN(C(F)(F)c4cnc(Cl)c(C5=CC[NH2+]CC5)c4)C[C@@H]3C2=O)cn1 ZINC001164979417
CC#CC[NH2+][C@@H]1C[C@]2(CN(C(=O)C3CS(=O)(=O)C3)[C@H]2C(C)C)C[C@H]1O ZINC001105632311
C[C@H](C[N@H+](C)Cn1ccc(-c2ccc(-c3nn[nH]n3)cc2)n1)c1nccs1 ZINC000824412767
C#CC[NH2+][C@H]1CN(C(=O)C(C)(C)C(C)C)C[C@H]1C ZINC001054700651
CC(C)OP(=O)(OC(C)C)[C@@H](C(C)C)N(C)C(=[NH2+])NC1=NC(C(F)(F)F)(C(F)(F)F)N=C(C(C(F)(F)F)C(F)(F)F)O1 ZINC000008445377
CCO[C@@H](CC[NH+](C)C)C[NH2+][C@H](CCn1cncn1)c1ccc(C)cc1 ZINC000275872282
Cc1csc(C[NH2+]C[C@H](O)CC2(C#N)CCOCC2)n1 ZINC000600719214
O[C@H](COC[C@@H]1CCCO1)C[N@H+]1C[C@H](C(F)(F)F)C[C@H](C(F)(F)F)C1 ZINC000618466603
COc1ccc(-n2ncc([C@H](C)[NH2+]Cc3ccc(Cl)s3)c2C)cc1 ZINC000011818313
O=C1/C(=C/c2ccc(Sc3nnnn3-c3ccccc3)o2)S/C(=N\c2ccccc2)N1c1ccccc1 ZINC000408987637
Nc1ccn(CC(F)(F)C(F)(F)C(F)(F)C(F)F)n1 ZINC000103711418
C#CCOc1ccc(Br)cc1/C=C1\S/C(=N\c2ccc(C)cc2)N(c2ccc(C)cc2)C1=O ZINC000408532627
CSC1=NC(C)(C)C[C@@]2(C[C@@H](c3cccs3)c3ccc(O)c(O)c3O2)N1 ZINC000005839982
Cc1cc(C[NH2+]C2CCN(c3ccc(C(F)(F)F)cn3)CC2)sn1 ZINC000638363932
CCC[N@@H+]1CCCC[C@@H]1c1ccc(N2CCC3(C[C@@H](COCC4CC4)[NH+](CCOC)C3)CC2)nc1 ZINC001164791260
O=[N+]([O-])CC[NH2+][C@]12CCC[C@H]1OCC2 ZINC000931564839
COC[C@@H]1CCO[C@@H]1c1nnc(N2CC[NH+](CC(C)C)CC2)n1C[C@H]1CCCO[C@H]1C(C)C ZINC001302310415
CC(C)NC(=O)C(C)C ZINC000000160454
[NH3+]C1CCN(CCNc2ncnc(N3CC[NH2+]CC3)c2[N+](=O)[O-])CC1 ZINC001161866882
C#Cc1cccc(NC(=S)C(C(=O)c2[nH]c(C)c(C(C)=O)c2CC)[n+]2ccc(C(CC)CC)cc2)c1 ZINC000726573136
CCCC[C@H](CC)C[NH+]1CC2(C1)CC[NH+](CC(C)(C)OC)CC2 ZINC001280056000
C#CCN1CCC[C@@H]([NH2+][C@H](C)c2cc3n(n2)CCC3)C1 ZINC000886662523
Cc1oc(-c2cccs2)nc1CC(=O)N(CCC[NH+](C)C)CCC[NH+](C)C ZINC000072277234
C=CCOc1c(Br)cc(/C=N/c2sc3c(c2C#N)CCCC3)cc1Br ZINC000408741356
C=CCOC[C@@H](O)C[N@H+](CC(=O)N1CCc2sccc2[C@@H]1COc1ccc(Cl)cc1)C1CC1 ZINC000036308914
CSc1nc2ccsc2c(N2CC[C@@H]3[C@H](C[C@@H](Cn4cncn4)[N@@H+]3CC3CC3)C2)n1 ZINC001164737728
O=[N+]([O-])c1cccc(-n2cccc2[C@@H]2[C@@H](c3ccccn3)NC(=S)N2c2ccccc2)c1 ZINC000224177955
CC(C)NS(=O)(=O)c1ccc(N2CCn3c(C[N@H+](C)C(C)C)cnc3[C@@H]2C)nc1 ZINC001164863498
Cc1ccccc1Cc1nnc(N2CCC([NH2+]C(C)C)CC2)n1CC1([NH+](C)C)CCCCC1 ZINC001492582649
CC(C)(O)C(C)(C)CCO ZINC000000158325
CC[C@H](C#N)Sc1nnc(N2C[C@H](C)C[C@H](C)C2)n1Cc1ccco1 ZINC000127400058
CC(C)(C)[C@@H](C[NH3+])NS(=O)(=O)c1cc(Br)cc([N+](=O)[O-])c1 ZINC000420455109
CC1(CNS(=O)(=O)c2ccc([N+](=O)[O-])c(Br)c2)CC[NH2+]CC1 ZINC000193374062
CCOCc1nnc(N2CCN(c3ccc(C#N)cc3Cl)CC2)n1CCC[N@@H+]1CCCC[C@@H]1C ZINC001314389717
C[C@@H]1C[C@]2(CC[C@@H](C[NH2+]C[C@H](O)CC3(C#N)CC3)O2)CO1 ZINC000905486660
CC(C)Cc1cc(N2CC[C@@H]([NH3+])C2)ncn1 ZINC001156233766
CC1=NN(c2ccc(C)cc2)C(=O)C1=CNc1ccc(F)cc1 ZINC000095276481
C[C@H](C#N)OCC[N@@H+]1CCC[C@H]1[C@@H](O)C(F)(F)F ZINC000801919282
CC[N@H+](C)C[C@@H]1CC[NH+](C[C@@H](O)COC(c2ccc(Cl)cc2)c2ccc(Cl)cc2)C1 ZINC001459609469
CO[C@@H]1CN(C(N)=[NH2+])C[C@@H]1n1cccn1 ZINC000409435373
CC(C)c1nn(-c2ccc(Br)cc2)cc1C[NH2+]CCOCCF ZINC000663341338
CC[C@@H]([NH2+]C)c1ccco1 ZINC000004520203
CC(C)(C)C(C)(C)[NH2+]Cc1cc(F)ccc1O ZINC000383663973
CC(C)N(C)Cc1nn(-c2cc(F)ccc2Oc2ccc(Cl)nn2)c2c1CC[NH2+]C2 ZINC001164679469
Cc1ncc(C(=O)N2C[C@@H](C)[C@H](CC[NH2+]Cc3cn(C)nn3)C2)c(C)n1 ZINC001104806947
Cc1nn(-c2ccc(F)cc2)c(C)c1CNc1ccn(CC[NH+](C)C)n1 ZINC000079093401
C[NH+](C)CCN(CC[NH+](C)C)C(=O)C(=O)N1CCN([C@@H]2CCOC2)CC1 ZINC000658537095
CCCC[NH+](CCCC)CC[C@H](O)c1cc2c(Cl)cc(Cl)cc2c2cc(C(F)(F)F)ccc21 ZINC000001530866
CC(C)[NH+](CCn1c(-c2ccc[nH]2)nnc1N1CCC(n2ccc([N+](=O)[O-])n2)CC1)C(C)C ZINC001303295868
O=C(Cn1cc(Br)cn1)N1CC[NH2+]CC1 ZINC000012394259
CC(C)CC[C@@](C)(O)Cn1c(-c2ccc(F)cc2Br)nnc1N(C)CC1CC1 ZINC001359890806
Cc1cc([N+](=O)[O-])c(C)c(S(=O)(=O)[N-]c2cc(C(C)(C)C)no2)c1 ZINC000542713749
N#C[C@H]1CC[C@H]([NH2+]CCCOC2CCOCC2)C1 ZINC000442876248
C[C@H]1CN(c2nc(C#N)c(Cl)s2)C[C@@H]1C[NH3+] ZINC000600885630
COC(=O)[C@@]12C[NH2+]C[C@@H]1[C@H]1CN(C(=O)[C@H](C)NC(=O)[C@H](C)[NH3+])C[C@H]1C2 ZINC001160793768
C[C@]1(C[NH2+]C2C[C@@H]3C=C[C@H](C2)O3)CCOC1 ZINC001172236543
COCC(C)(C)C[NH2+][C@@H]1CO[C@@H](C)[C@@H]1C ZINC000405565719
O=C(C1C=CC=CC=C1)N1CC[C@H]2CN(C(=O)C34CC[NH+](CC3)C4)C[C@H]21 ZINC001021830203
CSc1nc2sccc2c(N2CC[C@@H]3[C@@H](C[C@H](Cn4cncn4)[N@@H+]3CC3CC3)C2)n1 ZINC001164751216
Cc1nn(C)c(C(F)(F)F)c1[N+](=O)[O-] ZINC000002537791
Cc1ccc(CN(CCO)S(=O)(=O)c2cc([N+](=O)[O-])c(C)c([N+](=O)[O-])c2C)cc1 ZINC000790871378
CC[N@H+](CCNS(=O)(=O)c1ccc(Br)c([N+](=O)[O-])c1)C(C)C ZINC000780854884
CC(C)CN1C[C@@](O)(c2ccc(OC(F)F)cc2)[N+]2=C1SCCC2 ZINC000003227407
C[C@@H]([NH2+]C[C@@H](CO)CC1CCCC1)c1ccc(S(=O)(=O)NCc2ccco2)cc1 ZINC000467446955
[NH3+]CCCn1cc(Br)c([N+](=O)[O-])n1 ZINC000002558407
C#CCOc1c(I)cc(/C=N/c2ccc([C@@H]3Nc4ccccc4[C@@H]4C=CC[C@@H]43)cc2)cc1OCC ZINC000408940340
CCc1nn(C)c(Cl)c1CN1CCN(c2nnc([C@H]3CCOC3)n2CC[N@@H+](C)[C@@H](C)CC)CC1 ZINC001292768659
CN(C)c1cccc(C[NH2+]Cc2cn(CCC#N)nc2-c2ccccc2)n1 ZINC000179033178
Cc1ccc(S(=O)(=O)N2CCC(Cn3cc(C(C)(C)[NH3+])nn3)CC2)s1 ZINC000023232332
Fc1ccc(-c2cc(C(F)(F)N3CCCn4cnc(C[NH2+]C5CCC5)c4C3)cnc2Cl)cc1 ZINC001164841904
C=CC[N@H+]1C[C@H]2CN(C(=O)C3CC4(CCC4)C3)C[C@H]2C1 ZINC001048992803
N#Cc1cc([N+](=O)[O-])c(N2CC[NH2+]CC2)c([N+](=O)[O-])c1 ZINC000026508914
C#CC[N@H+]1CC[C@@H](NC(=O)[C@H]2[C@H]3[C@@H]2[C@@H]2CC[C@H]3C2)C[C@H]1C ZINC000948083200
CC(C)[NH2+]C[C@@H](O)C[C@@]1(c2ccccc2)C(=O)N(c2ccccc2)N=C1c1ccccc1 ZINC000096028164
CCOCC[N@@H+]1CCN(c2nnc(-c3cccc(C#N)c3)n2C[C@@]2(O)CC[NH+](C)C2)C[C@@H]1CC ZINC001503218705
N=C1/C(=C\c2cccn2-c2ccc([N+](=O)[O-])cc2)C(=O)N=C2SC(c3ccco3)=NN21 ZINC000020210698
C[C@@H]1CCN(C(=O)[C@H]2CCc3nccn3C2)[C@H](C[NH2+]Cc2ccnn2C)C1 ZINC001087183233
CCCC[NH+](CCCC)CCCN1C(=O)C(O)=C(C(=O)c2cccc([N+](=O)[O-])c2)[C@@H]1c1ccccc1[N+](=O)[O-] ZINC000059091087
C[NH2+]Cc1c(C)nn(-c2nnccc2C)c1C ZINC001167098445
[NH3+]CCCC(F)F ZINC000002547827
C[NH2+]C1CC(CO)C1 ZINC000066351421
Cn1ncc2cc([N+](=O)[O-])c([N+](=O)[O-])cc21 ZINC000004558146
Cc1nccn1[C@H]1[C@@H]2OC[C@@H](O2)[C@@H]([NH2+]C(C)C)[C@@H]1O ZINC000952844799
Cc1nn(-c2ccc(C)cc2C)c(C)c1/C=C1/C(=O)N(c2ccc(C)c(Cl)c2)N=C1C ZINC000408757356
N#Cc1c(N)n(-c2cc(F)ccc2F)nc1-c1ccco1 ZINC000039955592
C[C@@H]([NH2+]CCSCc1ccccc1C#N)c1ncc(Br)s1 ZINC000179215097
COCCOc1cc(C)ccc1Cn1c(-c2ccc(Cl)nc2)nnc1N1CCC([NH2+]C(C)C)CC1 ZINC001316230651
CC[C@@H]1[NH2+]CCCS1 ZINC000002036365
Clc1cc(Cl)c2nc(Cc3noc(C[C@@H]4CSCC[NH2+]4)n3)cn2c1 ZINC000843208281
Brc1cnn(Cc2cnc(N[C@@H]3CC[N@@H+]4CCC[C@@H]4C3)s2)c1 ZINC000365137110
CCC[N@@H+]1CCCC[C@@H]1c1ccc(N(c2ccccn2)[C@@H]2C[NH2+]C[C@@H]3CCCO[C@@H]23)nc1 ZINC001164958753
[NH3+][C@@H](c1cccc(F)c1)c1cccc(Br)c1 ZINC000037466574
N#[N+]C=C([O-])[C@@H]1O[C@@H]1c1ccc(Br)cc1 ZINC000005568104
COc1ccc(CC[NH2+]Cc2cccn2-c2nnc(N3CC[NH+](C4CCCCC4)CC3)s2)c(OC)c1 ZINC000009265776
CC[C@@H](Cn1c(N2CCC(CC[N@@H+]3CCCC[C@@H]3C)CC2)nnc1C(C)(C)C)[NH+]1CCCC1 ZINC001546014393
CC(C)[N@H+](C)Cc1cnc2n1CCN(C(F)(F)c1cnc(Cl)c(-c3cccc(F)c3)c1)[C@@H]2C ZINC001164857338
O=c1[nH]cc(-c2ccc([N+](=O)[O-])cc2)[nH]1 ZINC000012374685
CCn1nnc2c1[C@H](COC)CN(C(F)(F)c1cnc(Cl)c(C3=CC[NH2+]CC3)c1)C2 ZINC001164662373
CC(C)(C)CCC(=O)N1CCN(C/C(Cl)=C\Cl)CC1 ZINC001113447716
C[C@@H](Sc1nnc(Cc2cccs2)o1)c1nc(C(C)(C)C)no1 ZINC000066261433
COc1cc(C[NH2+][C@@H](CCO)C(C)C)cc(C[NH2+][C@@H](CCO)C(C)C)c1 ZINC000292866348
Nc1ccc(C(F)(F)F)nc1 ZINC000000154421
CCn1cccc1/C=C1\C(=O)[N-]C(=S)N(c2ccc(C(C)C)cc2)C1=O ZINC000409245571
[NH3+][C@@H]1CCCN(c2cc(C3CC3)nc3ncnn32)C1 ZINC000096515962
C[N@@H+](Cc1ccc(C#CC(C)(C)O)s1)CC1CC[NH+](CCc2ccc(F)cc2)CC1 ZINC000012191817
CC(C)(C)N([C@@H]1COC2(C1)CC[NH2+]CC2)C(F)(F)c1ccc(Cl)nc1C(F)(F)F ZINC001164736574
CCC[N@H+](CC[C@@H](C)CCCC(C)(C)OC)C1CC[NH2+]CC1 ZINC001236181378
CC(C)[N@H+](C)Cc1cnc2n1CCN(c1ncnc(N3CC[NH2+]CC3)c1[N+](=O)[O-])[C@@H]2C ZINC001164862672
CN(C)[C@@H](C[NH2+]CCS(=O)(=O)c1ccc([N+](=O)[O-])cc1)c1cccs1 ZINC000578549830
OC[C@H]1C[N@@H+]2CCC[C@H]2CN1c1nc(C(F)(F)F)c(Br)s1 ZINC000872757867
C[C@@H]([NH3+])c1ccn(C(F)(F)c2cc(Cl)ncc2C#N)n1 ZINC001158349363
Cc1cc(Nc2cc(Br)cnc2F)ncc1Br ZINC001211264440
C[C@H](CN1CCCCC1)[NH2+][C@@H]1CO[C@@H](C)[C@H]1C ZINC000405671355
C=C(C)Cn1c([C@@H]2CCCO2)nnc1N1CC[NH+](C(C)(C)CC(C)(C)C)CC1 ZINC000453458142
C#CC[N@@H+]1C[C@H]2CN(C(=O)C(C)(C)C3CC3)C[C@H]2C1 ZINC001048998585
CN1c2cnc(Cl)nc2N(C2CCCC2)C[C@@](F)(N2CCC(C3C[NH2+]C3)CC2)C1=O ZINC001164616297
C[N@H+](CCc1ccccc1)[C@H]1[C@@H](CN(Cc2cccc(Cl)c2)Cc2cccc(Cl)c2)O[C@@H](CO)[C@H]1O ZINC000020464710
FC(F)(F)Oc1ccc([C@H]2[NH2+]CCc3sccc32)cc1 ZINC000020390597
CC[C@@H](C(=O)N1C[C@@H](C)[C@H](CC[NH2+]CCOC(C)C)C1)[NH+](CC)CC ZINC001104666233
COC[C@@H]1CCO[C@@H]1c1nnc(N2CCC(Cl)=C(Cl)C2)n1CCC[NH+](C(C)C)C(C)C ZINC001316285390
C[NH+](C)CC(C)(C)CNS(=O)(=O)c1ccc([N+](=O)[O-])c(Br)c1 ZINC000193718095
CCC([NH3+])(CC)CC ZINC000002047252
Cc1cc(C(=O)N2C[C@@H]([NH3+])C[C@@H]2C)c(C)n1-c1ccc(Br)cn1 ZINC000877173001
Cc1ccc(SC[C@@H](C)[NH2+]CCCCCCCC[NH3+])cc1 ZINC001246075124
Cc1nc(C(C)C)cc(N2CCC[C@@H]3[NH2+]C[C@H]32)n1 ZINC001165386901
Cc1nc([C@@H]2C[NH2+]CCO2)cc(N2CCCOCC2)n1 ZINC000072386876
CC(C)[NH+](CCCn1c(-c2ccccc2F)nnc1N1CC[C@@H]([NH+]2CCCCC2)C1)C(C)C ZINC001360125893
Cc1nc(C)c(C)nc1C ZINC000000004042
Cc1ccc(CNc2ccc(S(=O)(=O)NCC[NH+](C(C)C)C(C)C)cc2[N+](=O)[O-])cc1 ZINC000013038959
CC(C)[NH+](CCO)C(C)C ZINC000000388429
C[NH+](C)CCOCc1ncn2c1CN(C(F)(F)Cc1nc3c(ncnc3Cl)s1)CCC2 ZINC001165004519
C[C@H]([NH2+]CC(C)(C)S(=O)(=O)c1ccc(Br)cc1)c1cccc(C#N)c1 ZINC000538394016
C[C@@H]([NH2+]C(C)(C)CNCc1cn(C)nc1-c1ccc(C#N)cc1)c1ccccc1 ZINC000180212256
c1cnn(-c2ccc(-c3noc([C@H]4CC[C@H](c5ccccc5)C[NH2+]4)n3)cn2)c1 ZINC001211580688
C=CC[NH+](CC=C)CCN1CCN(S(=O)(=O)c2ccn(C)n2)CC1 ZINC001259942368
CC(=O)NCSC[C@H]([NH3+])C(=O)N1Cc2ncnn2C2(CC[NH2+]CC2)C1 ZINC001158276633
CC[C@]([NH3+])(CO)Nc1ccc(C#C[Si](C)(C)C)cc1 ZINC001170862656
CCOCc1nc(C)cc(N=NC2C[N@H+](C)C[C@H]2C)n1 ZINC000905504397
CCC[n+]1cc(Br)cc(-c2nn3c(CC)nnc3s2)c1 ZINC000226774046
Cc1ccc(COc2ccc(C[C@H](C)[NH2+]Cc3cnc4c(C#N)cnn4c3)cc2)cc1 ZINC000560807574
C[C@H]([NH2+][C@@H]1COC[C@H]1O)c1cc(F)ccc1O ZINC000295877886
C=CCOC[C@H](O)CN(CCOC)Cc1c(C)nn(-c2ccc(F)cc2)c1Oc1ccc(F)cc1 ZINC000036346686
C#CCOC[C@@H](O)C[N@H+](Cc1c(-c2ccccc2)nn(C)c1Oc1ccc(C)cc1)C(C)C ZINC000036316032
C=CCn1c([C@H]2CCCS2)nnc1N1CCO[C@@H](c2ccsc2)C1 ZINC000424125363
COC1CC[NH+](C(C)(C)Cn2c(CC(C)(C)C)nnc2N2CC[NH+](C3CCC(C)CC3)CC2)CC1 ZINC001315703225
CC1(C)CC[C@@H](CO)[N@H+](CC[N+](=O)[O-])C1 ZINC000931102461
C[C@@H]([NH2+]CCCNc1ccccc1)c1ccc(S(=O)(=O)NCc2ccco2)cc1 ZINC000483219651
CC#CC[NH2+][C@@H]1CCN(C(=O)/C=C(/C)C2CC2)C[C@H]1C ZINC001268126706
CCCC[NH2+]CCC ZINC000002146751
CCc1noc([C@H](C)N2CCN(c3nnc(-c4ccc(Cl)nc4)n3C[C@H](C)[NH+](C)C)CC2)n1 ZINC001293184097
COc1cc(Nc2ncnc3c2cnn3C2CC[NH2+]CC2)cc(OC)c1 ZINC000228930116
C=CCN(Cc1cccs1)C(=O)[C@@H](C)[NH2+][C@@H](C)c1ccc(-n2cccn2)cc1 ZINC000174366457
C[NH+]1CCC(Oc2ccnc(N(c3cccc(F)c3)[C@@H]3CO[C@@]4(C3)CCC[NH2+]C4)c2)CC1 ZINC001164646628
C[NH+](C)Cc1ccc(C[NH2+]CC2(c3ccc(Cl)cc3)CCOCC2)c2c1OC(F)(F)O2 ZINC001461101052
CCC/C=C/CC[N@@H+]1C[C@@H](NC(=O)[C@H](C(C)C)[NH+](CC)CC)[C@H](OC)C1 ZINC001213593190
CC(C)(C)Oc1ccc(C[NH2+]Cc2cn(CCC#N)nc2-c2ccccc2)cn1 ZINC000180886725
C/C=C/n1cnc2c1ncnc2Nc1cnc(Cl)cc1C ZINC001216278387
CC(C)(CCC[NH3+])NS(=O)(=O)c1cc(Br)cc([N+](=O)[O-])c1 ZINC000431044649
Cc1c([N+](=O)[O-])c(C(F)(F)F)nn1C ZINC000072209460
O=C(NC1C[C@H](C(F)(F)F)C[C@@H](C(F)(F)F)C1)N1CC[C@H]1C1CC1 ZINC000655069654
CC(C)[C@H](Cn1cccn1)[NH2+]C[C@@H](CO)Cc1cc(F)cc(Br)c1 ZINC000414169050
CC[NH+](CC)CCNc1nc(SC)nc2c1sc1nc(CC(C)C)c3c(c12)CC(C)(C)OC3 ZINC000009309536
Cc1ccc(C)c([C@@H](C)NS(=O)(=O)c2cccc([N+](=O)[O-])c2)c1 ZINC000010543924
Cc1c[nH+]ccc1Nc1cc(C(F)(F)F)ccc1O ZINC001174539642
C=CCc1cc(/C=N/OCc2cccc([N+](=O)[O-])c2)cc(OCC)c1OCc1ccc(I)cc1 ZINC000408594662
O=S(=O)(NN=Cc1ccc(C(F)(F)F)cc1)c1ccc(Br)cc1 ZINC000254518118
CC[C@@]12C[C@@H](CO1)[N@H+](C[C@H](O)C(C)C)C2 ZINC001253764780
N#Cc1ccc(N2CCC([NH2+][C@@H](CCCC[NH3+])c3ccc(F)cc3F)CC2)nc1 ZINC000902364823
FC(F)(F)COc1ccc(C[NH2+]Cc2cncc(Br)c2)cn1 ZINC000186589092
C[C@@H](OC[C@H](O)C[NH2+]Cc1cnccc1C(F)(F)F)c1ccc(Cl)cc1 ZINC000663379179
CCC[C@@H]1CN(c2nnc(C(C)C)n2C[C@H]2CCC[C@@H]2N2CCCS2(=O)=O)CC[N@@H+]1CCOC ZINC001294058583
C[C@H]([NH2+]C[C@@H]1C[C@H]2COC[C@H]2O1)C1(C)CC1 ZINC000724641878
C[NH+](C)Cc1cccc([C@@H]2CCC[N@@H+]2Cc2ccccc2OCc2cccc(F)c2)n1 ZINC000257223495
CC[NH+](CC)C[C@H](O)Cn1cnc2c1ncnc2N ZINC000001704405
CCCCN1c2ccccc2C(C)(C)/C1=C\C=C1/CCC(/C=C/C2=[N+](CCCC)c3ccccc3C2(C)C)=C1Cl ZINC000100266084
N#CCCn1cc(C[NH2+][C@@H]2CCO[C@H](c3ccc(F)cc3)C2)c(-c2ccncc2)n1 ZINC000433339446
CC(C)[N@H+](C)CC1CCN(c2nnc(-c3cccc(C#N)c3)n2C[C@@H](c2ccsc2)[NH+](C)C)CC1 ZINC001360092892
COCc1nc(C2CC([NH3+])C2)cc(N(C)Cc2nc(-c3ccncc3)no2)n1 ZINC000220028460
C[NH+](C)CCCN(CCC[NH+](C)C)c1ccc(Br)cc1[N+](=O)[O-] ZINC000480385724
C[C@@]12CCC[N@@H+]1C[C@@H](c1noc(-c3cc4cc(Cl)sc4[nH]3)n1)OC2 ZINC000685692481
COCC[N@@H+]1CC2(C[C@@H]1COCC1CC1)CCN(c1[nH+]cnc3[n-]cc(S(C)(=O)=O)c31)CC2 ZINC001164788554
C=CCC[C@@H](C)[NH2+][C@@H](c1cccc(S(C)(=O)=O)c1)c1ccc(F)c(F)c1 ZINC000186083848
FC(F)Oc1ccc([C@H](NC[C@H]2C[NH2+]CCO2)c2ccc(Cl)cc2)cc1 ZINC000423544765
Cc1cc(Br)cc(C[NH2+]C[C@@H](O)c2ccnn2C)c1OC(F)F ZINC000922975143
CC(C)[C@H]([NH2+]C[C@@H](O)c1cc(Br)no1)c1nnc2ccccn21 ZINC000878376135
CSC(C)(C)C[NH2+][C@@H](C)c1ccc(S(=O)(=O)NCCC[NH+](C)C)cc1 ZINC000269000734
N#Cc1cccc(C[NH2+]C[C@H]2CNc3ccnn3C2)c1 ZINC000609409421
Cc1cnn(C)c1C[NH2+]Cc1ccc(I)c(Cl)c1 ZINC000285830234
CN(Cc1cn(C)nc1[N+](=O)[O-])[C@@H]1CC[NH2+]C1 ZINC000603429308
CCN1c2ccccc2S/C1=C\C(=C\c1sc2ccccc2[n+]1CC)SC ZINC000005585995
C[C@@H](O)c1ccc(-c2ccc(C[NH2+]C(C)(C)C)o2)cc1 ZINC000004942984
C=C(C)Cn1c(CSc2ccc(C)cc2)nnc1N(C)C[C@@H]1CCOC1 ZINC000549296789
Nc1nc(CN2CCCC[C@H](C[NH3+])C2)cs1 ZINC001206622396
N#Cc1cc(C[NH2+][C@@H](CO)c2cccc(Br)c2)ccc1F ZINC000183912524
CSCCCn1c(-c2cc(Br)cn2C)nnc1N1C[C@H]2CCC[N@@H+]2C[C@H]1C ZINC001302799895
Cc1c(Cl)cnc(N[C@H](C)C2CCN(CC(F)(F)F)CC2)c1C#N ZINC000582219492
CC[N@@H+]1CCN(c2nnc([C@@H](C)NS(C)(=O)=O)n2CC2([NH+]3CCCC3)CCOCC2)C[C@@H]1C ZINC001502318191
COc1ccc(N[C@@H](C)c2ccc(C)cc2)cn1 ZINC000019877670
C=CCOc1c(Br)cc([C@@H](C[N+](=O)[O-])Sc2nnc(C)n2-c2cccc(C)c2)cc1Br ZINC000408568202
Cc1nscc1C(=O)N1CC[C@H]2CN(C(=O)C[N@H+]3CCC[C@H]3C)C[C@H]21 ZINC001021425587
N#C[C@@H]1CCCN(C(=O)Nc2cnc3c(c2)C[C@@H]([NH3+])CC3)C1 ZINC000926160115
C#C[C@H]([NH2+]C1CCN(CC)CC1)C1CCOCC1 ZINC000827559361
CC(C)[NH2+]C1CCN(c2nnc(-c3ccc(Cl)nc3)n2CCCC[N@@H+]2CCCC[C@@H]2C)CC1 ZINC001360305612
CC[C@H](C)c1nnc(N2CCN3C(=O)N(CC(C)C)C[C@H]3C2)n1C[C@@H]1[N@H+](C)CCCC1(C)C ZINC001305546619
COCC[N@@H+]1CC2(C[C@@H]1COCC1CC1)CCN(C(F)(F)c1cc(Cl)ncc1C#N)CC2 ZINC001164788612
CO[C@@H](c1noc(C2CC3(C2)C[NH2+]C[C@@H]3C#N)n1)c1ccccc1Cl ZINC000904098551
C[C@H](c1ncc(-c2ccc(Cl)cc2Cl)o1)[N@H+](C)CCCc1[nH]nc(N)c1C#N ZINC000534835100
CC[C@H](C(=O)N[C@]12CCC[C@H]1C[N@H+](CCOCC1CC1)C2)[NH+](CC)CC ZINC001111869918
CCOCC(C)(C)[NH2+]CC[N+](=O)[O-] ZINC000930578496
Fc1ccc(NC(=S)N[C@H]2CO[C@H]3[C@@H]2OC[C@@H]3n2nnnc2Oc2ccc(-n3ccnc3)cc2)cc1 ZINC000004147886
O=S(=O)(c1ccc(OCC(O)COc2ccc(S(=O)(=O)c3ccc(OC[C@@H]4CO4)cc3)cc2)cc1)c1ccc(OC[C@@H]2CO2)cc1 ZINC000150369309
C[NH+](C)C1CCC(N2C[C@@H](F)[C@H](F)C2)CC1 ZINC001168314418
Brc1csc(-c2noc(CN3CCC[C@@]4(CC[NH2+]C4)C3)n2)c1 ZINC000333627421
CCN(CC)Cc1nc2sc(C)c(C)c2c(N2CC[N@@H+]3C[C@H](Oc4cncnc4)C[C@H]3C2)n1 ZINC001164740952
N#CCC1CCN(C(=O)N2C3CCC2(C[NH3+])CC3)CC1 ZINC000892463377
C[C@H](c1ccco1)N(C)c1nnc(Cc2ccccn2)n1CCc1ccc(OCC(F)(F)F)nc1 ZINC001360459022
FC(F)(Oc1ccc2nc(Cl)c(Cl)nc2c1)N1Cc2ncnn2C2(CC[NH2+]CC2)C1 ZINC001164416152
C[N@@H+]1CC[C@]2(CCN(Cc3cc(C#N)cs3)C2)C1 ZINC000336113604
CCC[N@@H+]1CCCC[C@@H]1c1ccc(N2CC[NH+]3C[C@@H](Oc4cncnc4)C[C@@H]3C2)nc1 ZINC001164748875
[NH3+]CC(=O)N1CC[C@@](CO)(C(F)(F)F)C1 ZINC000409436023
COC(C)(C)C[NH2+]CC[N+](=O)[O-] ZINC000905135716
CC1CC(C#N)(C(=O)N(C)CC(C)(C)C[NH+](C)C)C1 ZINC000890882183
C[C@@H]1CCCN(Cc2cnc3cnc(Br)cn23)[C@H]1C ZINC001140240669
Fc1cccc(F)c1Cn1cccc2cc([C@H]3CCC[NH2+]C3)nc1-2 ZINC000012337669
C[NH+](C)[C@@H]1CN(C(=O)C2CCC(F)(F)CC2)C[C@H]1O ZINC000257270719
O=C1CO[C@@]2(CN1c1ccc(F)c(F)c1)C[NH2+]CCOC2 ZINC000306123129
CCN1c2ccccc2S/C1=C\C=C\c1n(-c2ccccc2)c2ccccc2[n+]1Cc1csc(C)n1 ZINC000027987924
Cc1c(Br)cc(S(=O)(=O)N[C@@H](C)C[C@@H](C)[NH3+])cc1[N+](=O)[O-] ZINC000566972843
COC(OC)c1ccc(F)c(C[NH2+][C@@](C)(CO)Cc2ccc(Br)cc2)c1 ZINC001474226504
CC[N@@H+]1C[C@@H](C)N(c2nnc(Cc3ccccc3C)n2CCC[NH+]2CCC(O)CC2)C[C@@H]1C ZINC001296003431
CC(C)n1ccc2c1nc(Cl)nc2N1C[C@H]2C[NH2+]C[C@@]2(c2ccccc2)C1 ZINC001167208156
CC(C)(C)Cc1nnc(N2CCC[C@@H]([NH+]3CCCC3)C2)n1CCCCn1cc(Br)cn1 ZINC001359535709
C[C@@H](c1ccccc1)N1CCC([NH2+]Cc2cn(CCC#N)nc2-c2ccncc2)CC1 ZINC000433337453
C#CCCCC(=O)N1C[C@H](C)[C@H](C[NH2+]CC(=C)Cl)C1 ZINC001271603780
CC(C)CC[C@@H](C)[NH3+] ZINC000001699272
CC(C)([NH2+]CCOCC[NH2+]C(C)(C)c1cccc(C#N)c1)c1cccc(C#N)c1 ZINC000595640242
Cc1ccc(C(C)N=Nc2nc(-c3ccc(C)cc3C)c(-c3ccc([N+](=O)[O-])cc3)s2)cc1 ZINC000408974606
Cn1cncc1-c1nccnc1[C@@H]1CCC[N@@H+](C2CCCC2)C1 ZINC000257267149
CC(C)OCCC[NH2+]Cc1ccc(OC[C@@H](O)c2ccc3c(c2)n(C)c(=O)n3C)cc1 ZINC000013722007
Cc1cc(C(F)(F)N2CC[C@H]3[C@@H]2CCN3CC[NH+](C)C)c(Cl)nn1 ZINC001164931933
CC(C)C[C@H](Cn1c(CC2CCCC2)nnc1N1CC[C@]2(CCS(=O)(=O)C2)C1)[NH+](C)C ZINC001302821183
C=C(C)CC[NH2+][C@@H](C)c1ccc(S(=O)(=O)NCCC[NH+](C)C)cc1 ZINC000453315602
C[NH+]=C(Nc1ccccc1)c1ccc(NC(=O)c2ccc(C(=O)Nc3ccc(C(Nc4ccccc4)=[NH+]C)cc3)cc2)cc1 ZINC000004722970
C=C(C)C[NH2+][C@H]1CN(C(=O)c2cnn(CCC)c2)C[C@H]1C ZINC000939232548
CC(=O)OCC(C)(C)[N+](C)(C)C ZINC000001700056
C[NH+]1CCC(Oc2cc[nH+]c(N3C[C@@H]4C[C@@H](c5nc(C6CC6)cs5)O[C@@H]4C3)c2)CC1 ZINC001164649385
[NH3+]C[C@H]1CN(Cc2nccs2)CCC1(F)F ZINC001205762919
NC(N)=NS(=O)(=O)c1ccc(N=Cc2ccco2)cc1 ZINC000006072753
Cc1cnc(C[NH3+])n1-c1nnc(Cl)cc1F ZINC001158165325
CC(C)[C@@](C)(C#N)NC(=O)[C@H](C)[NH2+][C@H](C)[C@@H](C)n1cccn1 ZINC000252474793
C=CCn1c(Sc2ccc(C#N)nn2)nnc1-c1cccc(Cl)c1 ZINC000301988259
C1C[C@@H]2CN[C@H]1C[NH2+]2 ZINC000019364603
CC(=NNC(N)=[NH2+])c1ccc(NC(N)=S)cc1 ZINC000006021343
Cc1cc(Nc2ncnc3c2cnn3C2CC[NH2+]CC2)ccc1Br ZINC000228921900
CC/[NH+]=C(/c1ccc(NC(=O)c2ccc(C(=O)Nc3ccc(/C(=[NH+]/CC)N(CC)CC)cc3)c(Cl)c2)cc1)N(CC)CC ZINC000104392228
C=C(Cl)Cn1c2cc(SC)ccc2cc(C[NH2+][C@@H](C)c2cccs2)c1=O ZINC000015070358
C[C@H](C[C@H](C)O)[NH2+][C@@H](C)C1(Cl)CC1 ZINC000695657901
C[NH2+][C@@H]1CCN(CC=C(Cl)Cl)C1 ZINC000403408350
Cc1cc([N+](=O)[O-])c(=O)[nH]c1C(C)C ZINC000146445534
Oc1ccc(-c2nnc(CN3CC[NH2+]CC3)[nH]2)cc1 ZINC000064875481
C[C@H]([NH2+][C@@H]1CCN(C)[C@H](c2ccc(Br)cc2)C1)[C@H]1CCOC1 ZINC000638693246
ClC12CC[NH+](CC1)CC2 ZINC000005134164
C[NH+](C)[C@@H](Cn1c(-c2ccc(Br)cc2)nnc1N1CCO[C@@H](C#N)C1)c1cccs1 ZINC001314650259
Cc1c([N-]S(=O)(=O)c2cc(C)c(F)c([N+](=O)[O-])c2)cnn1CC(C)C ZINC000768282459
CCOc1ccccc1OCc1nnc(N2CCC(C#N)CC2)n1C[C@@H](c1ccco1)[NH+](C)C ZINC001314218208
C=C(Cl)C[NH2+]C1CC(N(C)C(=O)Cc2cncn2C)C1 ZINC000999689337
CC(C)(C)[NH+]1CCC(N2CCO[C@@H]3C[C@@H]32)CC1 ZINC001256576281
NNC(F)(F)C(F)(F)c1c(F)c(F)c(F)c(F)c1F ZINC000228913753
Cc1cccc(-c2nnc(N3CCC(C[N@@H+](C)C(C)C)CC3)n2CCC[NH+]2CCCC[C@@H]2C)n1 ZINC001492511761
O=C([C@H]1CCNC(=O)CC1)N1C[C@@H]2CCC[C@]2(C[NH2+]C/C=C/Cl)C1 ZINC001112494624
C#CC[NH2+][C@H]1CN(C(=O)C(C)(C)C(=C)Cl)C[C@@H]1C ZINC001054682646
CC[NH+](CC)C[C@@H]1CCN(c2nnc(C(=O)N3CCCC3)n2CCC[N@@H+]2CCCC[C@@H]2C)C1 ZINC001295503270
CC[C@@H](C)[NH2+]C ZINC000005922267
OCC1([NH2+]C2CCC(F)(F)CC2)CCOCC1 ZINC001254208174
C#CC[NH2+][C@H]1CN(C(=O)c2oc(CCC)nc2C)C[C@@H]1C ZINC000939543045
CCN1c2ccccc2N(c2ccccc2)/C1=C\C=C(\C=C\c1n(-c2ccccc2)c2ccccc2[n+]1CC)CCCO ZINC000685944446
COc1ccccc1CC[NH2+][C@@H]1CC(=O)N(c2ccc(N3C(=O)C[C@@H]([NH2+]CCc4ccccc4OC)C3=O)cc2)C1=O ZINC000008412307
Fc1cccc([C@@H]2[NH2+]Cc3ccccc3-n3cccc32)c1 ZINC000055028075
CN(C)C(=O)[C@@H]1C[C@@H]1C(=O)NC1C[C@H]2CC[C@@H](C1)[N@H+]2CC1CCOCC1 ZINC001021381857
Cc1c(Cl)nc(CC(C)C)nc1N1CC[C@@H]2[C@@H](C[C@@H](Cn3cccn3)[N@@H+]2C(C)C)C1 ZINC001164838219
C[C@@H]1CN(Cc2c([N+](=O)[O-])ncn2C)CC[NH2+]1 ZINC000430928292
Cc1cc(C(C)C)nc(N[C@@H]2COC[C@@H]2[NH3+])n1 ZINC000323522218
COc1c(Br)cc(Br)cc1C[NH2+]CC(C)(C)CC#N ZINC000459696358
Cn1cc(N2C[C@@H]3C[N@@H+](C4CCOCC4)C[C@@H]3C2=O)cn1 ZINC000096080721
C[C@@H]([NH2+]C1(CNCc2cn(CCC#N)nc2-c2ccccc2)CCCC1)c1ccccc1 ZINC000097002557
CC(C)CC(=O)N1CCc2nnc([C@@H](CC(C)C)NC(=O)C[NH+](C)C)n2CC1 ZINC000014883277
Cc1ccc(C)n1-c1ccc(N[C@H]2C[NH2+]CC[C@H]2F)cc1 ZINC001168226325
C[C@@H]1CCN(C(=O)Cc2cc(C3CC3)no2)[C@H](C[NH2+][C@H]2CCNC2=O)C1 ZINC001087174676
[NH3+]CCCOCCOCCOCCC[NH2+]C1CCC2(CCCC2)CC1 ZINC001172725022
CC(C)[N@H+](C)Cc1cnc2n1CCN(c1nc3c(cc1C#N)CCC3)[C@H]2C ZINC001164864179
Cn1nc([N+](=O)[O-])c(I)c1C#N ZINC000072339286
O=c1cc(C[NH2+]C[C@@H](O)CC2(O)CC[NH2+]CC2)nc2n1CCCNC2 ZINC001245981430
CC1(C)CN(C(=O)NC2CC([NH+]3CCC(C(F)(F)F)CC3)C2)[C@@H]2CCC[C@H]2O1 ZINC000441102419
Cc1ccc(S(=O)(=O)N[C@H](C)c2ccc3ncsc3c2)c(C#N)c1 ZINC001211578724
CC(C)(c1ccccc1)c1ccc(OC[C@@H](O)C[NH2+]CCSc2ccc(Br)cc2)cc1 ZINC000003355902
CCOc1cc(C[NH2+]CCSc2nnnn2-c2ccccc2)cc(Cl)c1OCc1ccccc1F ZINC000022107928
C=CC[NH2+][C@H]1CCC[C@@H](NC(=O)[C@H]2[C@@H]3COC[C@@H]32)C1 ZINC000981277031
COCC[N@@H+]1CC2(C[C@@H]1COCC1CC1)CCN(C(F)(F)c1cc(OC)nc(Cl)c1C#N)CC2 ZINC001164782697
FC(F)(F)c1cc(N2CC[NH2+]CC2)nc2nn(C3CCCC3)cc21 ZINC000012398892
CC(C)(C)CC[NH+]1CC2(C1)CS(=O)C2 ZINC001202065064
Cn1cc(-c2ncc(C(=O)Nc3ccn(-c4cc[nH+]cc4)n3)s2)cn1 ZINC000071028267
Oc1cc2cc[nH]c2cc1O ZINC000000895800
C[Si](C)(C)C#C[NH2+]C1CCN(CC(F)(F)F)CC1 ZINC001170446344
CS(=O)(=O)C1=NN2C(=NC(=O)/C(=C/c3ccc(Sc4ccc(Cl)cc4)o3)C2=N)S1 ZINC000020207544
Fc1ccc(-n2nccc2C[NH2+][C@H]2CCO[C@]3(CCSC3)C2)cc1 ZINC000242302147
O=S1(=O)N(C2CC2)CCN1[C@@H]1CC[NH2+]C1 ZINC000216782705
C[C@@]12CC[C@@H]3[C@H](CC[C@H]4C[C@@H](OC(=O)C[N+](C)(C)C)CC[C@]34C)[C@@]1(O)C[C@@H](C(=O)C[N+](C)(C)C)[C@H]2C1=CC(=O)OC1 ZINC000254395522
Cc1ccc([C@H]2C[C@@H](O)[C@@H](O)[C@@H]2[NH2+]CC(C)(C)O)cc1 ZINC000072321699
COCC[N@@H+]1CC2(C[C@@H]1COCC1CC1)CCN(c1c(C)nc(C3CC3)nc1Cl)CC2 ZINC001164791755
CC[NH+](CC)[C@@H](Cn1c([C@H]2OCC[C@H]2COC)nnc1N1CC(=O)N(C)C[C@@H]1C)c1ccsc1 ZINC001295404257
COc1cc(C[N@H+](C)C[C@@H](O)Cn2c3ccccc3nc2C(F)(F)F)ccc1OCCC[NH+](C)C ZINC000257234011
CSC1(Cn2c(-c3cnn(C)c3)nnc2N2CCC(Cl)=C(Cl)C2)CC[NH+](C)CC1 ZINC001302608494
CCC(CC)NS(=O)(=O)c1ccc(N2CCCn3cnc(COCC[NH+](C)C)c3C2)nc1 ZINC001165003855
CC[C@@H](C)NC(=[NH2+])NC[C@@]1(N(C)C)CCSC1 ZINC000262501506
CC[C@@H]1[NH2+]CC[C@H]1Nc1nc2c(cc1C#N)COCC2 ZINC000600951740
C=CCCC[NH2+]CC[C@@H]1CN(C(=O)COC[C@@H](C)[NH+]2CCCC2)C[C@H]1C ZINC001104694234
C[C@@H]1CN(C(=O)c2ncc(Cl)s2)C[C@H]1CC[NH2+]Cc1cn(C)nn1 ZINC001104412011
N[C@H](CC1CC[NH2+]CC1)c1nnc(C2CC2)o1 ZINC001217724374
Clc1cccc(Cl)c1Cn1nc(C[NH2+]CCCSc2nnnn2-c2ccccc2)c(-c2ccccc2)n1 ZINC000261492585
CCC(CC)[C@@H](Cn1c(-c2ccc[nH]2)nnc1N1CCC(C[NH+]2CCCCCC2)CC1)[NH+](C)C ZINC001545810530
N#Cc1c(/N=C/c2c(O)ccc3ccccc32)oc(-c2ccoc2)c1-c1ccco1 ZINC000000712464
CCC1(CC[NH2+]C)C(=O)NC(=O)NC1=O ZINC000001752378
N#CCCN(CCC#N)C(=O)C[NH+]1CCC2(CC2)CC1 ZINC000371346200
CC[NH+](CC)CC(=O)N1CCN(c2nnc(CC(C)C)n2C[C@@H](C)[N@@H+]2CCc3ccccc3C2)CC1 ZINC001295490696
CC(C)(C)Cc1nnc(N2CCN(C(=O)C[NH+]3CCCC3)CC2)n1CC[N@@H+]1CCCC(C)(C)C1 ZINC001287032187
C[C@H]1CCCCN1C(=O)C[NH2+][C@H]1C[C@H](NC(=O)[C@@H]2CCO[C@H]2C2CC2)C1 ZINC001020413713
Cc1cc(C)cc(OCc2nnc(N3CCC[N@@H+](C(C)C)CC3)n2CCC[NH+]2C[C@@H](C)C[C@H](C)C2)c1 ZINC001361034811
CC(C)[C@@H]1[C@@H](C)[N+]1(C)C ZINC000004921295
Cc1nn(C)cc1[C@H](C)[NH2+]CCc1cn2cc(Br)cc(C)c2n1 ZINC000273391174
CCCc1ccc([C@@H]([NH2+]Cc2ccccc2S(=O)(=O)N(C)CCO)C(C)C)cc1 ZINC000537014262
CC(=CC(=O)OCCOCCOC(=O)C=C(C)NC1CC(C)(C)[NH2+]C(C)(C)C1)NC1CC(C)(C)[NH2+]C(C)(C)C1 ZINC000012378706
N#CCCn1cc(C[NH2+]C[C@@H](Cc2ccccc2)C(F)(F)F)c(-c2ccncc2)n1 ZINC000518623910
C[NH+](C)CCCNC(=O)c1cc(-c2ccccc2)nc2cc3nc(-c4ccccc4)cc(C(=O)NCCC[NH+](C)C)c3cc21 ZINC000408719895
CN(C)C1=[N+](C)CCN1C ZINC000004255593
Cc1cc(-c2nc3ccccc3o2)ccc1N=CC1=CC(=[NH+][N-]c2cccc(Cl)c2)C=CC1=O ZINC000008964395
Fc1ccc2cc(C[NH2+]C[C@@H]3COc4ccccc43)[nH]c2c1 ZINC000952845828
CC[C@@H](C[NH2+]Cc1cn(CCC#N)nc1-c1ccccc1)N1CCc2ccccc2C1 ZINC000236995081
Fc1ccc(/C=C/C[N@@H+](Cc2cccnc2)CC2CC[NH+](C3CCCC3)CC2)cc1 ZINC000067513951
[NH3+]C[C@@H]1CN(C(=O)c2c(Br)cccc2[N+](=O)[O-])CC12CCOCC2 ZINC000602496646
C[NH+](C)C1CCC(Nc2c(I)cncc2[N+](=O)[O-])CC1 ZINC000420626966
C=CCOCC[NH2+]C[C@@H]1CN(C(=O)CCC[NH+](CCC)CCC)C[C@H]1C ZINC001106865447
C[C@H]1CCN(c2c(C#N)cnc3c(F)ccc(F)c32)C[C@@H]1n1ccnc1 ZINC000610726474
CN(C)c1ccc([C@@H]([NH3+])CNCc2c(Cl)n(C)nc2C(F)(F)F)cc1 ZINC000841045859
N#Cc1c(/N=C/c2cc(Br)c(OCc3ccccc3Cl)c(Br)c2)oc(-c2ccco2)c1-c1ccco1 ZINC000409388859
CC(C)[NH2+]C1CCN(c2nnc(-c3ccc(Cl)cc3F)n2CC2([NH+](C)C)CCCCC2)CC1 ZINC001360305679
CC(C)[N@H+](C)Cc1cc(=O)n2c(n1)CN(c1cc(/C=C\N(C)C)c([N+](=O)[O-])cn1)CCC2 ZINC001164813313
COc1ccc(OC2CCN(c3nnc([C@@H]4CCCOC4)n3CC[NH+](C(C)C)C(C)C)CC2)cc1 ZINC001300261567
Cc1cc(Cl)cc(N[C@H]2C[NH2+]C[C@@H]2CO)n1 ZINC001159672250
C/C=C/COc1ccc(CC[C@H](C)[NH2+]Cc2ccc([C@@]3(C)NC(=O)NC3=O)cc2)cc1 ZINC000468377553
Cn1cc(C[NH2+]Cc2ccncc2OCCC(C)(C)C)c(-c2ccc(C#N)cc2)n1 ZINC000574064716
Cc1cccc(OC[C@H]2C[C@@H]([NH+](C)C)[C@H](O)[C@@H]2O)n1 ZINC000225502217
C[NH+](C)CCCC[NH2+][C@H]1CCC[C@@H]2[C@H]1[C@@H](c1ccccc1)CC(=O)N2Cc1ccc(F)cc1 ZINC000257319019
C#CCC[NH2+][C@@H]1CN(C(=O)c2cncc(C(N)=O)c2)C[C@H]1C(F)(F)F ZINC001112207420
C=C(C)C[NH2+][C@H]1CN(C(=O)c2cnns2)C[C@@H]1C ZINC001054429605
C=C[C@](C)(O)CC(=O)N1CCC(CC)([NH+](C)C)CC1 ZINC000634125581
Cn1cnc2c1c([N+](=O)[O-])c[nH]c2=S ZINC000000523339
CC(C)[C@@H]1OCCC[C@H]1Cn1c(CC2CCCC2)nnc1N1CCC([C@@](C)(O)C(F)(F)F)CC1 ZINC001359763638
Cc1nn(CCC(=O)N[C@@H](C)C[NH+](C(C)C)C(C)C)c(C)c1[N+](=O)[O-] ZINC000002780940
C[C@@H]1CN(C(=O)OC(C)(C)C)CCN1C(=O)C[NH3+] ZINC000079419984
C=CC(C)(C)CC(=O)N1CC2(C1)CC[N@H+](CCF)C2 ZINC001147652404
Cc1ccc(S(=O)(=O)N(C)Cc2nc([C@@H]3CCC[NH2+]C3)cc(N(C)C)n2)cc1C ZINC000019710041
C=C(Cl)Cn1c(=O)c(C[NH2+]CCn2cncn2)cc2ccc(F)cc21 ZINC000011969603
C#CCOC[C@@H](O)C[NH+]1CC[C@@H]2C[N@H+](CC(=O)N(C)C)CCO[C@@H]2C1 ZINC001251839007
C=CC[NH2+][C@@H]1CCC[C@@H]2CN(C(=O)C3CCOCC3)C[C@@H]21 ZINC000992606013
CC(C)C1CCN(c2nnc([C@@H]3CCS(=O)(=O)C3)n2C[C@H]2CCC[N@@H+](C(C)C)C2)CC1 ZINC001302760414
[NH3+]CCCC[C@H]([NH2+]CCCC(F)(F)F)c1ccc(F)cc1F ZINC000902362885
CC(=O)N1CCC[C@H]([NH2+]CC(=O)C(C)(C)C)C1 ZINC001169573556
Cc1cnc(C)c([N+](=O)[O-])c1 ZINC000014982738
O=C(OCC(F)(F)C(F)F)OCC(F)(F)C(F)(F)C(F)(F)C(F)(F)C(F)(F)C(F)(F)C(F)(F)C(F)F ZINC000169795710
CC(C)[NH2+]C1CCN(c2nnc(COc3ccc(C(C)(C)C)cc3)n2CC[N@@H+]2CCC[C@@H]2C)CC1 ZINC001360309323
CN(CC(F)(F)F)C(=O)[C@H]([NH3+])CCCCC#N ZINC000594449618
O=C(N[C@@H]1CCN(c2ncc(C(F)(F)F)cc2Cl)C1)[C@H]1C[C@H](O)C[NH2+]1 ZINC000299742303
C=CCNC(=O)CN1C[C@@H]2CCN(C(=O)C[N@@H+](C)CC(C)(C)C)[C@@H]2C1 ZINC001189136400
Cc1c(C#N)ccnc1-n1ccc2cc(C[NH3+])cnc21 ZINC001167305065
Cc1cc(N2CCOCC2)nc(N2CCN(C(=O)c3cc4cc(Br)cc(Br)c4oc3=O)CC2)[nH+]1 ZINC000100956729
CC(C)[NH+]1CCC(O)(C[NH2+]Cc2cc(Cl)cc(Cl)c2[N+](=O)[O-])CC1 ZINC000290770066
Cn1ncc(I)c1C[NH2+][C@@H]1CCO[C@H](C(C)(C)C)C1 ZINC000872092487
Cc1nnc(C[NH2+]CC[C@@H]2CN(C(=O)c3nccn4ccnc34)C[C@H]2C)[nH]1 ZINC001104695604
CCN(CCC#N)C(=O)C[NH2+]C[C@@H]1CN(C(=O)[C@@H](C)COC)C[C@H]1C ZINC001105931545
Cc1cccc(OCc2nnc(N3CCC[N@@H+](C(C)C)CC3)n2C[C@@H]2[NH+](C)CCCC2(C)C)c1 ZINC001492546377
CCN1C(=O)[C@H]2CN(c3nnc(C(C)(C)C)n3C[C@@H](c3ccc(C)cc3)[NH+](C)C)CCN2C1=O ZINC001295888736
C[C@@H]([NH2+]CC(=O)N(C1CCCC1)[C@@H]1CCS(=O)(=O)C1)C12CC3CC(CC(C3)C1)C2 ZINC000095469680
C[C@@H]([NH2+][C@H]1CCSc2ccc(F)cc21)c1cccc(-n2cnnn2)c1 ZINC000327288011
Cn1c2ncn(CC(=O)N(CCCC[NH3+])C(N)=[NH2+])c2c(=O)n(C)c1=O ZINC001142391003
CCCCN1c2ccccc2S/C1=C/C=C/c1sc2ccccc2[n+]1CCCC ZINC000002572346
CCCC[C@H](CC)COC[C@@H](O)C[NH2+]C[C@@H]1CCC2(CC[NH2+]CC2)CO1 ZINC001245983299
Cc1c(Br)cc(S(=O)(=O)NCCC[NH2+]C(C)C)cc1[N+](=O)[O-] ZINC000574156646
NC(=S)NN=C1CCCCCCCCCCCCC1 ZINC000035325347
N#Cc1cnn2cc(C[N@@H+]3CCC[C@@H]3C3CC3)cnc12 ZINC000592499913
C1OC[C@@H]2[NH2+]CCCN[C@@H]12 ZINC000024513500
CC[C@](C)(CO)[NH2+]Cc1cc(Br)cc(Br)c1OC ZINC000083877386
COC[C@@H](C)CC(=O)N1C[C@@H](C)[C@H](CC[NH2+]Cc2nnnn2C2CC2)C1 ZINC001104855218
C=CC[C@H]1CCCC[C@H]1[NH2+]CCN1CCCS1(=O)=O ZINC000657913191
O=[N+]([O-])c1cc([O-])cc([N+](=O)[O-])c1F ZINC000085477390
CCC[NH2+]C(C)C ZINC000005647813
Cc1sc2nc(CN3CCCCC3)nc(N3CCCC[C@@H]3C3CC[NH2+]CC3)c2c1C ZINC001164419024
CC(C)(C#N)C(=O)N(CC[NH3+])C12CC3CC(CC(C3)C1)C2 ZINC001143404968
CN(C)c1ccc([C@@H](C[NH2+]Cc2ccc(S(C)(=O)=O)s2)N(C)C)cc1 ZINC000898448799
Cn1cc(C[NH2+]C[C@@H]2OCCc3cn(C)nc32)cn1 ZINC000096044267
C[NH2+]C1CCN(C(=O)[C@@H]2CCCN2C(=O)C23CC4CC(CC(C4)C2)C3)CC1 ZINC000237175877
CCCCCC[C@H](CCCC)[NH2+]CCCOC1CC[NH2+]CC1 ZINC001246115823
COc1ccccc1Oc1c(C[N@H+](C[C@@H](O)COCC(C)C)C(C)C)c(C)nn1-c1ccccc1 ZINC000036302013
C#CC[NH2+][C@H]1CCN(C(=O)c2ncoc2C)[C@H](C)C1 ZINC001044503423
Cc1cc(Cl)n(C)n1 ZINC000000159481
FC(F)(c1nc(Cl)cc(N2CCCC2)n1)N1CC[C@@H]2[C@@H](C[C@@H](Cn3cncn3)[N@@H+]2CC2CC2)C1 ZINC001164745970
C=CCn1c(COc2cc(C)ccc2C(C)C)nnc1SCc1ccc(Cl)c(Cl)c1 ZINC000033574346
N#CCCC(F)(F)C(F)(F)C(F)(F)C(F)(F)C(F)(F)C(F)(F)C(F)(F)C(F)(F)Cl ZINC000068568572
COc1ccc(Br)cc1C[C@H](CO)C[NH2+][C@@H](C)Cc1cnccn1 ZINC000453369817
Cc1cc(C(C)C)nc(-n2ccc(CC[NH3+])n2)n1 ZINC001156905195
CCC[N@H+](C)[C@H](CNC(=O)[C@@H]1CC[NH+](C(C)C)C[C@@H]1c1cnn(C)c1)c1ccc(Cl)cc1 ZINC000849592014
O=CC1=CC(=O)CS1 ZINC000160609662
CC(C)CC[C@@](C)(O)C[NH2+][C@@H](C)c1ccc(S(=O)(=O)NCc2ccco2)cc1 ZINC000484141138
Cc1ccc(C[NH3+])s1 ZINC000005417705
C[C@@H]1c2cc(F)cc(F)c2CCN1c1nnc([C@H]2CCS(=O)(=O)C2)n1CC(C)(C)C[NH+](C)C ZINC001304911623
CC(C)Cc1nnc(N(C)[C@H](C)CCc2ccc(O)cc2)n1CCc1cnc2c(Cl)cnn2c1 ZINC001359776718
CC[N@H+](C)C(C)(C)C(=O)N1C[C@@H](C)[C@H](CC[NH2+]CCOCCC(C)C)C1 ZINC001104363754
COCc1cncc(Nc2[nH+]ccn2C)c1 ZINC001211074041
O=[N+]([O-])c1cccnc1N=NCc1cc(Br)c(Sc2ccc(Cl)cc2)o1 ZINC000409066461
C=CC[NH2+][C@H]1CCN(C(=O)c2ncoc2C)C[C@@H]1C ZINC001035948117
CC1CCN(Cc2nc3sc4c(c3c(N3C[C@@H]5C[NH2+]C[C@@]5(CO)C3)n2)CCC4)CC1 ZINC001164409216
O=S1(=O)CCN([C@@H]2CC[NH2+]C2)CC1 ZINC000051783085
CC[C@@H]([NH2+]C[C@H](CO)Cc1ccco1)c1ccc(I)cc1 ZINC000610871150
CC(C)[C@@H]1OCCC[C@@H]1Cn1c(-c2cc(Br)cn2C)nnc1N(C)CC(C)(C)C ZINC001359760501
Cc1cccc(-c2nnc(N3CCN(CC(C)C)C(=O)[C@H]3C)n2C[C@@H]2[N@H+](C)CCCC2(C)C)n1 ZINC001304478804
Cc1ccc(-c2nc3cc(/N=C/c4c(O)cc(C)c(Cl)c4C)ccc3o2)cc1 ZINC000002071396
C[C@H](CO)C[NH2+][C@H]1CCCN(C2CCCC2)C1 ZINC001256898958
C=C(C)CNC(=[NH2+])NC[C@@H]1CCC2(CCOCC2)[C@H]1O ZINC000261604502
O=[N+]([O-])c1cnn(-c2ccc(Cl)cn2)c1 ZINC000090345828
C=C(Cl)C[NH2+][C@@H]1CN(C(=O)C#CC2CC2)C[C@@H]1C ZINC001054638469
C[NH+](C)C[C@@H](O)COc1c(Cl)cc(Cc2cc(Cl)c(OC[C@@H](O)C[NH+](C)C)c(Cl)c2)cc1Cl ZINC000000863053
C[C@@H]1CN(C(=O)C[C@H]2CCCC2(F)F)C[C@H]1CC[NH2+]CC(=O)N(C)C ZINC001104588195
CC(C)C[C@@H](Cn1c(-c2cc3ccccc3o2)nnc1N1CC[NH+](C(C)(C)C)CC1)[NH+](C)C ZINC001359766697
C[N@H+](Cc1ccc(N(c2nc(N3CCCC3)nc3c2C[NH2+]CC3)C2CC2)nc1)C1CC1 ZINC001164844974
CCOC[C@@H](O)C[N@@H+](Cc1c(-c2ccccc2)nn(C)c1Oc1ccc(Cl)cc1)C[C@@H]1CCCO1 ZINC000036305191
Cc1ccc(S(=O)(=O)n2ccc3c2ncnc3N2CC[N@@H+]3C[C@@H](Oc4cncnc4)C[C@H]3C2)cc1 ZINC001164739554
CON(C)C(=O)[C@H](CCSC)NC(=O)N(C)C1(C[NH3+])CCCCC1 ZINC000891688343
Cc1cc(Br)ccc1Nc1ncnc2c1cnn2C1CC[NH2+]CC1 ZINC000228934204
N#CCCn1cc(C[NH2+]CCOc2ccccc2C(F)(F)F)c(-c2ccncc2)n1 ZINC000433320527
Cc1cc(C)c2c(n1)s[nH]c2=O ZINC000000140610
CCN1c2ccccc2S/C1=C\C=C\C=C\C=C\c1sc2ccccc2[n+]1CC ZINC000003921266
CN(C)c1ccc(C[N@H+](C[C@@H](O)c2ccc(-c3nn[nH]n3)cc2)C2CC2)cc1 ZINC000821589392
Cc1ccc(SCC[NH2+]C[C@@H](O)COc2ccc(C(C)(C)C)cc2C)cc1C ZINC000003384191
CCCCCC[C@H](CCC)[NH2+]C[C@H]1CCC2(CC[NH2+]CC2)CO1 ZINC001246176236
C[NH2+][C@@H](CCCC[NH3+])c1nc(-c2ccc(Oc3ccc(C#N)cc3)cc2)no1 ZINC001247821765
C=CCn1c(-c2scnc2C)nnc1N1CCC(C[N@@H+](C)C(C)C)CC1 ZINC000566220905
Cc1[nH]nc(C(=O)N2CC[C@H]3CN(C(=O)[C@H](C4CC4)[NH+](C)C)C[C@H]32)c1C ZINC001021260731
O=C1C=CC(=[NH+][N-]c2nc[nH]n2)C=C1 ZINC000006996098
CCOC1CCC([NH2+]C[C@@H]2COCCO2)CC1 ZINC000691136880
CCc1nsc(N2CCN(c3nnc([C@@H]4CCCCO4)n3C[C@H](C)[NH+](CC)CC)CC2)n1 ZINC001293208500
CCC[NH+](CCC)CCCC(=O)N1C[C@@H](C)[C@H]([NH2+]Cc2ocnc2C)C1 ZINC001216348219
CCC[C@@H](C)[NH2+]Cc1ccccc1C[N@H+](C)Cc1ccco1 ZINC000531724547
C[NH+](C)CCN(CC[NH+](C)C)C(=O)C(=O)N1CCN(CCO)C(C)(C)C1 ZINC000659318423
CCCN(CC(C)C)C(=O)C#CC1CC[NH2+]CC1 ZINC000877031122
O=C(C1CCCC1)N1CCC[C@@H](S(=O)(=O)NC2CC[NH+](C3CC3)CC2)C1 ZINC000096005124
FC(F)(F)CN1CCC[C@H]1C[NH2+]Cc1cnn2cc(Br)cnc12 ZINC000896838970
Cc1cc(Cn2nc(C)c([N+](=O)[O-])c2C)no1 ZINC000007828359
CC[C@@H](Cn1c([C@@H](C)Oc2ccc(F)cc2)nnc1N1CCC[N@@H+](C(C)(C)C)CC1)[NH+]1CCCC1 ZINC001545951708
C[C@@H](Cn1c(-c2cccc([N+](=O)[O-])c2)nnc1N1CC[NH+](CCC(C)(C)C)CC1)C[NH+]1CCCCC1 ZINC001360597942
CC1(C[NH3+])CN(Cc2cnc3ccccc3n2)C1 ZINC001206718667
CC(C)CSCCC[NH2+][C@@H](C)[C@@H]1CCC[N@@H+](C2CCC2)C1 ZINC000185672770
C=CCN1CCC([NH2+]C2CCN([C@@H]3CCOC3)CC2)CC1 ZINC000655713025
Cc1ccc(C)c(OC[C@H](O)C[NH2+]C(C)(C)c2nc3ccccc3n2C)c1C ZINC000473156672
O=[N+]([O-])c1cnn(C(F)(F)F)c1 ZINC000217572436
O=S1(=O)CC2(C[NH2+]C2)[C@@H]1C(F)(F)F ZINC000238560698
Cc1ccc(C)c(OC[C@H](O)C[NH2+][C@H](CCO)c2ccc(Cl)cc2)c1C ZINC000584856132
CC[C@H](C)CN(C)c1nnc([C@H]2COCCN2C(=O)OC(C)(C)C)n1C[C@@H]1CCC[N@@H+]1CCCO ZINC001291723647
CC[NH2+]Cc1c(C)nn(CC)c1C ZINC000002552529
C[C@@H](C[NH2+]CC[N+](=O)[O-])C[C@H](C)O ZINC000905362620
C=CC[N@@H+]1CC[C@@H]2CN(C(=O)C#CC3CC3)CC[C@@H]21 ZINC001036712059
CCCOc1c(Cl)cc(C[NH2+]Cc2cc(Cl)c(OCC)c(OCC)c2)cc1OCC ZINC000016448691
O=Cc1c(Cl)ncnc1Cl ZINC000000335543
CC[N@@H+]1C[C@H](C)N(c2nnc(C(=O)NC(C)C)n2C[C@@H](c2ccc(F)cc2)[NH+](C)C)C[C@@H]1C ZINC001295977438
Cc1ccc(C)c(S(=O)(=O)N2CCN(c3cc(C)[nH+]c(N4CCOCC4)n3)CC2)c1 ZINC000065363961
C[NH+](C)CC(C)(C)NC(=O)NCC1(C#N)CCC1 ZINC000419636840
CC[N@@H+]1CCCC[C@@H]1c1ccc(N(c2nc3c(cc2C(=O)NCC2CC2)CC[NH2+]CC3)C(C)C)nc1 ZINC001164998275
CC(C)[NH2+]C1CCN(c2nnc(CSc3ccc(Cl)cc3)n2C[C@@H](C2CC2)[NH+](C)C)CC1 ZINC001360309396
CC[C@@H]1C[C@@H]([NH2+]CC2SCCS2)CO1 ZINC000692807656
FC(F)(F)C(F)(F)C(F)(F)N/N=C/c1cc(Br)cc(Br)c1OCc1ccc(Cl)cc1 ZINC000409031077
CS(=O)(=O)O[C@H]1C[NH2+][C@H](C(=O)N2CCC(C3CC[NH2+]CC3)CC2)C1 ZINC001161207661
CC(C)N1CC[C@H]([NH2+]Cc2cnc3ccc(C#N)cn23)[C@@H]1c1ccc(Cl)c(F)c1 ZINC000560257122
CCC[N@H+](C)C[C@@H]1CCN(c2nnc(-c3cc(Br)c[nH]3)n2C[C@H]2COCCO2)C1 ZINC001294455069
CCc1nnc2n1C[C@@H]([NH2+]Cc1c(Cl)nc3sccn13)CC2 ZINC000097199575
C=CCN1CC[C@H]([N@@H+]2C[C@@H]3CCN(C(=O)COCC(F)F)[C@@H]3C2)C1=O ZINC001188652323
CC(C)CC[NH2+]C[C@@H](O)CON=C1c2ccccc2-c2ccccc21 ZINC000002707478
C=CC[C@@H]1CC[C@H]([NH2+][C@H]2CCc3nnnn3CC2)C1 ZINC000651833447
C[C@H]1[NH2+]CCN(C(=O)NCC(C)(C)CCC#N)[C@@H]1C ZINC000418211786
CCC[NH+]1CCC([NH2+]C[C@@H](c2c[nH]c3ccccc32)c2ccc(OCC)c(OC)c2)CC1 ZINC000023907692
Brc1cncc(-c2nc(-c3cn(C[C@H]4CCC[NH2+]4)nn3)cs2)c1 ZINC000887532577
Cc1cc(/C=C2/C(=N)N3N=C(C)SC3=NC2=O)c(C)n1-c1cc(C)cc(C)c1 ZINC000041108122
Cc1cc(C)c(C[N@H+]2CCN(C3CC[NH+](C(C)C)CC3)[C@@H](CCO)C2)cc1C ZINC000020777651
CC[NH+](CC)C[C@@H]1CCCC[C@@H]1NCC(=O)Nc1oc(C)c(C)c1C#N ZINC000482145945
CCc1cc(C#N)ccc1C[NH+]1CCC2(C[C@H]([N@H+](C)Cc3ccco3)CO2)CC1 ZINC001248749667
C[C@H]1CC[NH2+]C[C@H]1NC(=O)NCc1csc(-c2ccc(C(F)(F)F)cc2)n1 ZINC000417807556
O[C@@]1(c2ccc(OC(F)F)cc2)CN(c2ccccc2)C2=[N+]1CCCS2 ZINC000002921882
C#CCOC[C@@H](O)C[N@H+](Cc1c(-c2ccccc2)nn(C)c1Oc1ccc(OC)cc1)CC(C)C ZINC000036305977
CC(C)[NH+]1CCN(c2nnc(-c3cccn3C)n2C[C@H](c2c(F)cccc2F)N(C)C)CC1 ZINC001303311820
Cc1cc(C)c(S(=O)(=O)Nc2cc(SC(N)=[NH2+])c(O)cc2C)c(C)c1 ZINC000005516240
C=C(C)C[NH2+][C@@H]1CN(C(=O)C(C)(C)S(C)(=O)=O)C[C@H]1c1cn(C)cn1 ZINC001070542294
Cc1cc(Cn2c(C)ncc2[N+](=O)[O-])no1 ZINC000069740681
CC(C)(C)N[N+](=O)c1c(Br)cc(Br)cc1[N+](=O)[O-] ZINC000255188821
O[C@@H](C[NH2+]Cc1ccccc1)COC(c1ccccc1)(c1ccccc1)c1ccccc1 ZINC000026897938
C[C@@H]1OCC[C@@]12CN(c1nnc(-c3ccc(C(C)(C)C)cc3)n1CCOCC[NH+](C)C)CCO2 ZINC001305254058
OC1[C@@H]2C[C@H]1C[NH2+]C2 ZINC000047845131
CC[N+](C)(C)CC(C)C ZINC000001709064
Cc1noc(C)c1CN1CCO[C@@H]2CN(c3nc(Cl)cc(C4CC[NH2+]CC4)n3)C[C@@H]21 ZINC001164943947
CN(CC(C)(C)C[NH3+])C(=O)C(=O)Nc1ccc(-c2ccc(Cl)s2)nc1 ZINC000415489290
CC[NH+](CC)[C@@H](C)Cn1c(-c2ccc(Br)s2)nnc1N1CCN(C2CC2)[C@@H](C#N)C1 ZINC001313657284
CC(C)[NH+]1CCN(c2nnc([C@@H](C)Oc3ccc(F)cc3)n2C[C@@H](C2CCCCC2)[NH+](C)C)CC1 ZINC001360749005
CCNC(NCc1nnc(-c2ccc(F)cc2)[nH]1)=[NH+]CC ZINC000849006747
CC(C)C[N@@H+]1CCO[C@@H](CNC(=O)CN(C)[C@H]2C[NH2+]C[C@@H]2O)C1 ZINC000420351864
C(/C=C/c1cc(-c2ccccc2)[s+]c(-c2ccccc2)c1)=C1C=C(c2ccccc2)SC(c2ccccc2)=C1 ZINC000059075699
CCS(=O)(=O)N1CCC([NH2+]Cc2cc(C#N)n(C)c2C)CC1 ZINC000044934026
CC(=O)N[C@@H](C)C[NH3+] ZINC000082576763
C=CCN1C(=S)N=NC1c1ccncc1 ZINC000000239073
S=C1N[C@@H](c2ccccn2)[C@@H](c2cccn2-c2cc[nH+]cc2)N1c1ccc(Cl)cc1 ZINC000224456931
Cc1occc1CO ZINC000000159615
CC(C)N(C)Cc1nn(C(F)(F)c2cnc(Cl)c(-c3ccncc3)c2)c2c1CC[NH2+]C2 ZINC001164680554
C[C@@H]1C[NH+](C(C)(C)Cn2c(CC(C)(C)C)nnc2N2CCC3(CCN(C)C3=O)CC2)C[C@@H](C)O1 ZINC001305112345
CC(C)(C)C1CC[NH+]([C@@H]2[C@@H](O)[C@H](Oc3ccccc3F)C[C@H]2NC(=O)c2cn(CC[NH3+])nn2)CC1 ZINC000257294983
NS(=O)(=O)c1cnc(Cl)c(C(F)(F)N2CCCn3cnc(C[NH2+]C4CCC4)c3C2)c1 ZINC001164837390
Nc1ccc(N2C[C@@H]3C[C@H]2C[NH2+]3)nc1[N+](=O)[O-] ZINC000600888551
Cn1cnc2c1S(=O)(=O)[N-]C(=S)N2 ZINC000018084563
CCn1ccnc1C[NH2+]C[C@@H]1C[C@H](C)CCN1C(=O)[C@H](C)n1cncn1 ZINC001087152401
CCCS(=O)(=O)Nc1cccc(NC(=O)NC[C@@H]([NH2+][C@@H](C)CC)c2ccco2)c1 ZINC000517983160
N#CCCn1cc(C[NH2+]C[C@H](c2ccccc2)N2CCCC2)c(-c2ccccc2)n1 ZINC000121765681
Cc1cnc(C)c(-n2ccc([C@@H](C)[NH3+])n2)n1 ZINC001169231898
c1ncn(C[C@@H]2C[C@@H]3CN(c4ncnc5c4CC[NH2+]CC5)CC[C@H]3[N@@H+]2CC2CC2)n1 ZINC001164744172
CC[C@@H](C[C@H](C)CO)[NH2+]Cc1ncc(Br)cc1Br ZINC000474347072
CCc1nc(C)c([C@H](C)[N@H+](C)Cc2cn(C)nc2-c2ccc(C#N)cc2)s1 ZINC000180193098
CC[C@H]1CCCC[C@H]1[NH2+]Cc1csc(-c2c(C)c(C)nn(C)c2=O)n1 ZINC000163355675
C[NH+](C)CCCNC(=O)[C@@H]1C[C@H](COc2cccc(C(F)(F)F)c2)C[N@H+](CCc2ccccc2)C1 ZINC000014533586
O=C(Nc1cc(Br)ccc1NC1CC1)c1cc([C@@H]2CC[NH2+]C2)[nH]n1 ZINC000279044943
Cc1cc(N(C)C)cc([C@@H]2CCCN(C(=O)C3CCC3)C2)[nH+]1 ZINC000019570085
CCCC1=NNC(N)=[NH+]N1 ZINC000049474203
CCCCOCC[NH2+]CC[C@@H]1CN(C(=O)C(C)(C)[N@H+](C)CC)C[C@H]1C ZINC001104363775
C/C=C/C[C@@H](CO)[NH2+]CC[N+](=O)[O-] ZINC000905356826
Cc1ccc(C[N@H+](Cc2ccc(C(O)(c3cccc(F)c3)c3cccc(F)c3)o2)CC(C)C)o1 ZINC000036202566
CC[C@H]1CN(C(=O)NC(CCC(F)(F)F)CCC(F)(F)F)CC[C@H]1[NH3+] ZINC000659604379
CC(C)N(C)Cc1nn(-c2ncnc3c2ccn3Cc2ccc(F)cc2)c2c1CC[NH2+]C2 ZINC001164683453
Cc1ccc(-c2nn(C)cc2C[NH2+]C[C@@H](C[C@H](C)O)c2ccccc2)o1 ZINC000647191872
C[C@H]1CN(c2nnc(-c3cnn(C)c3)n2C[C@H](c2cccs2)[NH+](C)C)CCN1CC(F)(F)F ZINC001305165159
COc1ccc(C(OC[C@@H](O)C[NH2+]CCCOC(C)C)c2ccc(OC)cc2)cc1 ZINC000009550251
CCC(=O)c1ccc(Br)cc1N[N+](=O)c1cc(Br)ccc1C(=O)CC ZINC000009659691
CCN(CC)S(=O)(=O)c1ccc(C[NH2+]CC2(CCOC)CCCCC2)s1 ZINC000436240975
CN(CC(C)(C)[NH3+])C(=O)c1n[nH]cc1[N+](=O)[O-] ZINC000595935007
CCCCCN(C(=O)CCC(=O)N[C@@H](C)c1ccc(S(=O)(=O)N(CC)CC)cc1)c1c(N)n(CCCC)c(=O)[nH]c1=O ZINC000514379320
COC(C)(C)CC[NH2+]CC[N+](=O)[O-] ZINC000905403878
C=CCCC1(CNC(=O)N2CCC([C@H](O)C(F)(F)F)CC2)CCCC1 ZINC000661530815
CCOC(=O)c1c(C)c(C[NH2+]C2CCCCC2)n(C[NH2+]C2CCCCC2)c1C ZINC000004706077
COC[C@@H](O)C[NH2+]C1CC(C)(C)OC(C)(C)C1 ZINC001252828077
N#Cc1ccc(Oc2nc(Cl)ncc2N2CC[C@@H]3[C@@H](C[C@@H](Cn4cncn4)[N@@H+]3CC3CC3)C2)cc1 ZINC001164745316
O=[N+]([O-])c1ccc(-c2nn(-c3ccccc3)cc2C[NH2+][C@@H](CO)Cc2ccccc2)cc1 ZINC000479470382
Cn1c(Nc2ccc(N)cc2)nnc(C(C)(C)C)c1=O ZINC000028047628
C=CC[NH2+]C1CCN(C(=O)[C@H]2C[C@@H]2C(F)F)CC1 ZINC000991982335
CC(C)[N@H+](C)CCCn1c([C@@H](C)Oc2cccc(Cl)c2)nnc1N1CC[NH+](C(C)(C)C)CC1 ZINC001360760849
O[C@@H](C[NH2+][C@@H]1CCCC2(CC2)C1)Cn1cccn1 ZINC000695689680
Cc1nnc(N2CCN(C[C@@H]3C[N@H+](C(C)C)CCO3)CC2)n1Cc1nc(C(C)(C)C)cs1 ZINC001290877424
Clc1ccc2ncc(-c3cccc(C[C@@H]4CC5(CO4)CC[NH2+]CC5)n3)n2c1 ZINC000585263134
CC(C)(C#N)C[C@@H](O)C[NH2+]C1(CO)CCSCC1 ZINC000598622832
CC(=O)C(O)=CC(=O)C(C)(C)C ZINC000122636650
Cn1ncc(C[NH3+])c1N ZINC000044249488
C/C(=C/S(=O)(=O)c1ccc(C)cc1)[N+](=O)[O-] ZINC000005929280
CC(C)Cc1nnc(N2CCc3c(ccnc3N(C)C)C2)n1C[C@H]1C[C@@H](OC(C)(C)C)C1(C)C ZINC001359822763
C=C1CC[C@@H](OC(=O)c2cc([N+](=O)[O-])cc([N+](=O)[O-])c2)C/C1=C/C=C1/CCC[C@@]2(C)C[C@@H]([C@H](C)/C=C/[C@H](C)C(C)C)C[C@@H]12 ZINC000217355757
C=C1CC[C@@H]2[C@](C)(COC(C)=O)[C@H](OC(C)=O)CC[C@@]2(C)[C@@H]1C[C@@H]([NH2+]CCCO)C1=CCOC1=O ZINC000015415311
Cc1cnc(-n2cc3c(n2)CC[C@@H]([NH3+])C3)c(F)c1 ZINC001157980252
N#Cc1ccc(CC[N@@H+]2[C@H](COCc3ccccc3)CCC23CC[NH2+]CC3)cc1 ZINC001222573775
CC(C)[C@@H]1NC(CC[NH3+])=NNC1=O ZINC000091690061
CCn1c(=O)/c(=C\C=C2/C=CN(CC)c3ccccc32)s/c1=C/C1=[N+](CC)[C@H](c2ccccc2)[C@@H](c2ccccc2)S1 ZINC000102315735
NC(=O)C1([NH2+]C2CCC3(CCC3)CC2)CC1 ZINC001205311699
Brc1ccccc1N(Cc1ccccc1)C1=N/C(=[N+](/Cc2ccccc2)c2ccccc2Br)c2ccccc21 ZINC000150464316
Cn1cnc(C(=O)N2C[C@H]3OC[C@@H](C[NH+](C)C)[C@H]3C2)c1 ZINC000575403215
CCC[NH+](CCC)CCCC(=O)N1C[C@@H](C)[C@H]([NH2+]CCOCC2CC2)C1 ZINC001216348080
CCOc1cc(C[NH2+]CCNc2ccc([N+](=O)[O-])cc2Cl)cc(Cl)c1OCc1ccc(F)cc1 ZINC000016688515
Cc1ccc([C@H](C)NS(=O)(=O)c2ccccc2[N+](=O)[O-])c(C)c1 ZINC000014219419
F[C@H](Oc1cncc(Cl)n1)N1CC[C@@H]2[C@@H](C[C@@H](Cn3cncn3)[N@@H+]2CC2CC2)C1 ZINC001164749529
Cc1ccc(S(=O)(=O)OCC[C@H]2[C@H]3C=C[C@@H]4C3C3[C@H](C=C[C@H]32)[C@@H]4CCOS(=O)(=O)c2ccc(C)cc2)cc1 ZINC000104290767
C[C@H]([NH3+])[C@H]1CCCN(c2nc3ccccn3c2C#N)C1 ZINC000576966895
O=C(c1cscn1)N1C[C@@H]2C[N@H+]([C@@H]3CCOC3)C[C@@H]2C1 ZINC000096161813
CC(C)OC[C@@H](O)C[N@H+](Cc1c(-c2ccccc2)nn(C)c1Oc1ccccc1Cl)C1CC1 ZINC000036304991
CC(C)[C@](C)(C#N)NC(=O)C[N@@H+]1CCC2(CCC2)C1 ZINC000123203617
Cc1ccc(-c2oc(/N=C/c3ccc(-c4cccc(Cl)c4Cl)o3)c(C#N)c2-c2ccc(C)cc2)cc1 ZINC000409361275
C=CCNC(=O)N1CCC[C@@H](C2CC[NH2+]CC2)C1 ZINC000656473676
c1sc2[n+](c1C13CC4CC(CC(C4)C1)C3)CCS2 ZINC000004185336
C=C(C)Cn1c([C@@H]2CCCS2)nnc1N1C[C@H](CC)O[C@@H](CC)C1 ZINC000424241214
C[C@@H]([NH2+]C1(CNCc2c(Cl)cccc2N2CC[NH+](C)CC2)CCOCC1)c1ccccc1 ZINC001200661593
C#CCNC(=O)[C@H](C)[NH2+][C@@H]1CN(C(=O)c2ncc(Cl)s2)C[C@H]1C ZINC001215136651
Cc1csc2c1ncnc2N1CCC([NH2+][C@@H](C)Cc2cnccn2)CC1 ZINC000095515261
O=[N+]([O-])c1cccc(-c2cc(C(F)(F)N3CCC4(CC[NH2+]CC4)[C@@H]3C(F)(F)F)cnc2Cl)c1 ZINC001164387429
C=CC[NH2+][C@H]1C[C@@H](C)N(C(=O)c2ncn(C(C)(C)C)n2)C1 ZINC000989447496
Cc1c(S(=O)(=O)N(C)CC[NH3+])cnn1C ZINC000072209867
CCC[NH+](CCC)CCCN1C(=O)[C@H]2[C@H](C(=O)Nc3cc(C)cc(C)c3)[C@H]3C=C[C@@]2(O3)[C@@H]1C(=O)N[C@@H]1CCC[C@@H](C)[C@@H]1C ZINC000252586440
N#Cc1cc(N[C@H](c2ccsc2)c2ccc(Cl)cc2)ncn1 ZINC000583972367
C[C@H]1C[N@@H+]2CCC[C@H]2CN1c1ncc2c(c1C#N)CCC2 ZINC000425233147
Cc1ccc(CN2CC[NH2+][C@@H]3CS(=O)(=O)C[C@H]32)o1 ZINC000253495375
COCC[N@@H+]1CC2(C[C@@H]1COCC1CC1)CCN(c1cnc(C#N)c(C#N)n1)CC2 ZINC001164787109
CCOc1cc(C[N@H+](C)[C@H](CC)CSC)nc2nc(C(F)(F)F)nn21 ZINC000180655888
C1[C@@H]2C[C@H]([N@@H+]3CCOC4(CCOCC4)C3)C[C@H]12 ZINC001167954545
Cc1nsc(C)c1C[NH2+]CC[C@@H]1CN(C(=O)C2(C(N)=O)CC2)C[C@H]1C ZINC001104613769
CC[N@@H+]1C[C@H](C)N(C(=O)[C@@](C)(C#N)CC)C[C@@H]1C ZINC000343665082
CC[NH+](CC)CCOc1cc2c(cc1Cl)-c1cc(Cl)c(OCC[NH+](CC)CC)cc1C2=NN ZINC000001881732
Cc1nc(CN2CC[C@@]3(C[N@@H+](C)C[C@@H]3c3cn(C(C)C)cn3)C2=O)cs1 ZINC000306143726
C=CCOC[C@@H](O)C[N@H+](CC(=O)N1CCc2sccc2[C@@H]1COc1cccc(F)c1)C1CC1 ZINC000036309576
COC[C@@]1(CNc2ncc([N+](=O)[O-])cc2Br)CCC[NH2+]1 ZINC000261679284
[NH3+]Cc1ccsc1Br ZINC000000166970
Fc1ccc(-c2nnc3n2C[C@H]([NH2+]C/C=C\c2ccc(F)c(F)c2)CC3)cc1 ZINC000511973387
Cn1ccnc1[C@@](O)(C[NH2+]Cc1ccc(Br)s1)C(F)(F)F ZINC000299309462
CC[NH2+][C@@H](C)CC ZINC000005651402
CO[C@H]1C[C@@H]([NH3+])[C@@H](O)[C@@H](C)O1 ZINC000002562390
CC(C)NC(=O)[C@H]1C[C@@H]2[C@H](C1)OCCN2C(F)(F)c1cnc(Cl)c(C2=CC[NH2+]CC2)c1 ZINC001164996203
O[C@@H]1[C@@H](n2cccn2)[C@@H]2OC[C@@H](O2)[C@H]1[NH2+]C1CCC1 ZINC000952844696
CC(C)[NH+](CCn1c(CCCc2ccccc2)nnc1N1CCC[N@@H+](C(C)(C)C)CC1)C(C)C ZINC001360134878
O=[N+]([O-])c1cnn(CC[NH2+]Cc2ccc(I)s2)c1 ZINC000602567494
CCn1c(CC[NH3+])nnc1Sc1nc(C)nc2sc3c(c21)CCC3 ZINC000072312236
Cc1ccc(-c2cc(C(F)(F)F)c(C#N)c(SCc3nc(C)c(C)o3)n2)o1 ZINC000170626597
O=[N+]([O-])C1(Br)CCOCC1 ZINC000958528834
NC(=O)c1n[nH]cc1NC(=O)[C@@H]1CCCN1C(=O)[C@@H]([NH3+])CCCC[NH3+] ZINC001218563879
Cc1cc(C)n(C[C@@H](C)[NH2+]C23C[C@H]4C[C@@H](C2)CC(n2nnc(C)n2)(C4)C3)n1 ZINC000067896074
[NH3+]CCn1cc(C(=O)N2CCN(Cc3ccc(Br)s3)CC2)nn1 ZINC000662351700
CC[NH+](CC)[C@@H](Cn1c(-c2cnn(C)c2)nnc1N1CCC[C@@](C)(C#N)C1)c1ccsc1 ZINC001313671430
Cc1cc(/C=C2\SC(=Nc3cc(C)c(Br)c(C)c3)NC2=O)c(C)n1-c1ccc(Sc2ccc([N+](=O)[O-])cc2)cc1 ZINC000408763692
CC(C)OC(=O)[C@@H](C)Nc1n[nH]c(=O)[n-]c1=O ZINC000000114885
COc1ccc(CC[N@@H+](Cc2nc(-c3ccccc3)cs2)CC2CC[NH+](C)CC2)cc1 ZINC000012387478
CCC(C)(C)NC(=O)C[NH2+]CC[C@@H]1CN(C(=O)[C@@H](COC)OC)C[C@H]1C ZINC001104648754
C[C@@H](Cn1c(-c2ccccc2Br)nnc1N1C[C@@H](C)O[C@@]2(CCCOC2)C1)[NH+](C)C ZINC001305157031
Cc1cc(/C=C2\C(=N)N3N=CSC3=NC2=O)c(C)n1-c1cccc(Cl)c1C ZINC000002450979
[NH3+]CCCN1C(=O)CC[C@H]2CN(C(=O)CCN3CC[NH2+]CC3)CC[C@H]21 ZINC000072432109
CC[C@@]([NH3+])(CO)Nc1nccnc1C(C)C ZINC001170857563
O=Cc1cc([N+](=O)[O-])ccc1Sc1nc[nH]n1 ZINC000000586700
C#CCN1CCC[C@H]([NH2+]Cc2cnc(C(C)(C)C)nc2)C1 ZINC000886211576
CC(=O)N[C@H](CC[S@@](C)=O)C(=O)[O-] ZINC000005431485
CC[NH+](CC)C1CCC([NH2+]C[C@@H](O)COCC(F)(F)C(F)F)CC1 ZINC001251643404
C[C@@H]([NH3+])CCNc1ccc(-c2nnco2)cc1 ZINC001170891125
O=[N+]([O-])CC[NH2+]CCn1cccc1 ZINC000905138322
CC[C@H](C)c1nnc(N2CCC[C@@H](N3CCCS3(=O)=O)C2)n1CCC[N@@H+]1CCCC[C@H]1C ZINC001305487431
CCOC(=O)c1c[nH]c2cc(N3CCC4(CC3)C[N@H+](Cc3cccs3)CCO4)[nH+]cc21 ZINC001164696891
C[C@@H](CCCC[NH3+])[NH2+]CCCc1ccc(Cl)cc1Cl ZINC000422819833
C[C@H](Cc1ccncc1)[NH2+]CCCCCCCCCCC[NH3+] ZINC001256728989
CC(/C=C/C1=C(C)C(=O)CCC1(C)C)=C\C=C/C(C)=C\C=C/C=C(C)/C=C\C=C(C)\C=C/C1=C(C)C(=O)CCC1(C)C ZINC000008655421
COc1ccc(C[C@H](C)[NH2+]C[C@@H](CO)Cc2cc(F)c(F)c(F)c2)c(C)c1OC ZINC000552265409
CC(C)C[C@@H]1CCN(c2nnc(-c3ccc(C(C)(C)C)cc3)n2CC2(S(C)(=O)=O)CC2)C1 ZINC001359880852
c1coc(C2=CSC3=NCCN23)c1 ZINC000000189112
[NH3+]C[C@@H]1C[C@H]2C=C[C@@H]1C2 ZINC000004237594
Cc1sc2ncnc(N3CCC([NH2+]C[C@@H]4C[C@H](F)CN4)CC3)c2c1C ZINC000095516711
O=C1C[C@H]2CC([NH2+][C@H]3CCSC3=O)C[C@@H]2C1 ZINC001254931617
O=[N+]([O-])c1ccc([N+](=O)[N-]c2ccccc2)cc1 ZINC000104075553
C=CCC[NH2+]C[C@]12CCC[C@H]1CN(C(=O)[C@@H]1CC1(F)F)C2 ZINC001112341386
COc1ccc(-n2nncc2C[NH3+])c2cc[nH]c21 ZINC001169310218
CCOc1cc(C[NH2+]CCCSc2nnnn2-c2ccccc2)ccc1OCc1ccccc1 ZINC000022108876
CC(C)Oc1ccc([C@H](C)[NH2+][C@@H](C)CCCC[NH3+])cc1Cl ZINC000423447589
Cc1cc([C@@H]2[C@H](c3ccccn3)NC(=S)N2CC(C)C)c(C)n1-c1cc(C)ccc1C ZINC000222924517
FC(F)(Oc1ccc2c(Cl)ncnc2c1)N1CCCO[C@@]2(C[NH2+]CCOC2)C1 ZINC001164423248
N#Cc1cc(N2C[C@@H]3C[NH2+]C[C@H]3C2)ncc1Br ZINC000603275330
CCOCc1nnc(N2C[C@H](C)[C@H]([N@@H+]3CCCN(C(C)=O)CC3)C2)n1CC[NH+]1CCC[C@@H]1C ZINC001503029480
CC(C)CS(=O)(=O)C1=NN2C(=NC(=O)/C(=C/c3ccc(C(C)C)cc3)C2=N)S1 ZINC000020208639
Cn1cnc([N+](=O)[O-])c1N[C@H]1CCC[NH2+]C1 ZINC000070950474
CN(CC1CCOCC1)c1nnc(-c2cc(Br)cn2C)n1CC1([NH+](C)C)CCOCC1 ZINC001298578424
Cc1c([C@H](C)[NH2+]C[C@H](C)C[C@@H](C)O)nnn1-c1cccc(Br)c1 ZINC000268990135
[NH3+]C12C[C@H]3C[C@@H](C1)CC([N+](=O)[O-])(C3)C2 ZINC000096194514
Cc1ccc(C[C@@H](CO)[NH2+]Cc2c(Cl)n(C)nc2C(F)(F)F)cc1C ZINC000835072407
Nc1nccnc1C(=O)N1CCC2(CCC[NH2+]C2)CC1 ZINC000096268232
Cc1ncn(C(C)C)c1[N+](=O)[O-] ZINC000408717307
COc1cc(C[N@H+](C)C[C@@H](O)Cn2c3ccccc3nc2C(F)(F)F)ccc1OCC[NH+]1CCC(C)CC1 ZINC000585273141
CC1=C[C@@H](C[NH2+]Cc2ccco2)[C@H](C(C)C)C[C@H]1Cc1nnc(-c2ccccc2F)o1 ZINC000030883405
C[NH+](C)[C@@H]1CCCN(c2nc(C#N)c(C#N)nc2Cl)C1 ZINC001165039014
CC(C)n1nc(CN(c2nccs2)c2ccc(C[NH+]3CCCC3)cn2)c2c1C[NH2+]CC2 ZINC001164709598
Cc1cc(C)n(Cc2nnc(N3CCO[C@@H](Cn4nc(C)cc4C)C3)n2CC[NH+](C(C)C)C(C)C)n1 ZINC001290647397
CC(C)Oc1ccc(C[NH2+][C@@H](CCC[NH3+])c2ccccc2)cc1 ZINC000415049416
C[C@@H](CNc1nc(Nc2ccc(Cl)c(Cl)c2)nc(C(Cl)(Cl)Cl)n1)[NH+](C)C ZINC000008648968
COCC1(C)CCN(c2nnc(-c3cccn3C)n2CC(C)(C)[N@H+]2C[C@@H](C)O[C@@H](C)C2)CC1 ZINC001301093560
Cc1ccc([C@@H](C)C(=O)N2CCc3nc([C@@H]4CC[NH2+]C4)ncc3C2)cc1 ZINC000019136234
Cc1ccc(-c2csc3[nH]c(C[NH2+][C@@H](c4ccc5c(c4)OCCO5)C(C)C)nc(=O)c23)s1 ZINC000014123985
C[C@@H](C#N)S(=O)(=O)N1CCC[C@@]2(CCN(CC[NH+](C)C)C2=O)CC1 ZINC001278842188
N#Cc1ccnc(N2CC[C@@H](C(F)(F)F)[C@@H]([NH3+])C2)c1 ZINC000717160760
O=S1(=O)C[C@@H]2C[C@H]1C[NH2+]2 ZINC000072208596
C[C@H]([NH3+])C(=O)N[C@H](CCC(=O)Nc1nc2c(s1)C[C@@H]([NH3+])CC2)C(N)=O ZINC001218533459
C=CC[NH2+][C@H]1CCN(C(=O)c2c(C)cnn2C)C[C@H]1C ZINC001036144295
CC(C)n1ccnc1CN1CCC(Cc2cnc(C[NH+](C)C)cn2)CC1 ZINC000257319149
CC[NH+](CC)Cc1ccccc1C[NH2+]Cc1ccc(N2CCC[C@@H](C(=O)OC(C)(C)C)C2)o1 ZINC001461003992
CCC[N@@H+]1CCCC[C@@H]1Cn1c(COCC)nnc1N1CCC(Oc2cccc(C#N)c2)CC1 ZINC001307064491
Cc1cnc(F)c(Nc2nc(Br)ccc2Br)c1 ZINC001211499779
CC[NH2+]Cc1nccs1 ZINC000004298827
O=C(/N=N/C(=O)OCC(Cl)(Cl)Cl)OCC(Cl)(Cl)Cl ZINC000095851259
Cc1cc[n+]2c(C)cc(C)nc2c1 ZINC000000408847
N#CC(C#N)[C@H](c1ccc([N+](=O)[O-])cc1)C1C(=O)[C@@H](c2ccccc2)C(=S)[C@@H](c2ccccc2)C1=O ZINC000100683325
CCOC[C@@H]1CN(C(F)(F)c2cnc(Cl)c(C3=CC[NH2+]CC3)c2)Cc2cnn(C)c21 ZINC001164793483
C[C@@H]([NH2+]Cc1cc(O)c(C[NH2+][C@@H](C)c2ccccc2)cc1O)c1ccccc1 ZINC000001680967
Cc1ncc(Cl)c(-n2ccnc2CC[NH3+])n1 ZINC001166277376
Cc1noc(/C=C/c2ccc(I)o2)c1[N+](=O)[O-] ZINC000408544527
CCOc1cc(C[NH2+]C2COCCOC2)cc(Br)c1OC(F)F ZINC000644421928
Cc1nc(Cc2nnc(N3C[C@H](C)OC(C)(C)C3)n2C[C@@]2([NH+](C)C)CCSC2)cs1 ZINC001304664396
N#CC1(C[C@@H](O)C[NH+]2CC([C@@H]3CCOC3)C2)CCC1 ZINC000905953472
[NH3+]Cc1c(F)cc(F)c(F)c1F ZINC000002585571
C[C@@]12CC[C@H]3[C@@H](CC[C@H]4C[C@H]([NH3+])CC[C@@]43C)[C@H]1CC[C@H]2O ZINC000006780224
Cc1sc2ncn3c(SCC#N)nnc3c2c1C ZINC000005006670
O=[N+]([O-])c1cc(Br)ncc1F ZINC000230593584
C=C(C)C[C@@H]1C=CC[C@@H](CC(=C)C)[N@H+]1C[C@@H](O)C(F)(F)C(F)(F)C(F)(F)F ZINC000016134186
CC(C)(O)CCCO[C@H]1CC[C@]12CC[NH2+]C2 ZINC001217808639
CC(C)[NH2+]C1CCN(c2nnc(-c3ccccc3Cl)n2CC[C@@H](C)[NH+]2CCCCC2)CC1 ZINC001360307042
C[C@@H]1C[N@H+](CCN2C(=O)NC(C)(C)C2=O)C[C@H]1NC(=O)CSCC#N ZINC001206095684
[NH3+][C@@H]1Cc2c[nH]nc2C1 ZINC000082411606
CC(C)[NH2+]C1CCN(c2nnc(COc3ccc(C(C)(C)C)cc3)n2CC2([NH+](C)C)CCCC2)CC1 ZINC001360309831
CNc1nc(N)[nH+]c(NC)n1 ZINC000080344859
CC[C@@H](CC(F)F)C(=O)N1C[C@@H](C)[C@H](CC[NH2+]CC(=O)N2CCC2)C1 ZINC001104280007
O=[N+]([O-])c1ccn(-c2cnc3ccccc3n2)n1 ZINC000065592774
CC(C)CC[NH+]1CCC(Cn2c([C@@H]3CCCCO3)nnc2N2CC[NH+](CCC(C)(C)C)CC2)CC1 ZINC001359948022
N#C[C@H]1CCC[C@H]([NH2+]CCn2cnnc2C2CC2)C1 ZINC000361440165
COCOc1ccc(OC)cc1C[NH2+]CCCCn1cc(Br)cn1 ZINC000280584525
CC[NH+](CC)[C@@H](CNc1nc(-c2ccccc2)nc2nc(-c3ccccc3)oc21)c1ccc(C(C)C)cc1 ZINC000606422262
Cc1c[n+]2nc(C)c(I)n2[nH]1 ZINC000015276124
Cc1ccc(F)c(C[NH2+]C[C@@H]2C[C@H](C)CCN2C(=O)[C@H]2C[C@H]2C(N)=O)c1 ZINC001087214951
CC(C)[C@@H](Cn1c(CC(C)(C)C)nnc1N1CCN(CC(F)(F)C(F)F)CC1)[NH+]1CCCC1 ZINC001359662674
N#C[C@@H]1CC[C@@H]([NH2+]C[C@@H](CO)Cc2cc(Br)ccc2F)C1 ZINC000449601189
CSc1c[nH]c2ncnc(N[C@@H](C)c3ccc(F)cn3)c12 ZINC001167475552
Cc1cc(S(=O)(=O)N[C@H](C)c2cccc(C#N)c2)ccc1OC(C)C ZINC000610339280
O[C@@H](C[NH2+]C1CCCC1)Cn1c2ccc(I)cc2c2cc(I)ccc21 ZINC000098045745
C[C@@H]1CCN(C(=O)Cc2cncnc2)[C@H](C[NH2+]Cc2cncc(F)c2)C1 ZINC001087157449
CCN(c1[nH+]ccc2c1ccn2C)C1COC1 ZINC001166941917
Fc1ccc(Oc2nc(Cl)ncc2N2CC[N@@H+]3C[C@H](Oc4cncnc4)C[C@H]3C2)cc1 ZINC001164739926
CC(=O)N(c1nc(C[NH2+][C@@H](C(C)C)C(C)(C)O)cs1)c1ccc(F)cc1 ZINC000276653149
COCC1([NH2+][C@H](C)CC2(C#N)CCN(C(=O)OC(C)(C)C)CC2)CC1 ZINC000925923645
O=[N+]([O-])c1cnc(N2CCC[C@@H]2C[N@H+]2CCC[C@@H]2CO)c(Br)c1 ZINC000301560296
N#CCCn1cc(C[NH2+]CC2(c3ccc(F)cc3Cl)CC2)c(-c2ccncc2)n1 ZINC000433342881
CC[C@H](C)[C@H](Cn1c([C@@H]2CCOC2)nnc1N1CCN(C2CC[NH+](C(C)C)CC2)CC1)OC ZINC001291419836
C[C@@H](C[NH2+]Cc1ccc(OC(F)F)c(Br)c1)Cn1cccn1 ZINC000579983648
C[C@H]1C[C@H](N2CC[C@H]3[C@H](C[C@@H](Cn4cncn4)[N@@H+]3C)C2)CN1C(=O)OC(C)(C)C ZINC001168865468
C#CCC[N@H+]1CC[C@H]2[C@@H]1CCCN2C(=O)[C@]12C[C@H]1COC2 ZINC001049492366
CC(C)[N@@H+]1[C@H](Cn2cccn2)C[C@@H]2CN(C(F)(F)c3ccc(Cl)nc3C#N)CC[C@@H]21 ZINC001164834171
COCC[N@@H+]1CC2(C[C@H]1COCC1CC1)CCN(c1ccnc(-c3nccs3)n1)CC2 ZINC001164789937
Fc1cccc(Nc2cc(-c3ccncc3)nc([C@H]3CCC[NH2+]C3)n2)c1 ZINC000257229960
CS(=O)(=O)C1(C[NH2+]C[C@@H](O)COCc2cccs2)CCCCC1 ZINC000656708205
C[C@@H]([NH2+]C[C@H](O)CN1C[C@@H](C)O[C@@H](C)C1)c1ccc(Br)s1 ZINC000569894054
[NH3+]Cc1nc2c(s1)CCN(Cc1cn(-c3ccc(F)c(Cl)c3)nn1)C2 ZINC000903941967
Cc1ccc([N+](=O)[O-])cc1[C@H](C)ON=Cc1ccc(-n2cncn2)cc1 ZINC000588397861
CCCC[C@@H](CC)COC[C@H](O)C[NH2+][C@H]1CC[C@H]([NH+]2CCOCC2)CC1 ZINC001253031650
CC(C)[N@H+](C)CCCn1c([C@@H]2CCC(=O)N2)nnc1N1CCO[C@@H](c2nc(C(C)(C)C)cs2)C1 ZINC001303263787
C[C@@H](N1CCS(=O)(=O)CC1)[P@@](=O)([O-])O ZINC000001585086
Cc1ccnc(N[C@H]2C[NH2+]C[C@H]2CO)c1Cl ZINC001159679293
Cc1cc(S(=O)(=O)NC[C@H]([NH3+])c2ccc(N(C)C)cc2)c(C)o1 ZINC000842784880
C1COC2(CCCCC2)[NH2+]1 ZINC000004092966
CC(=O)N1CCN(c2nnc(Cc3csc(C)n3)n2CC(C)(C)[NH+]2C[C@H](C)C[C@@H](C)C2)[C@H](C)C1 ZINC001301743085
C=CCC[NH2+][C@H]1CC[C@H](NC(=O)[C@@H]2CCOC[C@H]2C)CC1 ZINC001270017967
CC(C)[N@@H+]1[C@H](Cn2cccn2)C[C@@H]2CN(C(F)(F)c3ccnc(Cl)c3C#N)CC[C@@H]21 ZINC001164839057
C[C@@H](CCCCn1c(=O)c2c(ncn2C)n(C)c1=O)[NH2+]Cc1ccc(Cl)s1 ZINC001169166822
C1C[N+]2(C1)CCCCC2 ZINC000001646412
COC[C@@H]([NH2+]CCOc1ncc(C(F)(F)F)cc1Cl)C1CCOCC1 ZINC000188214510
C[C@@]1(C[NH2+]CC[N+](=O)[O-])CC1(F)F ZINC000899891285
CN(CC12CC3CC(CC(C3)C1)C2)C(=O)[C@@H]1C[C@@H](c2ccn(C(C)(C)C)n2)[C@H](c2ccc(C(F)(F)F)cc2)[NH2+]1 ZINC000257234988
CCC(CC)c1cc[n+](C(C(=O)c2ccc([N+](=O)[O-])cc2)C(=S)Nc2ccc(F)c(Cl)c2)cc1 ZINC000010754743
CC1=NN(c2ccc(C)c(C)c2)C(=O)C1=CNC[C@@H](O)c1ccc([N+](=O)[O-])cc1 ZINC000226863791
Cc1ccc(O)c(C[N@@H+](C)[C@@H](C)c2cccs2)c1 ZINC000065405157
OC[C@@H]([NH2+]CCOCC(F)(F)C(F)(F)F)c1ccc(Cl)cc1C(F)(F)F ZINC000483244443
C[C@H]1[NH2+]CC[C@H]1Nc1ncnc2ccc(F)cc21 ZINC001155187687
CN(C)c1cc(NC(=O)N2CCC3(CC[NH2+]CC3)CC2)ncc1Br ZINC000333378571
C[NH+](C)CCc1csc2ccc(Br)cc12 ZINC000002015365
CCN(CC)c1cc(C)c2c(n1)sc1c2ncnc1N1CC[NH2+]CC1 ZINC000071283044
C[C@H]([NH2+]CC(C)(C)CCC#N)[C@H]1CN(C)CCO1 ZINC000091063473
Cn1c(Cl)cnc1-c1csc(NC(=O)N2CCC[C@]3(CC[NH2+]C3)C2)n1 ZINC000850753719
CC(C)(C)c1csc(C[NH3+])n1 ZINC000003710559
CCS[C@@H]1CC[C@@H](N(C)C(=O)C(=O)N[C@@H]2CC[N@@H+](C3CCCC3)C2)C1 ZINC000553356931
Fc1cc(F)c(NCc2nnc(-c3ccc(Br)o3)o2)cc1F ZINC000180407727
C=C[C@@H](CC)CC(=O)N1CCC(O)(C[NH+](C)C)CC1 ZINC000828196263
CCOc1cc(C[NH2+]CCCSc2nnnn2C)cc(Br)c1OCc1ccc(F)cc1 ZINC000022109245
CC(=O)S[C@@H](C)C[N+](C)(C)C ZINC000009970348
CCOC[C@@H](O)C[N@H+](Cc1c(C(C)C)nn(-c2ccc(OC)cc2)c1Oc1ccccc1)C(C)C ZINC000036346480
CC[NH+](CC)CCCN(Cc1ccc(Cl)cc1)C(=O)C1CCC([NH+]2CCOCC2)CC1 ZINC001300624469
CC(C)CC[C@H](NC(=O)[C@@H]([NH3+])CCCC[NH2+]C(C)C)C(=O)OC(C)(C)C ZINC001220400516
C[NH+](C)CCN(Cc1ccc(-c2nn[nH]n2)cc1)c1ccc(F)cc1[N+](=O)[O-] ZINC000821586474
Cc1nc(-c2ccncc2)nc(N2CC[C@@H]3[C@@H](C[C@H](Cn4cccn4)[N@H+]3C(C)C)C2)c1C ZINC001164835986
C=C(C)C[NH2+][C@@H]1CCO[C@H]1C1CCN(C(=O)C2CS(=O)(=O)C2)CC1 ZINC001071058743
Cc1c(NC(=O)CC[NH2+][C@@H](C)[C@@H]2CCC[N@@H+](C3CCC3)C2)cccc1[N+](=O)[O-] ZINC000185685606
Cc1cnc(Cl)nc1-n1cc(C[NH3+])cn1 ZINC001168253887
CC[C@@H]1CN(c2nnc(-c3ccc(C)o3)n2Cc2ccc(N(C)C)nc2)CC[N@@H+]1CCOC ZINC001293549244
CC[C@@H](C)[NH2+][C@@H](C)c1ccc(Br)s1 ZINC000038001599
Cc1ccc(C(c2ccc(C)c([N+](=O)[O-])c2)C(Cl)(Cl)Cl)cc1[N+](=O)[O-] ZINC000002056658
Cc1csc(CN2C[C@@H]([NH3+])CC(F)(F)C2)n1 ZINC001206117627
CC(C)C1CCN(c2nnc([C@H]3CCS(=O)(=O)C3)n2C[C@H](C)[N@@H+]2CCC[C@@H](C)C2)CC1 ZINC001305028562
O=C(OCCCC(F)(F)C(F)(F)F)OCCC(F)(F)C(F)(F)C(F)(F)C(F)(F)F ZINC000169795706
Nc1ccnn1-c1ccc([N+](=O)[O-])cc1 ZINC000037245368
CN(Cc1cc(C[C@@H]2C[C@H]([NH+](Cc3ccco3)Cc3ccco3)C2(C)C)no1)c1ccccc1 ZINC000067889713
CC[C@@H](C)CCOC(=O)c1ccc(/N=C/c2ccc(/C=N\c3ccc(C(=O)OCC[C@@H](C)CC)cc3)cc2)cc1 ZINC000008653350
COc1cccc(C[N@@H+]2CC[C@@H](N3CCN(c4ccccc4F)CC3)[C@@H](CCC(=O)NCC[NH+]3CCCCC3)C2)c1OC ZINC000101078488
O=C(CC1CC[NH2+]CC1)N1CCC[C@@H]1C(=O)Nc1cc(Cl)cc(Cl)c1 ZINC000237840636
CCO[C@@]1(c2nnc(N3CCC(CC#N)CC3)n2C[C@@H](c2ccc(CC)cc2)[NH+](C)C)CCOC1 ZINC001314111181
C[C@]12CC[C@H]3[C@@H](CC[C@@H]4C[C@@H](NC(=O)[C@H]([NH3+])Cc5ccc(O)cc5)CC[C@@]43C)[C@@H]1CC[C@@H]2NC(=O)[C@H]([NH3+])Cc1ccc(O)cc1 ZINC000118923000
OC[C@@H](C[NH2+]Cc1nc(Br)c[nH]1)Cc1cc(F)c(F)c(F)c1 ZINC000922063161
O[C@@H](COCc1ccccc1Cl)C[N@H+](Cc1cccs1)C12CC3CC(CC(C3)C1)C2 ZINC000016050334
CC(C)C[N@@H+]1CCC[C@@H](Cn2c(Cc3ccc(Cl)cc3)nnc2N2CC[NH+](C(C)(C)C)CC2)C1 ZINC001360010350
CC(C)(C)OC(=O)N1CC[C@@H]([NH2+]C2CC2)C[C@H]1C#N ZINC001172968173
Nc1ccc([N+](=O)[O-])cc1I ZINC000004365981
CCN1c2cc(Cl)ccc2S/C1=C/C=C1\CCC(/C=C/c2sc3ccc(Cl)cc3[n+]2CC)=C1N(c1ccccc1)c1ccccc1 ZINC000004272036
CCCCCC[C@@H](CCCC)[NH2+][C@@H]1COC2(C1)CC[NH2+]CC2 ZINC001246168278
CCC(CC)[C@@H](Cn1c(Cc2ccc(Cl)cc2)nnc1N1CC[NH+](C(C)(C)C)CC1)[NH+](C)C ZINC001545817117
CCCCN1c2ccccc2C=C/C1=C\C=C(Cl)\C=C\c1ccc2ccccc2[n+]1CCCC ZINC000039440334
CC(C)[C@H](CCc1ccc(Cl)cc1)[NH2+]CCCC[NH+](C)C ZINC000481955825
Cc1sc(NC(=O)C[N@@H+](C(C)C)C2CCOCC2)c(C#N)c1C ZINC000096455912
Cc1cc(N2CCC[C@@H]([NH2+]Cc3cncc(Br)c3C)C2)n(C)n1 ZINC000657450654
O=[N+]([O-])c1ccc(-c2csc(-c3nc(-c4ccc([N+](=O)[O-])cc4)cs3)n2)cc1 ZINC000001793970
CC(C)Sc1ccc([C@@H](C)[NH2+]CCS(=O)(=O)c2cccc(C#N)c2)cc1 ZINC000182099237
C=C(C)C[NH2+][C@@H]1CN(C(=O)c2cn(CCC)nn2)C[C@@H]1C ZINC000939421405
[NH3+]C[C@H]1CCCN(Cc2csc(-c3ccc(C(F)(F)F)cc3)n2)C1 ZINC000583630895
CSCC[C@H](C)N(C)c1nnc(-c2ccc(-c3ccc(F)cc3)s2)n1C[C@]1(O)CC[N@H+](C)C1 ZINC001316448654
C=CC[NH2+][C@@H]1CCN(C(=O)c2csnc2C)[C@@H](C)C1 ZINC001044552040
CSc1ccc(-n2c(C)cc(C[NH3+])c2C)cc1 ZINC000034936126
CON=CNc1ncnc2sccc21 ZINC000004013846
[NH3+]Cc1ccc(C(F)(F)F)nc1 ZINC000000154410
CC(C)C[NH2+]Cc1ccc(Nc2ccc(N3CC[NH+](C)CC3)c(C#N)c2)cc1 ZINC001215745641
C1CC2CCC1C[NH2+]2 ZINC000002040895
C[C@@H](CCn1cccn1)[NH2+]Cc1cccc(-c2ccc(-c3nn[nH]n3)s2)c1 ZINC000824414288
CC(C)C[C@H](C)Oc1cc(C[NH2+][C@H](C)c2cccc(S(=O)(=O)N(C)C)c2)ccn1 ZINC000467854937
CC(C)[NH2+]C[C@@H](O)[C@](C)(O)CC[C@H]1[C@](C)(O)CC[C@@H]2C(C)(C)CCC[C@]12C ZINC000226313010
CC(C)[NH2+]C1CCN(c2nnc(-c3cc(F)ccc3Br)n2C)CC1 ZINC000283347396
O=[N+]([O-])c1c[nH]nc1-c1ccc(F)cn1 ZINC000150302511
C=CCc1cc(CNc2cccc(C)c2C)cc(OCC)c1OS(=O)(=O)c1ccc(C)cc1 ZINC000409121370
C[NH2+][C@H]1[C@@H]2[C@H]3CCN2C[C@@H]1O3 ZINC000020113615
C#CCOc1ccc(Br)cc1C[NH2+][C@@H]1CCC[C@H](CO)C1 ZINC000314340181
C[C@H]1C[N@H+](C)[C@@H](C)CN1c1nc2c(cc1C#N)COCC2 ZINC001164637191
COCC[N@@H+]1CC2(C[C@@H]1COCC1CC1)CCN(c1nc(Cl)nc3c1CC[NH2+]C3)CC2 ZINC001164785992
N#CC1CCC([NH2+]C[C@H]2CCCN2CCCO)CC1 ZINC000602675103
CC[NH+](CC)CC[C@@H](C)[NH2+][C@@H](c1cccc(F)c1)C1CCC1 ZINC001255946530
CO[C@H]1C[NH2+]CC[C@@H]1O ZINC000088189640
CC[NH+](CC)C[C@@H](F)C(=O)N1C[C@@H](C[NH2+]CC(=O)NCC#N)[C@H](C)C1 ZINC001106198826
C#CCOC[C@@H](O)C[N@@H+](Cc1c(-c2ccccc2)nn(C)c1Oc1ccc(F)cc1)CC1CC1 ZINC000036307817
C=C(Cl)CN1CCC[C@H]1C[N@H+]1CCC[C@@H]1CO ZINC000304732073
CC(C)CCOCCn1c(COc2ccc(Cl)cc2)nnc1N1CCCC2(CCOCC2)C1 ZINC001359968014
CC(C)[N@H+](C)Cc1cnc2n1CCN(c1cc(Cl)nc(N(C)C)n1)[C@@H]2C ZINC001164862410
O=c1cc(CSc2n[nH]c(=O)[n-]c2=O)[nH][nH]1 ZINC000001916875
CCc1nn(-c2ccccc2)c(N2CC[NH+](CC)CC2)c1C[N@H+](Cc1ccccc1C)C(C)C ZINC000034836837
C#CC[NH2+][C@H]1CN(C(=O)C2C=CC=CC=C2)CC1(C)C ZINC000995853323
O=[N+]([O-])c1cc(F)cc([N-]S(=O)(=O)c2c(F)c(F)cc(F)c2F)c1 ZINC000507922358
CCOc1c(Cl)ncnc1N1CC[C@H]([NH3+])C1 ZINC001156226755
CCC(CC)[C@@H](Cn1c([C@@H]2CCO[C@H]2C(C)(C)C)nnc1N1CCN(C2CC2)C(=O)C1)[NH+](C)C ZINC001305712785
CCCC[C@H](C[NH3+])NS(=O)(=O)c1cc(Cl)c(OCCOC)c(Cl)c1 ZINC000564959776
CCC12CC3C[C@@](O)(C1)C[C@](O)(C3)C2 ZINC000000248743
O=[N+]([O-])c1cc[n+]([O-])c2[nH]cc(C(F)(F)F)c21 ZINC000238790025
CCN(C(=O)C1CC2(C1)C[NH2+]C[C@H]2C#N)C1CCC1 ZINC000884148090
Cc1ccc([C@@H](Cn2c(CC(C)(C)C)nnc2N2CCC[N@@H+](C3CCCC3)CC2)[NH+](C)C)cc1 ZINC001361139574
CC(C)C[N@@H+]1C[C@@H]2C[C@@H](O)CN2C2(CN(C)C2)C1 ZINC000514289212
O=S(=O)(c1cccc(OC(F)(F)F)c1)N1CCC([NH2+][C@@H]2CCS(=O)(=O)C2)CC1 ZINC000097163882
N#CCc1ccc(OCc2ccc(NCCC[NH2+]CCCC[NH3+])nc2)cc1 ZINC001162294532
Brc1cncc(-c2nc(-c3cn([C@H]4CC[NH2+]C4)nn3)cs2)c1 ZINC000887532902
CCc1nn(-c2ccccc2)c(N2CC[NH+](CC)CC2)c1C[N@H+](Cc1cccc(C)c1)C(C)C ZINC000034836840
C[C@@H]1CN(C(=O)C2CC3(C[NH2+]C3)C2)C2(CC2)C1 ZINC001160966128
C[C@@H](F)CC[NH2+]CC[N+](=O)[O-] ZINC000905267014
CC(C)N1C=[N+](C(C)C)CC1 ZINC000001639391
CC1(C[NH3+])CCCC1 ZINC000003176927
C[C@@H]1CN(C(=O)C[C@@H]2CCS(=O)(=O)C2)C[C@H]1CC[NH2+]C/C=C\Cl ZINC001104396181
CCOc1cc(C[NH2+][C@H](C)C23CC4CC(CC(C4)C2)C3)ccc1OCc1ccc(Cl)cc1 ZINC000016689065
O=[N+]([O-])c1cc(Br)cnc1N1CCC[C@@H]([NH2+]C2CCOCC2)C1 ZINC000882726601
C=CC[NH2+][C@@H]1CN(C(=O)[C@]2(C)CCCS2(=O)=O)C[C@H]1c1cn(C)cn1 ZINC001070544439
Cc1oc(-c2ccc(Cl)cc2)nc1C[NH+]1CCC(C(=O)NCCC[NH+]2CCN(c3cccc(Cl)c3)CC2)CC1 ZINC000008597500
C[NH2+]CCCc1[nH]nc(NC(=O)Cn2cc(Br)c(=O)[nH]c2=O)c1C#N ZINC000534790926
CC(C)(C)Cc1nnc([C@@]2(N)CCC[NH2+]C2)o1 ZINC001217728166
C[NH+](C)CCOCCn1c(-c2cc(Br)c[nH]2)nnc1N1CC[NH+](C[C@@H]2CCOC2)CC1 ZINC001503401597
Fc1cc(C(F)(F)N2CC[C@@H]3[C@H](C[C@@H](Cn4cncn4)[N@@H+]3CC3CC3)C2)cnc1Cl ZINC001164741555
CC[N@@H+]1C[C@H](C)N(c2nnc([C@@H]3CN(S(C)(=O)=O)CCO3)n2C[C@@H](C)[NH+](C)C2CC2)C[C@@H]1C ZINC001502258149
Cc1ccc(S(=O)(=O)NCC[NH2+]Cc2ccc(-c3cnn(C)c3)s2)s1 ZINC000282262510
CCN(CC)c1nnc(-n2cccc2C[NH2+]CCc2ccc(OC)cc2OC)s1 ZINC000020576677
CCO[C@@H]1C[C@@H]([N@H+](C)C[C@H]2CCC3(CCOCC3)O2)C12CCCCC2 ZINC001167538828
COc1ccc2[nH]c(C[N@@H+](Cc3cccnc3)CC3CC[NH+](C4CCCC4)CC3)c(C)c2c1 ZINC000055054765
Cc1cc(/C=C2/C(=N)N3C(=NC2=O)SN=C3S(C)(=O)=O)c(C)n1-c1ccc(F)c(Cl)c1 ZINC000020206398
CCc1ccc([C@H](Cn2c(CC(C)(C)C)nnc2N2CCN(CC(=O)NC3CC3)CC2)[NH+](C)C)cc1 ZINC001305920564
C[n+]1c(Cc2nn3c(nc(-c4ccccc4)cc3-c3ccccc3)[n+]2C)nn2c1nc(-c1ccccc1)cc2-c1ccccc1 ZINC000004552115
C=CCNc1nc(-c2cn(C)nc2C)cc(C(F)(F)F)n1 ZINC000036613630
CC(C)[N@H+](C)CCCn1c([C@@H]2CCC(=O)N2)nnc1N1CCN(C2CC[NH+](C(C)C)CC2)CC1 ZINC001509513276
O=[N+]([O-])CC[NH+](C1CC1)C1CC1 ZINC000931178417
CC1(C)O[C@@H]2C[C@@H]([NH2+]CC[N+](=O)[O-])C[C@@H]2O1 ZINC000905600891
COCCO[C@H](C)c1nnc(N2CCC[C@@H]2c2csc(C)n2)n1CC1([NH+](C)C)CCOCC1 ZINC001302071738
COc1ccc2nc(C[NH2+]CCCc3nnc(SC)n3CC(C)C)sc2c1 ZINC000474346649
CC[C@H](C)c1ccc([C@@H]([NH2+][C@@H](C)C(=O)Nc2ccc(C(N)=O)cc2)C(C)C)cc1 ZINC000007719087
CC1=C[C@H](C)[C@H](C[N@H+]2CCO[C@@H]2C(C)C)[C@H](C)C1 ZINC000061854984
CC(CC(=O)N1C[C@H](O)[C@@H]([NH+](C)C)C1)CC(=O)N1C[C@H](O)[C@@H]([NH+](C)C)C1 ZINC000577885407
CCC1=NN2C(=NC(=O)/C(=C/c3cccn3-c3ccc(C)c(C)c3)C2=N)S1 ZINC000032964073
Fc1cnc(N2CCOC[C@@]3(CCC[NH2+]C3)C2)nc1 ZINC000096229361
C=CCNC(=O)NC(=O)[C@@H](C)[NH2+][C@@H]1CN(C(=O)CCSC)C[C@H]1C ZINC001214122215
O=[N+]([O-])c1cc(C(F)(F)F)ccc1N=NCc1ccc(OCc2ccc(Br)cc2)c(I)c1 ZINC000409096763
CC[NH+](CC)CC(=O)N1CCN(c2nnc(C3CC3)n2C[C@@H](C2CCCCC2)[NH+](C)C)CC1 ZINC001295484945
O=[N+]([O-])c1cc(Br)cnc1F ZINC000021981951
CC[C@@H](C)c1nnc(N2CCN(C(=O)C[NH+](CC)CC)CC2)n1C[C@@H](C)[NH+]1CCC(C)CC1 ZINC001291583290
CCOC(=O)OCC(F)(F)C(F)(F)C(F)(F)C(F)(F)C(F)(F)C(F)(F)C(F)(F)C(F)F ZINC000169795736
Cc1cc(C)n(C[C@@H](C)C[NH3+])n1 ZINC000004992788
Cc1nc(N(C)C)nc2c1COC[C@]21CC[N@H+](C)C1 ZINC000096244444
O=[N+]([O-])c1cc(Br)ccc1CO ZINC000022016660
Cc1nc2ncc3c4ccnn4ccc3n2n1 ZINC000095115674
COCCc1ccc(Cl)c(CN(C(=O)[C@H]2C[NH2+]CC[C@@H]2c2ccc(OCCOc3c(Cl)cc(C)cc3Cl)nc2)C2CC2)c1 ZINC000068246405
Cc1c(NC=O)cccc1[N+](=O)[O-] ZINC000034599390
N#Cc1ccc(N2CCC([NH2+]CCCc3nc(-c4ccncc4)cs3)CC2)cc1 ZINC000513696820
C[C@H](O)C[C@@H]1COCC[N@@H+]1CCCC(C)(C)C#N ZINC000156982533
CC(=O)N1CCC[N@@H+]([C@@H]2CN(c3nnc(C)n3CC(C)(C)[NH+]3C[C@@H](C)O[C@@H](C)C3)C[C@@H]2C)CC1 ZINC001508231806
CC(C)(C)N(C(=O)[C@H]1CCCS1(=O)=O)[C@H]1COC2(C1)CC[NH2+]CC2 ZINC001143470034
Cc1cc(CO)c(C)n1-c1ccc(C)cc1Cl ZINC000223702673
COCC[N@@H+]1CC2(C[C@@H]1COCC1CC1)CCN(c1nccc(Cl)c1C#N)CC2 ZINC001164787603
CCn1cc(CN(C)c2nnc([C@@H]3CCC(=O)N3)n2Cc2ccccc2C[N@H+](C)C(C)C)cn1 ZINC001295915481
O=[N+]([O-])c1cc(F)c(F)cc1[N+](=O)[O-] ZINC000004557305
C=CC[NH2+][C@H]1CCN(C(=O)c2coc(C3CC3)n2)C1 ZINC001019476248
CC(C)(C)c1nccc(C[C@H]2[C@H]([NH2+]Cc3ccc(F)c(F)c3)C[C@@H](O)[C@@H]2CO)n1 ZINC000604382187
CC[NH+]1CCN(c2ccc(C[NH2+]Cc3c(C)nn(-c4ccc(F)cc4F)c3C)cc2F)CC1 ZINC001200152239
Cc1ccsc1[C@@H](C)[NH2+][C@@H](C)c1ccc(S(=O)(=O)N(C)C)cc1 ZINC000133795977
CSCc1nc2sc3c(c2c(N2CC[C@@H]4[C@@H](C[C@@H](Cn5cccn5)[N@@H+]4C(C)C)C2)n1)CCCC3 ZINC001164835276
Cc1ccc([C@@H](C)[NH2+][C@@H]2C=CCC2)c(O)c1 ZINC000829347515
CC(C)[NH+]1CCC(O)(Cn2c(Cc3ccccn3)nnc2N(C)CCc2ccccc2[N+](=O)[O-])CC1 ZINC001303303047
C[N@@H+]1CCCN(C(=O)c2nc3sccn3c2C[NH+]2C[C@]3(C)C[C@H]2CC(C)(C)C3)CC1 ZINC000011820138
C=C(C)CC[NH2+]CC[C@@H]1CN(C(=O)COC[C@@H](C)[NH+]2CCCC2)C[C@H]1C ZINC001104694124
[NH3+]C1([C@@H]2CN(C(F)(F)c3cnc(Cl)c(C4=CC[NH2+]CC4)c3)C[C@@H]2CF)CC1 ZINC001164622011
C=CCOc1c(Br)cc(C[N@@H+](CCC)C2CC[NH2+]CC2)cc1OC ZINC000470019298
NC(=[NH2+])c1c(F)cc(F)cc1F ZINC000002599224
CCCCCCCCCC[C@H](O)C[NH2+]C[C@@H]1CO[C@@]2(C1)C[NH2+]CCOC2 ZINC001245976756
COCC[N@@H+]1CC2(C[C@@H]1COCC1CC1)CCN(c1nc(Cl)cnc1Cl)CC2 ZINC001164786892
C[C@@H]([NH2+][C@H]1CCN(c2sccc2-c2nn[nH]n2)C1=O)c1cccc([N+](=O)[O-])c1 ZINC000820419409
Nc1nccc(Br)c1[N+](=O)[O-] ZINC000039377294
CO[C@@H](C[NH2+]C[C@@H](O)COc1ccc(CC#N)cc1)c1ccc(Cl)cc1 ZINC000583376377
C=CCC[NH+]1CCN(C(=O)CC2(C(F)(F)F)CC2)CC1 ZINC001112961668
Cn1ccnc1C(=O)N[C@H]1CN(c2cc(OC3CC[NH+](C)CC3)cc[nH+]2)[C@@H]2CCCO[C@@H]21 ZINC001164975435
C=C(C)C[NH+]1CCC(NC(=O)C(=O)N2C[C@@H](C[NH3+])[C@H](OCC)C2)CC1 ZINC000652692020
O[C@H](C[NH2+]C1(Cc2ccc(F)cc2Cl)CCOCC1)Cn1cccn1 ZINC000550032666
O=[N+]([O-])c1cnn(-c2ncc(Cl)cn2)c1 ZINC000084483571
COCC[N@@H+]1CC2(C[C@@H]1COCC1CC1)CCN(C(F)(F)c1cc(C#N)cc(Cl)n1)CC2 ZINC001164787730
CS(=O)(=O)C1=NSC2=NC(=O)/C(=C\c3ccc(Sc4ccc(Cl)cc4)o3)C(=N)N21 ZINC000020205668
OCCCCCCC(F)(F)C(F)(F)C(F)(F)C(F)(F)C(F)(F)C(F)(F)C(F)(C(F)(F)F)C(F)(F)F ZINC000095681735
CS[C@@H]1CCCCN(c2nnc([C@H](C)NS(C)(=O)=O)n2CCCC[N@@H+]2CCC[C@H](C)C2)C1 ZINC001302667702
CCc1ccc(/N=C/c2cc(Br)cc(Br)c2OCc2ccc([N+](=O)[O-])cc2)cc1 ZINC000409199234
CCCn1cc(C[NH2+]C)cn1 ZINC000002538038
C[S@@](=O)c1ccc(C[NH2+]CC(C)(C)c2ccc(Cl)c(Cl)c2)cc1 ZINC000408513114
C[C@@H]1CC[C@H](NC2(C(F)(F)F)CC2)C[NH2+]1 ZINC000399258624
C=C(C)COCC[NH2+][C@@H](c1ccc(Cl)cc1)c1cccc(S(C)(=O)=O)c1 ZINC000180946525
CC(C)N/C(=[NH+]\C(C)C)c1ccc(NC(=O)c2ccc(C(=O)Nc3ccc(/C(NC(C)C)=[NH+]/C(C)C)cc3)cc2)cc1 ZINC000004743083
Cc1cc2ncc(-n3cc([N+](=O)[O-])cn3)cn2n1 ZINC000004809613
C[C@@H](C(=O)N1C[C@H](O)[C@@H]([NH+](C)C)C1)[C@@H](C)C(=O)N1C[C@H](O)[C@@H]([NH+](C)C)C1 ZINC000655095724
CCn1cc(-c2cc(NC[C@@H](c3ccc(C)cc3)[NH+](C)C)nc(N)n2)cn1 ZINC000019717960
CC[C@H]([NH2+]CC(=O)Nc1c(C#N)c(C)c(C)n1CCCOC)c1ccc(Cl)s1 ZINC000544448400
C=CCCCCCC[C@@H](O)C[N@@H+]1C[C@@H]2C[NH2+]CCC[C@]2(C(=O)OCC)C1 ZINC001246028833
CCn1c(C[NH2+][C@H](COC)C2CC2)nc(Br)c1Br ZINC000921922578
CCC[C@@H]1CN(c2nnc(-c3ccccc3C)n2CCc2n[nH]c(C)n2)CC[N@@H+]1CCOC ZINC001294072246
CC[NH+](CC)CCN(CC(C)C)S(=O)(=O)c1cc(Br)c(C)c([N+](=O)[O-])c1 ZINC001309053330
C=CCNc1ccc(Br)cc1[N+](=O)[O-] ZINC000042206252
C#CCC[N@@H+]1C[C@H]2CN(C(=O)[C@H]3C[C@H]4C[C@H]4C3)C[C@H]2C1 ZINC001049000500
C=CCOC[C@@H](O)C[N@@H+](Cc1c(-c2ccccc2)nn(C)c1Oc1ccccc1)C[C@@H]1CCCO1 ZINC000036308314
C[C@@H]1C[C@@H](C)CN(C(=O)C[N+]23CC[N+](CC(=O)N4C[C@H](C)C[C@@H](C)C4)(CC2)CC3)C1 ZINC000239297082
C[C@](CO)(Cc1ccc(Cl)cc1)[NH2+]Cc1ccc(OCCn2ccnc2)c(Cl)c1 ZINC001461698084
C(=NNc1ncnc2[nH]cnc21)c1ccncc1 ZINC000004193089
Cc1cc(Br)ccc1-c1noc(-c2cn([C@H]3CCC[NH2+]C3)nn2)n1 ZINC000823069292
CC(C)C[NH+]1CCN(c2nnc([C@H](C)NS(C)(=O)=O)n2C[C@@H](C)C[NH+]2CCCCC2)CC1 ZINC001509404106
CC[NH+](CC)CCC[C@@H](C)[NH2+]C/C=C/c1ccc(F)cc1F ZINC001177092956
CC[N@H+](CCn1c(-c2ccc(C#N)cc2)nnc1N1CCC(Cn2cc(C)cn2)CC1)C(C)C ZINC001313805641
CC[NH+](CC)[C@@H](CNS(=O)(=O)c1cc([N+](=O)[O-])c(Br)cc1C)CC(C)C ZINC001309300871
C[C@@H]1C[N@H+](C(C)(C)Cn2c(CC(C)(C)C)nnc2N2C[C@H](C)O[C@]3(CCOC3)C2)C[C@H](C)O1 ZINC001305114453
CCCC[C@H]1C[C@H]([NH+](CCC(=O)OCC)CCC(=O)OCC)CC[NH2+]1 ZINC001246921187
CC(C)c1[nH]nc(Cl)c1-c1ccnc(Nc2ccc(N3CCC([NH+](C)C)CC3)cn2)n1 ZINC000064526521
Cc1ccc(C(=O)Oc2ccc(/C=C3/C(=N)N4C(=NC3=O)SN=C4S(=O)(=O)C(C)C)cc2)cc1 ZINC000020207393
Cc1ccc(C)n1-c1ccn(C)n1 ZINC000037471995
CC(C)[C@@H]1CCCN(c2nnc(Cc3ccc(Cl)cc3)n2Cc2ncnn2C(C)(C)C)C1 ZINC001359731715
CCN(CC)S(=O)(=O)c1cc(C(=O)NC[C@@H](c2ccco2)[NH+](CC)CC)n(C)c1 ZINC000742403413
CCOc1cc(C[N@H+](CCOC)CC2CC[NH+](Cc3ccccc3F)CC2)ccc1O ZINC000012571566
CCc1cnc(C)nc1N1CCC([NH2+]Cc2nc(-c3cnccn3)n[nH]2)CC1 ZINC000096132117
C[C@H](C[C@@H](O)c1cccs1)[NH2+][C@@H](C)c1cccc(S(=O)(=O)N(C)C)c1 ZINC000121267141
O=C([C@@H]1CC[NH2+]C1)N1CC(F)(F)C[C@@H]1CO ZINC000118161602
C[C@H]([NH2+][C@@H]1C[C@@H](C)n2ccnc21)c1cc(F)ccc1O ZINC000834893849
Cc1ncoc1C(=O)N1C[C@H]2CCN(C(=O)[C@@H]3CCC[N@H+]3C(C)C)C[C@H]21 ZINC000971690203
CC[C@H](C)c1nc(C)c(Cc2nc(-c3ccc(SC)cn3)no2)c(C)n1 ZINC000656030804
C[C@H](CCCC[NH3+])[NH2+][C@@H](C)c1ccc(SCC(F)F)cc1 ZINC000423438973
C=C(C)C[C@@H](CO)[NH2+]Cc1cn2cccc(F)c2n1 ZINC000883400795
C#CC[NH2+][C@@H]1CN(C(=O)C[C@H]2C=CCC2)CC1(C)C ZINC000995414776
Cn1ccc(CN2CCOCC23CCN(C(F)(F)c2cnc(Cl)c(C4=CC[NH2+]CC4)c2)CC3)n1 ZINC001164934959
Cc1ccc(/N=C2\S/C(=C\c3ccc(OS(=O)(=O)c4ccc(C)cc4)cc3)C(=O)N2c2ccc(C)cc2)cc1 ZINC000408527676
Cc1ccccc1[N+]1=C2SCCN2[C@@](O)(c2cccc([N+](=O)[O-])c2)C1 ZINC000002966049
Cc1cc(C[C@@H](C)[NH2+]CC(C)(C)O)on1 ZINC001252346497
Cc1cc(-c2cc(C(=O)N(C)[C@@H]3CC[NH2+]C3)c3c(C)noc3n2)c(C)o1 ZINC000179085613
C=CCc1cc(CNc2ccc(C)c(Cl)c2)cc(OCC)c1OCc1ccc(Br)cc1 ZINC000409117863
O=C(OCCOCC(F)(F)C(F)(F)F)c1ccc(-n2cncn2)c([N+](=O)[O-])c1 ZINC000787613693
Cc1cc(/C=C2\C(=O)[N-]C(=S)N(c3cccc(C)c3C)C2=O)c(C)n1-c1cc[nH+]cc1 ZINC000008400677
C=CC[NH2+][C@H]1C[C@@H](C)N(C(=O)c2oc(C)nc2C)C1 ZINC000988483804
COc1cc(C[NH2+]CCCSc2nnnn2C)cc(Br)c1OCc1ccc(Cl)cc1 ZINC000022109158
Cc1ccc([C@@H](CC[NH2+]Cc2ccc(OC(C)C)cc2)c2ccc(OC(C)C)cc2)cc1 ZINC000001830589
OC[C@@H](Cc1ccc(F)cc1)[NH2+]Cc1cn(-c2ccc(Cl)cc2Cl)nn1 ZINC000500229154
COCC[N@@H+]1CC2(C[C@@H]1COCC1CC1)CCN(C(F)(F)c1cc([N+](=O)[O-])cnc1Cl)CC2 ZINC001164783321
C[C@@H]1CC([NH2+]Cc2cn(-c3cccc(Cl)c3Cl)nn2)C[C@@H](C)O1 ZINC000535765429
N#C[C@H]1CC[C@@H]([N@H+]2CCN3CC(F)(F)C[C@H]3C2)C1 ZINC000592130611
O=c1[n-]c(=O)c(I)n[nH]1 ZINC000001078850
O=C(c1ccoc1)N1CCC([NH2+]Cc2csc(-c3ncccn3)n2)CC1 ZINC000058108212
CC(C)(C)OC(=O)N1C[C@@H]([NH2+]Cc2ccc(CO)cc2)C[C@H]1C(=O)N1CCSC1 ZINC001170017208
Brc1cnn(CCCC[NH2+][C@H](c2nnc[nH]2)C2CCCCC2)c1 ZINC000293785318
Cc1ccc(-c2nnc(N3CCC(C[N@@H+](C)C(C)C)CC3)n2C[C@@H](c2ccccc2)[NH+](C)C)o1 ZINC001361205063
Cc1ccc([C@H](C)[NH2+][C@H]2CSC[C@H]2C)c(O)c1C ZINC000797067303
C[C@H](C1CC1)[NH+](C/C=C\C[N@@H+]([C@H](C)C1CC1)C1CC1)C1CC1 ZINC000613615535
C[C@@H]1CCC[C@@H](NC(=O)NC2CC([NH+]3CCC(C(F)(F)F)CC3)C2)[C@H]1C ZINC000471489207
CC(C)(CN)[NH2+][C@H]1CCOC(C)(C)C1 ZINC001255527395
CC(C)c1ccc(C(=O)C(C(=S)NC(C)(C)C)[n+]2ccc(N(C)C)cc2)cc1 ZINC000055014510
COCC[C@H]1CCN(c2nnc(Cc3csc(C)n3)n2CC(C)(C)[NH+]2CCC(OC)CC2)C1 ZINC001301519369
C#CC[N@H+]1C[C@@H](NC(=O)[C@@H]2C[C@H]2CCC)C(C)(C)C1 ZINC000975032918
C=CCOc1c(Br)cc(C[NH2+][C@H]2CC[C@@H](C[NH3+])C2)cc1OCC ZINC000415030734
N#C[C@@H]1CC[C@@H]([NH2+]C[C@H](CO)Cc2ccc(F)c(Br)c2)C1 ZINC000449682952
C=CCc1cc(C=NNc2ccc([N+](=O)[O-])cc2)cc(OCC)c1OCc1ccc(Cl)cc1Cl ZINC000408910451
CN(Cc1ncnn1CC(F)F)c1nnc(CC(C)(C)C)n1C[C@@H]1[N@H+](C)CCCC1(C)C ZINC001298462047
CCn1nc(C)c(CN(CC[NH+]2CCCCC2)C[C@@H]2CCC[N@@H+](C3CCCC3)C2)c1C ZINC000020779665
COCc1ccccc1/C=C(\C)C[NH2+]CC1(OCCO)CCC(F)(F)CC1 ZINC000623638153
CCc1nc(C#N)cc(N2CCC[N@@H+](C)C[C@@H]2CC)n1 ZINC000308316318
CC(C)C(=O)NC[C@H]1CO[C@@H]2C[NH2+]C[C@H]12 ZINC000306124655
CC(Nc1ccc(NC(=O)c2ccc(C(=O)Nc3ccc(NC(C)=[NH+]C4CCCCC4)cc3)cc2)cc1)=[NH+]C1CCCCC1 ZINC000008622568
CCc1nc(C)cn1S(=O)(=O)c1ccc([N+](=O)[O-])cc1 ZINC000000263827
Cc1cccc(-n2cnc(-c3nc(-c4c(C)ncc5c4CC[NH2+]C5)no3)c2)n1 ZINC000020536120
[NH3+]CCCCCCNS(=O)(=O)c1cc(Br)ccc1[N+](=O)[O-] ZINC000842922171
CC(C)[N@H+](C)CC1CCN(c2nnc(-c3ccc(Cl)cc3)n2C[C@@]2([NH+](C)C)CCSC2)CC1 ZINC001360092582
CC[C@H](C)C[N@@H+](CC(=O)N1CCc2sccc2[C@@H]1COc1ccc(C)cc1C)C[C@@H](C)O ZINC000036309418
C[C@@H]1CN(C(=O)CN2C(=O)NC(=O)C2(C)C)C[C@H]1CC[NH2+]C/C=C\Cl ZINC001104872639
O=C1C=CSC1 ZINC000100048552
CS(=O)(=O)N(CC[NH3+])CC(=O)N1Cc2ncnn2C2(CC[NH2+]CC2)C1 ZINC001158277938
CC[C@H](C)[C@@H]([C@@H](CC(=O)OC(C)(C)C)OC)N(C)c1nccc(C(N)=O)c1[N+](=O)[O-] ZINC001170238886
C[N+](C)(C)[C@@H]1CC2CC1C2 ZINC000005031400
O=S(=O)(C[C@@H](O)C[NH2+]Cc1ccccc1CC(F)(F)F)c1cccs1 ZINC000631098826
Cn1cc(CN2CCC[C@@H]2C[NH3+])c([N+](=O)[O-])n1 ZINC000603429079
C[C@H]([NH2+]C[C@@H](c1cccs1)N1CCOCC1)c1ccc([S@@](C)=O)cc1 ZINC000153712948
Nc1ccc(Nc2cc[nH+]c(CO)c2)c(F)n1 ZINC001203612444
COc1cc(C[N@H+](CCO)C[C@@H](O)CN2c3ccccc3Sc3ccccc32)ccc1OCC[NH+]1CCC(C)CC1 ZINC000585272332
CCCNc1ccc(C[NH2+][C@@H](CCC[NH3+])c2ccccc2)cc1 ZINC000925653702
[NH3+]CCc1cccc2c1N(S(=O)(=O)c1ccc([N+](=O)[O-])cc1)CCC2 ZINC000170615018
Cc1cc(C[NH2+]C[C@@H]2C[C@H](C)CCN2C(=O)CO[C@H]2CCOC2)ncn1 ZINC001087165776
C#CC[N@@H+]1C[C@H]2[C@H](C1)[C@@H]1CC[C@H]2CN1C(=O)/C=C(/C)C1CC1 ZINC001089779421
CC[NH+](CC)CCNC(=O)c1ccc(C)c2oc3c(C)c(=O)c(N)c(C(=O)NCC[NH+](CC)CC)c-3nc12 ZINC000005066696
[NH3+]CCc1cnn(-c2cc3cc[nH]c3cn2)c1 ZINC001168948672
C/C(Cl)=C/C[N+](C)(C)C ZINC000001682438
CC(C)(O)C(C)(C)[NH2+]CC[N+](=O)[O-] ZINC000930163031
CCC[C@@H]1C[C@H]1C(=O)NCCC1(C[NH2+][C@@H](C)C(=O)NC(=O)NCC)CC1 ZINC001167113666
C[C@@H](Cc1cc(Br)ccc1F)[NH2+]C1CCN(CC(F)F)CC1 ZINC000539407468
Cc1c([C@H](C)Nc2cc(C#N)cc(C)n2)cnn1-c1ccc(F)cc1 ZINC000341812075
Cc1nc(-c2ccccc2Br)sc1[C@@H](C)[NH2+][C@@H](CO)c1cnn(C)c1 ZINC000537950387
Cc1cncc([N+](=O)[O-])c1Cl ZINC000200790779
CC(C)[C@H]1CCC(C[NH+](C)C)=C(Br)C1 ZINC000043199216
CC(C)[N@H+](C)Cc1cnc2n1CCN(c1cc(C#N)cc(Cl)n1)[C@H]2C ZINC001164860035
CC(C)[NH+](C[C@@H](O)COc1c(Cl)cc(Cl)cc1Cl)C(C)C ZINC000004819287
O=Cc1cc(Br)c[nH]1 ZINC000000337448
Cc1cc(N(C)C)nc(N2CCN(S(=O)(=O)c3ccc(F)cc3)CC2)[nH+]1 ZINC000017012732
CCC(CC)(Cn1c([C@@H](C)NS(C)(=O)=O)nnc1N1CC[NH+](C2CCCC2)CC1)SC ZINC001291912749
Nc1ccc(/N=N/c2ccc(S(N)(=O)=O)cc2)cn1 ZINC000017420213
[NH3+]CCC[NH2+]CCCCn1cc(COc2c(Cl)cccc2Cl)nn1 ZINC001254162803
N#CCCn1cc(C[NH2+]CC2(CO)CC(c3ccccc3)C2)c(-c2ccccc2)n1 ZINC000433207012
Cc1cc([C@@H]2[C@@H](c3ccccn3)NC(=S)N2c2ccc(C)cc2)c(C)n1-c1ccccn1 ZINC000224195198
CC(C)[C@@H]1C[C@H](C(=O)N[C@H](C)[C@H](C)[NH3+])CCO1 ZINC001343505862
CC[C@@H]1CCCC[N@@H+]1CCn1c(-c2ccc(C#N)cc2)nnc1N1CCC[C@@H](OCCOC)C1 ZINC001306320860
O=C(N[C@@H]1CCC[C@@H]([NH+]2CCCC2)[C@@H]1O)C1CCOCC1 ZINC000257216378
Cc1cc(C=NNc2ccc([N+](=O)[O-])cc2)c(C)n1-c1sc(C)c(C)c1C#N ZINC000015229926
Cc1cc(/C=C2/C(=N)N3N=C(C)SC3=NC2=O)c(C)n1-c1cc(C)ccc1C ZINC000041108115
CCCC[C@@H](CC)COCCC[NH2+]C1CCC([NH+](C)C)CC1 ZINC001168297513
Oc1ccc(F)cc1C[NH2+]C[C@H]1COCCN1 ZINC000530182264
O=[N+]([O-])CC[NH2+]C[C@@H](O)C1CCC1 ZINC000905371351
C[NH+](C)C1CN(c2ccnc(F)c2[N+](=O)[O-])C1 ZINC000882140152
C=CC[N@@H+]1CC[C@@H]2[C@@H]1CCCN2C(=O)[C@H]1CC12CC2 ZINC001049755541
CC(C)=CCc1c(C)cc2cc3c(c(O)c2c1O)C(=O)CC(=O)[C@]3(CC=C(C)C)C/C=C(/C)CO ZINC000104240424
C=CC[N@H+](Cc1c[nH]nc1-c1ccc(Cl)cc1)[C@@H](C)c1cccc(-n2cnnn2)c1 ZINC000537628885
CCS(=O)(=O)[C@@H]1C[C@@]1(C[NH3+])COC ZINC000217968904
Cc1cccc(-c2nnc(N3CCC(C[N@@H+](C)C(C)C)CC3)n2CC(C)(C)[NH+]2CCCCC2)n1 ZINC001492512078
C=CCOCC[N@H+]1C[C@@H]2CCN(C(=O)CCC[NH+](CCC)CCC)[C@@H]2C1 ZINC001189771628
COC[C@@H]1Cn2nnc(-c3cnn(C)c3)c2CN1c1cc(OC2CC[NH+](C)CC2)cc[nH+]1 ZINC001164757325
CC[NH+](CC)CCNC(=O)c1c(C)oc2cc3c(cc21)oc(C)c3C(=O)NCC[NH+](CC)CC ZINC000006511867
C[C@@H]1CC[C@@H](C)[NH+]1CCN1CCN(C(=O)CC2CN(C(=O)OC(C)(C)C)C2)CC1 ZINC000746190324
Cc1cc(S(=O)(=O)N2CCC[C@@]3(CC[NH2+]C3)C2)sc1Br ZINC000490014992
CCOc1ccc(OC[C@@H](O)C[NH2+]C[C@@H](c2c[nH]c3ccccc32)c2ccccc2Cl)cc1 ZINC000013129712
CS(=O)(=O)N(CC[NH3+])C(=O)[C@@H]1C[NH2+]CC12CCS(=O)(=O)CC2 ZINC001219593845
C[C@@H]1C[N@@H+](C2CC2)CC1N=Nc1ccc(-n2ccnc2)nn1 ZINC000761848411
Cc1c(F)ccc(C[NH2+][C@H](C)CCCCn2c(=O)c3c(ncn3C)n(C)c2=O)c1F ZINC001169180313
CC(C)(C)[N@@H+]1CC[C@H]1CNS(=O)(=O)CC1(C#N)CCC1 ZINC000594790854
CC(C)[N@@H+]1CCCN(c2nnc(Cc3ccsc3)n2CCC[NH+](C)C2CCCCC2)CC1 ZINC001360147246
N#Cc1ccc(OC2CCC([NH2+]C3CCN(c4ccc(F)cc4F)CC3)CC2)nc1 ZINC000540982199
CC[NH+]1CCN(Cc2ccccc2C[NH2+]Cc2cn(-c3ccc(C)cc3)nc2C(C)(C)C)CC1 ZINC001461052531
C[C@@H]1CC[NH2+][C@H](C)[C@@H]1NC(=O)c1cc(F)c(F)cc1I ZINC000286053807
C[C@@H]1CN(c2ncnc3cc(F)c(Br)cc32)CC[N@@H+]1CC(C)(C)O ZINC000547709050
OC[C@@H](C[NH2+][C@@H](c1ccc(F)cc1)c1cnccn1)Cc1c(F)cccc1Cl ZINC000542471353
C[C@H](Nc1ccc2nncn2n1)C(C)(C)C[NH+](C)C ZINC000581707389
CCCCCCc1csc(C[N@H+](CC)C2CC[NH2+]CC2)c1 ZINC001235764824
Cc1cc(C)c([C@@H](C)[NH2+]C2CCN(S(=O)(=O)C(F)(F)F)CC2)c(O)c1 ZINC000294794050
CC[N@H+](CC[N+](=O)[O-])C(C)C ZINC000929316071
COC[C@@H]1CN(c2nnc(CSc3ccc(C)cc3)n2CCC[N@@H+]2CCCC[C@H]2C)C[C@@H](C)O1 ZINC001315946791
[NH3+][C@@H](c1cc(F)ccc1F)c1ccccc1Cl ZINC000019969411
CCOC(=O)c1c2c(sc1NC(=O)C[N@H+](C)C[C@@H](C)C(C)(C)C)C(C)(C)[NH2+]C(C)(C)C2 ZINC001460742186
CC[C@@H](C)NS(=O)(=O)c1cc([N+](=O)[O-])ccc1Oc1c(C)c(C(=O)NCCOC)nn1-c1ccc(OC)cc1 ZINC000103434183
CC[NH+](CC)CC[C@@H](C)[NH2+]C1(CC2CC2)CCC(F)(F)CC1 ZINC001255952632
Cn1nnnc1SCC[NH2+]Cc1cc(Cl)ccc1OCc1ccc(Cl)cc1Cl ZINC000016363663
[NH3+]CC12C[C@H]3C[C@H](CC(O)(C3)C1)C2 ZINC000000244201
Cc1ncoc1C[NH2+]CC[C@@H]1CN(C(=O)CCCn2ccnn2)C[C@H]1C ZINC001104281034
CCOC(=O)C[C@@H]([NH2+][C@H]1CCN(C(C)=O)C1)C1CCN(C(=O)OC(C)(C)C)CC1 ZINC001169503651
C[C@H](CCS(C)(=O)=O)[NH2+]Cc1ccc(-n2ccc(C(F)(F)F)n2)cc1 ZINC000134574472
Cc1nc[nH]c1C[N@@H+]1CC(C)(C)C[C@@]1(C)CO ZINC001204587391
CC(C)[C@@](C)([NH3+])c1nnc([C@H]2CCOC2)o1 ZINC001217734128
O=[N+]([O-])c1cccc([C@@]2(O)C[N+](c3ccc(Br)cc3)=C3SCCCN32)c1 ZINC000009369193
CC(C)C[C@@H](O)C[NH2+]C(C)(C)C ZINC000002485570
Cc1ccc(S(=O)(=O)CCC[NH2+][C@H](C)c2ccc([S@@](C)=O)cc2)cc1 ZINC000272967552
C=C(C)Cn1c([C@@H]2CCCS2)nnc1N1CC2(C[C@H]1C)CCOCC2 ZINC000647402342
Brc1cnn(Cc2cnc(N[C@@H]3CCC[N@@H+]4CCCC[C@H]34)s2)c1 ZINC000656227425
C=CC[NH2+][C@@H]1CCN(C(=O)c2snnc2C2CC2)C1 ZINC000968988900
Nc1ccc(CCn2ccnc2)cc1 ZINC000004025452
C=CCCCCC[C@H]([NH3+])C(=O)N1CCC([NH3+])(c2cccc(C(F)(F)F)c2)CC1 ZINC001221089180
Cc1c(Cl)cccc1NC(=S)N(CCC[NH+](CC(C)C)CC(C)C)Cc1cccn1Cc1ccc(Cl)cc1 ZINC000102103494
CC[NH+](CC)CCC[C@@H](C)[NH2+]Cc1cnc(-c2ccco2)s1 ZINC000192974802
Cc1nc(CO[C@@H]2CC[C@H]3[C@H]2OCC[N@@H+]3C2CCC2)cs1 ZINC000096041768
Cc1nc(C(F)(F)N2CC[C@@H]3[C@H](C[C@H](Cn4cncn4)[N@@H+]3CC3CC3)C2)nc(Cl)c1C ZINC001164750337
CC[C@H](C)Sc1nc(N)c(C#N)c(C(F)(F)F)n1 ZINC000225894340
FC(F)COc1ccc(CN(Cc2nccs2)[C@H]2CC23CC[NH2+]CC3)cc1 ZINC000435433763
Cc1csc(N2CCC([NH2+][C@@H]3C[C@H](OC(C)(C)C)C3(C)C)CC2)n1 ZINC000414343820
C=CCN1CC[C@@H]([N@@H+](CCO)C2CCN(C(=O)[C@@H]3C[C@@H]4O[C@H]3[C@H]3C[C@H]34)CC2)C1=O ZINC001089571277
CC(C)Cn1c(-c2cc3c(s2)CC[C@@H](C)C3)nnc1N1CCN([C@@H](C)C(F)(F)F)CC1 ZINC001359995199
CCCN1c2ccccc2C(C)(C)/C1=C\C=C1/CCCC(/C=C/C2=[N+](CCC)c3ccccc3C2(C)C)=C1Cl ZINC000016678233
CCCc1cc(N2CC[C@@H]3[C@H](C[C@H](Cn4cncn4)[N@@H+]3CC3CC3)C2)nc(C)n1 ZINC001164741164
C=C[C@@H]1OCCC[C@H]1C(=O)NCCC1(C[NH2+]CCS(C)(=O)=O)CC1 ZINC001164572253
C#CC[NH2+][C@H]1CN(C(=O)c2scnc2CC)CC1(C)C ZINC000995878421
CCC(CC)NC(=O)c1nnc(N2CC[C@@H](N3CCCC3=O)C2)n1C[C@H](C1CCCCC1)[NH+](C)C ZINC001292062346
O=[N+]([O-])c1ccc(S(=O)(=O)CC[NH2+]Cc2cc3c(cc(F)cc3Br)[nH]2)cc1 ZINC001308366163
CC[C@@H](Cn1c(CSc2ccc(Cl)cc2)nnc1N1CC[NH+](C(C)C)CC1)[NH+]1CCCC1 ZINC001546014517
C[C@H]([NH2+]C[C@@H]1[C@H](C(=O)[O-])C1(F)F)c1nc(C(C)(C)C)cs1 ZINC001593253018
CCOC[C@@H](O)C[N@@H+](Cc1c(C)nn(-c2ccccc2)c1Oc1ccc(Cl)cc1)CC(C)C ZINC000036341955
CC(C)(COc1ccc(C(F)(F)F)cn1)[NH2+]CC1CCS(=O)(=O)CC1 ZINC000502219059
O[C@@H](COc1ccc(OC[C@@H](O)CN2CC[NH+](C3CCCCC3)CC2)cc1)CN1CC[NH+](C2CCCCC2)CC1 ZINC000022465620
CN(CCC#N)c1ccc(C[NH2+]Cc2ccc(COC3CCOCC3)cc2)cc1 ZINC000127124245
Cc1ccc(C)c(/N=C/c2cc(Br)cc(Br)c2Oc2ccc([N+](=O)[O-])cc2[N+](=O)[O-])c1 ZINC000409200349
C#CCN(CC#CC)c1nnc(CC[NH+]2CCN(c3ccccc3)CC2)n1CC1([NH+](C)C)CCC1 ZINC001286432721
CCc1nn(-c2cccc(C)c2)c(N2CCN(C)CC2)c1C[N@H+](Cc1cc(C)ccc1C)C(C)C ZINC000034836658
C[C@@H]1C[NH+]=C(NCC[C@@]2(C)CC2(Cl)Cl)N1 ZINC000849037671
CCCc1nc2oc3c(ncnc3N(C)CCO)c2c2c1COC(C)(C)C2 ZINC000002329557
O=C(OCCCC(F)(F)C(F)(F)F)OCC(F)(F)C(F)(F)C(F)(F)C(F)(F)C(F)(F)C(F)(F)C(F)(F)C(F)F ZINC000169795719
CC(C)CN(c1nnc([C@@H]2CCCN2C(=O)OC(C)(C)C)n1C[C@@H]1CCOC[C@@H]1C)C(C)C ZINC001359993411
C[NH+](CCc1ccncc1)Cc1cc(C#N)cc(C[N@H+](C)CCc2ccncc2)c1 ZINC000878335670
c1cn(C[C@H]2OCCc3ccccc32)c(-c2cc3n(n2)CC[NH2+]C3)n1 ZINC000072409842
CC1=C(C[C@H]2[NH2+]CCc3nc[nH]c32)C(C)(C)CCC1 ZINC000065432233
CC(C)(O)CCCO[C@@H]1C[NH2+]CCC1(F)F ZINC001217926327
C[NH+](C)CC(C)(C)NS(=O)(=O)c1cc(Br)c(F)cc1[N+](=O)[O-] ZINC000841529821
C[C@@](F)(C(F)(F)C(F)(F)C(F)(F)C(F)(F)C(F)(F)CCCCCCO)C(F)(C(F)(F)F)C(F)(F)F ZINC000100501811
C=CC(C)(C)CNC(=O)N1CC[C@@H](C)C[C@@H]1C[NH3+] ZINC000418253700
CCCC[NH+](CCCC)CCNC[C@@H](O)[C@@H]([NH3+])Cc1cc(F)cc(F)c1 ZINC001245983407
CN(Cc1c([N+](=O)[O-])ncn1C)C1CC([NH3+])C1 ZINC000564656704
Cc1cc(/C=C2/S/C(=N\c3cccc(C)c3)NC2=O)c(C)n1-c1ccc(Sc2ccc([N+](=O)[O-])cc2)cc1 ZINC000100115733
C[NH+](C)CCN1CC[C@H]2[C@@H]1CCN2C(F)(F)c1cc2cc[nH]c2c(Cl)n1 ZINC001164922680
CCC[N@H+](C)C[C@@H]1CCN(c2nnc([C@@H]3CCS(=O)(=O)C3)n2CCC[NH+]2CCCO[C@@H](C)C2)C1 ZINC001500720134
C1C[NH2+]CN1 ZINC000019322059
C[NH+](C)CCOCc1[nH+]cn2c1CN(c1[nH+]cnc3[n-]cc(S(C)(=O)=O)c31)CCC2 ZINC001165000950
Cc1noc(C[C@@H]2C[C@H]3CN(C(F)(F)c4cnc(Cl)c(C5=CC[NH2+]CC5)c4)C[C@@H]3O2)n1 ZINC001164965576
C[C@@H](C#N)CN(C)c1nnc(CC[NH+]2CCN(c3ccccc3)CC2)n1C[C@@]1(O)CC[N@H+](C)C1 ZINC001508428427
Cc1ccc(C)n1-c1ccc(/N=C\c2cc(Br)c(Sc3ccc(Cl)cc3)o2)cc1 ZINC000408816810
CCc1nn(-c2ccccc2)c(N2CC[NH+](CC)CC2)c1C[N@H+](C[C@@H](C)c1ccccc1)C1CC1 ZINC000034836958
N#Cc1nc(N2CC[C@H]3CC[NH2+][C@H]3C2)ccc1C(F)(F)F ZINC000591439580
CCn1cncc1C[NH2+][C@@H]1CSCc2ccc(Br)cc21 ZINC000657642158
CCN(C[C@H]1CCN(c2nnc(-c3cnn(C)c3)n2CC[N@H+](C)C(C)C)C1)CC(F)(F)F ZINC001295763434
COC[C@](C)(CCO)[NH2+]Cc1cc(I)cc([N+](=O)[O-])c1 ZINC000576743031
COc1cc(OC)cc(-c2nnc(N3CCC([NH2+]C(C)C)CC3)n2CCc2nnc(C)s2)c1 ZINC001299941730
Cn1ncc(CNc2cc(N3CCOCC3)c(Br)c[nH+]2)c1Cl ZINC000825312474
O=C(C[NH2+][C@@H]1CCCC[C@@H]1Cc1ccccc1)NC[C@@H](c1ccccc1Cl)[NH+]1CCCC1 ZINC001459990056
Cc1ccc([C@@H](C)[NH2+]C2CCN(S(=O)(=O)C(F)(F)F)CC2)c(O)c1C ZINC000756643957
CSCc1nc2sc3c(c2c(N2CCn4c(C[N@H+](C)C(C)C)cnc4[C@@H]2C)n1)CCCC3 ZINC001164856431
C/C=C/[C@@H]([NH3+])CC(=O)OC(C)(C)C ZINC000002569674
COCC[N@@H+]1CC2(C[C@@H]1COCC1CC1)CCN(c1ncc3c(n1)N1CCC[C@@H]1C(=O)N3C)CC2 ZINC001164783297
Cc1n[nH]c(C)c1/N=C/c1ccc(N(C)C)c(Br)c1 ZINC000103572947
CCC(CC)[C@@H](Cn1c(C2CCCC2)nnc1N1CC[NH+](CCC(C)(C)C)CC1)[NH+]1CCOCC1 ZINC001545815740
O[C@@H](C[NH2+]CCNc1nccc(C(F)(F)F)n1)COc1ccc(OC(F)(F)F)cc1 ZINC000003467476
Cc1cc(C)c(N2CCC(F)(C[NH3+])CC2)nn1 ZINC001165263517
C[C@@H]1CCN(C(=O)c2cnn(C)c2Cl)[C@H](C[NH2+]C[C@H]2CCOC2)C1 ZINC001087181666
C[C@H]([NH2+]CCC(=O)Nc1sc2c(c1C#N)CC[C@@H](C)C2)[C@H]1CCOC1 ZINC000299285134
CS/C(=N\C#N)SCCS/C(=N/C#N)SC ZINC000015441957
CCC1=C(C[C@H]2[NH2+]CCc3cc(OC)c(OC)cc32)C[C@@H]2c3cc(OC)c(OC)cc3CC[N@@H+]2C1 ZINC000031622717
CC(C)(CCC[NH3+])NC(=O)C(=O)Nc1cc(Cl)cc(Br)c1 ZINC000415754057
Fc1ccc(-c2nn(-c3ccccc3)cc2C[NH2+]Cc2cn(-c3ccccc3)nc2-c2ccc(F)cc2)cc1 ZINC000013016779
CC[C@H](C)c1nnc(N2CC[N@@H+](C3CCOCC3)C[C@@H]2C)n1CCCN(C)CC(F)(F)F ZINC001305532409
CC1(C)O[C@@H]2CO[C@]3(C[NH3+])OC(C)(C)O[C@@H]3[C@@H]2O1 ZINC000003851464
CSc1cnc(Cl)c(C(F)(F)N2CCCn3cnc(C[NH2+]C4CCC4)c3C2)c1 ZINC001164838616
CCN1c2cc(OC)ccc2S/C1=C/C=C1\CCCC(/C=C/c2sc3ccc(OC)cc3[n+]2CC)=C1C ZINC000039440302
O=Cc1c[nH]nc1-c1ccc([N+](=O)[O-])cc1 ZINC000026514483
CC(C)CCC[C@H](C)N1CCn2c(nnc2C(F)(F)F)C1 ZINC001170078134
C[C@@H]1C[N@@H+](C2CCN(c3c(Br)cncc3[N+](=O)[O-])CC2)CCO1 ZINC000301988659
CC(C)CCn1c(-c2ccc(Br)cc2Cl)nnc1N(C)[C@H](C)[C@H](C)S(C)(=O)=O ZINC001359932839
CC(C)[C@@H]([NH3+])c1nnc(-c2ccc(I)cc2)[nH]1 ZINC000095534755
C#CCC1([NH2+]CC(=O)N[C@@](C)(C#N)C(C)C)CCOCC1 ZINC000887125873
CC(C)N(c1cnc2cc[nH]c2n1)[C@@H]1CC[NH2+]C1 ZINC001158022446
C#CC[N@@H+]1C[C@H]2CN(C(=O)[C@@H]3CC=CCC3)C[C@H]2C1 ZINC001048675592
C[C@H](NC(=O)c1cc(Br)c(Br)[nH]1)[C@H]1CCC[NH2+]C1 ZINC000911726731
c1coc(C2Nc3cccc4cccc(c43)N2)c1 ZINC000000228761
C=CC(C)(C)C(=O)N1CC[C@H]([NH2+]CCF)[C@H](C)C1 ZINC001036143453
Cc1cc(C)c([C@@H](C)[NH2+][C@@H](C)c2cnn(C)c2)cc1C ZINC000095968479
CCCCC1CCC(c2nc(C#N)c(NC[C@@H](c3ccc(N(C)C)cc3)[NH+](C)C)o2)CC1 ZINC000027991425
C#CC[NH2+][C@@H]1CN(C(=O)c2cccn3ccnc23)C[C@@H]1C ZINC000939302890
Cc1sc2nc(CN3CCCCC3)nc(N3C[C@@H]4C[NH2+]C[C@]4(CO)C3)c2c1C ZINC001164408676
CCc1nc(C)c([C@@H](C)N(C)CC(=O)NC[C@@H](c2ccco2)[NH+](CC)CC)s1 ZINC000089289886
FC(F)(c1nc(Cl)cc(Cl)n1)N1Cc2ncsc2C1 ZINC001156822452
Cc1ccc2c(c1)SC(=Cc1sc3ccccc3[n+]1CCCS(=O)(=O)[O-])N2CCO ZINC000006303706
C[C@@H](CCn1c(CC(C)(C)C)nnc1N1CC[NH+](CCc2cccs2)CC1)[NH+]1CCCCC1 ZINC001360510947
Cc1ccc(/C=N/c2cccc([N+](=O)[O-])c2C)s1 ZINC000000273970
CCCOc1c(Cl)cc(C[NH2+][C@@H](Cn2ccnc2)C(C)(C)C)cc1OC ZINC000048302021
C=CCO[C@H]1CN(Cc2cnn(C)c2)[C@@H]2COC[C@H]12 ZINC000096185003
CC[NH+](CC)[C@H](C)Cn1c([C@H]2CCS(=O)(=O)C2)nnc1N1CCO[C@](C)(C(C)(C)C)C1 ZINC001295380324
[NH3+]CC1=CCS(=O)(=O)C1 ZINC000000794409
NC(=O)[C@@H]1CC2CCC1CC2 ZINC000000136584
Cc1cccc(C)[n+]1CC(N=Nc1ccc([N+](=O)[O-])cc1[N+](=O)[O-])c1ccc([N+](=O)[O-])cc1 ZINC000104263922
CC(C)[N@H+](C)Cc1ccccc1Cn1c(N2CC[C@@H]([NH+]3CCCCC3)C2)nnc1C(C)(C)C ZINC001360092836
C[NH+](C)CCOCc1ncn2c1CN(c1nc(Cl)nc(Cl)c1[N+](=O)[O-])CCC2 ZINC001165000272
CCCn1ncc(NC(=O)C(=O)N2CCC([C@@H]3CC[NH2+]C3)CC2)c1C1CC1 ZINC000415764956
CC1(C)CC(=O)C=C(Nc2cnc3c(c2)C[NH2+]CC3)C1 ZINC001169951527
C[C@H](c1ccc(-n2cncn2)cc1)[N@H+](C)Cc1cc(=O)n2ccsc2n1 ZINC000017306008
COc1c(O)c(C[NH2+][C@@H](CO)c2ccc(Br)cc2)ccc1[N+](=O)[O-] ZINC000278505539
CO[C@@H]1CC[C@@H](NC(=O)C2CC[NH2+]CC2)[C@H]1O ZINC000257263163
C[NH2+]C1CN(S(=O)(=O)c2cn(C)c(C)n2)C1 ZINC000396994357
C[C@@H]1CN(C(=O)C(C)(C)NS(C)(=O)=O)C[C@H]1CC[NH2+]C/C=C\Cl ZINC001104768160
CC1(C)C[N@H+](CC[N+](=O)[O-])C[C@@H]1O ZINC000930268218
C[C@@H]([NH2+]CC(=O)N1CCN(S(=O)(=O)c2ccc([N+](=O)[O-])cc2)CC1)c1cn[nH]c1 ZINC000494700718
O=[N+]([O-])CC[N@H+]1CC[C@@H]2CC[C@@H](O)[C@@H]21 ZINC000931332269
FC(F)(c1cnc(Cl)nc1Cl)N1CC(c2[nH+]cn3cc(-c4ccoc4)ccc23)C1 ZINC001165016537
C=C(C)CC[NH2+][C@H]1CC[C@H](NC(=O)C2CC2)CC1 ZINC001269952376
C[C@@H]([NH2+]Cc1cc(Br)cc(Br)c1N)c1cnn(C)c1 ZINC000274544837
Cc1nc(C)n(C[C@@H]2CCCN(c3nnc(-c4cccn4C)n3C[C@H](CC(C)C)[NH+](C)C)C2)n1 ZINC001304765671
CCC(CC)(CC)[NH2+]Cc1nnnn1-c1ccc(S(C)(=O)=O)cc1 ZINC000081156250
N#CC1(C[C@@H](O)C[NH2+][C@@H]2COC3(CCC3)C2)CCOCC1 ZINC000905455238
CC(C)[NH+](CCCn1c(-c2ccccc2F)nnc1N1CC[C@@H](C[NH+]2CCCCC2)C1)C(C)C ZINC001360125590
CO[C@@H]1CCC[C@@H](N(C)C(=O)/C=C/C[NH+](C)C)[C@H]1O ZINC000585290568
N#CCCNC1CC[NH+]([C@H]2CCCC[C@H]2O)CC1 ZINC000572512508
Cc1cc([C@H](C)[NH2+]CC2CCN(S(=O)(=O)C(F)(F)F)CC2)c(C)s1 ZINC000178106953
C[C@@H](CC[NH2+]Cc1cc(I)cc([N+](=O)[O-])c1)[S@](C)=O ZINC000580178427
CC(C)[C@H](O)C[NH2+]Cc1ncc(F)cc1F ZINC001253782975
CCC[NH+](CCC)CCCNC(=S)Nc1ccc2nc(N3CC[NH+](CC)CC3)cc(C)c2c1 ZINC000015961474
Cc1c(CCO)sc[n+]1Cc1cncnc1N ZINC000013540412
OCC[NH2+]C1C2CC3CC(C2)CC1C3 ZINC000005188034
Oc1cc(Br)ccc1C[NH2+][C@H]1CC=CCC1 ZINC000691426153
Nc1[nH]c2c([nH+]1)NON2 ZINC000040174019
C/C=C(\C)C(=O)N[C@H](C)[C@@H](C)Nc1nc(C(C)(C)C)ns1 ZINC001112969048
Cc1cc(C)n([C@H]2[C@@H]3OC[C@@H](O3)[C@@H]([NH+](C)C)[C@@H]2O)n1 ZINC000952844959
Nc1ccc(N=Nc2ccc(N=Nc3ccc([N+](=O)[N-]c4ccc(N)cc4)cc3)cc2)cc1 ZINC000100368247
Cc1nc(-c2ncc[nH]2)cc([C@@H]2CCC[N@@H+](C3CCCCC3)C2)n1 ZINC000257243304
OC[C@@]1([NH2+]Cc2ccn(-c3cccc(F)c3)n2)CCc2cc(Br)ccc2C1 ZINC001460420564
Cc1ccsc1/C=N/n1c(C)cc(C)c(C#N)c1=O ZINC000000063510
CCCCN(C(=O)CSc1nc2sc3c(c2c(=O)n1CCC[NH+](C)C)CCCC3)[C@@H]1CCS(=O)(=O)C1 ZINC000514374764
Cc1oc2ncnc(N)c2c1C ZINC000000128729
O=C1CSC2(CCCC2)N1 ZINC000000105016
Oc1ccc(-n2ccnc2)cc1 ZINC000000066090
COC(=O)[C@@](C)(NC(=O)[C@@H]1C[N@@H+](C(C)(C)C)C[C@H]1C(F)(F)F)C1CC1 ZINC000551311707
O=[N+]([O-])c1cnn(C[C@@H](O)C[NH2+]C/C=C/c2ccc(Br)cc2)c1 ZINC000571790886
Oc1ccc(-c2nnco2)cc1 ZINC000000110470
c1coc(-c2ncc(CN3C[C@H]4CC[C@@H]3C[N@@H+](C3CCOCC3)C4)cn2)c1 ZINC000095373682
Cc1cc(C)c([C@@H](C)[NH2+][C@@H]2C=CCC2)c(O)c1 ZINC000850510838
C[NH+](C)C1(C(=O)N2CC3(C2)SCC[C@H]3C(=O)N2CC(CC#N)C2)CC1 ZINC001275940920
C[C@@H](C[NH2+]Cc1cc(Br)cc(Br)c1N)C[C@H](C)O ZINC000187410665
CC[NH+](CC)[C@@H](C/N=C/c1ccc(O)c(O)c1O)c1ccc(C(F)(F)F)cc1 ZINC000121439459
C=CCOC[C@@H](O)C[N@@H+](CC(=O)N1CCc2sccc2[C@@H]1COc1ccc(C)cc1C)C1CC1 ZINC000036309396
C[NH+](C)C[C@H]1O[C@@H]2OC(C)(C)O[C@@H]2[C@H]1O ZINC000022115797
O=[N+]([O-])c1ccn(CCN2CCC[NH2+]CC2)n1 ZINC000430652031
Clc1cc(O[C@@H]2CCOC2)nc(N2CC[C@@H]3[C@@H](C[C@@H](Cn4cncn4)[N@@H+]3CC3CC3)C2)n1 ZINC001164750277
C=CCS(=O)(=O)CC[NH2+][C@H]1CCO[C@H](C(C)(C)C)C1 ZINC000872059866
CC1=NN(c2ccc(S(N)(=O)=O)cc2)C(=O)/C1=C/c1ccc(-c2ccc(C)cc2[N+](=O)[O-])o1 ZINC000012447373
OC[C@@H](C[C@H](O)c1ccccc1)[NH2+]Cc1cnc(-c2ccc(Br)cc2)s1 ZINC000754078199
C#Cc1cccc(NC(=S)C(C(=O)c2ccc(C#N)cc2)[n+]2cccc(C)c2)c1 ZINC000185583192
CSc1nc(Cl)cc(C(F)(F)N2CCCn3cnc(C[NH2+]C4CCC4)c3C2)n1 ZINC001164836261
CCOc1c(Br)cc(C[NH2+][C@@H](CO)COC)cc1Br ZINC000233772079
COC[C@@]12CCCO[C@@H]1CCN(C(F)(F)c1cnc(Cl)c(C3=CC[NH2+]CC3)c1)C2 ZINC001164846044
C=C(C)C[NH2+][C@H]1C[C@H](C)N(C(=O)c2cnn(CC)c2C)C1 ZINC000989589678
O=[N+]([O-])c1ccc(COc2c(Cl)cc(C=NNc3ccc(C(F)(F)F)cn3)cc2Cl)cc1 ZINC000409098279
Cc1c(CN(C)c2nnc([C@@H](C)Oc3cccc(C)c3C)n2C[C@@](C)(O)c2cccs2)cnn1C ZINC001360866584
Cc1nn(Cc2n[nH]c(=S)n2C)c(C)c1[N+](=O)[O-] ZINC000000126332
C=C(C)C[NH2+][C@@H]1C[C@@]2(CN(C(=O)CNC(=O)NC)[C@H]2C(C)C)C[C@H]1O ZINC001105637607
OC1(C(F)F)C[NH2+]C1 ZINC000082164443
CC(C)[N@H+](C)Cc1cnc2n1CCN(c1cccc(OC(C)(C)C)n1)[C@@H]2C ZINC001164856355
Cn1cnn2cc(-c3ccc([N+](=O)[O-])cc3)nc12 ZINC000000453346
C[C@H](OC[C@@H](O)C[NH2+]C[C@H](O)C(F)(F)C(F)(F)F)c1ccc(Cl)cc1 ZINC000905446736
CN(C(=O)C[NH2+][C@H]1C[C@@H](O)C1(C)C)C1(C#N)CCCCC1 ZINC000576049884
CC[NH+](CC)[C@H](C)Cn1c(-c2ccc(C#N)cc2)nnc1N(C)Cc1nc2ccsc2c(=O)[nH]1 ZINC001313721665
[NH3+]CP1(=O)CNC(=O)NC1 ZINC000031771802
CC[C@@H](F)C[NH2+]CC1(CCNC(=O)[C@@H]2OCC[C@@H]2Cn2cccn2)CC1 ZINC001167431525
CC[C@@H](C)N1C(=O)[C@@H]2[C@@H](C1=O)[C@@]1([NH2+][C@H]2CCSC)C(=O)Nc2ccc(F)cc21 ZINC000035375177
CCCCn1c2nc(COC(=O)[C@@H](C(C)C)[NH+](C)C)n(CCC)c2c(=O)[nH]c1=O ZINC000170622066
CC(C)SC(N)=[NH2+] ZINC000003806248
COCC[N@@H+](Cc1ccccc1OCCO)CC1CC[NH+](Cc2ccccc2F)CC1 ZINC000014963662
N#CCC1(CNC(=O)N2CCC[C@@]3(CC[NH2+]C3)C2)CC1 ZINC000584710222
C#CC[NH2+][C@@H]1CN(C(=O)C(CC)CC)CC1(C)C ZINC000995464092
CCC(CC)[NH+]1CCC(C[NH2+][C@@H](C)CCO[C@@H](C)CC)CC1 ZINC001172338031
Cc1ccc(Oc2nc([N+](=O)[O-])nn2C)cc1 ZINC000002830142
COCC1(CC[NH2+][C@@H](C)c2ccc(S(=O)(=O)NCc3ccco3)cc2)CCC1 ZINC000550858195
CC(C)[NH2+]C1CCN(c2nnc(-c3ccc(Cl)cc3F)n2CC[N@H+](C)C2CCCC2)CC1 ZINC001360305661
C[Si](C)(C)c1c[nH]nc1C=Nc1ccc(F)cc1 ZINC000221832948
CC(C)c1ccnc(N2CCN(c3nnc(CC(C)(C)C)n3C[C@H](c3cccs3)[NH+](C)C)CC2)n1 ZINC001359669131
Cc1sc(C)c(C=O)c1C=O ZINC000000334257
C=CCCCCCC[C@@H](O)C[N@H+]1CC2(C[C@@H]1C(=O)OCC)CC[NH2+]CC2 ZINC001246027079
CC[C@H]([NH2+]C[C@@H](C)[S@](C)=O)c1ccccc1O ZINC000119148902
CN1c2ccc([N+](=O)[O-])cc2C(C)(C)/C1=C\C=C1CCCC(/C=C/C2=[N+](C)c3ccc([N+](=O)[O-])cc3C2(C)C)=C1Cl ZINC000004235333
CC(C)CCC[NH3+] ZINC000001587829
CC(C)C[C@@H](Cn1c(-c2ccccc2Cl)nnc1N1CC[N@@H+](C2CCC2)C[C@@H](C)C1)[NH+](C)C ZINC001359766420
C#CCC[N@H+]1CC[C@H]2CCN(C(=O)C3(F)CCCC3)C[C@@H]21 ZINC001042125989
Cc1sc2c(c1[N+](=O)[O-])C(=O)NCCC2 ZINC000000199207
Cc1cc(CC(=O)N2C[C@@H](C)[C@H]([NH2+]CC(=O)NCC#N)C2)ncc1Cl ZINC001214952983
Cc1ccc(-c2nccc(C3C[NH2+]C3)n2)nc1 ZINC000713888413
S=C(Nc1cc(Cl)cc(Cl)c1)N1CCCC2=C[C@H]3C[C@H](C[N@@H+]4CCCC[C@H]34)[C@@H]21 ZINC000035883177
Cc1nccnc1-c1cc[nH]n1 ZINC000000143044
C[NH+](C)[Si](C)(C)CCC(F)(F)C(F)(F)C(F)(F)C(F)(F)C(F)(F)C(F)(F)C(F)(F)C(F)(F)F ZINC000201631195
C=C(Cl)C[NH2+][C@H]1CCCN(C(=O)[C@H]2CC[C@@H](C)O2)C1 ZINC001000248329
CC[NH+](CC)[C@H](C(=O)N1C[C@@H](C)[C@H]([NH2+]CCCCCOC)C1)C(C)C ZINC001215981585
Cc1cc(=NC(=O)CCCc2cc(Cl)sc2Cl)[nH]n1CCC#N ZINC000504223612
C[NH+](C)CCCN1C(=S)N[C@H](c2ccccn2)[C@@H]1c1ccc(Sc2ccc(Cl)cc2)o1 ZINC000223241065
CC(C)[NH2+]C1CCN(c2nnc(-c3cccc(OC(F)F)c3)n2CC[N@H+](C)C2CCCCC2)CC1 ZINC001360305388
Cc1cnn(-c2ccc(N)cc2)c1 ZINC000020217902
CC(C)COC[C@H](O)C[NH2+]Cc1c(F)ccc(I)c1F ZINC000474602764
Cc1cc(NC(=O)N(CC[NH+](C)C)Cc2ccc(C(F)(F)F)cc2)ccc1N1CC[NH+](C)CC1 ZINC001318085481
CC(C)(C)NC(=O)C[NH+]1CCC(C[NH2+]Cc2ccc(-c3cccc(Cl)c3Cl)o2)CC1 ZINC001461257371
N#Cc1cc(Nc2cc(F)ccc2OCC2CC[NH2+]CC2)cc(C2C[NH2+]C2)c1 ZINC001159889809
N#Cc1nccc(N2CCC[C@@H]([NH2+]C3CCOCC3)C2)n1 ZINC000882726588
C[C@H](CCCCn1c(=O)c2c(ncn2C)n(C)c1=O)[NH2+][C@H](C)c1cncc(Cl)c1 ZINC001169197693
COc1c(Br)cc(Br)cc1C[NH2+]C(C)(C)CC(C)(C)C ZINC000006857351
CSc1scc(C)[n+]1-c1ccc(C)cc1 ZINC000002507562
C[NH+](C[C@@H](O)COc1ccc(S(=O)(=O)c2ccc(OC[C@H](O)C[N@@H+](C)C3CCCCC3)cc2)cc1)C1CCCCC1 ZINC000101210332
N#CCc1c(C#N)c(N)nc(Cl)c1C#N ZINC000020268293
CC[C@@H](O)C(C)(C)[NH3+] ZINC000002046628
CC(C)[NH+](CCn1c(-c2ccc(Br)s2)nnc1N1CC[N@@H+]2CCCC[C@@H]2C1)C(C)C ZINC001360128377
C[N@H+](C[C@@H](O)CN1CCc2c(Br)ccc([N+](=O)[O-])c2C1)C1CC1 ZINC000289490167
Cc1[nH][nH]c(=O)c1C(C)C ZINC000000246327
C=CC[N@H+]1CC[C@@H]2CN(C(=O)/C=C(/C)C3CC3)CC[C@@H]21 ZINC001036657923
CC(C)c1ccc(/C=C2/C(=N)N3C(=NC2=O)SN=C3S(=O)(=O)C(C)C)cc1 ZINC000004971148
CCCCCCCCC(=O)N(Cc1c(CC)nn(-c2ccc(F)cc2)c1N1CC[NH+](C(C)C)CC1)CC(C)C ZINC000102995822
C=CC[N@H+]1CC[C@H]2[C@@H]1CCCN2C(=O)c1cn(CC)nn1 ZINC001049816185
CC[N@@H+]1CCN(c2nnc(Cn3nc(C)cc3C)n2CCN2CC[NH+](C)C(C)(C)C2)C[C@@H]1C ZINC001502329617
COc1ccc(-c2nnc(N3CCC[N@@H+](C(C)C)CC3)n2CC[C@@H](C)[NH+]2CCCCC2)cc1 ZINC001300063909
C(NC1CC[NH2+]CC1)c1nnc(C2CCC2)o1 ZINC001217701059
C=CCn1c(SC[C@@H]2C[NH2+][C@@H](c3ccc(N(C)C)cc3)O2)nnc1C1CCCCC1 ZINC000057647595
O=[N+]([O-])c1c[nH]c2ncc(Br)nc12 ZINC000219347447
Cc1nc(-c2ccco2)cc([C@H]2CN3CC[C@H]2C[C@@H]3C[NH2+]Cc2ccc(N(C)C)cc2)n1 ZINC000039960765
N#CC1(C(=O)N[C@H](CC[NH3+])C(F)(F)F)CC2(CC2)C1 ZINC000602496626
CC[C@@H](C)COC(=O)c1ccc(/N=C\c2ccc(/C=N/c3ccc(C(=O)OC[C@@H](C)CC)cc3)cc2)cc1 ZINC000102941824
O=[N+]([O-])c1cc([C@@H]2Nc3c(Cl)ccc(C(F)(F)F)c3[C@H]3C=CC[C@H]32)ccc1Cl ZINC000409154641
O=[N+]([O-])c1c(F)c(F)nc(F)c1F ZINC000016159845
CC[NH+](CC)C[C@@H](O)COc1ccc(C[N@H+](C)Cc2ccc3ncccc3c2)cc1OC ZINC000012210151
CCN(CC)S(=O)(=O)c1cccc(-c2nnc(SCC(=O)N(CC(C)C)c3c(N)n(CC(C)C)c(=O)[nH]c3=O)o2)c1 ZINC000514291266
Cc1cc(C(F)(F)F)c(N2CC[C@H]([NH3+])C2)nn1 ZINC001164278648
COCCOCCOCCC[NH2+][C@@H](C)c1cc(Br)ccc1O ZINC000274690478
CC(C)(C)OC(=O)N1CCN([C@H](C[NH2+][C@H]2CCSC2)C(F)(F)F)CC1 ZINC000800992415
Cc1ccc(SCC[NH2+][C@@H](C)c2nc(=O)c3c(-c4cccs4)csc3[nH]2)cc1 ZINC000012993661
Cc1cn2nncc2c(N2CC[C@@H]([NH3+])C2)n1 ZINC000096517125
N#Cc1ncc(C(F)(F)F)cc1N1CCC[C@@H]([NH3+])C1 ZINC000853014601
CN(CC[NH2+]Cc1cc(Br)c2c(c1)OCCCO2)CC(F)F ZINC000623830874
Cc1nc(C[NH2+]CC[C@@H]2CN(C(=O)c3cn(C)c(=O)[nH]3)C[C@H]2C)cs1 ZINC001104626201
Cn1cc([C@@H]([NH2+]CCCn2cnc3ccccc32)c2cccc(F)c2)cn1 ZINC000180013759
CC1CCC([N@@H+]2CCN3C(=O)c4ccc(-c5cnn(C)c5)cc4OCC[C@@H]4CC[C@H](O)[C@@H](CNC(=O)[C@@H]3C2)O4)CC1 ZINC000253405983
CC1(C)C[NH2+][C@@H]1C1CCN(C(=O)C#CC2CC2)CC1 ZINC000876922679
CCNC(=S)N/N=C/c1cc(C)n(C(C)(C)C)c1C ZINC000033855657
C#CCOc1ccc(Br)cc1C[NH2+]C1CCC(C[NH+](C)C)CC1 ZINC000749822779
CC(C)(C#N)C[C@@H](O)C[NH2+]C1CCC(C)(O)CC1 ZINC000857236449
CC[NH+](CC)CCC[C@H](C)[NH2+]Cc1c(F)ccc(F)c1Cl ZINC001258898971
N#Cc1ccc(S(=O)(=O)CC[NH2+]C[C@@H]2CCCS(=O)(=O)C2)nc1 ZINC001329144041
CCC[N@H+](C)C[C@@H]1CCN(c2nnc([C@@H]3CCS(=O)(=O)C3)n2C[C@H](C)c2c(C)noc2C)C1 ZINC001294468799
CNS(=O)(=O)c1ccc([C@@H](C)[NH2+]Cc2ccc(Br)cc2O)cc1 ZINC000825138565
Cc1cc2c(s1)N(c1c[nH]cc3nc(C)nc1-3)c1ccccc1NC2=N ZINC001167469789
C[C@@H]([NH2+]CC(C)(C)N1CC[NH+](C)CC1)c1ccc(S(=O)(=O)N2CCOCC2)cc1 ZINC000675742407
Cc1cc(-c2nc(-c3ccsc3C(F)(F)F)no2)ncc1C#N ZINC000904923487
CCCOc1ccc([C@@H](C)[NH2+]CC2CCN(S(C)(=O)=O)CC2)cc1OCCC ZINC000536833809
C=C(C)Cn1c(SCc2nc(CC(C)C)no2)nnc1-c1ccncc1 ZINC000156156322
CCc1ccc([C@H](Cn2c(C3CCC3)nnc2N2CCC(NS(=O)(=O)CC)CC2)[NH+](C)C)cc1 ZINC001305915340
Cn1c(-c2ccc(C=NNc3nc(=NN=Cc4ccc(-c5cn6ccccc6[n+]5C)cc4)cc[nH]3)cc2)c[n+]2ccccc12 ZINC000073310526
C=CCOC[C@@H](O)C[N@@H+](Cc1c(-c2ccc(F)cc2)noc1N(CC)CC)CC1CC1 ZINC000036249746
C[C@H]1C[C@@H](Nc2cc(C#N)nc(C3CC3)n2)C[N@@H+]1C1CC1 ZINC000601127691
Cc1ccc(C(F)(F)N2CC(c3[nH+]cn4cc(-c5ccoc5)ccc34)C2)nc1Cl ZINC001165015003
O=[N+]([O-])c1ccc(-c2nn[nH]n2)c(C(F)(F)F)c1 ZINC000040566717
CCOC(=O)NC(C(F)(F)C(F)(F)C(F)(F)C(F)F)=P(O)(N(CC)CC)N(CC)CC ZINC000100923312
CC(C)CC[N@@H+]1CCN(c2nccnc2C#N)C[C@@H]1C ZINC000176365962
Cc1ccc(C)c(-c2csc3[nH]c(C[N@@H+](C[C@@H](O)COCC(C)C)C4CCCCC4)nc(=O)c23)c1 ZINC000036206526
Oc1ccc(CN=Nc2c(F)c(F)c(F)c(F)c2F)cc1 ZINC000005569292
C[C@@H](Cn1c(CSc2ccc(Cl)cc2)nnc1N1CC[NH+](C(C)(C)C)CC1)[N@H+](C)C1CC1 ZINC001360586935
CC/C=C/C[NH2+][C@H](C)c1ccc(S(=O)(=O)NCCC[NH+](C)C)cc1 ZINC000453331026
CCC[NH+](CCC)CCCC(=O)N[C@@H]1C[N@H+](CCOCC(C)C)C[C@H]1C ZINC001210237003
Cc1noc(CO[C@H]2CC[C@H]([NH+](C)C)CC2)n1 ZINC001222403529
COc1ccc(/N=N/c2ccc(N(c3ccc(OC)cc3)c3ccc(OC)cc3)s2)cc1 ZINC000016216066
CC[N@H+](CCn1c([C@@H]2CCO[C@H]2C(C)(C)C)nnc1N(C)C[C@@H]1CCN(C(C)=O)C1)C1CC1 ZINC001295870273
C[C@@H]1C[C@H]1[NH2+]CC[N+](=O)[O-] ZINC000905258224
CC(C)c1cc(C(C)C)c(S(=O)(=O)N(C)CC[N@H+](C)C(C)(C)C)c(C(C)C)c1 ZINC000002183337
CC(C)SCC[NH2+]CC[N+](=O)[O-] ZINC000905258498
Cn1ncc2c1nc(Cl)nc2N1CCC([NH3+])CC1 ZINC000038580492
Cc1cccc2[nH]c(C[C@@H]3C[C@@H](C(C)C)[C@H](C[NH2+]CC4CCCCC4)C=C3C)nc21 ZINC000072320972
C=CCNC(=[NH2+])NC[C@@]1(O)CCC[C@@H](C(F)(F)F)C1 ZINC000262795071
O=S(=O)(CC[NH2+]C[C@@H](O)CC1(O)CC[NH2+]CC1)N1CCNCC1 ZINC001245989477
CCCCCCCCCCCCO[C@@H]1O[C@@H](COC(C)=O)[C@@H](OC(C)=O)[C@@H](OC(C)=O)[C@@H]1NC(C)=O ZINC000098050637
Cc1nsc(NC(=O)N2CC[C@@H]3CC[NH2+][C@@H]3C2)c1C#N ZINC000591306260
O=[N+]([O-])c1cnn(C[C@H](O)C[NH2+][C@H](CCO)c2ccc(Cl)c(Cl)c2)c1 ZINC000285486908
CC(C)[N@H+](C)Cc1cnc2n1CCN(C(F)(F)c1ccc3nc(Cl)c(Cl)nc3c1)[C@@H]2C ZINC001164857565
CC[C@@H]1COC[C@H]1[NH2+][C@H]1COC2(CCC2)C1 ZINC000699498487
Cc1n[nH]c(C(=O)N[C@@H](C)[C@@H](C)[NH3+])c1[N+](=O)[O-] ZINC000568087211
CC(C)OCCC[NH2+]CC(=O)Nc1ccc(S(=O)(=O)c2ccc(NC(=O)C[NH2+]CCCOC(C)C)cc2)cc1 ZINC000004783078
CC(C)n1c(Sc2c(F)c(F)nc(F)c2F)nnc1[C@H]1CCC[NH2+]C1 ZINC000301615946
Cc1noc(C)c1CCC[NH3+] ZINC000008733273
CSCC(C)(C)[NH2+]CC[N+](=O)[O-] ZINC000934665833
CC1(C)[C@H]2[C@H](CCC[N@@H+]2CC[N+](=O)[O-])[C@@H]1O ZINC000931380915
COC[C@@H]1CC2(C[N@@H+]1Cc1ccccn1)CCN(c1cc(-n3ccnc3)cc[nH+]1)CC2 ZINC001164712247
O[C@H](C[NH2+]Cc1cccnc1Oc1cccc(F)c1)COCc1cccs1 ZINC000582541200
C[N@@H+]1CCC2(C1)CCN(S(=O)(=O)c1ccc(-c3cnco3)s1)CC2 ZINC000065395127
CC(C)(CCO)C[NH2+]Cc1cnc2c(C#N)cnn2c1 ZINC000575312405
COCCO[C@H](C)c1nnc(N2C[C@@H]3CCC[N@@H+]3C[C@@H]2C)n1CC1([NH+](C)C)CCOCC1 ZINC001504949680
CCC(CC)(C[NH3+])NC(=O)c1nn(-c2ccc(F)cc2)cc1Br ZINC000236811336
C[NH+](C)Cc1ccc(C[NH2+]CCc2cccc(OCc3ccccc3)c2)c2c1OC(F)(F)O2 ZINC001461346315
C=C[C@](C)(CCOC)c1nc(Cc2coc(-c3ccc(F)cc3)n2)no1 ZINC000685229914
S=C1CC=CC=C1Cc1cccs1 ZINC000087492908
C[NH+](C)CCC[NH2+]CC[C@@H](Cc1ccccc1Cl)[C@@H]1CCOC(C)(C)C1 ZINC000006662238
COCC[C@H](C)C[NH2+]Cc1cc(Br)cc(Br)c1N ZINC000414487293
CC1(C)CCC[N+]1=O ZINC000002563972
CCC(CC)NC(=O)c1nnc(N2C[C@@H](C)[C@H]([N@@H+]3CCCN(C(C)=O)CC3)C2)n1CCCC(C)C ZINC001305735463
CC(C)(F)C[NH2+]CC[N+](=O)[O-] ZINC000905401289
O=NN1CC[NH2+]CC1 ZINC000004720870
Cc1ccc(C(C)C)c(OCc2nnc(N3CC[C@@H]([NH+]4CCCCC4)C3)n2CC(C)(C)C[NH+](C)C)c1 ZINC001361128472
COC(=O)[C@H]1[C@@H]2C[N@@H+](CC(C)(C)CCC#N)C[C@@H]21 ZINC000814173083
CCN(CC)c1ccc(C[NH2+][C@@H](C)c2ccc(S(=O)(=O)N(CC)CC)cc2)cn1 ZINC000480889289
CO[C@@H]1CN(CC[NH3+])C[C@@H]1n1ccnc1 ZINC000409427903
CC(C)(CCC#N)CN1CC[N@@H+]2C[C@H](O)C[C@H]2C1 ZINC000594613753
CC[N@@H+]1CCC[C@@H]1CN(CC[NH+](C)C)C(=O)N[C@@H]1CCN(C2CCCCC2)C1=O ZINC000676040881
CS(=O)(=O)c1ccc(C[NH2+]Cc2cc(Br)ccc2O)s1 ZINC000786826004
[NH3+]Cc1c(F)ccc(F)c1F ZINC000002560209
CC(C)N(C)Cc1nn(-c2ncnc3c2ccn3S(=O)(=O)c2ccccc2)c2c1CC[NH2+]C2 ZINC001164682421
C=CC[N@@H+]1C[C@H]2CN(C(=O)[C@@H](CC)SC)C[C@H]2C1 ZINC001048770301
Cc1cc(C)c(S(=O)(=O)N2CCN(c3cc(N4CCOCC4)nc(C)[nH+]3)CC2)cc1C ZINC000033318420
O=Cc1cc(C=O)cc([N+](=O)[O-])c1 ZINC000014985583
N#CC1(C(=O)[O-])CCS(=O)(=O)CC1 ZINC000307122448
C=CCN(Cc1cccs1)C(=O)[C@@H](C)[NH2+]CC1(c2ccc(F)cc2)CCOCC1 ZINC000495563931
COc1ccc(C[NH2+]CCn2nc(C)cc2C)c(OC[C@@H](O)CN2CC[NH+](C)CC2)c1 ZINC000019744161
Cc1nc(CN2CCCN(c3nnc([C@H]4CCCCO4)n3CC(C)(C)C[NH+](C)C)CC2)no1 ZINC001290468690
CC(C)(C)OC(=O)N1C[C@@H]([NH2+]C(C)(C)C(C)(C)O)C[C@H]1C(=O)N1CCSC1 ZINC001170035105
CCOc1cc(C[NH2+]CCSc2nnnn2C)cc(Cl)c1OCc1ccc(Cl)cc1Cl ZINC000016688577
C=CC[NH+]1CC2(C1)CCN(C(=O)c1nccs1)CC2 ZINC001035822059
COc1cc(C)c(Nc2cnc(Br)c(Br)c2)cn1 ZINC001209869810
CC[C@@H](CO)[NH2+]C ZINC000005922975
Cn1cc([C@@H](O)C[C@H]2CCC[N@@H+]2CCCC#N)cn1 ZINC000378361236
CC(=O)Oc1ccccc1C(=O)C(/C=C/c1sc2ccccc2[n+]1C)=C/C=C1/Sc2ccccc2N1C ZINC000102579699
CC(C)CC[C@](C)(O)Cn1c(-c2cc(F)ccc2Br)nnc1N1CCS[C@@H](C)C1 ZINC001359891107
Nc1ncc(I)c(=O)[n-]1 ZINC000003653819
CCCCCN1c2ccc(C)cc2C(C)(C)/C1=C\C=C\C1=[N+](CCCCC)c2ccc(C)cc2C1(C)C ZINC000098175218
C[C@@H]1CN([C@@H](C[NH2+]Cc2nc(Br)c[nH]2)c2cccs2)CCO1 ZINC000921702339
CC(C)[NH2+]CCN(C)C(=O)C(=O)C(C)(C)C ZINC001266661694
Cc1cccc2nsnc21 ZINC000000162637
CC(C)(c1ccnc(Cl)c1)[N@@H+]1CC[C@@H]2[C@@H](C[C@@H](Cn3cncn3)N2c2nccs2)C1 ZINC001164901225
[NH3+][C@@H]1[C@H]2CO[C@H](O2)[C@H](N2CCCCC2)[C@H]1O ZINC000012529619
CCn1cnnc1CC[NH2+]Cc1csc(C#N)c1 ZINC000921752153
CC(C)c1nnc2n1C[C@@H]([NH2+]Cc1cc(C#N)n(C)c1)CC2 ZINC000190916651
C=CCC[N@H+]1C[C@@H]2[C@H](C1)OC(=O)N2[C@@H]1CCN(C(=O)CSCC#N)C1 ZINC001131300648
CCC(C)=C1SC(=S)NC1=O ZINC000005201175
CC(C)C[C@@](C)(C[NH3+])NS(=O)(=O)c1ccc(Br)cc1[N+](=O)[O-] ZINC000124464474
CC(C)([NH3+])CNc1nncc2ccoc21 ZINC000380096335
Cc1cccc(S(=O)(=O)N(C)CC[C@@H]([NH3+])C(C)C)c1C#N ZINC000097234924
Cc1nccn1-c1cc(N2CC[NH2+]CC2)nc(C)n1 ZINC000217508525
CC(C)C[NH+]1CCN(c2nnc(-c3cc4ccccc4o3)n2CCC[NH+](C(C)C)C(C)C)CC1 ZINC001360018761
Cn1c[nH+]cc1Nc1ccc(C#N)nc1Br ZINC001211245729
OC1(C[NH2+]Cc2cc(Br)ccc2Br)CCOCC1 ZINC000569961596
CS(=O)(=O)C1=NSC2=NC(=O)/C(=C\c3ccc(SCc4ccc(Cl)cc4)o3)C(=N)N12 ZINC000020324707
Cn1cc(CC[NH2+]Cc2ccc(OC(F)(F)F)c(Br)c2)cn1 ZINC000389394804
C[C@H]([NH2+]C1CC(N2CCC(C(F)(F)F)CC2)C1)C1CCS(=O)(=O)CC1 ZINC000373481475
C=CCOc1ccc([C@H](C[N+](=O)[O-])Sc2nnc(C)n2-c2ccc(C)c(C)c2)cc1Cl ZINC000408573575
Cc1cc(C)c([C@H](C)[NH2+]CCS(=O)(=O)N2CCOCC2)c(O)c1 ZINC000815591465
O[C@@H](COc1ccc(OC[C@@H](O)C[NH+]2CCN(c3ccccc3)CC2)cc1)C[NH+]1CCN(c2ccccc2)CC1 ZINC000000898669
COCC#CC[NH2+]CC[C@@H]1CN(C(=O)[C@H](C)CS(C)(=O)=O)C[C@H]1C ZINC001105075691
C[C@@H]1C[NH+]=C(NC[C@]2(O)CCC[C@H](C(F)(F)F)C2)N1 ZINC000262478453
C[N@@H+]1CCC[C@H]2CN(c3ncc(Cn4cc(Br)cn4)s3)CC[C@@H]21 ZINC000278851809
CC(C)[C@@](C)(C#N)NC(=O)C[N@@H+]1C[C@H](C)C[C@@H]1C ZINC000354203856
Cc1ccc(C[NH2+]C2CCN(S(=O)(=O)C3CCOCC3)CC2)s1 ZINC000130594569
CC(C)c1ccc(-c2cc(C(F)(F)N3CC(=O)NC4(CC[NH2+]CC4)C3)c(Cl)nn2)cc1 ZINC001164391775
CC(C)N1CCN([C@@H]2CC[NH2+]C2)S1(=O)=O ZINC000216909658
CC(C)[N@@H+]1[C@H](Cn2cccn2)C[C@@H]2CN(c3cncc(N4CC[NH2+]CC4)n3)CC[C@@H]21 ZINC001164834979
[NH3+]CCN1CCC[C@@H]1CO ZINC000042432741
CCS(=O)(=O)NC[C@@H]1CCC[C@]2(CC[N@H+](C)C2)O1 ZINC000096207375
CC[C@@H](C#N)Oc1cc(C[NH2+][C@@H](C)c2ccc(-n3ccnc3)cc2)ccc1OC ZINC000180813019
C[S@@](=O)CCC[NH2+]Cc1cc(I)cc([N+](=O)[O-])c1 ZINC000572351680
CCCC[C@@H](CC(C)C)[NH2+]Cc1cccnc1C1CC[NH2+]CC1 ZINC001246168648
CC[C@@H]([NH2+]C[C@@H](O)Cn1cc([N+](=O)[O-])cn1)c1nc(C(F)(F)F)cs1 ZINC000185923246
CCOC(=O)[C@]12CCC3(CC[NH2+]CC3)[C@@H]1CN(c1ccc([C@@H]3CCCC[N@@H+]3CC)cn1)C2 ZINC001164616748
C=CCn1c([C@H]2CCO[C@@H]2C(C)(C)C)nnc1N1CC[NH+](C2CCC2)CC1 ZINC000508938683
CC[C@H](C)[N@H+](C)CCn1c(-c2ccc(Br)s2)nnc1N1CCNC(=O)[C@H]1CC ZINC001305608129
CC(=O)N1CCC[N@@H+]([C@@H]2CN(c3nnc(-c4cnccn4)n3CCCC(C)C)C[C@H]2C)CC1 ZINC001286870242
C=CCC[C@H]([NH2+]C[C@H]1CCC2(CN(C(=O)OC(C)(C)C)C2)O1)C1CC1 ZINC000850542641
CCn1nc(C)c([N+](=O)[O-])c1-n1ccnc1 ZINC000091555856
O=[N+]([O-])c1cccc(-c2ccc(/C=N/c3c(-c4ccco4)nc4ccc(Br)cn43)o2)c1 ZINC000408721228
CC#CC[N@H+](C)C[C@H]1C[C@H](F)CN1Cc1nccn1C ZINC000362727198
C[C@@H](O)CCC(C)(C)[N+](=O)[O-] ZINC000001571171
[NH3+]CCn1ccn2nc(-c3cnccn3)cc12 ZINC000409440600
CC[C@H](C)c1nnc(N2CCN(c3cnn(C)c3)C(=O)C2)n1C[C@@H](c1ccc(C)cc1)[NH+](C)C ZINC001291607262
Clc1nc(CSc2nccs2)cs1 ZINC000306891098
C[C@@H](c1ccc(-n2cncn2)cc1)N(C)Cc1ccc(Cl)cc1C#N ZINC000186582495
CCN1c2ccccc2S/C1=C/C=C(C)/C=C/c1sc2ccccc2[n+]1CC ZINC000001804202
CN(Cc1cnnn1[C@@H]1CCC[NH2+]C1)Cc1cc(Br)ccc1F ZINC000903902744
CCC[N@H+](CC)CCn1c([C@@H]2CCC(=O)N2)nnc1N1CCN(C2CC[NH+](C(C)C)CC2)CC1 ZINC001500788237
CCc1nnc(NC(=O)[C@H](C)[C@H](C)[NH2+]Cc2cc(C(F)(F)F)n[nH]2)s1 ZINC000513094375
CO[C@@H]1CCC[C@@H]([NH2+]Cc2c(Br)cncc2Br)C1 ZINC000685842327
C=C[C@@H]1OCC[C@H]1c1nc(C2([NH3+])CCCCC2)no1 ZINC000333569728
FC(F)(c1cnc(Cl)c(Cl)c1)N1Cc2ncnn2C2(CC[NH2+]CC2)C1 ZINC001164414942
C[C@H]([NH2+][C@@H]1CO[C@@H](C)[C@H]1C)C(=O)NC(C)(C)C ZINC000405696453
Cc1csc([C@H]2CN(c3nnc(-c4cc(Br)cn4C)n3C[C@H](C)[NH+](C)C)CCO2)n1 ZINC001304620341
C[C@@H]([NH2+]C[C@H](c1cccs1)N1CCOCC1)c1ncc(Br)cc1F ZINC000427589764
Cc1ccc(N(C[C@@H](O)C[NH+](Cc2ccccc2)Cc2ccccc2)S(=O)(=O)c2ccccc2[N+](=O)[O-])cc1 ZINC000028642307
N#Cc1cnc2c(F)ccc(F)c2c1N1CCN(c2cccs2)CC1 ZINC000610709715
CC(C)[NH+](CCCn1c(-c2cnn(C)c2)nnc1N1C[C@H](C)O[C@@]2(CCCOC2)C1)C(C)C ZINC001291235231
CCN1CCSC1=[NH2+] ZINC000003603186
CC(C)[NH+]1CCC(N2CCN(C(=O)N[C@@H]3CC[N@@H+](C4CCN(C)CC4)C3)CC2)CC1 ZINC000676357850
CN1CCC[C@H]([NH2+]C[C@H]2CC(C)(C)O2)C1 ZINC001255471059
O=[N+]([O-])c1ccc(Sc2n[n-]c(=NCCc3cccs3)s2)cn1 ZINC000558201051
CCOc1cc(C[NH2+]CCCn2ccnc2)cc(Cl)c1OCc1ccc(F)cc1 ZINC000010314039
O=C(NCc1ccccc1C[NH+]1CCCC1)c1cc(S(=O)(=O)NCc2ccccc2C[NH+]2CCCC2)c[nH]1 ZINC000514393589
C#CCO[C@H](C)C(=O)N1C[C@@H](C(F)(F)F)[C@H]([NH2+]CCn2cncn2)C1 ZINC001112100645
CCC(CC)[C@@H](Cn1c(Cc2c(F)cccc2F)nnc1N1CCNC(=O)[C@@H]1CC)[NH+](C)C ZINC001305711131
C#C[C@H]([NH2+][C@H](C)C[C@@H]1CCOC1)C1CCOCC1 ZINC000827559851
CC(C)C[NH+]1CCN(c2nnc(-c3ccc(Cl)cc3F)n2C[C@@H]2CCC[N@H+](CC(C)C)C2)CC1 ZINC001360017173
C[C@@H](NS(C)(=O)=O)c1nnc(N2CC[N@@H+](C3CCC3)C[C@H](C)C2)n1C[C@@]1([NH+](C)C)CCSC1 ZINC001494189968
CCCCc1nc(CNC[C@@H]2C[N@+](C)(Cc3csc(CCCC)n3)CCO2)cs1 ZINC000248023588
Cc1nc(CN2CCO[C@@H]3CCN(c4ccc(N5CC[NH2+]CC5)cn4)CC[C@H]32)cs1 ZINC001164987401
CC(C)[NH+](CCn1c(-c2cc(Br)cn2C)nnc1N1CCO[C@]2(CCOC2)C1)C(C)C ZINC001303292832
Cc1cccc([C@H]2C[C@@H](O)[C@@H](O)[C@@H]2[NH2+]CC(C)(C)O)c1 ZINC000072321694
CN(c1cncnc1Cl)C(C)(C)C[NH3+] ZINC001159051325
CC(C)c1ccc(C#N)c(N2C[C@H](O)[C@@H]([NH+]3CCCC3)C2)n1 ZINC000670455299
CC(C)(C)CC[NH2+][C@@H]1[C@H]2CO[C@H](O2)[C@H](n2cc(-c3ccccc3)cn2)[C@H]1O ZINC001534640220
Cc1ccc(C[N@@H+]2CCCN(C(=O)C[NH2+][C@@H](CCc3ccccc3)c3ccccc3)CC2)cc1 ZINC001459839819
CCOc1cc(C[NH2+]Cc2ccccc2-c2ccc(C[NH+](C)C)cc2)ccc1OC ZINC000030669461
C=CC[N@H+]1CC[C@@]2(CCN(C(=O)[C@]3(F)CCOC3)C2)C1 ZINC001041596835
OCCOCc1ncn2c1C[NH2+]CCC2 ZINC000306133168
CCCC[NH+](CC#Cc1ccc(C#CC[NH+](CCCC)CCCC)cc1)CCCC ZINC000004827949
CCN(CC)c1ccc(/C=N/NC(F)(F)C(F)(F)C(F)(F)F)c(OCc2ccc(Cl)cc2Cl)c1 ZINC000409043480
F[C@@H](C(F)(F)F)C(F)(F)O[C@@H](F)[C@H](F)C(F)(F)F ZINC000299888815
CCN(c1nnc([C@H]2CN(S(C)(=O)=O)CCO2)n1C[C@H]1CCC[N@H+](CC(C)C)C1)C1CCCC1 ZINC001295215321
CC[C@](C)(C#N)C(=O)N1C[C@]2(C)C[N@H+](C)C[C@]2(C)C1 ZINC000706316140
F[C@@H](c1ccnc(Cl)c1)N1[C@H](C(F)(F)F)CCC12CC[NH2+]CC2 ZINC001164413582
O=C(c1cccs1)C1=C(O)C(=O)N(CCCn2ccnc2)[C@@H]1c1ccc(F)cc1 ZINC000008996672
CC[C@@H](c1nnc(N2CC[NH+](CC(C)C)CC2)n1CCC[N@@H+]1CCCC[C@@H]1C)c1ccccc1 ZINC001545758652
CCCN1CCCN(c2nnc([C@@]3(OC(C)C)CCOC3)n2CC2([NH+](C)C)CCCC2)CC1=O ZINC001294718556
Brc1cnn(CCCC[NH2+]Cc2cncc(Br)c2)c1 ZINC000280564768
O[C@H](C[N@@H+]1CCC[C@@H]2C[C@@H]21)C(F)(F)F ZINC001250974805
C#CCOC[C@@H](O)C[N@@H+](Cc1c(CC)nn(-c2ccccc2)c1Oc1cccc(OC)c1)CC1CC1 ZINC000036302656
CC(=O)c1c(C)c[nH]c1C ZINC000000076519
Cn1ncc(C[NH2+][C@H]2CCSC2)c1Cl ZINC000307144030
O/N=C1\C(c2ccccc2)=NN=C(c2ccccc2)\C1=N/O ZINC000017313060
C=C(Cl)C[NH2+]C[C@@H]1OCC[C@@H]1c1n[nH]c(CNC(=O)[C@@H](C)C#N)n1 ZINC001130203007
CC(C)Nc1nc(NCCN2CCC([NH+](C)C)CC2)nc(NCCO)[nH+]1 ZINC000557630544
Cc1cc(/C=C2\C(=O)[N-]C(=S)N(c3cc(C)cc(C)c3)C2=O)c(C)n1-c1cc[nH+]cc1 ZINC000008400672
C=CCN1CC(N(CC)C(=O)C23CCC[NH+](CCC2)C3)C1 ZINC000950611124
CCN(C[C@@H]1CCN(c2nnc(-c3cccc(C#N)c3)n2C[C@@H](C2CC2)[NH+](C)C)C1)CC(F)(F)F ZINC001313784805
CCCN1c2ccccc2C(C)(C)/C1=C/C=C/C=C/C1=[N+](CCC)c2ccccc2C1(C)C ZINC000035849727
CC[n+]1c(/C=C2\C=CC=CN2C)ccc2cc(C)ccc21 ZINC000000378203
CC[N@@H+]1CCC[C@@H]1Cn1c(C(=O)NC(C)C)nnc1N1C[C@@H](C)[C@@H]([NH+]2CCCN(C(C)=O)CC2)C1 ZINC001502282053
CC(C)(C)[C@@H]([NH3+])Cn1cccn1 ZINC000004127194
CCC(C)(C)C1CCC2(C[C@@H]2C(=O)N2CCSC[C@H]2C#N)CC1 ZINC001266725114
Cc1ccc(C)c(OCc2nnc(N3CCC([NH2+]C(C)C)CC3)n2CC(C)(C)C[NH+]2CCCC2)c1 ZINC001361155191
c1nnnn1-c1cnc2ccccc2c1 ZINC000000087826
CN(C)c1ccc(/C=[NH+]/C2=C(N3CCN(C4=C(/[NH+]=C/c5ccc(N(C)C)cc5)C(=O)CC(C)(C)C4)CC3)CC(C)(C)CC2=O)cc1 ZINC000008431195
CNS(=O)(=O)c1ccc([C@@H](C)[NH2+]CC2(c3ccc(C(F)(F)F)cc3)CC2)cc1 ZINC000437112806
Cc1cc(N)cc2sc(N)nc21 ZINC000000247959
COCC[N@@H+]1CC2(C[C@@H]1COCC1CC1)CCN(c1cc(C3C[NH2+]C3)ncn1)CC2 ZINC001164788830
CN(Cc1cccs1)c1ccc(C[NH2+]CC(C)(C)NS(C)(=O)=O)cc1 ZINC000823789639
[NH3+]CCS(=O)(=O)c1ccc(C(F)(F)F)cn1 ZINC000004300571
Cc1c(Br)cc(S(=O)(=O)N(C)CC(C)(C)C[NH3+])cc1[N+](=O)[O-] ZINC000262737225
C[NH+](C)Cc1ccc(C[NH2+][C@@H](Cc2ccccc2)[C@@H](O)C(F)(F)F)c2c1OC(F)(F)O2 ZINC001200425787
C=CCC[N@H+]1C[C@H](NC(=O)CC(F)(F)F)CC[C@@H]1C ZINC001131892334
COCC[N@H+](Cc1ccccn1)[C@@H](Cc1ccccc1)C1CC[NH+](Cc2c(O)cccc2OC)CC1 ZINC000012151779
N#CCCn1cc(C[NH2+]CCOc2cccc(C(F)(F)F)n2)c(-c2ccccc2)n1 ZINC000533890473
C1=C[C@H]2CC[C@@H](C1)[NH2+]2 ZINC000005134490
Cc1nc2sccc2c(N2CCC([NH2+]CCNc3cc[nH+]cc3C)CC2)n1 ZINC000095512788
O=C1[C@H]2[C@@H](C(=O)N1c1ccccc1[N+](=O)[O-])C1(C=Nc3cccc([N+](=O)[O-])c3)c3ccccc3C2c2ccccc21 ZINC000408721137
O=[N+]([O-])c1cccc(-c2cc(C(F)(F)N3CCN4CC[NH2+]C[C@@H]4C3)cnc2Cl)c1 ZINC001164399673
N#Cc1c(N)n(-c2ccccn2)nc1-c1ccc(F)cc1 ZINC000039955110
COC[C@@](C)(CCO)[NH2+]Cc1cn(-c2cccc(Br)c2)nc1C ZINC000655744514
CC[N@@H+]1CCN(c2nnc([C@H](C)NS(C)(=O)=O)n2CCCC[NH+]2CCC[C@@H](C)C2)C[C@H]1C ZINC001502319140
CC(C)[NH2+]C1CCN(c2nnc(-c3cc(Br)c[nH]3)n2CCC2(O)CCC2)CC1 ZINC001303463197
Cn1cc([N+](=O)[O-])cc(Br)c1=O ZINC000117944388
Cc1csc(C(=O)N[C@H](C)[C@H](C)Nc2cc(C)nc(C)n2)c1 ZINC001113029061
[NH3+]CCN1C[C@H]2CC[C@@H](C1)O2 ZINC000083824487
C=CC(C)(C)C(=O)N1CCC2(CCC[N@H+]2C)CC1 ZINC000336194235
CC(C)[N@H+](C)Cc1cnc2n1CCN(c1ccc(OCC3CC[NH2+]CC3)cn1)[C@@H]2C ZINC001164858800
C=C(C)[C@@H]([NH2+][C@@H](C)c1ccc(NS(C)(=O)=O)cc1)c1ccc(F)c(F)c1 ZINC000186452005
C=C(C)CNC(=S)C(C(=O)c1[nH]c(C)c(C(C)=O)c1CC)[n+]1ccc(CC)cc1 ZINC000063440563
CCC[N@@H+]1CCCC[C@@H]1c1ccc(N2CCCn3cnc(COCC[NH+](C)C)c3C2)nc1 ZINC001165004001
N#Cc1ccc(C=C(Cl)c2nc(=O)c3c(-c4cccs4)csc3[nH]2)cc1 ZINC000006509859
Cc1csc(C[NH3+])c1 ZINC000004277327
CC(C)SC1N=NC(=S)N1C ZINC000000131836
CC(C)CCC[C@H](C)[C@@H]1CC[C@@H]2[C@@H]3CC[C@@]45O[C@@H]4CCC[C@]5(C)[C@@H]3CC[C@]21C ZINC000257350611
CC(C)CC1(Cn2c(N(C)[C@H](C)[C@H](C)S(C)(=O)=O)nnc2C2(c3ccccc3)CCC2)CC1 ZINC001359774068
COC[C@@H]1CC2(C[N@@H+]1Cc1nccs1)CC[NH+]([C@H](C)CCCC#N)CC2 ZINC001172497157
CSCC(=O)N1C[C@@H](C(F)(F)F)[C@H]([NH2+][C@@H](C)C(=O)N(C)C(C)C)C1 ZINC001112041827
C=CCn1cc(C(=O)N2C[C@@H](C)[C@H]([NH2+]CCCS(=O)(=O)CC)C2)nn1 ZINC001215832195
C=CCN(CC=C)C(=O)C[NH+]1CCC2(CC1)OCCO2 ZINC000045749052
C=CCOCC[NH2+]C[C@@H]1CN(C(=O)[C@@H]2CCCC[N@H+]2CCCC)C[C@H]1C ZINC001106860255
C[C@H](C#N)C(=O)NCC1([NH2+]C/C=C\Cl)CCCCC1 ZINC001115454495
C#CCOC[C@@H](O)C[N@@H+](Cc1c(-c2ccccc2)noc1N1CCC(C)CC1)C[C@@H]1CCCO1 ZINC000036314011
C=CCNC(=O)NC(=O)C[NH2+]C[C@@H]1CN(C(=O)[C@@H](C)C(C)C)C[C@H]1C ZINC001106721557
CC[N@H+](Cc1ccncc1)Cc1ccc(OC[C@@H](O)C[NH+](C)C2CCCCC2)c(OC)c1 ZINC000012304952
N#Cc1cnn2cc(C[NH2+]CC3=CCCOC3)cnc12 ZINC000567887813
N#Cc1ccc(S(=O)(=O)N2CCC[C@H](n3cc(C[NH3+])nn3)C2)s1 ZINC000565374491
CN(CCC#N)c1ccc(C[NH2+]Cc2ccnc(OCC[NH+](C)C)c2)cc1 ZINC000270734384
C[C@H]([NH2+]CCSCc1ccccc1C#N)c1ccc(OCc2nccn2C)cc1 ZINC000539071559
C[C@H]1C[C@H]([NH+]2C[C@H](C)O[C@@H](C)C2)CCO1 ZINC001168130102
CCC1(CC[NH3+])C(=O)NC(=O)NC1=O ZINC000001752374
CC(C)n1ccnc1C[N@@H+]1CCCC12CCN(c1ccc(C(F)(F)F)cn1)CC2 ZINC000072476030
Cc1nc(CN2CCOC[C@@]3(CN(c4[nH+]ccc5c4ccn5C)CCO3)C2)cs1 ZINC001164924697
CCOc1cc(C[NH2+]CC(C)C)cc(Br)c1OCC ZINC000008253816
CS[C@@H]1CN(c2nc(C)cc(C#N)n2)C[C@H]1[NH+](C)C ZINC000286435246
Cc1c[nH]c(=O)n1-c1ccc([C@@H](C)[NH2+][C@@H](C)C(=O)Nc2ccc(C#N)c(Cl)c2)cc1 ZINC000501980834
C=CC[N@@H+]1C[C@H]2CN(C(=O)C3CC(F)(F)C3)C[C@H]2C1 ZINC001048753579
Cc1cc(=O)oc2cc(NC(=O)[C@H](CCCC[NH3+])NC(=O)[C@H](CC(C)C)NC(=O)[C@H]([NH3+])C(C)C)ccc12 ZINC000015722280
CC(C)(C)OC(=O)[C@@H](C#N)c1nccnc1N(CC[NH3+])S(C)(=O)=O ZINC001154770605
C[C@H](CCCCn1c(=O)c2c(ncn2C)n(C)c1=O)[NH2+]C[C@@H]1CCCC(F)(F)C1 ZINC001169194015
O=[N+]([O-])c1ccc(N2C[C@@H]3C[NH2+]C[C@H]3C2)cn1 ZINC000079617791
C[C@@H](C[N+](C)(C)C)OCC(C)(C)O ZINC001206052233
CCCS(=O)(=O)N1CC2(C[NH2+]C2)C1 ZINC000096509131
CC[NH+](CC)CC[C@@H](C)[NH2+]C/C=C/c1cc(C)c(C)cc1C ZINC001179830119
OCC1[C@@H]2C[NH2+]C[C@H]12 ZINC000032628916
CC1(C)OC[C@@H](C[NH2+]C2CCC(C)(C#N)CC2)O1 ZINC001173588569
CS(=O)(=O)N(CC[NH3+])CC(=O)NC[C@@H]1CO[C@@]2(C1)C[NH2+]CCOC2 ZINC001219836626
O=C(Cc1csc(-c2ccc(Cl)s2)n1)N1CC[C@]2(C1)CCC[NH2+]C2 ZINC000564456371
N#CCc1ccccc1C[N@@H+]1CC[C@@]2(C[NH+](CC3CC3)C[C@@H]2COCC2CC2)C1 ZINC001235514993
CCn1nc(C)c(CNc2ccc(-n3nccc3C(F)(F)F)cc2)c1C ZINC000122918595
Cn1cnc2c1ncnc2Cl ZINC000000330882
Cc1cc(C[NH2+]C[C@H](O)CC2(C#N)CC2)cc(C)n1 ZINC000600735869
CC(C)[N@H+](C)CC1CCN(c2nnc(Cc3ccc(Cl)cc3)n2C[C@@H]2COCCO2)CC1 ZINC001303258242
Oc1cc(Br)ccc1C[NH2+][C@@H]1C[C@@H]2CCC[C@H]12 ZINC001184250160
C[C@@]12COC[C@@H]1C[N@H+](CC[N+](=O)[O-])C2 ZINC000931021615
FC(F)(F)Cn1nccc1Nc1[nH]cc[nH+]1 ZINC001176082495
CCC(=N/NC(=S)NC)/C(C)=N/NC(=S)NC ZINC000017376473
CN(CCC#N)c1ccc(CNc2cc(Br)ccc2CO)cc1 ZINC000281432258
C[C@H](Cn1cc(Br)cn1)[NH2+][C@@H]1CCO[C@@H]1c1ccc(F)c(F)c1 ZINC000126303963
C#CCOC[C@@H](O)C[N@@H+](Cc1c(-c2ccccc2)noc1N(C)Cc1ccccc1)CC1CC1 ZINC000036249905
C=CCn1c(=O)/c(=C/C=C2/C=CN(CC)c3ccccc32)s/c1=C\c1sc(-c2ccccc2)c(-c2ccccc2)[n+]1CC ZINC000100202966
[O-]c1c(F)cc(Br)cc1C[NH2+]C1CC[NH+]([C@@H]2CCC[C@@H]2O)CC1 ZINC000883049824
O=[N+]([O-])CC[NH2+]CCC(F)(F)F ZINC000905146255
CC[C@@H](C(=O)N[C@H]1C[C@H]2CC[C@@H]1[N@@H+]2CCOCCC(C)C)[NH+](CC)CC ZINC001109714524
Cc1ccc(-n2cccc2/C=C2\C(=N)N3N=C(C(C)C)SC3=NC2=O)cc1 ZINC000032964368
O=C(c1cnc(N2CC[C@@H]3[C@@H](C[C@@H](Cn4cncn4)[N@@H+]3CC3CC3)C2)c(Cl)c1)N1CCOCC1 ZINC001164748390
C[C@@H]1CCC[C@H]([NH2+]CC(=O)NC2(C#N)CCC2)[C@H]1C ZINC000347157911
C=CCOc1c(Br)cc(C[NH2+][C@@H]2CC23CC[NH2+]CC3)cc1OCC ZINC000666950676
CC(C)CCOc1ccc(-c2nnc(N3CC[NH+](C(C)(C)C)CC3)n2CC(C)(C)C[NH+](C)C)cc1 ZINC001359955022
CC[NH+](CC)[C@@H](Cn1c(N2CCN(c3cc(C#N)ccn3)CC2)nnc1C(C)(C)C)c1ccco1 ZINC001313674462
CC[N@@H+]1CCCC[C@H]1Cn1c(-c2ccc(C#N)cc2)nnc1N1CCC(OCCCOC)CC1 ZINC001313908051
Cc1cc(C=O)c(C)n1-c1c(C)cc(C)cc1C ZINC000021011948
O=[N+]([O-])c1cc(F)cnc1N[C@@H]1C=C[C@H](CO)C1 ZINC000585093043
C=CCOc1c(I)cc(CN=Nc2ccc(C(F)(F)F)cc2[N+](=O)[O-])cc1I ZINC000409074703
O=[N+]([O-])c1cc(F)c(Oc2ccnc(Cl)c2)cc1N1CC[N@@H+]2C[C@@H](Oc3cncnc3)C[C@@H]2C1 ZINC001164740145
Cc1nnc(NC(=O)C(C)(C)C)s1 ZINC000000187484
C1OCC12COCCC[NH2+]2 ZINC000083267842
FC(F)(F)c1ccccc1/N=N/c1ncc[nH]1 ZINC000012346290
CS[C@H]1CN(C(=O)c2nnn(-c3cccc4c3CC[N@H+](C)C4)c2C)C[C@@H]1[NH+](C)C ZINC000611217175
N#Cc1cc(Br)ccc1C[NH2+][C@@H]1CCO[C@@H]1c1ccc(F)c(F)c1 ZINC000571309671
Cc1cc(C)c(C=O)[nH]1 ZINC000000076532
Cc1ccc([C@H](C)[NH2+][C@@H]2CCN(C)[C@@H](C)C2)c(O)c1C ZINC000756613709
CC(C)(C[NH2+]C[C@@H](O)Cn1cc([N+](=O)[O-])cn1)c1ccc(Br)cc1 ZINC000574987949
COCC[N@@H+]1CC2(C[C@@H]1COCC1CC1)CCN(c1nc(Cl)nc3[nH]cc(C)c31)CC2 ZINC001164787810
CCOCc1nnc(N2CC[N@@H+](C3CCOCC3)C[C@H]2C)n1C[C@H](C)N1CC[NH+](CC)CC1 ZINC001503109620
CC(C)n1nc([N+](=O)[O-])cc1C=O ZINC000408715990
CC(C)(F)CC[NH2+]Cc1cnc2c(C#N)cnn2c1 ZINC000597206221
Cc1sc(/N=C/c2ccc(C)cc2)c(C#N)c1C ZINC000000077803
CCCC1(C[NH2+]Cc2ccccc2C[N@@H+]2CCC[C@@H]2CO)CCN(C(=O)OC(C)(C)C)CC1 ZINC001461993881
CC(C)[C@@H](O)C[NH+]1CC2(C1)C[C@@H](F)CS2 ZINC001253765115
CC(C)[N@H+](C)Cc1cnc2n1CCN(c1ncnc3cc(-c4ccc(Cl)cc4)sc31)[C@@H]2C ZINC001164864202
O[C@H]1CCC[C@@H]1[NH+]1CCC(NCc2c(F)ccc(Br)c2F)CC1 ZINC000282181831
[NH3+]CCCc1c[nH]cn1 ZINC000005116857
COCCO[C@H]1CCN(C(F)(F)c2cnc(Cl)c(C3=CC[NH2+]CC3)c2)[C@H]1Cc1cnn(C)c1 ZINC001165000563
CS(=O)(=O)N(CC[NH3+])CC(=O)Nc1sc2c(c1C#N)CC[NH2+]C2 ZINC001218553640
FC(F)(F)c1nc(Cl)ccc1C(F)(F)N1CCCn2cnc(C[NH2+]C3CCC3)c2C1 ZINC001164842473
C[C@H]1OCC[C@@]1(O)Cn1c(-c2ccc(Cl)cc2F)nnc1N1CC[NH+](C(C)(C)C)CC1 ZINC001305246123
CCSc1cccc(C[NH2+][C@H](CCC[NH3+])c2ccccc2)c1 ZINC000415056743
Cc1ccc(N2CCN(c3nnc(-c4cnn(C)c4)n3C[C@@H](CC(C)C)[NH+](C)C)CC2)cc1 ZINC001492231606
C[NH+](C)C1(Cn2c(C(=O)N3CCCC3)nnc2N2CCC[N@@H+](C(C)(C)C)CC2)CCOCC1 ZINC001503388379
CC(C)n1cnc2c1nc(Cl)nc2N1CC[C@@H]2[C@@H](C[C@@H](Cn3cccn3)[N@@H+]2C(C)C)C1 ZINC001164842535
N#Cc1c(N2C[C@@H]3CC[C@H]([NH3+])[C@H]3C2)nc2ccccn12 ZINC000333891278
NC(=[NH2+])N1C[C@H]2CC[C@@H](C1)O2 ZINC000085542228
C[C@@H]1[C@H](C)SCCN1c1nnc(-c2cc(Br)c[nH]2)n1CCN1CC[N@H+](C)C(C)(C)C1 ZINC001305254925
Cc1nc(CN2CCO[C@H]3CCN(c4cc(N(C)C)cc[nH+]4)CC[C@H]32)cs1 ZINC001164994541
CCc1ccc([C@@H]([NH2+]Cc2ccc(S(=O)(=O)NCCOC)cc2)C(C)C)cc1 ZINC000538115190
CCCC[C@@H](CC)[NH2+]CC1(Cc2ccccc2)CC[NH2+]CC1 ZINC001246436764
C[N@H+](C1CC1)C1CCN([C@@H]2CCCOC2)CC1 ZINC001254387004
Cc1cc(/C=C2\C(=O)[N-]C(=S)N(c3ccc(C)c(C)c3)C2=O)c(C)n1-c1cc[nH+]cc1 ZINC000008400514
Cc1ccccc1Oc1ccc(N2C(=S)N[C@@H](c3ccccn3)[C@@H]2c2cccn2-c2cc[nH+]cc2)cc1 ZINC000224662162
CC[C@@H](CNS(C)(=O)=O)[NH2+]Cc1ccc(N(C)Cc2cccs2)cc1 ZINC000824677876
C[C@@H](Cc1ccc(F)cc1Cl)[NH2+]C[C@@H](O)CS(=O)(=O)c1cccs1 ZINC000421839877
FC(F)(F)Oc1ccc(C[NH2+]CCc2nnc3ccccn32)cc1Br ZINC000327840951
C#CCC[NH2+][C@@H]1CN(C(=O)[C@H]2CCCS2(=O)=O)C[C@H]1C(F)(F)F ZINC001112208898
OC[C@@](F)(OC(F)(F)[C@@](F)(OC(F)(F)[C@](F)(OC(F)(F)C(F)(F)C(F)(F)F)C(F)(F)F)C(F)(F)F)C(F)(F)F ZINC000150343733
CC1=C[C@@H](C[NH2+]C(C)C)[C@H](C(C)C)C[C@H]1Cc1nnc(-c2ccc([N+](=O)[O-])cc2)o1 ZINC000030883349
O[C@@H](COCc1ccco1)C[N@@H+](Cc1cccn1Cc1ccc(F)cc1)CC1CCCCC1 ZINC000035840580
CC1=CC(C)(C)SC(=[NH2+])N1 ZINC000005416298
CCCC[N@@H+]1CCCC[C@@H]1Cn1c(COCC)nnc1N1CCCC[C@@H](S(C)(=O)=O)C1 ZINC001294316301
[NH3+]CC1=CNCC=C1 ZINC000001703992
O=[N+]([O-])CC[NH2+][C@@H]1[C@@H]2CCO[C@@H]2C12CCC2 ZINC000930631421
OC[C@@H]([NH2+]Cc1cccc2c1NCCC2)c1ccc(C(F)(F)F)cc1 ZINC000894367711
Cn1cc(-c2cnc3n2CCN(C)C32CC[NH2+]CC2)cn1 ZINC000306140420
CC(C)C[C@H](NS(=O)(=O)c1ccc([O-])c([N+](=O)[O-])c1)c1cccs1 ZINC000604126804
C[C@@H](Nc1ccc(N)c([N+](=O)[O-])n1)[C@H](C)[NH3+] ZINC000596012822
Cc1nn(Cc2ccc(Cl)cc2)c(C)c1C[NH2+]CCc1nc2ccccc2n1C(C)C ZINC000089520831
CN(Cc1ccc([S@](C)=O)cc1)c1nnc([C@@H]2CCCOC2)n1C[C@H](c1ccco1)[NH+](C)C ZINC001298321645
O=[N+]([O-])c1ccc(COc2ccc(Cl)cc2/C=N/NC(F)(F)C(F)(F)C(F)(F)F)cc1 ZINC000409033995
C[C@@H](CCCCn1c(=O)c2c(ncn2C)n(C)c1=O)[NH2+]C[C@@H](O)C[NH3+] ZINC001169161302
Cc1noc(-c2cnc(N(C)CC[NH+](C)C)nc2-c2cnc(C)cn2)c1C ZINC000012156308
C=CCN(Cc1cccs1)C(=O)[C@@H](C)N1CC[C@@]2(C1)CCC[N@H+](C)C2 ZINC000293072058
CC[C@](C)(CCO)[NH2+]Cc1cc(Br)cc(Br)c1N ZINC000187458381
C=C(C)C[N@@H+]1C[C@@H]2C[C@H]1CN2C(=O)[C@H]1CCO[C@H]1C(=C)C ZINC001032677664
C[NH+](C)CCn1ccc(NCc2sccc2Br)n1 ZINC000185043879
C[C@@H]([NH2+]Cc1cc(F)ccc1O)C(C)(C)C ZINC000226607987
CC(C)Cn1c(C#N)cc(N)c1N1CCC[C@@H](C)C1 ZINC000225865729
Cc1ccc([C@@H](CNC(=O)c2cnn(-c3ccc(C(F)(F)F)cn3)c2C(C)C)[NH+](C)C)cc1 ZINC000060155711
Cc1c([N+](=O)[O-])cnn1CCF ZINC000095098662
Cn1nnc2c1CCN(c1nccc(C3CC[NH2+]CC3)n1)[C@@H]2COCC[NH+]1CCCC1 ZINC001164718451
CC(C)(C)[C@@H](O)C[NH+]1CC2(CSC2)C1 ZINC001253731681
N#Cc1cc2c(nc1N1CC[C@H]([NH+]3CC=CC3)C1)CCCC2 ZINC000270987914
CCN(CC)Cc1nc2sc(C)c(C)c2c(N2Cc3nccn3C[C@H](C[NH+](C)C)C2)n1 ZINC001164732580
CC(C)[NH2+]C1CCN(c2nnc(CCc3ccccc3)n2C[C@@H](C2CCCCC2)[NH+](C)C)CC1 ZINC001360309760
CC[C@@H](C)[N@H+](C)CCn1c(-c2cc(Br)c[nH]2)nnc1N(C)CCc1cnccn1 ZINC001305607933
CCC(=C\c1sc2ccc(Cl)cc2[n+]1CC)/C=C1\Sc2ccc(Cl)cc2N1CC ZINC000013573500
Cc1ccc(S(=O)(=O)NN=c2[nH]c(-c3ccc([N+](=O)[O-])cc3)cs2)cc1 ZINC000005545750
CC(=C[NH2+]Nc1nc(-c2ccc([N+](=O)[O-])cc2)cs1)c1cc(O)ccc1O ZINC000006292603
O=[N+]([O-])c1ccc(OCC(F)(F)C(F)(F)C(F)(F)C(F)(F)C(F)(F)C(F)(F)C(F)(F)C(F)F)c([N+](=O)[O-])c1 ZINC000095671325
Cc1nc(C)c(NC(=O)C2CC3(C2)C[NH2+]C[C@H]3C#N)s1 ZINC000884163038
CO[C@@H](C[NH2+]CC[N+](=O)[O-])C(C)C ZINC000905144117
CCC[N@@H+]1CCCC[C@@H]1Cn1c(-c2ccc(C#N)cc2)nnc1N(C)Cc1ncnn1CC(F)F ZINC001307053531
CCOC(=O)CC1CCC([NH2+]C(C)(C)CCNCCC(C)(C)[NH3+])CC1 ZINC001258026868
COCCO[C@H](C)c1nnc(N2CCO[C@H](C(F)(F)F)C2)n1CCC[N@@H+]1CCCC[C@@H]1C ZINC001302098429
C=CCn1c(SCc2cnc3c(cnn3C(C)C)c2)nnc1C1CC1 ZINC000504281567
C[C@@H]([NH2+]CCC(C)(C)S(C)(=O)=O)c1ccc(I)cc1 ZINC000414258596
CCC[N@H+](C)C[C@@H]1CCN(c2nnc(COc3ccc(C#N)cc3)n2C[C@@H]2CSCCS2)C1 ZINC001306788569
CC[C@@H]1C[N@@H+]2CCc3cc(OC)c(OC)cc3[C@@H]2C[C@@H]1C[C@H]1[NH2+]CCc2c3cc(O)ccc3[nH]c21 ZINC000008602475
CCOC(CC[NH2+][C@H](C)c1cccc(S(=O)(=O)N2CCOCC2)c1)OCC ZINC000786969979
O=C1N[C@H]2C[C@@H](C(=O)NC[C@H]3O[C@H](CCOc4cc(C5CCCC5)ccc41)CC[C@@H]3O)[N@@H+](C1CCC1)C2 ZINC000514287635
CCCSc1ncnc(N2CCC3(CCC[N@@H+]3Cc3csc(C)n3)CC2)c1OC ZINC001164700674
Fc1ccc(Nc2ncnc3c2cnn3C2CC[NH2+]CC2)cc1C(F)(F)F ZINC000228942294
CCCc1nc(CC[NH3+])no1 ZINC000008729392
Cc1ccc2[nH]c3nc4nncn4nc3c2c1 ZINC000005730662
CC#CC[NH2+][C@@H]1CN(C(=O)[C@H](C)CS(C)(=O)=O)C[C@H]1c1cn(C)cn1 ZINC001130739327
N#CC1(C[C@H](O)C[N@@H+]2CCC[C@@H](n3ccnc3)C2)CCC1 ZINC000885987995
Cc1ccc(-c2oc(/N=C/c3ccc(-c4cc([N+](=O)[O-])ccc4C)o3)c(C#N)c2-c2ccc(C)cc2)cc1 ZINC000409344961
C=CCSc1n[nH]c(=O)[n-]c1=S ZINC000001747420
COCCN1C(=O)C[C@@H](C[NH2+][C@@H](C)C(C)(C)n2cncn2)[C@@H]1c1cnn(C)c1C ZINC000225412679
[NH3+]CCCCn1cncn1 ZINC000006477048
Cc1cc(I)cc(NC(=O)N[C@@H](C)CCCC[NH3+])c1 ZINC000415710342
COc1ccccc1-c1nn(Cc2ccccc2)cc1C[NH2+]C1CC(C)(C)[NH2+]C(C)(C)C1 ZINC000023907981
Cc1cc([C@@H](C)[NH2+]Cc2ccc(-n3ccc(C(F)(F)F)n3)cc2)c(C)o1 ZINC000062424369
O=[N+]([O-])c1cc([N+](=O)[O-])c([O-])c([N+](=O)[O-])c1 ZINC000001883067
COc1ncc(C=C2CC[NH2+]CC2)c(OC)n1 ZINC001240875365
C=CCn1c([C@@H]2CC[C@H](C)O2)nnc1N1CC[NH+](C(C)(C)CC(C)(C)C)CC1 ZINC000453415176
FC(F)(c1cc(Cl)nc(=S)[nH]1)N1CC[C@@H]2[C@@H](C[C@@H](Cn3cncn3)[N@@H+]2CC2CC2)C1 ZINC001164741225
Oc1ccc(C2=CC[NH2+]CC2)cc1 ZINC000007786505
C[C@H](CCC#N)C[NH2+][C@@H]1CCCN(c2ncccn2)C1 ZINC000602516820
C[C@@H]1CN(c2nnc(Cc3ccncc3)n2CC(C)(C)C[NH+](C)C)CCN1CC(F)(F)F ZINC001291265971
CN(Cc1ccco1)Cc1cncc2c1CCN(c1ncc([N+](=O)[O-])c(C3C[NH2+]C3)n1)C2 ZINC001164912300
CCC[N@H+](Cc1ccc(C(O)(c2ccccc2)c2ccccc2)o1)Cc1ccc(C)s1 ZINC000036154601
Cc1ccsc1C[NH2+]Cc1nc2c(ccc(C)c2C)[nH]1 ZINC000067694879
CC[C@@H](C(=O)N1C[C@@H]([NH2+]C[C@@H](O)COC)[C@@H](n2ccnn2)C1)[NH+](C)C ZINC001130007659
Cc1cc([C@@H]2[C@@H](c3ccccn3)NC(=S)N2Cc2ccco2)c(C)n1-c1cccc(F)c1 ZINC000223344883
C[C@H](NC(=O)[C@@H]1CCCN1C(=O)C[NH3+])C(=O)N1C[C@@H]([NH3+])CC(F)(F)C1 ZINC001160971512
CC(C)CCC[C@@H](C)NC(=[NH2+])NCc1nnc2n1CCOC2 ZINC000252497211
O=C1N=C(Nc2ccc(F)cc2)SC1=Cc1ccsc1 ZINC000008238621
C/C(=N/[N+](C)(C)C)[C@@H](c1ccccc1)C1(c2ccccc2)C(c2ccccc2)=C1c1ccccc1 ZINC000104275589
Cc1cc(N)n(-c2cc(Oc3ccc(Br)cc3F)ncn2)n1 ZINC000170655616
C[NH+](C)C[C@H]1Cn2ccnc2CN(c2cc(Cl)nc(-c3ccc(F)c(Cl)c3)n2)C1 ZINC001164736543
C=C(C)C[NH2+][C@H]1CCN(C(=O)c2cnc(C)cn2)[C@@H](C)C1 ZINC001044439842
O=[N+]([O-])c1cnn(C[C@H](O)C[NH2+][C@H](c2cncc(Br)c2)C2CC2)c1 ZINC000284879262
Oc1ccc2cc[nH]c2c1 ZINC000000153921
CC1(C)CN(c2nnc(-c3cc(Br)c[nH]3)n2C[C@@H]2CCC[N@@H+]2CCCO)CC(C)(C)O1 ZINC001303969705
Cc1ccc(N(c2cccc(N3CC[NH+](C)CC3)n2)[C@@H]2CO[C@@]3(C2)CCC[NH2+]C3)nn1 ZINC001164957546
C[NH+](C)C1(Cn2c([C@@H]3CN(S(C)(=O)=O)CCO3)nnc2N2CCC[N@@H+](C(C)(C)C)CC2)CCC1 ZINC001503386689
C=C(C)Cn1c(CC2CC2)nnc1N(C)Cc1nc(C(F)(F)F)cs1 ZINC000549247758
Cc1cnn(C[C@@H]2CN(c3nnc(C(C)C)n3C[C@H](c3ccc(C)cc3)[NH+](C)C)CCO2)c1 ZINC001304274422
CC(C)(C)[N@@H+]1CCCN(c2nnc(-c3ccccc3Cl)n2CCCC[NH+]2CCC[C@@H]2CO)CC1 ZINC001359548008
Cn1ccc(-c2nc(C[NH2+][C@@H]3CCc4ncc(Br)n4C3)cs2)n1 ZINC000898717341
C(CCC[N@@H+]1CCC[C@@H]1C1CC1)CC[NH+]1CCC[C@H]1C1CC1 ZINC000729814709
C#CC[NH2+][C@@H]1CN(C(=O)c2ccn(C(C)C)c2C)C[C@H]1C ZINC001054998689
Cc1c([N-]S(=O)(=O)c2cc([N+](=O)[O-])c(C)cc2C)cnn1CC(C)C ZINC000491591495
CC1(C#N)CCN(Cc2nnc([C@H]3C[C@@H]([NH3+])C3)n2C2CC2)CC1 ZINC000244817005
C/C=C/C(=O)Nc1nnc(C)s1 ZINC000000064448
C[NH+](C)CCCN(CCC[NH+](C)C)S(=O)(=O)Cc1ccc(F)c(Cl)c1 ZINC000535915935
C[C@H](NS(C)(=O)=O)c1nnc(N2CC[N@@H+](C3CCC3)C[C@@H](C)C2)n1CC[NH+]1CCSCC1 ZINC001494201250
CCCOC(=O)OCC(F)(F)C(F)(F)C(F)(F)C(F)(F)C(F)(F)C(F)(F)C(F)(F)C(F)F ZINC000169795746
CCC(CC)NC(=O)c1nnc(N2CC[C@H](C(C)C)C2)n1Cc1cn2cc(Cl)cc(Cl)c2n1 ZINC001545862524
CC(C)(C)[C@@H]1C[C@H]1C(=O)N[C@@H]1CN(C(=O)C(C)(C)[NH+]2CCCC2)C[C@@H]1O ZINC000969290827
CC[C@H](C)NC(N[C@@H]1[C@@H]2CCO[C@H]2C1(C)C)=[NH+]C ZINC000262449698
Cn1cc([C@@H]([NH2+]CC2CCC(C(F)(F)F)CC2)C2(CO)CCC2)cn1 ZINC000660601415
FC(F)(F)C(F)(F)C(F)(F)C(F)(F)C(F)(F)C(F)(F)C(F)(F)C(F)(F)c1[nH]nc(-c2ccccc2)c1Cl ZINC000095671237
O[C@@]1(c2ccccc2)C[N+](c2ccc(Br)cc2)=C2SCCN21 ZINC000022404213
CSC[C@@](C)(O)C[NH2+]Cc1cc(I)cc([N+](=O)[O-])c1 ZINC000289481752
N#CC1(CS(=O)(=O)N[C@H]2CCCC[C@H]2C(F)(F)F)CCCCC1 ZINC000584407812
C#CC[NH2+][C@H]1CCN(C(=O)c2ccn(C)c2)[C@H](C)C1 ZINC001044545831
Cc1cc(/C=N/c2ccc(/N=C/c3cc(C)n(-c4ccc(Br)cc4)c3C)cc2)c(C)n1-c1ccc(Br)cc1 ZINC000097984865
C[NH+](C)CCCN(CCC[NH+](C)C)Cn1c2ccccc2n(-c2ccccc2)c1=S ZINC000003279436
C[C@@H](CSc1c2ccc(N(C)C)cc2[nH+]c2cc(N(C)C)ccc21)C[NH+](C)C ZINC000071767300
O=[N+]([O-])CC[NH2+][C@H]1CCCC(F)(F)[C@@H]1O ZINC000905375171
C[N@@H+]1CCN(CC[NH2+][C@@H](C[C@@H]2CCCN2C(=O)OC(C)(C)C)C2CC2)CC1(C)C ZINC000252484666
C=CCO[C@@H](C)C(=O)N1C[C@@H](c2cn(C)cn2)[C@H]([NH2+]CCOCC)C1 ZINC001130741755
CC1(C)O[C@@H]2[C@@H]3OC(C)(C)O[C@H]3[C@@H](C[NH3+])O[C@H]2O1 ZINC000003851459
C#CC[NH2+][C@@H]1CCN(C(=O)c2cnn(C)c2CC)C[C@@H]1C ZINC001036088954
CCn1c(/C=C/C=C2/N(CC)c3cc(-c4nc5ccccc5o4)ccc3N2c2ccccc2)[n+](CC)c2ccc(Cl)cc21 ZINC000685944812
Nc1nc[nH]c1C[NH3+] ZINC000044248679
FC(F)(c1cnc(Cl)c(C2=CC[NH2+]CC2)c1)N1CCC2(CC(OCC3CC3)C2)CC1 ZINC001164987445
OC1(C[NH2+]Cc2cnn(-c3ccc(C(F)(F)F)cc3)c2)CCC(F)(F)CC1 ZINC000657778851
CC(C)N1C[C@]2(CC1=O)COCCN(c1cnccn1)C2 ZINC000585104815
OCC[N@H+](Cc1nc(-c2cnccn2)no1)CC12CC3CC(CC(C3)C1)C2 ZINC000012073950
CC(C)(C)CC(C)(C)[NH2+]C[C@@H](O)Cn1c2ccc(Br)cc2c2cc(Br)cc(Br)c21 ZINC000002051123
O=[N+]([O-])c1ccc(C=NN2C(=S)N=NC2c2ccc(Br)cc2)cc1 ZINC000002684290
C[C@@H]1C[C@H]([N@@H+]2C[C@@H]3COC[C@@H](C(=O)N4CCCCO4)[C@@H]3C2)CN1C(=O)OC(C)(C)C ZINC001168858816
Cc1cc([N+](=O)[O-])c(NC[C@@H](C)O)cc1N ZINC000004036478
Brc1cnc(CNC2CC[NH+](C3CC3)CC2)c(Br)c1 ZINC000135292205
CCC[N@@H+]1CCC[C@H]1Cn1c(-c2ccc(C#N)cc2)nnc1N1CCN(CC(F)(F)F)[C@@H](C)C1 ZINC001313448650
CC(C)[NH2+][C@@H]1[C@H]2CO[C@H](O2)[C@H](n2cc(Cl)cn2)[C@H]1O ZINC000952844700
O=S(=O)(c1ccc(C(F)(F)F)nc1)N1CCC[C@@H](C2CC[NH2+]CC2)C1 ZINC000658387225
CC(C)(C)N1C(=O)[C@@H]2[C@@H](C1=O)[C@@]1([NH2+][C@H]2Cc2ccc(O)cc2)C(=O)Nc2ccc(F)cc21 ZINC000103517923
CN(C)c1ccc(C[NH2+]CC[C@@]2(Cc3ccc(Cl)cc3)CCOC(C)(C)C2)cc1 ZINC000032074591
CCn1c(C)cc(C=C2C(=O)NC(=S)N(C)C2=O)c1C ZINC000000463325
CC[C@H](C)c1nnc(N2CCN(Cc3cc(C)on3)CC2)n1CC(C)(C)[N@H+]1C[C@@H](C)O[C@@H](C)C1 ZINC001305542658
Brc1cnc(/C=C\c2ccc(O[C@H]3CCOC3)cc2)s1 ZINC000656612619
CC(=O)c1c(C)[nH]c(C(=O)COC(=O)c2[nH]c(C)c(C(C)=O)c2C)c1C ZINC000003531970
CC(C)(CCCCC(C)(C)[NH2+]C[C@@H]1COc2ccccc2O1)[NH2+]C[C@@H]1COc2ccccc2O1 ZINC000001636962
C[C@@H](NS(C)(=O)=O)c1nnc(N2CC[NH+](C3CCOCC3)C[C@@H]2C)n1CC[N@@H+]1CCC[C@H](C)C1 ZINC001493796722
C[C@@H]1CN(C2CC2)C[C@H]1[NH2+]C[C@H](O)CC1(C#N)CC1 ZINC000600729471
Cc1nn(CC(F)(F)F)cc1[N+](=O)[O-] ZINC000072334098
Cc1ccc(-c2nnc(N3CC[NH+](CCC(C)(C)C)CC3)n2C[C@@H](C(C)C)[NH+]2CCCC2)o1 ZINC001361225996
C=CCOc1c(Br)cc(C[NH2+]C(C)(C)C(C)(C)CO)cc1OCC ZINC000530729724
N#CCCn1cc(C[NH2+]C[C@@H](c2ccc(Cl)cc2)N2CCOCC2)c(-c2ccncc2)n1 ZINC001308236897
O=C(C[N+]12CC[N+](CC(=O)N3CCOCC3)(CC1)CC2)N1CCOCC1 ZINC000003279507
CC1(C)CN(c2ncc([N+](=O)[O-])cn2)CC[NH2+]1 ZINC000212740944
C#CCSCC(=O)N[C@H]1C[C@H]([NH+](C)C)C1(C)C ZINC000898102297
Oc1ccc(F)cc1C[NH2+]C[C@H]1COCO1 ZINC000894876718
CCCc1nnc(C[C@@H]2C[C@@H](C(C)C)[C@H](C[NH+]3CCC(O)CC3)C=C2C)o1 ZINC000035442700
Cn1cnc([N+](=O)[O-])c1CN1CCC[C@@H]1C[NH3+] ZINC000430546144
CCS(=O)(=O)NCC[C@@H]1CCOC12C[NH2+]C2 ZINC000253488293
CC(C)Cc1nnc(N(C)[C@H](C)c2ccc([S@](C)=O)cc2)n1CCC[NH+]1CCC(O)CC1 ZINC001302829214
Cc1nn(-c2ccccc2)c(Oc2ccccc2F)c1C[N@H+](CC(C)C)C[C@@H](O)COC(C)(C)C ZINC000036345972
CSc1nccc(N2CCC([NH2+]Cc3cnc(C)cn3)CC2)n1 ZINC000095390163
Cc1ccc(CC[C@H](C)[NH2+]C[C@@H](C)CC(C)(C)CC[NH3+])cc1 ZINC001171664228
Cc1nc([C@@H](C)n2cnc3sc4c(c3c2=O)CC[C@H]([NH2+]C2CCCCCC2)C4)cs1 ZINC000012218464
Cn1cnc([N+](=O)[O-])c1Sc1ncc[nH]1 ZINC000013211943
C[N@@H+]1CCN(CCn2c(C3CCC3)nnc2N2CCC([C@@](C)(O)C(F)(F)F)CC2)CC1(C)C ZINC001298896089
COC[C@H](C)S(=O)(=O)NC[C@@H](c1ccc(N(C)C)cc1)[NH+](C)C ZINC000908458469
Cc1c(C)c([N+](=O)[O-])c(I)c(C)c1[N+](=O)[O-] ZINC000005046282
c1ncc(O[C@@H]2C[C@@H]3C[NH2+]CCN3C2)cn1 ZINC000101186254
CCCc1nc(C[NH2+][C@H]2C[C@H](NC(=O)[C@H]3C[C@H]3C(=O)N(C)C)C2)cs1 ZINC001020590438
OCC12CC(C1)C[NH2+]C2 ZINC000032628533
CCc1cnc(N2C[C@H]3OC[C@H](COc4cc(C)[nH+]c(C)c4)[C@H]3C2)nc1 ZINC000096219082
Cc1ccc(CCCO)c(Nc2cnc(C(F)(F)F)nc2)c1 ZINC001210674953
CCN(CC[NH2+][C@H](C)c1nc(Br)cs1)CCC(F)(F)F ZINC000834784302
CCCCCCCC[NH+](CCCCCCCC)C[C@@H](O)c1cc(C)c2ccc3cc(C(C)C)ccc3c2c1 ZINC000100690987
Cc1cnc(N2CC[C@]3(C2)CCC[NH2+]C3)cn1 ZINC001165237222
CC[NH+]1CCC(N(CCC[NH+]2CCC(C)CC2)C(=O)Nc2cc(Cl)ccc2Cl)CC1 ZINC000009151176
Cn1cc([C@@H]([NH2+]CCSCc2ccccc2C#N)c2cccc(F)c2)cn1 ZINC000180273882
CCC(CC)[C@@H](Cn1c(-c2ccccc2F)nnc1N1CC[NH+](C2CCCCC2)CC1)[NH+](C)C ZINC001545809494
CCC(CC)NC(=O)c1nnc(N2C[C@@]34CCC[C@@]3(COC4)C2)n1CC[NH+](C(C)C)C(C)C ZINC001305740472
[NH3+]Cc1cn(-c2nc3nc[nH]c3cc2Cl)cn1 ZINC001154910259
C=CCN(Cc1cc(Br)ccc1F)Cc1nccc(C)n1 ZINC000534463980
C[C@@H]([NH2+][C@H]1C[C@H](c2ccc(F)c(Br)c2)C1)c1cnn(C)c1 ZINC000430760730
CC[N@H+](CCn1c([C@@H]2COCCN2C(=O)OC(C)(C)C)nnc1N1C[C@@H](C)O[C@@H](C)C1)C(C)C ZINC001295854987
CC[C@@H](Cn1c(-c2cc(Br)c[nH]2)nnc1N(C)C[C@H]1CCOC1)[NH+]1CCCC1 ZINC001305812968
Cc1onc(C(=O)NC(C)C)c1[N+](=O)[O-] ZINC000004937416
Cc1cnc(CCCC(=O)N2C[C@@H](C)[C@H](CC[NH2+][C@@H](C)C(N)=O)C2)o1 ZINC001104278054
Fc1cnc(F)c(F)c1Nc1ccnc(Br)c1 ZINC001175742692
C[NH+](C)CCOCc1ncn2c1CN(C(F)(F)c1cc(Cl)ncn1)CCC2 ZINC001165000634
CC[C@H](C)c1nnc(N2CCC[N@@H+](C(C)C)CC2)n1C[C@@H]1C[C@H](F)CN1Cc1nccn1C ZINC001305503536
C[Si](C)(CC[NH+]1C[C@H](O)C[C@H]1C(N)=O)CC[N@@H+]1C[C@H](O)C[C@H]1C(N)=O ZINC000859364626
COCC#CC[NH2+]C1(CNC(=O)C=C(C)C)CCCCC1 ZINC001115392385
Cc1cc(C=C2C(=O)NC(=S)NC2=O)c(C)n1-c1ccc(Br)c(C)c1 ZINC000000660039
O[C@@H](COc1ccccc1C[NH2+]CCC1=CCCCC1)C[NH+]1CCSCC1 ZINC000039359794
Cc1ccccc1Cc1nnc(N2CC[NH+](CCC(C)(C)C)CC2)n1CC[N@H+]1CCC[C@@H](C)C1 ZINC001492587342
O=S(=O)(c1c[nH]cn1)N1CCC[NH2+]CC1 ZINC000069947603
[NH3+][C@@H](Cc1o[n-]c(=O)c1Cl)C(=O)[O-] ZINC000006854860
C=C(Cl)C[NH2+][C@H]1C[C@H](NC(=O)[C@@H]2CCO[C@H]2C2CC2)C1 ZINC001020413561
O=C1N/C(=N\c2ccccc2C(F)(F)F)S/C1=C\c1cccs1 ZINC000013787242
C#CC[NH2+][C@H]1CCN(C(=O)CC2CC(C)(C)C2)[C@H](C)C1 ZINC001044713579
COc1ccc(-n2ncc([C@@H](C)[NH2+]Cc3cnn(-c4ccc(Cl)cc4)c3)c2C)cc1 ZINC000012314186
CC[NH+](CC)[C@@H](C)Cn1c(-c2cccc([N+](=O)[O-])c2)nnc1N(C)Cc1ncc(Cl)n1C ZINC001313656849
C=CCC[NH2+]C[C@H]1CCCN(C(=O)[C@H]2[C@@H]3CCC[C@@H]32)C1 ZINC001266780937
[NH3+]C1C2CC3CC(C2)CC1C3 ZINC000003861190
CC[C@@H](CO)[NH2+]C[C@@H](O)COc1cc(C)c(Cl)cc1C(C)C ZINC000006790345
CCOC(=O)CCC(CCC(=O)OCC)[N@@H+]1CCCC[C@H](CCC[NH3+])C1 ZINC001256000592
CCN(CC)c1ccc(C=[NH+][N-]c2nc(C(Cl)(Cl)Cl)nc3ccc(C)cc32)cc1 ZINC000012524477
C=CCCCCCCC[N@@H+]1CC[C@H]2[C@H](C[C@@H](Cn3cncn3)[NH+]2CC2CC2)C1 ZINC001209440267
Cc1nn(C)cc1C[N@H+](C)[C@@H](Cc1ccccc1F)C1CC[NH+](Cc2cc3ccccc3[nH]2)CC1 ZINC000014992294
Cc1c(I)cnn1CC[NH3+] ZINC000072339226
CC(C)[N@@H+]1CCC[C@H](Cn2c([C@@H]3CCS(=O)(=O)C3)nnc2N2C[C@@H](C)CC(C)(C)C2)C1 ZINC001305183705
C=CCNC(=O)C[NH2+]C[C@H]1C[C@]1(C)Br ZINC000893319043
CCN(CC)c1ccc(-n2c(C)cc(C=C3C(=O)NC(=S)N(C)C3=O)c2C)cc1 ZINC000000658555
COc1ccc(-c2nnc(N3CCC([NH2+]C(C)C)CC3)n2CCC[N@@H+]2CCCC[C@@H]2C)cc1 ZINC001300043658
C=CC[C@@H]1CC[C@@H]([NH2+]Cc2ccc(N3CCCS3(=O)=O)c(F)c2)C1 ZINC000651766683
CCS(=O)(=O)N[C@H]1CCO[C@]2(CC[NH2+]C2)C1 ZINC000096215415
Cc1nnc(CCC[NH3+])o1 ZINC000011585877
C[NH+](C)C[C@@H]1[C@@H]2CC[C@@H](C2)[C@@H]1O ZINC000004897474
Cc1cnn([C@H]2[C@@H]3OC[C@@H](O3)[C@@H]([NH2+]C(C)C)[C@@H]2O)c1 ZINC000952844874
Cc1c(C[NH+]2CCC3(CC2)C(=O)N(CC[NH+](C)C)C(=O)N3CCC(C)C)cnn1C ZINC000014540367
C#CC[NH2+]C[C@H]1CN(C(=O)CC(C)(C)C)CC[C@@H]1C ZINC001132681428
CO[C@H]1[C@H]2[C@H]3C[C@@H]1C[C@@H]3C[N@@H+]2CCCSCC#N ZINC000375747654
CC(=O)N1CCC[N@@H+]([C@@H]2CN(c3nnc(CC(C)C)n3CC[NH+]3CCCC(C)(C)C3)C[C@@H]2C)CC1 ZINC001286871406
Ic1ccc(/N=N/c2ccc(I)cc2)cc1 ZINC000004552048
CCCC[NH+](CCCC)CCCN1C(=O)C(O)=C(C(=O)c2ccc([N+](=O)[O-])cc2)[C@@H]1c1ccc(O)c(OCC)c1 ZINC000059091037
CC(C)(CC#N)CNC(=[NH2+])NC[C@@H]1CCCS1 ZINC000905043124
CN(CC[NH+](C)C)[C@H]1[C@@H](C[NH2+]C2CCOCC2)O[C@@H](CO)[C@H]1O ZINC000020464986
O=[N+]([O-])C1(CO)COC2(OC1)C1CC3CC(C1)CC2C3 ZINC000012362968
CCN1c2cc(OC)ccc2S/C1=C\C1=C/C(=C\C=C\C2=C/C(=C/c3sc4ccc(OC)cc4[n+]3CC)CC(C)(C)C2)CC(C)(C)C1 ZINC000685944284
Cc1ccc([N+](=O)[O-])c(S(=O)(=O)[N-]c2cnc(C(C)(C)C)nc2)c1C ZINC000162398956
C=C(Cl)COc1ccc([C@H](C)[NH2+]C2CC[NH+]([C@@H]3CCC[C@H]3O)CC2)cc1 ZINC000773068324
O=[N+]([O-])c1cc(Cl)[n+]([O-])cc1Cl ZINC000090483868
CC1=NN(c2ccc(C)cc2)C(=O)C1=CNc1ccc(S(=O)(=O)NC(C)(C)C)cc1 ZINC000095470934
CC(C)(CCC[NH3+])NS(=O)(=O)c1ccc(Br)c([N+](=O)[O-])c1 ZINC000842876217
C[C@@H](CCCO)[NH2+]CC[N+](=O)[O-] ZINC000905356181
C[NH+](C)CCN1CC[C@@H]2[C@@H]1CCN2C(F)(F)c1cc([N+](=O)[O-])cnc1Cl ZINC001164929000
CC[NH+](CC)CCCNC(=O)NC(C)(C)c1cccc(C(C)(C)NC(=O)NCCC[NH+](CC)CC)c1 ZINC000019015446
CC[C@@H]([NH2+]Cc1c(Br)cncc1Br)[C@@H](O)C(C)C ZINC000414526456
CC(C)[N@H+](C)Cc1cnc2n1CCN(c1c(Cl)ccc3ccc(Cl)nc31)[C@@H]2C ZINC001164861010
O=[N+]([O-])C1COC2(CCCCC2)OC1 ZINC000038235321
C[NH+](C)CCCOc1cnccc1C[NH2+]Cc1cn(C(C)(C)C)nc1-c1ccccc1Cl ZINC001461543390
O=[N+]([O-])CC[NH2+]CC1(CO)CCC1 ZINC000905350003
Cc1ccsc1C(N)=S ZINC000000109152
C[C@@H](C#N)Oc1ccc(C[NH2+][C@@H](C)c2cc(F)ccc2N2CC[NH+](C)CC2)cc1 ZINC000105462669
CCC(CC)[C@H](Cn1c([C@@H]2CCS(=O)(=O)C2)nnc1N(C)Cc1ccccc1C)[NH+](C)C ZINC001305713473
CC[C@@H](C)[N@@H+](Cc1c(C)nn(-c2ccccc2)c1Oc1cccc(OC)c1)C[C@@H](O)COCC(C)C ZINC000169680608
C#CCCCC(=O)N1C[C@H](OP(OCCC#N)[NH+](C(C)C)C(C)C)C[C@H]1COC(c1ccc(OC)cc1)c1ccc(OC)cc1 ZINC000205999563
C[NH+]1CCN(C[C@@H](O)C[NH2+]CCS(=O)(=O)N2CCSCC2)CC1 ZINC000567690820
CC[C@H]1COC[C@H]1[NH2+]Cc1nccn1CC ZINC000699529965
NC(=[NH2+])N(c1ccc(F)cc1)c1cc(N)ncn1 ZINC001157229519
[NH3+]Cc1cn2nccnc2n1 ZINC000082840175
CC[C@@H](C(=O)N1C[C@@H]2CCC[C@]2(C[NH2+]CCCCOC)C1)[NH+](CC)CC ZINC001112528603
COCc1nc(C2CC([NH3+])C2)cc(N(C)CCc2scnc2C)n1 ZINC000219921372
C#CCNC(=O)[C@@H](C)[NH2+]C[C@@H]1CN(C(=O)c2csc(=O)[nH]2)C[C@H]1C ZINC001106557583
Cc1cc(C)n([C@H]2[C@@H]3OC[C@@H](O3)[C@@H]([NH2+]CC(C)C)[C@@H]2O)n1 ZINC000952844776
Cc1cc[n+]([O-])c(NC[C@H]2CCC[NH2+]C[C@H]2C)c1 ZINC001162454419
COCCOCC[NH2+]CC[C@@H]1CN(C(=O)c2cnn(C(C)C)c2)C[C@H]1C ZINC001104900400
C=C(Br)Cc1c(C)c(C)cc(C)c1C ZINC000071795181
CCCc1csc(C[NH2+]CCc2ccc(S(=O)(=O)N(CC)CC)s2)n1 ZINC000494099817
Cc1nn(-c2ccc(F)cc2)c(C)c1C[NH2+]Cc1c[nH]nc1-c1ccc(F)cc1F ZINC000020780530
CCOc1c(Br)cc(Br)cc1C[NH2+]C[C@]1(OC)CCOC1 ZINC000122952191
CCC(CC)[C@@H](Cn1c(COc2ccc(Cl)cc2)nnc1N1CC[N@@H+]2CCCC[C@@H]2C1)[NH+](C)C ZINC001545819681
C=CCC[C@@H](C)[N@@H+]1C[C@H]2[C@@H](C1)[C@@H]2NC(=O)C1CCC1 ZINC001113761536
CC(C)=CCOc1cc2c(cc1C[N@H+](CCCn1cncn1)Cc1cccc(F)c1)OC(C)(C)[C@H]1CC[C@H](C)O[C@H]21 ZINC000257308388
Cc1cc(CN=Nc2ccc([N+](=O)[O-])cc2[N+](=O)[O-])cc(C)c1OCc1ccc(Br)cc1 ZINC000408845875
CCCCC(CCCC)[N@H+](C1CCOCC1)[C@H]1CC[C@H]([NH3+])CC1 ZINC001258383471
CC(C)OC[C@@H](O)C[N@@H+](Cc1c(-c2ccccc2)nn(C)c1Oc1ccc(Cl)cc1)CC1CC1 ZINC000036305208
O=C(NCc1cc(Br)ccc1F)N1CCC[C@H]([C@H]2CC[NH2+]C2)C1 ZINC000417078629
C[C@@H](CCc1ccccc1[N+](=O)[O-])[NH2+]C1CCC(Oc2ccc(C#N)cn2)CC1 ZINC000179594213
C=CCOc1c(Br)cc(C[NH2+][C@@H](C)[C@@H]2CCC[NH2+]C2)cc1OCC ZINC000414865626
C[NH2+]C[C@@H](C)CNCc1cc(Br)cc(Br)c1OC ZINC000414839700
CS(=O)(=O)c1ccc(C[NH2+]C[C@H](O)Cc2ccc(C(F)(F)F)cc2)s1 ZINC000519536274
CN(C)c1nccc(N2CCC[C@@]3(C[NH2+]CCO3)C2)n1 ZINC000096226453
CCC(CC)[NH+]1CCC(C[NH2+][C@@H](C)CC(C)(C)SC)CC1 ZINC001258326847
FC(F)Oc1ccc(/N=C/c2ccc(/C=N/c3ccc(OC(F)F)c(Cl)c3)cc2)cc1Cl ZINC000102934912
CN(C)c1cc([C@@H]2CCC[NH2+]C2)nc(C[N@H+](C)CC(c2ccccc2)c2ccccc2)n1 ZINC000019710047
Fc1ccccc1COc1ccccc1C[NH2+]CCSc1nnnn1-c1ccccc1 ZINC000009249985
CC(C)c1nc(CN(C)C(=O)CCc2cc3n(n2)CC[NH2+]C3)cs1 ZINC000072463432
Cn1nc(-c2ccccc2)c(C[N@H+](C[C@@H](O)COC(C)(C)C)CC2CC2)c1Oc1ccc(F)cc1F ZINC000036316168
Cc1cccc([N-]c2ncnc(N)c2[N+](=O)[O-])n1 ZINC000004059590
CC[NH+](CC)CC(C)(C)CN1CCC(c2csc(Nc3ccc(C#N)nc3)n2)CC1 ZINC000585294745
C[C@@H]1COCC[C@@H]1C[NH2+]C[C@H](O)CC1(C#N)CCOCC1 ZINC000600743067
Cn1c(Cl)ncc1C[NH2+]C[C@@H](CO)Cc1cc(Br)ccc1F ZINC000848555980
[NH3+]C[C@@H]1CC2CCC1CC2 ZINC000004802163
Cc1c([N+](=O)[O-])cccc1N1C(=O)[C@@H]2[C@@H](C(C)C)[NH2+][C@@]3(C(=O)Nc4ccccc43)[C@H]2C1=O ZINC000101994187
CC(C)C(=O)N1CCC[C@@H]([NH2+]Cc2cc(C#CCO)cs2)C1 ZINC000952972121
CC(C)Cc1nnc(N(C)Cc2ccc(F)c(Cl)c2)n1Cc1ccnc(-n2cccn2)c1 ZINC001359780534
CC(=O)N1CCC[N@@H+]([C@@H]2CN(c3nnc(CC(C)(C)C)n3CC3([NH+](C)C)CCC3)C[C@@H]2C)CC1 ZINC001286868463
Cc1ccc(S(=O)(=O)NCCC[NH+](C)C)cc1C(=O)Nc1ccc(C[NH+](C)C)c(F)c1 ZINC001294117009
C[C@@H](C[N+](C)(C)C)OC1COC1 ZINC001222687233
C1=C[C@@H]2C[C@H]1C[C@@H]2C[N@@H+]1CCO[C@@]2(CCOC2)C1 ZINC001207619884
Cc1ccc[n+](C(C(=O)c2cc(C)c(C)c(C)c2C)C(=S)N[C@@H](C)c2ccc(Cl)cc2Cl)c1 ZINC000726570391
FC(F)(F)c1cc(Nc2ncnc3c2cnn3C2CC[NH2+]CC2)cc(C(F)(F)F)c1 ZINC000228932236
FC1(F)CC[NH2+]CC1 ZINC000002243193
Fc1ccc(C[N@H+](C[C@@H]2CCCO2)CC2CC[NH+](C3CCCC3)CC2)c(F)c1 ZINC000011878260
C[C@@H](CNCc1ncc(Br)cc1Br)[N@H+](C)C1CC1 ZINC000229603369
C#CCOC[C@H](O)CN(CCOC)Cc1c(C(C)C)nn(-c2ccccc2)c1Oc1ccccc1F ZINC000036307862
CCn1cc([C@@H]2OCC[C@H]2C[NH2+]Cc2ccc(F)c(Br)c2)cn1 ZINC000414508675
C[C@@H](N1CCN(c2nnc(C3CC3)n2CC(C)(C)[N@H+]2C[C@@H](C)O[C@@H](C)C2)CC1)C(F)(F)F ZINC001305111665
C=C[C@@H]1OCC[C@H]1CNC(=O)[C@@H]1C[C@@H]2CCCC[C@@H]2[NH2+]1 ZINC000424213387
CC(C)Cn1c(CCC(N)=O)nnc1SCc1ccc(CSc2nnc(CCC(N)=O)n2CC(C)C)cc1 ZINC000514300428
CC(C)COCC[C@H](C)[N@@H+]1CCCn2cnc(COCC[NH+](C)C)c2C1 ZINC001172471595
CC[N@@H+]1CCC[C@@H](CN(C)Cc2cnc(C(C)C)s2)[C@@H]1c1cnn(C)c1 ZINC000434023717
Cc1c(N)cc([N+](=O)[O-])c(C)c1[N+](=O)[O-] ZINC000001610399
CC(C)N(C(=O)C[N@H+](C)C(C)C)C(C)C ZINC001142580947
CC#CC[NH2+]CC[C@@H]1CN(C(=O)[C@@H]2CC2(C)C)C[C@H]1C ZINC001104083432
O=S(=O)(c1cc(C(F)(F)F)ccc1F)N1CCC2(CC[NH2+]CC2)CC1 ZINC000566216490
CC(=O)N(C)CCCC(=O)N1C[C@@H](C)[C@H](CC[NH2+]CCC[C@H](C)O)C1 ZINC001104958348
COC[C@@H]1CCCN(c2nnc(Cc3csc(C)n3)n2CC(C)(C)[NH+]2C[C@H](C)C[C@@H](C)C2)C1 ZINC001315895260
CC1(C)CCC[NH2+]C1 ZINC000004992570
Fc1ccc(Nc2ncnc3c2cnn3C2CC[NH2+]CC2)c(C(F)(F)F)c1 ZINC000228919909
C[NH+](C[C@@H](O)CN1CCN(C[C@H](O)C[N@@H+](C)C2CC2)CC(O)C1)C1CC1 ZINC000570367081
C=C(C)CNC(=[NH2+])NCc1ccc(Cn2cncn2)cc1 ZINC000264096303
Cc1cc(C)n(Cc2nnc(N3CCN(C(=O)NC(C)(C)C)CC3)n2C[C@@H](CC(C)C)[NH+](C)C)n1 ZINC001290642065
CCCCC(CCCC)[NH+]1CCC([NH+]2CCC(OC)CC2)CC1 ZINC001258389107
C[C@H]([NH2+]C[C@@H](O)C(F)(F)F)c1ccc(OC(F)F)cc1OC(F)F ZINC000682914042
C[C@H]([NH2+]Cc1cnc2ccccn12)c1cccc(Cl)c1 ZINC000072272613
Nc1ncnc(Nc2cccc(F)c2)c1[N+](=O)[O-] ZINC000003912552
CS(=O)(=O)c1nc2c(c(N(CC[NH3+])S(C)(=O)=O)n1)CC[NH2+]CC2 ZINC001154764580
Cc1cccc(-c2nnc(N3CC[NH+](C(C)C)CC3)n2Cc2cccnc2OCC(F)F)n1 ZINC001304476254
CC(C)[N@@H+]1[C@H](Cn2cccn2)C[C@@H]2CN(C(F)(F)c3cnc(Cl)c(C#N)c3)CC[C@@H]21 ZINC001164841378
C=C(C)C(=O)OCCCN(CCCC)c1ccc(/N=N/c2sc3cc(-c4ccc(C#N)cc4)sc3c2C#N)c(CC)c1 ZINC000059608338
CCOc1cc(C[NH2+]CCC(C)C)cc(Br)c1OC(C)C ZINC000040729142
CC[C@@H](C)Nc1nc(C)nc2sc(C)c(C)c21 ZINC000000215550
C[C@@H](c1nc(C2CC2)no1)N1CCC[C@@H](c2nc(C(F)(F)F)cs2)C1 ZINC000246273603
CC(C)(C)c1cc(/C=[NH+]/CCCCCC/[NH+]=C/c2cc(C(C)(C)C)c(O)c(C(C)(C)C)c2)cc(C(C)(C)C)c1O ZINC000014921516
C[C@@H](CCc1ccco1)[NH2+]C[C@@H](O)COc1cc(F)cc(Br)c1 ZINC000564843799
O=[N+]([O-])c1ccc(COc2ccc(Br)cc2C=NNc2ccc(C(F)(F)F)cc2)cc1 ZINC000408933143
C/C=C/COc1ccc(CC[C@@H](C)[NH2+]C2CCN(S(=O)(=O)CCC)CC2)cc1 ZINC000468355332
Cc1ccc(-c2nc(/N=C/c3ccc(Br)cc3)sc2-c2ccc([N+](=O)[O-])cc2)cc1 ZINC000059463692
CC(C)c1coc(NC(=O)c2ncc(Br)s2)n1 ZINC001141144897
CC[C@@](O)(CCC(F)(F)F)C[NH2+][C@@H](C)c1ccc(S(=O)(=O)NC)cc1 ZINC000903257859
c1ncn(C[C@H]2C[C@H]3CN(c4cc(OCC5CC5)ncn4)CC[C@H]3[N@H+]2CC2CC2)n1 ZINC001164747469
CCN1C=CC(=CC=C(/C=C/c2cc[n+](CC)c3ccccc23)c2cc[n+](CC)c3ccccc23)c2ccccc21 ZINC000004272039
Cc1ccsc1C=Nc1cc([N+](=O)[O-])ccc1C ZINC000252461683
COCC[N@@H+]1CC2(C[C@@H]1COCC1CC1)CCN(c1ncnc3c1CC[NH2+]CC3)CC2 ZINC001164785973
C=C(C)CC[N@H+]1C[C@@H]2C[C@H]1CN2C(=O)c1c[nH]nc1CC ZINC001032492942
Cc1cnc([C@@H](C)[NH2+]CC[C@@H]2CN(C(=O)[C@H]3[C@@H]4COC[C@@H]43)C[C@H]2C)cn1 ZINC001104557475
Cc1ccc([C@@]2(CC[NH2+][C@@H](C)c3ccc(Cl)cc3)CCO[C@@H](C(C)C)C2)cc1 ZINC000005024828
CC(=O)c1cnc2c([N+](=O)[O-])cnn2c1C ZINC000004820847
Cc1ccc(-c2nnc(N3CC[NH+](C(C)(C)C)CC3)n2CC(C)(C)[NH2+][C@@H](C)c2ccccc2)o1 ZINC001361220698
CCCCCN(C)c1ccc(F)cc1C[NH2+]Cc1ccc(S(=O)(=O)N(C)C)cc1 ZINC000531531483
CC(C)S(=O)(=O)CCC[NH2+][C@H]1[C@H](C)CCN(C(=O)OC(C)(C)C)[C@@H]1C ZINC000796652783
[NH3+]CCn1cc([N+](=O)[O-])cc(Cl)c1=O ZINC000575292786
CCCCCC1=NN2C(=NC(=O)/C(=C\c3cc(C)n(-c4ccc(C)c(C)c4)c3C)C2=N)S1 ZINC000033386894
Cc1oc(/N=C/c2ccc(Cl)cc2)c(C#N)c1C ZINC000100174832
O=C1N/C(=N\c2ccc(F)cc2)S/C1=C/c1cccn1-c1ccccc1 ZINC000015013259
C[C@@H]1CO[C@@H]2C[N@@H+]([C@H]3C[C@H]4C[C@H]4C3)C[C@H]12 ZINC001167953533
Cc1c(C[C@@H](C[NH3+])CN2CCOc3ccc(Br)cc32)cnn1C ZINC000903915078
C=C/C=C/C(=C)C[NH2+]C[C@@H](O)CC(F)(F)C(F)(F)C(F)(F)C(F)(F)C(F)(F)C(F)(F)C(F)(F)C(F)(F)F ZINC000100238841
N#CC1(C[C@@H](O)Cn2cc([C@@H]3CCC[NH2+]C3)nn2)CCC1 ZINC000887464957
CCCCn1c([C@H](CC)[NH+](C)C)nn(CN(C)C[C@H](C)C#N)c1=S ZINC000746705334
CCCC[C@@](CC)(NC(=O)[C@@H]([NH3+])CCCC[NH2+]C(C)C)C(=O)OCC ZINC001220637474
O[C@@H]1c2ccccc2C=C[C@@H]1O ZINC000000388541
CCc1ncc(Cl)nc1-n1cc(C[NH3+])cn1 ZINC001168257010
CS(=O)(=O)NCCC[NH2+][C@@H](CCSc1ccc(F)cc1)c1ccc(F)cc1 ZINC000480254496
N=C1NC(=O)/C(=C/c2ccc(OS(=O)(=O)c3cccc([N+](=O)[O-])c3)c(Br)c2)S1 ZINC000408766891
N#CCC1CCC([N@@H+]2CC[C@@]3(C[NH+](CC4CC4)C[C@@H]3COCC3CC3)C2)CC1 ZINC001173334131
O=C1N/C(=N\c2ccccc2)S/C1=C\c1ccccc1Oc1ccc([N+](=O)[O-])cc1[N+](=O)[O-] ZINC000059514585
CSC[C@@H]1CCCN1c1nnc(Cc2ccc(Cl)cc2)n1C[C@H]1C[N@H+](CC(C)C)CCO1 ZINC001316437525
N#CC1(CC(=O)N2CCCC[C@@H]2CC[NH3+])CCOCC1 ZINC000595254248
C[C@@H](Cc1ccccc1Br)[NH2+]Cc1ccc(S(C)(=O)=O)s1 ZINC000414384563
C[NH+]1CCN(Cc2cn3c(n2)CN(C(F)(F)c2cnc(Cl)c(C4=CC[NH2+]CC4)c2)CC3)CC1 ZINC001164796421
C[C@@H]1C[C@H]([NH2+][C@@H]2CCn3ccnc32)c2c1c(F)ccc2O ZINC000834832874
COc1cc(Nc2cncc(N(C)C)c2)cc(Br)n1 ZINC001210472974
C[C@H](C[NH2+]Cc1nccn1CC(F)(F)F)c1ccc(S(C)(=O)=O)cc1 ZINC000449115836
CC(C)C[C@@H](Cn1c([C@H](C)Oc2ccccc2F)nnc1N1CCN(S(C)(=O)=O)CC1)[NH+](C)C ZINC001287322335
C=C(Cl)C[NH2+][C@H]1CCN(C(=O)c2n[nH]cc2C)C[C@@H]1C ZINC001036030115
[N-]=[N+]=NCc1c(C2CCCC2)n[nH]c1C1CC1 ZINC000409441271
CN(C)c1ccc(/[NH+]=C2/C(c3ccccc3)=CC(c3ccccc3)=C2c2ccccc2)cc1 ZINC000103686699
Cc1ccc(C)c([C@@H](C)[NH2+]Cc2cnc(N3CCN(C)CC3)nc2)c1 ZINC000095416615
Cc1nc(Cc2nnc(N(C)[C@@H]3CCSC3)n2CCCC[N@@H+]2CCC[C@@H]2CO)cs1 ZINC001290388684
[NH3+]C[C@H]1C[C@@H]2CC[C@H]1C2 ZINC000004129025
CC1(C)[NH2+]CCS1 ZINC000002560512
CC[C@H](C)Cn1c(=O)[nH][nH]c1=S ZINC000000127782
CSC1(Cn2c(-c3ccc(Cl)cc3)nnc2N2CCC([NH2+]C(C)C)CC2)CC[NH+](C)CC1 ZINC001316402884
Cn1nc(Br)cc1C[NH2+]C[C@@H](O)COc1ccccc1Br ZINC000785489798
CNS(=O)(=O)CC[NH2+]Cc1ccc(-c2ccc(C(F)(F)F)cc2)s1 ZINC000190302029
[NH3+]Cc1ccnn1-c1nnc(Cl)cc1Cl ZINC001155123766
Cc1cc(C)n(Cc2nnc(N(C)Cc3ccccc3[N+](=O)[O-])n2CC(C)(C)C[NH+](C)C)n1 ZINC001304741806
OC[C@H](C[NH2+]Cc1nccn1Cc1ccccc1)Cc1ccccc1Br ZINC000428545143
N#Cc1ccccc1/C=C\c1nc(-c2cc(OCC(F)F)ccn2)no1 ZINC000612991721
COC(=O)c1cc2c(o1)c(OC)ccc2C[NH2+]Cc1ccccc1C[N@H+]1C[C@H](C)C[C@H](C)C1 ZINC001461051646
O=c1ncc(-c2ccc([N+](=O)[O-])cc2)c[nH]1 ZINC000075249931
CC(=O)N1CCN(c2cnc(C3CC[NH2+]CC3)cn2)CC1 ZINC000072365050
CN(Cc1ncnn1CC(F)F)c1nnc([C@@H]2CCCCO2)n1C[C@@H](c1cccs1)[NH+](C)C ZINC001298462400
O=[N+]([O-])c1cc(Br)c([N+](=O)[O-])cc1Br ZINC000034616435
COCCS(=O)(=O)[N-]c1n[nH]c(C)c1C#N ZINC000180708178
Cc1cc(/C=C2/C(=O)N(C)C(=S)N2C)c(C)n1C ZINC000409128671
Cc1n[nH]cc1C(=O)N1C[C@@H]2CCN(C(=O)[C@H]3CCC[N@H+]3C(C)C)[C@@H]2C1 ZINC001021642502
COC1(C[NH2+][C@@H]2CO[C@@H](C)[C@H]2C)CCCC1 ZINC000405748065
C/C(C=C1C(=O)N(C)c2ccccc2N(C)C1=O)=C\[NH+](C)C ZINC000055031853
C=CC[N@H+](Cc1ccc(Cl)cn1)[C@@H](C)c1cccc(-n2cnnn2)c1 ZINC000554496284
O=C(C[NH2+]C[C@@H]1CCCO1)N1CCC[C@@H](CNC(=O)[C@@H]2CCC[NH2+]2)C1 ZINC000237889731
CSC1(Cn2c([C@H](C)NS(C)(=O)=O)nnc2N2C[C@@H]3CCC[N@@H+]3C[C@@H]2C)CC[NH+](C)CC1 ZINC001505188601
OC[C@@H]1[NH2+]C[C@@H]2C[C@@H]21 ZINC000079031677
CC(C)c1csc([C@H]2CCCN(c3nnc([C@H]4CCCOC4)n3CC[N@@H+](C)C(C)C)C2)n1 ZINC001359669280
Nc1cc(F)cc(F)c1 ZINC000000164838
CS(=O)(=O)c1ccc(-n2ccnc2)c([N+](=O)[O-])c1 ZINC000020666763
Cc1occ(C(F)(F)F)c1C(=O)N1C[C@@H](C)[C@H](CC[NH2+]CC(N)=O)C1 ZINC001104425331
O=[N+]([O-])c1ccc(I)nc1 ZINC000000335170
CC(C)CN1C(=S)N[C@@H](c2ccccn2)[C@@H]1c1cccn1-c1cc[nH+]cc1 ZINC000222908779
CC[NH+](CC)CCC[C@@H](C)[NH2+]Cc1ccc(C(F)(F)F)s1 ZINC000428869859
C[C@H](C1CC1)[NH+](C[C@H](C)C[N@H+]([C@@H](C)C1CC1)C1CC1)C1CC1 ZINC000605573356
CCc1nnc(N2C[C@H](C)[C@H]([N@@H+]3CCCN(C(C)=O)CC3)C2)n1CC(C)(C)[NH+]1C[C@@H](C)C[C@H](C)C1 ZINC001292894368
C[N@H+](CCN)[C@@H]1CC[C@H]2[C@@H]3CC[C@H]4C[C@@H](O)CC[C@]4(C)[C@H]3CC[C@]12C ZINC000118918353
C[NH+](C)CC#CCNC(=O)C1(C)CCC(F)(F)CC1 ZINC000913524527
CCS(=O)(=O)N1CC(C[NH2+][C@@H](C)c2ccc(SCC(F)F)cc2)C1 ZINC000190667676
O=[N+]([O-])c1cc(I)cc(C[NH2+]CC[C@@H](O)C(F)F)c1 ZINC000601147216
O=NN1CCC[NH2+]CC1 ZINC000005339593
COCC(C)(C)[N@H+](C)CC[N+](=O)[O-] ZINC000930555997
CC(C)C[C@H](C[NH3+])NS(=O)(=O)c1ccc(Br)c([N+](=O)[O-])c1 ZINC000124222709
O=[N+]([O-])c1cnc(Br)s1 ZINC000001081253
CC(C)[C@@H](CN(Cc1ccc(Cl)c(Cl)c1)S(=O)(=O)N(C)CCC#N)[NH+](C)C ZINC000048333508
CCCN(Cc1c(CC)nn(-c2ccc(F)cc2)c1N1CC[NH+](C(C)C)CC1)S(=O)(=O)c1ccc(F)cc1 ZINC000101868610
C=C(C)Cn1c([C@@H]2CCO[C@H]2C)nnc1N1CCC[C@@H]1CC(C)(C)C ZINC000647406608
CC(C)[N@H+](C)Cc1cnc2n1CCN(C(F)(F)Oc1ccc(Cl)nc1Cl)[C@@H]2C ZINC001164859509
COCC[C@](C)(O)C[NH2+]Cc1cc(Br)cc(C)c1OC(F)F ZINC000180221942
CCOc1cc(C[NH2+]C[C@@H](O)c2ccccc2)ccc1OCc1ccc(Cl)cc1 ZINC000022075357
Cc1nn(C)c(C)c1CN1CCN(c2nnc(C(C)C)n2CC(C)(C)[NH+]2C[C@H](C)O[C@@H](C)C2)CC1 ZINC001290563819
CC(C)C1C[NH+](CC[N+](=O)[O-])C1 ZINC000899882621
CCOC(Cc1c(Cl)ncnc1N1CCn2cc(CN3CC[NH+](C)CC3)nc2C1)OCC ZINC001164794190
O=C(CC[NH2+][C@H](CCO)c1ccco1)Nc1ccc(Br)cc1F ZINC000299299355
Cc1cc(Br)cc([C@@H](C)[NH2+]CCS(=O)(=O)NC(C)(C)C)c1O ZINC000779016997
C=CC[NH2+][C@@H]1CN(C(=O)[C@@H](C)NS(=O)(=O)CC)C[C@H]1C(F)(F)F ZINC001112105801
O=[N+]([O-])CC[N@H+]1CC[C@@H](O)C12CCCC2 ZINC000930569788
O=[N+](Nc1ccc(/N=C\c2ccccc2)cc1)c1ccc(N=Nc2ccc(/N=C/c3ccccc3)cc2)cc1 ZINC000368083714
CCC(CC)[C@@H](Cn1c(Cc2ccc(Cl)cc2)nnc1N1CCC[C@@H]([NH+]2CCCC2)C1)[NH+](C)C ZINC001545817732
CC(C)[N@@H+]1[C@H](Cn2cccn2)C[C@@H]2CN(C(F)(F)c3cnc(Cl)nc3Cl)CC[C@@H]21 ZINC001164840013
Cn1ccc2c1cc[nH+]c2N1CC[C@@]2(C1)C[N@H+](CC1CC1)C[C@@H]2COCc1cccnc1 ZINC001164753899
COCC[N@@H+]1CC2(C[C@H]1COCC1CC1)CCN(c1cncc(OCC(C)C)n1)CC2 ZINC001164786826
C([NH2+]C1CC1)[C@@H]1COCCN1 ZINC000083874452
CC(C)OC1CCC([NH2+][C@H]2[C@@H]3COC[C@@H]32)CC1 ZINC001257872618
[NH3+]CC12C3C4C5C3C1C5C42 ZINC000001713313
Cc1ccsc1C=NN=c1[nH]c2ccccc2s1 ZINC000003909699
CCN(CC)c1ccc(C=NN2C(=S)N=NC2C)cc1 ZINC000005547790
C[N@@H+]1CCC[C@@]2(CCN(Cc3cc(Br)cc(Br)c3N)C2)C1 ZINC000552110366
CCN1c2ccccc2S/C1=C\C=C1\CCCC(/C=C/c2sc3ccccc3[n+]2CC)=C1OCCO ZINC000685944315
CC[C@@H]([NH3+])c1c(C)nn(C)c1C ZINC000004992775
CC1[C@@H](C(=O)NC[C@@](C)(O)C[NH+](C)C)[C@@H]1C(=O)NC[C@@](C)(O)C[NH+](C)C ZINC000450204165
COc1ccc(C[NH2+]C[C@H](O)c2ccc(F)c(Br)c2)c(OC)n1 ZINC000819324103
OCC[N@H+](Cc1cc(C(F)(F)F)cc(C(F)(F)F)c1)C1CCOCC1 ZINC000276074974
CC(C)c1cc(C(=O)N[C@@H](c2ncc[nH]2)C(C)C)nn1C(C)(C)C ZINC000330439500
CSc1cc(N2CCn3c(C[N@H+](C)C(C)C)cnc3[C@H]2C)nc(SC)n1 ZINC001164860347
CC[NH+](CC)CCOCCn1c(-c2ccc(C#N)cc2)nnc1N1C[C@@H](C)[C@H](C(F)(F)F)C1 ZINC001313720915
C[C@H](Cn1cncn1)[NH2+][C@@H](C)c1cccc(C#N)c1 ZINC000271864764
Cn1ncc2cc(C[NH2+]C[C@@H](O)COc3cccc(Cl)c3Cl)cnc21 ZINC000865430930
OC[C@H]([NH2+]Cc1cc(C(F)(F)F)ccc1Br)[C@H]1CCCOC1 ZINC000414540509
Cc1cnc([C@H](C)N2CCN(C(=O)C[C@@H](C)CC(C)C)CC2)o1 ZINC001113526659
CCCC[NH+](CCCC)CCC[NH2+]C[C@@H]1C(=O)O[C@@H]2C[C@@]3(C)CCC[C@@]4(CO4)[C@@H]3C[C@H]12 ZINC000012864613
CC[C@@H]1CCCCN1c1ccc([N+](=O)[O-])cc1/C=N/c1ccc(N2CCCCC2)c(S(=O)(=O)N(CC(C)C)CC(C)C)c1 ZINC000103766892
CC(C)Cc1nnc(N2CCN(C(=O)C[NH+]3CCCC3)CC2)n1C[C@@H](C1CCCCC1)[NH+](C)C ZINC001287463782
Cc1ccc(C)c(OCc2nnc(N3CCN(c4ccc(F)cn4)CC3)n2C[C@@H](C)[NH+](C)C)c1 ZINC001304287938
O=[N+]([O-])c1cc(C(F)(F)F)ccc1N=NCc1cc(Cl)c(OCc2ccc(Cl)cc2)c(Br)c1 ZINC000409103963
COCCCn1nccc1C[NH2+]C[C@@H](c1ccccc1)N1CCc2sccc2C1 ZINC000554924729
CC[C@H](C)[N@H+](C)CCn1c(COc2cc(C)ccc2C)nnc1N(C)[C@@H]1CCS(=O)(=O)C1 ZINC001291783920
O=C(NC(CCC(F)(F)F)CCC(F)(F)F)c1ncoc1C1CC1 ZINC000619128071
CC1(C)OCC([NH2+][C@@H]2C[C@H]3C[C@H]3C2)CO1 ZINC000397654999
Cc1ccc2c(c1)NNc1nncn1-2 ZINC000000133542
CCn1cc(C[NH2+]Cc2cn(-c3ccc(F)cc3)nc2-c2ccccc2Cl)cn1 ZINC000012573010
CC[C@@H](CO)[NH2+]Cc1ccc(C)s1 ZINC000005907672
C#CCN1C(=O)S/C(=C/c2cc(C)n(-c3cc[nH+]cc3)c2C)C1=O ZINC000409049822
FC(F)(c1cc(Cl)nc(-c2ccccn2)n1)N1CC(c2[nH+]cn3cc(-c4ccoc4)ccc23)C1 ZINC001165015199
CCN1CC2(C1)C[N@H+](CC(C)C)C[C@@H]1C[C@@H](O)CN12 ZINC000514288501
Cc1csc(Cn2c(N3CCC[N@@H+](C(C)(C)C)CC3)nnc2[C@]2(OC(C)C)CCOC2)n1 ZINC001304634574
FC(F)(Cl)[C@](F)(Cl)C(F)(F)[C@](F)(Cl)C(F)(F)[C@](F)(Cl)C(F)(F)[C@@](F)(Cl)C(F)(F)C(F)(Cl)Cl ZINC000150345506
CC(C)Cc1cc(N2CCC[C@H]3[NH2+]C[C@H]32)ncn1 ZINC001165396406
O=C1N=c2ccccc2=C1N/N=C/c1ccc(O)cc1 ZINC000008519270
Cc1nn(Cc2c(Cl)cccc2Cl)c(C)c1C[NH2+]C[C@@H](c1ccco1)N1CCCC1 ZINC000022918663
CC(C)[NH2+]C1(CO)CCN(C(=O)C2(C#N)CCC2)CC1 ZINC000908599917
[NH3+][C@@H]1CCO[C@@H]([C@H]2CCCN(C(=O)NCCSCCC(F)(F)F)C2)C1 ZINC000892541606
CCC[N@@H+]1CCCC[C@@H]1c1ccc(N(Cc2ncn3c2C[NH2+]CCC3)c2ncccn2)nc1 ZINC001165014630
CC(C)(C)OC(=O)N1CC2(C1)CC([NH3+])(C(N)=O)C2 ZINC000095644160
Cc1c(C[NH2+]Cc2ccc(N(C)C)cc2)cnn1C ZINC000012395344
O=C(c1cccc(S(=O)(=O)NC[C@@H]2C[C@H](F)C[NH2+]2)c1)N1CC[NH2+]CC1 ZINC000215098909
C[C@@H]([NH2+]CCn1cc(Br)cn1)c1cc(Br)ncc1F ZINC000285850102
C1C[NH2+][C@@H]2CCN(C3CCOCC3)C[C@@H]2C1 ZINC000715060649
CC[NH+](CC)C1CCN(c2nnc(Cn3nc(C)cc3C)n2Cc2c(C)nn(C)c2C)CC1 ZINC001295474758
Cc1cc(C)c(-c2csc(N(C)C)n2)cc1C ZINC000007845041
CC[C@@H](C)N1C(=O)[C@@H]2[C@@H](C1=O)[C@@]1([NH2+][C@H]2CC(C)C)C(=O)Nc2c1cccc2Cl ZINC000035877132
CCOc1cc(C[NH2+]CCCSc2nnnn2C)ccc1OCc1ccc(Cl)cc1Cl ZINC000022109212
CSC1=NSC2=NC(=O)/C(=C\c3cccn3-c3c(C)cccc3C)C(=N)N12 ZINC000032964367
C#CCOC[C@@H](O)C[N@@H+](CC(=O)N1CCc2sccc2[C@@H]1COc1cccc(C)c1)CC1CC1 ZINC000036309518
Cc1nc(N[C@H](C)c2cc[nH]n2)ccc1[N+](=O)[O-] ZINC000408515572
C#CCOCCC(=O)N1C[C@@H]([NH2+]CCC(F)(F)F)[C@@H](n2ccnn2)C1 ZINC001129837396
O[C@@H](C[NH2+]Cc1ccccc1)COCC(F)(F)C(F)(F)C(F)(F)C(F)F ZINC000100238849
COCC1(C[NH2+][C@@H]2CO[C@@H](C)[C@@H]2C)CCC1 ZINC000405753673
Cn1nnc2c1C[C@H]([NH2+][C@H](c1ccc(Br)cc1)[C@@H]1CCCO1)CC2 ZINC000927147430
COc1ccc([C@H](CCC#N)[NH2+]CCc2ccn(-c3ccc(F)cc3)n2)cc1 ZINC000573193512
CCc1nc(C)c(C[N@H+](C)C[C@@H]2COC[C@@H](O)[C@H]2O)[nH]1 ZINC000585290897
COCC[N@@H+]1CC2(C[C@@H]1COCC1CC1)CCN(c1ncc3ncn(C)c3n1)CC2 ZINC001164784907
CCCC[NH+](CCCC)CCCN1[C@@H](O)C(O)=C(C(=O)c2ccc(C)cc2)[C@@H]1c1ccc(Br)cc1 ZINC000112009708
C[C@H]1C[C@@H](OCCCC(C)(C)O)CC[NH2+]1 ZINC001217791156
CCn1cc(CC[NH2+]CC[C@@H]2CN(C(=O)c3n[nH]cc3F)C[C@H]2C)cn1 ZINC001104645560
C#CCN(C)c1nnc(CNC(=O)c2cccs2)n1CCC[NH+]1CCN(c2cc[nH+]cc2)CC1 ZINC001507619003
OC(C1=C(N=NC2CCC[C@@H]2C(O)(C(F)(F)Cl)C(F)(F)Cl)CCC1)(C(F)(F)Cl)C(F)(F)Cl ZINC000104302917
CCCc1nnc(N)s1 ZINC000000127802
COc1ccc(Oc2c(C[N@H+](CC(C)C)C[C@@H](O)COc3ccccc3C)c(C)nn2-c2ccccc2)cc1 ZINC000036302372
Cn1ncc(CSCc2csc(-c3ccccn3)n2)c1C(F)(F)F ZINC000153320470
C[C@@H]([NH3+])Cn1cc(Br)c([N+](=O)[O-])n1 ZINC000222855081
c1cn(Cc2c[nH]nc2-c2ccccc2)c(-c2cc3n(n2)CCC[NH2+]C3)n1 ZINC000072463177
C=CCOCc1ncn2c1CN(Cc1ccco1)CCC2 ZINC000096058988
C[C@H](Cc1cccc(Br)c1)[NH2+]Cc1cnc(-c2cnn(C)c2)nc1 ZINC000373392974
C[Si](C)(C)c1ccc(C(F)(F)N2CCCO[C@@]3(C[NH2+]CCOC3)C2)nc1Cl ZINC001164423835
O=C(NC[C@@H]1COCC[NH2+]1)C(=O)NC1CC[NH+]([C@@H]2CCCC[C@@H]2O)CC1 ZINC000627306408
Cc1cc(C)cc(OCc2nnc(N3CCC[N@@H+](C(C)(C)C)CC3)n2CC(C)(C)C[NH+]2CCCC2)c1 ZINC001361035064
CC[C@H](C)[N@H+](C)CCn1c([C@@H]2CCO[C@H]2C(C)(C)C)nnc1N1CCCC[C@@H](S(C)(=O)=O)C1 ZINC001305619245
CC[C@@H]([NH2+]CC(=O)Nc1nc(-c2ccc(Br)cc2)cs1)c1ccc(C)cc1 ZINC000002789234
Cc1nn(CCN2CC[NH2+]CC2)cc1[N+](=O)[O-] ZINC000570042228
CNC(=O)OC1=CC=CC(C[N@H+](C)CCCOC2=CC=C(CC3=CC=CC=C3)C=C2)=C1 CHEMBL1086246
C1=CC2=C(NCCCCCCCNC3=C4C=CC=NC4=NC4=C3CCCC4)C3=C(CCCC3)N=C2N=C1 CHEMBL76173
CNC(=O)OC1=CC=CC(C[NH+](C)CCCCCCCOC2=CC=C3C(=O)C4=CC=CC=C4OC3=C2)=C1 CHEMBL543655
COC1=CC=C2C[N@@H+](CCOC3=CC=C(C[NH+]4CCCCC4)C=C3)CC[C@@]34C=C[C@H](O)C[C@@H]3OC1=C24 CHEMBL515813
COC1=C(OC)C=C2SC(C(=O)CCC3=CC=[N+](CC4CCC4)C=C3)=CC2=C1 CHEMBL82810
COC1=CC(C(=O)NNC2=C3C=CC=CC3=[NH+]C3=C2CCCC3)=CC(OC)=C1OC CHEMBL219262
CC[NH+](CC)CC1=CC=C(OCCCCCCCCN2CC[NH+](CC)CC2)C=C1 CHEMBL1082849
COC1=CC(C(=O)NCCCCCCCC(=O)NNC2=C3C=CC=CC3=[NH+]C3=C2CCCC3)=CC(OC)=C1OC CHEMBL216159
COC1=CC(/C=C/C(=O)NCCCCCCCCNC2=C3C=CC=CC3=[NH+]C3=C2CCCC3)=CC=C1O CHEMBL256919
ClC1=CC=C(NCCC2CC[NH+](CC3=CC=CC=C3)CC2)N=N1 CHEMBL91538
C[N@H+](CCCCSC1=C2C=CC=CC2=NC2=C1CCCC2)CCCNC1=C2C=CC=CC2=[NH+]C2=C1CCCC2 CHEMBL175555
CC1CC2=CC3=C(C=C2C1=O)OCO3 CHEMBL422695
C[N@@H+](CCOCCNC(=S)NC(=O)C1=CC=C2C(=O)C3=CC=CC=C3C2=C1)CC1=CC=CC=C1 CHEMBL100819
CN1CC[C@@]2(C)C3=CC(OC(=O)NCCCCCCCCCC[NH+]4CCOCC4)=CC=C3N(C)[C@@H]12 CHEMBL431519
CN1CCC=C(C1)C1=NSN=C1OCCCOCC(=O)NCCCNC1=C2C=CC=CC2=[NH+]C2=C1CCCC2 CHEMBL599652
O=C1CCCN1CC#CC[NH+]1CCCC1 CHEMBL7634
O=C(CCC1=CNC2=CC=CC=C12)NCCCCCNC1=C2CCCCC2=[NH+]C2=CC(Cl)=CC=C21 CHEMBL224335
N#CC(C#N)=C1NCCN1CC[NH2+]CC1=CC=C(C[NH+]2CCCC2)O1 CHEMBL155111
O=C(CCC1CC[NH+](CC2=CC=CC=C2)CC1)C1=CC=C2C(=C1)CCN2CC1=CC=CC=C1 CHEMBL73637
O=C(CCC1CC[NH+](CC2=CC=CC=C2)CC1)C1=CC=C2OCCOC2=C1 CHEMBL557181
CN1CC[NH+](CC2CC3=CC=CC=C3C2=O)CC1 CHEMBL156157
C[NH+]1CCC(/C=C/C=C2\CC3=CC=CC=C3C2=O)CC1 CHEMBL155746
COC1=CC=C2C[N@@H+](CCCCCOC3=CC=C(C[NH+]4CCCCC4)C=C3)CC[C@@]34C=C[C@H](O)C[C@@H]3OC1=C24 CHEMBL475685
CC1=CC=CC=C1NC(=O)OC1=CC=C2C(=C1)[C@]1(C)CCOC1N2C CHEMBL362049
C1=CC=C(C[NH+]2CCC(CCNC3=NN=C4C(=C3)C=CC3=CC=CC=C34)CC2)C=C1 CHEMBL1202884
COC1=CC(CCC(=O)NCCCC(=O)NNC2=C3C=CC=CC3=[NH+]C3=C2CCCC3)=CC(OC)=C1OC CHEMBL384886
COC1=CC2=C(C=C1OC)C(=O)C(CCCC1CC[NH+](CC3=CC=CC=C3)CC1)C2 CHEMBL145446
COC1=CC2=C(C=C1OC)C(=O)/C(=C/C1=CC=[N+](CC3=CC=CC=C3)C=C1)C2 CHEMBL86863
COC1=CC=C2C=[N+](CCCCCCCCN3C(=O)C4=CC=CC=C4C3=O)CC[C@@]34C=C[C@H](O)C[C@@H]3OC1=C24 CHEMBL490866
CN1CCN(CC2CC3=CC=CC=C3C2=O)CC1 CHEMBL156157
O=C(CCCC1=CNC2=CC=CC=C12)NCCCCCNC1=C2CCCCC2=[NH+]C2=CC(Cl)=CC=C21 CHEMBL225021
O=C1NC2=C(C=C1)C(CCC2)[NH2+]CCCCCCCCCNC1=C2C=CC=CC2=[NH+]C2=C1CCCC2 CHEMBL74607
C[N+](C)(C)C1=CC(O)=CC(OCCCCOC2=CC(O)=CC([N+](C)(C)C)=C2)=C1 CHEMBL477141
CCN(CCNC1=CC(=O)C(NCCN(CC)CC2=CC=CC=C2OC)=CC1=O)CC1=CC=CC=C1OC CHEMBL243270
COC1=C(OC)C=C2SC(C(=O)C3CCC[N+](C)(CC4=CC=C([N+](=O)[O-])O4)CC3)=CC2=C1 CHEMBL610243
CC[NH+](CC)CC1=CC=C(OCCCCCCCC[NH+]2CCCC2)C=C1 CHEMBL1082845
C1=CC2=C(NCCCCCCNC3=C4C=CC=NC4=NC4=C3CCCC4)C3=C(CCCC3)N=C2N=C1 CHEMBL75305
ClC1=CC=C2C(=C1)[NH+]=C1CCCCC1=C2NCCC[NH2+]CCCCOC1=CC=CC2=C1C1=C(C=CC=C1)N2 CHEMBL478667
C1=C(CCNC2=C3C=CC=CC3=[NH+]C3=C2CCCC3)C(CCNC2=C3C=CC=CC3=[NH+]C3=C2CCCC3)=CO1 CHEMBL522286
COC1=CC=C(C2=CC3=C(C[C@]4(O)[C@@](C)(CC[C@]5(O)C(C)(C)C(=O)C=C[C@@]54C)O3)C(=O)O2)C=C1 CHEMBL424984
CO[P@]1(=O)OC[C@H]2COC(=O)C2=C(C)O1 CHEMBL603622
C[N+](C)(CC(=O)C1=CC=C(C2=CC=C(C(=O)C[N+](C)(C)CC3OCCCO3)C=C2)C=C1)CC1OCCCO1 CHEMBL1204112
CC1=CC=C(C2C3=C(CC(C)(C)CC3=O)NC3=[NH+]C4=C(CCCC4)C(N)=C32)C=C1 CHEMBL513161
C[N+]1(C)CCO[C@@](O)(C2=CC=C(C#N)C=C2)C1 CHEMBL342564
CCCCCCCNC(=O)OC1=CC=CC2=C1OCC1CC[N@@H+](C)C21 CHEMBL187870
COCC[N+]1(C)CCCC(CC1)C(=O)C1=CC2=CC(OC)=C(OC)C=C2S1 CHEMBL364125
CC1=CC(NCCC2CC[NH+](CC3=CC=CC=C3)CC2)=NN=C1C1=CC=CC=C1 CHEMBL1204299
ClC1=CC=C2C(NCCCCCNC(=O)CCOCCC3=CNC4=CC=CC=C34)=C3CCCCC3=[NH+]C2=C1 CHEMBL1086007
COC1=CC2=C(C=C1OC)C(=O)C(CC1CCN(CC1)C1=CC=CC=C1)C2 CHEMBL1083982
C1=CC2=[NH+]C3=C(CCCC3)C(NCCCCCCCCNC3=CC=[NH+]C=C3)=C2C=C1 CHEMBL1084096
CC1=C(COCC2=CC=CC(C(=O)C(F)(F)F)=C2)C(N)=C2C=CC=CC2=[NH+]1 CHEMBL108313
CC1=C[C@H]2CC3=C(C=CC(=O)N3)[C@@]3(C1)[C@@H]2CCCN3C(=O)C[N@@H+](C)CCCCCCCCCC[NH+](C)CC1=CC=NC=C1 CHEMBL413241
FC1=CC=C(C(C2=CC=C(F)C=C2)N2CCN(CC[NH+]3CCCCC3)CC2)C=C1 CHEMBL211520
CN1C=CC2=C3N=C4C=C(Br)C=CC4=C4C(=O)C[N+](C)(C)C(=C34)C(=O)C2=C1 CHEMBL557422
CC1=C(CSCC2=CC=CC(C(=O)C(F)(F)F)=C2)C(N)=C2C(F)=CC=CC2=[NH+]1 CHEMBL108696
COC1=CC(C(=O)NCCC(=O)NNC2=C3C=CC=CC3=[NH+]C3=C2CCCC3)=CC(OC)=C1OC CHEMBL266045
COC1=CC2=C(C=C1OC)CC(CC1CC[NH+](CCCNC3=C4C=CC(Cl)=CC4=[NH+]C4=C3CCCC4)CC1)C2 CHEMBL449991
C(CCC[N+]1=CC2=C(C=C1)C1=C(N2)C=CC=C1)CCC[N+]1=CC2=C(C=C1)C1=C(N2)C=CC=C1 CHEMBL1088722
O=C(C1=CC=CC=C1)C1=CC=C2C(=O)N(CCC3CC[NH+](CC4=CC=CC=C4)CC3)C(=O)C2=C1 CHEMBL140999
C[N@H+](CCOCCNC(=S)NC(=O)C1=CC=C2C3=CC=CC=C3C(=O)C2=C1)CC1=CC=CC=C1 CHEMBL1085030
O=C(CNC1=C2C=CC=CC2=[NH+]C2=C1CCCC2)NCCC1CCN(C2=CC=CC=C2)CC1 CHEMBL185302
C/C=C1\[C@H]2C=C(C)C[C@]1(/[NH+]=C/C=C/C1=CC=C(N(C)C)C=C1)C1=C(C2)NC(=O)C=C1 CHEMBL606372
C[NH+]1CCC(/C=C2\CC3=CC=CC=C3C2=O)CC1 CHEMBL156874
C/C=C1\C2C=C(C)C[C@]1(C(=O)OC)CC([NH2+]CCCCCCCNC1=C3C=CC=CC3=[NH+]C3=C1CCCC3)C2 CHEMBL210453
COC1=CC2=C(C=C1OC)C(=O)C(OC1=CC=C(C[NH+]3CCCC3)C=C1)C2 CHEMBL180483
C1=CC=[N+](CCCCCCCCCCC[N+]2=CC=CC=C2)C=C1 CHEMBL430886
CC[N@H+](CCCCCC1CC2=CC(OC)=C(OC)C=C2C1=O)CC1=CC=CC=C1OC CHEMBL110268
O=C1C2=CC=CN=C2C(=O)N1CCC1CC[NH+](CC2=CC=CC=C2)CC1 CHEMBL140106
COC1=CC(CCC(=O)NCCCCCC(=O)NNC2=C3C=CC=CC3=[NH+]C3=C2CCCC3)=CC(OC)=C1OC CHEMBL219264
CN1CCC=C(C2=NSN=C2OCCCOCCC(=O)NCCCCNC2=C3C=CC=CC3=[NH+]C3=C2CCCC3)C1 CHEMBL589419
O=C(CC1=CNC2=CC=CC=C12)NCCCCCCCNC1=C2CCCCC2=[NH+]C2=CC(Cl)=CC=C21 CHEMBL223443
O=C1NC2=CC=CC=C2CN1CCC1CC[NH+](CC2=CC=CC=C2)CC1 CHEMBL141276
COC1=CC(C(=O)NCCCC(=O)NNC2=C3C=CC=CC3=[NH+]C3=C2CCCC3)=CC(OC)=C1OC CHEMBL219063
CC[C@H](C)C1=[NH+]C[C@@]2(C)[C@@H]3CC[C@@H]4[C@@]5(C[C@]35CC[C@@H]2N1)C(=O)C[C@]1(C)[C@@H]([C@H](C)[NH+](C)C)[C@H](O)C[C@@]41C CHEMBL238063
C1=CC=C(C[NH+]2CCC(CCCC3=NOC4=CC=CC=C43)CC2)C=C1 CHEMBL93241
COC1=CC2=C(C=C1OC)C(=O)C(C1CC[NH+](CC3=CC=CC=C3)CC1)C2 CHEMBL538296
[O-]C1=C2N=CC=CC2=CC=C1C[NH2+]CCCCCCCCCCNC1=C2C=CC=CC2=[NH+]C2=C1CCCC2 CHEMBL1173663
O=C(NCCC1CC[NH+](CC2=CC=CC=C2)CC1)NC(=O)C1=CC=CC=C1 CHEMBL159576
CN(C(=O)NCC1=CC=CC=C1)C(=O)OC1=CC=C2C(=C1)[C@]1(C)CCN(C)C1N2C CHEMBL612099
CN1CCC=C(C2=NSN=C2OCCCOCCCCC(=O)NCCCNC2=C3C=CC=CC3=[NH+]C3=C2CCCC3)C1 CHEMBL590059
O=C(CCOCCC1=CNC2=CC=CC=C12)NCCCCCCCNC1=C2CCCCC2=[NH+]C2=CC(Cl)=CC=C21 CHEMBL1084545
O=C(CCCCCNC1=C2C=CC=CC2=[NH+]C2=C1CCCC2)NCCC1=CNC2=CC=C(O)C=C12 CHEMBL370807
C1=CC=C(C[NH+]2CCC(CCNC3=CC4=C(N=N3)C3=CC=CC=C3C4)CC2)C=C1 CHEMBL1204162
O=C(CCOC1=CNC2=CC=CC=C12)NCCCCCCCNC1=C2CCCCC2=[NH+]C2=CC(Cl)=CC=C21 CHEMBL225077
CC[NH+](CC)CC1=CC=C(/C=C2\CC3=CC(OC)=C(OC)C=C3C2=O)C=C1 CHEMBL464427
C/C=C1\[C@H]2C=C(C)C[C@]1(/N=C/C1=CC(OC)=CC(OC)=C1)C1=C(C2)NC(=O)C=C1 CHEMBL606348
O=C1C=CC2=C(CCCC2[NH2+]CCCCCCCCCCNC2=C3C=CC=CC3=[NH+]C3=C2CCCC3)N1 CHEMBL76658
C[N@@H+](CCCNC1=C2C=CC=CC2=[NH+]C2=C1CCCC2)CCCSC1=C2C=CC=CC2=NC2=C1CCCC2 CHEMBL367067
CCN1C(C)=NC2=CC(C(=O)CCC3CC[NH+](CC4=CC=CC=C4)CC3)=CC=C21 CHEMBL555075
CC1=C(CSC2(C(F)(F)F)CCCO2)C(N)=C2C(F)=CC=CC2=[NH+]1 CHEMBL108434
CNC(=O)OC1=CC=CC(C[N@@H+](C)CCCCCCCOC2=CC=C3C(=O)/C(=C/C4=CC(O)=C(O)C(O)=C4)OC3=C2)=C1 CHEMBL1085932
N#CC(C#N)=C1NC2=CC=CC=C2N1CC[NH2+]CC1=CC=C(C[NH+]2CCCCC2)O1 CHEMBL154972
C[NH+]1CCC(CCN2C(=O)C3=CC=CC=C3C2=O)CC1 CHEMBL345847
ClC1=CC=C2C(=C1)[NH+]=C1CCCCC1=C2NCCC[NH2+]CCCOC1=CC=CC2=C1C1=C(C=CC=C1)N2 CHEMBL478666
CNC(=O)OC1=CC=CC2=C1CCC1CC[N@H+](C)C21 CHEMBL189907
COC1=CC2=C(C=C1OC)C(=O)/C(=C\C1CC[NH+](CC3=CC=CC=C3)CC1)C2 CHEMBL555107
O=C(CNC1=C2C=CC=CC2=[NH+]C2=C1CCCC2)NCC1CCN(C2=CC=CC=C2)CC1 CHEMBL184784
CN1CC[C@@]2(C)C3=CC(OC(=O)NCCCCCCCCCCN4CCOCC4)=CC=C3N(C)[C@@H]12 CHEMBL431519
COC(=O)C[N+]1(C)CCC(CCC(=O)C2CC3=CC(OC)=C(OC)C=C3S2)CC1 CHEMBL188714
CN1CCC=C(C2=NSN=C2OCCCC[NH2+]CCCNC2=C3C=CC=CC3=[NH+]C3=C2CCCC3)C1 CHEMBL597192
S=C(NCCC1CC[NH+](CC2=CC=CC=C2)CC1)NC1=CC=CC=N1 CHEMBL160095
O=C(NC(=S)NCCC1CC[NH+](CC2=CC=CC=C2)CC1)C1=CC=C2OCOC2=C1 CHEMBL159878
CNC(=O)OC1=CC=CC(C[N@@H+](C)CCCCCCCOC2=CC=C3C(=O)/C(=C/C4=CC(O)=C(O)C(O)=C4)CC3=C2)=C1 CHEMBL1085938
C1=CC2=[NH+]C3=C(CCCC3)C(NCCC3=CC=C(OCCC[NH+]4CCCCC4)C=C3)=C2C=C1 CHEMBL15056
C[N@@H+](CCOCCNC(=S)NC(=O)C1=CC=CC=C1)C1CCCCC1 CHEMBL317541
O=C(NC(=S)NCCC1CC[NH+](CC2=CC=CC=C2)CC1)C1=CC=CC(=C1)N(=O)=O CHEMBL158637
O=C(C1=CC=NC=C1)N(CCC1CC[NH+](CC2=CC=CC=C2)CC1)C1=CC=CC=C1 CHEMBL340621
COC1=CC2=C(C=C1OC)C(=O)C=C(C1=CC=C(N3CCCC3)C=C1)O2 CHEMBL595616
O=C(CCC1=CNC2=CC=CC=C12)NCCCCCCNC1=C2CCCCC2=[NH+]C2=CC(Cl)=CC=C21 CHEMBL225567
C[NH+](CCOCCNC(=S)NC(=O)C1=CC=C2C(=O)C3=CC=CC=C3C(=O)C2=C1)CC1=CC=CC=C1 CHEMBL1085031
CC1CC[NH+](CC2CCCCC2)CC1 CHEMBL345241
CNC(=O)OC1=CC=CC(C[N@H+](C)CCCCCCCOC2=CC=C3C(=O)/C(=C\C4=CC(O)=C(O)C(O)=C4)COC3=C2)=C1 CHEMBL1085939
COC1=CC(/C=C/C(=O)NCCCCCNC2=C3C=CC=CC3=[NH+]C3=C2CCCC3)=CC=C1O CHEMBL257126
C1=CC2=[NH+]C=CC(NCCCCCCCNC3=C4C=CC=CC4=[NH+]C4=C3CCCC4)=C2C=C1 CHEMBL1084775
CC1=C[C@H]2CC3=C(C=CC(=O)N3)[C@@]3(C1)[C@@H]2CCCN3C(=O)C[NH+](C)CCCCCCCC[N@@H+](C)CC1=CC=C(F)C=C1 CHEMBL413243
O=C(CCC1CC[NH+](CC2=CC=CC=C2)CC1)C1=CC=C2C(=C1)CCCN2C1=CC=CC=C1 CHEMBL1083662
CNC(=O)OC1=CC=CC(C[NH+](C)CCCCCCOC2=CC=C3C(=O)C4=CC=CC=C4OC3=C2)=C1 CHEMBL124933
FC1=CC=C(C(C2=CC=C(F)C=C2)N2CCN(CC[NH+]3CCCC3)CC2)C=C1 CHEMBL427232
C1=CC=C2C(=C1)NC1CCCCC1=C2NCCCCCCCC[NH2+]C1CC[NH2+]C2CCCCC12 CHEMBL484705
