# Supplementary material for: Building shape-focused pharmacophore models for effective docking screening
Source: J Cheminform. 2024 Aug 9;16:97. doi: 10.1186/s13321-024-00857-6 (PMC11312248; doi:10.1186/s13321-024-00857-6)
Supplement: Supplementary file 2 — Additional file2 [file 13321_2024_857_MOESM2_ESM.zip › supplementary_files/ache/input_noldlim.mol2]

@<TRIPOS>MOLECULE
Merged fragments
2049
SMALL
USER_CHARGES

@<TRIPOS>ATOM
1 O1 0.5286 62.5894 72.9068 O.2 1 LIG -0.540
2 C1 0.0917 62.3893 71.7707 C.2 1 LIG 0.525
3 C2 -1.1951 61.7894 71.5018 C.2 1 LIG -0.263
4 C3 -1.6313 61.5301 70.2516 C.2 1 LIG -0.043
5 C4 -2.9033 60.9300 69.8909 C.ar 1 LIG -0.290
6 C5 -3.4500 60.7907 68.6249 C.ar 1 LIG -0.096
7 N1 -4.6731 60.1774 68.6907 N.pl3 1 LIG -0.212
8 C6 -4.9793 59.8928 70.0013 C.ar 1 LIG 0.093
9 C7 -6.1021 59.2795 70.5680 C.ar 1 LIG -0.254
10 C8 -6.1122 59.1352 71.9550 C.ar 1 LIG -0.160
11 C9 -5.0572 59.5795 72.7470 C.ar 1 LIG -0.162
12 C10 -3.9395 60.1905 72.1815 C.ar 1 LIG -0.285
13 C11 -3.8792 60.3591 70.7870 C.ar 1 LIG 0.276
14 N2 0.7652 62.7102 70.6517 N.am 1 LIG -0.593
15 C12 2.0848 63.3386 70.6155 C.3 1 LIG 0.118
16 C13 2.2322 64.4069 69.5141 C.3 1 LIG -0.153
17 C14 1.4952 65.7171 69.8446 C.3 1 LIG -0.125
18 C15 1.4165 66.6775 68.6418 C.3 1 LIG -0.128
19 C16 1.6884 68.1542 68.9887 C.3 1 LIG -0.136
20 C17 1.4211 69.1305 67.8299 C.3 1 LIG 0.004
21 N3 2.0664 68.7225 66.5941 N.pl3 1 LIG -0.556
22 C18 3.4250 68.8572 66.2185 C.ar 1 LIG 0.176
23 C19 3.7074 68.4690 64.8851 C.ar 1 LIG -0.181
24 C20 2.5874 68.0232 63.9142 C.3 1 LIG -0.071
25 C21 3.0768 67.4287 62.5804 C.3 1 LIG -0.128
26 C22 4.2677 68.2131 62.0234 C.3 1 LIG -0.132
27 C23 5.4314 68.1100 63.0148 C.3 1 LIG -0.075
28 C24 5.0351 68.5650 64.4196 C.ar 1 LIG 0.110
29 N4 6.0308 69.0893 65.1640 N.ar 1 LIG -0.327
30 C25 5.7951 69.4677 66.4391 C.ar 1 LIG 0.164
31 C26 6.9001 69.9736 67.1666 C.ar 1 LIG -0.170
32 C27 6.7478 70.3689 68.4885 C.ar 1 LIG 0.088
33 Cl1 8.1019 70.9800 69.3671 Cl 1 LIG -0.152
34 C28 5.5091 70.2697 69.1045 C.ar 1 LIG -0.141
35 C29 4.4065 69.7801 68.4103 C.ar 1 LIG -0.144
36 C30 4.5038 69.3628 67.0445 C.ar 1 LIG 0.041
37 H1 -5.2312 59.9858 67.8710 H 1 LIG 0.291
38 H2 0.3410 62.5069 69.7586 H 1 LIG 0.300
39 H3 1.4658 68.2589 65.9276 H 1 LIG 0.264
40 O2 0.2975 62.5511 72.0124 O.2 1 LIG -0.531
41 C31 0.0590 62.4071 70.8128 C.2 1 LIG 0.483
42 C32 -0.9872 61.3819 70.3407 C.3 1 LIG -0.153
43 C33 -2.1830 61.9768 69.5585 C.3 1 LIG -0.120
44 C34 -3.0260 60.9514 68.7659 C.3 1 LIG -0.125
45 C35 -4.1830 60.3563 69.5511 C.ar 1 LIG -0.289
46 C36 -5.3976 59.8739 69.0893 C.ar 1 LIG -0.122
47 N5 -6.1641 59.4225 70.1313 N.pl3 1 LIG -0.226
48 C37 -5.4838 59.5910 71.3155 C.ar 1 LIG 0.101
49 C38 -5.8449 59.2877 72.6329 C.ar 1 LIG -0.256
50 C39 -4.9153 59.5861 73.6291 C.ar 1 LIG -0.163
51 C40 -3.6820 60.1605 73.3343 C.ar 1 LIG -0.169
52 C41 -3.3234 60.4625 72.0217 C.ar 1 LIG -0.287
53 C42 -4.2251 60.1805 70.9811 C.ar 1 LIG 0.266
54 N6 0.6958 63.0998 69.8507 N.am 1 LIG -0.587
55 C43 1.7239 64.1122 70.0882 C.3 1 LIG 0.116
56 C44 1.1626 65.5404 70.2307 C.3 1 LIG -0.153
57 C45 0.0520 65.8529 69.2117 C.3 1 LIG -0.125
58 C46 0.5062 66.8239 68.1072 C.3 1 LIG -0.127
59 C47 1.2293 68.0650 68.6590 C.3 1 LIG -0.139
60 C48 1.4575 69.1457 67.5905 C.3 1 LIG -0.002
61 N7 2.1796 68.6454 66.4332 N.pl3 1 LIG -0.534
62 C49 3.5342 68.8529 66.0770 C.ar 1 LIG 0.164
63 C50 3.8620 68.4589 64.7556 C.ar 1 LIG -0.138
64 C51 2.8268 67.7724 63.8325 C.3 1 LIG -0.065
65 C52 3.2704 67.5947 62.3683 C.3 1 LIG -0.133
66 C53 4.7398 67.1759 62.2748 C.3 1 LIG -0.133
67 C54 5.6067 68.2854 62.8789 C.3 1 LIG -0.074
68 C55 5.1882 68.6301 64.3080 C.ar 1 LIG 0.108
69 N8 6.1757 69.0750 65.1127 N.ar 1 LIG -0.332
70 C56 5.8966 69.4585 66.3773 C.ar 1 LIG 0.169
71 C57 6.9801 69.9487 67.1465 C.ar 1 LIG -0.161
72 C58 6.7760 70.3803 68.4500 C.ar 1 LIG 0.083
73 Cl2 8.1026 70.9800 69.3771 Cl 1 LIG -0.149
74 C59 5.5065 70.3331 69.0064 C.ar 1 LIG -0.128
75 C60 4.4260 69.8506 68.2734 C.ar 1 LIG -0.167
76 C61 4.5784 69.3888 66.9273 C.ar 1 LIG 0.009
77 H4 -7.0861 59.0325 69.9997 H 1 LIG 0.291
78 H5 0.4584 62.9195 68.8860 H 1 LIG 0.301
79 H6 1.6458 68.0469 65.8193 H 1 LIG 0.256
80 C62 -1.3710 61.1566 74.0963 C.3 1 LIG -0.130
81 C63 -2.3419 60.7997 72.9624 C.ar 1 LIG -0.076
82 C64 -3.5642 60.1806 73.2662 C.ar 1 LIG 0.180
83 Cl3 -3.9730 59.7346 74.8884 Cl 1 LIG -0.102
84 N9 -4.4966 59.8797 72.3360 N.ar 1 LIG -0.210
85 C65 -4.2594 60.1797 71.0356 C.ar 1 LIG 0.112
86 C66 -5.2641 59.8532 70.0918 C.ar 1 LIG -0.155
87 C67 -5.0752 60.1275 68.7418 C.ar 1 LIG -0.119
88 C68 -3.8987 60.7202 68.3027 C.ar 1 LIG -0.118
89 C69 -2.8934 61.0517 69.2063 C.ar 1 LIG -0.180
90 C70 -3.0446 60.7979 70.6054 C.ar 1 LIG 0.077
91 C71 -2.0597 61.1096 71.6102 C.ar 1 LIG -0.088
92 C72 -0.7519 61.7508 71.2020 C.2 1 LIG 0.491
93 O3 -0.0331 61.2271 70.3483 O.2 1 LIG -0.506
94 N10 -0.4497 62.9004 71.8359 N.am 1 LIG -0.579
95 C73 0.7703 63.6729 71.6103 C.3 1 LIG 0.114
96 C74 0.6853 64.6420 70.4065 C.3 1 LIG -0.153
97 C75 -0.4639 65.6634 70.5223 C.3 1 LIG -0.125
98 C76 -0.7510 66.3802 69.1877 C.3 1 LIG -0.127
99 C77 0.4934 67.0047 68.5269 C.3 1 LIG -0.128
100 C78 0.1850 67.8229 67.2541 C.3 1 LIG -0.139
101 C79 1.3755 67.9254 66.2827 C.3 1 LIG -0.011
102 N11 2.5307 68.6068 66.8422 N.pl3 1 LIG -0.513
103 C80 3.7989 68.8245 66.2465 C.ar 1 LIG 0.298
104 C81 4.7842 69.4516 67.0935 C.ar 1 LIG 0.082
105 C82 4.5641 69.7930 68.4666 C.ar 1 LIG -0.207
106 C83 5.5625 70.3948 69.2317 C.ar 1 LIG -0.141
107 C84 6.8057 70.6845 68.6792 C.ar 1 LIG -0.002
108 C85 7.0733 70.3801 67.3488 C.ar 1 LIG -0.366
109 C86 6.0674 69.7705 66.5667 C.ar 1 LIG 0.313
110 C87 5.4255 68.8867 64.4309 C.ar 1 LIG 0.178
111 C88 4.1467 68.5074 64.8971 C.ar 1 LIG -0.265
112 C89 3.2005 67.8258 63.8850 C.3 1 LIG -0.075
113 C90 3.8951 67.2550 62.6337 C.3 1 LIG -0.135
114 C91 4.8667 68.2705 62.0322 C.3 1 LIG -0.130
115 C92 5.9803 68.5786 63.0405 C.3 1 LIG -0.113
116 H7 -1.0924 63.2599 72.5267 H 1 LIG 0.310
117 H8 2.4345 68.8951 67.8051 H 1 LIG 0.280
118 N12 6.3046 69.4679 65.2566 N.pl3 1 LIG -0.295
119 H9 7.2153 69.6898 64.8814 H 1 LIG 0.323
120 O4 -0.3512 61.8846 72.8791 O.2 1 LIG -0.516
121 C93 -0.9729 61.7688 71.8226 C.2 1 LIG 0.496
122 N13 -0.5397 62.2525 70.6415 N.am 1 LIG -0.587
123 C94 0.7046 62.9931 70.4227 C.3 1 LIG 0.112
124 C95 0.4948 64.4829 70.0835 C.3 1 LIG -0.152
125 C96 1.7902 65.2805 69.8318 C.3 1 LIG -0.125
126 C97 1.5307 66.7813 69.6089 C.3 1 LIG -0.128
127 C98 1.0215 67.1048 68.1934 C.3 1 LIG -0.136
128 C99 1.1519 68.5962 67.8456 C.3 1 LIG 0.004
129 N14 2.5028 69.1008 68.0224 N.pl3 1 LIG -0.555
130 C100 3.5706 69.1152 67.0925 C.ar 1 LIG 0.175
131 C101 4.8016 69.5801 67.6187 C.ar 1 LIG -0.181
132 C102 4.9165 70.1127 69.0673 C.3 1 LIG -0.071
133 C103 6.3522 70.3867 69.5531 C.3 1 LIG -0.128
134 C104 7.2025 71.0307 68.4549 C.3 1 LIG -0.132
135 C105 7.3020 70.0567 67.2765 C.3 1 LIG -0.075
136 C106 5.9263 69.6248 66.7693 C.ar 1 LIG 0.110
137 N15 5.8584 69.3241 65.4557 N.ar 1 LIG -0.326
138 C107 4.6993 68.8812 64.9220 C.ar 1 LIG 0.164
139 C108 4.7174 68.5565 63.5435 C.ar 1 LIG -0.169
140 C109 3.5717 68.0815 62.9199 C.ar 1 LIG 0.088
141 Cl4 3.6046 67.6883 61.2396 Cl 1 LIG -0.151
142 C110 2.4019 67.9196 63.6470 C.ar 1 LIG -0.141
143 C111 2.3571 68.2343 65.0021 C.ar 1 LIG -0.145
144 C112 3.5052 68.7346 65.6951 C.ar 1 LIG 0.041
145 C113 -2.2510 61.0955 71.7827 C.ar 1 LIG -0.348
146 C114 -2.9789 60.6719 72.8918 C.ar 1 LIG -0.092
147 N16 -4.1610 60.0977 72.5075 N.pl3 1 LIG -0.220
148 C115 -4.2756 60.1420 71.1381 C.ar 1 LIG 0.097
149 C116 -5.2965 59.6941 70.2924 C.ar 1 LIG -0.254
150 C117 -5.1211 59.8969 68.9242 C.ar 1 LIG -0.160
151 C118 -3.9841 60.5163 68.4147 C.ar 1 LIG -0.164
152 C119 -2.9667 60.9591 69.2575 C.ar 1 LIG -0.283
153 C120 -3.0912 60.7782 70.6477 C.ar 1 LIG 0.290
154 H10 -1.1341 62.1379 69.8339 H 1 LIG 0.308
155 H11 2.7033 69.4848 68.9346 H 1 LIG 0.265
156 H12 -4.8238 59.7214 73.1700 H 1 LIG 0.292
157 C121 1.3177 68.5716 69.0600 C.3 1 LIG -0.006
158 C122 0.6391 66.1802 69.5783 C.3 1 LIG 0.041
159 C123 1.8749 65.2712 69.7022 C.3 1 LIG -0.184
160 C124 1.7675 64.2653 70.8648 C.3 1 LIG 0.135
161 N17 0.4884 63.5568 70.8992 N.am 1 LIG -0.595
162 C125 0.1881 62.4862 70.1422 C.2 1 LIG 0.474
163 O5 0.9564 62.0092 69.3051 O.2 1 LIG -0.520
164 C126 -1.1852 61.8402 70.3783 C.3 1 LIG -0.145
165 C127 -1.9345 61.4257 69.0857 C.3 1 LIG -0.108
166 C128 -3.3011 60.7934 69.2970 C.ar 1 LIG -0.312
167 C129 -4.2349 60.4543 68.3352 C.ar 1 LIG -0.120
168 N18 -5.3363 59.8834 68.9180 N.pl3 1 LIG -0.211
169 C130 -5.1653 59.8273 70.2829 C.ar 1 LIG 0.099
170 C131 -6.0001 59.3397 71.2950 C.ar 1 LIG -0.249
171 C132 -5.5293 59.4357 72.6047 C.ar 1 LIG -0.157
172 C133 -4.2824 59.9788 72.8994 C.ar 1 LIG -0.160
173 C134 -3.4513 60.4617 71.8904 C.ar 1 LIG -0.296
174 C135 -3.8828 60.3962 70.5546 C.ar 1 LIG 0.263
175 C136 -0.4347 67.4128 67.5761 C.3 1 LIG 0.035
176 C137 -0.1810 68.3779 66.4042 C.3 1 LIG -0.168
177 C138 1.0588 67.9819 65.5887 C.3 1 LIG 0.001
178 N19 2.2995 68.3889 66.2302 N.pl3 1 LIG -0.501
179 C139 3.5707 68.6308 65.6529 C.ar 1 LIG 0.269
180 C140 4.5607 69.1884 66.5419 C.ar 1 LIG 0.051
181 C141 4.3386 69.4455 67.9325 C.ar 1 LIG -0.238
182 C142 5.3384 69.9918 68.7363 C.ar 1 LIG -0.113
183 C143 6.5869 70.3053 68.2072 C.ar 1 LIG 0.178
184 Cl5 7.8054 70.9832 69.2245 Cl 1 LIG -0.043
185 C144 6.8575 70.0766 66.8618 C.ar 1 LIG -0.350
186 C145 5.8496 69.5246 66.0407 C.ar 1 LIG 0.323
187 C146 5.2043 68.7842 63.8519 C.ar 1 LIG 0.176
188 C147 3.9170 68.3980 64.2882 C.ar 1 LIG -0.212
189 C148 2.9587 67.8000 63.2373 C.3 1 LIG -0.071
190 C149 3.6338 67.3328 61.9323 C.3 1 LIG -0.140
191 C150 4.6353 68.3681 61.4181 C.3 1 LIG -0.131
192 C151 5.7567 68.5565 62.4461 C.3 1 LIG -0.116
193 H13 -0.2016 63.8992 71.5518 H 1 LIG 0.315
194 H14 -6.1311 59.5667 68.3815 H 1 LIG 0.294
195 H15 2.2438 68.4991 67.2325 H 1 LIG 0.267
196 N20 0.8273 67.2354 68.4595 N.4 1 LIG -0.446
197 N21 6.0891 69.2990 64.7153 N.pl3 1 LIG -0.267
198 H16 7.0045 69.5313 64.3576 H 1 LIG 0.329
199 Cl6 8.1027 71.2545 69.1385 Cl 1 LIG -0.141
200 C152 6.7863 70.5195 68.2984 C.ar 1 LIG 0.089
201 C153 5.5568 70.3834 68.9211 C.ar 1 LIG -0.137
202 C154 4.4699 69.7970 68.2742 C.ar 1 LIG 0.058
203 Cl7 3.0237 69.7141 69.2295 Cl 1 LIG -0.125
204 C155 4.6016 69.3103 66.9108 C.ar 1 LIG 0.072
205 C156 5.8876 69.4626 66.3052 C.ar 1 LIG 0.152
206 C157 6.9604 70.0643 67.0021 C.ar 1 LIG -0.167
207 N22 6.1549 69.0473 65.0513 N.ar 1 LIG -0.300
208 C158 5.1972 68.4514 64.3147 C.ar 1 LIG 0.095
209 C159 5.6274 68.0432 62.9079 C.3 1 LIG -0.076
210 C160 4.4892 68.2430 61.9071 C.3 1 LIG -0.133
211 C161 3.3096 67.3844 62.3592 C.3 1 LIG -0.130
212 C162 2.8139 67.7413 63.7781 C.3 1 LIG -0.075
213 C163 3.8724 68.2768 64.7702 C.ar 1 LIG -0.165
214 C164 3.5661 68.6924 66.0998 C.ar 1 LIG 0.151
215 N23 2.2813 68.5707 66.6772 N.pl3 1 LIG -0.518
216 C165 1.2679 67.5536 66.4371 C.3 1 LIG -0.002
217 C166 0.5875 67.0922 67.7352 C.3 1 LIG -0.134
218 C167 1.5157 66.2549 68.6321 C.3 1 LIG -0.130
219 C168 0.8336 65.7908 69.9341 C.3 1 LIG -0.127
220 C169 -0.6579 65.4362 69.7766 C.3 1 LIG -0.126
221 C170 -1.3607 65.0133 71.0813 C.3 1 LIG -0.113
222 C171 -0.6786 63.8118 71.7514 C.3 1 LIG 0.021
223 S1 -0.6475 62.3048 70.7447 S.3 1 LIG -0.335
224 C172 -2.0608 61.3793 71.3086 C.ar 1 LIG -0.011
225 C173 -2.1458 61.1528 72.7192 C.ar 1 LIG 0.084
226 C174 -1.1960 61.5849 73.6939 C.ar 1 LIG -0.171
227 C175 -1.3914 61.3155 75.0457 C.ar 1 LIG -0.127
228 C176 -2.5163 60.6215 75.4739 C.ar 1 LIG -0.124
229 C177 -3.4653 60.1821 74.5566 C.ar 1 LIG -0.165
230 C178 -3.2941 60.4379 73.1740 C.ar 1 LIG 0.111
231 N24 -4.2433 59.9776 72.3192 N.ar 1 LIG -0.250
232 C179 -4.1093 60.1718 70.9828 C.ar 1 LIG 0.049
233 C180 -3.0474 60.9140 70.4252 C.ar 1 LIG -0.060
234 C181 -3.0253 61.2648 68.9279 C.3 1 LIG -0.077
235 C182 -4.0429 60.4798 68.0785 C.3 1 LIG -0.133
236 C183 -5.3922 60.3494 68.7962 C.3 1 LIG -0.134
237 C184 -5.1970 59.5620 70.0992 C.3 1 LIG -0.074
238 H17 2.1789 69.0455 67.5632 H 1 LIG 0.249
239 C185 -1.6629 65.8172 75.7083 C.3 1 LIG -0.144
240 C186 -1.2170 64.3684 75.6319 C.2 1 LIG -0.086
241 C187 -1.7932 63.4042 76.3883 C.2 1 LIG -0.207
242 C188 -1.3651 61.9331 76.3761 C.3 1 LIG -0.044
243 C189 -2.2848 61.1065 75.4530 C.3 1 LIG -0.106
244 C190 -2.0115 61.3780 73.9721 C.ar 1 LIG 0.183
245 C191 -0.8427 61.9860 73.4782 C.ar 1 LIG -0.212
246 C192 -0.6619 62.1023 72.0747 C.ar 1 LIG 0.282
247 N25 0.5362 62.7501 71.6908 N.pl3 1 LIG -0.492
248 C193 1.1205 62.8825 70.3672 C.3 1 LIG -0.014
249 C194 1.6284 64.3061 70.0915 C.3 1 LIG -0.155
250 C195 0.5303 65.3754 70.2292 C.3 1 LIG -0.124
251 C196 1.0142 66.7782 69.8197 C.3 1 LIG -0.127
252 C197 1.4935 66.8525 68.3595 C.3 1 LIG -0.138
253 C198 2.0079 68.2497 67.9784 C.3 1 LIG -0.006
254 N26 2.5618 68.2968 66.6340 N.pl3 1 LIG -0.520
255 C199 3.8618 68.6747 66.2145 C.ar 1 LIG 0.293
256 C200 4.2159 68.2923 64.8690 C.ar 1 LIG 0.083
257 C201 3.3670 67.5374 63.9974 C.ar 1 LIG -0.214
258 C202 3.7734 67.1971 62.7075 C.ar 1 LIG -0.137
259 C203 5.0201 67.5857 62.2281 C.ar 1 LIG -0.000
260 C204 5.8841 68.3242 63.0296 C.ar 1 LIG -0.361
261 C205 5.4806 68.6726 64.3377 C.ar 1 LIG 0.310
262 C206 6.0263 69.7806 66.3940 C.ar 1 LIG 0.179
263 C207 4.8031 69.4100 66.9963 C.ar 1 LIG -0.263
264 C208 4.5514 69.8859 68.4424 C.3 1 LIG -0.075
265 C209 5.8094 70.3538 69.2009 C.3 1 LIG -0.135
266 C210 6.6713 71.2752 68.3369 C.3 1 LIG -0.130
267 C211 7.1650 70.5124 67.1024 C.3 1 LIG -0.114
268 C212 -1.6859 61.5809 71.1843 C.ar 1 LIG 0.047
269 C213 -1.6624 61.6079 69.7526 C.ar 1 LIG -0.228
270 C214 -2.7040 61.0804 68.9906 C.ar 1 LIG -0.126
271 C215 -3.8127 60.5034 69.5972 C.ar 1 LIG 0.176
272 Cl8 -5.0881 59.8589 68.6289 Cl 1 LIG -0.062
273 C216 -3.8965 60.4429 70.9820 C.ar 1 LIG -0.357
274 C217 -2.8457 60.9752 71.7611 C.ar 1 LIG 0.329
275 C218 0.1752 62.5377 74.5114 C.3 1 LIG -0.018
276 C219 -0.0047 64.0660 74.7391 C.3 1 LIG -0.098
277 C220 0.0939 61.8364 75.8839 C.3 1 LIG -0.139
278 H18 1.0621 63.1845 72.4356 H 1 LIG 0.267
279 H19 1.9532 67.9395 65.9118 H 1 LIG 0.280
280 N27 6.3102 69.3998 65.1421 N.pl3 1 LIG -0.283
281 H20 7.2098 69.6668 64.7691 H 1 LIG 0.325
282 N28 -2.9309 60.9083 73.1235 N.pl3 1 LIG -0.294
283 H21 -3.7462 60.4656 73.5220 H 1 LIG 0.327
284 C221 7.1166 70.8195 68.5078 C.ar 1 LIG -0.001
285 C222 7.2572 70.3304 67.2161 C.ar 1 LIG -0.361
286 C223 6.1576 69.6974 66.5948 C.ar 1 LIG 0.308
287 C224 5.3382 68.6213 64.6118 C.ar 1 LIG 0.177
288 C225 4.0809 68.3845 65.1966 C.ar 1 LIG -0.260
289 C226 3.0420 67.6076 64.3590 C.3 1 LIG -0.072
290 C227 2.5727 68.2810 63.0579 C.3 1 LIG -0.133
291 C228 3.5236 68.1105 61.8674 C.3 1 LIG -0.136
292 C229 4.9017 68.7575 62.0450 C.3 1 LIG -0.124
293 C230 5.7585 68.2062 63.1998 C.3 1 LIG -0.110
294 C231 3.8285 68.8587 66.5142 C.ar 1 LIG 0.295
295 N29 2.5216 68.6118 66.9955 N.pl3 1 LIG -0.525
296 C232 1.9262 68.9713 68.2722 C.3 1 LIG -0.005
297 C233 1.8015 67.7716 69.2285 C.3 1 LIG -0.138
298 C234 0.6767 66.7862 68.8519 C.3 1 LIG -0.126
299 C235 0.5657 65.5983 69.8269 C.3 1 LIG -0.126
300 C236 1.8386 64.7338 69.9144 C.3 1 LIG -0.137
301 C237 1.5902 63.2930 70.3924 C.3 1 LIG -0.015
302 N30 1.0392 63.2361 71.7350 N.pl3 1 LIG -0.492
303 C238 -0.1305 62.5764 72.1789 C.ar 1 LIG 0.296
304 C239 -1.1537 61.9853 71.3353 C.ar 1 LIG -0.040
305 C240 -1.1733 61.9323 69.9032 C.ar 1 LIG -0.117
306 C241 -2.2291 61.3241 69.2250 C.ar 1 LIG -0.234
307 C242 -3.2701 60.7660 69.9568 C.ar 1 LIG 0.129
308 N31 -3.3189 60.7800 71.3080 N.ar 1 LIG -0.319
309 C243 -2.2859 61.3752 71.9590 C.ar 1 LIG 0.356
310 C244 -1.4427 61.9224 74.1362 C.ar 1 LIG 0.165
311 C245 -0.2864 62.5113 73.5890 C.ar 1 LIG -0.221
312 C246 0.7248 63.1031 74.5854 C.3 1 LIG -0.071
313 C247 0.2517 64.3816 75.3059 C.3 1 LIG -0.132
314 C248 -1.1550 64.3086 75.9288 C.3 1 LIG -0.139
315 C249 -1.4653 62.9566 76.5934 C.3 1 LIG -0.125
316 C250 -1.7442 61.7670 75.6365 C.3 1 LIG -0.110
317 C251 4.8932 69.5326 67.2401 C.ar 1 LIG 0.083
318 C252 4.8174 70.0618 68.5698 C.ar 1 LIG -0.214
319 C253 5.9070 70.6861 69.1762 C.ar 1 LIG -0.138
320 H22 1.9141 68.0990 66.3728 H 1 LIG 0.281
321 H23 1.5645 63.7350 72.4388 H 1 LIG 0.264
322 N32 6.2978 69.2270 65.3203 N.pl3 1 LIG -0.278
323 H24 7.1922 69.3571 64.8701 H 1 LIG 0.324
324 N33 -2.3577 61.3817 73.3225 N.pl3 1 LIG -0.218
325 H25 -3.1630 60.9472 73.7497 H 1 LIG 0.309
326 C254 3.8558 63.7067 64.4293 C.3 1 LIG -0.144
327 C255 3.7150 65.1306 63.9229 C.2 1 LIG -0.085
328 C256 4.5101 65.6206 62.9425 C.2 1 LIG -0.207
329 C257 4.3922 67.0362 62.3683 C.3 1 LIG -0.044
330 C258 2.9624 67.5615 62.6132 C.3 1 LIG -0.138
331 C259 2.6758 67.4598 64.1263 C.3 1 LIG -0.018
332 C260 2.5508 65.9534 64.4939 C.3 1 LIG -0.098
333 C261 3.7357 68.1789 65.0025 C.ar 1 LIG -0.213
334 C262 5.0259 68.3426 64.4654 C.ar 1 LIG 0.183
335 C263 5.4174 67.9799 63.0314 C.3 1 LIG -0.105
336 C264 5.8218 69.4038 66.4623 C.ar 1 LIG 0.329
337 C265 6.9230 70.0005 67.1154 C.ar 1 LIG -0.358
338 C266 6.7668 70.4801 68.4092 C.ar 1 LIG 0.176
339 Cl9 8.1021 71.2091 69.2243 Cl 1 LIG -0.063
340 C267 5.5382 70.3732 69.0485 C.ar 1 LIG -0.126
341 C268 4.4457 69.7878 68.4100 C.ar 1 LIG -0.226
342 C269 4.5372 69.2712 67.0768 C.ar 1 LIG 0.046
343 C270 3.4687 68.6405 66.3184 C.ar 1 LIG 0.283
344 N34 2.1421 68.4182 66.7590 N.pl3 1 LIG -0.491
345 C271 1.5234 68.8100 68.0133 C.3 1 LIG -0.015
346 C272 2.0060 67.9644 69.2049 C.3 1 LIG -0.155
347 C273 1.5872 66.4824 69.1359 C.3 1 LIG -0.124
348 C274 0.1056 66.2314 69.4784 C.3 1 LIG -0.127
349 C275 -0.0999 65.0838 70.4828 C.3 1 LIG -0.126
350 C276 0.7474 63.8454 70.1430 C.3 1 LIG -0.141
351 C277 0.3404 62.5963 70.9390 C.3 1 LIG -0.014
352 N35 -0.9032 62.0177 70.4539 N.pl3 1 LIG -0.487
353 C278 -1.9456 61.3878 71.1772 C.ar 1 LIG 0.281
354 C279 -3.0317 60.8737 70.3790 C.ar 1 LIG 0.052
355 C280 -3.1169 61.0070 68.9557 C.ar 1 LIG -0.236
356 C281 -4.1966 60.4861 68.2436 C.ar 1 LIG -0.126
357 C282 -5.2257 59.8178 68.8986 C.ar 1 LIG -0.003
358 C283 -5.1943 59.6568 70.2799 C.ar 1 LIG -0.355
359 C284 -4.1034 60.1804 71.0089 C.ar 1 LIG 0.319
360 C285 -3.0569 60.4817 73.1466 C.ar 1 LIG 0.172
361 C286 -1.9780 61.2061 72.5919 C.ar 1 LIG -0.220
362 C287 -0.8783 61.6952 73.5570 C.3 1 LIG -0.069
363 C288 -1.2742 61.6922 75.0470 C.3 1 LIG -0.139
364 C289 -1.9769 60.3907 75.4365 C.3 1 LIG -0.131
365 C290 -3.2783 60.2473 74.6394 C.3 1 LIG -0.113
366 H26 1.5349 67.9353 66.1124 H 1 LIG 0.267
367 H27 -1.0691 62.1411 69.4654 H 1 LIG 0.265
368 N36 5.9811 68.9346 65.1886 N.pl3 1 LIG -0.295
369 H28 6.8867 69.0473 64.7564 H 1 LIG 0.327
370 N37 -4.0456 60.0290 72.3647 N.pl3 1 LIG -0.291
371 H29 -4.8073 59.5432 72.8159 H 1 LIG 0.326
372 C291 -5.6996 59.3485 70.1249 C.3 1 LIG -0.006
373 C292 -3.9086 60.7786 69.0330 C.3 1 LIG 0.031
374 C293 -2.3911 61.0792 69.0342 C.3 1 LIG -0.131
375 C294 -1.8512 61.3421 70.4367 C.2 1 LIG -0.118
376 C295 -2.5329 61.0904 71.5791 C.2 1 LIG -0.179
377 C296 -1.9219 61.3384 72.8920 C.2 1 LIG 0.151
378 N38 -2.6845 61.3784 73.9717 N.2 1 LIG -0.268
379 S2 -1.7194 61.6677 75.2913 S.3 1 LIG 0.352
380 N39 -0.2707 61.7269 74.4886 N.2 1 LIG -0.430
381 C297 -0.5167 61.5387 73.2014 C.2 1 LIG 0.349
382 O6 0.4743 61.4947 72.2669 O.3 1 LIG -0.384
383 C298 1.8345 61.5640 72.6955 C.3 1 LIG 0.206
384 C299 2.7453 61.5886 71.4594 C.3 1 LIG -0.228
385 C300 3.0138 63.0178 70.9519 C.3 1 LIG 0.200
386 O7 1.8117 63.6965 70.6047 O.3 1 LIG -0.422
387 C301 1.9865 64.9001 69.8604 C.3 1 LIG 0.112
388 C302 0.6151 65.5422 69.6114 C.2 1 LIG 0.500
389 O8 -0.3140 65.3711 70.4032 O.2 1 LIG -0.501
390 N40 0.5045 66.2837 68.4942 N.am 1 LIG -0.595
391 C303 -0.7061 66.9803 68.0589 C.3 1 LIG 0.126
392 C304 -0.4431 68.1828 67.1292 C.3 1 LIG -0.153
393 C305 0.3645 69.3043 67.8067 C.3 1 LIG -0.135
394 C306 1.8463 68.9402 67.9893 C.3 1 LIG -0.007
395 N41 2.4908 68.5721 66.7375 N.pl3 1 LIG -0.517
396 C307 3.8144 68.8303 66.3013 C.ar 1 LIG 0.296
397 C308 4.1224 68.3996 64.9589 C.ar 1 LIG 0.082
398 C309 3.2046 67.7062 64.1060 C.ar 1 LIG -0.211
399 C310 3.5666 67.3183 62.8164 C.ar 1 LIG -0.139
400 C311 4.8352 67.5969 62.3189 C.ar 1 LIG -0.001
401 C312 5.7665 68.2708 63.1017 C.ar 1 LIG -0.363
402 C313 5.4077 68.6679 64.4092 C.ar 1 LIG 0.312
403 C314 6.0638 69.7572 66.4433 C.ar 1 LIG 0.178
404 C315 4.8218 69.4944 67.0636 C.ar 1 LIG -0.264
405 C316 4.6301 69.9958 68.5102 C.3 1 LIG -0.076
406 C317 5.9327 70.3646 69.2475 C.3 1 LIG -0.135
407 C318 6.8510 71.2114 68.3652 C.3 1 LIG -0.130
408 C319 7.2658 70.4049 67.1290 C.3 1 LIG -0.113
409 C320 -3.9532 60.5072 71.5482 C.3 1 LIG 0.091
410 H30 1.3118 66.3759 67.8948 H 1 LIG 0.307
411 H31 1.9118 68.0435 66.1009 H 1 LIG 0.281
412 N42 -4.2314 59.8131 70.1927 N.4 1 LIG -0.447
413 N43 6.3024 69.3367 65.1945 N.pl3 1 LIG -0.289
414 H32 7.2169 69.5229 64.8091 H 1 LIG 0.324
415 O9 0.2694 63.3083 70.5709 O.2 1 LIG -0.533
416 C321 -0.4470 63.8856 71.3913 C.2 1 LIG 0.483
417 C322 -0.8872 65.3417 71.1699 C.3 1 LIG -0.152
418 C323 -0.5014 65.9211 69.7905 C.3 1 LIG -0.119
419 C324 0.9073 66.5411 69.7793 C.3 1 LIG -0.130
420 C325 1.2246 67.2813 68.4678 C.3 1 LIG -0.128
421 C326 1.5399 66.3280 67.2985 C.3 1 LIG -0.134
422 C327 1.6976 67.0415 65.9451 C.3 1 LIG -0.003
423 N44 2.1789 68.4149 66.0688 N.pl3 1 LIG -0.529
424 C328 3.5194 68.5970 65.6913 C.ar 1 LIG 0.169
425 C329 3.9120 68.2239 64.3875 C.ar 1 LIG -0.177
426 C330 2.9626 67.6892 63.3031 C.3 1 LIG -0.073
427 C331 3.2043 68.4224 61.9624 C.3 1 LIG -0.129
428 C332 4.6994 68.5662 61.5724 C.3 1 LIG -0.133
429 C333 5.6802 67.9786 62.6116 C.3 1 LIG -0.076
430 C334 5.2556 68.3778 64.0213 C.ar 1 LIG 0.107
431 N45 6.1850 68.9089 64.8438 N.ar 1 LIG -0.317
432 C335 5.8261 69.3094 66.0875 C.ar 1 LIG 0.163
433 C336 6.8469 69.8664 66.8918 C.ar 1 LIG -0.168
434 C337 6.5670 70.3021 68.1783 C.ar 1 LIG 0.090
435 Cl10 7.8231 70.9797 69.1488 Cl 1 LIG -0.141
436 C338 5.2813 70.1947 68.6864 C.ar 1 LIG -0.138
437 C339 4.2417 69.6524 67.9321 C.ar 1 LIG 0.056
438 Cl11 2.6977 69.5957 68.7182 Cl 1 LIG -0.128
439 C340 4.4888 69.1854 66.5866 C.ar 1 LIG 0.061
440 N46 -0.9026 63.2996 72.5127 N.am 1 LIG -0.588
441 C341 -0.6261 61.9203 72.9124 C.3 1 LIG 0.113
442 C342 -1.8531 60.9954 72.7910 C.3 1 LIG -0.146
443 C343 -2.3952 60.9391 71.3774 C.ar 1 LIG -0.293
444 C344 -1.7657 61.3551 70.2182 C.ar 1 LIG -0.116
445 N47 -2.5725 61.1426 69.1312 N.pl3 1 LIG -0.226
446 C345 -3.7602 60.5775 69.5372 C.ar 1 LIG 0.100
447 C346 -4.8851 60.1810 68.8055 C.ar 1 LIG -0.255
448 C347 -5.9465 59.6311 69.5245 C.ar 1 LIG -0.163
449 C348 -5.8974 59.4821 70.9077 C.ar 1 LIG -0.168
450 C349 -4.7773 59.8787 71.6358 C.ar 1 LIG -0.290
451 C350 -3.6797 60.4365 70.9576 C.ar 1 LIG 0.265
452 H33 1.9963 68.7766 66.9944 H 1 LIG 0.254
453 H34 -1.4832 63.8388 73.1384 H 1 LIG 0.300
454 H35 -2.2924 61.3816 68.1908 H 1 LIG 0.291
455 O10 -0.4474 61.8077 73.8108 O.2 1 LIG -0.494
456 C351 -0.8852 61.9165 72.6635 C.2 1 LIG 0.485
457 N48 -0.3032 62.6527 71.7010 N.am 1 LIG -0.579
458 C352 0.9180 63.4402 71.8673 C.3 1 LIG 0.109
459 C353 1.9090 63.3271 70.6893 C.3 1 LIG -0.153
460 C354 1.5862 64.2535 69.4999 C.3 1 LIG -0.126
461 C355 1.8108 65.7418 69.8218 C.3 1 LIG -0.127
462 C356 1.4440 66.6710 68.6509 C.3 1 LIG -0.129
463 C357 1.7686 68.1486 68.9317 C.3 1 LIG -0.136
464 C358 1.4445 69.0647 67.7416 C.3 1 LIG 0.004
465 N49 2.1096 68.6507 66.5182 N.pl3 1 LIG -0.556
466 C359 3.4660 68.8168 66.1477 C.ar 1 LIG 0.175
467 C360 3.7621 68.4377 64.8145 C.ar 1 LIG -0.180
468 C361 2.6536 67.9942 63.8298 C.3 1 LIG -0.071
469 C362 3.1592 67.3934 62.5053 C.3 1 LIG -0.128
470 C363 4.3547 68.1775 61.9579 C.3 1 LIG -0.132
471 C364 5.5074 68.0834 62.9629 C.3 1 LIG -0.075
472 C365 5.0938 68.5398 64.3623 C.ar 1 LIG 0.110
473 N50 6.0801 69.0670 65.1172 N.ar 1 LIG -0.326
474 C366 5.8292 69.4471 66.3889 C.ar 1 LIG 0.164
475 C367 6.9243 69.9595 67.1268 C.ar 1 LIG -0.169
476 C368 6.7552 70.3611 68.4449 C.ar 1 LIG 0.087
477 Cl12 8.0973 70.9799 69.3364 Cl 1 LIG -0.151
478 C369 5.5092 70.2631 69.0461 C.ar 1 LIG -0.141
479 C370 4.4165 69.7660 68.3417 C.ar 1 LIG -0.145
480 C371 4.5320 69.3371 66.9811 C.ar 1 LIG 0.041
481 C372 -2.0895 61.2484 72.2445 C.ar 1 LIG -0.144
482 N51 -2.9670 60.6892 73.1476 N.pl3 1 LIG 0.128
483 N52 -4.0632 60.1037 72.6433 N.2 1 LIG -0.244
484 C373 -3.9166 60.2961 71.3012 C.ar 1 LIG -0.037
485 C374 -4.7956 59.8828 70.2881 C.ar 1 LIG -0.100
486 C375 -4.4735 60.1802 68.9654 C.ar 1 LIG -0.118
487 C376 -3.3091 60.8717 68.6442 C.ar 1 LIG -0.136
488 C377 -2.4208 61.2923 69.6329 C.ar 1 LIG -0.084
489 C378 -2.7143 61.0060 70.9785 C.ar 1 LIG -0.079
490 H36 -0.7221 62.6620 70.7827 H 1 LIG 0.310
491 H37 1.5290 68.1502 65.8606 H 1 LIG 0.265
492 H38 -2.8070 60.7057 74.1448 H 1 LIG 0.259
493 C379 -3.4448 60.7806 68.6005 C.3 1 LIG -0.006
494 C380 -5.1091 59.3345 69.8571 C.3 1 LIG 0.033
495 C381 -5.9971 59.2817 71.1222 C.3 1 LIG -0.131
496 C382 -5.2198 59.6158 72.3913 C.2 1 LIG -0.121
497 C383 -3.9797 60.1594 72.4091 C.2 1 LIG -0.182
498 C384 -3.3119 60.4808 73.6784 C.2 1 LIG 0.079
499 N53 -3.9516 60.2891 74.8197 N.2 1 LIG -0.225
500 S3 -2.9539 60.7344 76.0674 S.3 1 LIG 0.315
501 N54 -1.6465 61.1803 75.1515 N.2 1 LIG -0.285
502 C385 -1.9673 60.9928 73.8804 C.2 1 LIG 0.289
503 O11 -1.0950 61.2247 72.8601 O.3 1 LIG -0.336
504 C386 0.1978 61.7518 73.1522 C.3 1 LIG 0.208
505 C387 0.0335 63.2177 73.5855 C.3 1 LIG -0.234
506 C388 -0.4324 64.1502 72.4486 C.3 1 LIG 0.208
507 O12 0.4370 64.1317 71.3206 O.3 1 LIG -0.447
508 C389 0.2446 65.1763 70.3693 C.3 1 LIG 0.208
509 C390 -1.1949 65.1043 69.8244 C.3 1 LIG -0.199
510 C391 -1.4562 66.1365 68.7175 C.2 1 LIG 0.485
511 O13 -2.6128 66.4397 68.4193 O.2 1 LIG -0.527
512 N55 -0.3753 66.6564 68.1095 N.am 1 LIG -0.581
513 C392 -0.4191 67.5877 66.9847 C.3 1 LIG 0.122
514 C393 0.1032 68.9906 67.3472 C.3 1 LIG -0.165
515 C394 1.6138 69.0239 67.6171 C.3 1 LIG -0.012
516 N56 2.3832 68.6315 66.4470 N.pl3 1 LIG -0.486
517 C395 3.7564 68.8307 66.1648 C.ar 1 LIG 0.280
518 C396 4.1831 68.4296 64.8469 C.ar 1 LIG 0.052
519 C397 3.3286 67.8100 63.8795 C.ar 1 LIG -0.237
520 C398 3.8027 67.4559 62.6173 C.ar 1 LIG -0.126
521 C399 5.1255 67.6965 62.2606 C.ar 1 LIG -0.004
522 C400 5.9998 68.2976 63.1601 C.ar 1 LIG -0.355
523 C401 5.5272 68.6608 64.4408 C.ar 1 LIG 0.319
524 C402 6.0142 69.6484 66.5726 C.ar 1 LIG 0.172
525 C403 4.7043 69.4227 67.0508 C.ar 1 LIG -0.219
526 C404 4.3814 69.8832 68.4867 C.3 1 LIG -0.070
527 C405 5.6150 70.1448 69.3727 C.3 1 LIG -0.139
528 C406 6.6621 70.9791 68.6328 C.3 1 LIG -0.131
529 C407 7.1653 70.2122 67.4041 C.3 1 LIG -0.113
530 C408 -3.2337 60.4851 71.1068 C.3 1 LIG 0.086
531 H39 0.5415 66.3739 68.4245 H 1 LIG 0.309
532 H40 1.8553 68.1417 65.7389 H 1 LIG 0.264
533 N57 -4.2205 60.5942 69.9192 N.4 1 LIG -0.448
534 N58 6.3626 69.2620 65.3383 N.pl3 1 LIG -0.292
535 H41 7.3191 69.4212 65.0560 H 1 LIG 0.325
536 C409 1.2371 65.6828 69.8258 C.3 1 LIG -0.126
537 C410 1.6289 67.0444 69.2194 C.3 1 LIG -0.123
538 C411 0.6068 67.5571 68.1820 C.3 1 LIG -0.167
539 C412 1.1414 68.6593 67.2440 C.3 1 LIG -0.087
540 C413 3.4189 68.4201 66.0982 C.ar 1 LIG 0.732
541 N59 4.0440 68.0035 64.9472 N.pl3 1 LIG -0.218
542 C414 3.5366 66.9721 63.9851 C.3 1 LIG -0.139
543 C415 3.4395 67.5458 62.5484 C.3 1 LIG -0.146
544 C416 4.7350 68.2603 62.0798 C.3 1 LIG -0.142
545 C417 5.8709 68.2790 63.1369 C.3 1 LIG -0.110
546 C418 5.3164 68.5697 64.5412 C.ar 1 LIG 0.235
547 N60 6.0019 69.3243 65.3262 N.2 1 LIG -0.466
548 C419 5.5311 69.6312 66.6184 C.ar 1 LIG 0.198
549 C420 6.3815 70.3803 67.4345 C.ar 1 LIG -0.103
550 C421 6.0044 70.6778 68.7404 C.ar 1 LIG -0.043
551 C422 4.7865 70.2183 69.2330 C.ar 1 LIG -0.128
552 C423 3.9302 69.4792 68.4166 C.ar 1 LIG -0.116
553 C424 4.2605 69.1934 67.0779 C.ar 1 LIG -0.092
554 C425 -0.1996 65.6231 70.3824 C.3 1 LIG -0.123
555 C426 -0.5668 64.2896 71.0616 C.3 1 LIG -0.167
556 C427 -0.1622 63.0720 70.2112 C.3 1 LIG -0.087
557 C428 -2.0466 61.3916 70.7528 C.ar 1 LIG 0.732
558 N61 -1.7982 61.1289 72.0894 N.pl3 1 LIG -0.218
559 C429 -0.5110 61.4868 72.7729 C.3 1 LIG -0.139
560 C430 -0.2149 60.6965 74.0621 C.3 1 LIG -0.146
561 C431 -1.3728 60.8698 75.0439 C.3 1 LIG -0.142
562 C432 -2.7011 60.3570 74.4543 C.3 1 LIG -0.110
563 C433 -2.8449 60.5519 72.9301 C.ar 1 LIG 0.235
564 N62 -3.9548 60.1305 72.4330 N.2 1 LIG -0.466
565 C434 -4.1976 60.1793 71.0504 C.ar 1 LIG 0.198
566 C435 -5.3896 59.6131 70.5934 C.ar 1 LIG -0.103
567 C436 -5.6817 59.6152 69.2319 C.ar 1 LIG -0.043
568 C437 -4.7867 60.1834 68.3286 C.ar 1 LIG -0.128
569 C438 -3.6006 60.7590 68.7841 C.ar 1 LIG -0.116
570 C439 -3.2810 60.7817 70.1577 C.ar 1 LIG -0.092
571 N63 2.1025 68.1665 66.2478 N.pl3 1 LIG -0.545
572 H42 1.7009 67.6009 65.5140 H 1 LIG 0.408
573 N64 -1.2954 62.1729 69.9410 N.pl3 1 LIG -0.545
574 H43 -1.6374 62.2161 68.9920 H 1 LIG 0.408
575 C440 -5.7234 59.6465 69.2236 C.ar 1 LIG -0.001
576 C441 -5.4754 59.5921 70.5912 C.ar 1 LIG -0.356
577 C442 -4.2708 60.1320 71.0940 C.ar 1 LIG 0.318
578 C443 -2.9003 60.5790 73.0116 C.ar 1 LIG 0.170
579 C444 -1.8749 61.1546 72.2282 C.ar 1 LIG -0.221
580 C445 -0.6278 61.6822 72.9678 C.3 1 LIG -0.069
581 C446 -0.4564 61.1557 74.4062 C.3 1 LIG -0.139
582 C447 -1.7699 61.2301 75.1859 C.3 1 LIG -0.130
583 C448 -2.8199 60.3350 74.5177 C.3 1 LIG -0.112
584 C449 -2.0814 61.2607 70.8199 C.ar 1 LIG 0.286
585 N65 -1.1968 61.8836 69.9049 N.pl3 1 LIG -0.491
586 C450 -0.0490 62.7387 70.1710 C.3 1 LIG -0.000
587 C451 -0.4041 63.9609 71.0292 C.3 1 LIG 0.128
588 O14 0.7506 64.7757 71.2091 O.3 1 LIG -0.449
589 C452 1.1983 65.4652 70.0450 C.3 1 LIG 0.153
590 C453 0.0620 66.2178 69.3302 C.3 1 LIG 0.153
591 O15 0.6115 67.0440 68.3126 O.3 1 LIG -0.449
592 C454 1.4726 68.0595 68.8131 C.3 1 LIG 0.128
593 C455 1.7291 69.1144 67.7282 C.3 1 LIG -0.000
594 N66 2.5065 68.5985 66.6107 N.pl3 1 LIG -0.491
595 C456 3.8469 68.8801 66.2472 C.ar 1 LIG 0.286
596 C457 4.2312 68.4639 64.9202 C.ar 1 LIG 0.052
597 C458 3.3440 67.8430 63.9834 C.ar 1 LIG -0.235
598 C459 3.7803 67.4670 62.7135 C.ar 1 LIG -0.123
599 C460 5.0964 67.6844 62.3193 C.ar 1 LIG -0.001
600 C461 6.0028 68.2810 63.1895 C.ar 1 LIG -0.356
601 C462 5.5694 68.6638 64.4782 C.ar 1 LIG 0.318
602 C463 6.1358 69.6413 66.5944 C.ar 1 LIG 0.170
603 C464 4.8190 69.5023 67.0872 C.ar 1 LIG -0.221
604 C465 4.5466 69.9794 68.5294 C.3 1 LIG -0.069
605 C466 5.6239 70.9097 69.1218 C.3 1 LIG -0.139
606 C467 7.0326 70.3832 68.8450 C.3 1 LIG -0.130
607 C468 7.2778 70.3370 67.3327 C.3 1 LIG -0.112
608 C469 -3.2945 60.7290 70.2477 C.ar 1 LIG 0.052
609 C470 -3.6054 60.7598 68.8503 C.ar 1 LIG -0.235
610 C471 -4.7975 60.2254 68.3623 C.ar 1 LIG -0.123
611 H44 -1.3548 61.6784 68.9286 H 1 LIG 0.267
612 H45 1.9964 67.9947 65.9822 H 1 LIG 0.267
613 N67 -4.0077 60.0965 72.4334 N.pl3 1 LIG -0.289
614 H46 -4.6961 59.6688 73.0355 H 1 LIG 0.325
615 N68 6.4420 69.2460 65.3521 N.pl3 1 LIG -0.289
616 H47 7.3900 69.3958 65.0385 H 1 LIG 0.325
617 O16 1.2032 59.7513 72.6616 O.2 1 LIG -0.534
618 C472 0.8656 60.9179 72.4580 C.2 1 LIG 0.480
619 C473 -0.3370 61.5030 73.2193 C.3 1 LIG -0.151
620 C474 -1.7193 60.8859 72.8866 C.3 1 LIG -0.114
621 C475 -2.0950 60.9596 71.4167 C.ar 1 LIG -0.295
622 C476 -1.3431 61.4874 70.3828 C.ar 1 LIG -0.120
623 N69 -2.0217 61.3881 69.1967 N.pl3 1 LIG -0.227
624 C477 -3.2440 60.7920 69.4088 C.ar 1 LIG 0.100
625 C478 -4.2779 60.4779 68.5199 C.ar 1 LIG -0.255
626 C479 -5.4113 59.8677 69.0569 C.ar 1 LIG -0.163
627 C480 -5.5166 59.5799 70.4147 C.ar 1 LIG -0.169
628 C481 -4.4853 59.8909 71.2988 C.ar 1 LIG -0.289
629 C482 -3.3218 60.5084 70.8079 C.ar 1 LIG 0.265
630 N70 1.5138 61.7375 71.6097 N.am 1 LIG -0.587
631 C483 2.6723 61.3851 70.7868 C.3 1 LIG 0.116
632 C484 3.4709 62.6068 70.2877 C.3 1 LIG -0.153
633 C485 2.6199 63.7113 69.6292 C.3 1 LIG -0.126
634 C486 1.8446 64.5609 70.6521 C.3 1 LIG -0.128
635 C487 0.8424 65.5284 69.9960 C.3 1 LIG -0.128
636 C488 1.5024 66.4711 68.9733 C.3 1 LIG -0.129
637 C489 0.5583 67.5809 68.4774 C.3 1 LIG -0.136
638 C490 1.1606 68.4026 67.3269 C.3 1 LIG 0.004
639 N71 2.4937 68.8970 67.6263 N.pl3 1 LIG -0.556
640 C491 3.6304 68.9440 66.7831 C.ar 1 LIG 0.175
641 C492 4.7911 69.4859 67.3895 C.ar 1 LIG -0.181
642 C493 4.7659 70.0571 68.8277 C.3 1 LIG -0.071
643 C494 6.1467 70.3928 69.4213 C.3 1 LIG -0.128
644 C495 7.0512 71.0620 68.3832 C.3 1 LIG -0.132
645 C496 7.2849 70.0820 67.2286 C.3 1 LIG -0.075
646 C497 5.9747 69.5727 66.6276 C.ar 1 LIG 0.110
647 N72 6.0239 69.2431 65.3201 N.ar 1 LIG -0.327
648 C498 4.9352 68.7241 64.7120 C.ar 1 LIG 0.164
649 C499 5.0776 68.3698 63.3482 C.ar 1 LIG -0.169
650 C500 4.0128 67.8121 62.6538 C.ar 1 LIG 0.088
651 Cl13 4.1974 67.3807 60.9928 Cl 1 LIG -0.152
652 C501 2.8020 67.5974 63.2951 C.ar 1 LIG -0.141
653 C502 2.6346 67.9420 64.6334 C.ar 1 LIG -0.145
654 C503 3.6950 68.5266 65.3964 C.ar 1 LIG 0.041
655 H48 -1.6409 61.7204 68.3224 H 1 LIG 0.291
656 H49 1.1578 62.6748 71.4921 H 1 LIG 0.302
657 H50 2.6237 69.2430 68.5661 H 1 LIG 0.265
658 O17 0.1014 63.0597 69.5662 O.2 1 LIG -0.533
659 C504 -0.2524 61.9615 69.9973 C.2 1 LIG 0.480
660 C505 -1.7260 61.7270 70.3667 C.3 1 LIG -0.151
661 C506 -2.5519 61.0789 69.2267 C.3 1 LIG -0.114
662 C507 -3.8804 60.4874 69.6724 C.ar 1 LIG -0.291
663 C508 -4.9428 60.1076 68.8722 C.ar 1 LIG -0.128
664 N73 -5.9511 59.5778 69.6336 N.pl3 1 LIG -0.227
665 C509 -5.5889 59.5947 70.9614 C.ar 1 LIG 0.100
666 C510 -6.2714 59.1638 72.1043 C.ar 1 LIG -0.258
667 C511 -5.6193 59.3197 73.3274 C.ar 1 LIG -0.161
668 C512 -4.3474 59.8784 73.4155 C.ar 1 LIG -0.169
669 C513 -3.6680 60.3068 72.2766 C.ar 1 LIG -0.284
670 C514 -4.2820 60.1709 71.0198 C.ar 1 LIG 0.265
671 N74 0.5793 60.9136 70.1379 N.am 1 LIG -0.588
672 C515 1.9818 60.8973 69.7309 C.3 1 LIG 0.116
673 C516 2.6951 62.2411 69.9802 C.3 1 LIG -0.153
674 C517 3.6891 62.6152 68.8671 C.3 1 LIG -0.126
675 C518 2.9962 62.9076 67.5241 C.3 1 LIG -0.128
676 C519 3.9898 63.1827 66.3811 C.3 1 LIG -0.129
677 C520 3.3020 63.2961 65.0065 C.3 1 LIG -0.129
678 C521 4.2247 63.7791 63.8700 C.3 1 LIG -0.128
679 C522 4.5644 65.2808 63.9226 C.3 1 LIG -0.139
680 C523 3.3232 66.1646 64.1156 C.3 1 LIG -0.002
681 N75 3.6456 67.5801 64.2565 N.pl3 1 LIG -0.533
682 C524 3.3760 68.1164 65.5288 C.ar 1 LIG 0.164
683 C525 2.1008 67.9816 66.1159 C.ar 1 LIG -0.137
684 C526 0.8914 67.3222 65.4382 C.3 1 LIG -0.066
685 C527 -0.3679 68.2086 65.5906 C.3 1 LIG -0.133
686 C528 -0.5767 68.7910 67.0142 C.3 1 LIG -0.133
687 C529 0.5131 68.3801 68.0290 C.3 1 LIG -0.074
688 C530 1.8945 68.5171 67.3977 C.ar 1 LIG 0.108
689 N76 2.8490 69.1931 68.0799 N.ar 1 LIG -0.333
690 C531 4.0727 69.3615 67.5200 C.ar 1 LIG 0.169
691 C532 5.0503 70.0785 68.2518 C.ar 1 LIG -0.160
692 C533 6.3214 70.2748 67.7197 C.ar 1 LIG 0.082
693 Cl14 7.5031 71.1505 68.6230 Cl 1 LIG -0.150
694 C534 6.6449 69.7692 66.4652 C.ar 1 LIG -0.129
695 C535 5.7050 69.0601 65.7223 C.ar 1 LIG -0.167
696 C536 4.3920 68.8392 66.2309 C.ar 1 LIG 0.009
697 H51 -6.8123 59.2344 69.2331 H 1 LIG 0.290
698 H52 0.2120 60.0517 70.5141 H 1 LIG 0.301
699 H53 4.5910 67.7704 63.9566 H 1 LIG 0.255
700 Cl15 -5.4108 59.7272 69.5979 Cl 1 LIG -0.061
701 C537 -3.8978 60.4796 69.9487 C.ar 1 LIG 0.139
702 C538 -3.1656 61.0804 68.9269 C.ar 1 LIG -0.122
703 C539 -1.9427 61.6911 69.2035 C.ar 1 LIG -0.106
704 C540 -1.4208 61.7159 70.5118 C.ar 1 LIG -0.101
705 C541 -2.1825 61.0907 71.5354 C.ar 1 LIG 0.197
706 C542 -3.4081 60.4844 71.2530 C.ar 1 LIG -0.101
707 N77 -1.7429 61.0522 72.8755 N.2 1 LIG -0.416
708 C543 -0.6092 61.5729 73.1785 C.ar 1 LIG 0.209
709 C544 0.0192 61.5917 74.5530 C.3 1 LIG -0.120
710 C545 1.4650 61.9295 74.2429 C.3 1 LIG -0.159
711 C546 1.4051 62.7782 72.9778 C.3 1 LIG -0.138
712 N78 0.2508 62.2317 72.2300 N.pl3 1 LIG -0.216
713 C547 -0.1205 62.3556 70.9117 C.ar 1 LIG 0.734
714 C548 1.8596 63.7537 70.0733 C.3 1 LIG -0.092
715 C549 1.6637 65.2794 70.1258 C.3 1 LIG -0.165
716 C550 0.8027 65.7893 68.9577 C.3 1 LIG -0.123
717 C551 0.9000 67.3112 68.7487 C.3 1 LIG -0.126
718 C552 -0.1550 67.8379 67.7604 C.3 1 LIG -0.123
719 C553 -0.0179 67.2389 66.3444 C.3 1 LIG -0.165
720 C554 0.9698 67.9896 65.4269 C.3 1 LIG -0.092
721 C555 3.4579 68.5818 65.6533 C.ar 1 LIG 0.734
722 C556 4.4909 69.1798 66.5672 C.ar 1 LIG -0.101
723 C557 4.2812 69.5106 67.9203 C.ar 1 LIG -0.106
724 C558 5.2976 70.0773 68.6891 C.ar 1 LIG -0.122
725 C559 6.5480 70.3266 68.1271 C.ar 1 LIG 0.139
726 Cl16 7.7993 71.0306 69.0848 Cl 1 LIG -0.061
727 C560 6.7890 70.0065 66.7927 C.ar 1 LIG -0.101
728 C561 5.7768 69.4352 66.0190 C.ar 1 LIG 0.197
729 N79 6.0912 69.1285 64.6778 N.2 1 LIG -0.416
730 C562 5.2023 68.5707 63.9381 C.ar 1 LIG 0.209
731 C563 5.3812 68.1464 62.4989 C.3 1 LIG -0.120
732 C564 4.2370 67.1674 62.3113 C.3 1 LIG -0.159
733 C565 3.1364 67.6754 63.2369 C.3 1 LIG -0.138
734 N80 3.8692 68.2581 64.3826 N.pl3 1 LIG -0.216
735 N81 0.5893 63.0202 69.9745 N.pl3 1 LIG -0.547
736 H54 0.1706 63.0195 69.0557 H 1 LIG 0.419
737 N82 2.2005 68.4162 66.1149 N.pl3 1 LIG -0.547
738 H55 2.0709 68.6894 67.0782 H 1 LIG 0.419
739 C566 6.3687 69.0865 66.1842 C.3 1 LIG -0.137
740 C567 5.3923 68.7034 65.0863 C.2 1 LIG -0.115
741 C568 5.6855 68.8834 63.7825 C.2 1 LIG -0.163
742 C569 4.7326 68.5583 62.6358 C.3 1 LIG -0.043
743 C570 5.0830 67.1671 62.0549 C.3 1 LIG -0.110
744 C571 4.6064 66.0226 62.9578 C.ar 1 LIG 0.090
745 C572 3.7298 66.1992 63.9952 C.ar 1 LIG -0.262
746 C573 3.4171 64.9873 64.7566 C.ar 1 LIG 0.021
747 C574 3.9445 63.7909 64.4149 C.ar 1 LIG -0.393
748 C575 4.8381 63.6264 63.2782 C.ar 1 LIG 0.743
749 O18 5.3009 62.5451 62.9235 O.2 1 LIG -0.631
750 N83 5.1172 64.7873 62.6244 N.pl3 1 LIG -0.331
751 C576 3.1370 67.5816 64.3740 C.3 1 LIG 0.173
752 C577 4.0264 68.1770 65.5362 C.3 1 LIG -0.103
753 C578 3.2733 68.5792 63.1560 C.3 1 LIG -0.086
754 C579 2.2417 68.4110 62.0110 C.3 1 LIG -0.131
755 C580 0.8174 68.2681 62.5450 C.3 1 LIG -0.152
756 C581 0.7658 67.1333 63.5726 C.3 1 LIG -0.007
757 N84 1.6607 67.5084 64.6921 N.am 1 LIG -0.276
758 C582 1.1262 67.4908 65.9493 C.2 1 LIG 0.468
759 O19 1.7724 67.1798 66.9522 O.2 1 LIG -0.546
760 C583 -0.3589 67.8913 66.1341 C.3 1 LIG -0.169
761 C584 0.1694 69.6067 67.8774 C.3 1 LIG -0.007
762 C585 -0.4119 67.2126 68.6242 C.3 1 LIG 0.027
763 C586 -1.5713 66.1923 68.6969 C.3 1 LIG -0.155
764 C587 -1.3233 65.0466 69.6965 C.3 1 LIG -0.124
765 C588 -0.9008 65.5171 71.1024 C.3 1 LIG -0.127
766 C589 -0.4487 64.3628 72.0149 C.3 1 LIG -0.126
767 C590 0.6007 63.4529 71.3502 C.3 1 LIG -0.123
768 C591 1.0347 62.2792 72.2450 C.3 1 LIG -0.155
769 C592 -0.0387 61.1771 72.3246 C.3 1 LIG 0.036
770 C593 -1.1435 61.8355 74.5601 C.3 1 LIG -0.007
771 C594 -2.5440 60.7884 72.6969 C.3 1 LIG 0.102
772 C595 -2.9976 60.7586 71.2386 C.ar 1 LIG -0.059
773 C596 -2.2021 61.3403 70.2456 C.ar 1 LIG -0.146
774 C597 -2.6541 61.3163 68.9243 C.ar 1 LIG -0.074
775 C598 -3.8820 60.7219 68.6273 C.ar 1 LIG -0.132
776 C599 -4.6229 60.1676 69.6724 C.ar 1 LIG -0.007
777 N85 -4.2004 60.1808 70.9631 N.ar 1 LIG -0.233
778 H56 5.7469 64.6981 61.8409 H 1 LIG 0.325
779 N86 -0.6228 68.3211 67.5545 N.4 1 LIG -0.215
780 N87 -1.3202 61.6787 73.0331 N.4 1 LIG -0.442
781 C600 -3.8063 60.4804 68.3148 C.3 1 LIG -0.007
782 C601 -5.2499 59.2814 70.0228 C.3 1 LIG 0.032
783 C602 -5.8932 59.4270 71.4216 C.3 1 LIG -0.135
784 C603 -4.8889 59.8749 72.4786 C.2 1 LIG -0.121
785 C604 -3.6522 60.3533 72.2055 C.2 1 LIG -0.190
786 C605 -2.7553 60.7828 73.2871 C.2 1 LIG 0.080
787 N88 -3.2498 61.0146 74.4916 N.2 1 LIG -0.223
788 S4 -2.0151 61.5059 75.4861 S.3 1 LIG 0.348
789 N89 -0.7923 61.4095 74.3720 N.2 1 LIG -0.273
790 C606 -1.3193 60.9970 73.2295 C.2 1 LIG 0.277
791 O20 -0.5728 60.7800 72.1081 O.3 1 LIG -0.340
792 C607 0.8546 60.8552 72.1691 C.3 1 LIG 0.214
793 C608 1.4961 60.7851 70.7665 C.3 1 LIG -0.179
794 C609 1.1320 61.9700 69.8517 C.3 1 LIG -0.154
795 C610 1.4379 63.3469 70.4644 C.3 1 LIG -0.040
796 C611 1.4602 65.8380 69.8268 C.3 1 LIG -0.041
797 C612 1.1477 66.7668 68.6442 C.3 1 LIG -0.158
798 C613 1.7845 68.1604 68.8087 C.3 1 LIG -0.135
799 C614 1.6682 69.0553 67.5619 C.3 1 LIG -0.002
800 N90 2.4612 68.5744 66.4392 N.pl3 1 LIG -0.500
801 C615 3.8018 68.8785 66.0948 C.ar 1 LIG 0.269
802 C616 4.2062 68.4857 64.7665 C.ar 1 LIG 0.056
803 C617 3.3353 67.8727 63.8091 C.ar 1 LIG -0.249
804 C618 3.7906 67.5189 62.5392 C.ar 1 LIG -0.114
805 C619 5.1104 67.7501 62.1661 C.ar 1 LIG 0.002
806 C620 6.0015 68.3390 63.0568 C.ar 1 LIG -0.346
807 C621 5.5489 68.7005 64.3452 C.ar 1 LIG 0.312
808 C622 6.0804 69.6512 66.4826 C.ar 1 LIG 0.172
809 C623 4.7575 69.4980 66.9551 C.ar 1 LIG -0.216
810 C624 4.4611 69.9597 68.3972 C.3 1 LIG -0.069
811 C625 5.5196 70.8980 69.0095 C.3 1 LIG -0.140
812 C626 6.9364 70.3823 68.7539 C.3 1 LIG -0.131
813 C627 7.2079 70.3444 67.2457 C.3 1 LIG -0.116
814 C628 -3.1470 60.4813 70.7609 C.3 1 LIG 0.087
815 H57 1.9611 67.9925 65.7826 H 1 LIG 0.269
816 N91 -4.3312 60.4937 69.7638 N.4 1 LIG -0.443
817 N92 0.8752 64.4448 69.5488 N.4 1 LIG -0.266
818 N93 6.4062 69.2746 65.2395 N.pl3 1 LIG -0.264
819 H58 7.3579 69.4333 64.9421 H 1 LIG 0.328
820 C629 -1.0659 61.4561 74.9699 C.ar 1 LIG -0.242
821 C630 -0.9163 61.6861 73.6026 C.ar 1 LIG -0.104
822 C631 -1.9014 61.2265 72.6691 C.ar 1 LIG -0.024
823 C632 -1.8877 61.3882 71.2269 C.ar 1 LIG 0.306
824 N94 -0.8794 62.0231 70.4641 N.pl3 1 LIG -0.500
825 C633 0.3320 62.6746 70.9328 C.3 1 LIG -0.012
826 C634 0.0422 63.8994 71.8143 C.3 1 LIG -0.140
827 C635 -0.8970 64.9130 71.1371 C.3 1 LIG -0.127
828 C636 -0.3210 65.4800 69.8248 C.3 1 LIG -0.127
829 C637 1.2036 65.7089 69.8464 C.3 1 LIG -0.127
830 C638 1.7467 66.5015 68.6412 C.3 1 LIG -0.127
831 C639 1.0018 67.8335 68.4196 C.3 1 LIG -0.140
832 C640 1.6349 68.7426 67.3512 C.3 1 LIG -0.012
833 N95 2.9720 69.1899 67.7070 N.pl3 1 LIG -0.500
834 C641 4.1348 69.2153 66.9024 C.ar 1 LIG 0.306
835 C642 4.2375 68.7672 65.5259 C.ar 1 LIG -0.024
836 C643 3.1957 68.2082 64.7166 C.ar 1 LIG -0.104
837 C644 3.4459 67.8157 63.4021 C.ar 1 LIG -0.242
838 C645 4.7238 67.9754 62.8804 C.ar 1 LIG 0.131
839 N96 5.7530 68.4990 63.5844 N.ar 1 LIG -0.327
840 C646 5.4989 68.8789 64.8635 C.ar 1 LIG 0.362
841 C647 6.4937 69.8346 66.8230 C.ar 1 LIG 0.173
842 C648 5.2855 69.7474 67.5400 C.ar 1 LIG -0.254
843 C649 5.2558 70.2934 68.9846 C.3 1 LIG -0.072
844 C650 6.6426 70.3486 69.6514 C.3 1 LIG -0.137
845 C651 7.6551 71.0470 68.7361 C.3 1 LIG -0.131
846 C652 7.8310 70.2649 67.4246 C.3 1 LIG -0.114
847 C653 -2.9641 60.8622 70.4659 C.ar 1 LIG -0.254
848 C654 -4.0075 60.1834 71.1234 C.ar 1 LIG 0.173
849 C655 -5.2760 59.6724 70.4416 C.3 1 LIG -0.114
850 C656 -5.0987 59.5258 68.9221 C.3 1 LIG -0.131
851 C657 -4.4221 60.7704 68.3355 C.3 1 LIG -0.137
852 C658 -3.0110 60.9529 68.9246 C.3 1 LIG -0.072
853 C659 -2.9999 60.5356 73.2686 C.ar 1 LIG 0.362
854 N97 -3.1560 60.3084 74.5984 N.ar 1 LIG -0.327
855 C660 -2.1882 60.7720 75.4213 C.ar 1 LIG 0.131
856 H59 -1.0108 62.0233 69.4628 H 1 LIG 0.273
857 H60 3.0753 69.5317 68.6517 H 1 LIG 0.273
858 N98 6.5518 69.4022 65.5583 N.pl3 1 LIG -0.233
859 H61 7.4428 69.4573 65.0864 H 1 LIG 0.310
860 N99 -3.9886 60.0605 72.4553 N.pl3 1 LIG -0.233
861 H62 -4.7678 59.5895 72.8921 H 1 LIG 0.310
862 O21 -2.4506 62.9854 75.3152 O.2 1 LIG -0.533
863 C661 -1.5860 62.3339 74.7270 C.2 1 LIG 0.480
864 C662 -1.7579 60.8187 74.5451 C.3 1 LIG -0.151
865 C663 -2.9644 60.4391 73.6588 C.3 1 LIG -0.114
866 C664 -2.7173 60.7491 72.1962 C.ar 1 LIG -0.291
867 C665 -1.6074 61.3577 71.6385 C.ar 1 LIG -0.128
868 N100 -1.7473 61.4566 70.2788 N.pl3 1 LIG -0.227
869 C666 -2.9544 60.9176 69.8952 C.ar 1 LIG 0.100
870 C667 -3.5406 60.7860 68.6316 C.ar 1 LIG -0.258
871 C668 -4.7972 60.1831 68.5764 C.ar 1 LIG -0.161
872 C669 -5.4457 59.7307 69.7222 C.ar 1 LIG -0.169
873 C670 -4.8611 59.8622 70.9804 C.ar 1 LIG -0.284
874 C671 -3.5948 60.4619 71.0893 C.ar 1 LIG 0.265
875 N101 -0.4788 62.8841 74.1962 N.am 1 LIG -0.588
876 C672 -0.1457 64.3072 74.2285 C.3 1 LIG 0.116
877 C673 -0.8487 65.1505 73.1454 C.3 1 LIG -0.153
878 C674 -0.1294 65.0828 71.7864 C.3 1 LIG -0.126
879 C675 0.3862 63.6750 71.4372 C.3 1 LIG -0.128
880 C676 0.9708 63.5969 70.0153 C.3 1 LIG -0.129
881 C677 2.2405 64.4468 69.8297 C.3 1 LIG -0.129
882 C678 1.9435 65.9571 69.8016 C.3 1 LIG -0.129
883 C679 1.0350 66.3739 68.6315 C.3 1 LIG -0.128
884 C680 0.6872 67.8763 68.6509 C.3 1 LIG -0.139
885 C681 1.8907 68.8026 68.4023 C.3 1 LIG -0.002
886 N102 2.2683 68.8671 66.9964 N.pl3 1 LIG -0.534
887 C682 3.5823 68.9770 66.4803 C.ar 1 LIG 0.164
888 C683 4.7029 69.4805 67.1985 C.ar 1 LIG -0.138
889 C684 4.5992 70.0625 68.6251 C.3 1 LIG -0.065
890 C685 5.8938 70.6578 69.2244 C.3 1 LIG -0.133
891 C686 6.8549 71.2010 68.1669 C.3 1 LIG -0.133
892 C687 7.2033 70.0602 67.2090 C.3 1 LIG -0.074
893 C688 5.9487 69.5200 66.5287 C.ar 1 LIG 0.108
894 N103 6.1061 69.1562 65.2359 N.ar 1 LIG -0.332
895 C689 5.0537 68.6846 64.5349 C.ar 1 LIG 0.169
896 C690 5.2722 68.3009 63.1892 C.ar 1 LIG -0.161
897 C691 4.2232 67.8050 62.4220 C.ar 1 LIG 0.082
898 Cl17 4.5019 67.3420 60.7827 Cl 1 LIG -0.149
899 C692 2.9520 67.6811 62.9697 C.ar 1 LIG -0.129
900 C693 2.7102 68.0525 64.2892 C.ar 1 LIG -0.167
901 C694 3.7583 68.5691 65.1138 C.ar 1 LIG 0.009
902 H63 -1.0412 61.8708 69.6875 H 1 LIG 0.290
903 H64 0.1781 62.2824 73.7211 H 1 LIG 0.301
904 H65 1.6216 68.3973 66.3792 H 1 LIG 0.256
905 O22 -0.0309 65.7775 70.2106 O.2 1 LIG -0.434
906 C695 1.1437 65.7091 69.8478 C.2 1 LIG 0.423
907 C696 1.8485 66.8573 69.1118 C.3 1 LIG -0.191
908 C697 0.9081 67.9646 68.5922 C.3 1 LIG -0.132
909 C698 1.6751 69.1125 67.9187 C.3 1 LIG -0.012
910 N104 2.3624 68.6884 66.7082 N.pl3 1 LIG -0.500
911 C699 3.7141 68.8808 66.3288 C.ar 1 LIG 0.286
912 C700 4.0497 68.4607 64.9900 C.ar 1 LIG 0.067
913 C701 3.1311 67.8287 64.0919 C.ar 1 LIG -0.225
914 C702 3.5200 67.4492 62.8076 C.ar 1 LIG -0.131
915 C703 4.8167 67.6782 62.3595 C.ar 1 LIG -0.002
916 C704 5.7508 68.2901 63.1888 C.ar 1 LIG -0.358
917 C705 5.3658 68.6761 64.4920 C.ar 1 LIG 0.315
918 C706 6.0024 69.6818 66.5747 C.ar 1 LIG 0.175
919 C707 4.7257 69.4726 67.1428 C.ar 1 LIG -0.242
920 C708 4.5048 69.9546 68.5915 C.3 1 LIG -0.072
921 C709 5.7956 70.2346 69.3861 C.3 1 LIG -0.137
922 C710 6.7940 71.0460 68.5591 C.3 1 LIG -0.130
923 C711 7.2111 70.2441 67.3209 C.3 1 LIG -0.113
924 C712 1.9757 64.4535 70.1240 C.3 1 LIG -0.191
925 C713 1.1784 63.1349 69.9914 C.3 1 LIG -0.132
926 C714 0.0123 62.9536 70.9852 C.3 1 LIG -0.012
927 N105 -0.9754 61.9908 70.5193 N.pl3 1 LIG -0.500
928 C715 -2.0344 61.3743 71.2298 C.ar 1 LIG 0.286
929 C716 -3.1128 60.8653 70.4179 C.ar 1 LIG 0.067
930 C717 -3.1799 60.9994 68.9939 C.ar 1 LIG -0.225
931 C718 -4.2522 60.4821 68.2682 C.ar 1 LIG -0.131
932 C719 -5.2920 59.8175 68.9100 C.ar 1 LIG -0.002
933 C720 -5.2782 59.6562 70.2915 C.ar 1 LIG -0.358
934 C721 -4.1953 60.1766 71.0344 C.ar 1 LIG 0.315
935 C722 -3.1793 60.4806 73.1861 C.ar 1 LIG 0.175
936 C723 -2.0900 61.1998 72.6450 C.ar 1 LIG -0.242
937 C724 -1.0066 61.6937 73.6260 C.3 1 LIG -0.072
938 C725 -1.4343 61.7122 75.1070 C.3 1 LIG -0.137
939 C726 -2.1424 60.4141 75.4988 C.3 1 LIG -0.130
940 C727 -3.4268 60.2566 74.6770 C.3 1 LIG -0.113
941 H66 1.7988 68.1476 66.0684 H 1 LIG 0.275
942 H67 -0.9368 61.7905 69.5304 H 1 LIG 0.275
943 N106 6.2640 69.2798 65.3244 N.pl3 1 LIG -0.288
944 H68 7.2001 69.4284 64.9762 H 1 LIG 0.325
945 N107 -4.1570 60.0274 72.3910 N.pl3 1 LIG -0.288
946 H69 -4.9272 59.5459 72.8321 H 1 LIG 0.325
947 O23 -1.2653 65.5138 70.9156 O.2 1 LIG -0.509
948 C728 -0.7245 65.3945 69.8107 C.2 1 LIG 0.467
949 N108 0.2376 64.4865 69.5479 N.am 1 LIG -0.556
950 C729 0.7653 63.5173 70.5059 C.3 1 LIG 0.109
951 C730 0.5522 62.0562 70.0714 C.3 1 LIG -0.043
952 N109 -0.8489 61.7571 69.8174 N.pl3 1 LIG -0.496
953 C731 -1.8177 61.2029 70.6905 C.ar 1 LIG 0.281
954 C732 -3.0417 60.7669 70.0632 C.ar 1 LIG 0.053
955 C733 -3.2864 60.8210 68.6533 C.ar 1 LIG -0.236
956 C734 -4.4943 60.3827 68.1112 C.ar 1 LIG -0.126
957 C735 -5.5011 59.8802 68.9289 C.ar 1 LIG -0.004
958 C736 -5.3193 59.8072 70.3061 C.ar 1 LIG -0.354
959 C737 -4.0987 60.2491 70.8634 C.ar 1 LIG 0.318
960 C738 -2.7828 60.5848 72.8410 C.ar 1 LIG 0.172
961 C739 -1.6821 61.0797 72.1062 C.ar 1 LIG -0.216
962 C740 -0.4308 61.5063 72.9022 C.3 1 LIG -0.070
963 C741 -0.3657 60.9684 74.3454 C.3 1 LIG -0.139
964 C742 -1.7035 61.1418 75.0660 C.3 1 LIG -0.131
965 C743 -2.7871 60.3300 74.3473 C.3 1 LIG -0.113
966 C744 -1.0770 66.2381 68.6354 C.2 1 LIG 0.467
967 O24 -2.2272 66.6252 68.4012 O.2 1 LIG -0.509
968 N110 -0.0176 66.5421 67.8573 N.am 1 LIG -0.556
969 C745 -0.0677 67.3714 66.6547 C.3 1 LIG 0.109
970 C746 1.2410 67.3433 65.8455 C.3 1 LIG -0.043
971 N111 2.3204 68.0543 66.5135 N.pl3 1 LIG -0.496
972 C747 3.5672 68.4785 65.9900 C.ar 1 LIG 0.281
973 C748 4.4068 69.2150 66.9035 C.ar 1 LIG 0.053
974 C749 4.0279 69.5657 68.2390 C.ar 1 LIG -0.236
975 C750 4.8886 70.2807 69.0712 C.ar 1 LIG -0.126
976 C751 6.1465 70.6739 68.6259 C.ar 1 LIG -0.004
977 C752 6.5685 70.3576 67.3388 C.ar 1 LIG -0.354
978 C753 5.7030 69.6331 66.4894 C.ar 1 LIG 0.318
979 C754 5.3559 68.6236 64.3411 C.ar 1 LIG 0.172
980 C755 4.0471 68.2072 64.6733 C.ar 1 LIG -0.216
981 C756 3.2539 67.4345 63.5985 C.3 1 LIG -0.070
982 C757 3.8075 67.5649 62.1661 C.3 1 LIG -0.139
983 C758 5.3240 67.3694 62.1374 C.3 1 LIG -0.131
984 C759 6.0026 68.4667 62.9658 C.3 1 LIG -0.113
985 H70 0.6295 64.4589 68.6171 H 1 LIG 0.330
986 H71 -1.1567 61.9283 68.8709 H 1 LIG 0.267
987 H72 0.8891 66.1816 68.1192 H 1 LIG 0.330
988 H73 2.1300 68.3205 67.4688 H 1 LIG 0.267
989 N112 -3.8984 60.1923 72.2128 N.pl3 1 LIG -0.286
990 H74 -4.6440 59.8189 72.7822 H 1 LIG 0.326
991 N113 6.0969 69.3056 65.2238 N.pl3 1 LIG -0.286
992 H75 7.0137 69.6055 64.9257 H 1 LIG 0.326
993 C760 6.8548 70.8162 68.0499 C.3 1 LIG 0.126
994 O25 6.2442 70.0838 66.9938 O.3 1 LIG -0.329
995 C761 4.9678 69.5893 67.1792 C.ar 1 LIG 0.189
996 C762 4.1783 69.7800 68.3234 C.ar 1 LIG -0.169
997 C763 2.8805 69.2652 68.3769 C.ar 1 LIG -0.087
998 C764 2.3396 68.5375 67.3072 C.ar 1 LIG -0.152
999 C765 0.8934 68.0662 67.3344 C.3 1 LIG 0.107
1000 C766 -1.4929 68.5791 66.5304 C.3 1 LIG 0.030
1001 C767 -1.8059 67.7332 67.7831 C.3 1 LIG -0.158
1002 C768 -1.7189 66.2190 67.5140 C.3 1 LIG -0.125
1003 C769 -1.7392 65.3578 68.7927 C.3 1 LIG -0.127
1004 C770 -0.7075 65.7716 69.8605 C.3 1 LIG -0.127
1005 C771 -0.5741 64.7333 70.9868 C.3 1 LIG -0.122
1006 C772 0.0901 63.4222 70.5226 C.3 1 LIG -0.176
1007 C773 0.0489 62.2790 71.5607 C.3 1 LIG -0.030
1008 N114 -1.2735 61.6024 71.6350 N.am 1 LIG -0.252
1009 C774 -2.0638 61.2840 70.5027 C.2 1 LIG 0.503
1010 O26 -1.7745 61.5164 69.3291 O.2 1 LIG -0.431
1011 C775 -3.3132 60.6288 71.0054 C.ar 1 LIG -0.097
1012 C776 -4.3794 60.1778 70.2219 C.ar 1 LIG -0.066
1013 C777 -5.4886 59.5848 70.8301 C.ar 1 LIG -0.087
1014 C778 -5.5356 59.4380 72.2192 C.ar 1 LIG -0.112
1015 C779 -4.4774 59.8793 73.0175 C.ar 1 LIG -0.018
1016 C780 -3.3821 60.4693 72.3874 C.ar 1 LIG -0.126
1017 S5 -1.9135 61.1029 73.1930 S.o2 1 LIG 0.852
1018 O27 -1.1118 60.0138 73.7608 O.2 1 LIG -0.476
1019 O28 -2.2310 62.2656 74.0290 O.2 1 LIG -0.476
1020 C781 0.2694 67.9783 64.7668 C.3 1 LIG 0.043
1021 C782 1.6790 68.2173 64.1762 C.3 1 LIG -0.134
1022 C783 2.8832 67.5655 64.9073 C.3 1 LIG -0.023
1023 C784 2.6100 66.0650 65.0985 C.2 1 LIG -0.188
1024 C785 3.2041 65.0791 64.4036 C.2 1 LIG -0.150
1025 C786 4.2948 65.3273 63.3808 C.3 1 LIG 0.217
1026 O29 5.1238 64.1901 63.2615 O.3 1 LIG -0.627
1027 C787 5.1106 66.5556 63.8258 C.3 1 LIG -0.182
1028 C788 4.2324 67.7956 64.1361 C.3 1 LIG 0.245
1029 O30 5.0619 68.6303 64.9423 O.3 1 LIG -0.290
1030 C789 4.4243 68.8437 66.1348 C.ar 1 LIG 0.129
1031 C790 3.1571 68.2865 66.1976 C.ar 1 LIG -0.123
1032 H76 5.5850 64.0590 64.0933 H 1 LIG 0.429
1033 N115 0.0166 68.5948 66.1684 N.4 1 LIG -0.437
1034 C791 -6.5325 58.8917 70.8592 C.3 1 LIG -0.005
1035 C792 -5.2103 60.1912 69.1266 C.3 1 LIG 0.032
1036 C793 -3.7759 60.4758 68.6249 C.3 1 LIG -0.130
1037 C794 -2.8397 60.8947 69.7541 C.2 1 LIG -0.124
1038 C795 -3.1280 60.7798 71.0725 C.2 1 LIG -0.176
1039 C796 -2.1469 61.1889 72.0892 C.2 1 LIG 0.149
1040 N116 -2.4773 61.1782 73.3698 N.2 1 LIG -0.237
1041 S6 -1.1699 61.6787 74.2617 S.3 1 LIG 0.379
1042 N117 -0.1375 61.9471 72.9939 N.2 1 LIG -0.446
1043 C797 -0.7848 61.6494 71.8779 C.2 1 LIG 0.344
1044 O31 -0.2218 61.7943 70.6447 O.3 1 LIG -0.389
1045 C798 1.1853 62.0142 70.5444 C.3 1 LIG 0.214
1046 C799 1.5332 63.3339 71.2492 C.3 1 LIG -0.175
1047 C800 1.1365 64.5729 70.4223 C.3 1 LIG -0.157
1048 C801 -0.3641 64.6620 70.0954 C.3 1 LIG -0.041
1049 C802 -2.0863 65.8809 68.6238 C.3 1 LIG -0.042
1050 C803 -2.2419 67.1164 67.7249 C.3 1 LIG -0.160
1051 C804 -1.1167 67.2335 66.6826 C.3 1 LIG -0.120
1052 C805 0.1076 68.0102 67.2070 C.3 1 LIG -0.139
1053 C806 1.2616 68.1173 66.1946 C.3 1 LIG -0.006
1054 N118 2.4474 68.7529 66.7518 N.pl3 1 LIG -0.498
1055 C807 3.7418 68.8849 66.1905 C.ar 1 LIG 0.274
1056 C808 4.7362 69.4740 67.0539 C.ar 1 LIG 0.055
1057 C809 4.4926 69.8682 68.4088 C.ar 1 LIG -0.245
1058 C810 5.5013 70.4291 69.1916 C.ar 1 LIG -0.118
1059 C811 6.7776 70.6251 68.6747 C.ar 1 LIG -0.000
1060 C812 7.0698 70.2654 67.3632 C.ar 1 LIG -0.349
1061 C813 6.0539 69.6962 66.5634 C.ar 1 LIG 0.314
1062 C814 5.4257 68.7944 64.4311 C.ar 1 LIG 0.173
1063 C815 4.1093 68.5149 64.8619 C.ar 1 LIG -0.217
1064 C816 3.1461 67.8814 63.8365 C.3 1 LIG -0.069
1065 C817 3.8302 67.2535 62.6062 C.3 1 LIG -0.140
1066 C818 4.8978 68.1830 62.0280 C.3 1 LIG -0.131
1067 C819 6.0006 68.4138 63.0678 C.3 1 LIG -0.115
1068 C820 -4.4618 60.1805 71.5471 C.3 1 LIG 0.089
1069 H77 2.3428 69.0918 67.6973 H 1 LIG 0.267
1070 N119 -5.1295 59.3546 70.4201 N.4 1 LIG -0.449
1071 N120 -0.6053 65.7063 68.9933 N.4 1 LIG -0.263
1072 N121 6.3146 69.3392 65.2715 N.pl3 1 LIG -0.273
1073 H78 7.2498 69.4908 64.9223 H 1 LIG 0.327
1074 C821 1.4856 65.8555 69.8464 C.3 1 LIG -0.127
1075 C822 1.3152 66.8900 68.7162 C.3 1 LIG -0.127
1076 C823 2.0567 68.2185 68.9618 C.3 1 LIG -0.152
1077 C824 1.9726 69.1779 67.7646 C.3 1 LIG 0.005
1078 N122 2.5809 68.6318 66.5606 N.pl3 1 LIG -0.532
1079 C825 3.9023 68.8800 66.1289 C.ar 1 LIG 0.333
1080 C826 4.2621 68.4843 64.7896 C.ar 1 LIG 0.066
1081 C827 3.3507 67.8852 63.8670 C.ar 1 LIG -0.221
1082 C828 3.7602 67.5193 62.5852 C.ar 1 LIG -0.134
1083 C829 5.0717 67.7255 62.1689 C.ar 1 LIG -0.001
1084 C830 6.0029 68.3034 63.0260 C.ar 1 LIG -0.359
1085 C831 5.6011 68.6816 64.3264 C.ar 1 LIG 0.318
1086 C832 6.1896 69.6335 66.4323 C.ar 1 LIG 0.163
1087 C833 4.8980 69.4846 66.9294 C.ar 1 LIG -0.287
1088 C834 4.8945 69.9766 68.3708 C.3 1 LIG -0.072
1089 C835 6.2427 70.6855 68.5513 C.3 1 LIG -0.138
1090 C836 7.1634 70.1825 67.4437 C.3 1 LIG -0.109
1091 C837 0.7821 64.5066 69.5853 C.3 1 LIG -0.127
1092 C838 0.9233 63.4912 70.7366 C.3 1 LIG -0.152
1093 C839 0.5416 62.0538 70.3437 C.3 1 LIG 0.005
1094 N123 -0.8560 61.9149 69.9631 N.pl3 1 LIG -0.532
1095 C840 -1.8547 61.3178 70.7641 C.ar 1 LIG 0.333
1096 C841 -3.0511 60.8429 70.1134 C.ar 1 LIG 0.066
1097 C842 -3.2743 60.9223 68.7045 C.ar 1 LIG -0.221
1098 C843 -4.4544 60.4457 68.1343 C.ar 1 LIG -0.134
1099 C844 -5.4505 59.8793 68.9235 C.ar 1 LIG -0.001
1100 C845 -5.2889 59.7792 70.3019 C.ar 1 LIG -0.359
1101 C846 -4.0981 60.2568 70.8924 C.ar 1 LIG 0.318
1102 C847 -2.8166 60.5989 72.8740 C.ar 1 LIG 0.163
1103 C848 -1.7566 61.1571 72.1655 C.ar 1 LIG -0.287
1104 C849 -0.6917 61.5713 73.1735 C.3 1 LIG -0.072
1105 C850 -1.1274 60.9316 74.4976 C.3 1 LIG -0.138
1106 C851 -2.6113 60.6033 74.3675 C.3 1 LIG -0.109
1107 H79 1.9492 68.2236 65.8868 H 1 LIG 0.292
1108 H80 -1.0676 62.0352 68.9829 H 1 LIG 0.292
1109 N124 6.5047 69.2440 65.1918 N.pl3 1 LIG -0.281
1110 H81 7.4521 69.3559 64.8606 H 1 LIG 0.327
1111 N125 -3.9223 60.1775 72.2503 N.pl3 1 LIG -0.281
1112 H82 -4.6791 59.7841 72.7909 H 1 LIG 0.327
1113 C852 2.1818 64.0109 70.1666 C.3 1 LIG -0.127
1114 C853 0.8751 64.8155 70.2874 C.3 1 LIG -0.127
1115 C854 1.0336 66.2895 69.8735 C.3 1 LIG -0.123
1116 C855 1.4995 66.4542 68.4160 C.3 1 LIG -0.166
1117 C856 1.7701 67.9243 68.0496 C.3 1 LIG -0.097
1118 C857 3.4496 68.5801 66.1980 C.ar 1 LIG 0.729
1119 N126 4.4133 69.2552 66.9288 N.pl3 1 LIG -0.214
1120 C858 4.2073 69.7039 68.3464 C.3 1 LIG -0.136
1121 C859 5.1376 70.8389 68.8163 C.3 1 LIG -0.145
1122 C860 6.5938 70.4188 68.6252 C.3 1 LIG -0.146
1123 C861 6.9072 70.1165 67.1475 C.3 1 LIG -0.110
1124 C862 5.7426 69.4762 66.3629 C.ar 1 LIG 0.243
1125 N127 6.0137 69.1830 65.1396 N.2 1 LIG -0.480
1126 C863 5.0312 68.6655 64.2802 C.ar 1 LIG 0.203
1127 C864 5.3963 68.4628 62.9475 C.ar 1 LIG -0.103
1128 C865 4.4630 67.9690 62.0399 C.ar 1 LIG -0.042
1129 C866 3.1689 67.6758 62.4625 C.ar 1 LIG -0.125
1130 C867 2.8056 67.8672 63.7954 C.ar 1 LIG -0.117
1131 C868 3.7304 68.3575 64.7411 C.ar 1 LIG -0.105
1132 C869 2.0793 62.6075 70.7903 C.3 1 LIG -0.123
1133 C870 1.4364 61.5720 69.8432 C.3 1 LIG -0.166
1134 C871 -0.0981 61.6776 69.7263 C.3 1 LIG -0.097
1135 C872 -2.0172 61.2099 71.3904 C.ar 1 LIG 0.729
1136 N128 -3.0370 60.8393 70.5305 N.pl3 1 LIG -0.214
1137 C873 -2.9982 61.0859 69.0510 C.3 1 LIG -0.136
1138 C874 -4.3752 61.1106 68.3604 C.3 1 LIG -0.145
1139 C875 -5.0961 59.7885 68.6203 C.3 1 LIG -0.146
1140 C876 -5.3061 59.5374 70.1268 C.3 1 LIG -0.110
1141 C877 -4.1865 60.0908 71.0343 C.ar 1 LIG 0.243
1142 N129 -4.3569 59.8805 72.2924 N.2 1 LIG -0.480
1143 C878 -3.4616 60.3961 73.2438 C.ar 1 LIG 0.203
1144 C879 -3.7793 60.1973 74.5891 C.ar 1 LIG -0.103
1145 C880 -2.9423 60.7009 75.5814 C.ar 1 LIG -0.042
1146 C881 -1.7894 61.3993 75.2317 C.ar 1 LIG -0.125
1147 C882 -1.4637 61.5883 73.8885 C.ar 1 LIG -0.117
1148 C883 -2.2857 61.0823 72.8603 C.ar 1 LIG -0.105
1149 N130 2.2898 68.0746 66.6811 N.pl3 1 LIG -0.532
1150 H83 1.7136 67.6402 65.9749 H 1 LIG 0.416
1151 N131 -0.7885 61.6481 71.0273 N.pl3 1 LIG -0.532
1152 H84 -0.2007 61.8996 71.8088 H 1 LIG 0.416
1153 C884 6.3459 70.6313 69.0499 C.ar 1 LIG -0.043
1154 C885 5.0466 70.4697 69.5223 C.ar 1 LIG -0.129
1155 C886 4.0720 69.8814 68.7161 C.ar 1 LIG -0.116
1156 C887 4.3743 69.4232 67.4194 C.ar 1 LIG -0.098
1157 C888 5.6935 69.6500 66.9444 C.ar 1 LIG 0.198
1158 C889 6.6709 70.2252 67.7591 C.ar 1 LIG -0.104
1159 N132 6.0795 69.3077 65.6329 N.2 1 LIG -0.469
1160 C890 5.2066 68.8783 64.7901 C.ar 1 LIG 0.249
1161 C891 5.6817 68.4790 63.3852 C.3 1 LIG -0.123
1162 C892 5.3376 67.0417 62.9311 C.3 1 LIG -0.134
1163 C893 3.9036 66.8563 62.4032 C.3 1 LIG -0.139
1164 C894 2.7786 67.1545 63.4108 C.3 1 LIG -0.148
1165 C895 2.8163 68.5703 64.0272 C.3 1 LIG -0.142
1166 N133 3.8069 68.7406 65.1377 N.pl3 1 LIG -0.217
1167 C896 3.4158 68.7686 66.4602 C.ar 1 LIG 0.724
1168 C897 1.7152 67.8986 68.1657 C.3 1 LIG -0.090
1169 C898 1.8316 66.4169 68.5658 C.3 1 LIG -0.167
1170 C899 1.0209 66.0882 69.8318 C.3 1 LIG -0.123
1171 C900 1.3672 64.7106 70.4247 C.3 1 LIG -0.126
1172 C901 1.2394 63.5665 69.4030 C.3 1 LIG -0.123
1173 C902 1.5716 62.1858 70.0066 C.3 1 LIG -0.167
1174 C903 0.5704 61.6942 71.0718 C.3 1 LIG -0.090
1175 C904 -1.9530 61.2250 71.1926 C.ar 1 LIG 0.724
1176 C905 -3.1119 60.7828 70.3480 C.ar 1 LIG -0.098
1177 C906 -3.2044 60.9340 68.9501 C.ar 1 LIG -0.116
1178 C907 -4.3226 60.4810 68.2499 C.ar 1 LIG -0.129
1179 C908 -5.3747 59.8690 68.9274 C.ar 1 LIG -0.043
1180 C909 -5.3169 59.7128 70.3101 C.ar 1 LIG -0.104
1181 C910 -4.2039 60.1733 71.0163 C.ar 1 LIG 0.198
1182 N134 -4.2051 59.9877 72.4129 N.2 1 LIG -0.469
1183 C911 -3.2488 60.4613 73.1338 C.ar 1 LIG 0.249
1184 C912 -3.2915 60.2056 74.6486 C.3 1 LIG -0.123
1185 C913 -1.9877 59.7146 75.3165 C.3 1 LIG -0.134
1186 C914 -0.9720 60.8275 75.6250 C.3 1 LIG -0.139
1187 C915 -0.3968 61.5475 74.3946 C.3 1 LIG -0.148
1188 C916 -1.4452 62.1857 73.4544 C.3 1 LIG -0.142
1189 N135 -2.1614 61.2293 72.5588 N.pl3 1 LIG -0.217
1190 N136 2.2644 68.1658 66.8309 N.pl3 1 LIG -0.532
1191 H85 1.7229 67.7927 66.0645 H 1 LIG 0.407
1192 N137 -0.8038 61.5546 70.5601 N.pl3 1 LIG -0.532
1193 H86 -0.8714 61.5450 69.5527 H 1 LIG 0.407
1194 C917 6.0826 69.1442 66.2726 C.3 1 LIG -0.136
1195 C918 5.2628 68.7641 65.0527 C.2 1 LIG -0.115
1196 C919 5.7432 68.9115 63.8016 C.2 1 LIG -0.162
1197 C920 4.9538 68.5911 62.5358 C.3 1 LIG -0.044
1198 C921 5.3366 67.1775 62.0354 C.3 1 LIG -0.108
1199 C922 4.6849 66.0670 62.8688 C.ar 1 LIG 0.089
1200 C923 3.6729 66.2936 63.7634 C.ar 1 LIG -0.264
1201 C924 3.2003 65.1060 64.4791 C.ar 1 LIG 0.027
1202 C925 3.7228 63.8850 64.2296 C.ar 1 LIG -0.389
1203 C926 4.7672 63.6684 63.2397 C.ar 1 LIG 0.743
1204 O32 5.2308 62.5644 62.9652 O.2 1 LIG -0.631
1205 N138 5.1880 64.8079 62.6253 N.pl3 1 LIG -0.332
1206 C927 3.0944 67.7056 64.0404 C.3 1 LIG 0.170
1207 C928 3.8323 68.2844 65.3110 C.3 1 LIG -0.099
1208 C929 3.4368 68.6707 62.8392 C.3 1 LIG -0.089
1209 C930 2.5742 68.4922 61.5634 C.3 1 LIG -0.129
1210 C931 1.0827 68.4363 61.8913 C.3 1 LIG -0.148
1211 C932 0.8164 67.3513 62.9427 C.3 1 LIG -0.002
1212 N139 1.5893 67.7108 64.1521 N.am 1 LIG -0.267
1213 C933 0.8951 67.7664 65.3227 C.2 1 LIG 0.461
1214 O33 1.3117 67.2913 66.3810 O.2 1 LIG -0.546
1215 C934 -0.4589 68.5151 65.3228 C.3 1 LIG -0.166
1216 C935 -2.9247 68.2849 65.6244 C.3 1 LIG -0.007
1217 C936 -1.3838 67.3106 67.4311 C.3 1 LIG 0.028
1218 C937 -2.1957 66.0747 67.8767 C.3 1 LIG -0.155
1219 C938 -1.9731 65.7365 69.3596 C.3 1 LIG -0.125
1220 C939 -0.4933 65.8198 69.7739 C.3 1 LIG -0.127
1221 C940 -0.1485 64.8891 70.9517 C.3 1 LIG -0.127
1222 C941 -0.9059 65.2091 72.2581 C.3 1 LIG -0.128
1223 C942 -0.3024 64.6175 73.5500 C.3 1 LIG -0.127
1224 C943 -0.0328 63.1015 73.4905 C.3 1 LIG -0.123
1225 C944 -1.3231 62.2648 73.4557 C.3 1 LIG -0.158
1226 C945 -1.0486 60.7797 73.1542 C.3 1 LIG 0.038
1227 C946 -2.4384 59.5677 74.9598 C.3 1 LIG -0.006
1228 C947 -3.5906 60.4934 72.8930 C.3 1 LIG 0.102
1229 C948 -3.6974 60.4709 71.3755 C.ar 1 LIG -0.224
1230 C949 -4.7973 59.8804 70.7424 C.ar 1 LIG -0.061
1231 C950 -4.8773 59.8885 69.3484 C.ar 1 LIG -0.165
1232 C951 -3.8496 60.4973 68.6257 C.ar 1 LIG 0.018
1233 N140 -2.7777 61.0831 69.2186 N.ar 1 LIG -0.202
1234 C952 -2.7165 61.0670 70.5748 C.ar 1 LIG 0.009
1235 H87 5.9224 64.6829 61.9446 H 1 LIG 0.324
1236 N141 -1.5462 67.6577 65.9229 N.4 1 LIG -0.216
1237 N142 -2.2815 59.8916 73.4579 N.4 1 LIG -0.451
1238 O34 -3.4260 60.1851 74.8879 O.2 1 LIG -0.592
1239 C953 -2.9060 60.5394 73.8330 C.ar 1 LIG 0.735
1240 C954 -1.5805 61.1369 73.7445 C.ar 1 LIG -0.348
1241 C955 -1.0315 61.5175 72.5691 C.ar 1 LIG -0.002
1242 C956 -1.7558 61.3418 71.3110 C.ar 1 LIG -0.339
1243 C957 -2.9974 60.7808 71.4176 C.ar 1 LIG 0.130
1244 C958 -3.8706 60.4551 70.2043 C.3 1 LIG -0.129
1245 C959 -3.3975 61.1678 68.9227 C.3 1 LIG -0.121
1246 C960 -1.8704 61.0778 68.7685 C.3 1 LIG -0.156
1247 C961 -1.1195 61.7126 69.9683 C.3 1 LIG 0.079
1248 C962 -0.4072 64.0347 70.8813 C.3 1 LIG -0.047
1249 C963 -0.7767 65.5251 70.8028 C.3 1 LIG -0.161
1250 C964 -0.5160 66.1528 69.4193 C.3 1 LIG -0.123
1251 C965 -1.7353 66.0711 68.4838 C.3 1 LIG -0.127
1252 C966 -1.4741 66.7109 67.1062 C.3 1 LIG -0.127
1253 C967 -1.2308 68.2322 67.1475 C.3 1 LIG -0.126
1254 C968 0.1647 68.6424 67.6665 C.3 1 LIG -0.141
1255 C969 1.3273 68.1845 66.7675 C.3 1 LIG -0.014
1256 N143 2.6192 68.6759 67.2255 N.pl3 1 LIG -0.488
1257 C970 3.8149 68.8800 66.4942 C.ar 1 LIG 0.281
1258 C971 4.8800 69.5315 67.2171 C.ar 1 LIG 0.052
1259 C972 4.7688 69.9956 68.5671 C.ar 1 LIG -0.237
1260 C973 5.8387 70.6186 69.2084 C.ar 1 LIG -0.125
1261 C974 7.0499 70.8084 68.5513 C.ar 1 LIG -0.003
1262 C975 7.2150 70.3758 67.2396 C.ar 1 LIG -0.355
1263 C976 6.1371 69.7408 66.5834 C.ar 1 LIG 0.319
1264 C977 5.3218 68.6835 64.5901 C.ar 1 LIG 0.172
1265 C978 4.0397 68.4730 65.1453 C.ar 1 LIG -0.220
1266 C979 2.9924 67.7582 64.2662 C.3 1 LIG -0.069
1267 C980 3.3262 67.7199 62.7614 C.3 1 LIG -0.139
1268 C981 4.7830 67.3205 62.5223 C.3 1 LIG -0.131
1269 C982 5.7143 68.3648 63.1486 C.3 1 LIG -0.113
1270 N144 -3.5316 60.4029 72.6304 N.pl3 1 LIG -0.323
1271 H88 2.6382 68.9799 68.1883 H 1 LIG 0.266
1272 H89 -4.4491 59.9838 72.6684 H 1 LIG 0.330
1273 N145 -1.1971 63.2453 69.8236 N.4 1 LIG -0.257
1274 N146 6.2767 69.2994 65.2987 N.pl3 1 LIG -0.290
1275 H90 7.1653 69.4529 64.8442 H 1 LIG 0.326
1276 O35 2.5843 63.9729 68.5318 O.2 1 LIG -0.532
1277 C983 2.7028 62.8713 67.9951 C.2 1 LIG 0.485
1278 C984 2.3313 61.6148 68.8002 C.3 1 LIG -0.200
1279 C985 1.4282 61.8318 70.0393 C.3 1 LIG 0.208
1280 O36 0.2859 62.6322 69.7519 O.3 1 LIG -0.470
1281 C986 -0.4980 62.9920 70.8839 C.3 1 LIG 0.196
1282 C987 -1.1917 61.7361 71.4315 C.3 1 LIG -0.171
1283 C988 -2.2718 61.2364 70.4942 C.ar 1 LIG -0.290
1284 C989 -2.3040 61.3316 69.1149 C.ar 1 LIG -0.122
1285 N147 -3.4582 60.7798 68.6238 N.pl3 1 LIG -0.226
1286 C990 -4.2239 60.3009 69.6628 C.ar 1 LIG 0.100
1287 C991 -5.4692 59.6626 69.6682 C.ar 1 LIG -0.256
1288 C992 -5.9858 59.2924 70.9099 C.ar 1 LIG -0.162
1289 C993 -5.2999 59.5435 72.0951 C.ar 1 LIG -0.169
1290 C994 -4.0607 60.1812 72.0890 C.ar 1 LIG -0.286
1291 C995 -3.4972 60.5739 70.8630 C.ar 1 LIG 0.265
1292 N148 3.1681 62.7136 66.7408 N.am 1 LIG -0.584
1293 C996 3.6152 63.7834 65.8456 C.3 1 LIG 0.116
1294 C997 4.3117 63.2635 64.5706 C.3 1 LIG -0.153
1295 C998 5.0022 64.3529 63.7259 C.3 1 LIG -0.125
1296 C999 4.0077 65.2618 62.9838 C.3 1 LIG -0.127
1297 C1000 4.6630 66.5523 62.4517 C.3 1 LIG -0.139
1298 C1001 4.9013 67.6252 63.5285 C.3 1 LIG -0.002
1299 N149 3.6972 67.9363 64.2814 N.pl3 1 LIG -0.534
1300 C1002 3.5749 68.4976 65.5746 C.ar 1 LIG 0.164
1301 C1003 2.2699 68.4300 66.1225 C.ar 1 LIG -0.137
1302 C1004 1.1164 67.7066 65.3864 C.3 1 LIG -0.065
1303 C1005 -0.2807 67.9076 66.0023 C.3 1 LIG -0.133
1304 C1006 -0.2303 67.8533 67.5314 C.3 1 LIG -0.133
1305 C1007 0.6548 68.9975 68.0368 C.3 1 LIG -0.074
1306 C1008 2.0461 68.9739 67.4039 C.ar 1 LIG 0.108
1307 N150 3.0407 69.4783 68.1639 N.ar 1 LIG -0.331
1308 C1009 4.2964 69.5545 67.6712 C.ar 1 LIG 0.169
1309 C1010 5.2774 70.1293 68.5156 C.ar 1 LIG -0.161
1310 C1011 6.5891 70.2586 68.0794 C.ar 1 LIG 0.083
1311 Cl18 7.7758 70.9644 69.1151 Cl 1 LIG -0.149
1312 C1012 6.9457 69.8239 66.8113 C.ar 1 LIG -0.128
1313 C1013 6.0016 69.2512 65.9639 C.ar 1 LIG -0.167
1314 C1014 4.6363 69.0909 66.3617 C.ar 1 LIG 0.009
1315 H91 -3.6717 60.7541 67.6369 H 1 LIG 0.291
1316 H92 3.2079 61.7786 66.3625 H 1 LIG 0.303
1317 H93 2.8308 67.7305 63.8050 H 1 LIG 0.256
1318 C1015 -6.2933 58.9838 73.0972 C.3 1 LIG -0.130
1319 C1016 -5.4739 59.4967 71.9281 C.ar 1 LIG 0.054
1320 C1017 -5.9116 59.3385 70.6150 C.ar 1 LIG -0.129
1321 C1018 -5.1217 59.8319 69.5805 C.ar 1 LIG -0.143
1322 C1019 -3.8975 60.4794 69.8837 C.ar 1 LIG 0.085
1323 C1020 -3.0527 61.0028 68.8796 C.ar 1 LIG -0.170
1324 C1021 -1.8606 61.6291 69.2249 C.ar 1 LIG -0.110
1325 C1022 -1.4686 61.7513 70.5582 C.ar 1 LIG -0.278
1326 C1023 -0.1522 62.4580 70.8740 C.3 1 LIG 0.020
1327 C1024 -1.0915 64.6792 69.9412 C.3 1 LIG -0.045
1328 C1025 -0.9730 65.5606 68.6866 C.3 1 LIG -0.160
1329 C1026 -2.2437 66.3758 68.3746 C.3 1 LIG -0.123
1330 C1027 -2.1432 67.1628 67.0555 C.3 1 LIG -0.127
1331 C1028 -0.8319 67.9593 66.9315 C.3 1 LIG -0.127
1332 C1029 -0.6880 69.0514 68.0067 C.3 1 LIG -0.127
1333 C1030 0.6720 69.7750 67.9470 C.3 1 LIG -0.138
1334 C1031 1.8879 68.8411 68.0829 C.3 1 LIG -0.006
1335 N151 2.5090 68.5254 66.8044 N.pl3 1 LIG -0.520
1336 C1032 3.8078 68.8449 66.3362 C.ar 1 LIG 0.293
1337 C1033 4.0990 68.4351 64.9840 C.ar 1 LIG 0.083
1338 C1034 3.1576 67.7910 64.1186 C.ar 1 LIG -0.214
1339 C1035 3.5050 67.4183 62.8206 C.ar 1 LIG -0.138
1340 C1036 4.7821 67.6640 62.3270 C.ar 1 LIG -0.001
1341 C1037 5.7376 68.2852 63.1241 C.ar 1 LIG -0.361
1342 C1038 5.3950 68.6633 64.4414 C.ar 1 LIG 0.311
1343 C1039 6.0985 69.6590 66.5070 C.ar 1 LIG 0.179
1344 C1040 4.8257 69.4938 67.0979 C.ar 1 LIG -0.263
1345 C1041 4.6508 69.9761 68.5530 C.3 1 LIG -0.075
1346 C1042 5.7442 70.9401 69.0537 C.3 1 LIG -0.135
1347 C1043 7.1404 70.4392 68.6820 C.3 1 LIG -0.130
1348 C1044 7.2780 70.3810 67.1563 C.3 1 LIG -0.114
1349 C1045 -2.2866 61.2469 71.5812 C.ar 1 LIG 0.228
1350 O37 -1.8973 61.3716 72.8947 O.3 1 LIG -0.499
1351 C1046 -3.5162 60.6008 71.2561 C.ar 1 LIG 0.092
1352 N152 -4.3083 60.1087 72.2558 N.ar 1 LIG -0.201
1353 H94 1.9087 68.0483 66.1476 H 1 LIG 0.280
1354 H95 -2.3188 62.1153 73.3330 H 1 LIG 0.384
1355 N153 0.1055 63.7174 70.0299 N.4 1 LIG -0.273
1356 N154 6.3189 69.2661 65.2460 N.pl3 1 LIG -0.284
1357 H96 7.2376 69.4341 64.8623 H 1 LIG 0.325
1358 C1047 -4.8582 60.1879 68.4231 C.ar 1 LIG -0.122
1359 C1048 -5.2433 59.8791 69.7233 C.ar 1 LIG -0.162
1360 C1049 -4.3818 60.1677 70.8097 C.ar 1 LIG 0.131
1361 N155 -4.8005 59.8436 72.0557 N.ar 1 LIG -0.284
1362 C1050 -4.0162 60.1156 73.1259 C.ar 1 LIG 0.073
1363 C1051 -2.7291 60.6836 73.0065 C.ar 1 LIG -0.113
1364 C1052 -1.8178 60.8208 74.2428 C.3 1 LIG -0.072
1365 C1053 -2.4750 60.4505 75.5889 C.3 1 LIG -0.132
1366 C1054 -3.4722 59.2955 75.4549 C.3 1 LIG -0.133
1367 C1055 -4.5826 59.7166 74.4864 C.3 1 LIG -0.075
1368 C1056 -2.2844 61.0373 71.7140 C.ar 1 LIG -0.095
1369 C1057 -0.8954 61.6542 71.4919 C.3 1 LIG -0.086
1370 C1058 -0.9655 63.1032 70.9729 C.3 1 LIG -0.127
1371 C1059 0.4236 63.7296 70.7589 C.3 1 LIG -0.130
1372 C1060 0.3571 65.1376 70.1411 C.3 1 LIG -0.129
1373 C1061 1.7487 65.7192 69.8242 C.3 1 LIG -0.128
1374 C1062 1.7203 67.1284 69.1998 C.3 1 LIG -0.127
1375 C1063 1.3776 67.1508 67.6976 C.3 1 LIG -0.142
1376 C1064 1.6424 68.5183 67.0487 C.3 1 LIG -0.019
1377 N156 2.9234 69.0844 67.4429 N.pl3 1 LIG -0.479
1378 C1065 4.1246 69.1924 66.6988 C.ar 1 LIG 0.284
1379 C1066 5.2565 69.7225 67.4194 C.ar 1 LIG 0.050
1380 C1067 5.2050 70.1748 68.7769 C.ar 1 LIG -0.231
1381 C1068 6.3375 70.6804 69.4145 C.ar 1 LIG -0.129
1382 C1069 7.5556 70.7569 68.7476 C.ar 1 LIG -0.005
1383 C1070 7.6650 70.3276 67.4291 C.ar 1 LIG -0.360
1384 C1071 6.5226 69.8145 66.7756 C.ar 1 LIG 0.322
1385 C1072 5.5859 68.8833 64.7732 C.ar 1 LIG 0.170
1386 C1073 4.2936 68.7964 65.3382 C.ar 1 LIG -0.221
1387 C1074 3.1683 68.2222 64.4531 C.3 1 LIG -0.070
1388 C1075 3.4812 68.1982 62.9442 C.3 1 LIG -0.139
1389 C1076 4.8816 67.6450 62.6758 C.3 1 LIG -0.131
1390 C1077 5.9313 68.5569 63.3213 C.3 1 LIG -0.111
1391 C1078 -3.1156 60.7787 70.5744 C.ar 1 LIG 0.056
1392 C1079 -2.7586 61.0749 69.2252 C.ar 1 LIG -0.180
1393 C1080 -3.6258 60.7798 68.1768 C.ar 1 LIG -0.130
1394 H97 2.9354 69.5076 68.3596 H 1 LIG 0.265
1395 N157 6.6056 69.3824 65.4830 N.pl3 1 LIG -0.301
1396 H98 7.5016 69.4505 65.0224 H 1 LIG 0.324
1397 O38 -1.8353 61.0300 73.0446 O.3 1 LIG -0.496
1398 C1081 -2.4518 60.8880 71.8227 C.ar 1 LIG 0.233
1399 C1082 -3.7505 60.3053 71.7369 C.ar 1 LIG 0.084
1400 N158 -4.3730 59.8916 72.8818 N.ar 1 LIG -0.174
1401 C1083 -5.6074 59.3421 72.7940 C.ar 1 LIG 0.002
1402 C1084 -6.2856 59.1718 71.5936 C.ar 1 LIG -0.133
1403 C1085 -5.6731 59.5839 70.4145 C.ar 1 LIG -0.137
1404 C1086 -4.3762 60.1679 70.4561 C.ar 1 LIG 0.099
1405 C1087 -3.6855 60.6149 69.2961 C.ar 1 LIG 0.014
1406 Cl19 -4.3782 60.4798 67.7156 Cl 1 LIG -0.099
1407 C1088 -2.4195 61.1785 69.4187 C.ar 1 LIG -0.101
1408 C1089 -1.8024 61.3249 70.6599 C.ar 1 LIG -0.275
1409 C1090 -0.4098 61.9492 70.7179 C.3 1 LIG 0.021
1410 C1091 -0.5859 64.4856 71.1912 C.3 1 LIG -0.045
1411 C1092 0.3217 64.7692 69.9861 C.3 1 LIG -0.160
1412 C1093 0.3962 66.2678 69.6481 C.3 1 LIG -0.123
1413 C1094 -0.9769 66.8760 69.3106 C.3 1 LIG -0.127
1414 C1095 -1.4834 66.4747 67.9135 C.3 1 LIG -0.127
1415 C1096 -0.5715 66.9730 66.7781 C.3 1 LIG -0.127
1416 C1097 -0.4830 68.5080 66.7106 C.3 1 LIG -0.126
1417 C1098 0.3919 69.1089 67.8295 C.3 1 LIG -0.141
1418 C1099 1.8166 68.5297 67.8929 C.3 1 LIG -0.015
1419 N159 2.4746 68.5115 66.5938 N.pl3 1 LIG -0.487
1420 C1100 3.8035 68.8650 66.2533 C.ar 1 LIG 0.281
1421 C1101 4.2122 68.5242 64.9124 C.ar 1 LIG 0.052
1422 C1102 3.3548 67.9151 63.9408 C.ar 1 LIG -0.236
1423 C1103 3.8148 67.6090 62.6605 C.ar 1 LIG -0.126
1424 C1104 5.1261 67.8875 62.2897 C.ar 1 LIG -0.003
1425 C1105 6.0040 68.4762 63.1936 C.ar 1 LIG -0.356
1426 C1106 5.5467 68.7884 64.4932 C.ar 1 LIG 0.319
1427 C1107 6.0603 69.6905 66.6560 C.ar 1 LIG 0.172
1428 C1108 4.7448 69.4848 67.1286 C.ar 1 LIG -0.220
1429 C1109 4.4394 69.8961 68.5838 C.3 1 LIG -0.069
1430 C1110 5.4738 70.8455 69.2205 C.3 1 LIG -0.139
1431 C1111 6.9040 70.3793 68.9445 C.3 1 LIG -0.131
1432 C1112 7.1700 70.3943 67.4351 C.3 1 LIG -0.113
1433 H99 1.8859 68.2217 65.8262 H 1 LIG 0.266
1434 H100 -1.2658 61.8026 73.0819 H 1 LIG 0.386
1435 N160 -0.2720 63.0863 71.7443 N.4 1 LIG -0.274
1436 N161 6.3913 69.3599 65.4012 N.pl3 1 LIG -0.292
1437 H101 7.3368 69.5543 65.1046 H 1 LIG 0.325
1438 C1113 0.8083 67.1062 67.8664 C.3 1 LIG -0.134
1439 C1114 1.8031 66.7068 68.9727 C.3 1 LIG -0.158
1440 C1115 1.1332 65.9232 70.1158 C.3 1 LIG -0.044
1441 C1116 2.1509 63.5373 70.1014 C.3 1 LIG -0.040
1442 C1117 1.8865 62.1094 69.5973 C.3 1 LIG -0.139
1443 C1118 0.6728 61.4466 70.2693 C.3 1 LIG 0.002
1444 S7 -0.9459 62.1169 69.7880 S.3 1 LIG -0.299
1445 C1119 -2.1035 61.3307 70.8891 C.ar 1 LIG -0.034
1446 C1120 -3.2767 60.7766 70.2853 C.ar 1 LIG 0.088
1447 C1121 -3.5803 60.7804 68.8902 C.ar 1 LIG -0.198
1448 C1122 -4.7642 60.2197 68.4188 C.ar 1 LIG -0.107
1449 C1123 -5.6749 59.6460 69.2974 C.ar 1 LIG -0.122
1450 C1124 -5.4170 59.6213 70.6640 C.ar 1 LIG -0.146
1451 C1125 -4.2204 60.1810 71.1748 C.ar 1 LIG 0.095
1452 N162 -4.0121 60.1226 72.5151 N.ar 1 LIG -0.188
1453 C1126 -2.8675 60.6179 73.0496 C.ar 1 LIG 0.030
1454 C1127 -1.8910 61.2787 72.2756 C.ar 1 LIG -0.041
1455 C1128 -0.6914 61.9768 72.9391 C.3 1 LIG -0.078
1456 C1129 -0.4890 61.6124 74.4219 C.3 1 LIG -0.134
1457 C1130 -1.8262 61.5523 75.1712 C.3 1 LIG -0.134
1458 C1131 -2.6984 60.4477 74.5589 C.3 1 LIG -0.077
1459 C1132 1.4768 67.7272 66.6265 C.3 1 LIG -0.005
1460 N163 2.5522 68.6487 66.9671 N.pl3 1 LIG -0.498
1461 C1133 3.7982 68.8515 66.3240 C.ar 1 LIG 0.273
1462 C1134 4.8177 69.4788 67.1295 C.ar 1 LIG 0.055
1463 C1135 4.6459 69.8452 68.5033 C.ar 1 LIG -0.245
1464 C1136 5.6757 70.4481 69.2247 C.ar 1 LIG -0.117
1465 C1137 6.9030 70.7152 68.6273 C.ar 1 LIG -0.000
1466 C1138 7.1242 70.3848 67.2947 C.ar 1 LIG -0.349
1467 C1139 6.0870 69.7732 66.5562 C.ar 1 LIG 0.314
1468 C1140 5.3630 68.8674 64.4562 C.ar 1 LIG 0.172
1469 C1141 4.0932 68.5184 64.9679 C.ar 1 LIG -0.216
1470 C1142 3.0950 67.8528 63.9979 C.3 1 LIG -0.070
1471 C1143 3.7237 67.2769 62.7136 C.3 1 LIG -0.139
1472 C1144 4.7068 68.2643 62.0831 C.3 1 LIG -0.131
1473 C1145 5.8639 68.5313 63.0524 C.3 1 LIG -0.115
1474 H102 2.4026 69.1830 67.8108 H 1 LIG 0.268
1475 N164 0.9588 64.4399 69.7436 N.4 1 LIG -0.262
1476 N165 6.2786 69.4446 65.2448 N.pl3 1 LIG -0.272
1477 H103 7.1804 69.6459 64.8376 H 1 LIG 0.327
1478 O39 -1.7271 61.0969 72.2428 O.3 1 LIG -0.498
1479 C1146 -2.6309 60.7908 71.2519 C.ar 1 LIG 0.232
1480 C1147 -3.8785 60.1834 71.5828 C.ar 1 LIG 0.077
1481 N166 -4.1708 59.9013 72.8885 N.ar 1 LIG -0.175
1482 C1148 -5.3615 59.3237 73.1812 C.ar 1 LIG -0.001
1483 C1149 -6.3133 58.9987 72.2205 C.ar 1 LIG -0.132
1484 C1150 -6.0391 59.2766 70.8843 C.ar 1 LIG -0.144
1485 C1151 -4.8042 59.8802 70.5358 C.ar 1 LIG 0.093
1486 C1152 -4.4656 60.1863 69.1989 C.ar 1 LIG -0.172
1487 C1153 -3.2410 60.7756 68.9046 C.ar 1 LIG -0.106
1488 C1154 -2.3269 61.0825 69.9129 C.ar 1 LIG -0.281
1489 C1155 -0.9934 61.7115 69.5256 C.3 1 LIG 0.020
1490 C1156 -0.1935 63.5816 71.1036 C.3 1 LIG -0.045
1491 C1157 1.3187 63.5375 70.8428 C.3 1 LIG -0.160
1492 C1158 1.7394 64.4195 69.6545 C.3 1 LIG -0.122
1493 C1159 1.5062 65.9205 69.9146 C.3 1 LIG -0.126
1494 C1160 1.5797 66.8055 68.6544 C.3 1 LIG -0.125
1495 C1161 1.8127 68.3014 68.9415 C.3 1 LIG -0.140
1496 C1162 1.6887 69.1740 67.6821 C.3 1 LIG -0.013
1497 N167 2.4631 68.6550 66.5648 N.pl3 1 LIG -0.490
1498 C1163 3.8253 68.8717 66.2399 C.ar 1 LIG 0.280
1499 C1164 4.2211 68.4580 64.9155 C.ar 1 LIG 0.052
1500 C1165 3.3463 67.8238 63.9761 C.ar 1 LIG -0.238
1501 C1166 3.7943 67.4473 62.7103 C.ar 1 LIG -0.124
1502 C1167 5.1098 67.6791 62.3225 C.ar 1 LIG -0.003
1503 C1168 6.0028 68.2947 63.1930 C.ar 1 LIG -0.354
1504 C1169 5.5568 68.6805 64.4766 C.ar 1 LIG 0.318
1505 C1170 6.0923 69.6976 66.5819 C.ar 1 LIG 0.172
1506 C1171 4.7940 69.4782 67.0946 C.ar 1 LIG -0.220
1507 C1172 4.5038 69.9698 68.5278 C.3 1 LIG -0.069
1508 C1173 5.7548 70.2770 69.3753 C.3 1 LIG -0.139
1509 C1174 6.7802 71.0902 68.5840 C.3 1 LIG -0.131
1510 C1175 7.2610 70.2785 67.3758 C.3 1 LIG -0.113
1511 H104 -1.9293 60.6586 73.0733 H 1 LIG 0.384
1512 H105 1.9709 67.9982 65.9766 H 1 LIG 0.266
1513 N168 -0.9404 63.2199 69.8109 N.4 1 LIG -0.273
1514 N169 6.4130 69.2921 65.3467 N.pl3 1 LIG -0.288
1515 H106 7.3627 69.4463 65.0403 H 1 LIG 0.326
1516 C1176 -0.2397 69.4803 67.8537 C.3 1 LIG -0.090
1517 N170 0.9972 70.0806 68.3378 N.am 1 LIG -0.342
1518 C1177 2.2029 69.3978 68.3235 C.2 1 LIG 0.594
1519 O40 2.3762 68.2442 67.9178 O.2 1 LIG -0.552
1520 O41 3.1700 70.2083 68.8320 O.3 1 LIG -0.235
1521 C1178 4.4503 70.1345 68.3313 C.ar 1 LIG 0.108
1522 C1179 5.5146 70.6848 69.0519 C.ar 1 LIG -0.081
1523 C1180 6.8150 70.6019 68.5551 C.ar 1 LIG -0.105
1524 C1181 7.0594 69.9590 67.3417 C.ar 1 LIG -0.102
1525 C1182 6.0054 69.3847 66.6236 C.ar 1 LIG -0.161
1526 C1183 6.2685 68.6949 65.2923 C.3 1 LIG 0.096
1527 C1184 5.6853 68.5694 62.8224 C.3 1 LIG -0.005
1528 C1185 3.8821 68.0414 64.5898 C.3 1 LIG 0.033
1529 C1186 4.1562 66.5264 64.5602 C.3 1 LIG -0.157
1530 C1187 4.1181 65.9579 63.1317 C.3 1 LIG -0.125
1531 C1188 4.2069 64.4218 63.0912 C.3 1 LIG -0.126
1532 C1189 3.3748 63.7479 64.1965 C.3 1 LIG -0.125
1533 C1190 4.1240 63.6447 65.5389 C.3 1 LIG -0.179
1534 C1191 3.2325 63.1816 66.7025 C.3 1 LIG 0.198
1535 O42 4.0417 62.5789 67.7091 O.3 1 LIG -0.367
1536 C1192 3.5909 62.5488 69.0140 C.ar 1 LIG 0.212
1537 C1193 4.3663 62.9172 70.1351 C.ar 1 LIG -0.201
1538 C1194 3.8341 62.8566 71.4281 C.ar 1 LIG 0.015
1539 C1195 2.5199 62.4242 71.5947 C.ar 1 LIG -0.309
1540 C1196 1.6680 62.2402 72.7666 C.2 1 LIG 0.502
1541 O43 1.9096 62.4291 73.9587 O.2 1 LIG -0.427
1542 C1197 0.4029 61.7608 72.2036 C.2 1 LIG -0.017
1543 C1198 -0.7098 61.4374 72.8968 C.2 1 LIG -0.023
1544 C1199 -2.0004 60.9749 72.3464 C.ar 1 LIG -0.107
1545 C1200 -2.9621 60.4793 73.2275 C.ar 1 LIG -0.102
1546 C1201 -4.1933 60.0185 72.7694 C.ar 1 LIG -0.125
1547 C1202 -4.4968 60.0429 71.3875 C.ar 1 LIG -0.025
1548 C1203 -5.7389 59.5798 70.8858 C.ar 1 LIG -0.123
1549 C1204 -6.0037 59.6195 69.5193 C.ar 1 LIG -0.116
1550 C1205 -5.0558 60.1135 68.6291 C.ar 1 LIG -0.125
1551 C1206 -3.8255 60.5762 69.0894 C.ar 1 LIG -0.110
1552 C1207 -3.5232 60.5491 70.4741 C.ar 1 LIG -0.043
1553 C1208 -2.2812 61.0110 70.9759 C.ar 1 LIG -0.087
1554 O44 0.5097 61.6693 70.8519 O.3 1 LIG -0.209
1555 C1209 1.7656 62.0670 70.5037 C.ar 1 LIG 0.196
1556 C1210 2.2717 62.1206 69.2086 C.ar 1 LIG -0.235
1557 C1211 4.7016 69.4773 67.1215 C.ar 1 LIG -0.107
1558 H107 0.9753 71.0257 68.6923 H 1 LIG 0.270
1559 N171 5.1468 68.8649 64.2394 N.4 1 LIG -0.447
1560 C1212 1.3997 65.6951 70.0206 C.3 1 LIG -0.127
1561 C1213 0.2334 64.7714 70.4238 C.3 1 LIG -0.122
1562 C1214 0.5198 63.8803 71.6471 C.3 1 LIG -0.163
1563 C1215 -0.7232 63.1595 72.1924 C.3 1 LIG -0.074
1564 C1216 -2.2644 61.2315 71.6982 C.2 1 LIG -0.240
1565 C1217 -3.2142 60.7848 70.8394 C.2 1 LIG -0.055
1566 C1218 -3.0752 60.9879 69.3143 C.3 1 LIG -0.116
1567 C1219 -3.8779 59.9823 68.4783 C.3 1 LIG -0.128
1568 C1220 -5.3369 59.9951 68.9288 C.3 1 LIG -0.140
1569 C1221 -5.5049 59.5835 70.4042 C.3 1 LIG -0.120
1570 C1222 -4.4067 60.1069 71.3501 C.2 1 LIG 0.247
1571 N172 -4.5998 59.8805 72.5949 N.2 1 LIG -0.369
1572 C1223 -3.6359 60.2223 73.6372 C.3 1 LIG 0.114
1573 C1224 -3.2403 58.9198 74.3441 C.2 1 LIG -0.130
1574 C1225 -2.0120 58.6928 74.8349 C.2 1 LIG -0.146
1575 C1226 -0.9582 59.6689 74.7165 C.2 1 LIG -0.057
1576 C1227 -1.1123 60.7903 73.9949 C.2 1 LIG -0.240
1577 C1228 -2.3984 61.1404 73.2264 C.3 1 LIG -0.073
1578 C1229 1.0016 66.7218 68.9456 C.3 1 LIG -0.126
1579 C1230 1.9159 67.9636 68.9294 C.3 1 LIG -0.140
1580 C1231 1.6816 68.8978 67.7283 C.3 1 LIG -0.013
1581 N173 2.4654 68.5164 66.5613 N.pl3 1 LIG -0.490
1582 C1232 3.7971 68.8583 66.2201 C.ar 1 LIG 0.280
1583 C1233 4.2065 68.5003 64.8840 C.ar 1 LIG 0.052
1584 C1234 3.3465 67.8887 63.9162 C.ar 1 LIG -0.238
1585 C1235 3.8074 67.5650 62.6406 C.ar 1 LIG -0.124
1586 C1236 5.1224 67.8278 62.2709 C.ar 1 LIG -0.003
1587 C1237 6.0030 68.4177 63.1716 C.ar 1 LIG -0.354
1588 C1238 5.5448 68.7471 64.4665 C.ar 1 LIG 0.318
1589 C1239 6.0601 69.6663 66.6219 C.ar 1 LIG 0.172
1590 C1240 4.7403 69.4806 67.0909 C.ar 1 LIG -0.220
1591 C1241 4.4300 69.9195 68.5365 C.3 1 LIG -0.069
1592 C1242 5.4695 70.8713 69.1611 C.3 1 LIG -0.139
1593 C1243 6.8958 70.3818 68.9056 C.3 1 LIG -0.131
1594 C1244 7.1747 70.3659 67.3980 C.3 1 LIG -0.113
1595 H108 1.9798 67.9283 65.8996 H 1 LIG 0.266
1596 N174 -1.0774 61.9849 71.2605 N.4 1 LIG 0.047
1597 N175 6.3923 69.3188 65.3718 N.pl3 1 LIG -0.288
1598 H109 7.3407 69.5007 65.0767 H 1 LIG 0.326
1599 C1245 -0.1821 69.4798 68.0264 C.3 1 LIG -0.090
1600 N176 1.0796 69.9399 68.5925 N.am 1 LIG -0.342
1601 C1246 2.2980 69.3955 68.2194 C.2 1 LIG 0.594
1602 O45 2.4640 68.4900 67.3964 O.2 1 LIG -0.552
1603 O46 3.2877 70.0271 68.9082 O.3 1 LIG -0.235
1604 C1247 4.5632 70.0910 68.3896 C.ar 1 LIG 0.108
1605 C1248 5.6385 70.3239 69.2510 C.ar 1 LIG -0.081
1606 C1249 6.9410 70.3707 68.7543 C.ar 1 LIG -0.105
1607 C1250 7.1776 70.1735 67.3940 C.ar 1 LIG -0.103
1608 C1251 6.1124 69.9194 66.5245 C.ar 1 LIG -0.160
1609 C1252 6.3624 69.7156 65.0373 C.3 1 LIG 0.096
1610 C1253 6.3035 68.1405 63.0211 C.3 1 LIG -0.005
1611 C1254 4.3172 68.1809 64.6056 C.3 1 LIG 0.033
1612 C1255 3.8385 66.8983 63.8993 C.3 1 LIG -0.157
1613 C1256 4.7103 65.6779 64.2500 C.3 1 LIG -0.125
1614 C1257 4.0706 64.3179 63.9041 C.3 1 LIG -0.126
1615 C1258 2.7730 64.0155 64.6785 C.3 1 LIG -0.125
1616 C1259 3.0048 63.7933 66.1849 C.3 1 LIG -0.179
1617 C1260 3.8375 62.5378 66.4895 C.3 1 LIG 0.198
1618 O47 4.3183 62.6014 67.8306 O.3 1 LIG -0.367
1619 C1261 3.4286 62.4586 68.8774 C.ar 1 LIG 0.212
1620 C1262 3.9186 62.7456 70.1609 C.ar 1 LIG -0.201
1621 C1263 3.0995 62.6421 71.2907 C.ar 1 LIG 0.014
1622 C1264 1.7737 62.2475 71.1229 C.ar 1 LIG -0.313
1623 C1265 0.6641 62.0477 72.0518 C.2 1 LIG 0.501
1624 O48 0.6194 62.1835 73.2745 O.2 1 LIG -0.425
1625 C1266 -0.4417 61.6343 71.1846 C.2 1 LIG -0.012
1626 C1267 -1.7005 61.3407 71.5730 C.2 1 LIG -0.029
1627 C1268 -2.8080 60.9008 70.6945 C.ar 1 LIG -0.099
1628 C1269 -3.9913 60.2904 71.2275 C.ar 1 LIG -0.010
1629 C1270 -4.1939 60.0747 72.6226 C.ar 1 LIG -0.113
1630 C1271 -5.3599 59.4781 73.0929 C.ar 1 LIG -0.126
1631 C1272 -6.3553 59.0794 72.2103 C.ar 1 LIG -0.127
1632 C1273 -6.2023 59.2736 70.8419 C.ar 1 LIG -0.117
1633 C1274 -5.0285 59.8800 70.3281 C.ar 1 LIG -0.037
1634 C1275 -4.8676 60.0887 68.9384 C.ar 1 LIG -0.108
1635 C1276 -3.7156 60.6879 68.4472 C.ar 1 LIG -0.130
1636 C1277 -2.7048 61.0862 69.3116 C.ar 1 LIG -0.106
1637 O49 -0.0226 61.5974 69.8922 O.3 1 LIG -0.201
1638 C1278 1.2903 61.9622 69.8689 C.ar 1 LIG 0.196
1639 C1279 2.0869 62.0535 68.7311 C.ar 1 LIG -0.234
1640 C1280 4.8075 69.8804 67.0259 C.ar 1 LIG -0.107
1641 H110 1.0654 70.6818 69.2771 H 1 LIG 0.270
1642 N177 5.8492 68.3650 64.4795 N.4 1 LIG -0.447
1643 C1281 -5.8287 59.2932 72.7051 C.3 1 LIG 0.129
1644 O50 -5.4475 59.6601 71.3834 O.3 1 LIG -0.328
1645 C1282 -4.1928 60.1998 71.1590 C.ar 1 LIG 0.188
1646 C1283 -3.2700 60.4760 72.1845 C.ar 1 LIG -0.172
1647 C1284 -2.0202 61.0165 71.8879 C.ar 1 LIG -0.070
1648 C1285 -1.6869 61.2991 70.5701 C.ar 1 LIG -0.221
1649 C1286 -2.5895 61.0377 69.5399 C.ar 1 LIG -0.097
1650 C1287 -3.8485 60.4795 69.8260 C.ar 1 LIG 0.141
1651 O51 -4.7923 60.1822 68.8582 O.3 1 LIG -0.335
1652 C1288 -4.5165 60.4771 67.4931 C.3 1 LIG 0.128
1653 C1289 -0.3308 61.8815 70.4910 C.2 1 LIG 0.572
1654 O52 0.2374 62.2915 69.4792 O.2 1 LIG -0.418
1655 C1290 0.2366 61.8906 71.9173 C.3 1 LIG -0.252
1656 C1291 0.8132 63.2878 72.2476 C.3 1 LIG -0.023
1657 C1292 -1.2875 64.5604 71.4672 C.3 1 LIG -0.043
1658 C1293 -0.4627 64.8872 70.2113 C.3 1 LIG -0.160
1659 C1294 0.5898 65.9914 70.4238 C.3 1 LIG -0.122
1660 C1295 1.3554 66.4004 69.1478 C.3 1 LIG -0.126
1661 C1296 0.4787 67.0792 68.0762 C.3 1 LIG -0.126
1662 C1297 0.5519 68.6217 68.0708 C.3 1 LIG -0.140
1663 C1298 1.9814 69.1777 67.9463 C.3 1 LIG -0.012
1664 N178 2.6449 68.7629 66.7184 N.pl3 1 LIG -0.491
1665 C1299 3.9984 68.9219 66.3316 C.ar 1 LIG 0.280
1666 C1300 4.3128 68.5056 64.9866 C.ar 1 LIG 0.052
1667 C1301 3.3694 67.9134 64.0871 C.ar 1 LIG -0.238
1668 C1302 3.7391 67.5354 62.7968 C.ar 1 LIG -0.124
1669 C1303 5.0406 67.7262 62.3443 C.ar 1 LIG -0.003
1670 C1304 5.9982 68.2992 63.1744 C.ar 1 LIG -0.354
1671 C1305 5.6321 68.6846 64.4832 C.ar 1 LIG 0.318
1672 C1306 6.3097 69.6555 66.5696 C.ar 1 LIG 0.172
1673 C1307 5.0305 69.4805 67.1435 C.ar 1 LIG -0.220
1674 C1308 4.8312 69.9633 68.5951 C.3 1 LIG -0.069
1675 C1309 6.1346 70.1933 69.3848 C.3 1 LIG -0.139
1676 C1310 7.1516 70.9822 68.5590 C.3 1 LIG -0.131
1677 C1311 7.5383 70.1786 67.3122 C.3 1 LIG -0.113
1678 C1312 -0.9113 61.4117 72.8254 C.3 1 LIG -0.080
1679 H111 2.0602 68.2541 66.0712 H 1 LIG 0.266
1680 N179 -0.3312 64.2427 72.6264 N.4 1 LIG -0.272
1681 N180 6.5528 69.2538 65.3156 N.pl3 1 LIG -0.287
1682 H112 7.4913 69.3755 64.9635 H 1 LIG 0.326
1683 C1313 -5.4125 59.8282 68.9248 C.ar 1 LIG -0.003
1684 C1314 -5.3199 59.6702 70.3036 C.ar 1 LIG -0.355
1685 C1315 -4.1894 60.1796 70.9800 C.ar 1 LIG 0.319
1686 C1316 -3.0523 60.4885 73.0696 C.ar 1 LIG 0.173
1687 C1317 -1.9572 61.1357 72.4546 C.ar 1 LIG -0.221
1688 C1318 -0.8107 61.6141 73.3692 C.3 1 LIG -0.068
1689 C1319 -0.7912 60.9760 74.7723 C.3 1 LIG -0.140
1690 C1320 -2.1850 60.9751 75.4019 C.3 1 LIG -0.130
1691 C1321 -3.1356 60.1246 74.5511 C.3 1 LIG -0.113
1692 C1322 -2.0060 61.3507 71.0445 C.ar 1 LIG 0.283
1693 N181 -1.0391 62.0575 70.2876 N.pl3 1 LIG -0.492
1694 C1323 0.1487 62.7659 70.7435 C.3 1 LIG -0.009
1695 C1324 -0.1514 64.1950 71.2348 C.3 1 LIG -0.089
1696 C1325 -0.2800 65.2248 70.1163 C.ar 1 LIG 0.024
1697 C1326 -1.4238 65.2897 69.3122 C.ar 1 LIG -0.156
1698 C1327 -1.4818 66.2577 68.3079 C.ar 1 LIG -0.070
1699 C1328 -0.4107 67.1364 68.1351 C.ar 1 LIG -0.156
1700 C1329 0.6945 67.0166 68.9833 C.ar 1 LIG 0.024
1701 C1330 1.8788 67.9634 68.8720 C.3 1 LIG -0.089
1702 C1331 1.7081 68.9786 67.7304 C.3 1 LIG -0.009
1703 N182 2.4168 68.5688 66.5279 N.pl3 1 LIG -0.492
1704 C1332 3.7584 68.8237 66.1500 C.ar 1 LIG 0.283
1705 C1333 4.1206 68.3986 64.8196 C.ar 1 LIG 0.052
1706 C1334 3.2352 67.7176 63.9240 C.ar 1 LIG -0.237
1707 C1335 3.6503 67.3323 62.6496 C.ar 1 LIG -0.126
1708 C1336 4.9422 67.6009 62.2101 C.ar 1 LIG -0.003
1709 C1337 5.8439 68.2633 63.0364 C.ar 1 LIG -0.355
1710 C1338 5.4311 68.6585 64.3284 C.ar 1 LIG 0.319
1711 C1339 6.0050 69.7353 66.3937 C.ar 1 LIG 0.173
1712 C1340 4.7351 69.4798 66.9581 C.ar 1 LIG -0.221
1713 C1341 4.4805 69.9877 68.3928 C.3 1 LIG -0.068
1714 C1342 5.7510 70.3459 69.1889 C.3 1 LIG -0.140
1715 C1343 6.7158 71.1841 68.3490 C.3 1 LIG -0.130
1716 C1344 7.1798 70.3739 67.1330 C.3 1 LIG -0.113
1717 N183 0.7691 66.0767 69.9635 N.ar 1 LIG -0.268
1718 C1345 -3.1351 60.8509 70.2985 C.ar 1 LIG 0.052
1719 C1346 -3.2859 60.9863 68.8810 C.ar 1 LIG -0.237
1720 C1347 -4.4051 60.4799 68.2211 C.ar 1 LIG -0.126
1721 H113 -1.1544 62.0239 69.2847 H 1 LIG 0.268
1722 H114 1.8913 67.9686 65.9087 H 1 LIG 0.268
1723 N184 -4.0780 60.0413 72.3338 N.pl3 1 LIG -0.292
1724 H115 -4.8204 59.5589 72.8192 H 1 LIG 0.326
1725 N185 6.2953 69.3169 65.1552 N.pl3 1 LIG -0.292
1726 H116 7.2271 69.4978 64.8110 H 1 LIG 0.326
1727 C1348 6.2736 69.1621 66.2341 C.3 1 LIG -0.136
1728 C1349 5.3516 68.7856 65.0881 C.2 1 LIG -0.115
1729 C1350 5.7809 68.7682 63.8099 C.2 1 LIG -0.161
1730 C1351 4.8937 68.4424 62.6122 C.3 1 LIG -0.044
1731 C1352 5.0869 66.9577 62.2199 C.3 1 LIG -0.109
1732 C1353 4.3928 66.0049 63.2007 C.ar 1 LIG 0.090
1733 C1354 3.4670 66.4194 64.1207 C.ar 1 LIG -0.268
1734 C1355 2.9407 65.3656 64.9914 C.ar 1 LIG 0.026
1735 C1356 3.3317 64.0802 64.8478 C.ar 1 LIG -0.388
1736 C1357 4.2779 63.6607 63.8245 C.ar 1 LIG 0.743
1737 O53 4.6122 62.4931 63.6405 O.2 1 LIG -0.630
1738 N186 4.7609 64.6839 63.0676 N.pl3 1 LIG -0.332
1739 C1358 3.0254 67.8983 64.2736 C.3 1 LIG 0.167
1740 C1359 3.8861 68.5173 65.4454 C.3 1 LIG -0.098
1741 C1360 3.4129 68.7175 62.9760 C.3 1 LIG -0.089
1742 C1361 2.4765 68.5806 61.7491 C.3 1 LIG -0.131
1743 C1362 1.0033 68.6429 62.1412 C.3 1 LIG -0.150
1744 C1363 0.7274 67.6183 63.2431 C.3 1 LIG -0.017
1745 N187 1.5208 68.0125 64.4343 N.am 1 LIG -0.269
1746 C1364 0.8526 68.2693 65.6060 C.2 1 LIG 0.468
1747 O54 1.4190 68.3257 66.6988 O.2 1 LIG -0.545
1748 C1365 -0.6839 68.5103 65.5553 C.3 1 LIG -0.168
1749 C1366 -2.9881 67.6267 66.1652 C.3 1 LIG -0.007
1750 C1367 -0.9426 67.0247 67.6012 C.3 1 LIG 0.028
1751 C1368 -1.8041 65.9642 68.3224 C.3 1 LIG -0.155
1752 C1369 -1.4710 65.8632 69.8206 C.3 1 LIG -0.125
1753 C1370 0.0254 65.6174 70.0852 C.3 1 LIG -0.127
1754 C1371 0.2833 64.8195 71.3784 C.3 1 LIG -0.127
1755 C1372 -0.5128 65.3158 72.6022 C.3 1 LIG -0.128
1756 C1373 -0.1743 64.5848 73.9162 C.3 1 LIG -0.127
1757 C1374 -0.2126 63.0502 73.7779 C.3 1 LIG -0.123
1758 C1375 -1.4972 62.5034 73.1257 C.3 1 LIG -0.156
1759 C1376 -1.3509 61.0797 72.5531 C.3 1 LIG 0.036
1760 C1377 0.6404 61.8344 71.1712 C.3 1 LIG -0.007
1761 C1378 -1.6251 61.6044 70.0128 C.3 1 LIG 0.102
1762 C1379 -2.9904 60.9371 69.8717 C.ar 1 LIG -0.058
1763 C1380 -3.5723 60.7867 68.6085 C.ar 1 LIG -0.146
1764 C1381 -4.8176 60.1617 68.5142 C.ar 1 LIG -0.074
1765 C1382 -5.4457 59.7002 69.6726 C.ar 1 LIG -0.132
1766 C1383 -4.7992 59.8801 70.8965 C.ar 1 LIG -0.006
1767 N188 -3.5887 60.4852 71.0089 N.ar 1 LIG -0.231
1768 H117 5.4323 64.4174 62.3628 H 1 LIG 0.324
1769 N189 -1.4606 67.3781 66.1827 N.4 1 LIG -0.216
1770 N190 -0.7036 61.0768 71.1451 N.4 1 LIG -0.443
1771 C1384 -2.4128 67.6394 67.5191 C.3 1 LIG -0.128
1772 C1385 -2.3953 66.1395 67.8736 C.3 1 LIG -0.128
1773 C1386 -1.5016 65.7764 69.0764 C.3 1 LIG -0.126
1774 C1387 -1.5862 64.2965 69.5065 C.3 1 LIG -0.112
1775 C1388 -0.6563 63.9336 70.6765 C.3 1 LIG 0.018
1776 S8 -0.1887 62.1828 70.7867 S.3 1 LIG -0.332
1777 C1389 -1.6247 61.3798 71.4671 C.ar 1 LIG -0.015
1778 C1390 -2.6377 60.9940 70.5331 C.ar 1 LIG 0.084
1779 C1391 -2.5792 61.1679 69.1172 C.ar 1 LIG -0.176
1780 C1392 -3.6359 60.7621 68.3067 C.ar 1 LIG -0.125
1781 C1393 -4.7697 60.1801 68.8604 C.ar 1 LIG -0.123
1782 C1394 -4.8663 59.9923 70.2353 C.ar 1 LIG -0.161
1783 C1395 -3.8075 60.3924 71.0866 C.ar 1 LIG 0.109
1784 N191 -3.9483 60.1803 72.4202 N.ar 1 LIG -0.239
1785 C1396 -2.9500 60.5205 73.2741 C.ar 1 LIG 0.046
1786 C1397 -1.7716 61.1668 72.8465 C.ar 1 LIG -0.057
1787 C1398 -0.7389 61.6898 73.8597 C.3 1 LIG -0.077
1788 C1399 -0.9556 61.1912 75.3015 C.3 1 LIG -0.133
1789 C1400 -2.4431 61.1735 75.6752 C.3 1 LIG -0.134
1790 C1401 -3.1829 60.1980 74.7495 C.3 1 LIG -0.074
1791 C1402 -1.3100 68.0282 66.5179 C.3 1 LIG -0.127
1792 C1403 0.1072 67.9440 67.1195 C.3 1 LIG -0.142
1793 C1404 1.2314 68.2395 66.1106 C.3 1 LIG -0.019
1794 N192 2.4802 68.6289 66.7512 N.pl3 1 LIG -0.479
1795 C1405 3.7479 68.8795 66.1695 C.ar 1 LIG 0.284
1796 C1406 4.7296 69.4680 67.0479 C.ar 1 LIG 0.050
1797 C1407 4.4712 69.8449 68.4048 C.ar 1 LIG -0.231
1798 C1408 5.4664 70.4118 69.2001 C.ar 1 LIG -0.129
1799 C1409 6.7453 70.6246 68.6966 C.ar 1 LIG -0.005
1800 C1410 7.0541 70.2736 67.3867 C.ar 1 LIG -0.360
1801 C1411 6.0512 69.7009 66.5735 C.ar 1 LIG 0.321
1802 C1412 5.4551 68.7999 64.4321 C.ar 1 LIG 0.170
1803 C1413 4.1181 68.5687 64.8266 C.ar 1 LIG -0.221
1804 C1414 3.1703 67.9374 63.7862 C.3 1 LIG -0.070
1805 C1415 3.6639 68.0173 62.3281 C.3 1 LIG -0.139
1806 C1416 5.1342 67.6118 62.2154 C.3 1 LIG -0.131
1807 C1417 6.0025 68.5841 63.0221 C.3 1 LIG -0.111
1808 H118 2.4126 68.7953 67.7449 H 1 LIG 0.265
1809 N193 6.3303 69.3474 65.2848 N.pl3 1 LIG -0.301
1810 H119 7.2651 69.5188 64.9436 H 1 LIG 0.324
1811 O55 0.9994 62.7328 71.8621 O.2 1 LIG -0.533
1812 C1418 0.6923 62.1825 70.8033 C.2 1 LIG 0.480
1813 C1419 -0.6137 61.3772 70.6931 C.3 1 LIG -0.151
1814 C1420 -1.5387 61.7993 69.5238 C.3 1 LIG -0.114
1815 C1421 -2.8787 61.0786 69.4612 C.ar 1 LIG -0.291
1816 C1422 -3.6600 60.7803 68.3559 C.ar 1 LIG -0.128
1817 N194 -4.7965 60.1153 68.7337 N.pl3 1 LIG -0.227
1818 C1423 -4.7995 59.9403 70.0985 C.ar 1 LIG 0.100
1819 C1424 -5.7287 59.3215 70.9425 C.ar 1 LIG -0.258
1820 C1425 -5.4341 59.3065 72.3059 C.ar 1 LIG -0.161
1821 C1426 -4.2709 59.8800 72.8118 C.ar 1 LIG -0.169
1822 C1427 -3.3466 60.4970 71.9703 C.ar 1 LIG -0.284
1823 C1428 -3.5965 60.5379 70.5878 C.ar 1 LIG 0.265
1824 N195 1.4556 62.2324 69.6972 N.am 1 LIG -0.588
1825 C1429 2.7253 62.9514 69.5872 C.3 1 LIG 0.116
1826 C1430 3.5170 62.6393 68.2971 C.3 1 LIG -0.153
1827 C1431 2.9813 63.2988 67.0078 C.3 1 LIG -0.126
1828 C1432 3.9248 63.1785 65.7955 C.3 1 LIG -0.128
1829 C1433 3.3066 63.7316 64.4994 C.3 1 LIG -0.129
1830 C1434 3.3060 65.2722 64.4452 C.3 1 LIG -0.129
1831 C1435 4.6925 65.9186 64.6368 C.3 1 LIG -0.131
1832 C1436 4.9012 67.2230 63.8434 C.3 1 LIG -0.127
1833 C1437 3.7180 68.2004 63.9748 C.3 1 LIG -0.090
1834 C1438 3.4362 68.5934 65.4323 C.ar 1 LIG -0.087
1835 C1439 2.1682 68.3782 66.0124 C.ar 1 LIG -0.113
1836 C1440 1.0340 67.6787 65.2404 C.3 1 LIG -0.073
1837 C1441 -0.3422 67.7349 65.9302 C.3 1 LIG -0.132
1838 C1442 -0.2213 67.5062 67.4408 C.3 1 LIG -0.133
1839 C1443 0.6283 68.6287 68.0491 C.3 1 LIG -0.075
1840 C1444 1.9845 68.7657 67.3576 C.ar 1 LIG 0.080
1841 N196 2.9903 69.2551 68.1220 N.ar 1 LIG -0.293
1842 C1445 4.2088 69.4781 67.5745 C.ar 1 LIG 0.140
1843 C1446 5.2173 70.0326 68.3998 C.ar 1 LIG -0.160
1844 C1447 6.4801 70.3003 67.8801 C.ar 1 LIG 0.079
1845 Cl20 7.6999 70.9796 68.8949 Cl 1 LIG -0.151
1846 C1448 6.7627 70.0268 66.5467 C.ar 1 LIG -0.130
1847 C1449 5.7926 69.4757 65.7139 C.ar 1 LIG -0.162
1848 C1450 4.4881 69.1801 66.2089 C.ar 1 LIG 0.052
1849 H120 -5.4968 59.8142 68.0713 H 1 LIG 0.290
1850 H121 1.1453 61.7411 68.8716 H 1 LIG 0.301
1851 C1451 -4.4840 59.5736 73.5175 C.3 1 LIG -0.098
1852 N197 -3.7095 60.1835 72.4483 N.pl3 1 LIG -0.033
1853 C1452 -2.5695 60.9293 72.6229 C.ar 1 LIG -0.099
1854 C1453 -2.0710 61.3922 71.4102 C.ar 1 LIG -0.359
1855 C1454 -0.9021 62.2240 71.2425 C.2 1 LIG 0.500
1856 O56 0.1343 61.9906 71.8652 O.2 1 LIG -0.518
1857 N198 -1.0481 63.2603 70.3924 N.am 1 LIG -0.589
1858 C1455 -0.0236 64.2589 70.0762 C.3 1 LIG 0.115
1859 C1456 -0.5977 65.6101 69.6000 C.3 1 LIG -0.153
1860 C1457 -1.7880 65.4948 68.6276 C.3 1 LIG -0.125
1861 C1458 -2.2023 66.8403 68.0076 C.3 1 LIG -0.127
1862 C1459 -1.2842 67.2552 66.8450 C.3 1 LIG -0.128
1863 C1460 0.1792 67.4834 67.2737 C.3 1 LIG -0.139
1864 C1461 1.0860 67.9922 66.1380 C.3 1 LIG -0.012
1865 N199 2.3287 68.5650 66.6370 N.pl3 1 LIG -0.511
1866 C1462 3.5775 68.7170 65.9874 C.ar 1 LIG 0.299
1867 C1463 4.6300 69.2854 66.7932 C.ar 1 LIG 0.077
1868 C1464 4.4583 69.7299 68.1432 C.ar 1 LIG -0.196
1869 C1465 5.5214 70.2649 68.8694 C.ar 1 LIG -0.139
1870 C1466 6.7863 70.3805 68.3007 C.ar 1 LIG 0.182
1871 Cl21 8.0858 71.0425 69.2237 Cl 1 LIG -0.071
1872 C1467 7.0101 69.9625 66.9926 C.ar 1 LIG -0.368
1873 C1468 5.9389 69.4188 66.2504 C.ar 1 LIG 0.325
1874 C1469 5.1921 68.4591 64.1821 C.ar 1 LIG 0.181
1875 C1470 3.8647 68.3251 64.6467 C.ar 1 LIG -0.264
1876 C1471 2.8290 67.7151 63.6804 C.3 1 LIG -0.076
1877 C1472 3.2572 67.6987 62.1998 C.3 1 LIG -0.135
1878 C1473 4.6935 67.1974 62.0409 C.3 1 LIG -0.130
1879 C1474 5.6572 68.1483 62.7606 C.3 1 LIG -0.113
1880 C1475 -3.0216 60.9304 70.4257 C.ar 1 LIG 0.293
1881 C1476 -3.1257 61.0751 69.0298 C.ar 1 LIG -0.289
1882 C1477 -4.1946 60.4881 68.3575 C.ar 1 LIG -0.162
1883 C1478 -5.1610 59.7597 69.0427 C.ar 1 LIG -0.163
1884 C1479 -5.1063 59.5850 70.4244 C.ar 1 LIG -0.247
1885 C1480 -4.0316 60.1752 71.1044 C.ar 1 LIG 0.077
1886 H122 -1.9223 63.3500 69.8961 H 1 LIG 0.310
1887 H123 2.2928 68.8754 67.5974 H 1 LIG 0.281
1888 N200 6.1365 68.9923 64.9682 N.pl3 1 LIG -0.298
1889 H124 7.0629 69.0906 64.5785 H 1 LIG 0.325
1890 C1481 1.1179 69.6903 61.7046 C.3 1 LIG -0.144
1891 C1482 1.9311 68.5772 62.3401 C.2 1 LIG -0.086
1892 C1483 3.0497 68.0883 61.7543 C.2 1 LIG -0.207
1893 C1484 3.8870 66.9406 62.3270 C.3 1 LIG -0.044
1894 C1485 3.0018 66.0877 63.2594 C.3 1 LIG -0.138
1895 C1486 2.3971 67.0279 64.3234 C.3 1 LIG -0.018
1896 C1487 1.3604 67.9506 63.6206 C.3 1 LIG -0.098
1897 C1488 3.4650 67.8436 65.0991 C.ar 1 LIG -0.214
1898 C1489 4.6947 68.0842 64.4595 C.ar 1 LIG 0.183
1899 C1490 5.0990 67.4878 63.1098 C.3 1 LIG -0.105
1900 C1491 5.5192 69.3533 66.3186 C.ar 1 LIG 0.330
1901 C1492 6.6001 70.0942 66.8461 C.ar 1 LIG -0.358
1902 C1493 6.4891 70.6487 68.1143 C.ar 1 LIG 0.176
1903 Cl22 7.7973 71.5603 68.7750 Cl 1 LIG -0.064
1904 C1494 5.3277 70.4677 68.8540 C.ar 1 LIG -0.127
1905 C1495 4.2572 69.7366 68.3412 C.ar 1 LIG -0.226
1906 C1496 4.2990 69.1465 67.0354 C.ar 1 LIG 0.046
1907 C1497 3.2409 68.3788 66.3949 C.ar 1 LIG 0.284
1908 N201 1.9565 68.1094 66.9268 N.pl3 1 LIG -0.490
1909 C1498 1.4036 68.5479 68.1951 C.3 1 LIG -0.015
1910 C1499 1.8239 67.6711 69.3886 C.3 1 LIG -0.155
1911 C1500 1.3392 66.2090 69.2863 C.3 1 LIG -0.125
1912 C1501 -0.1932 66.0438 69.3250 C.3 1 LIG -0.128
1913 C1502 -0.6679 64.9211 70.2690 C.3 1 LIG -0.127
1914 C1503 -0.1141 65.0295 71.7059 C.3 1 LIG -0.127
1915 C1504 -0.4644 63.8251 72.6033 C.3 1 LIG -0.138
1916 C1505 0.1007 62.4916 72.0924 C.3 1 LIG -0.008
1917 N202 -0.8675 61.7726 71.2773 N.pl3 1 LIG -0.518
1918 C1506 -2.0946 61.1725 71.6509 C.ar 1 LIG 0.294
1919 C1507 -2.9816 60.8428 70.5618 C.ar 1 LIG 0.083
1920 C1508 -2.7080 61.1312 69.1861 C.ar 1 LIG -0.212
1921 C1509 -3.6080 60.7805 68.1804 C.ar 1 LIG -0.138
1922 C1510 -4.8024 60.1371 68.4870 C.ar 1 LIG -0.001
1923 C1511 -5.1192 59.8302 69.8063 C.ar 1 LIG -0.362
1924 C1512 -4.2123 60.1806 70.8314 C.ar 1 LIG 0.311
1925 C1513 -3.7047 60.1659 73.1763 C.ar 1 LIG 0.178
1926 C1514 -2.4837 60.8501 72.9846 C.ar 1 LIG -0.264
1927 C1515 -1.6312 61.1507 74.2340 C.3 1 LIG -0.075
1928 C1516 -2.3848 61.0384 75.5741 C.3 1 LIG -0.135
1929 C1517 -3.2284 59.7638 75.6331 C.3 1 LIG -0.130
1930 C1518 -4.2982 59.8002 74.5355 C.3 1 LIG -0.114
1931 H125 1.3484 67.5334 66.3626 H 1 LIG 0.267
1932 H126 -0.6332 61.7169 70.2968 H 1 LIG 0.280
1933 N203 5.6397 68.8015 65.0744 N.pl3 1 LIG -0.297
1934 H127 6.5118 68.9364 64.5839 H 1 LIG 0.327
1935 N204 -4.4960 59.8825 72.1335 N.pl3 1 LIG -0.287
1936 H128 -5.3709 59.4180 72.3284 H 1 LIG 0.325
1937 C1519 3.0670 68.5346 62.4711 C.3 1 LIG -0.009
1938 C1520 4.8354 66.8853 63.3178 C.3 1 LIG 0.039
1939 C1521 5.6762 67.9612 64.0561 C.3 1 LIG -0.145
1940 C1522 4.9720 68.4154 65.3275 C.ar 1 LIG -0.266
1941 C1523 3.6380 68.1412 65.5920 C.ar 1 LIG -0.067
1942 C1524 2.7075 67.3227 64.6978 C.3 1 LIG 0.050
1943 N205 3.2729 68.7163 66.7942 N.pl3 1 LIG 0.014
1944 C1525 1.9326 68.6630 67.3837 C.3 1 LIG -0.052
1945 C1526 1.9798 68.5651 68.9257 C.3 1 LIG -0.171
1946 C1527 1.8023 67.1435 69.4960 C.3 1 LIG -0.129
1947 C1528 0.4366 66.5234 69.1540 C.3 1 LIG -0.127
1948 C1529 0.0252 65.4102 70.1340 C.3 1 LIG -0.129
1949 C1530 1.1004 64.3205 70.2914 C.3 1 LIG -0.127
1950 C1531 0.9187 63.4834 71.5694 C.3 1 LIG -0.129
1951 C1532 -0.5088 62.9214 71.7237 C.3 1 LIG -0.171
1952 C1533 -0.8494 61.7369 70.7917 C.3 1 LIG -0.052
1953 N206 -2.1332 61.1185 71.1319 N.pl3 1 LIG 0.014
1954 C1534 -2.5292 60.7561 72.4050 C.ar 1 LIG -0.067
1955 C1535 -3.7927 60.1844 72.3585 C.ar 1 LIG -0.266
1956 C1536 -4.5013 59.6486 73.5971 C.3 1 LIG -0.145
1957 C1537 -3.8102 60.1602 74.8875 C.3 1 LIG 0.039
1958 C1538 -1.5829 60.2850 76.1018 C.3 1 LIG -0.009
1959 C1539 -1.7090 60.9747 73.6737 C.3 1 LIG 0.050
1960 C1540 -4.1929 60.1810 70.9840 C.ar 1 LIG 0.263
1961 C1541 -5.3383 59.7317 70.3070 C.ar 1 LIG -0.280
1962 C1542 -5.4109 59.8815 68.9243 C.ar 1 LIG -0.144
1963 C1543 -4.3705 60.4672 68.2103 C.ar 1 LIG -0.133
1964 C1544 -3.2144 60.9276 68.8394 C.ar 1 LIG -0.253
1965 C1545 -3.1343 60.7767 70.2319 C.ar 1 LIG 0.098
1966 C1546 4.3677 69.3823 67.3291 C.ar 1 LIG 0.098
1967 C1547 4.5104 70.1218 68.5130 C.ar 1 LIG -0.253
1968 C1548 5.7587 70.6885 68.7683 C.ar 1 LIG -0.133
1969 C1549 6.8281 70.5321 67.8924 C.ar 1 LIG -0.144
1970 C1550 6.6924 69.7978 66.7167 C.ar 1 LIG -0.280
1971 C1551 5.4535 69.2084 66.4177 C.ar 1 LIG 0.263
1972 N207 3.3283 67.2448 63.2796 N.4 1 LIG -0.436
1973 N208 -2.2754 60.0155 74.7511 N.4 1 LIG -0.436
1974 O57 -0.9814 65.4710 71.3328 O.2 1 LIG -0.530
1975 C1552 -0.5954 64.8140 70.3655 C.2 1 LIG 0.482
1976 C1553 0.4298 63.6888 70.5982 C.3 1 LIG -0.150
1977 C1554 0.0150 62.2744 70.1265 C.3 1 LIG -0.120
1978 C1555 -1.4388 61.9305 70.4974 C.3 1 LIG -0.129
1979 C1556 -2.1633 61.1179 69.4049 C.3 1 LIG -0.112
1980 C1557 -3.6864 60.9840 69.6196 C.3 1 LIG -0.044
1981 C1558 -4.0733 60.1732 70.8741 C.3 1 LIG -0.127
1982 C1559 -5.4569 59.5173 70.6987 C.3 1 LIG -0.111
1983 S9 -6.2608 60.1800 69.2208 S.3 1 LIG -0.165
1984 S10 -4.4953 60.1731 68.2157 S.3 1 LIG -0.174
1985 N209 -1.0318 65.0378 69.1116 N.am 1 LIG -0.588
1986 C1560 -2.0001 66.0642 68.7240 C.3 1 LIG 0.118
1987 C1561 -1.9087 66.5023 67.2464 C.3 1 LIG -0.153
1988 C1562 -0.7543 67.4781 66.9436 C.3 1 LIG -0.125
1989 C1563 -0.9410 68.8505 67.6144 C.3 1 LIG -0.127
1990 C1564 0.2705 69.7812 67.4285 C.3 1 LIG -0.128
1991 C1565 1.4815 69.3639 68.2870 C.3 1 LIG -0.139
1992 C1566 2.1012 68.0138 67.8855 C.3 1 LIG -0.011
1993 N210 2.6892 68.0339 66.5533 N.pl3 1 LIG -0.513
1994 C1567 3.9207 68.5882 66.1246 C.ar 1 LIG 0.298
1995 C1568 4.3039 68.2765 64.7690 C.ar 1 LIG 0.082
1996 C1569 3.5044 67.5071 63.8639 C.ar 1 LIG -0.207
1997 C1570 3.9370 67.2386 62.5655 C.ar 1 LIG -0.141
1998 C1571 5.1632 67.7123 62.1111 C.ar 1 LIG -0.002
1999 C1572 5.9818 68.4638 62.9477 C.ar 1 LIG -0.366
2000 C1573 5.5519 68.7394 64.2648 C.ar 1 LIG 0.314
2001 C1574 6.0315 69.7807 66.3720 C.ar 1 LIG 0.178
2002 C1575 4.7958 69.3798 66.9275 C.ar 1 LIG -0.265
2003 C1576 4.5112 69.7808 68.3899 C.3 1 LIG -0.075
2004 C1577 5.4109 70.9037 68.9429 C.3 1 LIG -0.135
2005 C1578 6.8799 70.6676 68.5897 C.3 1 LIG -0.130
2006 C1579 7.0541 70.6779 67.0669 C.3 1 LIG -0.113
2007 H129 -0.6764 64.4556 68.3673 H 1 LIG 0.303
2008 H130 2.1145 67.6251 65.8306 H 1 LIG 0.280
2009 N211 6.3412 69.4684 65.1072 N.pl3 1 LIG -0.295
2010 H131 7.2243 69.8034 64.7500 H 1 LIG 0.323
2011 O58 -0.7494 61.9651 69.4784 O.2 1 LIG -0.517
2012 C1580 -1.5264 61.6356 70.3753 C.2 1 LIG 0.496
2013 N212 -1.2661 61.8009 71.6869 N.am 1 LIG -0.587
2014 C1581 -0.0356 62.3713 72.2359 C.3 1 LIG 0.112
2015 C1582 -0.2022 63.7898 72.8228 C.3 1 LIG -0.152
2016 C1583 -0.5587 64.8685 71.7808 C.3 1 LIG -0.126
2017 C1584 0.3957 64.8773 70.5737 C.3 1 LIG -0.128
2018 C1585 0.4030 66.2238 69.8284 C.3 1 LIG -0.129
2019 C1586 1.7792 66.5695 69.2267 C.3 1 LIG -0.128
2020 C1587 2.0955 68.0776 69.1889 C.3 1 LIG -0.139
2021 C1588 1.5281 68.8046 67.9573 C.3 1 LIG -0.002
2022 N213 2.1732 68.4036 66.7192 N.pl3 1 LIG -0.534
2023 C1589 3.4817 68.7036 66.2684 C.ar 1 LIG 0.164
2024 C1590 3.7434 68.3243 64.9283 C.ar 1 LIG -0.138
2025 C1591 2.6997 67.5544 64.0837 C.3 1 LIG -0.065
2026 C1592 3.0511 67.3962 62.5924 C.3 1 LIG -0.133
2027 C1593 4.5376 67.0871 62.3976 C.3 1 LIG -0.133
2028 C1594 5.3584 68.2653 62.9324 C.3 1 LIG -0.074
2029 C1595 5.0170 68.5924 64.3859 C.ar 1 LIG 0.108
2030 N214 6.0219 69.1208 65.1150 N.ar 1 LIG -0.332
2031 C1596 5.8065 69.4909 66.3959 C.ar 1 LIG 0.169
2032 C1597 6.9016 70.0703 67.0825 C.ar 1 LIG -0.161
2033 C1598 6.7619 70.4897 68.3985 C.ar 1 LIG 0.083
2034 Cl23 8.1016 71.1977 69.2248 Cl 1 LIG -0.149
2035 C1599 5.5458 70.3425 69.0485 C.ar 1 LIG -0.128
2036 C1600 4.4552 69.7738 68.3970 C.ar 1 LIG -0.167
2037 C1601 4.5417 69.3214 67.0414 C.ar 1 LIG 0.009
2038 C1602 -2.7963 61.0174 70.0694 C.ar 1 LIG -0.347
2039 C1603 -3.3134 60.8147 68.7923 C.ar 1 LIG -0.092
2040 N215 -4.5251 60.1801 68.8525 N.pl3 1 LIG -0.220
2041 C1604 -4.8470 59.9168 70.1630 C.ar 1 LIG 0.097
2042 C1605 -5.9653 59.2858 70.7190 C.ar 1 LIG -0.254
2043 C1606 -5.9967 59.1598 72.1072 C.ar 1 LIG -0.160
2044 C1607 -4.9653 59.6366 72.9104 C.ar 1 LIG -0.164
2045 C1608 -3.8527 60.2657 72.3556 C.ar 1 LIG -0.283
2046 C1609 -3.7707 60.4227 70.9593 C.ar 1 LIG 0.290
2047 H132 -1.9655 61.5165 72.3565 H 1 LIG 0.308
2048 H133 1.6063 67.8423 66.1000 H 1 LIG 0.256
2049 H134 -5.0606 59.9507 68.0276 H 1 LIG 0.292
