# Supplementary material for: Building shape-focused pharmacophore models for effective docking screening
Source: J Cheminform. 2024 Aug 9;16:97. doi: 10.1186/s13321-024-00857-6 (PMC11312248; doi:10.1186/s13321-024-00857-6)
Supplement: Supplementary file 2 — Additional file2 [file 13321_2024_857_MOESM2_ESM.zip › supplementary_files/ache/input_ldlim.mol2]

@<TRIPOS>MOLECULE
 ldlim_2Å_input
 1858
 SMALL
 USER_CHARGES

@<TRIPOS>ATOM
      1 O1         0.5286   62.5894   72.9068 O.2       1 LIG        -0.540
      2 C1         0.0917   62.3893   71.7707 C.2       1 LIG         0.525
      3 C2        -1.1951   61.7894   71.5018 C.2       1 LIG        -0.263
      4 C3        -1.6313   61.5301   70.2516 C.2       1 LIG        -0.043
      5 C4        -2.9033   60.9300   69.8909 C.ar      1 LIG        -0.290
      6 C5        -3.4500   60.7907   68.6249 C.ar      1 LIG        -0.096
      7 N1        -4.6731   60.1774   68.6907 N.pl3     1 LIG        -0.212
      8 C6        -4.9793   59.8928   70.0013 C.ar      1 LIG         0.093
      9 C7        -6.1021   59.2795   70.5680 C.ar      1 LIG        -0.254
     10 C8        -6.1122   59.1352   71.9550 C.ar      1 LIG        -0.160
     11 C9        -5.0572   59.5795   72.7470 C.ar      1 LIG        -0.162
     12 C10       -3.9395   60.1905   72.1815 C.ar      1 LIG        -0.285
     13 C11       -3.8792   60.3591   70.7870 C.ar      1 LIG         0.276
     14 N2         0.7652   62.7102   70.6517 N.am      1 LIG        -0.593
     15 C12        2.0848   63.3386   70.6155 C.3       1 LIG         0.118
     16 C13        2.2322   64.4069   69.5141 C.3       1 LIG        -0.153
     17 C14        1.4952   65.7171   69.8446 C.3       1 LIG        -0.125
     18 C15        1.4165   66.6775   68.6418 C.3       1 LIG        -0.128
     19 C16        1.6884   68.1542   68.9887 C.3       1 LIG        -0.136
     20 C17        1.4211   69.1305   67.8299 C.3       1 LIG         0.004
     21 N3         2.0664   68.7225   66.5941 N.pl3     1 LIG        -0.556
     22 C18        3.4250   68.8572   66.2185 C.ar      1 LIG         0.176
     23 C19        3.7074   68.4690   64.8851 C.ar      1 LIG        -0.181
     24 C20        2.5874   68.0232   63.9142 C.3       1 LIG        -0.071
     25 C21        3.0768   67.4287   62.5804 C.3       1 LIG        -0.128
     26 C22        4.2677   68.2131   62.0234 C.3       1 LIG        -0.132
     27 C23        5.4314   68.1100   63.0148 C.3       1 LIG        -0.075
     28 C24        5.0351   68.5650   64.4196 C.ar      1 LIG         0.110
     29 N4         6.0308   69.0893   65.1640 N.ar      1 LIG        -0.327
     30 C25        5.7951   69.4677   66.4391 C.ar      1 LIG         0.164
     31 C26        6.9001   69.9736   67.1666 C.ar      1 LIG        -0.170
     32 C27        6.7478   70.3689   68.4885 C.ar      1 LIG         0.088
     33 Cl1        8.1019   70.9800   69.3671 Cl        1 LIG        -0.152
     34 C28        5.5091   70.2697   69.1045 C.ar      1 LIG        -0.141
     35 C29        4.4065   69.7801   68.4103 C.ar      1 LIG        -0.144
     36 C30        4.5038   69.3628   67.0445 C.ar      1 LIG         0.041
     37 H1        -5.2312   59.9858   67.8710 H         1 LIG         0.291
     38 H2         0.3410   62.5069   69.7586 H         1 LIG         0.300
     39 H3         1.4658   68.2589   65.9276 H         1 LIG         0.264
     40 O2         0.2975   62.5511   72.0124 O.2       1 LIG        -0.531
     41 C31        0.0590   62.4071   70.8128 C.2       1 LIG         0.483
     42 C32       -0.9872   61.3819   70.3407 C.3       1 LIG        -0.153
     43 C33       -2.1830   61.9768   69.5585 C.3       1 LIG        -0.120
     44 C34       -3.0260   60.9514   68.7659 C.3       1 LIG        -0.125
     45 C35       -4.1830   60.3563   69.5511 C.ar      1 LIG        -0.289
     46 C36       -5.3976   59.8739   69.0893 C.ar      1 LIG        -0.122
     47 N5        -6.1641   59.4225   70.1313 N.pl3     1 LIG        -0.226
     48 C37       -5.4838   59.5910   71.3155 C.ar      1 LIG         0.101
     49 C38       -5.8449   59.2877   72.6329 C.ar      1 LIG        -0.256
     50 C39       -4.9153   59.5861   73.6291 C.ar      1 LIG        -0.163
     51 C40       -3.6820   60.1605   73.3343 C.ar      1 LIG        -0.169
     52 C41       -3.3234   60.4625   72.0217 C.ar      1 LIG        -0.287
     53 C42       -4.2251   60.1805   70.9811 C.ar      1 LIG         0.266
     54 N6         0.6958   63.0998   69.8507 N.am      1 LIG        -0.587
     55 C43        1.7239   64.1122   70.0882 C.3       1 LIG         0.116
     56 C44        1.1626   65.5404   70.2307 C.3       1 LIG        -0.153
     57 C45        0.0520   65.8529   69.2117 C.3       1 LIG        -0.125
     58 C46        0.5062   66.8239   68.1072 C.3       1 LIG        -0.127
     59 C47        1.2293   68.0650   68.6590 C.3       1 LIG        -0.139
     60 C48        1.4575   69.1457   67.5905 C.3       1 LIG        -0.002
     61 N7         2.1796   68.6454   66.4332 N.pl3     1 LIG        -0.534
     62 C49        3.5342   68.8529   66.0770 C.ar      1 LIG         0.164
     63 C50        3.8620   68.4589   64.7556 C.ar      1 LIG        -0.138
     64 C51        2.8268   67.7724   63.8325 C.3       1 LIG        -0.065
     65 C52        3.2704   67.5947   62.3683 C.3       1 LIG        -0.133
     66 C53        4.7398   67.1759   62.2748 C.3       1 LIG        -0.133
     67 C54        5.6067   68.2854   62.8789 C.3       1 LIG        -0.074
     68 C55        5.1882   68.6301   64.3080 C.ar      1 LIG         0.108
     69 N8         6.1757   69.0750   65.1127 N.ar      1 LIG        -0.332
     70 C56        5.8966   69.4585   66.3773 C.ar      1 LIG         0.169
     71 C57        6.9801   69.9487   67.1465 C.ar      1 LIG        -0.161
     72 C58        6.7760   70.3803   68.4500 C.ar      1 LIG         0.083
     73 Cl2        8.1026   70.9800   69.3771 Cl        1 LIG        -0.149
     74 C59        5.5065   70.3331   69.0064 C.ar      1 LIG        -0.128
     75 C60        4.4260   69.8506   68.2734 C.ar      1 LIG        -0.167
     76 C61        4.5784   69.3888   66.9273 C.ar      1 LIG         0.009
     77 H4         0.4584   62.9195   68.8860 H         1 LIG         0.301
     78 H5         1.6458   68.0469   65.8193 H         1 LIG         0.256
     79 C62       -1.3710   61.1566   74.0963 C.3       1 LIG        -0.130
     80 C63       -2.3419   60.7997   72.9624 C.ar      1 LIG        -0.076
     81 C64       -3.5642   60.1806   73.2662 C.ar      1 LIG         0.180
     82 Cl3       -3.9730   59.7346   74.8884 Cl        1 LIG        -0.102
     83 N9        -4.4966   59.8797   72.3360 N.ar      1 LIG        -0.210
     84 C65       -4.2594   60.1797   71.0356 C.ar      1 LIG         0.112
     85 C66       -5.2641   59.8532   70.0918 C.ar      1 LIG        -0.155
     86 C67       -5.0752   60.1275   68.7418 C.ar      1 LIG        -0.119
     87 C68       -3.8987   60.7202   68.3027 C.ar      1 LIG        -0.118
     88 C69       -2.8934   61.0517   69.2063 C.ar      1 LIG        -0.180
     89 C70       -3.0446   60.7979   70.6054 C.ar      1 LIG         0.077
     90 C71       -2.0597   61.1096   71.6102 C.ar      1 LIG        -0.088
     91 C72       -0.7519   61.7508   71.2020 C.2       1 LIG         0.491
     92 O3        -0.0331   61.2271   70.3483 O.2       1 LIG        -0.506
     93 N10       -0.4497   62.9004   71.8359 N.am      1 LIG        -0.579
     94 C73        0.7703   63.6729   71.6103 C.3       1 LIG         0.114
     95 C74        0.6853   64.6420   70.4065 C.3       1 LIG        -0.153
     96 C75       -0.4639   65.6634   70.5223 C.3       1 LIG        -0.125
     97 C76       -0.7510   66.3802   69.1877 C.3       1 LIG        -0.127
     98 C77        0.4934   67.0047   68.5269 C.3       1 LIG        -0.128
     99 C78        0.1850   67.8229   67.2541 C.3       1 LIG        -0.139
    100 C79        1.3755   67.9254   66.2827 C.3       1 LIG        -0.011
    101 N11        2.5307   68.6068   66.8422 N.pl3     1 LIG        -0.513
    102 C80        3.7989   68.8245   66.2465 C.ar      1 LIG         0.298
    103 C81        4.7842   69.4516   67.0935 C.ar      1 LIG         0.082
    104 C82        4.5641   69.7930   68.4666 C.ar      1 LIG        -0.207
    105 C83        5.5625   70.3948   69.2317 C.ar      1 LIG        -0.141
    106 C84        6.8057   70.6845   68.6792 C.ar      1 LIG        -0.002
    107 C85        7.0733   70.3801   67.3488 C.ar      1 LIG        -0.366
    108 C86        6.0674   69.7705   66.5667 C.ar      1 LIG         0.313
    109 C87        5.4255   68.8867   64.4309 C.ar      1 LIG         0.178
    110 C88        4.1467   68.5074   64.8971 C.ar      1 LIG        -0.265
    111 C89        3.2005   67.8258   63.8850 C.3       1 LIG        -0.075
    112 C90        3.8951   67.2550   62.6337 C.3       1 LIG        -0.135
    113 C91        4.8667   68.2705   62.0322 C.3       1 LIG        -0.130
    114 C92        5.9803   68.5786   63.0405 C.3       1 LIG        -0.113
    115 H6        -1.0924   63.2599   72.5267 H         1 LIG         0.310
    116 H7         2.4345   68.8951   67.8051 H         1 LIG         0.280
    117 N12        6.3046   69.4679   65.2566 N.pl3     1 LIG        -0.295
    118 H8         7.2153   69.6898   64.8814 H         1 LIG         0.323
    119 O4        -0.3512   61.8846   72.8791 O.2       1 LIG        -0.516
    120 C93       -0.9729   61.7688   71.8226 C.2       1 LIG         0.496
    121 N13       -0.5397   62.2525   70.6415 N.am      1 LIG        -0.587
    122 C94        0.7046   62.9931   70.4227 C.3       1 LIG         0.112
    123 C95        0.4948   64.4829   70.0835 C.3       1 LIG        -0.152
    124 C96        1.7902   65.2805   69.8318 C.3       1 LIG        -0.125
    125 C97        1.5307   66.7813   69.6089 C.3       1 LIG        -0.128
    126 C98        1.0215   67.1048   68.1934 C.3       1 LIG        -0.136
    127 C99        1.1519   68.5962   67.8456 C.3       1 LIG         0.004
    128 N14        2.5028   69.1008   68.0224 N.pl3     1 LIG        -0.555
    129 C100       3.5706   69.1152   67.0925 C.ar      1 LIG         0.175
    130 C101       4.8016   69.5801   67.6187 C.ar      1 LIG        -0.181
    131 C102       4.9165   70.1127   69.0673 C.3       1 LIG        -0.071
    132 C103       6.3522   70.3867   69.5531 C.3       1 LIG        -0.128
    133 C104       7.2025   71.0307   68.4549 C.3       1 LIG        -0.132
    134 C105       7.3020   70.0567   67.2765 C.3       1 LIG        -0.075
    135 C106       5.9263   69.6248   66.7693 C.ar      1 LIG         0.110
    136 N15        5.8584   69.3241   65.4557 N.ar      1 LIG        -0.326
    137 C107       4.6993   68.8812   64.9220 C.ar      1 LIG         0.164
    138 C108       4.7174   68.5565   63.5435 C.ar      1 LIG        -0.169
    139 C109       3.5717   68.0815   62.9199 C.ar      1 LIG         0.088
    140 Cl4        3.6046   67.6883   61.2396 Cl        1 LIG        -0.151
    141 C110       2.4019   67.9196   63.6470 C.ar      1 LIG        -0.141
    142 C111       2.3571   68.2343   65.0021 C.ar      1 LIG        -0.145
    143 C112       3.5052   68.7346   65.6951 C.ar      1 LIG         0.041
    144 C113      -2.2510   61.0955   71.7827 C.ar      1 LIG        -0.348
    145 C114      -2.9789   60.6719   72.8918 C.ar      1 LIG        -0.092
    146 N16       -4.1610   60.0977   72.5075 N.pl3     1 LIG        -0.220
    147 C115      -4.2756   60.1420   71.1381 C.ar      1 LIG         0.097
    148 C116      -5.2965   59.6941   70.2924 C.ar      1 LIG        -0.254
    149 C117      -5.1211   59.8969   68.9242 C.ar      1 LIG        -0.160
    150 C118      -3.9841   60.5163   68.4147 C.ar      1 LIG        -0.164
    151 C119      -2.9667   60.9591   69.2575 C.ar      1 LIG        -0.283
    152 C120      -3.0912   60.7782   70.6477 C.ar      1 LIG         0.290
    153 H9        -1.1341   62.1379   69.8339 H         1 LIG         0.308
    154 H10        2.7033   69.4848   68.9346 H         1 LIG         0.265
    155 H11       -4.8238   59.7214   73.1700 H         1 LIG         0.292
    156 C121       1.3177   68.5716   69.0600 C.3       1 LIG        -0.006
    157 C122       0.6391   66.1802   69.5783 C.3       1 LIG         0.041
    158 C123       1.8749   65.2712   69.7022 C.3       1 LIG        -0.184
    159 C124       1.7675   64.2653   70.8648 C.3       1 LIG         0.135
    160 N17        0.4884   63.5568   70.8992 N.am      1 LIG        -0.595
    161 C125       0.1881   62.4862   70.1422 C.2       1 LIG         0.474
    162 C126      -1.1852   61.8402   70.3783 C.3       1 LIG        -0.145
    163 C127      -1.9345   61.4257   69.0857 C.3       1 LIG        -0.108
    164 C128      -3.3011   60.7934   69.2970 C.ar      1 LIG        -0.312
    165 C129      -4.2349   60.4543   68.3352 C.ar      1 LIG        -0.120
    166 N18       -5.3363   59.8834   68.9180 N.pl3     1 LIG        -0.211
    167 C130      -5.1653   59.8273   70.2829 C.ar      1 LIG         0.099
    168 C131      -6.0001   59.3397   71.2950 C.ar      1 LIG        -0.249
    169 C132      -5.5293   59.4357   72.6047 C.ar      1 LIG        -0.157
    170 C133      -4.2824   59.9788   72.8994 C.ar      1 LIG        -0.160
    171 C134      -3.4513   60.4617   71.8904 C.ar      1 LIG        -0.296
    172 C135      -3.8828   60.3962   70.5546 C.ar      1 LIG         0.263
    173 C136      -0.4347   67.4128   67.5761 C.3       1 LIG         0.035
    174 C137       1.0588   67.9819   65.5887 C.3       1 LIG         0.001
    175 N19        2.2995   68.3889   66.2302 N.pl3     1 LIG        -0.501
    176 C138       3.5707   68.6308   65.6529 C.ar      1 LIG         0.269
    177 C139       4.5607   69.1884   66.5419 C.ar      1 LIG         0.051
    178 C140       4.3386   69.4455   67.9325 C.ar      1 LIG        -0.238
    179 C141       5.3384   69.9918   68.7363 C.ar      1 LIG        -0.113
    180 C142       6.5869   70.3053   68.2072 C.ar      1 LIG         0.178
    181 Cl5        7.8054   70.9832   69.2245 Cl        1 LIG        -0.043
    182 C143       6.8575   70.0766   66.8618 C.ar      1 LIG        -0.350
    183 C144       5.8496   69.5246   66.0407 C.ar      1 LIG         0.323
    184 C145       5.2043   68.7842   63.8519 C.ar      1 LIG         0.176
    185 C146       3.9170   68.3980   64.2882 C.ar      1 LIG        -0.212
    186 C147       2.9587   67.8000   63.2373 C.3       1 LIG        -0.071
    187 C148       3.6338   67.3328   61.9323 C.3       1 LIG        -0.140
    188 C149       4.6353   68.3681   61.4181 C.3       1 LIG        -0.131
    189 C150       5.7567   68.5565   62.4461 C.3       1 LIG        -0.116
    190 H12       -0.2016   63.8992   71.5518 H         1 LIG         0.315
    191 H13       -6.1311   59.5667   68.3815 H         1 LIG         0.294
    192 H14        2.2438   68.4991   67.2325 H         1 LIG         0.267
    193 N20        0.8273   67.2354   68.4595 N.4       1 LIG        -0.446
    194 N21        6.0891   69.2990   64.7153 N.pl3     1 LIG        -0.267
    195 H15        7.0045   69.5313   64.3576 H         1 LIG         0.329
    196 Cl6        8.1027   71.2545   69.1385 Cl        1 LIG        -0.141
    197 C151       6.7863   70.5195   68.2984 C.ar      1 LIG         0.089
    198 C152       5.5568   70.3834   68.9211 C.ar      1 LIG        -0.137
    199 C153       4.4699   69.7970   68.2742 C.ar      1 LIG         0.058
    200 Cl7        3.0237   69.7141   69.2295 Cl        1 LIG        -0.125
    201 C154       4.6016   69.3103   66.9108 C.ar      1 LIG         0.072
    202 C155       5.8876   69.4626   66.3052 C.ar      1 LIG         0.152
    203 C156       6.9604   70.0643   67.0021 C.ar      1 LIG        -0.167
    204 N22        6.1549   69.0473   65.0513 N.ar      1 LIG        -0.300
    205 C157       5.1972   68.4514   64.3147 C.ar      1 LIG         0.095
    206 C158       5.6274   68.0432   62.9079 C.3       1 LIG        -0.076
    207 C159       4.4892   68.2430   61.9071 C.3       1 LIG        -0.133
    208 C160       3.3096   67.3844   62.3592 C.3       1 LIG        -0.130
    209 C161       2.8139   67.7413   63.7781 C.3       1 LIG        -0.075
    210 C162       3.8724   68.2768   64.7702 C.ar      1 LIG        -0.165
    211 C163       3.5661   68.6924   66.0998 C.ar      1 LIG         0.151
    212 N23        2.2813   68.5707   66.6772 N.pl3     1 LIG        -0.518
    213 C164       1.2679   67.5536   66.4371 C.3       1 LIG        -0.002
    214 C165       0.5875   67.0922   67.7352 C.3       1 LIG        -0.134
    215 C166       1.5157   66.2549   68.6321 C.3       1 LIG        -0.130
    216 C167       0.8336   65.7908   69.9341 C.3       1 LIG        -0.127
    217 C168      -0.6579   65.4362   69.7766 C.3       1 LIG        -0.126
    218 C169      -1.3607   65.0133   71.0813 C.3       1 LIG        -0.113
    219 C170      -0.6786   63.8118   71.7514 C.3       1 LIG         0.021
    220 S1        -0.6475   62.3048   70.7447 S.3       1 LIG        -0.335
    221 C171      -2.0608   61.3793   71.3086 C.ar      1 LIG        -0.011
    222 C172      -2.1458   61.1528   72.7192 C.ar      1 LIG         0.084
    223 C173      -1.1960   61.5849   73.6939 C.ar      1 LIG        -0.171
    224 C174      -1.3914   61.3155   75.0457 C.ar      1 LIG        -0.127
    225 C175      -2.5163   60.6215   75.4739 C.ar      1 LIG        -0.124
    226 C176      -3.4653   60.1821   74.5566 C.ar      1 LIG        -0.165
    227 C177      -3.2941   60.4379   73.1740 C.ar      1 LIG         0.111
    228 N24       -4.2433   59.9776   72.3192 N.ar      1 LIG        -0.250
    229 C178      -4.1093   60.1718   70.9828 C.ar      1 LIG         0.049
    230 C179      -3.0474   60.9140   70.4252 C.ar      1 LIG        -0.060
    231 C180      -3.0253   61.2648   68.9279 C.3       1 LIG        -0.077
    232 C181      -4.0429   60.4798   68.0785 C.3       1 LIG        -0.133
    233 C182      -5.3922   60.3494   68.7962 C.3       1 LIG        -0.134
    234 C183      -5.1970   59.5620   70.0992 C.3       1 LIG        -0.074
    235 H16        2.1789   69.0455   67.5632 H         1 LIG         0.249
    236 C184      -2.2848   61.1065   75.4530 C.3       1 LIG        -0.106
    237 C185      -2.0115   61.3780   73.9721 C.ar      1 LIG         0.183
    238 C186      -0.8427   61.9860   73.4782 C.ar      1 LIG        -0.212
    239 C187      -0.6619   62.1023   72.0747 C.ar      1 LIG         0.282
    240 N25        0.5362   62.7501   71.6908 N.pl3     1 LIG        -0.492
    241 C188       1.1205   62.8825   70.3672 C.3       1 LIG        -0.014
    242 C189       1.6284   64.3061   70.0915 C.3       1 LIG        -0.155
    243 C190       0.5303   65.3754   70.2292 C.3       1 LIG        -0.124
    244 C191       1.0142   66.7782   69.8197 C.3       1 LIG        -0.127
    245 C192       1.4935   66.8525   68.3595 C.3       1 LIG        -0.138
    246 C193       2.0079   68.2497   67.9784 C.3       1 LIG        -0.006
    247 N26        2.5618   68.2968   66.6340 N.pl3     1 LIG        -0.520
    248 C194       3.8618   68.6747   66.2145 C.ar      1 LIG         0.293
    249 C195       4.2159   68.2923   64.8690 C.ar      1 LIG         0.083
    250 C196       3.3670   67.5374   63.9974 C.ar      1 LIG        -0.214
    251 C197       3.7734   67.1971   62.7075 C.ar      1 LIG        -0.137
    252 C198       5.0201   67.5857   62.2281 C.ar      1 LIG        -0.000
    253 C199       5.8841   68.3242   63.0296 C.ar      1 LIG        -0.361
    254 C200       5.4806   68.6726   64.3377 C.ar      1 LIG         0.310
    255 C201       6.0263   69.7806   66.3940 C.ar      1 LIG         0.179
    256 C202       4.8031   69.4100   66.9963 C.ar      1 LIG        -0.263
    257 C203       4.5514   69.8859   68.4424 C.3       1 LIG        -0.075
    258 C204       5.8094   70.3538   69.2009 C.3       1 LIG        -0.135
    259 C205       6.6713   71.2752   68.3369 C.3       1 LIG        -0.130
    260 C206       7.1650   70.5124   67.1024 C.3       1 LIG        -0.114
    261 C207      -1.6859   61.5809   71.1843 C.ar      1 LIG         0.047
    262 C208      -1.6624   61.6079   69.7526 C.ar      1 LIG        -0.228
    263 C209      -2.7040   61.0804   68.9906 C.ar      1 LIG        -0.126
    264 C210      -3.8127   60.5034   69.5972 C.ar      1 LIG         0.176
    265 Cl8       -5.0881   59.8589   68.6289 Cl        1 LIG        -0.062
    266 C211      -3.8965   60.4429   70.9820 C.ar      1 LIG        -0.357
    267 C212      -2.8457   60.9752   71.7611 C.ar      1 LIG         0.329
    268 H17        1.0621   63.1845   72.4356 H         1 LIG         0.267
    269 H18        1.9532   67.9395   65.9118 H         1 LIG         0.280
    270 N27        6.3102   69.3998   65.1421 N.pl3     1 LIG        -0.283
    271 H19        7.2098   69.6668   64.7691 H         1 LIG         0.325
    272 N28       -2.9309   60.9083   73.1235 N.pl3     1 LIG        -0.294
    273 H20       -3.7462   60.4656   73.5220 H         1 LIG         0.327
    274 C213       7.1166   70.8195   68.5078 C.ar      1 LIG        -0.001
    275 C214       7.2572   70.3304   67.2161 C.ar      1 LIG        -0.361
    276 C215       6.1576   69.6974   66.5948 C.ar      1 LIG         0.308
    277 C216       5.3382   68.6213   64.6118 C.ar      1 LIG         0.177
    278 C217       4.0809   68.3845   65.1966 C.ar      1 LIG        -0.260
    279 C218       3.0420   67.6076   64.3590 C.3       1 LIG        -0.072
    280 C219       2.5727   68.2810   63.0579 C.3       1 LIG        -0.133
    281 C220       3.5236   68.1105   61.8674 C.3       1 LIG        -0.136
    282 C221       4.9017   68.7575   62.0450 C.3       1 LIG        -0.124
    283 C222       5.7585   68.2062   63.1998 C.3       1 LIG        -0.110
    284 C223       3.8285   68.8587   66.5142 C.ar      1 LIG         0.295
    285 N29        2.5216   68.6118   66.9955 N.pl3     1 LIG        -0.525
    286 C224       1.9262   68.9713   68.2722 C.3       1 LIG        -0.005
    287 C225       1.8015   67.7716   69.2285 C.3       1 LIG        -0.138
    288 C226       0.6767   66.7862   68.8519 C.3       1 LIG        -0.126
    289 C227       0.5657   65.5983   69.8269 C.3       1 LIG        -0.126
    290 C228       1.8386   64.7338   69.9144 C.3       1 LIG        -0.137
    291 C229       1.5902   63.2930   70.3924 C.3       1 LIG        -0.015
    292 N30        1.0392   63.2361   71.7350 N.pl3     1 LIG        -0.492
    293 C230      -0.1305   62.5764   72.1789 C.ar      1 LIG         0.296
    294 C231      -1.1537   61.9853   71.3353 C.ar      1 LIG        -0.040
    295 C232      -1.1733   61.9323   69.9032 C.ar      1 LIG        -0.117
    296 C233      -2.2291   61.3241   69.2250 C.ar      1 LIG        -0.234
    297 C234      -3.2701   60.7660   69.9568 C.ar      1 LIG         0.129
    298 N31       -3.3189   60.7800   71.3080 N.ar      1 LIG        -0.319
    299 C235      -2.2859   61.3752   71.9590 C.ar      1 LIG         0.356
    300 C236      -1.4427   61.9224   74.1362 C.ar      1 LIG         0.165
    301 C237      -1.7442   61.7670   75.6365 C.3       1 LIG        -0.110
    302 C238       4.8932   69.5326   67.2401 C.ar      1 LIG         0.083
    303 C239       4.8174   70.0618   68.5698 C.ar      1 LIG        -0.214
    304 C240       5.9070   70.6861   69.1762 C.ar      1 LIG        -0.138
    305 H21        1.9141   68.0990   66.3728 H         1 LIG         0.281
    306 N32        6.2978   69.2270   65.3203 N.pl3     1 LIG        -0.278
    307 H22        7.1922   69.3571   64.8701 H         1 LIG         0.324
    308 N33       -2.3577   61.3817   73.3225 N.pl3     1 LIG        -0.218
    309 H23       -3.1630   60.9472   73.7497 H         1 LIG         0.309
    310 C241       4.3922   67.0362   62.3683 C.3       1 LIG        -0.044
    311 C242       2.9624   67.5615   62.6132 C.3       1 LIG        -0.138
    312 C243       2.6758   67.4598   64.1263 C.3       1 LIG        -0.018
    313 C244       3.7357   68.1789   65.0025 C.ar      1 LIG        -0.213
    314 C245       5.0259   68.3426   64.4654 C.ar      1 LIG         0.183
    315 C246       5.4174   67.9799   63.0314 C.3       1 LIG        -0.105
    316 C247       5.8218   69.4038   66.4623 C.ar      1 LIG         0.329
    317 C248       6.9230   70.0005   67.1154 C.ar      1 LIG        -0.358
    318 C249       6.7668   70.4801   68.4092 C.ar      1 LIG         0.176
    319 Cl9        8.1021   71.2091   69.2243 Cl        1 LIG        -0.063
    320 C250       5.5382   70.3732   69.0485 C.ar      1 LIG        -0.126
    321 C251       4.4457   69.7878   68.4100 C.ar      1 LIG        -0.226
    322 C252       4.5372   69.2712   67.0768 C.ar      1 LIG         0.046
    323 C253       3.4687   68.6405   66.3184 C.ar      1 LIG         0.283
    324 N34        2.1421   68.4182   66.7590 N.pl3     1 LIG        -0.491
    325 C254       1.5234   68.8100   68.0133 C.3       1 LIG        -0.015
    326 C255       2.0060   67.9644   69.2049 C.3       1 LIG        -0.155
    327 C256       1.5872   66.4824   69.1359 C.3       1 LIG        -0.124
    328 C257       0.1056   66.2314   69.4784 C.3       1 LIG        -0.127
    329 C258      -0.0999   65.0838   70.4828 C.3       1 LIG        -0.126
    330 C259       0.7474   63.8454   70.1430 C.3       1 LIG        -0.141
    331 C260       0.3404   62.5963   70.9390 C.3       1 LIG        -0.014
    332 N35       -0.9032   62.0177   70.4539 N.pl3     1 LIG        -0.487
    333 C261      -1.9456   61.3878   71.1772 C.ar      1 LIG         0.281
    334 C262      -3.0317   60.8737   70.3790 C.ar      1 LIG         0.052
    335 C263      -3.1169   61.0070   68.9557 C.ar      1 LIG        -0.236
    336 C264      -4.1966   60.4861   68.2436 C.ar      1 LIG        -0.126
    337 C265      -5.2257   59.8178   68.8986 C.ar      1 LIG        -0.003
    338 C266      -5.1943   59.6568   70.2799 C.ar      1 LIG        -0.355
    339 C267      -4.1034   60.1804   71.0089 C.ar      1 LIG         0.319
    340 C268      -3.0569   60.4817   73.1466 C.ar      1 LIG         0.172
    341 C269      -1.9780   61.2061   72.5919 C.ar      1 LIG        -0.220
    342 C270      -0.8783   61.6952   73.5570 C.3       1 LIG        -0.069
    343 C271      -1.2742   61.6922   75.0470 C.3       1 LIG        -0.139
    344 C272      -1.9769   60.3907   75.4365 C.3       1 LIG        -0.131
    345 C273      -3.2783   60.2473   74.6394 C.3       1 LIG        -0.113
    346 H24        1.5349   67.9353   66.1124 H         1 LIG         0.267
    347 H25       -1.0691   62.1411   69.4654 H         1 LIG         0.265
    348 N36        5.9811   68.9346   65.1886 N.pl3     1 LIG        -0.295
    349 H26        6.8867   69.0473   64.7564 H         1 LIG         0.327
    350 N37       -4.0456   60.0290   72.3647 N.pl3     1 LIG        -0.291
    351 H27       -4.8073   59.5432   72.8159 H         1 LIG         0.326
    352 C274      -5.6996   59.3485   70.1249 C.3       1 LIG        -0.006
    353 C275      -3.9086   60.7786   69.0330 C.3       1 LIG         0.031
    354 C276      -2.3911   61.0792   69.0342 C.3       1 LIG        -0.131
    355 C277      -1.8512   61.3421   70.4367 C.2       1 LIG        -0.118
    356 C278      -2.5329   61.0904   71.5791 C.2       1 LIG        -0.179
    357 C279      -1.9219   61.3384   72.8920 C.2       1 LIG         0.151
    358 N38       -2.6845   61.3784   73.9717 N.2       1 LIG        -0.268
    359 S2        -1.7194   61.6677   75.2913 S.3       1 LIG         0.352
    360 C280      -0.5167   61.5387   73.2014 C.2       1 LIG         0.349
    361 O5         0.4743   61.4947   72.2669 O.3       1 LIG        -0.384
    362 O6         1.8117   63.6965   70.6047 O.3       1 LIG        -0.422
    363 C281       1.9865   64.9001   69.8604 C.3       1 LIG         0.112
    364 C282       0.6151   65.5422   69.6114 C.2       1 LIG         0.500
    365 O7        -0.3140   65.3711   70.4032 O.2       1 LIG        -0.501
    366 N39        0.5045   66.2837   68.4942 N.am      1 LIG        -0.595
    367 C283      -0.7061   66.9803   68.0589 C.3       1 LIG         0.126
    368 C284      -0.4431   68.1828   67.1292 C.3       1 LIG        -0.153
    369 C285       1.8463   68.9402   67.9893 C.3       1 LIG        -0.007
    370 N40        2.4908   68.5721   66.7375 N.pl3     1 LIG        -0.517
    371 C286       3.8144   68.8303   66.3013 C.ar      1 LIG         0.296
    372 C287       4.1224   68.3996   64.9589 C.ar      1 LIG         0.082
    373 C288       3.2046   67.7062   64.1060 C.ar      1 LIG        -0.211
    374 C289       3.5666   67.3183   62.8164 C.ar      1 LIG        -0.139
    375 C290       4.8352   67.5969   62.3189 C.ar      1 LIG        -0.001
    376 C291       5.7665   68.2708   63.1017 C.ar      1 LIG        -0.363
    377 C292       5.4077   68.6679   64.4092 C.ar      1 LIG         0.312
    378 C293       6.0638   69.7572   66.4433 C.ar      1 LIG         0.178
    379 C294       4.8218   69.4944   67.0636 C.ar      1 LIG        -0.264
    380 C295       4.6301   69.9958   68.5102 C.3       1 LIG        -0.076
    381 C296       5.9327   70.3646   69.2475 C.3       1 LIG        -0.135
    382 C297       6.8510   71.2114   68.3652 C.3       1 LIG        -0.130
    383 C298       7.2658   70.4049   67.1290 C.3       1 LIG        -0.113
    384 C299      -3.9532   60.5072   71.5482 C.3       1 LIG         0.091
    385 H28        1.3118   66.3759   67.8948 H         1 LIG         0.307
    386 H29        1.9118   68.0435   66.1009 H         1 LIG         0.281
    387 N41       -4.2314   59.8131   70.1927 N.4       1 LIG        -0.447
    388 N42        6.3024   69.3367   65.1945 N.pl3     1 LIG        -0.289
    389 H30        7.2169   69.5229   64.8091 H         1 LIG         0.324
    390 O8         0.2694   63.3083   70.5709 O.2       1 LIG        -0.533
    391 C300      -0.4470   63.8856   71.3913 C.2       1 LIG         0.483
    392 C301      -0.8872   65.3417   71.1699 C.3       1 LIG        -0.152
    393 C302      -0.5014   65.9211   69.7905 C.3       1 LIG        -0.119
    394 C303       0.9073   66.5411   69.7793 C.3       1 LIG        -0.130
    395 C304       1.2246   67.2813   68.4678 C.3       1 LIG        -0.128
    396 C305       1.5399   66.3280   67.2985 C.3       1 LIG        -0.134
    397 C306       1.6976   67.0415   65.9451 C.3       1 LIG        -0.003
    398 N43        2.1789   68.4149   66.0688 N.pl3     1 LIG        -0.529
    399 C307       3.5194   68.5970   65.6913 C.ar      1 LIG         0.169
    400 C308       3.9120   68.2239   64.3875 C.ar      1 LIG        -0.177
    401 C309       2.9626   67.6892   63.3031 C.3       1 LIG        -0.073
    402 C310       3.2043   68.4224   61.9624 C.3       1 LIG        -0.129
    403 C311       4.6994   68.5662   61.5724 C.3       1 LIG        -0.133
    404 C312       5.6802   67.9786   62.6116 C.3       1 LIG        -0.076
    405 C313       5.2556   68.3778   64.0213 C.ar      1 LIG         0.107
    406 N44        6.1850   68.9089   64.8438 N.ar      1 LIG        -0.317
    407 C314       5.8261   69.3094   66.0875 C.ar      1 LIG         0.163
    408 C315       6.8469   69.8664   66.8918 C.ar      1 LIG        -0.168
    409 C316       6.5670   70.3021   68.1783 C.ar      1 LIG         0.090
    410 Cl10       7.8231   70.9797   69.1488 Cl        1 LIG        -0.141
    411 C317       5.2813   70.1947   68.6864 C.ar      1 LIG        -0.138
    412 C318       4.2417   69.6524   67.9321 C.ar      1 LIG         0.056
    413 Cl11       2.6977   69.5957   68.7182 Cl        1 LIG        -0.128
    414 C319       4.4888   69.1854   66.5866 C.ar      1 LIG         0.061
    415 N45       -0.9026   63.2996   72.5127 N.am      1 LIG        -0.588
    416 C320      -0.6261   61.9203   72.9124 C.3       1 LIG         0.113
    417 C321      -1.8531   60.9954   72.7910 C.3       1 LIG        -0.146
    418 C322      -2.3952   60.9391   71.3774 C.ar      1 LIG        -0.293
    419 C323      -1.7657   61.3551   70.2182 C.ar      1 LIG        -0.116
    420 N46       -2.5725   61.1426   69.1312 N.pl3     1 LIG        -0.226
    421 C324      -3.7602   60.5775   69.5372 C.ar      1 LIG         0.100
    422 C325      -4.8851   60.1810   68.8055 C.ar      1 LIG        -0.255
    423 C326      -5.9465   59.6311   69.5245 C.ar      1 LIG        -0.163
    424 C327      -5.8974   59.4821   70.9077 C.ar      1 LIG        -0.168
    425 C328      -4.7773   59.8787   71.6358 C.ar      1 LIG        -0.290
    426 C329      -3.6797   60.4365   70.9576 C.ar      1 LIG         0.265
    427 H31        1.9963   68.7766   66.9944 H         1 LIG         0.254
    428 H32       -2.2924   61.3816   68.1908 H         1 LIG         0.291
    429 O9        -0.4474   61.8077   73.8108 O.2       1 LIG        -0.494
    430 C330      -0.8852   61.9165   72.6635 C.2       1 LIG         0.485
    431 N47       -0.3032   62.6527   71.7010 N.am      1 LIG        -0.579
    432 C331       0.9180   63.4402   71.8673 C.3       1 LIG         0.109
    433 C332       1.9090   63.3271   70.6893 C.3       1 LIG        -0.153
    434 C333       1.5862   64.2535   69.4999 C.3       1 LIG        -0.126
    435 C334       1.8108   65.7418   69.8218 C.3       1 LIG        -0.127
    436 C335       1.4440   66.6710   68.6509 C.3       1 LIG        -0.129
    437 C336       1.7686   68.1486   68.9317 C.3       1 LIG        -0.136
    438 C337       1.4445   69.0647   67.7416 C.3       1 LIG         0.004
    439 N48        2.1096   68.6507   66.5182 N.pl3     1 LIG        -0.556
    440 C338       3.4660   68.8168   66.1477 C.ar      1 LIG         0.175
    441 C339       3.7621   68.4377   64.8145 C.ar      1 LIG        -0.180
    442 C340       2.6536   67.9942   63.8298 C.3       1 LIG        -0.071
    443 C341       3.1592   67.3934   62.5053 C.3       1 LIG        -0.128
    444 C342       4.3547   68.1775   61.9579 C.3       1 LIG        -0.132
    445 C343       5.5074   68.0834   62.9629 C.3       1 LIG        -0.075
    446 C344       5.0938   68.5398   64.3623 C.ar      1 LIG         0.110
    447 N49        6.0801   69.0670   65.1172 N.ar      1 LIG        -0.326
    448 C345       5.8292   69.4471   66.3889 C.ar      1 LIG         0.164
    449 C346       6.9243   69.9595   67.1268 C.ar      1 LIG        -0.169
    450 C347       6.7552   70.3611   68.4449 C.ar      1 LIG         0.087
    451 Cl12       8.0973   70.9799   69.3364 Cl        1 LIG        -0.151
    452 C348       5.5092   70.2631   69.0461 C.ar      1 LIG        -0.141
    453 C349       4.4165   69.7660   68.3417 C.ar      1 LIG        -0.145
    454 C350       4.5320   69.3371   66.9811 C.ar      1 LIG         0.041
    455 C351      -2.0895   61.2484   72.2445 C.ar      1 LIG        -0.144
    456 N50       -2.9670   60.6892   73.1476 N.pl3     1 LIG         0.128
    457 N51       -4.0632   60.1037   72.6433 N.2       1 LIG        -0.244
    458 C352      -3.9166   60.2961   71.3012 C.ar      1 LIG        -0.037
    459 C353      -4.7956   59.8828   70.2881 C.ar      1 LIG        -0.100
    460 C354      -4.4735   60.1802   68.9654 C.ar      1 LIG        -0.118
    461 C355      -3.3091   60.8717   68.6442 C.ar      1 LIG        -0.136
    462 C356      -2.4208   61.2923   69.6329 C.ar      1 LIG        -0.084
    463 C357      -2.7143   61.0060   70.9785 C.ar      1 LIG        -0.079
    464 H33       -0.7221   62.6620   70.7827 H         1 LIG         0.310
    465 H34        1.5290   68.1502   65.8606 H         1 LIG         0.265
    466 H35       -2.8070   60.7057   74.1448 H         1 LIG         0.259
    467 C358      -3.4448   60.7806   68.6005 C.3       1 LIG        -0.006
    468 C359      -5.1091   59.3345   69.8571 C.3       1 LIG         0.033
    469 C360      -5.9971   59.2817   71.1222 C.3       1 LIG        -0.131
    470 C361      -5.2198   59.6158   72.3913 C.2       1 LIG        -0.121
    471 C362      -3.9797   60.1594   72.4091 C.2       1 LIG        -0.182
    472 C363      -3.3119   60.4808   73.6784 C.2       1 LIG         0.079
    473 N52       -3.9516   60.2891   74.8197 N.2       1 LIG        -0.225
    474 S3        -2.9539   60.7344   76.0674 S.3       1 LIG         0.315
    475 N53       -1.6465   61.1803   75.1515 N.2       1 LIG        -0.285
    476 C364      -1.9673   60.9928   73.8804 C.2       1 LIG         0.289
    477 O10       -1.0950   61.2247   72.8601 O.3       1 LIG        -0.336
    478 C365       0.1978   61.7518   73.1522 C.3       1 LIG         0.208
    479 C366      -0.4324   64.1502   72.4486 C.3       1 LIG         0.208
    480 O11        0.4370   64.1317   71.3206 O.3       1 LIG        -0.447
    481 C367       0.2446   65.1763   70.3693 C.3       1 LIG         0.208
    482 C368      -1.1949   65.1043   69.8244 C.3       1 LIG        -0.199
    483 N54       -0.3753   66.6564   68.1095 N.am      1 LIG        -0.581
    484 C369      -0.4191   67.5877   66.9847 C.3       1 LIG         0.122
    485 C370       0.1032   68.9906   67.3472 C.3       1 LIG        -0.165
    486 C371       1.6138   69.0239   67.6171 C.3       1 LIG        -0.012
    487 N55        2.3832   68.6315   66.4470 N.pl3     1 LIG        -0.486
    488 C372       3.7564   68.8307   66.1648 C.ar      1 LIG         0.280
    489 C373       4.1831   68.4296   64.8469 C.ar      1 LIG         0.052
    490 C374       3.3286   67.8100   63.8795 C.ar      1 LIG        -0.237
    491 C375       3.8027   67.4559   62.6173 C.ar      1 LIG        -0.126
    492 C376       5.1255   67.6965   62.2606 C.ar      1 LIG        -0.004
    493 C377       5.9998   68.2976   63.1601 C.ar      1 LIG        -0.355
    494 C378       5.5272   68.6608   64.4408 C.ar      1 LIG         0.319
    495 C379       6.0142   69.6484   66.5726 C.ar      1 LIG         0.172
    496 C380       4.7043   69.4227   67.0508 C.ar      1 LIG        -0.219
    497 C381       4.3814   69.8832   68.4867 C.3       1 LIG        -0.070
    498 C382       5.6150   70.1448   69.3727 C.3       1 LIG        -0.139
    499 C383       6.6621   70.9791   68.6328 C.3       1 LIG        -0.131
    500 C384       7.1653   70.2122   67.4041 C.3       1 LIG        -0.113
    501 C385      -3.2337   60.4851   71.1068 C.3       1 LIG         0.086
    502 H36        0.5415   66.3739   68.4245 H         1 LIG         0.309
    503 H37        1.8553   68.1417   65.7389 H         1 LIG         0.264
    504 N56       -4.2205   60.5942   69.9192 N.4       1 LIG        -0.448
    505 N57        6.3626   69.2620   65.3383 N.pl3     1 LIG        -0.292
    506 H38        7.3191   69.4212   65.0560 H         1 LIG         0.325
    507 C386       1.2371   65.6828   69.8258 C.3       1 LIG        -0.126
    508 C387       1.6289   67.0444   69.2194 C.3       1 LIG        -0.123
    509 C388       0.6068   67.5571   68.1820 C.3       1 LIG        -0.167
    510 C389       1.1414   68.6593   67.2440 C.3       1 LIG        -0.087
    511 C390       3.4189   68.4201   66.0982 C.ar      1 LIG         0.732
    512 N58        4.0440   68.0035   64.9472 N.pl3     1 LIG        -0.218
    513 C391       3.5366   66.9721   63.9851 C.3       1 LIG        -0.139
    514 C392       3.4395   67.5458   62.5484 C.3       1 LIG        -0.146
    515 C393       4.7350   68.2603   62.0798 C.3       1 LIG        -0.142
    516 C394       5.8709   68.2790   63.1369 C.3       1 LIG        -0.110
    517 C395       5.3164   68.5697   64.5412 C.ar      1 LIG         0.235
    518 N59        6.0019   69.3243   65.3262 N.2       1 LIG        -0.466
    519 C396       5.5311   69.6312   66.6184 C.ar      1 LIG         0.198
    520 C397       6.3815   70.3803   67.4345 C.ar      1 LIG        -0.103
    521 C398       6.0044   70.6778   68.7404 C.ar      1 LIG        -0.043
    522 C399       4.7865   70.2183   69.2330 C.ar      1 LIG        -0.128
    523 C400       3.9302   69.4792   68.4166 C.ar      1 LIG        -0.116
    524 C401       4.2605   69.1934   67.0779 C.ar      1 LIG        -0.092
    525 C402      -0.1996   65.6231   70.3824 C.3       1 LIG        -0.123
    526 C403      -0.5668   64.2896   71.0616 C.3       1 LIG        -0.167
    527 C404      -0.1622   63.0720   70.2112 C.3       1 LIG        -0.087
    528 C405      -2.0466   61.3916   70.7528 C.ar      1 LIG         0.732
    529 N60       -1.7982   61.1289   72.0894 N.pl3     1 LIG        -0.218
    530 C406      -0.5110   61.4868   72.7729 C.3       1 LIG        -0.139
    531 C407      -0.2149   60.6965   74.0621 C.3       1 LIG        -0.146
    532 C408      -1.3728   60.8698   75.0439 C.3       1 LIG        -0.142
    533 C409      -2.7011   60.3570   74.4543 C.3       1 LIG        -0.110
    534 C410      -2.8449   60.5519   72.9301 C.ar      1 LIG         0.235
    535 N61       -3.9548   60.1305   72.4330 N.2       1 LIG        -0.466
    536 C411      -4.1976   60.1793   71.0504 C.ar      1 LIG         0.198
    537 C412      -5.3896   59.6131   70.5934 C.ar      1 LIG        -0.103
    538 C413      -5.6817   59.6152   69.2319 C.ar      1 LIG        -0.043
    539 C414      -4.7867   60.1834   68.3286 C.ar      1 LIG        -0.128
    540 C415      -3.6006   60.7590   68.7841 C.ar      1 LIG        -0.116
    541 C416      -3.2810   60.7817   70.1577 C.ar      1 LIG        -0.092
    542 N62        2.1025   68.1665   66.2478 N.pl3     1 LIG        -0.545
    543 H39        1.7009   67.6009   65.5140 H         1 LIG         0.408
    544 N63       -1.2954   62.1729   69.9410 N.pl3     1 LIG        -0.545
    545 H40       -1.6374   62.2161   68.9920 H         1 LIG         0.408
    546 C417      -5.7234   59.6465   69.2236 C.ar      1 LIG        -0.001
    547 C418      -5.4754   59.5921   70.5912 C.ar      1 LIG        -0.356
    548 C419      -4.2708   60.1320   71.0940 C.ar      1 LIG         0.318
    549 C420      -2.9003   60.5790   73.0116 C.ar      1 LIG         0.170
    550 C421      -1.8749   61.1546   72.2282 C.ar      1 LIG        -0.221
    551 C422      -0.6278   61.6822   72.9678 C.3       1 LIG        -0.069
    552 C423      -0.4564   61.1557   74.4062 C.3       1 LIG        -0.139
    553 C424      -1.7699   61.2301   75.1859 C.3       1 LIG        -0.130
    554 C425      -2.8199   60.3350   74.5177 C.3       1 LIG        -0.112
    555 C426      -2.0814   61.2607   70.8199 C.ar      1 LIG         0.286
    556 N64       -1.1968   61.8836   69.9049 N.pl3     1 LIG        -0.491
    557 C427      -0.0490   62.7387   70.1710 C.3       1 LIG        -0.000
    558 C428      -0.4041   63.9609   71.0292 C.3       1 LIG         0.128
    559 O12        0.7506   64.7757   71.2091 O.3       1 LIG        -0.449
    560 C429       1.1983   65.4652   70.0450 C.3       1 LIG         0.153
    561 C430       0.0620   66.2178   69.3302 C.3       1 LIG         0.153
    562 O13        0.6115   67.0440   68.3126 O.3       1 LIG        -0.449
    563 C431       1.4726   68.0595   68.8131 C.3       1 LIG         0.128
    564 C432       1.7291   69.1144   67.7282 C.3       1 LIG        -0.000
    565 N65        2.5065   68.5985   66.6107 N.pl3     1 LIG        -0.491
    566 C433       3.8469   68.8801   66.2472 C.ar      1 LIG         0.286
    567 C434       4.2312   68.4639   64.9202 C.ar      1 LIG         0.052
    568 C435       3.3440   67.8430   63.9834 C.ar      1 LIG        -0.235
    569 C436       3.7803   67.4670   62.7135 C.ar      1 LIG        -0.123
    570 C437       5.0964   67.6844   62.3193 C.ar      1 LIG        -0.001
    571 C438       6.0028   68.2810   63.1895 C.ar      1 LIG        -0.356
    572 C439       5.5694   68.6638   64.4782 C.ar      1 LIG         0.318
    573 C440       6.1358   69.6413   66.5944 C.ar      1 LIG         0.170
    574 C441       4.8190   69.5023   67.0872 C.ar      1 LIG        -0.221
    575 C442       4.5466   69.9794   68.5294 C.3       1 LIG        -0.069
    576 C443       5.6239   70.9097   69.1218 C.3       1 LIG        -0.139
    577 C444       7.0326   70.3832   68.8450 C.3       1 LIG        -0.130
    578 C445       7.2778   70.3370   67.3327 C.3       1 LIG        -0.112
    579 C446      -3.2945   60.7290   70.2477 C.ar      1 LIG         0.052
    580 C447      -3.6054   60.7598   68.8503 C.ar      1 LIG        -0.235
    581 C448      -4.7975   60.2254   68.3623 C.ar      1 LIG        -0.123
    582 H41       -1.3548   61.6784   68.9286 H         1 LIG         0.267
    583 H42        1.9964   67.9947   65.9822 H         1 LIG         0.267
    584 N66       -4.0077   60.0965   72.4334 N.pl3     1 LIG        -0.289
    585 H43       -4.6961   59.6688   73.0355 H         1 LIG         0.325
    586 N67        6.4420   69.2460   65.3521 N.pl3     1 LIG        -0.289
    587 H44        7.3900   69.3958   65.0385 H         1 LIG         0.325
    588 C449       0.8656   60.9179   72.4580 C.2       1 LIG         0.480
    589 C450      -0.3370   61.5030   73.2193 C.3       1 LIG        -0.151
    590 C451      -1.7193   60.8859   72.8866 C.3       1 LIG        -0.114
    591 C452      -2.0950   60.9596   71.4167 C.ar      1 LIG        -0.295
    592 C453      -1.3431   61.4874   70.3828 C.ar      1 LIG        -0.120
    593 N68       -2.0217   61.3881   69.1967 N.pl3     1 LIG        -0.227
    594 C454      -3.2440   60.7920   69.4088 C.ar      1 LIG         0.100
    595 C455      -4.2779   60.4779   68.5199 C.ar      1 LIG        -0.255
    596 C456      -5.4113   59.8677   69.0569 C.ar      1 LIG        -0.163
    597 C457      -5.5166   59.5799   70.4147 C.ar      1 LIG        -0.169
    598 C458      -4.4853   59.8909   71.2988 C.ar      1 LIG        -0.289
    599 C459      -3.3218   60.5084   70.8079 C.ar      1 LIG         0.265
    600 N69        1.5138   61.7375   71.6097 N.am      1 LIG        -0.587
    601 C460       1.8446   64.5609   70.6521 C.3       1 LIG        -0.128
    602 C461       0.8424   65.5284   69.9960 C.3       1 LIG        -0.128
    603 C462       1.5024   66.4711   68.9733 C.3       1 LIG        -0.129
    604 C463       0.5583   67.5809   68.4774 C.3       1 LIG        -0.136
    605 C464       1.1606   68.4026   67.3269 C.3       1 LIG         0.004
    606 N70        2.4937   68.8970   67.6263 N.pl3     1 LIG        -0.556
    607 C465       3.6304   68.9440   66.7831 C.ar      1 LIG         0.175
    608 C466       4.7911   69.4859   67.3895 C.ar      1 LIG        -0.181
    609 C467       4.7659   70.0571   68.8277 C.3       1 LIG        -0.071
    610 C468       6.1467   70.3928   69.4213 C.3       1 LIG        -0.128
    611 C469       7.0512   71.0620   68.3832 C.3       1 LIG        -0.132
    612 C470       7.2849   70.0820   67.2286 C.3       1 LIG        -0.075
    613 C471       5.9747   69.5727   66.6276 C.ar      1 LIG         0.110
    614 N71        6.0239   69.2431   65.3201 N.ar      1 LIG        -0.327
    615 C472       4.9352   68.7241   64.7120 C.ar      1 LIG         0.164
    616 C473       5.0776   68.3698   63.3482 C.ar      1 LIG        -0.169
    617 C474       4.0128   67.8121   62.6538 C.ar      1 LIG         0.088
    618 Cl13       4.1974   67.3807   60.9928 Cl        1 LIG        -0.152
    619 C475       2.8020   67.5974   63.2951 C.ar      1 LIG        -0.141
    620 C476       2.6346   67.9420   64.6334 C.ar      1 LIG        -0.145
    621 C477       3.6950   68.5266   65.3964 C.ar      1 LIG         0.041
    622 H45       -1.6409   61.7204   68.3224 H         1 LIG         0.291
    623 H46        1.1578   62.6748   71.4921 H         1 LIG         0.302
    624 H47        2.6237   69.2430   68.5661 H         1 LIG         0.265
    625 O14        0.1014   63.0597   69.5662 O.2       1 LIG        -0.533
    626 C478      -0.2524   61.9615   69.9973 C.2       1 LIG         0.480
    627 C479      -1.7260   61.7270   70.3667 C.3       1 LIG        -0.151
    628 C480      -2.5519   61.0789   69.2267 C.3       1 LIG        -0.114
    629 C481      -3.8804   60.4874   69.6724 C.ar      1 LIG        -0.291
    630 C482      -4.9428   60.1076   68.8722 C.ar      1 LIG        -0.128
    631 N72       -5.9511   59.5778   69.6336 N.pl3     1 LIG        -0.227
    632 C483      -5.5889   59.5947   70.9614 C.ar      1 LIG         0.100
    633 C484      -6.2714   59.1638   72.1043 C.ar      1 LIG        -0.258
    634 C485      -5.6193   59.3197   73.3274 C.ar      1 LIG        -0.161
    635 C486      -4.3474   59.8784   73.4155 C.ar      1 LIG        -0.169
    636 C487      -3.6680   60.3068   72.2766 C.ar      1 LIG        -0.284
    637 C488      -4.2820   60.1709   71.0198 C.ar      1 LIG         0.265
    638 N73        0.5793   60.9136   70.1379 N.am      1 LIG        -0.588
    639 C489       3.3232   66.1646   64.1156 C.3       1 LIG        -0.002
    640 N74        3.6456   67.5801   64.2565 N.pl3     1 LIG        -0.533
    641 C490       3.3760   68.1164   65.5288 C.ar      1 LIG         0.164
    642 C491       2.1008   67.9816   66.1159 C.ar      1 LIG        -0.137
    643 C492       0.8914   67.3222   65.4382 C.3       1 LIG        -0.066
    644 C493       0.5131   68.3801   68.0290 C.3       1 LIG        -0.074
    645 C494       1.8945   68.5171   67.3977 C.ar      1 LIG         0.108
    646 N75        2.8490   69.1931   68.0799 N.ar      1 LIG        -0.333
    647 C495       4.0727   69.3615   67.5200 C.ar      1 LIG         0.169
    648 C496       5.0503   70.0785   68.2518 C.ar      1 LIG        -0.160
    649 C497       6.3214   70.2748   67.7197 C.ar      1 LIG         0.082
    650 Cl14       7.5031   71.1505   68.6230 Cl        1 LIG        -0.150
    651 C498       6.6449   69.7692   66.4652 C.ar      1 LIG        -0.129
    652 C499       5.7050   69.0601   65.7223 C.ar      1 LIG        -0.167
    653 C500       4.3920   68.8392   66.2309 C.ar      1 LIG         0.009
    654 H48       -6.8123   59.2344   69.2331 H         1 LIG         0.290
    655 H49        0.2120   60.0517   70.5141 H         1 LIG         0.301
    656 H50        4.5910   67.7704   63.9566 H         1 LIG         0.255
    657 Cl15      -5.4108   59.7272   69.5979 Cl        1 LIG        -0.061
    658 C501      -3.8978   60.4796   69.9487 C.ar      1 LIG         0.139
    659 C502      -3.1656   61.0804   68.9269 C.ar      1 LIG        -0.122
    660 C503      -1.9427   61.6911   69.2035 C.ar      1 LIG        -0.106
    661 C504      -1.4208   61.7159   70.5118 C.ar      1 LIG        -0.101
    662 C505      -2.1825   61.0907   71.5354 C.ar      1 LIG         0.197
    663 C506      -3.4081   60.4844   71.2530 C.ar      1 LIG        -0.101
    664 N76       -1.7429   61.0522   72.8755 N.2       1 LIG        -0.416
    665 C507      -0.6092   61.5729   73.1785 C.ar      1 LIG         0.209
    666 N77        0.2508   62.2317   72.2300 N.pl3     1 LIG        -0.216
    667 C508      -0.1205   62.3556   70.9117 C.ar      1 LIG         0.734
    668 C509       1.8596   63.7537   70.0733 C.3       1 LIG        -0.092
    669 C510       1.6637   65.2794   70.1258 C.3       1 LIG        -0.165
    670 C511       0.8027   65.7893   68.9577 C.3       1 LIG        -0.123
    671 C512       0.9000   67.3112   68.7487 C.3       1 LIG        -0.126
    672 C513      -0.1550   67.8379   67.7604 C.3       1 LIG        -0.123
    673 C514      -0.0179   67.2389   66.3444 C.3       1 LIG        -0.165
    674 C515       0.9698   67.9896   65.4269 C.3       1 LIG        -0.092
    675 C516       3.4579   68.5818   65.6533 C.ar      1 LIG         0.734
    676 C517       4.4909   69.1798   66.5672 C.ar      1 LIG        -0.101
    677 C518       4.2812   69.5106   67.9203 C.ar      1 LIG        -0.106
    678 C519       5.2976   70.0773   68.6891 C.ar      1 LIG        -0.122
    679 C520       6.5480   70.3266   68.1271 C.ar      1 LIG         0.139
    680 Cl16       7.7993   71.0306   69.0848 Cl        1 LIG        -0.061
    681 C521       6.7890   70.0065   66.7927 C.ar      1 LIG        -0.101
    682 C522       5.7768   69.4352   66.0190 C.ar      1 LIG         0.197
    683 N78        6.0912   69.1285   64.6778 N.2       1 LIG        -0.416
    684 C523       5.2023   68.5707   63.9381 C.ar      1 LIG         0.209
    685 C524       5.3812   68.1464   62.4989 C.3       1 LIG        -0.120
    686 C525       4.2370   67.1674   62.3113 C.3       1 LIG        -0.159
    687 C526       3.1364   67.6754   63.2369 C.3       1 LIG        -0.138
    688 N79        3.8692   68.2581   64.3826 N.pl3     1 LIG        -0.216
    689 N80        0.5893   63.0202   69.9745 N.pl3     1 LIG        -0.547
    690 H51        0.1706   63.0195   69.0557 H         1 LIG         0.419
    691 N81        2.2005   68.4162   66.1149 N.pl3     1 LIG        -0.547
    692 H52        2.0709   68.6894   67.0782 H         1 LIG         0.419
    693 C527       6.3687   69.0865   66.1842 C.3       1 LIG        -0.137
    694 C528       5.3923   68.7034   65.0863 C.2       1 LIG        -0.115
    695 C529       5.6855   68.8834   63.7825 C.2       1 LIG        -0.163
    696 C530       4.7326   68.5583   62.6358 C.3       1 LIG        -0.043
    697 C531       5.0830   67.1671   62.0549 C.3       1 LIG        -0.110
    698 C532       4.6064   66.0226   62.9578 C.ar      1 LIG         0.090
    699 C533       3.7298   66.1992   63.9952 C.ar      1 LIG        -0.262
    700 C534       3.1370   67.5816   64.3740 C.3       1 LIG         0.173
    701 C535       4.0264   68.1770   65.5362 C.3       1 LIG        -0.103
    702 C536       3.2733   68.5792   63.1560 C.3       1 LIG        -0.086
    703 C537       2.2417   68.4110   62.0110 C.3       1 LIG        -0.131
    704 N82        1.6607   67.5084   64.6921 N.am      1 LIG        -0.276
    705 C538       1.1262   67.4908   65.9493 C.2       1 LIG         0.468
    706 O15        1.7724   67.1798   66.9522 O.2       1 LIG        -0.546
    707 C539      -0.4119   67.2126   68.6242 C.3       1 LIG         0.027
    708 C540      -1.3233   65.0466   69.6965 C.3       1 LIG        -0.124
    709 C541      -0.9008   65.5171   71.1024 C.3       1 LIG        -0.127
    710 C542      -0.4487   64.3628   72.0149 C.3       1 LIG        -0.126
    711 C543       0.6007   63.4529   71.3502 C.3       1 LIG        -0.123
    712 C544       1.0347   62.2792   72.2450 C.3       1 LIG        -0.155
    713 C545      -0.0387   61.1771   72.3246 C.3       1 LIG         0.036
    714 C546      -1.1435   61.8355   74.5601 C.3       1 LIG        -0.007
    715 C547      -2.5440   60.7884   72.6969 C.3       1 LIG         0.102
    716 C548      -2.9976   60.7586   71.2386 C.ar      1 LIG        -0.059
    717 C549      -2.2021   61.3403   70.2456 C.ar      1 LIG        -0.146
    718 C550      -2.6541   61.3163   68.9243 C.ar      1 LIG        -0.074
    719 C551      -3.8820   60.7219   68.6273 C.ar      1 LIG        -0.132
    720 C552      -4.6229   60.1676   69.6724 C.ar      1 LIG        -0.007
    721 N83       -4.2004   60.1808   70.9631 N.ar      1 LIG        -0.233
    722 N84       -0.6228   68.3211   67.5545 N.4       1 LIG        -0.215
    723 N85       -1.3202   61.6787   73.0331 N.4       1 LIG        -0.442
    724 C553      -3.8063   60.4804   68.3148 C.3       1 LIG        -0.007
    725 C554      -5.2499   59.2814   70.0228 C.3       1 LIG         0.032
    726 C555      -5.8932   59.4270   71.4216 C.3       1 LIG        -0.135
    727 C556      -4.8889   59.8749   72.4786 C.2       1 LIG        -0.121
    728 C557      -3.6522   60.3533   72.2055 C.2       1 LIG        -0.190
    729 C558      -2.7553   60.7828   73.2871 C.2       1 LIG         0.080
    730 N86       -3.2498   61.0146   74.4916 N.2       1 LIG        -0.223
    731 S4        -2.0151   61.5059   75.4861 S.3       1 LIG         0.348
    732 N87       -0.7923   61.4095   74.3720 N.2       1 LIG        -0.273
    733 C559      -1.3193   60.9970   73.2295 C.2       1 LIG         0.277
    734 O16       -0.5728   60.7800   72.1081 O.3       1 LIG        -0.340
    735 C560       0.8546   60.8552   72.1691 C.3       1 LIG         0.214
    736 C561       1.4961   60.7851   70.7665 C.3       1 LIG        -0.179
    737 C562       1.1320   61.9700   69.8517 C.3       1 LIG        -0.154
    738 C563       1.4379   63.3469   70.4644 C.3       1 LIG        -0.040
    739 C564       1.4602   65.8380   69.8268 C.3       1 LIG        -0.041
    740 C565       1.1477   66.7668   68.6442 C.3       1 LIG        -0.158
    741 C566       1.7845   68.1604   68.8087 C.3       1 LIG        -0.135
    742 C567       1.6682   69.0553   67.5619 C.3       1 LIG        -0.002
    743 N88        2.4612   68.5744   66.4392 N.pl3     1 LIG        -0.500
    744 C568       3.8018   68.8785   66.0948 C.ar      1 LIG         0.269
    745 C569       4.2062   68.4857   64.7665 C.ar      1 LIG         0.056
    746 C570       3.3353   67.8727   63.8091 C.ar      1 LIG        -0.249
    747 C571       3.7906   67.5189   62.5392 C.ar      1 LIG        -0.114
    748 C572       5.1104   67.7501   62.1661 C.ar      1 LIG         0.002
    749 C573       6.0015   68.3390   63.0568 C.ar      1 LIG        -0.346
    750 C574       5.5489   68.7005   64.3452 C.ar      1 LIG         0.312
    751 C575       6.0804   69.6512   66.4826 C.ar      1 LIG         0.172
    752 C576       4.7575   69.4980   66.9551 C.ar      1 LIG        -0.216
    753 C577       4.4611   69.9597   68.3972 C.3       1 LIG        -0.069
    754 C578       5.5196   70.8980   69.0095 C.3       1 LIG        -0.140
    755 C579       6.9364   70.3823   68.7539 C.3       1 LIG        -0.131
    756 C580       7.2079   70.3444   67.2457 C.3       1 LIG        -0.116
    757 C581      -3.1470   60.4813   70.7609 C.3       1 LIG         0.087
    758 H53        1.9611   67.9925   65.7826 H         1 LIG         0.269
    759 N89       -4.3312   60.4937   69.7638 N.4       1 LIG        -0.443
    760 N90        0.8752   64.4448   69.5488 N.4       1 LIG        -0.266
    761 N91        6.4062   69.2746   65.2395 N.pl3     1 LIG        -0.264
    762 H54        7.3579   69.4333   64.9421 H         1 LIG         0.328
    763 C582      -1.0659   61.4561   74.9699 C.ar      1 LIG        -0.242
    764 C583      -0.9163   61.6861   73.6026 C.ar      1 LIG        -0.104
    765 C584      -1.9014   61.2265   72.6691 C.ar      1 LIG        -0.024
    766 C585      -1.8877   61.3882   71.2269 C.ar      1 LIG         0.306
    767 N92       -0.8794   62.0231   70.4641 N.pl3     1 LIG        -0.500
    768 C586       0.3320   62.6746   70.9328 C.3       1 LIG        -0.012
    769 C587       0.0422   63.8994   71.8143 C.3       1 LIG        -0.140
    770 C588      -0.8970   64.9130   71.1371 C.3       1 LIG        -0.127
    771 C589      -0.3210   65.4800   69.8248 C.3       1 LIG        -0.127
    772 C590       1.2036   65.7089   69.8464 C.3       1 LIG        -0.127
    773 C591       1.7467   66.5015   68.6412 C.3       1 LIG        -0.127
    774 C592       1.0018   67.8335   68.4196 C.3       1 LIG        -0.140
    775 C593       1.6349   68.7426   67.3512 C.3       1 LIG        -0.012
    776 N93        2.9720   69.1899   67.7070 N.pl3     1 LIG        -0.500
    777 C594       4.1348   69.2153   66.9024 C.ar      1 LIG         0.306
    778 C595       4.2375   68.7672   65.5259 C.ar      1 LIG        -0.024
    779 C596       3.1957   68.2082   64.7166 C.ar      1 LIG        -0.104
    780 C597       3.4459   67.8157   63.4021 C.ar      1 LIG        -0.242
    781 C598       4.7238   67.9754   62.8804 C.ar      1 LIG         0.131
    782 N94        5.7530   68.4990   63.5844 N.ar      1 LIG        -0.327
    783 C599       5.4989   68.8789   64.8635 C.ar      1 LIG         0.362
    784 C600       6.4937   69.8346   66.8230 C.ar      1 LIG         0.173
    785 C601       5.2855   69.7474   67.5400 C.ar      1 LIG        -0.254
    786 C602       5.2558   70.2934   68.9846 C.3       1 LIG        -0.072
    787 C603       6.6426   70.3486   69.6514 C.3       1 LIG        -0.137
    788 C604       7.6551   71.0470   68.7361 C.3       1 LIG        -0.131
    789 C605       7.8310   70.2649   67.4246 C.3       1 LIG        -0.114
    790 C606      -2.9641   60.8622   70.4659 C.ar      1 LIG        -0.254
    791 C607      -4.0075   60.1834   71.1234 C.ar      1 LIG         0.173
    792 C608      -5.2760   59.6724   70.4416 C.3       1 LIG        -0.114
    793 C609      -5.0987   59.5258   68.9221 C.3       1 LIG        -0.131
    794 C610      -4.4221   60.7704   68.3355 C.3       1 LIG        -0.137
    795 C611      -3.0110   60.9529   68.9246 C.3       1 LIG        -0.072
    796 C612      -2.9999   60.5356   73.2686 C.ar      1 LIG         0.362
    797 N95       -3.1560   60.3084   74.5984 N.ar      1 LIG        -0.327
    798 C613      -2.1882   60.7720   75.4213 C.ar      1 LIG         0.131
    799 H55       -1.0108   62.0233   69.4628 H         1 LIG         0.273
    800 H56        3.0753   69.5317   68.6517 H         1 LIG         0.273
    801 N96        6.5518   69.4022   65.5583 N.pl3     1 LIG        -0.233
    802 H57        7.4428   69.4573   65.0864 H         1 LIG         0.310
    803 N97       -3.9886   60.0605   72.4553 N.pl3     1 LIG        -0.233
    804 H58       -4.7678   59.5895   72.8921 H         1 LIG         0.310
    805 C614      -1.7579   60.8187   74.5451 C.3       1 LIG        -0.151
    806 C615      -2.9644   60.4391   73.6588 C.3       1 LIG        -0.114
    807 C616      -2.7173   60.7491   72.1962 C.ar      1 LIG        -0.291
    808 C617      -1.6074   61.3577   71.6385 C.ar      1 LIG        -0.128
    809 N98       -1.7473   61.4566   70.2788 N.pl3     1 LIG        -0.227
    810 C618      -2.9544   60.9176   69.8952 C.ar      1 LIG         0.100
    811 C619      -3.5406   60.7860   68.6316 C.ar      1 LIG        -0.258
    812 C620      -4.7972   60.1831   68.5764 C.ar      1 LIG        -0.161
    813 C621      -5.4457   59.7307   69.7222 C.ar      1 LIG        -0.169
    814 C622      -4.8611   59.8622   70.9804 C.ar      1 LIG        -0.284
    815 C623      -3.5948   60.4619   71.0893 C.ar      1 LIG         0.265
    816 C624      -0.1294   65.0828   71.7864 C.3       1 LIG        -0.126
    817 C625       0.3862   63.6750   71.4372 C.3       1 LIG        -0.128
    818 C626       0.9708   63.5969   70.0153 C.3       1 LIG        -0.129
    819 C627       2.2405   64.4468   69.8297 C.3       1 LIG        -0.129
    820 C628       1.9435   65.9571   69.8016 C.3       1 LIG        -0.129
    821 C629       1.0350   66.3739   68.6315 C.3       1 LIG        -0.128
    822 C630       0.6872   67.8763   68.6509 C.3       1 LIG        -0.139
    823 C631       1.8907   68.8026   68.4023 C.3       1 LIG        -0.002
    824 N99        2.2683   68.8671   66.9964 N.pl3     1 LIG        -0.534
    825 C632       3.5823   68.9770   66.4803 C.ar      1 LIG         0.164
    826 C633       4.7029   69.4805   67.1985 C.ar      1 LIG        -0.138
    827 C634       4.5992   70.0625   68.6251 C.3       1 LIG        -0.065
    828 C635       5.8938   70.6578   69.2244 C.3       1 LIG        -0.133
    829 C636       6.8549   71.2010   68.1669 C.3       1 LIG        -0.133
    830 C637       7.2033   70.0602   67.2090 C.3       1 LIG        -0.074
    831 C638       5.9487   69.5200   66.5287 C.ar      1 LIG         0.108
    832 N100       6.1061   69.1562   65.2359 N.ar      1 LIG        -0.332
    833 C639       5.0537   68.6846   64.5349 C.ar      1 LIG         0.169
    834 C640       5.2722   68.3009   63.1892 C.ar      1 LIG        -0.161
    835 C641       4.2232   67.8050   62.4220 C.ar      1 LIG         0.082
    836 Cl17       4.5019   67.3420   60.7827 Cl        1 LIG        -0.149
    837 C642       2.9520   67.6811   62.9697 C.ar      1 LIG        -0.129
    838 C643       2.7102   68.0525   64.2892 C.ar      1 LIG        -0.167
    839 C644       3.7583   68.5691   65.1138 C.ar      1 LIG         0.009
    840 H59       -1.0412   61.8708   69.6875 H         1 LIG         0.290
    841 H60        1.6216   68.3973   66.3792 H         1 LIG         0.256
    842 O17       -0.0309   65.7775   70.2106 O.2       1 LIG        -0.434
    843 C645       1.1437   65.7091   69.8478 C.2       1 LIG         0.423
    844 C646       1.8485   66.8573   69.1118 C.3       1 LIG        -0.191
    845 C647       0.9081   67.9646   68.5922 C.3       1 LIG        -0.132
    846 C648       1.6751   69.1125   67.9187 C.3       1 LIG        -0.012
    847 N101       2.3624   68.6884   66.7082 N.pl3     1 LIG        -0.500
    848 C649       3.7141   68.8808   66.3288 C.ar      1 LIG         0.286
    849 C650       4.0497   68.4607   64.9900 C.ar      1 LIG         0.067
    850 C651       3.1311   67.8287   64.0919 C.ar      1 LIG        -0.225
    851 C652       3.5200   67.4492   62.8076 C.ar      1 LIG        -0.131
    852 C653       4.8167   67.6782   62.3595 C.ar      1 LIG        -0.002
    853 C654       5.7508   68.2901   63.1888 C.ar      1 LIG        -0.358
    854 C655       5.3658   68.6761   64.4920 C.ar      1 LIG         0.315
    855 C656       6.0024   69.6818   66.5747 C.ar      1 LIG         0.175
    856 C657       4.7257   69.4726   67.1428 C.ar      1 LIG        -0.242
    857 C658       4.5048   69.9546   68.5915 C.3       1 LIG        -0.072
    858 C659       5.7956   70.2346   69.3861 C.3       1 LIG        -0.137
    859 C660       6.7940   71.0460   68.5591 C.3       1 LIG        -0.130
    860 C661       7.2111   70.2441   67.3209 C.3       1 LIG        -0.113
    861 C662       1.9757   64.4535   70.1240 C.3       1 LIG        -0.191
    862 C663       1.1784   63.1349   69.9914 C.3       1 LIG        -0.132
    863 C664       0.0123   62.9536   70.9852 C.3       1 LIG        -0.012
    864 N102      -0.9754   61.9908   70.5193 N.pl3     1 LIG        -0.500
    865 C665      -2.0344   61.3743   71.2298 C.ar      1 LIG         0.286
    866 C666      -3.1128   60.8653   70.4179 C.ar      1 LIG         0.067
    867 C667      -3.1799   60.9994   68.9939 C.ar      1 LIG        -0.225
    868 C668      -4.2522   60.4821   68.2682 C.ar      1 LIG        -0.131
    869 C669      -5.2920   59.8175   68.9100 C.ar      1 LIG        -0.002
    870 C670      -5.2782   59.6562   70.2915 C.ar      1 LIG        -0.358
    871 C671      -4.1953   60.1766   71.0344 C.ar      1 LIG         0.315
    872 C672      -3.1793   60.4806   73.1861 C.ar      1 LIG         0.175
    873 C673      -2.0900   61.1998   72.6450 C.ar      1 LIG        -0.242
    874 C674      -1.0066   61.6937   73.6260 C.3       1 LIG        -0.072
    875 C675      -1.4343   61.7122   75.1070 C.3       1 LIG        -0.137
    876 C676      -2.1424   60.4141   75.4988 C.3       1 LIG        -0.130
    877 C677      -3.4268   60.2566   74.6770 C.3       1 LIG        -0.113
    878 H61        1.7988   68.1476   66.0684 H         1 LIG         0.275
    879 H62       -0.9368   61.7905   69.5304 H         1 LIG         0.275
    880 N103       6.2640   69.2798   65.3244 N.pl3     1 LIG        -0.288
    881 H63        7.2001   69.4284   64.9762 H         1 LIG         0.325
    882 N104      -4.1570   60.0274   72.3910 N.pl3     1 LIG        -0.288
    883 H64       -4.9272   59.5459   72.8321 H         1 LIG         0.325
    884 O18       -1.2653   65.5138   70.9156 O.2       1 LIG        -0.509
    885 C678      -0.7245   65.3945   69.8107 C.2       1 LIG         0.467
    886 N105       0.2376   64.4865   69.5479 N.am      1 LIG        -0.556
    887 C679       0.7653   63.5173   70.5059 C.3       1 LIG         0.109
    888 C680       0.5522   62.0562   70.0714 C.3       1 LIG        -0.043
    889 N106      -0.8489   61.7571   69.8174 N.pl3     1 LIG        -0.496
    890 C681      -1.8177   61.2029   70.6905 C.ar      1 LIG         0.281
    891 C682      -3.0417   60.7669   70.0632 C.ar      1 LIG         0.053
    892 C683      -3.2864   60.8210   68.6533 C.ar      1 LIG        -0.236
    893 C684      -4.4943   60.3827   68.1112 C.ar      1 LIG        -0.126
    894 C685      -5.5011   59.8802   68.9289 C.ar      1 LIG        -0.004
    895 C686      -5.3193   59.8072   70.3061 C.ar      1 LIG        -0.354
    896 C687      -4.0987   60.2491   70.8634 C.ar      1 LIG         0.318
    897 C688      -2.7828   60.5848   72.8410 C.ar      1 LIG         0.172
    898 C689      -1.6821   61.0797   72.1062 C.ar      1 LIG        -0.216
    899 C690      -0.4308   61.5063   72.9022 C.3       1 LIG        -0.070
    900 C691      -0.3657   60.9684   74.3454 C.3       1 LIG        -0.139
    901 C692      -1.7035   61.1418   75.0660 C.3       1 LIG        -0.131
    902 C693      -2.7871   60.3300   74.3473 C.3       1 LIG        -0.113
    903 C694      -1.0770   66.2381   68.6354 C.2       1 LIG         0.467
    904 N107      -0.0176   66.5421   67.8573 N.am      1 LIG        -0.556
    905 C695      -0.0677   67.3714   66.6547 C.3       1 LIG         0.109
    906 C696       1.2410   67.3433   65.8455 C.3       1 LIG        -0.043
    907 N108       2.3204   68.0543   66.5135 N.pl3     1 LIG        -0.496
    908 C697       3.5672   68.4785   65.9900 C.ar      1 LIG         0.281
    909 C698       4.4068   69.2150   66.9035 C.ar      1 LIG         0.053
    910 C699       4.0279   69.5657   68.2390 C.ar      1 LIG        -0.236
    911 C700       4.8886   70.2807   69.0712 C.ar      1 LIG        -0.126
    912 C701       6.1465   70.6739   68.6259 C.ar      1 LIG        -0.004
    913 C702       6.5685   70.3576   67.3388 C.ar      1 LIG        -0.354
    914 C703       5.7030   69.6331   66.4894 C.ar      1 LIG         0.318
    915 C704       5.3559   68.6236   64.3411 C.ar      1 LIG         0.172
    916 C705       4.0471   68.2072   64.6733 C.ar      1 LIG        -0.216
    917 C706       3.2539   67.4345   63.5985 C.3       1 LIG        -0.070
    918 C707       3.8075   67.5649   62.1661 C.3       1 LIG        -0.139
    919 C708       5.3240   67.3694   62.1374 C.3       1 LIG        -0.131
    920 C709       6.0026   68.4667   62.9658 C.3       1 LIG        -0.113
    921 H65        0.6295   64.4589   68.6171 H         1 LIG         0.330
    922 H66       -1.1567   61.9283   68.8709 H         1 LIG         0.267
    923 H67        0.8891   66.1816   68.1192 H         1 LIG         0.330
    924 H68        2.1300   68.3205   67.4688 H         1 LIG         0.267
    925 N109      -3.8984   60.1923   72.2128 N.pl3     1 LIG        -0.286
    926 H69       -4.6440   59.8189   72.7822 H         1 LIG         0.326
    927 N110       6.0969   69.3056   65.2238 N.pl3     1 LIG        -0.286
    928 H70        7.0137   69.6055   64.9257 H         1 LIG         0.326
    929 C710       6.8548   70.8162   68.0499 C.3       1 LIG         0.126
    930 O19        6.2442   70.0838   66.9938 O.3       1 LIG        -0.329
    931 C711       4.9678   69.5893   67.1792 C.ar      1 LIG         0.189
    932 C712       4.1783   69.7800   68.3234 C.ar      1 LIG        -0.169
    933 C713       2.8805   69.2652   68.3769 C.ar      1 LIG        -0.087
    934 C714       2.3396   68.5375   67.3072 C.ar      1 LIG        -0.152
    935 C715       0.8934   68.0662   67.3344 C.3       1 LIG         0.107
    936 C716      -0.7075   65.7716   69.8605 C.3       1 LIG        -0.127
    937 C717      -0.5741   64.7333   70.9868 C.3       1 LIG        -0.122
    938 C718       0.0901   63.4222   70.5226 C.3       1 LIG        -0.176
    939 C719       0.0489   62.2790   71.5607 C.3       1 LIG        -0.030
    940 N111      -1.2735   61.6024   71.6350 N.am      1 LIG        -0.252
    941 C720      -2.0638   61.2840   70.5027 C.2       1 LIG         0.503
    942 O20       -1.7745   61.5164   69.3291 O.2       1 LIG        -0.431
    943 C721      -3.3132   60.6288   71.0054 C.ar      1 LIG        -0.097
    944 C722      -4.3794   60.1778   70.2219 C.ar      1 LIG        -0.066
    945 C723      -5.4886   59.5848   70.8301 C.ar      1 LIG        -0.087
    946 C724      -5.5356   59.4380   72.2192 C.ar      1 LIG        -0.112
    947 C725      -4.4774   59.8793   73.0175 C.ar      1 LIG        -0.018
    948 C726      -3.3821   60.4693   72.3874 C.ar      1 LIG        -0.126
    949 S5        -1.9135   61.1029   73.1930 S.o2      1 LIG         0.852
    950 O21       -1.1118   60.0138   73.7608 O.2       1 LIG        -0.476
    951 C727       1.6790   68.2173   64.1762 C.3       1 LIG        -0.134
    952 C728       2.8832   67.5655   64.9073 C.3       1 LIG        -0.023
    953 C729       4.2324   67.7956   64.1361 C.3       1 LIG         0.245
    954 O22        5.0619   68.6303   64.9423 O.3       1 LIG        -0.290
    955 C730       4.4243   68.8437   66.1348 C.ar      1 LIG         0.129
    956 C731       3.1571   68.2865   66.1976 C.ar      1 LIG        -0.123
    957 C732      -6.5325   58.8917   70.8592 C.3       1 LIG        -0.005
    958 C733      -5.2103   60.1912   69.1266 C.3       1 LIG         0.032
    959 C734      -3.7759   60.4758   68.6249 C.3       1 LIG        -0.130
    960 C735      -2.8397   60.8947   69.7541 C.2       1 LIG        -0.124
    961 C736      -3.1280   60.7798   71.0725 C.2       1 LIG        -0.176
    962 C737      -2.1469   61.1889   72.0892 C.2       1 LIG         0.149
    963 N112      -2.4773   61.1782   73.3698 N.2       1 LIG        -0.237
    964 S6        -1.1699   61.6787   74.2617 S.3       1 LIG         0.379
    965 N113      -0.1375   61.9471   72.9939 N.2       1 LIG        -0.446
    966 C738      -0.7848   61.6494   71.8779 C.2       1 LIG         0.344
    967 O23       -0.2218   61.7943   70.6447 O.3       1 LIG        -0.389
    968 C739       1.1853   62.0142   70.5444 C.3       1 LIG         0.214
    969 C740       1.5332   63.3339   71.2492 C.3       1 LIG        -0.175
    970 C741       1.1365   64.5729   70.4223 C.3       1 LIG        -0.157
    971 C742      -0.3641   64.6620   70.0954 C.3       1 LIG        -0.041
    972 C743       0.1076   68.0102   67.2070 C.3       1 LIG        -0.139
    973 C744       1.2616   68.1173   66.1946 C.3       1 LIG        -0.006
    974 N114       2.4474   68.7529   66.7518 N.pl3     1 LIG        -0.498
    975 C745       3.7418   68.8849   66.1905 C.ar      1 LIG         0.274
    976 C746       4.7362   69.4740   67.0539 C.ar      1 LIG         0.055
    977 C747       4.4926   69.8682   68.4088 C.ar      1 LIG        -0.245
    978 C748       5.5013   70.4291   69.1916 C.ar      1 LIG        -0.118
    979 C749       6.7776   70.6251   68.6747 C.ar      1 LIG        -0.000
    980 C750       7.0698   70.2654   67.3632 C.ar      1 LIG        -0.349
    981 C751       6.0539   69.6962   66.5634 C.ar      1 LIG         0.314
    982 C752       5.4257   68.7944   64.4311 C.ar      1 LIG         0.173
    983 C753       4.1093   68.5149   64.8619 C.ar      1 LIG        -0.217
    984 C754       3.1461   67.8814   63.8365 C.3       1 LIG        -0.069
    985 C755       3.8302   67.2535   62.6062 C.3       1 LIG        -0.140
    986 C756       4.8978   68.1830   62.0280 C.3       1 LIG        -0.131
    987 C757       6.0006   68.4138   63.0678 C.3       1 LIG        -0.115
    988 C758      -4.4618   60.1805   71.5471 C.3       1 LIG         0.089
    989 H71        2.3428   69.0918   67.6973 H         1 LIG         0.267
    990 N115      -5.1295   59.3546   70.4201 N.4       1 LIG        -0.449
    991 N116      -0.6053   65.7063   68.9933 N.4       1 LIG        -0.263
    992 N117       6.3146   69.3392   65.2715 N.pl3     1 LIG        -0.273
    993 H72        7.2498   69.4908   64.9223 H         1 LIG         0.327
    994 C759       1.4856   65.8555   69.8464 C.3       1 LIG        -0.127
    995 C760       1.3152   66.8900   68.7162 C.3       1 LIG        -0.127
    996 C761       2.0567   68.2185   68.9618 C.3       1 LIG        -0.152
    997 C762       1.9726   69.1779   67.7646 C.3       1 LIG         0.005
    998 N118       2.5809   68.6318   66.5606 N.pl3     1 LIG        -0.532
    999 C763       3.9023   68.8800   66.1289 C.ar      1 LIG         0.333
   1000 C764       4.2621   68.4843   64.7896 C.ar      1 LIG         0.066
   1001 C765       3.3507   67.8852   63.8670 C.ar      1 LIG        -0.221
   1002 C766       3.7602   67.5193   62.5852 C.ar      1 LIG        -0.134
   1003 C767       5.0717   67.7255   62.1689 C.ar      1 LIG        -0.001
   1004 C768       6.0029   68.3034   63.0260 C.ar      1 LIG        -0.359
   1005 C769       5.6011   68.6816   64.3264 C.ar      1 LIG         0.318
   1006 C770       6.1896   69.6335   66.4323 C.ar      1 LIG         0.163
   1007 C771       4.8980   69.4846   66.9294 C.ar      1 LIG        -0.287
   1008 C772       4.8945   69.9766   68.3708 C.3       1 LIG        -0.072
   1009 C773       6.2427   70.6855   68.5513 C.3       1 LIG        -0.138
   1010 C774       7.1634   70.1825   67.4437 C.3       1 LIG        -0.109
   1011 C775       0.7821   64.5066   69.5853 C.3       1 LIG        -0.127
   1012 C776       0.9233   63.4912   70.7366 C.3       1 LIG        -0.152
   1013 C777       0.5416   62.0538   70.3437 C.3       1 LIG         0.005
   1014 N119      -0.8560   61.9149   69.9631 N.pl3     1 LIG        -0.532
   1015 C778      -1.8547   61.3178   70.7641 C.ar      1 LIG         0.333
   1016 C779      -3.0511   60.8429   70.1134 C.ar      1 LIG         0.066
   1017 C780      -3.2743   60.9223   68.7045 C.ar      1 LIG        -0.221
   1018 C781      -4.4544   60.4457   68.1343 C.ar      1 LIG        -0.134
   1019 C782      -5.4505   59.8793   68.9235 C.ar      1 LIG        -0.001
   1020 C783      -5.2889   59.7792   70.3019 C.ar      1 LIG        -0.359
   1021 C784      -4.0981   60.2568   70.8924 C.ar      1 LIG         0.318
   1022 C785      -2.8166   60.5989   72.8740 C.ar      1 LIG         0.163
   1023 C786      -1.7566   61.1571   72.1655 C.ar      1 LIG        -0.287
   1024 C787      -0.6917   61.5713   73.1735 C.3       1 LIG        -0.072
   1025 C788      -1.1274   60.9316   74.4976 C.3       1 LIG        -0.138
   1026 C789      -2.6113   60.6033   74.3675 C.3       1 LIG        -0.109
   1027 H73        1.9492   68.2236   65.8868 H         1 LIG         0.292
   1028 H74       -1.0676   62.0352   68.9829 H         1 LIG         0.292
   1029 N120       6.5047   69.2440   65.1918 N.pl3     1 LIG        -0.281
   1030 H75        7.4521   69.3559   64.8606 H         1 LIG         0.327
   1031 N121      -3.9223   60.1775   72.2503 N.pl3     1 LIG        -0.281
   1032 H76       -4.6791   59.7841   72.7909 H         1 LIG         0.327
   1033 C790       2.1818   64.0109   70.1666 C.3       1 LIG        -0.127
   1034 C791       0.8751   64.8155   70.2874 C.3       1 LIG        -0.127
   1035 C792       1.0336   66.2895   69.8735 C.3       1 LIG        -0.123
   1036 C793       1.4995   66.4542   68.4160 C.3       1 LIG        -0.166
   1037 C794       1.7701   67.9243   68.0496 C.3       1 LIG        -0.097
   1038 C795       3.4496   68.5801   66.1980 C.ar      1 LIG         0.729
   1039 N122       4.4133   69.2552   66.9288 N.pl3     1 LIG        -0.214
   1040 C796       4.2073   69.7039   68.3464 C.3       1 LIG        -0.136
   1041 C797       5.1376   70.8389   68.8163 C.3       1 LIG        -0.145
   1042 C798       6.5938   70.4188   68.6252 C.3       1 LIG        -0.146
   1043 C799       6.9072   70.1165   67.1475 C.3       1 LIG        -0.110
   1044 C800       5.7426   69.4762   66.3629 C.ar      1 LIG         0.243
   1045 N123       6.0137   69.1830   65.1396 N.2       1 LIG        -0.480
   1046 C801       5.0312   68.6655   64.2802 C.ar      1 LIG         0.203
   1047 C802       5.3963   68.4628   62.9475 C.ar      1 LIG        -0.103
   1048 C803       4.4630   67.9690   62.0399 C.ar      1 LIG        -0.042
   1049 C804       3.1689   67.6758   62.4625 C.ar      1 LIG        -0.125
   1050 C805       2.8056   67.8672   63.7954 C.ar      1 LIG        -0.117
   1051 C806       3.7304   68.3575   64.7411 C.ar      1 LIG        -0.105
   1052 C807       1.4364   61.5720   69.8432 C.3       1 LIG        -0.166
   1053 C808      -0.0981   61.6776   69.7263 C.3       1 LIG        -0.097
   1054 C809      -2.0172   61.2099   71.3904 C.ar      1 LIG         0.729
   1055 N124      -3.0370   60.8393   70.5305 N.pl3     1 LIG        -0.214
   1056 C810      -2.9982   61.0859   69.0510 C.3       1 LIG        -0.136
   1057 C811      -4.3752   61.1106   68.3604 C.3       1 LIG        -0.145
   1058 C812      -5.0961   59.7885   68.6203 C.3       1 LIG        -0.146
   1059 C813      -5.3061   59.5374   70.1268 C.3       1 LIG        -0.110
   1060 C814      -4.1865   60.0908   71.0343 C.ar      1 LIG         0.243
   1061 N125      -4.3569   59.8805   72.2924 N.2       1 LIG        -0.480
   1062 C815      -3.4616   60.3961   73.2438 C.ar      1 LIG         0.203
   1063 C816      -3.7793   60.1973   74.5891 C.ar      1 LIG        -0.103
   1064 C817      -2.9423   60.7009   75.5814 C.ar      1 LIG        -0.042
   1065 C818      -1.7894   61.3993   75.2317 C.ar      1 LIG        -0.125
   1066 C819      -1.4637   61.5883   73.8885 C.ar      1 LIG        -0.117
   1067 C820      -2.2857   61.0823   72.8603 C.ar      1 LIG        -0.105
   1068 N126       2.2898   68.0746   66.6811 N.pl3     1 LIG        -0.532
   1069 H77        1.7136   67.6402   65.9749 H         1 LIG         0.416
   1070 N127      -0.7885   61.6481   71.0273 N.pl3     1 LIG        -0.532
   1071 H78       -0.2007   61.8996   71.8088 H         1 LIG         0.416
   1072 C821       6.3459   70.6313   69.0499 C.ar      1 LIG        -0.043
   1073 C822       5.0466   70.4697   69.5223 C.ar      1 LIG        -0.129
   1074 C823       4.0720   69.8814   68.7161 C.ar      1 LIG        -0.116
   1075 C824       4.3743   69.4232   67.4194 C.ar      1 LIG        -0.098
   1076 C825       5.6935   69.6500   66.9444 C.ar      1 LIG         0.198
   1077 C826       6.6709   70.2252   67.7591 C.ar      1 LIG        -0.104
   1078 N128       6.0795   69.3077   65.6329 N.2       1 LIG        -0.469
   1079 C827       5.2066   68.8783   64.7901 C.ar      1 LIG         0.249
   1080 C828       5.6817   68.4790   63.3852 C.3       1 LIG        -0.123
   1081 C829       5.3376   67.0417   62.9311 C.3       1 LIG        -0.134
   1082 C830       3.9036   66.8563   62.4032 C.3       1 LIG        -0.139
   1083 C831       2.7786   67.1545   63.4108 C.3       1 LIG        -0.148
   1084 C832       2.8163   68.5703   64.0272 C.3       1 LIG        -0.142
   1085 N129       3.8069   68.7406   65.1377 N.pl3     1 LIG        -0.217
   1086 C833       3.4158   68.7686   66.4602 C.ar      1 LIG         0.724
   1087 C834       1.7152   67.8986   68.1657 C.3       1 LIG        -0.090
   1088 C835       1.8316   66.4169   68.5658 C.3       1 LIG        -0.167
   1089 C836       1.0209   66.0882   69.8318 C.3       1 LIG        -0.123
   1090 C837       1.3672   64.7106   70.4247 C.3       1 LIG        -0.126
   1091 C838       1.2394   63.5665   69.4030 C.3       1 LIG        -0.123
   1092 C839       1.5716   62.1858   70.0066 C.3       1 LIG        -0.167
   1093 C840       0.5704   61.6942   71.0718 C.3       1 LIG        -0.090
   1094 C841      -1.9530   61.2250   71.1926 C.ar      1 LIG         0.724
   1095 C842      -3.1119   60.7828   70.3480 C.ar      1 LIG        -0.098
   1096 C843      -3.2044   60.9340   68.9501 C.ar      1 LIG        -0.116
   1097 C844      -4.3226   60.4810   68.2499 C.ar      1 LIG        -0.129
   1098 C845      -5.3747   59.8690   68.9274 C.ar      1 LIG        -0.043
   1099 C846      -5.3169   59.7128   70.3101 C.ar      1 LIG        -0.104
   1100 C847      -4.2039   60.1733   71.0163 C.ar      1 LIG         0.198
   1101 N130      -4.2051   59.9877   72.4129 N.2       1 LIG        -0.469
   1102 C848      -3.2488   60.4613   73.1338 C.ar      1 LIG         0.249
   1103 C849      -3.2915   60.2056   74.6486 C.3       1 LIG        -0.123
   1104 C850      -1.9877   59.7146   75.3165 C.3       1 LIG        -0.134
   1105 C851      -0.9720   60.8275   75.6250 C.3       1 LIG        -0.139
   1106 C852      -1.4452   62.1857   73.4544 C.3       1 LIG        -0.142
   1107 N131      -2.1614   61.2293   72.5588 N.pl3     1 LIG        -0.217
   1108 N132       2.2644   68.1658   66.8309 N.pl3     1 LIG        -0.532
   1109 H79        1.7229   67.7927   66.0645 H         1 LIG         0.407
   1110 N133      -0.8038   61.5546   70.5601 N.pl3     1 LIG        -0.532
   1111 H80       -0.8714   61.5450   69.5527 H         1 LIG         0.407
   1112 C853       6.0826   69.1442   66.2726 C.3       1 LIG        -0.136
   1113 C854       5.2628   68.7641   65.0527 C.2       1 LIG        -0.115
   1114 C855       5.7432   68.9115   63.8016 C.2       1 LIG        -0.162
   1115 C856       4.9538   68.5911   62.5358 C.3       1 LIG        -0.044
   1116 C857       5.3366   67.1775   62.0354 C.3       1 LIG        -0.108
   1117 C858       4.6849   66.0670   62.8688 C.ar      1 LIG         0.089
   1118 C859       3.6729   66.2936   63.7634 C.ar      1 LIG        -0.264
   1119 C860       3.0944   67.7056   64.0404 C.3       1 LIG         0.170
   1120 C861       3.8323   68.2844   65.3110 C.3       1 LIG        -0.099
   1121 C862       3.4368   68.6707   62.8392 C.3       1 LIG        -0.089
   1122 C863       2.5742   68.4922   61.5634 C.3       1 LIG        -0.129
   1123 N134       1.5893   67.7108   64.1521 N.am      1 LIG        -0.267
   1124 C864       0.8951   67.7664   65.3227 C.2       1 LIG         0.461
   1125 O24        1.3117   67.2913   66.3810 O.2       1 LIG        -0.546
   1126 C865      -0.4933   65.8198   69.7739 C.3       1 LIG        -0.127
   1127 C866      -0.1485   64.8891   70.9517 C.3       1 LIG        -0.127
   1128 C867      -1.3231   62.2648   73.4557 C.3       1 LIG        -0.158
   1129 C868      -1.0486   60.7797   73.1542 C.3       1 LIG         0.038
   1130 C869      -2.4384   59.5677   74.9598 C.3       1 LIG        -0.006
   1131 C870      -3.5906   60.4934   72.8930 C.3       1 LIG         0.102
   1132 C871      -3.6974   60.4709   71.3755 C.ar      1 LIG        -0.224
   1133 C872      -4.7973   59.8804   70.7424 C.ar      1 LIG        -0.061
   1134 C873      -4.8773   59.8885   69.3484 C.ar      1 LIG        -0.165
   1135 C874      -3.8496   60.4973   68.6257 C.ar      1 LIG         0.018
   1136 N135      -2.7777   61.0831   69.2186 N.ar      1 LIG        -0.202
   1137 C875      -2.7165   61.0670   70.5748 C.ar      1 LIG         0.009
   1138 N136      -2.2815   59.8916   73.4579 N.4       1 LIG        -0.451
   1139 O25       -3.4260   60.1851   74.8879 O.2       1 LIG        -0.592
   1140 C876      -2.9060   60.5394   73.8330 C.ar      1 LIG         0.735
   1141 C877      -1.5805   61.1369   73.7445 C.ar      1 LIG        -0.348
   1142 C878      -1.0315   61.5175   72.5691 C.ar      1 LIG        -0.002
   1143 C879      -1.7558   61.3418   71.3110 C.ar      1 LIG        -0.339
   1144 C880      -2.9974   60.7808   71.4176 C.ar      1 LIG         0.130
   1145 C881      -3.8706   60.4551   70.2043 C.3       1 LIG        -0.129
   1146 C882      -3.3975   61.1678   68.9227 C.3       1 LIG        -0.121
   1147 C883      -1.8704   61.0778   68.7685 C.3       1 LIG        -0.156
   1148 C884      -1.1195   61.7126   69.9683 C.3       1 LIG         0.079
   1149 C885      -0.4072   64.0347   70.8813 C.3       1 LIG        -0.047
   1150 C886      -0.7767   65.5251   70.8028 C.3       1 LIG        -0.161
   1151 C887      -0.5160   66.1528   69.4193 C.3       1 LIG        -0.123
   1152 C888       0.1647   68.6424   67.6665 C.3       1 LIG        -0.141
   1153 C889       1.3273   68.1845   66.7675 C.3       1 LIG        -0.014
   1154 N137       2.6192   68.6759   67.2255 N.pl3     1 LIG        -0.488
   1155 C890       3.8149   68.8800   66.4942 C.ar      1 LIG         0.281
   1156 C891       4.8800   69.5315   67.2171 C.ar      1 LIG         0.052
   1157 C892       4.7688   69.9956   68.5671 C.ar      1 LIG        -0.237
   1158 C893       5.8387   70.6186   69.2084 C.ar      1 LIG        -0.125
   1159 C894       7.0499   70.8084   68.5513 C.ar      1 LIG        -0.003
   1160 C895       7.2150   70.3758   67.2396 C.ar      1 LIG        -0.355
   1161 C896       6.1371   69.7408   66.5834 C.ar      1 LIG         0.319
   1162 C897       5.3218   68.6835   64.5901 C.ar      1 LIG         0.172
   1163 C898       4.0397   68.4730   65.1453 C.ar      1 LIG        -0.220
   1164 C899       2.9924   67.7582   64.2662 C.3       1 LIG        -0.069
   1165 C900       3.3262   67.7199   62.7614 C.3       1 LIG        -0.139
   1166 C901       4.7830   67.3205   62.5223 C.3       1 LIG        -0.131
   1167 C902       5.7143   68.3648   63.1486 C.3       1 LIG        -0.113
   1168 N138      -3.5316   60.4029   72.6304 N.pl3     1 LIG        -0.323
   1169 H81        2.6382   68.9799   68.1883 H         1 LIG         0.266
   1170 H82       -4.4491   59.9838   72.6684 H         1 LIG         0.330
   1171 N139      -1.1971   63.2453   69.8236 N.4       1 LIG        -0.257
   1172 N140       6.2767   69.2994   65.2987 N.pl3     1 LIG        -0.290
   1173 H83        7.1653   69.4529   64.8442 H         1 LIG         0.326
   1174 C903       1.4282   61.8318   70.0393 C.3       1 LIG         0.208
   1175 O26        0.2859   62.6322   69.7519 O.3       1 LIG        -0.470
   1176 C904      -0.4980   62.9920   70.8839 C.3       1 LIG         0.196
   1177 C905      -1.1917   61.7361   71.4315 C.3       1 LIG        -0.171
   1178 C906      -2.2718   61.2364   70.4942 C.ar      1 LIG        -0.290
   1179 C907      -2.3040   61.3316   69.1149 C.ar      1 LIG        -0.122
   1180 N141      -3.4582   60.7798   68.6238 N.pl3     1 LIG        -0.226
   1181 C908      -4.2239   60.3009   69.6628 C.ar      1 LIG         0.100
   1182 C909      -5.4692   59.6626   69.6682 C.ar      1 LIG        -0.256
   1183 C910      -5.9858   59.2924   70.9099 C.ar      1 LIG        -0.162
   1184 C911      -5.2999   59.5435   72.0951 C.ar      1 LIG        -0.169
   1185 C912      -4.0607   60.1812   72.0890 C.ar      1 LIG        -0.286
   1186 C913      -3.4972   60.5739   70.8630 C.ar      1 LIG         0.265
   1187 C914       4.6630   66.5523   62.4517 C.3       1 LIG        -0.139
   1188 C915       4.9013   67.6252   63.5285 C.3       1 LIG        -0.002
   1189 N142       3.6972   67.9363   64.2814 N.pl3     1 LIG        -0.534
   1190 C916       3.5749   68.4976   65.5746 C.ar      1 LIG         0.164
   1191 C917       2.2699   68.4300   66.1225 C.ar      1 LIG        -0.137
   1192 C918       1.1164   67.7066   65.3864 C.3       1 LIG        -0.065
   1193 C919      -0.2303   67.8533   67.5314 C.3       1 LIG        -0.133
   1194 C920       0.6548   68.9975   68.0368 C.3       1 LIG        -0.074
   1195 C921       2.0461   68.9739   67.4039 C.ar      1 LIG         0.108
   1196 N143       3.0407   69.4783   68.1639 N.ar      1 LIG        -0.331
   1197 C922       4.2964   69.5545   67.6712 C.ar      1 LIG         0.169
   1198 C923       5.2774   70.1293   68.5156 C.ar      1 LIG        -0.161
   1199 C924       6.5891   70.2586   68.0794 C.ar      1 LIG         0.083
   1200 Cl18       7.7758   70.9644   69.1151 Cl        1 LIG        -0.149
   1201 C925       6.9457   69.8239   66.8113 C.ar      1 LIG        -0.128
   1202 C926       6.0016   69.2512   65.9639 C.ar      1 LIG        -0.167
   1203 C927       4.6363   69.0909   66.3617 C.ar      1 LIG         0.009
   1204 H84       -3.6717   60.7541   67.6369 H         1 LIG         0.291
   1205 H85        2.8308   67.7305   63.8050 H         1 LIG         0.256
   1206 C928      -6.2933   58.9838   73.0972 C.3       1 LIG        -0.130
   1207 C929      -5.4739   59.4967   71.9281 C.ar      1 LIG         0.054
   1208 C930      -5.9116   59.3385   70.6150 C.ar      1 LIG        -0.129
   1209 C931      -5.1217   59.8319   69.5805 C.ar      1 LIG        -0.143
   1210 C932      -3.8975   60.4794   69.8837 C.ar      1 LIG         0.085
   1211 C933      -3.0527   61.0028   68.8796 C.ar      1 LIG        -0.170
   1212 C934      -1.8606   61.6291   69.2249 C.ar      1 LIG        -0.110
   1213 C935      -1.4686   61.7513   70.5582 C.ar      1 LIG        -0.278
   1214 C936      -0.1522   62.4580   70.8740 C.3       1 LIG         0.020
   1215 C937      -1.0915   64.6792   69.9412 C.3       1 LIG        -0.045
   1216 C938      -0.9730   65.5606   68.6866 C.3       1 LIG        -0.160
   1217 C939       1.8879   68.8411   68.0829 C.3       1 LIG        -0.006
   1218 N144       2.5090   68.5254   66.8044 N.pl3     1 LIG        -0.520
   1219 C940       3.8078   68.8449   66.3362 C.ar      1 LIG         0.293
   1220 C941       4.0990   68.4351   64.9840 C.ar      1 LIG         0.083
   1221 C942       3.1576   67.7910   64.1186 C.ar      1 LIG        -0.214
   1222 C943       3.5050   67.4183   62.8206 C.ar      1 LIG        -0.138
   1223 C944       4.7821   67.6640   62.3270 C.ar      1 LIG        -0.001
   1224 C945       5.7376   68.2852   63.1241 C.ar      1 LIG        -0.361
   1225 C946       5.3950   68.6633   64.4414 C.ar      1 LIG         0.311
   1226 C947       6.0985   69.6590   66.5070 C.ar      1 LIG         0.179
   1227 C948       4.8257   69.4938   67.0979 C.ar      1 LIG        -0.263
   1228 C949       4.6508   69.9761   68.5530 C.3       1 LIG        -0.075
   1229 C950       5.7442   70.9401   69.0537 C.3       1 LIG        -0.135
   1230 C951       7.1404   70.4392   68.6820 C.3       1 LIG        -0.130
   1231 C952       7.2780   70.3810   67.1563 C.3       1 LIG        -0.114
   1232 C953      -2.2866   61.2469   71.5812 C.ar      1 LIG         0.228
   1233 O27       -1.8973   61.3716   72.8947 O.3       1 LIG        -0.499
   1234 C954      -3.5162   60.6008   71.2561 C.ar      1 LIG         0.092
   1235 N145      -4.3083   60.1087   72.2558 N.ar      1 LIG        -0.201
   1236 H86        1.9087   68.0483   66.1476 H         1 LIG         0.280
   1237 H87       -2.3188   62.1153   73.3330 H         1 LIG         0.384
   1238 N146       0.1055   63.7174   70.0299 N.4       1 LIG        -0.273
   1239 N147       6.3189   69.2661   65.2460 N.pl3     1 LIG        -0.284
   1240 H88        7.2376   69.4341   64.8623 H         1 LIG         0.325
   1241 C955      -4.8582   60.1879   68.4231 C.ar      1 LIG        -0.122
   1242 C956      -5.2433   59.8791   69.7233 C.ar      1 LIG        -0.162
   1243 C957      -4.3818   60.1677   70.8097 C.ar      1 LIG         0.131
   1244 N148      -4.8005   59.8436   72.0557 N.ar      1 LIG        -0.284
   1245 C958      -4.0162   60.1156   73.1259 C.ar      1 LIG         0.073
   1246 C959      -2.7291   60.6836   73.0065 C.ar      1 LIG        -0.113
   1247 C960      -1.8178   60.8208   74.2428 C.3       1 LIG        -0.072
   1248 C961      -2.4750   60.4505   75.5889 C.3       1 LIG        -0.132
   1249 C962      -3.4722   59.2955   75.4549 C.3       1 LIG        -0.133
   1250 C963      -4.5826   59.7166   74.4864 C.3       1 LIG        -0.075
   1251 C964      -2.2844   61.0373   71.7140 C.ar      1 LIG        -0.095
   1252 C965      -0.8954   61.6542   71.4919 C.3       1 LIG        -0.086
   1253 C966      -0.9655   63.1032   70.9729 C.3       1 LIG        -0.127
   1254 C967       0.4236   63.7296   70.7589 C.3       1 LIG        -0.130
   1255 C968       0.3571   65.1376   70.1411 C.3       1 LIG        -0.129
   1256 C969       1.7487   65.7192   69.8242 C.3       1 LIG        -0.128
   1257 C970       1.7203   67.1284   69.1998 C.3       1 LIG        -0.127
   1258 C971       1.3776   67.1508   67.6976 C.3       1 LIG        -0.142
   1259 C972       1.6424   68.5183   67.0487 C.3       1 LIG        -0.019
   1260 N149       2.9234   69.0844   67.4429 N.pl3     1 LIG        -0.479
   1261 C973       4.1246   69.1924   66.6988 C.ar      1 LIG         0.284
   1262 C974       5.2565   69.7225   67.4194 C.ar      1 LIG         0.050
   1263 C975       5.2050   70.1748   68.7769 C.ar      1 LIG        -0.231
   1264 C976       6.3375   70.6804   69.4145 C.ar      1 LIG        -0.129
   1265 C977       7.5556   70.7569   68.7476 C.ar      1 LIG        -0.005
   1266 C978       7.6650   70.3276   67.4291 C.ar      1 LIG        -0.360
   1267 C979       6.5226   69.8145   66.7756 C.ar      1 LIG         0.322
   1268 C980       5.5859   68.8833   64.7732 C.ar      1 LIG         0.170
   1269 C981       4.2936   68.7964   65.3382 C.ar      1 LIG        -0.221
   1270 C982       3.1683   68.2222   64.4531 C.3       1 LIG        -0.070
   1271 C983       3.4812   68.1982   62.9442 C.3       1 LIG        -0.139
   1272 C984       4.8816   67.6450   62.6758 C.3       1 LIG        -0.131
   1273 C985       5.9313   68.5569   63.3213 C.3       1 LIG        -0.111
   1274 C986      -3.1156   60.7787   70.5744 C.ar      1 LIG         0.056
   1275 C987      -2.7586   61.0749   69.2252 C.ar      1 LIG        -0.180
   1276 C988      -3.6258   60.7798   68.1768 C.ar      1 LIG        -0.130
   1277 H89        2.9354   69.5076   68.3596 H         1 LIG         0.265
   1278 N150       6.6056   69.3824   65.4830 N.pl3     1 LIG        -0.301
   1279 H90        7.5016   69.4505   65.0224 H         1 LIG         0.324
   1280 O28       -1.8353   61.0300   73.0446 O.3       1 LIG        -0.496
   1281 C989      -2.4518   60.8880   71.8227 C.ar      1 LIG         0.233
   1282 C990      -3.7505   60.3053   71.7369 C.ar      1 LIG         0.084
   1283 N151      -4.3730   59.8916   72.8818 N.ar      1 LIG        -0.174
   1284 C991      -5.6074   59.3421   72.7940 C.ar      1 LIG         0.002
   1285 C992      -6.2856   59.1718   71.5936 C.ar      1 LIG        -0.133
   1286 C993      -5.6731   59.5839   70.4145 C.ar      1 LIG        -0.137
   1287 C994      -4.3762   60.1679   70.4561 C.ar      1 LIG         0.099
   1288 C995      -3.6855   60.6149   69.2961 C.ar      1 LIG         0.014
   1289 Cl19      -4.3782   60.4798   67.7156 Cl        1 LIG        -0.099
   1290 C996      -2.4195   61.1785   69.4187 C.ar      1 LIG        -0.101
   1291 C997      -1.8024   61.3249   70.6599 C.ar      1 LIG        -0.275
   1292 C998      -0.4098   61.9492   70.7179 C.3       1 LIG         0.021
   1293 C999      -0.5859   64.4856   71.1912 C.3       1 LIG        -0.045
   1294 C1000      0.3217   64.7692   69.9861 C.3       1 LIG        -0.160
   1295 C1001      0.3962   66.2678   69.6481 C.3       1 LIG        -0.123
   1296 C1002     -0.9769   66.8760   69.3106 C.3       1 LIG        -0.127
   1297 C1003     -0.5715   66.9730   66.7781 C.3       1 LIG        -0.127
   1298 C1004      0.3919   69.1089   67.8295 C.3       1 LIG        -0.141
   1299 C1005      1.8166   68.5297   67.8929 C.3       1 LIG        -0.015
   1300 N152       2.4746   68.5115   66.5938 N.pl3     1 LIG        -0.487
   1301 C1006      3.8035   68.8650   66.2533 C.ar      1 LIG         0.281
   1302 C1007      4.2122   68.5242   64.9124 C.ar      1 LIG         0.052
   1303 C1008      3.3548   67.9151   63.9408 C.ar      1 LIG        -0.236
   1304 C1009      3.8148   67.6090   62.6605 C.ar      1 LIG        -0.126
   1305 C1010      5.1261   67.8875   62.2897 C.ar      1 LIG        -0.003
   1306 C1011      6.0040   68.4762   63.1936 C.ar      1 LIG        -0.356
   1307 C1012      5.5467   68.7884   64.4932 C.ar      1 LIG         0.319
   1308 C1013      6.0603   69.6905   66.6560 C.ar      1 LIG         0.172
   1309 C1014      4.7448   69.4848   67.1286 C.ar      1 LIG        -0.220
   1310 C1015      4.4394   69.8961   68.5838 C.3       1 LIG        -0.069
   1311 C1016      5.4738   70.8455   69.2205 C.3       1 LIG        -0.139
   1312 C1017      6.9040   70.3793   68.9445 C.3       1 LIG        -0.131
   1313 C1018      7.1700   70.3943   67.4351 C.3       1 LIG        -0.113
   1314 H91        1.8859   68.2217   65.8262 H         1 LIG         0.266
   1315 H92       -1.2658   61.8026   73.0819 H         1 LIG         0.386
   1316 N153      -0.2720   63.0863   71.7443 N.4       1 LIG        -0.274
   1317 N154       6.3913   69.3599   65.4012 N.pl3     1 LIG        -0.292
   1318 H93        7.3368   69.5543   65.1046 H         1 LIG         0.325
   1319 C1019      0.8083   67.1062   67.8664 C.3       1 LIG        -0.134
   1320 C1020      1.8031   66.7068   68.9727 C.3       1 LIG        -0.158
   1321 C1021      1.1332   65.9232   70.1158 C.3       1 LIG        -0.044
   1322 C1022      2.1509   63.5373   70.1014 C.3       1 LIG        -0.040
   1323 C1023      0.6728   61.4466   70.2693 C.3       1 LIG         0.002
   1324 S7        -0.9459   62.1169   69.7880 S.3       1 LIG        -0.299
   1325 C1024     -2.1035   61.3307   70.8891 C.ar      1 LIG        -0.034
   1326 C1025     -3.2767   60.7766   70.2853 C.ar      1 LIG         0.088
   1327 C1026     -3.5803   60.7804   68.8902 C.ar      1 LIG        -0.198
   1328 C1027     -4.7642   60.2197   68.4188 C.ar      1 LIG        -0.107
   1329 C1028     -5.6749   59.6460   69.2974 C.ar      1 LIG        -0.122
   1330 C1029     -5.4170   59.6213   70.6640 C.ar      1 LIG        -0.146
   1331 C1030     -4.2204   60.1810   71.1748 C.ar      1 LIG         0.095
   1332 N155      -4.0121   60.1226   72.5151 N.ar      1 LIG        -0.188
   1333 C1031     -2.8675   60.6179   73.0496 C.ar      1 LIG         0.030
   1334 C1032     -1.8910   61.2787   72.2756 C.ar      1 LIG        -0.041
   1335 C1033     -0.6914   61.9768   72.9391 C.3       1 LIG        -0.078
   1336 C1034     -1.8262   61.5523   75.1712 C.3       1 LIG        -0.134
   1337 C1035     -2.6984   60.4477   74.5589 C.3       1 LIG        -0.077
   1338 C1036      1.4768   67.7272   66.6265 C.3       1 LIG        -0.005
   1339 N156       2.5522   68.6487   66.9671 N.pl3     1 LIG        -0.498
   1340 C1037      3.7982   68.8515   66.3240 C.ar      1 LIG         0.273
   1341 C1038      4.8177   69.4788   67.1295 C.ar      1 LIG         0.055
   1342 C1039      4.6459   69.8452   68.5033 C.ar      1 LIG        -0.245
   1343 C1040      5.6757   70.4481   69.2247 C.ar      1 LIG        -0.117
   1344 C1041      6.9030   70.7152   68.6273 C.ar      1 LIG        -0.000
   1345 C1042      7.1242   70.3848   67.2947 C.ar      1 LIG        -0.349
   1346 C1043      6.0870   69.7732   66.5562 C.ar      1 LIG         0.314
   1347 C1044      5.3630   68.8674   64.4562 C.ar      1 LIG         0.172
   1348 C1045      4.0932   68.5184   64.9679 C.ar      1 LIG        -0.216
   1349 C1046      3.0950   67.8528   63.9979 C.3       1 LIG        -0.070
   1350 C1047      3.7237   67.2769   62.7136 C.3       1 LIG        -0.139
   1351 C1048      4.7068   68.2643   62.0831 C.3       1 LIG        -0.131
   1352 C1049      5.8639   68.5313   63.0524 C.3       1 LIG        -0.115
   1353 H94        2.4026   69.1830   67.8108 H         1 LIG         0.268
   1354 N157       0.9588   64.4399   69.7436 N.4       1 LIG        -0.262
   1355 N158       6.2786   69.4446   65.2448 N.pl3     1 LIG        -0.272
   1356 H95        7.1804   69.6459   64.8376 H         1 LIG         0.327
   1357 O29       -1.7271   61.0969   72.2428 O.3       1 LIG        -0.498
   1358 C1050     -2.6309   60.7908   71.2519 C.ar      1 LIG         0.232
   1359 C1051     -3.8785   60.1834   71.5828 C.ar      1 LIG         0.077
   1360 N159      -4.1708   59.9013   72.8885 N.ar      1 LIG        -0.175
   1361 C1052     -5.3615   59.3237   73.1812 C.ar      1 LIG        -0.001
   1362 C1053     -6.3133   58.9987   72.2205 C.ar      1 LIG        -0.132
   1363 C1054     -6.0391   59.2766   70.8843 C.ar      1 LIG        -0.144
   1364 C1055     -4.8042   59.8802   70.5358 C.ar      1 LIG         0.093
   1365 C1056     -4.4656   60.1863   69.1989 C.ar      1 LIG        -0.172
   1366 C1057     -3.2410   60.7756   68.9046 C.ar      1 LIG        -0.106
   1367 C1058     -2.3269   61.0825   69.9129 C.ar      1 LIG        -0.281
   1368 C1059     -0.9934   61.7115   69.5256 C.3       1 LIG         0.020
   1369 C1060     -0.1935   63.5816   71.1036 C.3       1 LIG        -0.045
   1370 C1061      1.3187   63.5375   70.8428 C.3       1 LIG        -0.160
   1371 C1062      1.7394   64.4195   69.6545 C.3       1 LIG        -0.122
   1372 C1063      1.5062   65.9205   69.9146 C.3       1 LIG        -0.126
   1373 C1064      1.5797   66.8055   68.6544 C.3       1 LIG        -0.125
   1374 C1065      1.8127   68.3014   68.9415 C.3       1 LIG        -0.140
   1375 C1066      1.6887   69.1740   67.6821 C.3       1 LIG        -0.013
   1376 N160       2.4631   68.6550   66.5648 N.pl3     1 LIG        -0.490
   1377 C1067      3.8253   68.8717   66.2399 C.ar      1 LIG         0.280
   1378 C1068      4.2211   68.4580   64.9155 C.ar      1 LIG         0.052
   1379 C1069      3.3463   67.8238   63.9761 C.ar      1 LIG        -0.238
   1380 C1070      3.7943   67.4473   62.7103 C.ar      1 LIG        -0.124
   1381 C1071      5.1098   67.6791   62.3225 C.ar      1 LIG        -0.003
   1382 C1072      6.0028   68.2947   63.1930 C.ar      1 LIG        -0.354
   1383 C1073      5.5568   68.6805   64.4766 C.ar      1 LIG         0.318
   1384 C1074      6.0923   69.6976   66.5819 C.ar      1 LIG         0.172
   1385 C1075      4.7940   69.4782   67.0946 C.ar      1 LIG        -0.220
   1386 C1076      4.5038   69.9698   68.5278 C.3       1 LIG        -0.069
   1387 C1077      5.7548   70.2770   69.3753 C.3       1 LIG        -0.139
   1388 C1078      6.7802   71.0902   68.5840 C.3       1 LIG        -0.131
   1389 C1079      7.2610   70.2785   67.3758 C.3       1 LIG        -0.113
   1390 H96       -1.9293   60.6586   73.0733 H         1 LIG         0.384
   1391 H97        1.9709   67.9982   65.9766 H         1 LIG         0.266
   1392 N161      -0.9404   63.2199   69.8109 N.4       1 LIG        -0.273
   1393 N162       6.4130   69.2921   65.3467 N.pl3     1 LIG        -0.288
   1394 H98        7.3627   69.4463   65.0403 H         1 LIG         0.326
   1395 C1080      2.2029   69.3978   68.3235 C.2       1 LIG         0.594
   1396 O30        2.3762   68.2442   67.9178 O.2       1 LIG        -0.552
   1397 O31        3.1700   70.2083   68.8320 O.3       1 LIG        -0.235
   1398 C1081      4.4503   70.1345   68.3313 C.ar      1 LIG         0.108
   1399 C1082      5.5146   70.6848   69.0519 C.ar      1 LIG        -0.081
   1400 C1083      6.8150   70.6019   68.5551 C.ar      1 LIG        -0.105
   1401 C1084      7.0594   69.9590   67.3417 C.ar      1 LIG        -0.102
   1402 C1085      6.0054   69.3847   66.6236 C.ar      1 LIG        -0.161
   1403 C1086      6.2685   68.6949   65.2923 C.3       1 LIG         0.096
   1404 C1087      5.6853   68.5694   62.8224 C.3       1 LIG        -0.005
   1405 C1088      3.8821   68.0414   64.5898 C.3       1 LIG         0.033
   1406 C1089      4.1181   65.9579   63.1317 C.3       1 LIG        -0.125
   1407 C1090      0.4029   61.7608   72.2036 C.2       1 LIG        -0.017
   1408 C1091     -0.7098   61.4374   72.8968 C.2       1 LIG        -0.023
   1409 C1092     -2.0004   60.9749   72.3464 C.ar      1 LIG        -0.107
   1410 C1093     -2.9621   60.4793   73.2275 C.ar      1 LIG        -0.102
   1411 C1094     -4.1933   60.0185   72.7694 C.ar      1 LIG        -0.125
   1412 C1095     -4.4968   60.0429   71.3875 C.ar      1 LIG        -0.025
   1413 C1096     -5.7389   59.5798   70.8858 C.ar      1 LIG        -0.123
   1414 C1097     -6.0037   59.6195   69.5193 C.ar      1 LIG        -0.116
   1415 C1098     -5.0558   60.1135   68.6291 C.ar      1 LIG        -0.125
   1416 C1099     -3.8255   60.5762   69.0894 C.ar      1 LIG        -0.110
   1417 C1100     -3.5232   60.5491   70.4741 C.ar      1 LIG        -0.043
   1418 C1101     -2.2812   61.0110   70.9759 C.ar      1 LIG        -0.087
   1419 O32        0.5097   61.6693   70.8519 O.3       1 LIG        -0.209
   1420 C1102      1.7656   62.0670   70.5037 C.ar      1 LIG         0.196
   1421 C1103      4.7016   69.4773   67.1215 C.ar      1 LIG        -0.107
   1422 N163       5.1468   68.8649   64.2394 N.4       1 LIG        -0.447
   1423 C1104      1.3997   65.6951   70.0206 C.3       1 LIG        -0.127
   1424 C1105      0.2334   64.7714   70.4238 C.3       1 LIG        -0.122
   1425 C1106      0.5198   63.8803   71.6471 C.3       1 LIG        -0.163
   1426 C1107     -0.7232   63.1595   72.1924 C.3       1 LIG        -0.074
   1427 C1108     -2.2644   61.2315   71.6982 C.2       1 LIG        -0.240
   1428 C1109     -3.2142   60.7848   70.8394 C.2       1 LIG        -0.055
   1429 C1110     -3.0752   60.9879   69.3143 C.3       1 LIG        -0.116
   1430 C1111     -3.8779   59.9823   68.4783 C.3       1 LIG        -0.128
   1431 C1112     -5.3369   59.9951   68.9288 C.3       1 LIG        -0.140
   1432 C1113     -5.5049   59.5835   70.4042 C.3       1 LIG        -0.120
   1433 C1114     -4.4067   60.1069   71.3501 C.2       1 LIG         0.247
   1434 N164      -4.5998   59.8805   72.5949 N.2       1 LIG        -0.369
   1435 C1115     -3.6359   60.2223   73.6372 C.3       1 LIG         0.114
   1436 C1116     -3.2403   58.9198   74.3441 C.2       1 LIG        -0.130
   1437 C1117     -2.0120   58.6928   74.8349 C.2       1 LIG        -0.146
   1438 C1118     -0.9582   59.6689   74.7165 C.2       1 LIG        -0.057
   1439 C1119     -1.1123   60.7903   73.9949 C.2       1 LIG        -0.240
   1440 C1120     -2.3984   61.1404   73.2264 C.3       1 LIG        -0.073
   1441 C1121      1.0016   66.7218   68.9456 C.3       1 LIG        -0.126
   1442 C1122      1.9159   67.9636   68.9294 C.3       1 LIG        -0.140
   1443 C1123      1.6816   68.8978   67.7283 C.3       1 LIG        -0.013
   1444 N165       2.4654   68.5164   66.5613 N.pl3     1 LIG        -0.490
   1445 C1124      3.7971   68.8583   66.2201 C.ar      1 LIG         0.280
   1446 C1125      4.2065   68.5003   64.8840 C.ar      1 LIG         0.052
   1447 C1126      3.3465   67.8887   63.9162 C.ar      1 LIG        -0.238
   1448 C1127      3.8074   67.5650   62.6406 C.ar      1 LIG        -0.124
   1449 C1128      5.1224   67.8278   62.2709 C.ar      1 LIG        -0.003
   1450 C1129      6.0030   68.4177   63.1716 C.ar      1 LIG        -0.354
   1451 C1130      5.5448   68.7471   64.4665 C.ar      1 LIG         0.318
   1452 C1131      6.0601   69.6663   66.6219 C.ar      1 LIG         0.172
   1453 C1132      4.7403   69.4806   67.0909 C.ar      1 LIG        -0.220
   1454 C1133      4.4300   69.9195   68.5365 C.3       1 LIG        -0.069
   1455 C1134      5.4695   70.8713   69.1611 C.3       1 LIG        -0.139
   1456 C1135      6.8958   70.3818   68.9056 C.3       1 LIG        -0.131
   1457 C1136      7.1747   70.3659   67.3980 C.3       1 LIG        -0.113
   1458 H99        1.9798   67.9283   65.8996 H         1 LIG         0.266
   1459 N166      -1.0774   61.9849   71.2605 N.4       1 LIG         0.047
   1460 N167       6.3923   69.3188   65.3718 N.pl3     1 LIG        -0.288
   1461 H100       7.3407   69.5007   65.0767 H         1 LIG         0.326
   1462 C1137      2.2980   69.3955   68.2194 C.2       1 LIG         0.594
   1463 O33        2.4640   68.4900   67.3964 O.2       1 LIG        -0.552
   1464 O34        3.2877   70.0271   68.9082 O.3       1 LIG        -0.235
   1465 C1138      4.5632   70.0910   68.3896 C.ar      1 LIG         0.108
   1466 C1139      5.6385   70.3239   69.2510 C.ar      1 LIG        -0.081
   1467 C1140      6.9410   70.3707   68.7543 C.ar      1 LIG        -0.105
   1468 C1141      7.1776   70.1735   67.3940 C.ar      1 LIG        -0.103
   1469 C1142      6.1124   69.9194   66.5245 C.ar      1 LIG        -0.160
   1470 C1143      6.3624   69.7156   65.0373 C.3       1 LIG         0.096
   1471 C1144      6.3035   68.1405   63.0211 C.3       1 LIG        -0.005
   1472 C1145      4.3172   68.1809   64.6056 C.3       1 LIG         0.033
   1473 C1146      3.8385   66.8983   63.8993 C.3       1 LIG        -0.157
   1474 C1147      1.7737   62.2475   71.1229 C.ar      1 LIG        -0.313
   1475 C1148      0.6641   62.0477   72.0518 C.2       1 LIG         0.501
   1476 C1149     -0.4417   61.6343   71.1846 C.2       1 LIG        -0.012
   1477 C1150     -1.7005   61.3407   71.5730 C.2       1 LIG        -0.029
   1478 C1151     -2.8080   60.9008   70.6945 C.ar      1 LIG        -0.099
   1479 C1152     -3.9913   60.2904   71.2275 C.ar      1 LIG        -0.010
   1480 C1153     -4.1939   60.0747   72.6226 C.ar      1 LIG        -0.113
   1481 C1154     -5.3599   59.4781   73.0929 C.ar      1 LIG        -0.126
   1482 C1155     -6.3553   59.0794   72.2103 C.ar      1 LIG        -0.127
   1483 C1156     -6.2023   59.2736   70.8419 C.ar      1 LIG        -0.117
   1484 C1157     -5.0285   59.8800   70.3281 C.ar      1 LIG        -0.037
   1485 C1158     -4.8676   60.0887   68.9384 C.ar      1 LIG        -0.108
   1486 C1159     -3.7156   60.6879   68.4472 C.ar      1 LIG        -0.130
   1487 C1160     -2.7048   61.0862   69.3116 C.ar      1 LIG        -0.106
   1488 O35       -0.0226   61.5974   69.8922 O.3       1 LIG        -0.201
   1489 C1161      1.2903   61.9622   69.8689 C.ar      1 LIG         0.196
   1490 C1162      4.8075   69.8804   67.0259 C.ar      1 LIG        -0.107
   1491 N168       5.8492   68.3650   64.4795 N.4       1 LIG        -0.447
   1492 C1163     -5.8287   59.2932   72.7051 C.3       1 LIG         0.129
   1493 O36       -5.4475   59.6601   71.3834 O.3       1 LIG        -0.328
   1494 C1164     -4.1928   60.1998   71.1590 C.ar      1 LIG         0.188
   1495 C1165     -3.2700   60.4760   72.1845 C.ar      1 LIG        -0.172
   1496 C1166     -2.0202   61.0165   71.8879 C.ar      1 LIG        -0.070
   1497 C1167     -1.6869   61.2991   70.5701 C.ar      1 LIG        -0.221
   1498 C1168     -2.5895   61.0377   69.5399 C.ar      1 LIG        -0.097
   1499 C1169     -3.8485   60.4795   69.8260 C.ar      1 LIG         0.141
   1500 O37       -4.7923   60.1822   68.8582 O.3       1 LIG        -0.335
   1501 C1170     -4.5165   60.4771   67.4931 C.3       1 LIG         0.128
   1502 C1171     -0.3308   61.8815   70.4910 C.2       1 LIG         0.572
   1503 O38        0.2374   62.2915   69.4792 O.2       1 LIG        -0.418
   1504 C1172      0.2366   61.8906   71.9173 C.3       1 LIG        -0.252
   1505 C1173      0.8132   63.2878   72.2476 C.3       1 LIG        -0.023
   1506 C1174     -1.2875   64.5604   71.4672 C.3       1 LIG        -0.043
   1507 C1175     -0.4627   64.8872   70.2113 C.3       1 LIG        -0.160
   1508 C1176      0.5898   65.9914   70.4238 C.3       1 LIG        -0.122
   1509 C1177      1.3554   66.4004   69.1478 C.3       1 LIG        -0.126
   1510 C1178      0.4787   67.0792   68.0762 C.3       1 LIG        -0.126
   1511 C1179      0.5519   68.6217   68.0708 C.3       1 LIG        -0.140
   1512 C1180      1.9814   69.1777   67.9463 C.3       1 LIG        -0.012
   1513 N169       2.6449   68.7629   66.7184 N.pl3     1 LIG        -0.491
   1514 C1181      3.9984   68.9219   66.3316 C.ar      1 LIG         0.280
   1515 C1182      4.3128   68.5056   64.9866 C.ar      1 LIG         0.052
   1516 C1183      3.3694   67.9134   64.0871 C.ar      1 LIG        -0.238
   1517 C1184      3.7391   67.5354   62.7968 C.ar      1 LIG        -0.124
   1518 C1185      5.0406   67.7262   62.3443 C.ar      1 LIG        -0.003
   1519 C1186      5.9982   68.2992   63.1744 C.ar      1 LIG        -0.354
   1520 C1187      5.6321   68.6846   64.4832 C.ar      1 LIG         0.318
   1521 C1188      6.3097   69.6555   66.5696 C.ar      1 LIG         0.172
   1522 C1189      5.0305   69.4805   67.1435 C.ar      1 LIG        -0.220
   1523 C1190      4.8312   69.9633   68.5951 C.3       1 LIG        -0.069
   1524 C1191      6.1346   70.1933   69.3848 C.3       1 LIG        -0.139
   1525 C1192      7.1516   70.9822   68.5590 C.3       1 LIG        -0.131
   1526 C1193      7.5383   70.1786   67.3122 C.3       1 LIG        -0.113
   1527 C1194     -0.9113   61.4117   72.8254 C.3       1 LIG        -0.080
   1528 H101       2.0602   68.2541   66.0712 H         1 LIG         0.266
   1529 N170      -0.3312   64.2427   72.6264 N.4       1 LIG        -0.272
   1530 N171       6.5528   69.2538   65.3156 N.pl3     1 LIG        -0.287
   1531 H102       7.4913   69.3755   64.9635 H         1 LIG         0.326
   1532 C1195     -5.4125   59.8282   68.9248 C.ar      1 LIG        -0.003
   1533 C1196     -5.3199   59.6702   70.3036 C.ar      1 LIG        -0.355
   1534 C1197     -4.1894   60.1796   70.9800 C.ar      1 LIG         0.319
   1535 C1198     -3.0523   60.4885   73.0696 C.ar      1 LIG         0.173
   1536 C1199     -1.9572   61.1357   72.4546 C.ar      1 LIG        -0.221
   1537 C1200     -0.8107   61.6141   73.3692 C.3       1 LIG        -0.068
   1538 C1201     -0.7912   60.9760   74.7723 C.3       1 LIG        -0.140
   1539 C1202     -2.1850   60.9751   75.4019 C.3       1 LIG        -0.130
   1540 C1203     -3.1356   60.1246   74.5511 C.3       1 LIG        -0.113
   1541 C1204     -2.0060   61.3507   71.0445 C.ar      1 LIG         0.283
   1542 N172      -1.0391   62.0575   70.2876 N.pl3     1 LIG        -0.492
   1543 C1205      0.1487   62.7659   70.7435 C.3       1 LIG        -0.009
   1544 C1206     -0.1514   64.1950   71.2348 C.3       1 LIG        -0.089
   1545 C1207     -0.2800   65.2248   70.1163 C.ar      1 LIG         0.024
   1546 C1208     -1.4238   65.2897   69.3122 C.ar      1 LIG        -0.156
   1547 C1209     -0.4107   67.1364   68.1351 C.ar      1 LIG        -0.156
   1548 C1210      0.6945   67.0166   68.9833 C.ar      1 LIG         0.024
   1549 C1211      1.8788   67.9634   68.8720 C.3       1 LIG        -0.089
   1550 C1212      1.7081   68.9786   67.7304 C.3       1 LIG        -0.009
   1551 N173       2.4168   68.5688   66.5279 N.pl3     1 LIG        -0.492
   1552 C1213      3.7584   68.8237   66.1500 C.ar      1 LIG         0.283
   1553 C1214      4.1206   68.3986   64.8196 C.ar      1 LIG         0.052
   1554 C1215      3.2352   67.7176   63.9240 C.ar      1 LIG        -0.237
   1555 C1216      3.6503   67.3323   62.6496 C.ar      1 LIG        -0.126
   1556 C1217      4.9422   67.6009   62.2101 C.ar      1 LIG        -0.003
   1557 C1218      5.8439   68.2633   63.0364 C.ar      1 LIG        -0.355
   1558 C1219      5.4311   68.6585   64.3284 C.ar      1 LIG         0.319
   1559 C1220      6.0050   69.7353   66.3937 C.ar      1 LIG         0.173
   1560 C1221      4.7351   69.4798   66.9581 C.ar      1 LIG        -0.221
   1561 C1222      4.4805   69.9877   68.3928 C.3       1 LIG        -0.068
   1562 C1223      5.7510   70.3459   69.1889 C.3       1 LIG        -0.140
   1563 C1224      6.7158   71.1841   68.3490 C.3       1 LIG        -0.130
   1564 C1225      7.1798   70.3739   67.1330 C.3       1 LIG        -0.113
   1565 N174       0.7691   66.0767   69.9635 N.ar      1 LIG        -0.268
   1566 C1226     -3.1351   60.8509   70.2985 C.ar      1 LIG         0.052
   1567 C1227     -3.2859   60.9863   68.8810 C.ar      1 LIG        -0.237
   1568 C1228     -4.4051   60.4799   68.2211 C.ar      1 LIG        -0.126
   1569 H103      -1.1544   62.0239   69.2847 H         1 LIG         0.268
   1570 H104       1.8913   67.9686   65.9087 H         1 LIG         0.268
   1571 N175      -4.0780   60.0413   72.3338 N.pl3     1 LIG        -0.292
   1572 H105      -4.8204   59.5589   72.8192 H         1 LIG         0.326
   1573 N176       6.2953   69.3169   65.1552 N.pl3     1 LIG        -0.292
   1574 H106       7.2271   69.4978   64.8110 H         1 LIG         0.326
   1575 C1229      6.2736   69.1621   66.2341 C.3       1 LIG        -0.136
   1576 C1230      5.3516   68.7856   65.0881 C.2       1 LIG        -0.115
   1577 C1231      5.7809   68.7682   63.8099 C.2       1 LIG        -0.161
   1578 C1232      4.8937   68.4424   62.6122 C.3       1 LIG        -0.044
   1579 C1233      5.0869   66.9577   62.2199 C.3       1 LIG        -0.109
   1580 C1234      4.3928   66.0049   63.2007 C.ar      1 LIG         0.090
   1581 C1235      3.4670   66.4194   64.1207 C.ar      1 LIG        -0.268
   1582 C1236      3.0254   67.8983   64.2736 C.3       1 LIG         0.167
   1583 C1237      3.8861   68.5173   65.4454 C.3       1 LIG        -0.098
   1584 C1238      3.4129   68.7175   62.9760 C.3       1 LIG        -0.089
   1585 C1239      2.4765   68.5806   61.7491 C.3       1 LIG        -0.131
   1586 N177       1.5208   68.0125   64.4343 N.am      1 LIG        -0.269
   1587 C1240      0.8526   68.2693   65.6060 C.2       1 LIG         0.468
   1588 O39        1.4190   68.3257   66.6988 O.2       1 LIG        -0.545
   1589 C1241     -0.9426   67.0247   67.6012 C.3       1 LIG         0.028
   1590 C1242     -1.4710   65.8632   69.8206 C.3       1 LIG        -0.125
   1591 C1243      0.0254   65.6174   70.0852 C.3       1 LIG        -0.127
   1592 C1244      0.2833   64.8195   71.3784 C.3       1 LIG        -0.127
   1593 C1245     -1.4972   62.5034   73.1257 C.3       1 LIG        -0.156
   1594 C1246     -1.3509   61.0797   72.5531 C.3       1 LIG         0.036
   1595 C1247      0.6404   61.8344   71.1712 C.3       1 LIG        -0.007
   1596 C1248     -1.6251   61.6044   70.0128 C.3       1 LIG         0.102
   1597 C1249     -2.9904   60.9371   69.8717 C.ar      1 LIG        -0.058
   1598 C1250     -3.5723   60.7867   68.6085 C.ar      1 LIG        -0.146
   1599 C1251     -4.8176   60.1617   68.5142 C.ar      1 LIG        -0.074
   1600 C1252     -5.4457   59.7002   69.6726 C.ar      1 LIG        -0.132
   1601 C1253     -4.7992   59.8801   70.8965 C.ar      1 LIG        -0.006
   1602 N178      -3.5887   60.4852   71.0089 N.ar      1 LIG        -0.231
   1603 N179      -0.7036   61.0768   71.1451 N.4       1 LIG        -0.443
   1604 C1254     -1.5016   65.7764   69.0764 C.3       1 LIG        -0.126
   1605 C1255     -0.6563   63.9336   70.6765 C.3       1 LIG         0.018
   1606 S8        -0.1887   62.1828   70.7867 S.3       1 LIG        -0.332
   1607 C1256     -1.6247   61.3798   71.4671 C.ar      1 LIG        -0.015
   1608 C1257     -2.6377   60.9940   70.5331 C.ar      1 LIG         0.084
   1609 C1258     -2.5792   61.1679   69.1172 C.ar      1 LIG        -0.176
   1610 C1259     -3.6359   60.7621   68.3067 C.ar      1 LIG        -0.125
   1611 C1260     -4.7697   60.1801   68.8604 C.ar      1 LIG        -0.123
   1612 C1261     -4.8663   59.9923   70.2353 C.ar      1 LIG        -0.161
   1613 C1262     -3.8075   60.3924   71.0866 C.ar      1 LIG         0.109
   1614 N180      -3.9483   60.1803   72.4202 N.ar      1 LIG        -0.239
   1615 C1263     -2.9500   60.5205   73.2741 C.ar      1 LIG         0.046
   1616 C1264     -1.7716   61.1668   72.8465 C.ar      1 LIG        -0.057
   1617 C1265     -0.7389   61.6898   73.8597 C.3       1 LIG        -0.077
   1618 C1266     -0.9556   61.1912   75.3015 C.3       1 LIG        -0.133
   1619 C1267     -2.4431   61.1735   75.6752 C.3       1 LIG        -0.134
   1620 C1268     -3.1829   60.1980   74.7495 C.3       1 LIG        -0.074
   1621 C1269      0.1072   67.9440   67.1195 C.3       1 LIG        -0.142
   1622 C1270      1.2314   68.2395   66.1106 C.3       1 LIG        -0.019
   1623 N181       2.4802   68.6289   66.7512 N.pl3     1 LIG        -0.479
   1624 C1271      3.7479   68.8795   66.1695 C.ar      1 LIG         0.284
   1625 C1272      4.7296   69.4680   67.0479 C.ar      1 LIG         0.050
   1626 C1273      4.4712   69.8449   68.4048 C.ar      1 LIG        -0.231
   1627 C1274      5.4664   70.4118   69.2001 C.ar      1 LIG        -0.129
   1628 C1275      6.7453   70.6246   68.6966 C.ar      1 LIG        -0.005
   1629 C1276      7.0541   70.2736   67.3867 C.ar      1 LIG        -0.360
   1630 C1277      6.0512   69.7009   66.5735 C.ar      1 LIG         0.321
   1631 C1278      5.4551   68.7999   64.4321 C.ar      1 LIG         0.170
   1632 C1279      4.1181   68.5687   64.8266 C.ar      1 LIG        -0.221
   1633 C1280      3.1703   67.9374   63.7862 C.3       1 LIG        -0.070
   1634 C1281      3.6639   68.0173   62.3281 C.3       1 LIG        -0.139
   1635 C1282      5.1342   67.6118   62.2154 C.3       1 LIG        -0.131
   1636 C1283      6.0025   68.5841   63.0221 C.3       1 LIG        -0.111
   1637 H107       2.4126   68.7953   67.7449 H         1 LIG         0.265
   1638 N182       6.3303   69.3474   65.2848 N.pl3     1 LIG        -0.301
   1639 H108       7.2651   69.5188   64.9436 H         1 LIG         0.324
   1640 O40        0.9994   62.7328   71.8621 O.2       1 LIG        -0.533
   1641 C1284      0.6923   62.1825   70.8033 C.2       1 LIG         0.480
   1642 C1285     -0.6137   61.3772   70.6931 C.3       1 LIG        -0.151
   1643 C1286     -1.5387   61.7993   69.5238 C.3       1 LIG        -0.114
   1644 C1287     -2.8787   61.0786   69.4612 C.ar      1 LIG        -0.291
   1645 C1288     -3.6600   60.7803   68.3559 C.ar      1 LIG        -0.128
   1646 N183      -4.7965   60.1153   68.7337 N.pl3     1 LIG        -0.227
   1647 C1289     -4.7995   59.9403   70.0985 C.ar      1 LIG         0.100
   1648 C1290     -5.7287   59.3215   70.9425 C.ar      1 LIG        -0.258
   1649 C1291     -5.4341   59.3065   72.3059 C.ar      1 LIG        -0.161
   1650 C1292     -4.2709   59.8800   72.8118 C.ar      1 LIG        -0.169
   1651 C1293     -3.3466   60.4970   71.9703 C.ar      1 LIG        -0.284
   1652 C1294     -3.5965   60.5379   70.5878 C.ar      1 LIG         0.265
   1653 C1295      4.9012   67.2230   63.8434 C.3       1 LIG        -0.127
   1654 C1296      3.7180   68.2004   63.9748 C.3       1 LIG        -0.090
   1655 C1297      3.4362   68.5934   65.4323 C.ar      1 LIG        -0.087
   1656 C1298      2.1682   68.3782   66.0124 C.ar      1 LIG        -0.113
   1657 C1299      1.0340   67.6787   65.2404 C.3       1 LIG        -0.073
   1658 C1300     -0.2213   67.5062   67.4408 C.3       1 LIG        -0.133
   1659 C1301      0.6283   68.6287   68.0491 C.3       1 LIG        -0.075
   1660 C1302      1.9845   68.7657   67.3576 C.ar      1 LIG         0.080
   1661 N184       2.9903   69.2551   68.1220 N.ar      1 LIG        -0.293
   1662 C1303      4.2088   69.4781   67.5745 C.ar      1 LIG         0.140
   1663 C1304      5.2173   70.0326   68.3998 C.ar      1 LIG        -0.160
   1664 C1305      6.4801   70.3003   67.8801 C.ar      1 LIG         0.079
   1665 Cl20       7.6999   70.9796   68.8949 Cl        1 LIG        -0.151
   1666 C1306      6.7627   70.0268   66.5467 C.ar      1 LIG        -0.130
   1667 C1307      5.7926   69.4757   65.7139 C.ar      1 LIG        -0.162
   1668 C1308      4.4881   69.1801   66.2089 C.ar      1 LIG         0.052
   1669 H109      -5.4968   59.8142   68.0713 H         1 LIG         0.290
   1670 C1309     -4.4840   59.5736   73.5175 C.3       1 LIG        -0.098
   1671 N185      -3.7095   60.1835   72.4483 N.pl3     1 LIG        -0.033
   1672 C1310     -2.5695   60.9293   72.6229 C.ar      1 LIG        -0.099
   1673 C1311     -2.0710   61.3922   71.4102 C.ar      1 LIG        -0.359
   1674 C1312     -0.9021   62.2240   71.2425 C.2       1 LIG         0.500
   1675 O41        0.1343   61.9906   71.8652 O.2       1 LIG        -0.518
   1676 N186      -1.0481   63.2603   70.3924 N.am      1 LIG        -0.589
   1677 C1313     -0.0236   64.2589   70.0762 C.3       1 LIG         0.115
   1678 C1314     -0.5977   65.6101   69.6000 C.3       1 LIG        -0.153
   1679 C1315      0.1792   67.4834   67.2737 C.3       1 LIG        -0.139
   1680 C1316      1.0860   67.9922   66.1380 C.3       1 LIG        -0.012
   1681 N187       2.3287   68.5650   66.6370 N.pl3     1 LIG        -0.511
   1682 C1317      3.5775   68.7170   65.9874 C.ar      1 LIG         0.299
   1683 C1318      4.6300   69.2854   66.7932 C.ar      1 LIG         0.077
   1684 C1319      4.4583   69.7299   68.1432 C.ar      1 LIG        -0.196
   1685 C1320      5.5214   70.2649   68.8694 C.ar      1 LIG        -0.139
   1686 C1321      6.7863   70.3805   68.3007 C.ar      1 LIG         0.182
   1687 Cl21       8.0858   71.0425   69.2237 Cl        1 LIG        -0.071
   1688 C1322      7.0101   69.9625   66.9926 C.ar      1 LIG        -0.368
   1689 C1323      5.9389   69.4188   66.2504 C.ar      1 LIG         0.325
   1690 C1324      5.1921   68.4591   64.1821 C.ar      1 LIG         0.181
   1691 C1325      3.8647   68.3251   64.6467 C.ar      1 LIG        -0.264
   1692 C1326      2.8290   67.7151   63.6804 C.3       1 LIG        -0.076
   1693 C1327      3.2572   67.6987   62.1998 C.3       1 LIG        -0.135
   1694 C1328      4.6935   67.1974   62.0409 C.3       1 LIG        -0.130
   1695 C1329      5.6572   68.1483   62.7606 C.3       1 LIG        -0.113
   1696 C1330     -3.0216   60.9304   70.4257 C.ar      1 LIG         0.293
   1697 C1331     -3.1257   61.0751   69.0298 C.ar      1 LIG        -0.289
   1698 C1332     -4.1946   60.4881   68.3575 C.ar      1 LIG        -0.162
   1699 C1333     -5.1610   59.7597   69.0427 C.ar      1 LIG        -0.163
   1700 C1334     -5.1063   59.5850   70.4244 C.ar      1 LIG        -0.247
   1701 C1335     -4.0316   60.1752   71.1044 C.ar      1 LIG         0.077
   1702 H110      -1.9223   63.3500   69.8961 H         1 LIG         0.310
   1703 H111       2.2928   68.8754   67.5974 H         1 LIG         0.281
   1704 N188       6.1365   68.9923   64.9682 N.pl3     1 LIG        -0.298
   1705 H112       7.0629   69.0906   64.5785 H         1 LIG         0.325
   1706 C1336      1.9311   68.5772   62.3401 C.2       1 LIG        -0.086
   1707 C1337      3.0497   68.0883   61.7543 C.2       1 LIG        -0.207
   1708 C1338      3.8870   66.9406   62.3270 C.3       1 LIG        -0.044
   1709 C1339      3.0018   66.0877   63.2594 C.3       1 LIG        -0.138
   1710 C1340      2.3971   67.0279   64.3234 C.3       1 LIG        -0.018
   1711 C1341      1.3604   67.9506   63.6206 C.3       1 LIG        -0.098
   1712 C1342      3.4650   67.8436   65.0991 C.ar      1 LIG        -0.214
   1713 C1343      4.6947   68.0842   64.4595 C.ar      1 LIG         0.183
   1714 C1344      5.0990   67.4878   63.1098 C.3       1 LIG        -0.105
   1715 C1345      5.5192   69.3533   66.3186 C.ar      1 LIG         0.330
   1716 C1346      6.6001   70.0942   66.8461 C.ar      1 LIG        -0.358
   1717 C1347      6.4891   70.6487   68.1143 C.ar      1 LIG         0.176
   1718 Cl22       7.7973   71.5603   68.7750 Cl        1 LIG        -0.064
   1719 C1348      5.3277   70.4677   68.8540 C.ar      1 LIG        -0.127
   1720 C1349      4.2572   69.7366   68.3412 C.ar      1 LIG        -0.226
   1721 C1350      4.2990   69.1465   67.0354 C.ar      1 LIG         0.046
   1722 C1351      3.2409   68.3788   66.3949 C.ar      1 LIG         0.284
   1723 N189       1.9565   68.1094   66.9268 N.pl3     1 LIG        -0.490
   1724 C1352      1.4036   68.5479   68.1951 C.3       1 LIG        -0.015
   1725 C1353      1.8239   67.6711   69.3886 C.3       1 LIG        -0.155
   1726 C1354      1.3392   66.2090   69.2863 C.3       1 LIG        -0.125
   1727 C1355     -0.1932   66.0438   69.3250 C.3       1 LIG        -0.128
   1728 C1356     -0.6679   64.9211   70.2690 C.3       1 LIG        -0.127
   1729 C1357     -0.1141   65.0295   71.7059 C.3       1 LIG        -0.127
   1730 C1358     -0.4644   63.8251   72.6033 C.3       1 LIG        -0.138
   1731 C1359      0.1007   62.4916   72.0924 C.3       1 LIG        -0.008
   1732 N190      -0.8675   61.7726   71.2773 N.pl3     1 LIG        -0.518
   1733 C1360     -2.0946   61.1725   71.6509 C.ar      1 LIG         0.294
   1734 C1361     -2.9816   60.8428   70.5618 C.ar      1 LIG         0.083
   1735 C1362     -2.7080   61.1312   69.1861 C.ar      1 LIG        -0.212
   1736 C1363     -3.6080   60.7805   68.1804 C.ar      1 LIG        -0.138
   1737 C1364     -4.8024   60.1371   68.4870 C.ar      1 LIG        -0.001
   1738 C1365     -5.1192   59.8302   69.8063 C.ar      1 LIG        -0.362
   1739 C1366     -4.2123   60.1806   70.8314 C.ar      1 LIG         0.311
   1740 C1367     -3.7047   60.1659   73.1763 C.ar      1 LIG         0.178
   1741 C1368     -2.4837   60.8501   72.9846 C.ar      1 LIG        -0.264
   1742 C1369     -1.6312   61.1507   74.2340 C.3       1 LIG        -0.075
   1743 C1370     -2.3848   61.0384   75.5741 C.3       1 LIG        -0.135
   1744 C1371     -3.2284   59.7638   75.6331 C.3       1 LIG        -0.130
   1745 C1372     -4.2982   59.8002   74.5355 C.3       1 LIG        -0.114
   1746 H113       1.3484   67.5334   66.3626 H         1 LIG         0.267
   1747 H114      -0.6332   61.7169   70.2968 H         1 LIG         0.280
   1748 N191       5.6397   68.8015   65.0744 N.pl3     1 LIG        -0.297
   1749 H115       6.5118   68.9364   64.5839 H         1 LIG         0.327
   1750 N192      -4.4960   59.8825   72.1335 N.pl3     1 LIG        -0.287
   1751 H116      -5.3709   59.4180   72.3284 H         1 LIG         0.325
   1752 C1373      3.0670   68.5346   62.4711 C.3       1 LIG        -0.009
   1753 C1374      4.8354   66.8853   63.3178 C.3       1 LIG         0.039
   1754 C1375      5.6762   67.9612   64.0561 C.3       1 LIG        -0.145
   1755 C1376      4.9720   68.4154   65.3275 C.ar      1 LIG        -0.266
   1756 C1377      3.6380   68.1412   65.5920 C.ar      1 LIG        -0.067
   1757 C1378      2.7075   67.3227   64.6978 C.3       1 LIG         0.050
   1758 N193       3.2729   68.7163   66.7942 N.pl3     1 LIG         0.014
   1759 C1379      1.9326   68.6630   67.3837 C.3       1 LIG        -0.052
   1760 C1380      1.9798   68.5651   68.9257 C.3       1 LIG        -0.171
   1761 C1381      1.8023   67.1435   69.4960 C.3       1 LIG        -0.129
   1762 C1382      0.4366   66.5234   69.1540 C.3       1 LIG        -0.127
   1763 C1383      0.0252   65.4102   70.1340 C.3       1 LIG        -0.129
   1764 C1384      1.1004   64.3205   70.2914 C.3       1 LIG        -0.127
   1765 C1385      0.9187   63.4834   71.5694 C.3       1 LIG        -0.129
   1766 C1386     -0.5088   62.9214   71.7237 C.3       1 LIG        -0.171
   1767 C1387     -0.8494   61.7369   70.7917 C.3       1 LIG        -0.052
   1768 N194      -2.1332   61.1185   71.1319 N.pl3     1 LIG         0.014
   1769 C1388     -2.5292   60.7561   72.4050 C.ar      1 LIG        -0.067
   1770 C1389     -3.7927   60.1844   72.3585 C.ar      1 LIG        -0.266
   1771 C1390     -4.5013   59.6486   73.5971 C.3       1 LIG        -0.145
   1772 C1391     -3.8102   60.1602   74.8875 C.3       1 LIG         0.039
   1773 C1392     -1.5829   60.2850   76.1018 C.3       1 LIG        -0.009
   1774 C1393     -1.7090   60.9747   73.6737 C.3       1 LIG         0.050
   1775 C1394     -4.1929   60.1810   70.9840 C.ar      1 LIG         0.263
   1776 C1395     -5.3383   59.7317   70.3070 C.ar      1 LIG        -0.280
   1777 C1396     -5.4109   59.8815   68.9243 C.ar      1 LIG        -0.144
   1778 C1397     -4.3705   60.4672   68.2103 C.ar      1 LIG        -0.133
   1779 C1398     -3.2144   60.9276   68.8394 C.ar      1 LIG        -0.253
   1780 C1399     -3.1343   60.7767   70.2319 C.ar      1 LIG         0.098
   1781 C1400      4.3677   69.3823   67.3291 C.ar      1 LIG         0.098
   1782 C1401      4.5104   70.1218   68.5130 C.ar      1 LIG        -0.253
   1783 C1402      5.7587   70.6885   68.7683 C.ar      1 LIG        -0.133
   1784 C1403      6.8281   70.5321   67.8924 C.ar      1 LIG        -0.144
   1785 C1404      6.6924   69.7978   66.7167 C.ar      1 LIG        -0.280
   1786 C1405      5.4535   69.2084   66.4177 C.ar      1 LIG         0.263
   1787 N195       3.3283   67.2448   63.2796 N.4       1 LIG        -0.436
   1788 N196      -2.2754   60.0155   74.7511 N.4       1 LIG        -0.436
   1789 O42       -0.9814   65.4710   71.3328 O.2       1 LIG        -0.530
   1790 C1406     -0.5954   64.8140   70.3655 C.2       1 LIG         0.482
   1791 C1407      0.4298   63.6888   70.5982 C.3       1 LIG        -0.150
   1792 C1408      0.0150   62.2744   70.1265 C.3       1 LIG        -0.120
   1793 C1409     -1.4388   61.9305   70.4974 C.3       1 LIG        -0.129
   1794 C1410     -2.1633   61.1179   69.4049 C.3       1 LIG        -0.112
   1795 C1411     -3.6864   60.9840   69.6196 C.3       1 LIG        -0.044
   1796 C1412     -4.0733   60.1732   70.8741 C.3       1 LIG        -0.127
   1797 C1413     -5.4569   59.5173   70.6987 C.3       1 LIG        -0.111
   1798 S9        -6.2608   60.1800   69.2208 S.3       1 LIG        -0.165
   1799 S10       -4.4953   60.1731   68.2157 S.3       1 LIG        -0.174
   1800 N197      -1.0318   65.0378   69.1116 N.am      1 LIG        -0.588
   1801 C1414     -0.7543   67.4781   66.9436 C.3       1 LIG        -0.125
   1802 C1415      2.1012   68.0138   67.8855 C.3       1 LIG        -0.011
   1803 N198       2.6892   68.0339   66.5533 N.pl3     1 LIG        -0.513
   1804 C1416      3.9207   68.5882   66.1246 C.ar      1 LIG         0.298
   1805 C1417      4.3039   68.2765   64.7690 C.ar      1 LIG         0.082
   1806 C1418      3.5044   67.5071   63.8639 C.ar      1 LIG        -0.207
   1807 C1419      3.9370   67.2386   62.5655 C.ar      1 LIG        -0.141
   1808 C1420      5.1632   67.7123   62.1111 C.ar      1 LIG        -0.002
   1809 C1421      5.9818   68.4638   62.9477 C.ar      1 LIG        -0.366
   1810 C1422      5.5519   68.7394   64.2648 C.ar      1 LIG         0.314
   1811 C1423      6.0315   69.7807   66.3720 C.ar      1 LIG         0.178
   1812 C1424      4.7958   69.3798   66.9275 C.ar      1 LIG        -0.265
   1813 C1425      4.5112   69.7808   68.3899 C.3       1 LIG        -0.075
   1814 C1426      5.4109   70.9037   68.9429 C.3       1 LIG        -0.135
   1815 C1427      6.8799   70.6676   68.5897 C.3       1 LIG        -0.130
   1816 C1428      7.0541   70.6779   67.0669 C.3       1 LIG        -0.113
   1817 H117       2.1145   67.6251   65.8306 H         1 LIG         0.280
   1818 N199       6.3412   69.4684   65.1072 N.pl3     1 LIG        -0.295
   1819 H118       7.2243   69.8034   64.7500 H         1 LIG         0.323
   1820 O43       -0.7494   61.9651   69.4784 O.2       1 LIG        -0.517
   1821 C1429     -1.5264   61.6356   70.3753 C.2       1 LIG         0.496
   1822 N200      -1.2661   61.8009   71.6869 N.am      1 LIG        -0.587
   1823 C1430     -0.0356   62.3713   72.2359 C.3       1 LIG         0.112
   1824 C1431     -0.2022   63.7898   72.8228 C.3       1 LIG        -0.152
   1825 C1432     -0.5587   64.8685   71.7808 C.3       1 LIG        -0.126
   1826 C1433      0.3957   64.8773   70.5737 C.3       1 LIG        -0.128
   1827 C1434      0.4030   66.2238   69.8284 C.3       1 LIG        -0.129
   1828 C1435      1.7792   66.5695   69.2267 C.3       1 LIG        -0.128
   1829 C1436      2.0955   68.0776   69.1889 C.3       1 LIG        -0.139
   1830 C1437      1.5281   68.8046   67.9573 C.3       1 LIG        -0.002
   1831 N201       2.1732   68.4036   66.7192 N.pl3     1 LIG        -0.534
   1832 C1438      3.4817   68.7036   66.2684 C.ar      1 LIG         0.164
   1833 C1439      3.7434   68.3243   64.9283 C.ar      1 LIG        -0.138
   1834 C1440      2.6997   67.5544   64.0837 C.3       1 LIG        -0.065
   1835 C1441      3.0511   67.3962   62.5924 C.3       1 LIG        -0.133
   1836 C1442      4.5376   67.0871   62.3976 C.3       1 LIG        -0.133
   1837 C1443      5.3584   68.2653   62.9324 C.3       1 LIG        -0.074
   1838 C1444      5.0170   68.5924   64.3859 C.ar      1 LIG         0.108
   1839 N202       6.0219   69.1208   65.1150 N.ar      1 LIG        -0.332
   1840 C1445      5.8065   69.4909   66.3959 C.ar      1 LIG         0.169
   1841 C1446      6.9016   70.0703   67.0825 C.ar      1 LIG        -0.161
   1842 C1447      6.7619   70.4897   68.3985 C.ar      1 LIG         0.083
   1843 Cl23       8.1016   71.1977   69.2248 Cl        1 LIG        -0.149
   1844 C1448      5.5458   70.3425   69.0485 C.ar      1 LIG        -0.128
   1845 C1449      4.4552   69.7738   68.3970 C.ar      1 LIG        -0.167
   1846 C1450      4.5417   69.3214   67.0414 C.ar      1 LIG         0.009
   1847 C1451     -2.7963   61.0174   70.0694 C.ar      1 LIG        -0.347
   1848 C1452     -3.3134   60.8147   68.7923 C.ar      1 LIG        -0.092
   1849 N203      -4.5251   60.1801   68.8525 N.pl3     1 LIG        -0.220
   1850 C1453     -4.8470   59.9168   70.1630 C.ar      1 LIG         0.097
   1851 C1454     -5.9653   59.2858   70.7190 C.ar      1 LIG        -0.254
   1852 C1455     -5.9967   59.1598   72.1072 C.ar      1 LIG        -0.160
   1853 C1456     -4.9653   59.6366   72.9104 C.ar      1 LIG        -0.164
   1854 C1457     -3.8527   60.2657   72.3556 C.ar      1 LIG        -0.283
   1855 C1458     -3.7707   60.4227   70.9593 C.ar      1 LIG         0.290
   1856 H119      -1.9655   61.5165   72.3565 H         1 LIG         0.308
   1857 H120       1.6063   67.8423   66.1000 H         1 LIG         0.256
   1858 H121      -5.0606   59.9507   68.0276 H         1 LIG         0.292
